# Supplementary material for: Yak rumen microbial diversity at different forage growth stages of an alpine meadow on the Qinghai-Tibet Plateau
Source: PeerJ. 2019 Sep 19;7:e7645. doi: 10.7717/peerj.7645 (PMC6754979; doi:10.7717/peerj.7645)
Supplement: Data S1 [file peerj-07-7645-s003.zip › reg female sequence/reg-Y-4.unique.fasta]

>t0003705_reg-Y-4;size=21;
CCTACGGGCGGCTGCAGTGGGGAATCTTGCACAATGGACGAAAGTCTGATGCAGCGATCCCGCGTGAAGGATGAAGCATT
ACGGTGTGTAAACTTCTTTTTTGGTGGAAGACGAATGACGGTACACCAAGAATAAGAGACGGCTAACTACGTGCCAGCAG
CCGCGGTAATACGTAGGTCTCAAGCGTTATCCGGATTTACTGGGCGTAAAGTATCCGTAGCCTGATATGTAAGTCTGTTT
TCAAATCCCACGACTCAATCGTGGAAAGGGAATGGATACTGCATATCTAGAAGTTATTGGGGGTTAGTGGAATTTCCGGT
GGAGCGGTGAAATGCGTTGATATCGGAAAGAACGCCGAAAGCGAAAGCAGCTAACTATGATTAACTTGACGGTGAGGGAT
GAAAGTTTGGGTAGCAAACGGGATTAGATACCCTAGTAGTCC
>t0002117_reg-Y-4;size=21;
CCTACGGGGGGCTGCAGTGGGGAATCTTGCACAATGGACGAAAGTCTGATGCAGCGATCCCGCGTGAAGGATGAAGCATT
ACGGTGTGTAAACTTCTTTTTTGGTGGAAGACGAATGACGGTACACCAAGAATAAGAGACGGCTAACTACGTGCCAGCAG
CCGCGGTAATACGTAGGTCTCAAGCGTTATCCGGATTTACTGGGCGTAAAGTATCCGTAGCCTGATATGTAAGTCTGTTT
TCAAATCCCACGACTCAATCGTGGAAAGGGAATGGATACTGCATATCTAGAAGTTATTGGGGGTTAGTGGAATTTCCGGT
GGAGCGGTGAAATGCGTTGATATCGGAAAGAACGCCGAAAGCGAAAGCAGCTAACTATGATTAACTTGACGGTGAGGGAT
GAAAGTTTGGGTAGCAAACGGGATTAGATACCCTAGTAGTCC
>t0008724_reg-Y-4;size=17;
CCTACGGGTGGCTGCAGTGAGGAATATTGGTCAATGGGCGGAAGCCTGAACCAGCCAAGTAGCGTGCAGGAAGACGGCCC
TATGGGTTGTAAACTGCTTTTACCGGGGAATAAAGAGGCCTACGTGTAGGCCGTTGCATGTACCCGTTGAATAAGGACCG
GCTAATTCCGTGCCAGCAGCCGCGGTAATACGGAAGGTCCGGGCGTTATCCGGATTTATTGGGTTTAAAGGGAGCGTAGG
CCGGTTTTTAAGCGTGTTGTGAAATGTGTGGGCTCAACCTATGCACTGCAGCGCGAACTGGAGACCTTGAGTGCGCGGGA
AGCCGGCGGAATTCGTTGTGTAGCGGTGAAATGCTTAGATATGACGAAGACCTCCGATTGCGAAGGCAGCTGGCTGTAGC
GTTACTGACGCTGAAGCTCGAAAGCGTGGGTATCGAACAGGATTAGATACCCCAGTAGTCC
>t0002107_reg-Y-4;size=17;
CCTACGGGGGGCTGCAGTGGGGAATATTGGGCAATGGGGGAAACCCTGACCCAGCAACGCCGCGTGAAGGAAGAAGGCTT
TCGGGTTGTAAACTTCTTTTACCAGGGACGAAGGACGTGACGGTACCTGGAGAAAAAGCCACGGCTAACTACGTGCCAGC
AGCCGCGGTAATACGTAGGTGGCAAGCGTTGTCCGGAATTACTGGGTGTAAAGGGCGTGTAGGCGGAGCAGCAAGTCAGA
AGTGAAATCTCCGGGCTTAACCCGGAAACTGCTTTTGAAACTGTTGCCCTTGAGTATCGGAGAGGCAGGCGGAATTCCTA
GTGTAGCGGTGAAATGCGTAGATATTAGGAGGAACACCAGTGGCGAAGGCGGCCTGCTGGACGACAACTGACGCTGAGGC
GCGAAAGCGTGGGGAGCAAACAGGATTAGATACCCTAGTAGTCC
>t0001173_reg-Y-4;size=17;
CCTACGGGGGGCTGCAGTGAGGAATATTGGTCAATGGACGGAAGTCTGAACCAGCCAAGTCGCGTGAAGGAAGAATGTCC
TATGGATTGTAAACTTCTTTTGGGAGGGGATAAAGGGCGCCACGCGTGGTGTTTTGCAGGTACCTCCCGAATAAGGATCG
GCTAACTCCGTGCCAGCAGCCGCGGTAATACGGAGGATCCGAGCGTTATCCGGATTCATTGGGTTTAAAGGGTGCGTAGG
CGGCGTACTAAGTCAGCGGTGAAAGGCAGGCGCTCAACGTCTGGACTGCCGTTGAAACTGGCATGCTAGAGTGCGGACAA
GGATGGCGGAATGTGTCATGTAGCGGTGAAATGCATAGATATGACACAGAACACCGATTGCGAAGGCAGCTGTCCGGGCC
GCAACTGACGCTGAGGCACGAAAGCGTGGGGATCGAACAGGATTAGATACCCTAGTAGTCC
>t0020558_reg-Y-4;size=16;
CCTACGGGTGGCTGCAGTGAGGAATATTGGTCAATGGACGGAAGTCTGAACCAGCCAAGTAGCGTGCAGGATGACGGCCC
TATGGGTTGTAAACTGCTTTTATCAGGGGATAAAGTGAGGTATGTATACCTTTTTGCATGTACCTGATGAATAAGGACCG
GCTAATTCCGTGCCAGCAGCCGCGGTAATACGGAAGGTCCGGGCGTTATCCGGATTTATTGGGTTTAAAGGGAGCGCAGG
CGGACAGTTAAGCGTGACGTGAAATGCAGCGGCTCAACCGTATGAAGTGCGTCGCGAACTGGCAGTCTTGAGTGAGTACG
ATGTAGGCGGAATTCGTGGTGTAGCGGTGAAATGCTTAGATATCACGAAGAACTCCGATTGCGAAGGCAGCCTACAAGTC
CTTTACTGACGCTAAAGCTCGAAGGTGCGGGTATCGAACAGGATTAGATACCCTAGTAGTCC
>t0008225_reg-Y-4;size=16;
CCTACGGGGGGCTGCAGTGAGGAATATTGGTCAATGGACGGAAGTCTGAACCAGCCAAGTAGCGTGCAGGATGACGGCCC
TATGGGTTGTAAACTGCTTTTATCAGGGGATAAAGTGAGGTATGTATACCTTTTTGCATGTACCTGATGAATAAGGACCG
GCTAATTCCGTGCCAGCAGCCGCGGTAATACGGAAGGTCCGGGCGTTATCCGGATTTATTGGGTTTAAAGGGAGCGCAGG
CGGACAGTTAAGCGTGACGTGAAATGCAGCGGCTCAACCGTATGAAGTGCGTCGCGAACTGGCAGTCTTGAGTGAGTACG
ATGTAGGCGGAATTCGTGGTGTAGCGGTGAAATGCTTAGATATCACGAAGAACTCCGATTGCGAAGGCAGCCTACAAGTC
CTTTACTGACGCTAAAGCTCGAAGGTGCGGGTATCGAACAGGATTAGATACCCTTGTAGTCC
>t0014350_reg-Y-4;size=16;
CCTACGGGTGGCTGCAGTGAGGAATATTGGTCAATGGGCGGAAGCCTGAACCAGCCAAGTAGCGTGTGGGACGACGGCCC
TACGGGTTGTAAACCACTTTTTCGCGGGGATAACCGCCGGGCTGCGGCCCGGCCTGCAGGTACCGCGTGAATAAGGACCG
GCTAATTCCGTGCCAGCAGCCGCGGTAATACGGAAGGTCCGGGCGTTATCCGGATTTATTGGGTTTAAAGGGAGCGTAGG
CGGGAGCTTAAGCGTGTTGTGAAAAGTCGGGGCTCAACCCCGTCCGTGCAGCGCGAACTGGGCTCCTTGAGTGCGCGGGA
GGCACGCGGAATTCGTGGTGTAGCGGTGAAATGCTTAGATATCACGAAGAACTCCGATTGCGAAGGCAGCGTGCCGTAGC
GTTACTGACGCTGAAGCTCGAAGGTGCGGGTATCGAACAGGATTAGATACCCTAGTAGTCC
>t0007125_reg-Y-4;size=15;
CCTACGGGAGGCTGCAGTGGGGAATCTTGCACAATGGACGAAAGTCTGATGCAGCGATCCCGCGTGAAGGATGAAGCATT
ACGGTGTGTAAACTTCTTTTTTGGTGGAAGACGAATGACGGTACACCAAGAATAAGAGACGGCTAACTACGTGCCAGCAG
CCGCGGTAATACGTAGGTCTCAAGCGTTATCCGGATTTACTGGGCGTAAAGTATCCGTAGCCTGATATGTAAGTCTGTTT
TCAAATCCCACGACTCAATCGTGGAAAGGGAATGGATACTGCATATCTAGAAGTTATTGGGGGTTAGTGGAATTTCCGGT
GGAGCGGTGAAATGCGTTGATATCGGAAAGAACGCCGAAAGCGAAAGCAGCTAACTATGATTAACTTGACGGTGAGGGAT
GAAAGTTTGGGTAGCAAACGGGATTAGATACCCTAGTAGTCC
>t0000909_reg-Y-4;size=15;
CCTACGGGGGGCTGCAGTGGGGAATATTGGACAATGGGGGAAACCCTGATCCAGCGACGCCGCGTGAGTGAAGAAGTATT
TCGGTATGTAAAGCTCTATCAGCAGGGAAGATGATGACGGTACCTGACTAAGAAGCACCGGCTAAATACGTGCCAGCAGC
CGCGGTAATACGTATGGTGCAAGCGTTATCCGGATTTACTGGGTGTAAAGGGAGCGTAGGCGGCCGTGCAAGTCAGGTGT
GAAATCCCGGGGCTCAACCCCGGTACTGCACTTGAAACTGCGTGGCTGGAGTACAGGAGAGGCAGGCGGAATTCCTAGTG
TAGCGGTGAAATGCGTAGATATTAGGAAGAACACCGGTGGCGAAGGCGGCCTGCTGGACTGGATACTGACGCTGAGGCTC
GAAAGCGTGGGGAGCAAACAGGATTAGATACCCTAGTAGTCC
>t0015969_reg-Y-4;size=15;
CCTACGGGAGGCTGCAGTCGAGGATCATTTGCAATGGGCGAAAGCCTGACAATGCGACGCTGCGTGGAGGATGAAGGCCT
TCGGGTTGTAAACTCCTGTCATGGGGGAACAGGCGAGGGGACCCAATACGTCCCTTAGTTGAGTGTACCCCAAGAGGAAG
GGACGGCTAACTCTGTGCCAGCAGCCGCGGTAATACAGAGGTCCCTAGCGTTGTTCGGATTTACTGGGCGTAAAGGGCGC
GTAGGCGGCAGGGCGTGTCAAGTGTGAAATCTCCGGGCTCAACCCGGAAAGTGCGCTTGAAACTACCTTGCTCGAGTATG
GGAGAGGGAATCGGAATACAGGGTGTAGCGGTGAAATGCGTTGATATCCTGTAGAACACCGGAGGCGAAGGCGGATTCCT
TGAACATCACTGACGCTGAGGCGCGAAAGTCGGGGGAGCAAACAGGATTAGATACCCTGGTAGTCC
>t0001607_reg-Y-4;size=15;
CCTACGGGGGGCTGCAGTGGGGAATCTTGCACAATGGACGAAAGTCTGATGCAGCGATCCCGCGTGAAGGATGAAGCATT
ACGGTGTGTAAACTTCTTTTTTGGTGGAAGACGAATGACGGTACACCAAGAATAAGAGACGGCTAACTACGTGCCAGCAG
CCGCGGTAATACGTAGGTCTCAAGCGTTATCCGGATTTACTGGGCGTAAAGTATCCGTAGCCTGATATGTAAGTCTGTTT
TCAAATCCCACGACTCAATCGTGGAAAGGGAATGGATACTGCATATCTAGAAGTTATTGGGGGTTAGTGGAATTTCCGGT
GGAGCGGTGAAATGCGTTGATATCGGAAAGAACGCCGAAAGCGAAAGCAGCTAACTATGATTAACTTGACGGTGAGGGAT
GAAAGTTTGGGTAGCAAACGGGATTAGATACCCCAGTAGTCC
>t0000825_reg-Y-4;size=15;
CCTACGGGTGGCTGCAGTGGGGAATATTGGACAATGGGGGAAACCCTGATCCAGCGACGCCGCGTGAGTGAAGAAGTATT
TCGGTATGTAAAGCTCTATCAGCAGGGAAGATGATGACGGTACCTGACTAAGAAGCACCGGCTAAATACGTGCCAGCAGC
CGCGGTAATACGTATGGTGCAAGCGTTATCCGGATTTACTGGGTGTAAAGGGAGCGTAGGCGGCCGTGCAAGTCAGGTGT
GAAATCCCGGGGCTCAACCCCGGTACTGCACTTGAAACTGCGTGGCTGGAGTACAGGAGAGGCAGGCGGAATTCCTAGTG
TAGCGGTGAAATGCGTAGATATTAGGAAGAACACCGGTGGCGAAGGCGGCCTGCTGGACTGGATACTGACGCTGAGGCTC
GAAAGCGTGGGGAGCAAACAGGATTAGATACCCCAGTAGTCC
>t0002251_reg-Y-4;size=15;
CCTACGGGTGGCTGCAGTGGGGAATCTTGCACAATGGACGAAAGTCTGATGCAGCGATCCCGCGTGAAGGATGAAGCATT
ACGGTGTGTAAACTTCTTTTTTGGTGGAAGACGAATGACGGTACACCAAGAATAAGAGACGGCTAACTACGTGCCAGCAG
CCGCGGTAATACGTAGGTCTCAAGCGTTATCCGGATTTACTGGGCGTAAAGTATCCGTAGCCTGATATGTAAGTCTGTTT
TCAAATCCCACGACTCAATCGTGGAAAGGGAATGGATACTGCATATCTAGAAGTTATTGGGGGTTAGTGGAATTTCCGGT
GGAGCGGTGAAATGCGTTGATATCGGAAAGAACGCCGAAAGCGAAAGCAGCTAACTATGATTAACTTGACGGTGAGGGAT
GAAAGTTTGGGTAGCAAACGGGATTAGATACCCTAGTAGTCC
>t0002572_reg-Y-4;size=14;
CCTACGGGAGGCTGCAGTGGGGAATATTGGACAATGGGGGAAACCCTGATCCAGCGACGCCGCGTGAGTGAAGAAGTATT
TCGGTATGTAAAGCTCTATCAGCAGGGAAGATGATGACGGTACCTGACTAAGAAGCACCGGCTAAATACGTGCCAGCAGC
CGCGGTAATACGTATGGTGCAAGCGTTATCCGGATTTACTGGGTGTAAAGGGAGCGTAGGCGGCCGTGCAAGTCAGGTGT
GAAATCCCGGGGCTCAACCCCGGTACTGCACTTGAAACTGCGTGGCTGGAGTACAGGAGAGGCAGGCGGAATTCCTAGTG
TAGCGGTGAAATGCGTAGATATTAGGAAGAACACCGGTGGCGAAGGCGGCCTGCTGGACTGGATACTGACGCTGAGGCTC
GAAAGCGTGGGGAGCAAACAGGATTAGATACCCCAGTAGTCC
>t0002945_reg-Y-4;size=14;
CCTACGGGTGGCTGCAGTGAGGAATATTGGTCAATGGGCGGAAGCCTGAACCAGCCAAGTAGCGTGTGGGACGACGGCCC
TACGGGTTGTAAACCACTTTTTCGCGGGGATAACCGCCGGGCTGCGGCCCGGCCTGCAGGTACCGCGTGAATAAGGACCG
GCTAATTCCGTGCCAGCAGCCGCGGTAATACGGAAGGTCCGGGCGTTATCCGGATTTATTGGGTTTAAAGGGAGCGTAGG
CGGGAGCTTAAGCGTGTTGTGAAAAGTCGGGGCTCAACCCCGTCCGTGCAGCGCGAACTGGGCTCCTTGAGTGCGCGGGA
GGCACGCGGAATTCGTGGTGTAGCGGTGAAATGCTTAGATATCACGAAGAACTCCGATTGCGAAGGCAGCGTGCCGTAGC
GTTACTGACGCTGAAGCTCGAAGGTGCGGGTATCGAACAGGATTAGATACCCCAGTAGTCC
>t0000075_reg-Y-4;size=14;
CCTACGGGTGGCTGCAGTGAGGAATATTGGTCAATGGACGGAAGTCTGAACCAGCCAAGTAGCGTGCAGGATGACGGCCC
TATGGGTTGTAAACTGCTTTTATCAGGGGATAAAGTGAGGTATGTATACCTTTTTGCATGTACCTGATGAATAAGGACCG
GCTAATTCCGTGCCAGCAGCCGCGGTAATACGGAAGGTCCGGGCGTTATCCGGATTTATTGGGTTTAAAGGGAGCGCAGG
CGGACAGTTAAGCGTGACGTGAAATGCAGCGGCTCAACCGTATGAAGTGCGTCGCGAACTGGCAGTCTTGAGTGAGTACG
ATGTAGGCGGAATTCGTGGTGTAGCGGTGAAATGCTTAGATATCACGAAGAACTCCGATTGCGAAGGCAGCCTACAAGTC
CTTTACTGACGCTAAAGCTCGAAGGTGCGGGTATCGAACAGGATTAGATACCCCAGTAGTCC
>t0020657_reg-Y-4;size=13;
CCTACGGGGGGCTGCAGTCGAGGATCATTTGCAATGGGCGAAAGCCTGACAATGCGACGCTGCGTGGAGGATGAAGGCCT
TCGGGTTGTAAACTCCTGTCATGGGGGAACAGGCGAGGGGACCCAATACGTCCCTTAGTTGAGTGTACCCCAAGAGGAAG
GGACGGCTAACTCTGTGCCAGCAGCCGCGGTAATACAGAGGTCCCTAGCGTTGTTCGGATTTACTGGGCGTAAAGGGCGC
GTAGGCGGCAGGGCGTGTCAAGTGTGAAATCTCCGGGCTCAACCCGGAAAGTGCGCTTGAAACTACCTTGCTCGAGTATG
GGAGAGGGAATCGGAATACAGGGTGTAGCGGTGAAATGCGTTGATATCCTGTAGAACACCGGAGGCGAAGGCGGATTCCT
TGAACATCACTGACGCTGAGGCGCGAAAGTCGGGGGAGCAAACAGGATTAGATACCCCAGTAGTCC
>t0004588_reg-Y-4;size=13;
CCTACGGGTGGCTGCAGTGGGGAATCTTGCACAATGGACGAAAGTCTGATGCAGCGATCCCGCGTGAAGGATGAAGCATT
ACGGTGTGTAAACTTCTTTTTTGGTGGAAGACGAATGACGGTACACCAAGAATAAGAGACGGCTAACTACGTGCCAGCAG
CCGCGGTAATACGTAGGTCTCAAGCGTTATCCGGATTTACTGGGCGTAAAGTATCCGTAGCCTGATATGTAAGTCTGTTT
TCAAATCCCACGACTCAATCGTGGAAAGGGAATGGATACTGCATATCTAGAAGTTATTGGGGGTTAGTGGAATTTCCGGT
GGAGCGGTGAAATGCGTTGATATCGGAAAGAACGCCGAAAGCGAAAGCAGCTAACTATGATTAACTTGACGGTGAGGGAT
GAAAGTTTGGGTAGCAAACGGGATTAGATACCCGAGTAGTCC
>t0001405_reg-Y-4;size=13;
CCTACGGGGGGCTGCAGTGAGGAATATTGGTCAATGGACGGAAGTCTGAACCAGCCAAGTCGCGTGAAGGAAGAATGTCC
TATGGATTGTAAACTTCTTTTGGGAGGGGATAAAGGGCGCCACGCGTGGTGTTTTGCAGGTACCTCCCGAATAAGGATCG
GCTAACTCCGTGCCAGCAGCCGCGGTAATACGGAGGATCCGAGCGTTATCCGGATTCATTGGGTTTAAAGGGTGCGTAGG
CGGCGTACTAAGTCAGCGGTGAAAGGCAGGCGCTCAACGTCTGGACTGCCGTTGAAACTGGCATGCTAGAGTGCGGACAA
GGATGGCGGAATGTGTCATGTAGCGGTGAAATGCATAGATATGACACAGAACACCGATTGCGAAGGCAGCTGTCCGGGCC
GCAACTGACGCTGAGGCACGAAAGCGTGGGGATCGAACAGGATTAGATACCCCAGTAGTCC
>t0001363_reg-Y-4;size=13;
CCTACGGGGGGCTGCAGTCGAGGATCATTTGCAATGGGCGAAAGCCTGACAATGCGACGCTGCGTGGAGGATGAAGGCCT
TCGGGTTGTAAACTCCTGTCATGGGGGAACAGGCGAGGGGACCCAATACGTCCCTTAGTTGAGTGTACCCCAAGAGGAAG
GGACGGCTAACTCTGTGCCAGCAGCCGCGGTAATACAGAGGTCCCTAGCGTTGTTCGGATTTACTGGGCGTAAAGGGCGC
GTAGGCGGCAGGGCGTGTCAAGTGTGAAATCTCCGGGCTCAACCCGGAAAGTGCGCTTGAAACTACCTTGCTCGAGTATG
GGAGAGGGAATCGGAATACAGGGTGTAGCGGTGAAATGCGTTGATATCCTGTAGAACACCGGAGGCGAAGGCGGATTCCT
TGAACATCACTGACGCTGAGGCGCGAAAGTCGGGGGAGCAAACAGGATTAGATACCCTTGTAGTCC
>t0002389_reg-Y-4;size=12;
CCTACGGGTGGCTGCAGTGAGGAATATTGGTCAATGGGCGGAAGCCTGAACCAGCCAAGTAGCGTGCAGGAAGACGGCCC
TATGGGTTGTAAACTGCTTTTATGCGGGAATAAAGAGGCCCACGTGTGGGCCGTTGCATGTACCGCATGAATAAGGACCG
GCTAATTCCGTGCCAGCAGCCGCGGTAATACGGAAGGTCCGGGCGTTATCCGGATTTATTGGGTTTAAAGGGAGCGTAGG
CCGGTTTTTAAGCGTGTTGTGAAATGTGTGGGCTCAACCTATGCACTGCAGCGCGAACTGGAGACCTTGAGTGCGCGGGA
AGCCGGCGGAATTCGTTGTGTAGCGGTGAAATGCTTAGATATGACGAAGACCTCCGATTGCGAAGGCAGCTGGCTGTAGC
GTTACTGACGCTGAAGCTCGAAAGCGTGGGTATCGAACAGGATTAGATACCCTAGTAGTCC
>t0003193_reg-Y-4;size=12;
CCTACGGGGGGCTGCAGTGAGGAATATTGGACAATGGCCGAGAGGCTGATCCAGCCATGCCGCGTGCGGGAAGACGGCCC
TATGGGTTGTAAACCGCTTTTGTTGGGGAGCAATAAGGTCCACGTGTGGATCGATGAGAGTACCCAGCGAATAAGCATCG
GCTAACTCCGTGCCAGCAGCCGCGGTAATACGGAGGATGCAAGCGTTATCCGGATTTATTGGGTTTAAAGGGTGCGTAGG
CGGATGCCTAAGCGTGAGGTGAAATCCCCGGGCTCAACCTGGGAACTGCCTCGCGAACTGGGTATCTGGAATGTCCGTGC
CGTGGGAGGAATGTGTGGTGTAGCGGTGAAATGCATAGAGATCACACAGAACACCGATTGCGAAGGCATCTCACGAACGG
ATGATTGACGCTGAGGCACGAAAGCGTGGGGATCAAACAGGATTAGATACCCTGGTAGTCC
>t0010436_reg-Y-4;size=12;
CCTACGGGTGGCTGCAGTGAGGAATATTGGTCAATGGTCGGAAGACTGAACCAGCCAAGTAGCGTGCAGGATGACGGCCC
TACGGGTTGTAAACTGCTTTTATGCGGGGATAAAGTCGGGGACGCGTTCCCCGTTTGCAGGTACCGCATGAATAAGGACC
GGCTAATTCCGTGCCAGCAGCCGCGGTAATACGGAAGGTCCGGGCGTTATCCGGATTTATTGGGTTTAAAGGGAGCGTAG
GCGGGAGCTTAAGCGTGCCGTGAAATGCCGGTGCTCAACGTTGGCACTGCGGCGCGAACTGGGTTTCTTGAGTGCGTGGG
AAGGCGGCGGAATTCGTGGTGTAGCGGTGAAATGCTTAGATATCACGAAGAACTCCGATTGCGAAGGCAGCTGCCTGTTG
CGCTACTGACGCTGAAGCTCGAAGGTGCGGGTATCGAACAGGATTAGATACCCTAGTAGTCC
>t0000449_reg-Y-4;size=12;
CCTACGGGGGGCTGCAGTCGAGGATCATTCGCAATGGGCGAAAGCCTGACGATGCGACGCTGCGTGGAGGATGAAGGCCC
TCGGGTTGTAAACTCCTGTCATGGGGGAAAAGGAAACGGGACCCAACACGTCCCCGATTTGATGGTACCCCAAGAGGAAG
CGACGGCTAACTCTGTGCCAGCAGCCGCGGTAATACAGAGGTCGCGAGCGTTGTTCGGATTTACTGGGCGTAAAGGGCGC
GTAGGCGGCGAGGCGTGTCGGATGTGAAATCTCCGGGCTCAACCCGGAAAGTGCGTCCGAAACTGCCCCGCTAGAGTTCG
GGAGAGGGAATCGGAATGCAGGGTGTAGCGGTGAAATGCGTTGATATCCTGCAGAACACCGGAGGCGAAGGCGGATTCCT
GGAACGAAACTGACGCTCAGGCGCGAAAGCCGGGGGAGCAAACAGGATTAGATACCCGTGTAGTCC
>t0002983_reg-Y-4;size=12;
CCTACGGGTGGCTGCAGTGAGGAATATTGGTCAATGGACGGAAGTCTGAACCAGCCAAGTAGCGTGCAGGATGACGGCCC
TATGGGTTGTAAACTGCTTTTATCAGGGGATAAAGTGAGGTATGTATACCTTTTTGCATGTACCTGATGAATAAGGACCG
GCTAATTCCGTGCCAGCAGCCGCGGTAATACGGAAGGTCCGGGCGTTATCCGGATTTATTGGGTTTAAAGGGAGCGCAGG
CGGACAGTTAAGCGTGACGTGAAATGCAGCGGCTCAACCGTATGAAGTGCGTCGCGAACTGGCAGTCTTGAGTGAGTACG
ATGTAGGCGGAATTCGTGGTGTAGCGGTGAAATGCTTAGATATCACGAAGAACTCCGATTGCGAAGGCAGCCTACAAGTC
CTTTACTGACGCTAAAGCTCGAAGGTGCGGGTATCGAACAGGATTAGATACCCTGGTAGTCC
>t0000383_reg-Y-4;size=12;
CCTACGGGGGGCTGCAGTGAGGAATATTGGTCAATGGGCGAGAGCCTGAACCAGCCAAGTCGCGTGAAGGATGAAGGTTC
TATGGATTGTAAACTTCTTTTGTCCGAGGGTAAAAAAGGCCACGTGTGGCTTCTTGCAAGTATCGGACGAATAAGCATCG
GCTAACTCCGTGCCAGCAGCCGCGGTAATACGGAGGATGCGAGCGTTATCCGGATTTATTGGGTTTAAAGGGTGCGTAGG
TGGTTTGTTAAGTTTGTGGTGAAAGCGTGCGGCTCAACCGTACCAAGCCATGAAAACTGGCGAACTTGAGTGCAAACGAG
GTAGGCGGAATGTGATGTGTAGCGGTGAAATGCTTAGATATGTCACAGAACCCCGATTGCGAAGGCAGCTTACCAGCATG
CAACTGACACTGAGGCACGAAAGCGTGGGTATCAAACAGGATTAGATACCCCAGTAGTCC
>t0000450_reg-Y-4;size=12;
CCTACGGGCGGCTGCAGTGAGGAATATTGGTCAATGGACGGAAGTCTGAACCAGCCAAGTCGCGTGAAGGAAGAATGTCC
TATGGATTGTAAACTTCTTTTGGGAGGGGATAAAGGGCGCCACGCGTGGTGTTTTGCAGGTACCTCCCGAATAAGGATCG
GCTAACTCCGTGCCAGCAGCCGCGGTAATACGGAGGATCCGAGCGTTATCCGGATTCATTGGGTTTAAAGGGTGCGTAGG
CGGCGTACTAAGTCAGCGGTGAAAGGCAGGCGCTCAACGTCTGGACTGCCGTTGAAACTGGCATGCTAGAGTGCGGACAA
GGATGGCGGAATGTGTCATGTAGCGGTGAAATGCATAGATATGACACAGAACACCGATTGCGAAGGCAGCTGTCCGGGCC
GCAACTGACGCTGAGGCACGAAAGCGTGGGGATCGAACAGGATTAGATACCCCAGTAGTCC
>t0007127_reg-Y-4;size=12;
CCTACGGGCGGCTGCAGTGAGGAATATTGGTCAATGGACGGAAGTCTGAACCAGCCAAGTAGCGTGCAGGATGACGGCCC
TATGGGTTGTAAACTGCTTTTATCAGGGGATAAAGTGAGGTATGTATACCTTTTTGCATGTACCTGATGAATAAGGACCG
GCTAATTCCGTGCCAGCAGCCGCGGTAATACGGAAGGTCCGGGCGTTATCCGGATTTATTGGGTTTAAAGGGAGCGCAGG
CGGACAGTTAAGCGTGACGTGAAATGCAGCGGCTCAACCGTATGAAGTGCGTCGCGAACTGGCAGTCTTGAGTGAGTACG
ATGTAGGCGGAATTCGTGGTGTAGCGGTGAAATGCTTAGATATCACGAAGAACTCCGATTGCGAAGGCAGCCTACAAGTC
CTTTACTGACGCTAAAGCTCGAAGGTGCGGGTATCGAACAGGATTAGATACCCTAGTAGTCC
>t0001578_reg-Y-4;size=12;
CCTACGGGAGGCTGCAGTGGGGAATCTTGCACAATGGACGAAAGTCTGATGCAGCGATCCCGCGTGAAGGATGAAGCATT
ACGGTGTGTAAACTTCTTTTTTGGTGGAAGACGAATGACGGTACACCAAGAATAAGAGACGGCTAACTACGTGCCAGCAG
CCGCGGTAATACGTAGGTCTCAAGCGTTATCCGGATTTACTGGGCGTAAAGTATCCGTAGCCTGATATGTAAGTCTGTTT
TCAAATCCCACGACTCAATCGTGGAAAGGGAATGGATACTGCATATCTAGAAGTTATTGGGGGTTAGTGGAATTTCCGGT
GGAGCGGTGAAATGCGTTGATATCGGAAAGAACGCCGAAAGCGAAAGCAGCTAACTATGATTAACTTGACGGTGAGGGAT
GAAAGTTTGGGTAGCAAACGGGATTAGATACCCCAGTAGTCC
>t0002413_reg-Y-4;size=12;
CCTACGGGTGGCTGCAGTGAGGAATATTGGTCAATGGGCGAGAGCCTGAACCAGCCAAGTCGCGTGAAGGATGAAGGTTC
TATGGATTGTAAACTTCTTTTGTCCGAGGGTAAAAAAGGCCACGTGTGGCTTCTTGCAAGTATCGGACGAATAAGCATCG
GCTAACTCCGTGCCAGCAGCCGCGGTAATACGGAGGATGCGAGCGTTATCCGGATTTATTGGGTTTAAAGGGTGCGTAGG
TGGTTTGTTAAGTTTGTGGTGAAAGCGTGCGGCTCAACCGTACCAAGCCATGAAAACTGGCGAACTTGAGTGCAAACGAG
GTAGGCGGAATGTGATGTGTAGCGGTGAAATGCTTAGATATGTCACAGAACCCCGATTGCGAAGGCAGCTTACCAGCATG
CAACTGACACTGAGGCACGAAAGCGTGGGTATCAAACAGGATTAGATACCCTAGTAGTCC
>t0018735_reg-Y-4;size=12;
CCTACGGGCGGCTGCAGTGAGGAATATTGGTCAATGGGCGAGAGCCTGAACCAGCCAAGTCGCGTGAAGGATGAAGGTTC
TATGGATTGTAAACTTCTTTTGTCCGAGGGTAAAAAAGGCCACGTGTGGCTTCTTGCAAGTATCGGACGAATAAGCATCG
GCTAACTCCGTGCCAGCAGCCGCGGTAATACGGAGGATGCGAGCGTTATCCGGATTTATTGGGTTTAAAGGGTGCGTAGG
TGGTTTGTTAAGTTTGTGGTGAAAGCGTGCGGCTCAACCGTACCAAGCCATGAAAACTGGCGAACTTGAGTGCAAACGAG
GTAGGCGGAATGTGATGTGTAGCGGTGAAATGCTTAGATATGTCACAGAACCCCGATTGCGAAGGCAGCTTACCAGCATG
CAACTGACACTGAGGCACGAAAGCGTGGGTATCAAACAGGATTAGATACCCCAGTAGTCC
>t0002176_reg-Y-4;size=11;
CCTACGGGGGGCTGCAGTGGGGAATCTTGCACAATGGACGAAAGTCTGATGCAGCGATCCCGCGTGAAGGATGAAGCATT
ACGGTGTGTAAACTTCTTTTTTGGTGGAAGACGAATGACGGTACACCAAGAATAAGAGACGGCTAACTACGTGCCAGCAG
CCGCGGTAATACGTAGGTCTCAAGCGTTATCCGGATTTACTGGGCGTAAAGTATCCGTAGCCTGATATGTAAGTCTGTTT
TCAAATCCCACGACTCAATCGTGGAAAGGGAATGGATACTGCATATCTAGAAGTTATTGGGGGTTAGTGGAATTTCCGGT
GGAGCGGTGAAATGCGTTGATATCGGAAAGAACGCCGAAAGCGAAAGCAGCTAACTATGATTAACTTGACGGTGAGGGAT
GAAAGTTTGGGTAGCAAACGGGATTAGATACCCTGGTAGTCC
>t0033051_reg-Y-4;size=11;
CCTACGGGTGGCTGCAGTCGAGGATCATTTGCAATGGGCGAAAGCCTGACAATGCGACGCTGCGTGGAGGATGAAGGCCT
TCGGGTTGTAAACTCCTGTCATGGGGGAACAGGCGAGGGGACCCAATACGTCCCTTAGTTGAGTGTACCCCAAGAGGAAG
GGACGGCTAACTCTGTGCCAGCAGCCGCGGTAATACAGAGGTCCCTAGCGTTGTTCGGATTTACTGGGCGTAAAGGGCGC
GTAGGCGGCAGGGCGTGTCAAGTGTGAAATCTCCGGGCTCAACCCGGAAAGTGCGCTTGAAACTACCTTGCTCGAGTATG
GGAGAGGGAATCGGAATACAGGGTGTAGCGGTGAAATGCGTTGATATCCTGTAGAACACCGGAGGCGAAGGCGGATTCCT
TGAACATCACTGACGCTGAGGCGCGAAAGTCGGGGGAGCAAACAGGATTAGATACCCTAGTAGTCC
>t0005482_reg-Y-4;size=11;
CCTACGGGCGGCTGCAGTGAGGAATATTGGTCAATGGGCGAGAGCCTGAACCAGCCAAGTAGCGTGCAGGATGACGGCCC
TATGGGTTGTAAACTGCTTTTGTAAGGGAACAAAGTGCGGGACGCGTCCCGTTTTGCGTGTACCTTACGAATAAGGACCG
GCTAATTCCGTGCCAGCAGCCGCGGTAATACGGAAGGTCCGGGCGTTATCCGGATTTATTGGGTTTAAAGGGAGCGTAGG
CCGAAGGTTAAGCGTGTTGTGAAATGTAGTCGCTCAACGGGTGCACTGCAGCGCGAACTGGCTTTCTTGAGTGCGCGGAA
AGTTGGCGGAATTCGTTGTGTAGCGGTGAAATGCTTAGATATGACGAAGAACTCCGATTGCGAAGGCAGCTGACTGTAGC
GTAACTGACGCTGATGCTCGAAAGCGTGGGTATCGAACAGGATTAGATACCCTAGTAGTCC
>t0007790_reg-Y-4;size=11;
CCTACGGGTGGCTGCAGTGAGGAATATTGGTCAATGGGCGGAAGCCTGAACCAGCCAAGTAGCGTGCAGGAAGACGGCCC
TATGGGTTGTAAACTGCTTTTACCGGGGAATAAAGAGGCCTACGTGTAGGCCGTTGCATGTACCCGTTGAATAAGGACCG
GCTAATTCCGTGCCAGCAGCCGCGGTAATACGGAAGGTCCGGGCGTTATCCGGATTTATTGGGTTTAAAGGGAGCGTAGG
CCGGTTTTTAAGCGTGTTGTGAAATGTGTGGGCTCAACCTATGCACTGCAGCGCGAACTGGAGACCTTGAGTGCGCGGGA
AGCCGGCGGAATTCGTTGTGTAGCGGTGAAATGCTTAGATATGACGAAGACCTCCGATTGCGAAGGCAGCTGGCTGTAGC
GTTACTGACGCTGAAGCTCGAAAGCGTGGGTATCGAACAGGATTAGATACCCTAGTAGTCC
>t0002070_reg-Y-4;size=11;
CCTACGGGGGGCTGCAGTCGAGGATCATTTGCAATGGGCGAAAGCCTGACAATGCGACGCTGCGTGGAGGATGAAGGCCT
TCGGGTTGTAAACTCCTGTCATGGGGGAACAGGCGAGGGGACCCAATACGTCCCTTAGTTGAGTGTACCCCAAGAGGAAG
GGACGGCTAACTCTGTGCCAGCAGCCGCGGTAATACAGAGGTCCCTAGCGTTGTTCGGATTTACTGGGCGTAAAGGGCGC
GTAGGCGGCAGGGCGTGTCAAGTGTGAAATCTCCGGGCTCAACCCGGAAAGTGCGCTTGAAACTACCTTGCTCGAGTATG
GGAGAGGGAATCGGAATACAGGGTGTAGCGGTGAAATGCGTTGATATCCTGTAGAACACCGGAGGCGAAGGCGGATTCCT
TGAACATCACTGACGCTGAGGCGCGAAAGTCGGGGGAGCAAACAGGATTAGATACCCCGGTAGTCC
>t0005722_reg-Y-4;size=11;
CCTACGGGCGGCTGCAGTGGGGAATCTTGCACAATGGACGAAAGTCTGATGCAGCGATCCCGCGTGAAGGATGAAGCATT
ACGGTGTGTAAACTTCTTTTTTGGTGGAAGACGAATGACGGTACACCAAGAATAAGAGACGGCTAACTACGTGCCAGCAG
CCGCGGTAATACGTAGGTCTCAAGCGTTATCCGGATTTACTGGGCGTAAAGTATCCGTAGCCTGATATGTAAGTCTGTTT
TCAAATCCCACGACTCAATCGTGGAAAGGGAATGGATACTGCATATCTAGAAGTTATTGGGGGTTAGTGGAATTTCCGGT
GGAGCGGTGAAATGCGTTGATATCGGAAAGAACGCCGAAAGCGAAAGCAGCTAACTATGATTAACTTGACGGTGAGGGAT
GAAAGTTTGGGTAGCAAACGGGATTAGATACCCGAGTAGTCC
>t0002115_reg-Y-4;size=11;
CCTACGGGCGGCTGCAGTGAGGAATATTGGTCAATGGACGCAAGTCTGAACCAGCCAAGTAGCGTGCAGGATGACGGCCC
TATGGGTTGTAAACTGCTTTTATACAGGGATAAAGTGAGGGACGTGTCCCTTTTTGTAGGTACTGTATGAATAAGGACCG
GCTAATTCCGTGCCAGCAGCCGCGGTAATACGGAAGGTCCGGGCGTTATCCGGATTTATTGGGTTTAAAGGGAGCGCAGG
CTGATGATTAAGCGTGACGTGAAATGTAGCCGCTCAACGGCTGAACTGCGTCGCGAACTGGTTATCTTGAGTGAGTTCGA
TGTTGGCGGAATTCGTGGTGTAGCGGTGAAATGCTTAGATATCACGAAGAACTCCGATTGCGAAGGCAGCCAACAAGGCC
TTTACTGACGCTAAAGCTCGAAGGTGCGGGTATCGAACAGGATTAGATACCCTAGTAGTCC
>t0006251_reg-Y-4;size=11;
CCTACGGGGGGCTGCAGTGAGGAATATTGGTCAATGGGCGAGAGCCTGAACCAGCCAAGTAGCGTGCAGGATGACGGCCC
TATGGGTTGTAAACTGCTTTTGTAAGGGAACAAAGTGCGGGACGCGTCCCGTTTTGCGTGTACCTTACGAATAAGGACCG
GCTAATTCCGTGCCAGCAGCCGCGGTAATACGGAAGGTCCGGGCGTTATCCGGATTTATTGGGTTTAAAGGGAGCGTAGG
CCGAAGGTTAAGCGTGTTGTGAAATGTAGTCGCTCAACGGGTGCACTGCAGCGCGAACTGGCTTTCTTGAGTGCGCGGAA
AGTTGGCGGAATTCGTTGTGTAGCGGTGAAATGCTTAGATATGACGAAGAACTCCGATTGCGAAGGCAGCTGACTGTAGC
GTAACTGACGCTGATGCTCGAAAGCGTGGGTATCGAACAGGATTAGATACCCCAGTAGTCC
>t0004203_reg-Y-4;size=11;
CCTACGGGCGGCTGCAGTGGGGAATCTTGCACAATGGACGAAAGTCTGATGCAGCGATCCCGCGTGAAGGATGAAGCATT
ACGGTGTGTAAACTTCTTTTTTGGTGGAAGACGAATGACGGTACACCAAGAATAAGAGACGGCTAACTACGTGCCAGCAG
CCGCGGTAATACGTAGGTCTCAAGCGTTATCCGGATTTACTGGGCGTAAAGTATCCGTAGCCTGATATGTAAGTCTGTTT
TCAAATCCCACGACTCAATCGTGGAAAGGGAATGGATACTGCATATCTAGAAGTTATTGGGGGTTAGTGGAATTTCCGGT
GGAGCGGTGAAATGCGTTGATATCGGAAAGAACGCCGAAAGCGAAAGCAGCTAACTATGATTAACTTGACGGTGAGGGAT
GAAAGTTTGGGTAGCAAACGGGATTAGATACCCTTGTAGTCC
>t0035631_reg-Y-4;size=11;
CCTACGGGTGGCTGCAGTGGGGAATATTGGGCAATGGGGGAAACCCTGACCCAGCAACGCCGCGTGAAGGAAGAAGGCTT
TCGGGTTGTAAACTTCTTTTACCAGGGACGAAGGACGTGACGGTACCTGGAGAAAAAGCCACGGCTAACTACGTGCCAGC
AGCCGCGGTAATACGTAGGTGGCAAGCGTTGTCCGGAATTACTGGGTGTAAAGGGCGTGTAGGCGGAGCAGCAAGTCAGA
AGTGAAATCTCCGGGCTTAACCCGGAAACTGCTTTTGAAACTGTTGCCCTTGAGTATCGGAGAGGCAGGCGGAATTCCTA
GTGTAGCGGTGAAATGCGTAGATATTAGGAGGAACACCAGTGGCGAAGGCGGCCTGCTGGACGACAACTGACGCTGAGGC
GCGAAAGCGTGGGGAGCAAACAGGATTAGATACCCCAGTAGTCC
>t0003834_reg-Y-4;size=11;
CCTACGGGTGGCTGCAGTGAGGAATATTGGTCAATGGGCGGAAGCCTGAACCAGCCAAGTAGCGTGCAGGAAGACGGCCC
TATGGGTTGTAAACTGCTTTTACCGGGGAATAAAGAGGCCTACGTGTAGGCCGTTGCATGTACCCGTTGAATAAGGACCG
GCTAATTCCGTGCCAGCAGCCGCGGTAATACGGAAGGTCCGGGCGTTATCCGGATTTATTGGGTTTAAAGGGAGCGTAGG
CCGGTTTTTAAGCGTGTTGTGAAATGTGTGGGCTCAACCTATGCACTGCAGCGCGAACTGGAGACCTTGAGTGCGCGGGA
AGCCGGCGGAATTCGTTGTGTAGCGGTGAAATGCTTAGATATGACGAAGACCTCCGATTGCGAAGGCAGCTGGCTGTAGC
GTTACTGACGCTGAAGCTCGAAAGCGTGGGTATCGAACAGGATTAGATACCCGAGTAGTCC
>t0001288_reg-Y-4;size=11;
CCTACGGGGGGCTGCAGTGGGGAATATTGGGCAATGGGGGAAACCCTGACCCAGCAACGCCGCGTGAAGGAAGAAGGCTT
TCGGGTTGTAAACTTCTTTTACCAGGGACGAAGGACGTGACGGTACCTGGAGAAAAAGCCACGGCTAACTACGTGCCAGC
AGCCGCGGTAATACGTAGGTGGCAAGCGTTGTCCGGAATTACTGGGTGTAAAGGGCGTGTAGGCGGAGCAGCAAGTCAGA
AGTGAAATCTCCGGGCTTAACCCGGAAACTGCTTTTGAAACTGTTGCCCTTGAGTATCGGAGAGGCAGGCGGAATTCCTA
GTGTAGCGGTGAAATGCGTAGATATTAGGAGGAACACCAGTGGCGAAGGCGGCCTGCTGGACGACAACTGACGCTGAGGC
GCGAAAGCGTGGGGAGCAAACAGGATTAGATACCCCAGTAGTCC
>t0010576_reg-Y-4;size=11;
CCTACGGGGGGCTGCAGTGAGGAATATTGGTCAATGGACGGAAGTCTGAACCAGCCAAGTCGCGTGAAGGAAGAATGTCC
TATGGATTGTAAACTTCTTTTGGGAGGGGATAAAGGGCGCCACGCGTGGTGTTTTGCAGGTACCTCCCGAATAAGGATCG
GCTAACTCCGTGCCAGCAGCCGCGGTAATACGGAGGATCCGAGCGTTATCCGGATTCATTGGGTTTAAAGGGTGCGTAGG
CGGCGTACTAAGTCAGCGGTGAAAGGCAGGCGCTCAACGTCTGGACTGCCGTTGAAACTGGCATGCTAGAGTGCGGACAA
GGATGGCGGAATGTGTCATGTAGCGGTGAAATGCATAGATATGACACAGAACACCGATTGCGAAGGCAGCTGTCCGGGCC
GCAACTGACGCTGAGGCACGAAAGCGTGGGGATCGAACAGGATTAGATACCCTTGTAGTCC
>t0009692_reg-Y-4;size=11;
CCTACGGGCGGCTGCAGTGAGGAATATTGGACAATGGCCGAGAGGCTGATCCAGCCATGCCGCGTGCGGGAAGACGGCCC
TATGGGTTGTAAACCGCTTTTGTTGGGGAGCAATAAGGTCCACGTGTGGATCGATGAGAGTACCCAGCGAATAAGCATCG
GCTAACTCCGTGCCAGCAGCCGCGGTAATACGGAGGATGCAAGCGTTATCCGGATTTATTGGGTTTAAAGGGTGCGTAGG
CGGATGCCTAAGCGTGAGGTGAAATCCCCGGGCTCAACCTGGGAACTGCCTCGCGAACTGGGTATCTGGAATGTCCGTGC
CGTGGGAGGAATGTGTGGTGTAGCGGTGAAATGCATAGAGATCACACAGAACACCGATTGCGAAGGCATCTCACGAACGG
ATGATTGACGCTGAGGCACGAAAGCGTGGGGATCAAACAGGATTAGATACCCTAGTAGTCC
>t0011274_reg-Y-4;size=11;
CCTACGGGAGGCTGCAGTGAGGAATATTGGTCAATGGACGGAAGTCTGAACCAGCCAAGTCGCGTGAAGGAAGAATGTCC
TATGGATTGTAAACTTCTTTTGGGAGGGGATAAAGGGCGCCACGCGTGGTGTTTTGCAGGTACCTCCCGAATAAGGATCG
GCTAACTCCGTGCCAGCAGCCGCGGTAATACGGAGGATCCGAGCGTTATCCGGATTCATTGGGTTTAAAGGGTGCGTAGG
CGGCGTACTAAGTCAGCGGTGAAAGGCAGGCGCTCAACGTCTGGACTGCCGTTGAAACTGGCATGCTAGAGTGCGGACAA
GGATGGCGGAATGTGTCATGTAGCGGTGAAATGCATAGATATGACACAGAACACCGATTGCGAAGGCAGCTGTCCGGGCC
GCAACTGACGCTGAGGCACGAAAGCGTGGGGATCGAACAGGATTAGATACCCCAGTAGTCC
>t0027956_reg-Y-4;size=11;
CCTACGGGGGGCAGCAGTGGGGAATCTTGCACAATGGACGAAAGTCTGATGCAGCGATCCCGCGTGAAGGATGAAGCATT
ACGGTGTGTAAACTTCTTTTTTGGTGGAAGACGAATGACGGTACACCAAGAATAAGAGACGGCTAACTACGTGCCAGCAG
CCGCGGTAATACGTAGGTCTCAAGCGTTATCCGGATTTACTGGGCGTAAAGTATCCGTAGCCTGATATGTAAGTCTGTTT
TCAAATCCCACGACTCAATCGTGGAAAGGGAATGGATACTGCATATCTAGAAGTTATTGGGGGTTAGTGGAATTTCCGGT
GGAGCGGTGAAATGCGTTGATATCGGAAAGAACGCCGAAAGCGAAAGCAGCTAACTATGATTAACTTGACGGTGAGGGAT
GAAAGTTTGGGTAGCAAACGGGATTAGATACCCTGGTAGTCC
>t0009058_reg-Y-4;size=11;
CCTACGGGAGGCTGCAGTCGAGGATCATTCGCAATGGGCGAAAGCCTGACGATGCGACGCTGCGTGGAGGATGAAGGCCC
TCGGGTTGTAAACTCCTGTCATGGGGGAAAAGGAAACGGGACCCAACACGTCCCCGATTTGATGGTACCCCAAGAGGAAG
CGACGGCTAACTCTGTGCCAGCAGCCGCGGTAATACAGAGGTCGCGAGCGTTGTTCGGATTTACTGGGCGTAAAGGGCGC
GTAGGCGGCGAGGCGTGTCGGATGTGAAATCTCCGGGCTCAACCCGGAAAGTGCGTCCGAAACTGCCCCGCTAGAGTTCG
GGAGAGGGAATCGGAATGCAGGGTGTAGCGGTGAAATGCGTTGATATCCTGCAGAACACCGGAGGCGAAGGCGGATTCCT
GGAACGAAACTGACGCTCAGGCGCGAAAGCCGGGGGAGCAAACAGGATTAGATACCCTAGTAGTCC
>t0003578_reg-Y-4;size=11;
CCTACGGGGGGCTGCAGTGAGGAATATTGGTCAATGGGCGAGAGCCTGAACCAGCCAAGTCGCGTGAAGGATGAAGGTTC
TATGGATTGTAAACTTCTTTTGTCCGAGGGTAAAAAAGGCCACGTGTGGCTTCTTGCAAGTATCGGACGAATAAGCATCG
GCTAACTCCGTGCCAGCAGCCGCGGTAATACGGAGGATGCGAGCGTTATCCGGATTTATTGGGTTTAAAGGGTGCGTAGG
TGGTTTGTTAAGTTTGTGGTGAAAGCGTGCGGCTCAACCGTACCAAGCCATGAAAACTGGCGAACTTGAGTGCAAACGAG
GTAGGCGGAATGTGATGTGTAGCGGTGAAATGCTTAGATATGTCACAGAACCCCGATTGCGAAGGCAGCTTACCAGCATG
CAACTGACACTGAGGCACGAAAGCGTGGGTATCAAACAGGATTAGATACCCGAGTAGTCC
>t0003952_reg-Y-4;size=11;
CCTACGGGGGGCTGCAGTCGAGGATCATTTGCAATGGGCGAAAGCCTGACAATGCGACGCTGCGTGGAGGATGAAGGCCT
TCGGGTTGTAAACTCCTGTCATGGGGGAACAGGCGAGGGGACCCAATACGTCCCTTAGTTGAGTGTACCCCAAGAGGAAG
GGACGGCTAACTCTGTGCCAGCAGCCGCGGTAATACAGAGGTCCCTAGCGTTGTTCGGATTTACTGGGCGTAAAGGGCGC
GTAGGCGGCAGGGCGTGTCAAGTGTGAAATCTCCGGGCTCAACCCGGAAAGTGCGCTTGAAACTACCTTGCTCGAGTATG
GGAGAGGGAATCGGAATACAGGGTGTAGCGGTGAAATGCGTTGATATCCTGTAGAACACCGGAGGCGAAGGCGGATTCCT
TGAACATCACTGACGCTGAGGCGCGAAAGTCGGGGGAGCAAACAGGATTAGATACCCTAGTAGTCC
>t0004045_reg-Y-4;size=10;
CCTACGGGAGGCTGCAGTGAGGAATATTGGTCAATGGACGGAAGTCTGAACCAGCCAAGTAGCGTGCAGGATGACGGCCC
TATGGGTTGTAAACTGCTTTTATCAGGGGATAAAGTGAGGTATGTATACCTTTTTGCATGTACCTGATGAATAAGGACCG
GCTAATTCCGTGCCAGCAGCCGCGGTAATACGGAAGGTCCGGGCGTTATCCGGATTTATTGGGTTTAAAGGGAGCGCAGG
CGGACAGTTAAGCGTGACGTGAAATGCAGCGGCTCAACCGTATGAAGTGCGTCGCGAACTGGCAGTCTTGAGTGAGTACG
ATGTAGGCGGAATTCGTGGTGTAGCGGTGAAATGCTTAGATATCACGAAGAACTCCGATTGCGAAGGCAGCCTACAAGTC
CTTTACTGACGCTAAAGCTCGAAGGTGCGGGTATCGAACAGGATTAGATACCCTAGTAGTCC
>t0011973_reg-Y-4;size=10;
CCTACGGGGGGCTGCAGTCGAGGATCATTCGCAATGGGCGAAAGCCTGACGATGCGACGCTGCGTGGAGGATGAAGGCCC
TCGGGTTGTAAACTCCTGTCATGGGGGAAAAGGAAACGGGACCCAACACGTCCCCGATTTGATGGTACCCCAAGAGGAAG
CGACGGCTAACTCTGTGCCAGCAGCCGCGGTAATACAGAGGTCGCGAGCGTTGTTCGGATTTACTGGGCGTAAAGGGCGC
GTAGGCGGCGAGGCGTGTCGGATGTGAAATCTCCGGGCTCAACCCGGAAAGTGCGTCCGAAACTGCCCCGCTAGAGTTCG
GGAGAGGGAATCGGAATGCAGGGTGTAGCGGTGAAATGCGTTGATATCCTGCAGAACACCGGAGGCGAAGGCGGATTCCT
GGAACGAAACTGACGCTCAGGCGCGAAAGCCGGGGGAGCAAACAGGATTAGATACCCGAGTAGTCC
>t0009640_reg-Y-4;size=10;
CCTACGGGCGGCTGCAGTGGGGAATATTGGACAATGGGGGAAACCCTGATCCAGCGACGCCGCGTGAGTGAAGAAGTATT
TCGGTATGTAAAGCTCTATCAGCAGGGAAGATGATGACGGTACCTGACTAAGAAGCACCGGCTAAATACGTGCCAGCAGC
CGCGGTAATACGTATGGTGCAAGCGTTATCCGGATTTACTGGGTGTAAAGGGAGCGTAGGCGGCCGTGCAAGTCAGGTGT
GAAATCCCGGGGCTCAACCCCGGTACTGCACTTGAAACTGCGTGGCTGGAGTACAGGAGAGGCAGGCGGAATTCCTAGTG
TAGCGGTGAAATGCGTAGATATTAGGAAGAACACCGGTGGCGAAGGCGGCCTGCTGGACTGGATACTGACGCTGAGGCTC
GAAAGCGTGGGGAGCAAACAGGATTAGATACCCTTGTAGTCC
>t0000571_reg-Y-4;size=10;
CCTACGGGGGGCTGCAGTGAGGAATATTGGACAATGGCCGAGAGGCTGATCCAGCCATGCCGCGTGCGGGAAGACGGCCC
TATGGGTTGTAAACCGCTTTTGTTGGGGAGCAATAAGGTCCACGTGTGGATCGATGAGAGTACCCAGCGAATAAGCATCG
GCTAACTCCGTGCCAGCAGCCGCGGTAATACGGAGGATGCAAGCGTTATCCGGATTTATTGGGTTTAAAGGGTGCGTAGG
CGGATGCCTAAGCGTGAGGTGAAATCCCCGGGCTCAACCTGGGAACTGCCTCGCGAACTGGGTATCTGGAATGTCCGTGC
CGTGGGAGGAATGTGTGGTGTAGCGGTGAAATGCATAGAGATCACACAGAACACCGATTGCGAAGGCATCTCACGAACGG
ATGATTGACGCTGAGGCACGAAAGCGTGGGGATCAAACAGGATTAGATACCCGGGTAGTCC
>t0036328_reg-Y-4;size=10;
CCTACGGGTGGCTGCAGTGGGGAATATTGGACAATGGGGGAAACCCTGATCCAGCGACGCCGCGTGAGTGAAGAAGTATT
TCGGTATGTAAAGCTCTATCAGCAGGGAAGATGATGACGGTACCTGACTAAGAAGCACCGGCTAAATACGTGCCAGCAGC
CGCGGTAATACGTATGGTGCAAGCGTTATCCGGATTTACTGGGTGTAAAGGGAGCGTAGGCGGCCGTGCAAGTCAGGTGT
GAAATCCCGGGGCTCAACCCCGGTACTGCACTTGAAACTGCGTGGCTGGAGTACAGGAGAGGCAGGCGGAATTCCTAGTG
TAGCGGTGAAATGCGTAGATATTAGGAAGAACACCGGTGGCGAAGGCGGCCTGCTGGACTGGATACTGACGCTGAGGCTC
GAAAGCGTGGGGAGCAAACAGGATTAGATACCCTGGTAGTCC
>t0030465_reg-Y-4;size=10;
CCTACGGGGGGCTGCAGTGAGGAATATTGGTCAATGGGCGGAAGCCTGAACCAGCCAAGTAGCGTGCAGGAAGACGGCCC
TATGGGTTGTAAACTGCTTTTACCGGGGAATAAAGAGGCCTACGTGTAGGCCGTTGCATGTACCCGTTGAATAAGGACCG
GCTAATTCCGTGCCAGCAGCCGCGGTAATACGGAAGGTCCGGGCGTTATCCGGATTTATTGGGTTTAAAGGGAGCGTAGG
CCGGTTTTTAAGCGTGTTGTGAAATGTGTGGGCTCAACCTATGCACTGCAGCGCGAACTGGAGACCTTGAGTGCGCGGGA
AGCCGGCGGAATTCGTTGTGTAGCGGTGAAATGCTTAGATATGACGAAGACCTCCGATTGCGAAGGCAGCTGGCTGTAGC
GTTACTGACGCTGAAGCTCGAAAGCGTGGGTATCGAACAGGATTAGATACCCCAGTAGTCC
>t0007534_reg-Y-4;size=10;
CCTACGGGCGGCTGCAGTGAGGAATATTGGTCAATGGGCGGAAGCCTGAACCAGCCAAGTAGCGTGCAGGAAGACGGCCC
TATGGGTTGTAAACTGCTTTTATGCGGGAATAAAGAGGCCCACGTGTGGGCCGTTGCATGTACCGCATGAATAAGGACCG
GCTAATTCCGTGCCAGCAGCCGCGGTAATACGGAAGGTCCGGGCGTTATCCGGATTTATTGGGTTTAAAGGGAGCGTAGG
CCGGTTTTTAAGCGTGTTGTGAAATGTGTGGGCTCAACCTATGCACTGCAGCGCGAACTGGAGACCTTGAGTGCGCGGGA
AGCCGGCGGAATTCGTTGTGTAGCGGTGAAATGCTTAGATATGACGAAGACCTCCGATTGCGAAGGCAGCTGGCTGTAGC
GTTACTGACGCTGAAGCTCGAAAGCGTGGGTATCGAACAGGATTAGATACCCTAGTAGTCC
>t0012448_reg-Y-4;size=10;
CCTACGGGAGGCTGCAGTGGGGAATCTTGCACAATGGACGAAAGTCTGATGCAGCGATCCCGCGTGAAGGATGAAGCATT
ACGGTGTGTAAACTTCTTTTTTGGTGGAAGACGAATGACGGTACACCAAGAATAAGAGACGGCTAACTACGTGCCAGCAG
CCGCGGTAATACGTAGGTCTCAAGCGTTATCCGGATTTACTGGGCGTAAAGTATCCGTAGCCTGATATGTAAGTCTGTTT
TCAAATCCCACGACTCAATCGTGGAAAGGGAATGGATACTGCATATCTAGAAGTTATTGGGGGTTAGTGGAATTTCCGGT
GGAGCGGTGAAATGCGTTGATATCGGAAAGAACGCCGAAAGCGAAAGCAGCTAACTATGATTAACTTGACGGTGAGGGAT
GAAAGTTTGGGTAGCAAACGGGATTAGATACCCTTGTAGTCC
>t0008682_reg-Y-4;size=10;
CCTACGGGAGGCTGCAGTGGGGAATATTGGACAATGGGGGAAACCCTGATCCAGCGACGCCGCGTGAGTGAAGAAGTATT
TCGGTATGTAAAGCTCTATCAGCAGGGAAGATGATGACGGTACCTGACTAAGAAGCACCGGCTAAATACGTGCCAGCAGC
CGCGGTAATACGTATGGTGCAAGCGTTATCCGGATTTACTGGGTGTAAAGGGAGCGTAGGCGGCCGTGCAAGTCAGGTGT
GAAATCCCGGGGCTCAACCCCGGTACTGCACTTGAAACTGCGTGGCTGGAGTACAGGAGAGGCAGGCGGAATTCCTAGTG
TAGCGGTGAAATGCGTAGATATTAGGAAGAACACCGGTGGCGAAGGCGGCCTGCTGGACTGGATACTGACGCTGAGGCTC
GAAAGCGTGGGGAGCAAACAGGATTAGATACCCTAGTAGTCC
>t0016093_reg-Y-4;size=10;
CCTACGGGTGGCTGCAGTGAGGAATATTGGTCAATGGACGGAAGTCTGAACCAGCCAAGTCGCGTGAAGGAAGAATGTCC
TATGGATTGTAAACTTCTTTTGGGAGGGGATAAAGGGCGCCACGCGTGGTGTTTTGCAGGTACCTCCCGAATAAGGATCG
GCTAACTCCGTGCCAGCAGCCGCGGTAATACGGAGGATCCGAGCGTTATCCGGATTCATTGGGTTTAAAGGGTGCGTAGG
CGGCGTACTAAGTCAGCGGTGAAAGGCAGGCGCTCAACGTCTGGACTGCCGTTGAAACTGGCATGCTAGAGTGCGGACAA
GGATGGCGGAATGTGTCATGTAGCGGTGAAATGCATAGATATGACACAGAACACCGATTGCGAAGGCAGCTGTCCGGGCC
GCAACTGACGCTGAGGCACGAAAGCGTGGGGATCGAACAGGATTAGATACCCCAGTAGTCC
>t0008914_reg-Y-4;size=10;
CCTACGGGCGGCTGCAGTGGGGAATATTGGACAATGGGGGAAACCCTGATCCAGCGACGCCGCGTGAGTGAAGAAGTATT
TCGGTATGTAAAGCTCTATCAGCAGGGAAGATGATGACGGTACCTGACTAAGAAGCACCGGCTAAATACGTGCCAGCAGC
CGCGGTAATACGTATGGTGCAAGCGTTATCCGGATTTACTGGGTGTAAAGGGAGCGTAGGCGGCCGTGCAAGTCAGGTGT
GAAATCCCGGGGCTCAACCCCGGTACTGCACTTGAAACTGCGTGGCTGGAGTACAGGAGAGGCAGGCGGAATTCCTAGTG
TAGCGGTGAAATGCGTAGATATTAGGAAGAACACCGGTGGCGAAGGCGGCCTGCTGGACTGGATACTGACGCTGAGGCTC
GAAAGCGTGGGGAGCAAACAGGATTAGATACCCGAGTAGTCC
>t0006861_reg-Y-4;size=10;
CCTACGGGTGGCTGCAGTCGAGGATCATTCGCAATGGGCGAAAGCCTGACGATGCGACGCTGCGTGGAGGATGAAGGCCC
TCGGGTTGTAAACTCCTGTCATGGGGGAAAAGGAAACGGGACCCAACACGTCCCCGATTTGATGGTACCCCAAGAGGAAG
CGACGGCTAACTCTGTGCCAGCAGCCGCGGTAATACAGAGGTCGCGAGCGTTGTTCGGATTTACTGGGCGTAAAGGGCGC
GTAGGCGGCGAGGCGTGTCGGATGTGAAATCTCCGGGCTCAACCCGGAAAGTGCGTCCGAAACTGCCCCGCTAGAGTTCG
GGAGAGGGAATCGGAATGCAGGGTGTAGCGGTGAAATGCGTTGATATCCTGCAGAACACCGGAGGCGAAGGCGGATTCCT
GGAACGAAACTGACGCTCAGGCGCGAAAGCCGGGGGAGCAAACAGGATTAGATACCCTAGTAGTCC
>t0009236_reg-Y-4;size=10;
CCTACGGGAGGCTGCAGTGGGGAATATTGGGCAATGGGGGAAACCCTGACCCAGCAACGCCGCGTGAAGGAAGAAGGCTT
TCGGGTTGTAAACTTCTTTTACCAGGGACGAAGGACGTGACGGTACCTGGAGAAAAAGCCACGGCTAACTACGTGCCAGC
AGCCGCGGTAATACGTAGGTGGCAAGCGTTGTCCGGAATTACTGGGTGTAAAGGGCGTGTAGGCGGAGCAGCAAGTCAGA
AGTGAAATCTCCGGGCTTAACCCGGAAACTGCTTTTGAAACTGTTGCCCTTGAGTATCGGAGAGGCAGGCGGAATTCCTA
GTGTAGCGGTGAAATGCGTAGATATTAGGAGGAACACCAGTGGCGAAGGCGGCCTGCTGGACGACAACTGACGCTGAGGC
GCGAAAGCGTGGGGAGCAAACAGGATTAGATACCCCAGTAGTCC
>t0001283_reg-Y-4;size=10;
CCTACGGGCGGCTGCAGTGAGGAATATTGGTCAATGGGCGAGAGCCTGAACCAGCCAAGTAGCGTGCAGGACGACTGCCC
TATGGGTTGTAAACTGCTTTTATGCGGGAATAAAGTTCACTACGTGTAGTGTTTTGTATGTACCGCATGAATAAGGACCG
GCTAATTCCGTGCCAGCAGCCGCGGTAATACGGAAGGTCCGGGCGTTATCCGGATTTATTGGGTTTAAAGGGAGCGCAGG
CGGGAGATTAAGCGTGACGTGAAATGTAGCCGCTCAACGGCTGAACTGCGTCGCGAACTGGTTTTCTTGAGTGGGTACGA
CGTTGGCGGAATTCGTGGTGTAGCGGTGAAATGCTTAGATATCACGAAGAACCCCGATTGCGAAGGCAGCCGACGAGTCC
CCAACTGACGCTAATGCTCGAAAGTGCGGGTATCGAACAGGATTAGATACCCGAGTAGTCC
>t0009212_reg-Y-4;size=10;
CCTACGGGAGGCTGCAGTGGGGAATCTTGCACAATGGACGAAAGTCTGATGCAGCGATCCCGCGTGAAGGATGAAGCATT
ACGGTGTGTAAACTTCTTTTTTGGTGGAAGACGAATGACGGTACACCAAGAATAAGAGACGGCTAACTACGTGCCAGCAG
CCGCGGTAATACGTAGGTCTCAAGCGTTATCCGGATTTACTGGGCGTAAAGTATCCGTAGCCTGATATGTAAGTCTGTTT
TCAAATCCCACGACTCAATCGTGGAAAGGGAATGGATACTGCATATCTAGAAGTTATTGGGGGTTAGTGGAATTTCCGGT
GGAGCGGTGAAATGCGTTGATATCGGAAAGAACGCCGAAAGCGAAAGCAGCTAACTATGATTAACTTGACGGTGAGGGAT
GAAAGTTTGGGTAGCAAACGGGATTAGATACCCCTGTAGTCC
>t0023391_reg-Y-4;size=10;
CCTACGGGAGGCTGCAGTGAGGAATATTGGTCAATGGGCGGAAGCCTGAACCAGCCAAGTAGCGTGCAGGAAGACGGCCC
TATGGGTTGTAAACTGCTTTTACCGGGGAATAAAGAGGCCTACGTGTAGGCCGTTGCATGTACCCGTTGAATAAGGACCG
GCTAATTCCGTGCCAGCAGCCGCGGTAATACGGAAGGTCCGGGCGTTATCCGGATTTATTGGGTTTAAAGGGAGCGTAGG
CCGGTTTTTAAGCGTGTTGTGAAATGTGTGGGCTCAACCTATGCACTGCAGCGCGAACTGGAGACCTTGAGTGCGCGGGA
AGCCGGCGGAATTCGTTGTGTAGCGGTGAAATGCTTAGATATGACGAAGACCTCCGATTGCGAAGGCAGCTGGCTGTAGC
GTTACTGACGCTGAAGCTCGAAAGCGTGGGTATCGAACAGGATTAGATACCCGAGTAGTCC
>t0007113_reg-Y-4;size=10;
CCTACGGGGGGCTGCAGTCGAGGATCATTTGCAATGGGCGAAAGCCTGACAATGCGACGCTGCGTGGAGGATGAAGGCCT
TCGGGTTGTAAACTCCTGTCATGGGGGAACAGGCGAGGGGACCCAATACGTCCCTTAGTTGAGTGTACCCCAAGAGGAAG
CGACGGCTAACTCTGTGCCAGCAGCCGCGGTAATACAGAGGTCGCAAGCGTTGTTCGGATTTACTGGGCGTAAAGGGCGC
GTAGGCGGCAGGGCGTGTCAAGTGTGAAATCTCCGGGCCCAACCCGGAAAGTGCGCTTGAAACTACCTTGCTCGAGTCCG
GAAGAGGGAATCGGAATACAGGGTGTAGCGGTGAAATGCGTTGATATCCTGTAGAACACCGGAGGCGAAGGCGGATTCCT
TGTACGGTACTGACGCTGAGGCGCGAAAGTCGGGGGAGCAAACAGGATTAGATACCCTAGTAGTCC
>t0016147_reg-Y-4;size=10;
CCTACGGGGGGCTGCAGTGGGGAATATTGCACAATGGGGGAAACCCTGATGCAGCGACGCCGCGTGAGTGAAGAAGTATT
TCGGTATGTAAAGCTCTATCAGCAGGGAAGAAAATGACGGTACCTGACTAAGAAGCCCCGGCTAACTACGTGCCAGCAGC
CGCGGTAATACGTAGGGGGCAAGCGTTATCCGGATTTACTGGGTGTAAAGGGAGCGTAGACGGCATGGCAAGTCTGAAGT
GAAATGCGGGGGCTCAACCCCTGAACTGCTTTGGAAACTGTTAAGCTAGAGTGTCGGAGAGGTAAGTGGAATTCCTAGTG
TAGCGGTGAAATGCGTAGATATTAGGAGGAACACCGGTGGCGAAGGCGGCTTACTGGACGATGACTGACGTTGAGGCTCG
AAAGCGTGGGGAGCAAACAGGATTAGATACCCTAGTAGTCC
>t0004235_reg-Y-4;size=10;
CCTACGGGGGGCTGCAGTCGAGGATCATTCGCAATGGGCGAAAGCCTGACGATGCGACGCTGCGTGGAGGATGAAGGCCC
TCGGGTTGTAAACTCCTGTCATGGGGGAAAAGGAAACGGGACCCAACACGTCCCCGATTTGATGGTACCCCAAGAGGAAG
CGACGGCTAACTCTGTGCCAGCAGCCGCGGTAATACAGAGGTCGCGAGCGTTGTTCGGATTTACTGGGCGTAAAGGGCGC
GTAGGCGGCGAGGCGTGTCGGATGTGAAATCTCCGGGCTCAACCCGGAAAGTGCGTCCGAAACTGCCCCGCTAGAGTTCG
GGAGAGGGAATCGGAATGCAGGGTGTAGCGGTGAAATGCGTTGATATCCTGCAGAACACCGGAGGCGAAGGCGGATTCCT
GGAACGAAACTGACGCTCAGGCGCGAAAGCCGGGGGAGCAAACAGGATTAGATACCCCGGTAGTCC
>t0021878_reg-Y-4;size=10;
CCTACGGGGGGCTGCAGTGAGGAATATTGGTCAATGGACGGAAGTCTGAACCAGCCAAGTAGCGTGCAGGATGACGGCCC
TATGGGTTGTAAACTGCTTTTATCAGGGGATAAAGTGAGGTATGTATACCTTTTTGCATGTACCTGATGAATAAGGACCG
GCTAATTCCGTGCCAGCAGCCGCGGTAATACGGAAGGTCCGGGCGTTATCCGGATTTATTGGGTTTAAAGGGAGCGCAGG
CGGACAGTTAAGCGTGACGTGAAATGCAGCGGCTCAACCGTATGAAGTGCGTCGCGAACTGGCAGTCTTGAGTGAGTACG
ATGTAGGCGGAATTCGTGGTGTAGCGGTGAAATGCTTAGATATCACGAAGAACTCCGATTGCGAAGGCAGCCTACAAGTC
CTTTACTGACGCTAAAGCTCGAAGGTGCGGGTATCGAACAGGATTAGATACCCTAGTAGTCC
>t0000840_reg-Y-4;size=10;
CCTACGGGAGGCTGCAGTGAGGAATATTGGTCAATGGGCGGAAGCCTGAACCAGCCAAGTAGCGTGTGGGACGACGGCCC
TACGGGTTGTAAACCACTTTTTCGCGGGGATAACCGCCGGGCTGCGGCCCGGCCTGCAGGTACCGCGTGAATAAGGACCG
GCTAATTCCGTGCCAGCAGCCGCGGTAATACGGAAGGTCCGGGCGTTATCCGGATTTATTGGGTTTAAAGGGAGCGTAGG
CGGGAGCTTAAGCGTGTTGTGAAAAGTCGGGGCTCAACCCCGTCCGTGCAGCGCGAACTGGGCTCCTTGAGTGCGCGGGA
GGCACGCGGAATTCGTGGTGTAGCGGTGAAATGCTTAGATATCACGAAGAACTCCGATTGCGAAGGCAGCGTGCCGTAGC
GTTACTGACGCTGAAGCTCGAAGGTGCGGGTATCGAACAGGATTAGATACCCCAGTAGTCC
>t0007456_reg-Y-4;size=10;
CCTACGGGCGGCTGCAGTGAGGAATATTGGTCAATGGGCGGAAGCCTGAACCAGCCAAGTAGCGTGCAGGAAGACGGCCC
TATGGGTTGTAAACTGCTTTTACCGGGGAATAAAGAGGCCTACGTGTAGGCCGTTGCATGTACCCGTTGAATAAGGACCG
GCTAATTCCGTGCCAGCAGCCGCGGTAATACGGAAGGTCCGGGCGTTATCCGGATTTATTGGGTTTAAAGGGAGCGTAGG
CCGGTTTTTAAGCGTGTTGTGAAATGTGTGGGCTCAACCTATGCACTGCAGCGCGAACTGGAGACCTTGAGTGCGCGGGA
AGCCGGCGGAATTCGTTGTGTAGCGGTGAAATGCTTAGATATGACGAAGACCTCCGATTGCGAAGGCAGCTGGCTGTAGC
GTTACTGACGCTGAAGCTCGAAAGCGTGGGTATCGAACAGGATTAGATACCCCAGTAGTCC
>t0003708_reg-Y-4;size=10;
CCTACGGGTGGCTGCAGTGGGGAATATTGGACAATGGGGGAAACCCTGATCCAGCGACGCCGCGTGAGTGAAGAAGTATT
TCGGTATGTAAAGCTCTATCAGCAGGGAAGATGATGACGGTACCTGACTAAGAAGCACCGGCTAAATACGTGCCAGCAGC
CGCGGTAATACGTATGGTGCAAGCGTTATCCGGATTTACTGGGTGTAAAGGGAGCGTAGGCGGCCGTGCAAGTCAGGTGT
GAAATCCCGGGGCTCAACCCCGGTACTGCACTTGAAACTGCGTGGCTGGAGTACAGGAGAGGCAGGCGGAATTCCTAGTG
TAGCGGTGAAATGCGTAGATATTAGGAAGAACACCGGTGGCGAAGGCGGCCTGCTGGACTGGATACTGACGCTGAGGCTC
GAAAGCGTGGGGAGCAAACAGGATTAGATACCCTAGTAGTCC
>t0000093_reg-Y-4;size=10;
CCTACGGGGGGCTGCAGTGAGGAATATTGGTCAATGGTCGGAAGACTGAACCAGCCAAGTAGCGTGCAGGATGACGGCCC
TACGGGTTGTAAACTGCTTTTATGCGGGGATAAAGTCGGGGACGCGTTCCCCGTTTGCAGGTACCGCATGAATAAGGACC
GGCTAATTCCGTGCCAGCAGCCGCGGTAATACGGAAGGTCCGGGCGTTATCCGGATTTATTGGGTTTAAAGGGAGCGTAG
GCGGGAGCTTAAGCGTGCCGTGAAATGCCGGTGCTCAACGTTGGCACTGCGGCGCGAACTGGGTTTCTTGAGTGCGTGGG
AAGGCGGCGGAATTCGTGGTGTAGCGGTGAAATGCTTAGATATCACGAAGAACTCCGATTGCGAAGGCAGCTGCCTGTTG
CGCTACTGACGCTGAAGCTCGAAGGTGCGGGTATCGAACAGGATTAGATACCCTAGTAGTCC
>t0000472_reg-Y-4;size=10;
CCTACGGGGGGCTGCAGTGAGGAATATTGGTCAATGGACGGAAGTCTGAACCAGCCAAGTAGCGTGCAGGATGACGGCCC
TATGGGTTGTAAACTGCTTTTATCAGGGGATAAAGTGAGGTATGTATACCTTTTTGCATGTACCTGATGAATAAGGACCG
GCTAATTCCGTGCCAGCAGCCGCGGTAATACGGAAGGTCCGGGCGTTATCCGGATTTATTGGGTTTAAAGGGAGCGCAGG
CGGACAGTTAAGCGTGACGTGAAATGCAGCGGCTCAACCGTATGAAGTGCGTCGCGAACTGGCAGTCTTGAGTGAGTACG
ATGTAGGCGGAATTCGTGGTGTAGCGGTGAAATGCTTAGATATCACGAAGAACTCCGATTGCGAAGGCAGCCTACAAGTC
CTTTACTGACGCTAAAGCTCGAAGGTGCGGGTATCGAACAGGATTAGATACCCTGGTAGTCC
>t0036414_reg-Y-4;size=10;
CCTACGGGCGGCTGCAGTGGGGAATATTGGGCAATGGGGGAAACCCTGACCCAGCAACGCCGCGTGAAGGAAGAAGGCTT
TCGGGTTGTAAACTTCTTTTACCAGGGACGAAGGACGTGACGGTACCTGGAGAAAAAGCCACGGCTAACTACGTGCCAGC
AGCCGCGGTAATACGTAGGTGGCAAGCGTTGTCCGGAATTACTGGGTGTAAAGGGCGTGTAGGCGGAGCAGCAAGTCAGA
AGTGAAATCTCCGGGCTTAACCCGGAAACTGCTTTTGAAACTGTTGCCCTTGAGTATCGGAGAGGCAGGCGGAATTCCTA
GTGTAGCGGTGAAATGCGTAGATATTAGGAGGAACACCAGTGGCGAAGGCGGCCTGCTGGACGACAACTGACGCTGAGGC
GCGAAAGCGTGGGGAGCAAACAGGATTAGATACCCTGGTAGTCC
>t0003755_reg-Y-4;size=10;
CCTACGGGGGGCTGCAGTGAGGAATATTGGTCAATGGGCGGAAGCCTGAACCAGCCAAGTAGCGTGCAGGAAGACGGCCC
TATGGGTTGTAAACTGCTTTTACCGGGGAATAAAGAGGCCTACGTGTAGGCCGTTGCATGTACCCGTTGAATAAGGACCG
GCTAATTCCGTGCCAGCAGCCGCGGTAATACGGAAGGTCCGGGCGTTATCCGGATTTATTGGGTTTAAAGGGAGCGTAGG
CCGGTTTTTAAGCGTGTTGTGAAATGTGTGGGCTCAACCTATGCACTGCAGCGCGAACTGGAGACCTTGAGTGCGCGGGA
AGCCGGCGGAATTCGTTGTGTAGCGGTGAAATGCTTAGATATGACGAAGACCTCCGATTGCGAAGGCAGCTGGCTGTAGC
GTTACTGACGCTGAAGCTCGAAAGCGTGGGTATCGAACAGGATTAGATACCCTTGTAGTCC
>t0016502_reg-Y-4;size=10;
CCTACGGGTGGCTGCAGTCGAGGATCATTTGCAATGGGCGAAAGCCTGACAATGCGACGCTGCGTGGAGGATGAAGGCCT
TCGGGTTGTAAACTCCTGTCATGGGGGAACAGGCGAGGGGACCCAATACGTCCCTTAGTTGAGTGTACCCCAAGAGGAAG
CGACGGCTAACTCTGTGCCAGCAGCCGCGGTAATACAGAGGTCGCAAGCGTTGTTCGGATTTACTGGGCGTAAAGGGCGC
GTAGGCGGCAGGGCGTGTCAAGTGTGAAATCTCCGGGCCCAACCCGGAAAGTGCGCTTGAAACTACCTTGCTCGAGTCCG
GAAGAGGGAATCGGAATACAGGGTGTAGCGGTGAAATGCGTTGATATCCTGTAGAACACCGGAGGCGAAGGCGGATTCCT
TGTACGGTACTGACGCTGAGGCGCGAAAGTCGGGGGAGCAAACAGGATTAGATACCCTAGTAGTCC
>t0006876_reg-Y-4;size=10;
CCTACGGGTGGCTGCAGTGAGGAATATTGGTCAATGGACGGAAGTCTGAACCAGCCAAGTAGCGTGCAGGATGACGGCCC
TATGGGTTGTAAACTGCTTTTATCAGGGGATAAAGTGAGGTATGTATACCTTTTTGCATGTACCTGATGAATAAGGACCG
GCTAATTCCGTGCCAGCAGCCGCGGTAATACGGAAGGTCCGGGCGTTATCCGGATTTATTGGGTTTAAAGGGAGCGCAGG
CGGACAGTTAAGCGTGACGTGAAATGCAGCGGCTCAACCGTATGAAGTGCGTCGCGAACTGGCAGTCTTGAGTGAGTACG
ATGTAGGCGGAATTCGTGGTGTAGCGGTGAAATGCTTAGATATCACGAAGAACTCCGATTGCGAAGGCAGCCTACAAGTC
CTTTACTGACGCTAAAGCTCGAAGGTGCGGGTATCGAACAGGATTAGATACCCGAGTAGTCC
>t0038338_reg-Y-4;size=10;
CCTACGGGTGGCTGCAGTGGGGAATCTTGCACAATGGACGAAAGTCTGATGCAGCGATCCCGCGTGAAGGATGAAGCATT
ACGGTGTGTAAACTTCTTTTTTGGTGGAAGACGAATGACGGTACACCAAGAATAAGAGACGGCTAACTACGTGCCAGCAG
CCGCGGTAATACGTAGGTCTCAAGCGTTATCCGGATTTACTGGGCGTAAAGTATCCGTAGCCTGATATGTAAGTCTGTTT
TCAAATCCCACGACTCAATCGTGGAAAGGGAATGGATACTGCATATCTAGAAGTTATTGGGGGTTAGTGGAATTTCCGGT
GGAGCGGTGAAATGCGTTGATATCGGAAAGAACGCCGAAAGCGAAAGCAGCTAACTATGATTAACTTGACGGTGAGGGAT
GAAAGTTTGGGTAGCAAACGGGATTAGATACCCTGGTAGTCC
>t0000200_reg-Y-4;size=10;
CCTACGGGCGGCTGCAGTGAGGAATATTGGTCAATGGGCGAGAGCCTGAACCAGCCAAGTCGCGTGAAGGATGAAGGTTC
TATGGATTGTAAACTTCTTTTGTCCGAGGGTAAAAAAGGCCACGTGTGGCTTCTTGCAAGTATCGGACGAATAAGCATCG
GCTAACTCCGTGCCAGCAGCCGCGGTAATACGGAGGATGCGAGCGTTATCCGGATTTATTGGGTTTAAAGGGTGCGTAGG
TGGTTTGTTAAGTTTGTGGTGAAAGCGTGCGGCTCAACCGTACCAAGCCATGAAAACTGGCGAACTTGAGTGCAAACGAG
GTAGGCGGAATGTGATGTGTAGCGGTGAAATGCTTAGATATGTCACAGAACCCCGATTGCGAAGGCAGCTTACCAGCATG
CAACTGACACTGAGGCACGAAAGCGTGGGTATCAAACAGGATTAGATACCCTTGTAGTCC
>t0001606_reg-Y-4;size=10;
CCTACGGGCGGCTGCAGTGAGGAATATTGGTCAATGGGCGGAAGCCTGAACCAGCCAAGTAGCGTGCAGGAAGACGGCCC
TATGGGTTGTAAACTGCTTTTATGCGGGAATAAAGAGGCCCACGTGTGGGCCGTTGCATGTACCGCATGAATAAGGACCG
GCTAATTCCGTGCCAGCAGCCGCGGTAATACGGAAGGTCCGGGCGTTATCCGGATTTATTGGGTTTAAAGGGAGCGTAGG
CCGGTTTTTAAGCGTGTTGTGAAATGTGTGGGCTCAACCTATGCACTGCAGCGCGAACTGGAGACCTTGAGTGCGCGGGA
AGCCGGCGGAATTCGTTGTGTAGCGGTGAAATGCTTAGATATGACGAAGACCTCCGATTGCGAAGGCAGCTGGCTGTAGC
GTTACTGACGCTGAAGCTCGAAAGCGTGGGTATCGAACAGGATTAGATACCCGAGTAGTCC
>t0001798_reg-Y-4;size=10;
CCTACGGGGGGCTGCAGTCGAGGATCATTCGCAATGGGCGAAAGCCTGACGATGCGACGCTGCGTGGAGGATGAAGGCCC
TCGGGTTGTAAACTCCTGTCATGGGGGAAAAGGAAACGGGACCCAACACGTCCCCGATTTGATGGTACCCCAAGAGGAAG
CGACGGCTAACTCTGTGCCAGCAGCCGCGGTAATACAGAGGTCGCGAGCGTTGTTCGGATTTACTGGGCGTAAAGGGCGC
GTAGGCGGCGAGGCGTGTCGGATGTGAAATCTCCGGGCTCAACCCGGAAAGTGCGTCCGAAACTGCCCCGCTAGAGTTCG
GGAGAGGGAATCGGAATGCAGGGTGTAGCGGTGAAATGCGTTGATATCCTGCAGAACACCGGAGGCGAAGGCGGATTCCT
GGAACGAAACTGACGCTCAGGCGCGAAAGCCGGGGGAGCAAACAGGATTAGATACCCTAGTAGTCC
>t0004675_reg-Y-4;size=10;
CCTACGGGGGGCTGCAGTGAGGAATATTGGTCAATGGGAGGAATCCTGAACCAGCCATGCCGCGTGCGGGAAGAAGGCCC
TACGGGTTGTAAACCGCTTTTGCCCGGGAGTAATAAGGGGGGTGCGCCCCCCGATGAGAGTACCGGGCGAATAAGCATCG
GCTAACTCCGTGCCAGCAGCCGCGGTAATACGGAGGATGCGAGCGTTATCCGGATTTATTGGGTTTAAAGGGTGCGCAGG
CGGCGCGGTAAGTCAGCGGTGAAATGTCCCGGCTCAACCGGGGAGCTGCCGTTGATACTGTCGTGCTTGAGTGCGAACGG
CGCCGGCGGAATGTGTGGTGTAGCGGTGAAATGCATAGATATCACACAGAACACCGATCGCGAAGGCAGCTGGCGAGGAC
GCAACTGACGCTGAGGCACGAAGGCGTGGGGATCGAACAGGATTAGATACCCCAGTAGTCC
>t0015159_reg-Y-4;size=9;
CCTACGGGGGGCTGCAGTGGGGAATATTGGACAATGGGGGAAACCCTGATCCAGCGACGCCGCGTGAGTGAAGAAGTATT
TCGGTATGTAAAGCTCTATCAGCAGGGAAGATGATGACGGTACCTGACTAAGAAGCACCGGCTAAATACGTGCCAGCAGC
CGCGGTAATACGTATGGTGCAAGCGTTATCCGGATTTACTGGGTGTAAAGGGAGCGTAGGCGGCCGTGCAAGTCAGGTGT
GAAATCCCGGGGCTCAACCCCGGTACTGCACTTGAAACTGCGTGGCTGGAGTACAGGAGAGGCAGGCGGAATTCCTAGTG
TAGCGGTGAAATGCGTAGATATTAGGAAGAACACCGGTGGCGAAGGCGGCCTGCTGGACTGGATACTGACGCTGAGGCTC
GAAAGCGTGGGGAGCAAACAGGATTAGATACCCTGGTAGTCC
>t0000666_reg-Y-4;size=9;
CCTACGGGTGGCTGCAGTGAGGAATATTGGTCAATGGACGGAAGTCTGAACCAGCCATGCCGCGTGGAGGAAGAAGGTCC
TATGGGTTGTAAACTCCTTTTGTTCGAGAGTAATAAGTGGGATGCGTCCCACGATGAGAGTATCGGACGAATAAGCATCG
GCTAACTCCGTGCCAGCAGCCGCGGTAATACGGAGGATGCAAGCGTTATCCGGATTTATTGGGTTTAAAGGGTGCGCAGG
CGGCGCGTTAAGTCAGCGGTGAAATCTCCCGGCTCAACCGGGGAACTGCCATTGATACTGGCGTGCTAGAGTACGGACGG
CGCCGGCGGAATGTGTCATGTAGCGGTGAAATGCTTAGATATGCCACAGAACACCGATCGCGAAGGCAGCTGGCGAGGCC
GGTACTGACGCTCAGGCACGAAAGCGTGGGGATCAAACAGGATTAGATACCCCAGTAGTCC
>t0035106_reg-Y-4;size=9;
CCTACGGGGGGCTGCAGTGAGGAATATTGGACAATGGCCGAGAGGCTGATCCAGCCATGCCGCGTGCGGGAAGACGGCCC
TATGGGTTGTAAACCGCTTTTGTTGGGGAGCAATAAGGTCCACGTGTGGATCGATGAGAGTACCCAGCGAATAAGCATCG
GCTAACTCCGTGCCAGCAGCCGCGGTAATACGGAGGATGCAAGCGTTATCCGGATTTATTGGGTTTAAAGGGTGCGTAGG
CGGATGCCTAAGCGTGAGGTGAAATCCCCGGGCTCAACCTGGGAACTGCCTCGCGAACTGGGTATCTGGAATGTCCGTGC
CGTGGGAGGAATGTGTGGTGTAGCGGTGAAATGCATAGAGATCACACAGAACACCGATTGCGAAGGCATCTCACGAACGG
ATGATTGACGCTGAGGCACGAAAGCGTGGGGATCAAACAGGATTAGATACCCCGGTAGTCC
>t0004736_reg-Y-4;size=9;
CCTACGGGGGGCTGCAGTGAGGAATATTGGACAATGGCCGGAAGGCTGATCCAGCCATGCCGCGTGCGGGATGACGGCCC
TATGGGTTGTAAACCGCTTTTGCGGGGGAGCAATAAGTGTCACGTGTGACACGATGAGAGTACCCTGCGAATAAGCATCG
GCTAACTCCGTGCCAGCAGCCGCGGTAATACGGAGGATGCAAGCGTTATCCGGATTTATTGGGTTTAAAGGGTGCGCAGG
CGGCTTGTTAAGCGGGAGGTGAAATGCCGGCGCTCAACGTCGGAAGTGCCTCCCGAACTGGTGAGCTGGAATGACTCTGC
CGTGGGAGGAATGTGTAGTGTAGCGGTGAAATGCTTAGAGATTACACAGAACACCGATTGCGAAGGCATCTCACGAAGGG
TTGATTGACGCTGAGGCACGAAAGCGTGGGGATCAAACAGGATTAGATACCCTAGTAGTCC
>t0001400_reg-Y-4;size=9;
CCTACGGGGGGCTGCAGTGGGGAATATTGGACAATGGGGGAAACCCTGATCCAGCGACGCCGCGTGAGTGAAGAAGTATT
TCGGTATGTAAAGCTCTATCAGCAGGGAAGATGATGACGGTACCTGACTAAGAAGCACCGGCTAAATACGTGCCAGCAGC
CGCGGTAATACGTATGGTGCAAGCGTTATCCGGATTTACTGGGTGTAAAGGGAGCGTAGGCGGCCGTGCAAGTCAGGTGT
GAAATCCCGGGGCTCAACCCCGGTACTGCACTTGAAACTGCGTGGCTGGAGTACAGGAGAGGCAGGCGGAATTCCTAGTG
TAGCGGTGAAATGCGTAGATATTAGGAAGAACACCGGTGGCGAAGGCGGCCTGCTGGACTGGATACTGACGCTGAGGCTC
GAAAGCGTGGGGAGCAAACAGGATTAGATACCCTTGTAGTCC
>t0016100_reg-Y-4;size=9;
CCTACGGGGGGCAGCAGTGGGGAATCTTGCACAATGGACGAAAGTCTGATGCAGCGATCCCGCGTGAAGGATGAAGCATT
ACGGTGTGTAAACTTCTTTTTTGGTGGAAGACGAATGACGGTACACCAAGAATAAGAGACGGCTAACTACGTGCCAGCAG
CCGCGGTAATACGTAGGTCTCAAGCGTTATCCGGATTTACTGGGCGTAAAGTATCCGTAGCCTGATATGTAAGTCTGTTT
TCAAATCCCACGACTCAATCGTGGAAAGGGAATGGATACTGCATATCTAGAAGTTATTGGGGGTTAGTGGAATTTCCGGT
GGAGCGGTGAAATGCGTTGATATCGGAAAGAACGCCGAAAGCGAAAGCAGCTAACTATGATTAACTTGACGGTGAGGGAT
GAAAGTTTGGGTAGCAAACGGGATTAGATACCCTTGTAGTCC
>t0044043_reg-Y-4;size=9;
CCTACGGGAGGCTGCAGTGAGGAATATTGGTCAATGGACGGAAGTCTGAACCAGCCAAGTAGCGTGCAGGATGACGGCCC
TATGGGTTGTAAACTGCTTTTATCAGGGGATAAAGTGAGGTATGTATACCTTTTTGCATGTACCTGATGAATAAGGACCG
GCTAATTCCGTGCCAGCAGCCGCGGTAATACGGAAGGTCCGGGCGTTATCCGGATTTATTGGGTTTAAAGGGAGCGCAGG
CGGACAGTTAAGCGTGACGTGAAATGCAGCGGCTCAACCGTATGAAGTGCGTCGCGAACTGGCAGTCTTGAGTGAGTACG
ATGTAGGCGGAATTCGTGGTGTAGCGGTGAAATGCTTAGATATCACGAAGAACTCCGATTGCGAAGGCAGCCTACAAGTC
CTTTACTGACGCTAAAGCTCGAAGGTGCGGGTATCGAACAGGATTAGATACCCGAGTAGTCC
>t0013066_reg-Y-4;size=9;
CCTACGGGTGGCTGCAGTGAGGAATATTGGTCAATGGGCGCAAGCCTGAACCAGCCAAGTAGCGTGCAGGACGACTGCCC
TATGGGTTGTAAACTGCTTTTACAGGGGAATAAAGTGAGGCACGTGTGCCTTTTTGCATGTACCCTGTGAATAAGGACCG
GCTAATTCCGTGCCAGCAGCCGCGGTAATACGGAAGGTCCGGGCGTTATCCGGATTTATTGGGTTTAAAGGGAGCGCAGG
CTGGATTTTAAGCGTGTTGTGAAATGTACCGGCTCAACCGGTGATGTGCAGCGCGAACTGGAGTCCTTGAGTGAGTACGA
GGTATGCGGAATTCGTGGTGTAGCGGTGAAATGCTTAGATATCACGAAGAACTCCGATTGCGAAGGCAGCGTACCAGTCC
TTAACTGACGCTAAAGCTCGAAAGTGCGGGTATCGAACAGGATTAGATACCCCAGTAGTCC
>t0003093_reg-Y-4;size=9;
CCTACGGGGGGCTGCAGTGAGGAATATTGGTCAATGGGCGGAAGCCTGAACCAGCCAAGTAGCGTGGAGGATGACGGCCC
TACGGGTTGTAAACTCCTTTTATGCGGGGATAAAGTTCGGGACGCGTCCCGTTTTGCAGGTACCGCATGAATAAGGACCG
GCTAATTCCGTGCCAGCAGCCGCGGTAATACGGAAGGTCCGGGCGTTATCCGGATTTATTGGGTTTAAAGGGAGCGCAGA
CGGCCTGTTAAGCGTGCAGTGAAATGTGGGTGCTCAACATCTGCACTGCTGCGTGAACTGGCGGGCTTGAGTTGTCTGGA
GGTGCGCGGAATTCGTGGTGTAGCGGTGAAATGCTTAGATATCACGAGGAACTCCGATTGCGAAGGCAGCGCACCGTTGG
CACACTGACGTTGAGGCTCGAAGGTGCGGGTATCGAACAGGATTAGATACCCTAGTAGTCC
>t0022156_reg-Y-4;size=9;
CCTACGGGAGGCTGCAGTGAGGAATATTGGTCAATGGACGGAAGTCTGAACCAGCCAAGTCGCGTGAAGGAAGAATGTCC
TATGGATTGTAAACTTCTTTTGGGAGGGGATAAAGGGCGCCACGCGTGGTGTTTTGCAGGTACCTCCCGAATAAGGATCG
GCTAACTCCGTGCCAGCAGCCGCGGTAATACGGAGGATCCGAGCGTTATCCGGATTCATTGGGTTTAAAGGGTGCGTAGG
CGGCGTACTAAGTCAGCGGTGAAAGGCAGGCGCTCAACGTCTGGACTGCCGTTGAAACTGGCATGCTAGAGTGCGGACAA
GGATGGCGGAATGTGTCATGTAGCGGTGAAATGCATAGATATGACACAGAACACCGATTGCGAAGGCAGCTGTCCGGGCC
GCAACTGACGCTGAGGCACGAAAGCGTGGGGATCGAACAGGATTAGATACCCTGGTAGTCC
>t0022221_reg-Y-4;size=9;
CCTACGGGCGGCTGCAGTCGAGGATCATTTGCAATGGGCGAAAGCCTGACAATGCGACGCTGCGTGGAGGATGAAGGCCT
TCGGGTTGTAAACTCCTGTCATGGGGGAACAGGCGAGGGGACCCAATACGTCCCTTAGTTGAGTGTACCCCAAGAGGAAG
CGACGGCTAACTCTGTGCCAGCAGCCGCGGTAATACAGAGGTCGCAAGCGTTGTTCGGATTTACTGGGCGTAAAGGGCGC
GTAGGCGGCAGGGCGTGTCAAGTGTGAAATCTCCGGGCCCAACCCGGAAAGTGCGCTTGAAACTACCTTGCTCGAGTCCG
GAAGAGGGAATCGGAATACAGGGTGTAGCGGTGAAATGCGTTGATATCCTGTAGAACACCGGAGGCGAAGGCGGATTCCT
TGTACGGTACTGACGCTGAGGCGCGAAAGTCGGGGGAGCAAACAGGATTAGATACCCTAGTAGTCC
>t0028580_reg-Y-4;size=9;
CCTACGGGTGGCTGCAGTGAGGAATATTGGTCAATGGACGGAAGTCTGAACCAGCCAAGTCGCGTGAAGGAAGAATGTCC
TATGGATTGTAAACTTCTTTTGGGAGGGGATAAAGGGCGCCACGCGTGGTGTTTTGCAGGTACCTCCCGAATAAGGATCG
GCTAACTCCGTGCCAGCAGCCGCGGTAATACGGAGGATCCGAGCGTTATCCGGATTCATTGGGTTTAAAGGGTGCGTAGG
CGGCGTACTAAGTCAGCGGTGAAAGGCAGGCGCTCAACGTCTGGACTGCCGTTGAAACTGGCATGCTAGAGTGCGGACAA
GGATGGCGGAATGTGTCATGTAGCGGTGAAATGCATAGATATGACACAGAACACCGATTGCGAAGGCAGCTGTCCGGGCC
GCAACTGACGCTGAGGCACGAAAGCGTGGGGATCGAACAGGATTAGATACCCTTGTAGTCC
>t0022554_reg-Y-4;size=9;
CCTACGGGGGGCTGCAGTGAGGAATATTGGTCAATGGGCGAGAGCCTGAACCAGCCAAGTAGCGTGCAGGACGACTGCCC
TATGGGTTGTAAACTGCTTTTATGCGGGAATAAAGTTCACTACGTGTAGTGTTTTGTATGTACCGCATGAATAAGGACCG
GCTAATTCCGTGCCAGCAGCCGCGGTAATACGGAAGGTCCGGGCGTTATCCGGATTTATTGGGTTTAAAGGGAGCGCAGG
CGGGAGATTAAGCGTGACGTGAAATGTAGCCGCTCAACGGCTGAACTGCGTCGCGAACTGGTTTTCTTGAGTGGGTACGA
CGTTGGCGGAATTCGTGGTGTAGCGGTGAAATGCTTAGATATCACGAAGAACCCCGATTGCGAAGGCAGCCGACGAGTCC
CCAACTGACGCTAATGCTCGAAAGTGCGGGTATCGAACAGGATTAGATACCCTAGTAGTCC
>t0006987_reg-Y-4;size=9;
CCTACGGGGGGCTGCAGTGGGGAATATTGGACAATGGGGGAAACCCTGATCCAGCGACGCCGCGTGAGTGAAGAAGTATT
TCGGTATGTAAAGCTCTATCAGCAGGGAAGATGATGACGGTACCTGACTAAGAAGCACCGGCTAAATACGTGCCAGCAGC
CGCGGTAATACGTATGGTGCAAGCGTTATCCGGATTTACTGGGTGTAAAGGGAGCGTAGGCGGCCGTGCAAGTCAGGTGT
GAAATCCCGGGGCTCAACCCCGGTACTGCACTTGAAACTGCGTGGCTGGAGTACAGGAGAGGCAGGCGGAATTCCTAGTG
TAGCGGTGAAATGCGTAGATATTAGGAAGAACACCGGTGGCGAAGGCGGCCTGCTGGACTGGATACTGACGCTGAGGCTC
GAAAGCGTGGGGAGCAAACAGGATTAGATACCCCTGTAGTCC
>t0007063_reg-Y-4;size=9;
CCTACGGGAGGCTGCAGTGAGGAATATTGGTCAATGGGCGAGAGCCTGAACCAGCCAAGTCGCGTGAAGGATGAAGGTTC
TATGGATTGTAAACTTCTTTTGTCCGAGGGTAAAAAAGGCCACGTGTGGCTTCTTGCAAGTATCGGACGAATAAGCATCG
GCTAACTCCGTGCCAGCAGCCGCGGTAATACGGAGGATGCGAGCGTTATCCGGATTTATTGGGTTTAAAGGGTGCGTAGG
TGGTTTGTTAAGTTTGTGGTGAAAGCGTGCGGCTCAACCGTACCAAGCCATGAAAACTGGCGAACTTGAGTGCAAACGAG
GTAGGCGGAATGTGATGTGTAGCGGTGAAATGCTTAGATATGTCACAGAACCCCGATTGCGAAGGCAGCTTACCAGCATG
CAACTGACACTGAGGCACGAAAGCGTGGGTATCAAACAGGATTAGATACCCTGGTAGTCC
>t0003844_reg-Y-4;size=9;
CCTACGGGGGGCTGCAGTGAGGAATATTGGTCAATGGGCGGAAGCCTGAACCAGCCAAGTAGCGTGCAGGAAGACGGCCC
TATGGGTTGTAAACTGCTTTTACCGGGGAATAAAGAGGCCTACGTGTAGGCCGTTGCATGTACCCGTTGAATAAGGACCG
GCTAATTCCGTGCCAGCAGCCGCGGTAATACGGAAGGTCCGGGCGTTATCCGGATTTATTGGGTTTAAAGGGAGCGTAGG
CCGGTTTTTAAGCGTGTTGTGAAATGTGTGGGCTCAACCTATGCACTGCAGCGCGAACTGGAGACCTTGAGTGCGCGGGA
AGCCGGCGGAATTCGTTGTGTAGCGGTGAAATGCTTAGATATGACGAAGACCTCCGATTGCGAAGGCAGCTGGCTGTAGC
GTTACTGACGCTGAAGCTCGAAAGCGTGGGTATCGAACAGGATTAGATACCCCGGTAGTCC
>t0024479_reg-Y-4;size=9;
CCTACGGGTGGCTGCAGTGGGGAATATTGCACAATGGACGAAAGTCTGATGCAGCAATTCTGCGTGAAGGATGAAGCATT
ACGGTGTGTAAACTTCTTTTTTGGTAGAAGACGAATGACGGTATACCAAGAATAAGGGACGGCTAACTATGTGCCAGCAG
CCGCGGTAATACATAGGTCCCGAGCGTTATCCGGATTTACTGGGCGTAAAGTGTCCGTAGCCTGATATGTAAGTCTGTTT
TCAAATATTGTGGCTTAACCATAAAGAGGGAATAGATACTGCATATCTTGAAGTTGTTGGGGGTTAGTGGAATTTCCGGT
GGAGCGGTGAAATGCGTTGATATCGGAAAGAACGCCGAAAGCGAAAGCAGCTAACTACAATAAACTTGACGGTGAGGGAC
GAAAGCTTGGGGAGCAAACGGGATTAGATACCCTAGTAGTCC
>t0011756_reg-Y-4;size=9;
CCTACGGGTGGCTGCAGTCGAGGATCATTTGCAATGGGCGAAAGCCTGACAATGCGACGCTGCGTGGAGGATGAAGGCCT
TCGGGTTGTAAACTCCTGTCATGGGGGAACAGGCGAGGGGACCCAATACGTCCCTTAGTTGAGTGTACCCCAAGAGGAAG
GGACGGCTAACTCTGTGCCAGCAGCCGCGGTAATACAGAGGTCCCTAGCGTTGTTCGGATTTACTGGGCGTAAAGGGCGC
GTAGGCGGCAGGGCGTGTCAAGTGTGAAATCTCCGGGCTCAACCCGGAAAGTGCGCTTGAAACTACCTTGCTCGAGTATG
GGAGAGGGAATCGGAATACAGGGTGTAGCGGTGAAATGCGTTGATATCCTGTAGAACACCGGAGGCGAAGGCGGATTCCT
TGAACATCACTGACGCTGAGGCGCGAAAGTCGGGGGAGCAAACAGGATTAGATACCCGTGTAGTCC
>t0031501_reg-Y-4;size=9;
CCTACGGGTGGCTGCAGTGAGGAATATTGGTCAATGGTCGGAAGACTGAACCAGCCAAGTAGCGTGCAGGATGACGGCCC
TACGGGTTGTAAACTGCTTTTATGCGGGGATAAAGTCGGGGACGCGTTCCCCGTTTGCAGGTACCGCATGAATAAGGACC
GGCTAATTCCGTGCCAGCAGCCGCGGTAATACGGAAGGTCCGGGCGTTATCCGGATTTATTGGGTTTAAAGGGAGCGTAG
GCGGGAGCTTAAGCGTGCCGTGAAATGCCGGTGCTCAACGTTGGCACTGCGGCGCGAACTGGGTTTCTTGAGTGCGTGGG
AAGGCGGCGGAATTCGTGGTGTAGCGGTGAAATGCTTAGATATCACGAAGAACTCCGATTGCGAAGGCAGCTGCCTGTTG
CGCTACTGACGCTGAAGCTCGAAGGTGCGGGTATCGAACAGGATTAGATACCCCAGTAGTCC
>t0019816_reg-Y-4;size=9;
CCTACGGGTGGCTGCAGTGGGGAATATTGGGCAATGGGGGAAACCCTGACCCAGCAACGCCGCGTGAAGGAAGAAGGCTT
TCGGGTTGTAAACTTCTTTTACCAGGGACGAAGGACGTGACGGTACCTGGAGAAAAAGCCACGGCTAACTACGTGCCAGC
AGCCGCGGTAATACGTAGGTGGCAAGCGTTGTCCGGAATTACTGGGTGTAAAGGGCGTGTAGGCGGAGCAGCAAGTCAGA
AGTGAAATCTCCGGGCTTAACCCGGAAACTGCTTTTGAAACTGTTGCCCTTGAGTATCGGAGAGGCAGGCGGAATTCCTA
GTGTAGCGGTGAAATGCGTAGATATTAGGAGGAACACCAGTGGCGAAGGCGGCCTGCTGGACGACAACTGACGCTGAGGC
GCGAAAGCGTGGGGAGCAAACAGGATTAGATACCCTAGTAGTCC
>t0008634_reg-Y-4;size=9;
CCTACGGGTGGCTGCAGTCGAGGATCATTTGCAATGGGCGAAAGCCTGACAATGCGACGCTGCGTGGAGGATGAAGGCCT
TCGGGTTGTAAACTCCTGTCATGGGGGAACAGGCGAGGGGACCCAATACGTCCCTTAGTTGAGTGTACCCCAAGAGGAAG
GGACGGCTAACTCTGTGCCAGCAGCCGCGGTAATACAGAGGTCCCTAGCGTTGTTCGGATTTACTGGGCGTAAAGGGCGC
GTAGGCGGCAGGGCGTGTCAAGTGTGAAATCTCCGGGCTCAACCCGGAAAGTGCGCTTGAAACTACCTTGCTCGAGTATG
GGAGAGGGAATCGGAATACAGGGTGTAGCGGTGAAATGCGTTGATATCCTGTAGAACACCGGAGGCGAAGGCGGATTCCT
TGAACATCACTGACGCTGAGGCGCGAAAGTCGGGGGAGCAAACAGGATTAGATACCCCAGTAGTCC
>t0030217_reg-Y-4;size=9;
CCTACGGGAGGCTGCAGTGAGGAATATTGGTCAATGGGCGGAAGCCTGAACCAGCCAAGTAGCGTGCAGGAAGACGGCCC
TATGGGTTGTAAACTGCTTTTATGCGGGAATAAAGAGGCCCACGTGTGGGCCGTTGCATGTACCGCATGAATAAGGACCG
GCTAATTCCGTGCCAGCAGCCGCGGTAATACGGAAGGTCCGGGCGTTATCCGGATTTATTGGGTTTAAAGGGAGCGTAGG
CCGGTTTTTAAGCGTGTTGTGAAATGTGTGGGCTCAACCTATGCACTGCAGCGCGAACTGGAGACCTTGAGTGCGCGGGA
AGCCGGCGGAATTCGTTGTGTAGCGGTGAAATGCTTAGATATGACGAAGACCTCCGATTGCGAAGGCAGCTGGCTGTAGC
GTTACTGACGCTGAAGCTCGAAAGCGTGGGTATCGAACAGGATTAGATACCCCAGTAGTCC
>t0005728_reg-Y-4;size=9;
CCTACGGGTGGCTGCAGTGAGGAATATTGGTCAATGGGCGAGAGCCTGAACCAGCCAAGTCGCGTGAAGGATGAAGGTTC
TATGGATTGTAAACTTCTTTTGTCCGAGGGTAAAAAAGGCCACGTGTGGCTTCTTGCAAGTATCGGACGAATAAGCATCG
GCTAACTCCGTGCCAGCAGCCGCGGTAATACGGAGGATGCGAGCGTTATCCGGATTTATTGGGTTTAAAGGGTGCGTAGG
TGGTTTGTTAAGTTTGTGGTGAAAGCGTGCGGCTCAACCGTACCAAGCCATGAAAACTGGCGAACTTGAGTGCAAACGAG
GTAGGCGGAATGTGATGTGTAGCGGTGAAATGCTTAGATATGTCACAGAACCCCGATTGCGAAGGCAGCTTACCAGCATG
CAACTGACACTGAGGCACGAAAGCGTGGGTATCAAACAGGATTAGATACCCTGGTAGTCC
>t0022923_reg-Y-4;size=9;
CCTACGGGGGGCTGCAGTGAGGAATATTGGTCAATGGACGGAAGTCTGAACCAGCCAAGTCGCGTGAAGGAAGAATGTCC
TATGGATTGTAAACTTCTTTTGGGAGGGGATAAAGGGCGCCACGCGTGGTGTTTTGCAGGTACCTCCCGAATAAGGATCG
GCTAACTCCGTGCCAGCAGCCGCGGTAATACGGAGGATCCGAGCGTTATCCGGATTCATTGGGTTTAAAGGGTGCGTAGG
CGGCGTACTAAGTCAGCGGTGAAAGGCAGGCGCTCAACGTCTGGACTGCCGTTGAAACTGGCATGCTAGAGTGCGGACAA
GGATGGCGGAATGTGTCATGTAGCGGTGAAATGCATAGATATGACACAGAACACCGATTGCGAAGGCAGCTGTCCGGGCC
GCAACTGACGCTGAGGCACGAAAGCGTGGGGATCGAACAGGATTAGATACCCGAGTAGTCC
>t0007615_reg-Y-4;size=9;
CCTACGGGTGGCTGCAGTCGAGAATCATTCGCAATGGGCGAAAGCCTGACGGTGCGACGTCGCGTGGAGGATGAAGGTCT
TCGGATTGTAAACTCCTGTCATGTGGGATAAACGGTCTTTGTGCGAACAGCACGGAGAAATGATAGTACCACAGGAGGAA
GAGACGGCTAACTCTGTGCCAGCAGCCGCGGTAATACAGAGGTCTCGAGCGTTGTTCGGATTTACTGGGCGTAAAGGGAG
CGTAGGCGGTCGGGTGTGTTGAATGTGAAAGCCCAAAACTCAACGATGGAAATGCATTCAAAACTGCCCGGCTAGAGTAC
TGGAGAGGAGAGCGGAATTCTTGGTGTAGCGGTGAAATGCGTAGATATCAAGAAGAACACCGGTGGCGAAGGCGGCTCTC
TGGACAGATACTGACGCTGAGGCTCTAAAGTTAGGGGAGCAAACAGGATTAGATACCCCAGTAGTCC
>t0002452_reg-Y-4;size=9;
CCTACGGGTGGCTGCAGTGAGGAATATTGGTCAATGGGCGAGAGCCTGAACCAGCCAAGTCGCGTGAAGGATGAAGGTTC
TATGGATTGTAAACTTCTTTTGTCCGAGGGTAAAAAAGGCCACGTGTGGCTTCTTGCAAGTATCGGACGAATAAGCATCG
GCTAACTCCGTGCCAGCAGCCGCGGTAATACGGAGGATGCGAGCGTTATCCGGATTTATTGGGTTTAAAGGGTGCGTAGG
TGGTTTGTTAAGTTTGTGGTGAAAGCGTGCGGCTCAACCGTACCAAGCCATGAAAACTGGCGAACTTGAGTGCAAACGAG
GTAGGCGGAATGTGATGTGTAGCGGTGAAATGCTTAGATATGTCACAGAACCCCGATTGCGAAGGCAGCTTACCAGCATG
CAACTGACACTGAGGCACGAAAGCGTGGGTATCAAACAGGATTAGATACCCCAGTAGTCC
>t0026513_reg-Y-4;size=9;
CCTACGGGTGGCTGCAGTGAGGAATATTGGTCAATGGGCGAGAGCCTGAACCAGCCAAGTAGCGTGCAGGACGACTGCCC
TATGGGTTGTAAACTGCTTTTATGCGGGAATAAAGTTCACTACGTGTAGTGTTTTGTATGTACCGCATGAATAAGGACCG
GCTAATTCCGTGCCAGCAGCCGCGGTAATACGGAAGGTCCGGGCGTTATCCGGATTTATTGGGTTTAAAGGGAGCGCAGG
CGGGAGATTAAGCGTGACGTGAAATGTAGCCGCTCAACGGCTGAACTGCGTCGCGAACTGGTTTTCTTGAGTGGGTACGA
CGTTGGCGGAATTCGTGGTGTAGCGGTGAAATGCTTAGATATCACGAAGAACCCCGATTGCGAAGGCAGCCGACGAGTCC
CCAACTGACGCTAATGCTCGAAAGTGCGGGTATCGAACAGGATTAGATACCCCAGTAGTCC
>t0009092_reg-Y-4;size=9;
CCTACGGGGGGCTGCAGTGAGGAATATTGGTCAATGGGAGGAATCCTGAACCAGCCATGCCGCGTGCGGGAAGAAGGCCC
TACGGGTTGTAAACCGCTTTTGCCCGGGAGTAATAAGGGGGGTGCGCCCCCCGATGAGAGTACCGGGCGAATAAGCATCG
GCTAACTCCGTGCCAGCAGCCGCGGTAATACGGAGGATGCGAGCGTTATCCGGATTTATTGGGTTTAAAGGGTGCGCAGG
CGGCGCGGTAAGTCAGCGGTGAAATGTCCCGGCTCAACCGGGGAGCTGCCGTTGATACTGTCGTGCTTGAGTGCGAACGG
CGCCGGCGGAATGTGTGGTGTAGCGGTGAAATGCATAGATATCACACAGAACACCGATCGCGAAGGCAGCTGGCGAGGAC
GCAACTGACGCTGAGGCACGAAGGCGTGGGGATCGAACAGGATTAGATACCCTAGTAGTCC
>t0008022_reg-Y-4;size=9;
CCTACGGGAGGCTGCAGTGAGGAATATTGGACAATGGCCGAGAGGCTGATCCAGCCATGCCGCGTGCGGGAAGACGGCCC
TATGGGTTGTAAACCGCTTTTGTTGGGGAGCAATAAGGTCCACGTGTGGATCGATGAGAGTACCCAGCGAATAAGCATCG
GCTAACTCCGTGCCAGCAGCCGCGGTAATACGGAGGATGCAAGCGTTATCCGGATTTATTGGGTTTAAAGGGTGCGTAGG
CGGATGCCTAAGCGTGAGGTGAAATCCCCGGGCTCAACCTGGGAACTGCCTCGCGAACTGGGTATCTGGAATGTCCGTGC
CGTGGGAGGAATGTGTGGTGTAGCGGTGAAATGCATAGAGATCACACAGAACACCGATTGCGAAGGCATCTCACGAACGG
ATGATTGACGCTGAGGCACGAAAGCGTGGGGATCAAACAGGATTAGATACCCTAGTAGTCC
>t0002932_reg-Y-4;size=9;
CCTACGGGGGGCTGCAGTGAGGAATATTGGTCAATGGGCGAGAGCCTGAACCAGCCAAGTCGCGTGAAGGATGAAGGTTC
TATGGATTGTAAACTTCTTTTGTCCGAGGGTAAAAAAGGCCACGTGTGGCTTCTTGCAAGTATCGGACGAATAAGCATCG
GCTAACTCCGTGCCAGCAGCCGCGGTAATACGGAGGATGCGAGCGTTATCCGGATTTATTGGGTTTAAAGGGTGCGTAGG
TGGTTTGTTAAGTTTGTGGTGAAAGCGTGCGGCTCAACCGTACCAAGCCATGAAAACTGGCGAACTTGAGTGCAAACGAG
GTAGGCGGAATGTGATGTGTAGCGGTGAAATGCTTAGATATGTCACAGAACCCCGATTGCGAAGGCAGCTTACCAGCATG
CAACTGACACTGAGGCACGAAAGCGTGGGTATCAAACAGGATTAGATACCCTTGTAGTCC
>t0021314_reg-Y-4;size=9;
CCTACGGGGGGCTGCAGTCGAGGATCATTCGCAATGGGCGAAAGCCTGACGATGCGACGCTGCGTGGAGGATGAAGGCCC
TCGGGTTGTAAACTCCTGTCATGGGGGAAAAGGAAACGGGACCCAACACGTCCCCGATTTGATGGTACCCCAAGAGGAAG
CGACGGCTAACTCTGTGCCAGCAGCCGCGGTAATACAGAGGTCGCGAGCGTTGTTCGGATTTACTGGGCGTAAAGGGCGC
GTAGGCGGCGAGGCGTGTCGGATGTGAAATCTCCGGGCTCAACCCGGAAAGTGCGTCCGAAACTGCCCCGCTAGAGTTCG
GGAGAGGGAATCGGAATGCAGGGTGTAGCGGTGAAATGCGTTGATATCCTGCAGAACACCGGAGGCGAAGGCGGATTCCT
GGAACGAAACTGACGCTCAGGCGCGAAAGCCGGGGGAGCAAACAGGATTAGATACCCTTGTAGTCC
>t0036265_reg-Y-4;size=9;
CCTACGGGCGGCTGCAGTGAGGAATATTGGACAATGGCCGGAAGGCTGATCCAGCCATGCCGCGTGCGGGAAGACGGCCC
TATGGGTTGTAAACCGCTTTTGTTGGGGAGCAATAAGGTCCACGAGTGGATTGATGAGAGTACCCAGCGAATAAGCATCG
GCTAACTCCGTGCCAGCAGCCGCGGTAATACGGAGGATGCAAGCGTTATCCGGATTTATTGGGTTTAAAGGGTGCGTAGG
CGGATGCTTAAGCGTGAGGTGAAATGCCCGGGCTCAACCTGGGAACTGCCTCGCGAACTGGGTATCTGGAATGTCCGTGC
CGTGGGAGGAATGTGTGGTGTAGCGGTGAAATGCATAGAGATCACACAGAACACCGATTGCGAAGGCATCTCACGAACGG
ATGATTGACGCTGAGGCACGAAAGCGTGGGGATCAAACAGGATTAGATACCCTAGTAGTCC
>t0001423_reg-Y-4;size=9;
CCTACGGGCGGCTGCAGTGAGGAATATTGGTCAATGGGCGGAAGCCTGAACCAGCCAAGTAGCGTGCAGGAAGACGGCCC
TATGGGTTGTAAACTGCTTTTATGCGGGAATAAAGAGGCCCACGTGTGGGCCGTTGCATGTACCGCATGAATAAGGACCG
GCTAATTCCGTGCCAGCAGCCGCGGTAATACGGAAGGTCCGGGCGTTATCCGGATTTATTGGGTTTAAAGGGAGCGTAGG
CCGGTTTTTAAGCGTGTTGTGAAATGTGTGGGCTCAACCTATGCACTGCAGCGCGAACTGGAGACCTTGAGTGCGCGGGA
AGCCGGCGGAATTCGTTGTGTAGCGGTGAAATGCTTAGATATGACGAAGACCTCCGATTGCGAAGGCAGCTGGCTGTAGC
GTTACTGACGCTGAAGCTCGAAAGCGTGGGTATCGAACAGGATTAGATACCCTGGTAGTCC
>t0014110_reg-Y-4;size=8;
CCTACGGGTGGCTGCAGTGAGGAATATTGGTCAATGGGAGGAATCCTGAACCAGCCATGCCGCGTGCGGGAAGAAGGCCC
TACGGGTTGTAAACCGCTTTTGCCCGGGAGTAATAAGGGGGGTGCGCCCCCCGATGAGAGTACCGGGCGAATAAGCATCG
GCTAACTCCGTGCCAGCAGCCGCGGTAATACGGAGGATGCGAGCGTTATCCGGATTTATTGGGTTTAAAGGGTGCGCAGG
CGGCGCGGTAAGTCAGCGGTGAAATGTCCCGGCTCAACCGGGGAGCTGCCGTTGATACTGTCGTGCTTGAGTGCGAACGG
CGCCGGCGGAATGTGTGGTGTAGCGGTGAAATGCATAGATATCACACAGAACACCGATCGCGAAGGCAGCTGGCGAGGAC
GCAACTGACGCTGAGGCACGAAGGCGTGGGGATCGAACAGGATTAGATACCCTTGTAGTCC
>t0036688_reg-Y-4;size=8;
CCTACGGGCGGCTGCAGTGAGGAATATTGGACAATGGCCGAGAGGCTGATCCAGCCATGCCGCGTGCGGGAAGACGGCCC
TATGGGTTGTAAACCGCTTTTGTTGGGGAGCAATAAGGTCCACGTGTGGATCGATGAGAGTACCCAGCGAATAAGCATCG
GCTAACTCCGTGCCAGCAGCCGCGGTAATACGGAGGATGCAAGCGTTATCCGGATTTATTGGGTTTAAAGGGTGCGTAGG
CGGATGCCTAAGCGTGAGGTGAAATCCCCGGGCTCAACCTGGGAACTGCCTCGCGAACTGGGTATCTGGAATGTCCGTGC
CGTGGGAGGAATGTGTGGTGTAGCGGTGAAATGCATAGAGATCACACAGAACACCGATTGCGAAGGCATCTCACGAACGG
ATGATTGACGCTGAGGCACGAAAGCGTGGGGATCAAACAGGATTAGATACCCCAGTAGTCC
>t0018703_reg-Y-4;size=8;
CCTACGGGTGGCTGCAGTGGGGAATATTGGGCAATGGGCGCAAGCCTGACCCAGCAACGCCGCGTGAGGGAAGAAGGTCT
TCGGATTGTAAACCTCTGTCCTATGTGACGAAGGAAGTGACGGTAGCATAGGAGGAAGCCCCGGCTAACTACGTGCCAGC
AGCCGCGGTAATACGTAGGGGGCGAGCGTTGTCCGGAATTACTGGGCGTAAAGGGTGCGTAGGTGGCACTTTAAGTTGGA
TGTGAAATCCCCGTGCTTAACATGGGAGCTGCATCCAATACTGGAGAGCTAGAGTGCAGGAGAGGTAAGCGGAATTCCTA
GTGTAGCGGTGAAATGCGTAGATATTAGGAGGAACACCAGTGGCGAAGGCGGCTTACTGGACTGTAACTGACACTGAGGC
ACGAAAGCGTGGGGAGCAAACAGGATTAGATACCCCAGTAGTCC
>t0005777_reg-Y-4;size=8;
CCTACGGGAGGCTGCAGTGAGGAATATTGGTCAATGGGCGAGAGCCTGAACCAGCCAAGTCGCGTGAAGGATGAAGGTTC
TATGGATTGTAAACTTCTTTTGTCCGAGGGTAAAAAAGGCCACGTGTGGCTTCTTGCAAGTATCGGACGAATAAGCATCG
GCTAACTCCGTGCCAGCAGCCGCGGTAATACGGAGGATGCGAGCGTTATCCGGATTTATTGGGTTTAAAGGGTGCGTAGG
TGGTTTGTTAAGTTTGTGGTGAAAGCGTGCGGCTCAACCGTACCAAGCCATGAAAACTGGCGAACTTGAGTGCAAACGAG
GTAGGCGGAATGTGATGTGTAGCGGTGAAATGCTTAGATATGTCACAGAACCCCGATTGCGAAGGCAGCTTACCAGCATG
CAACTGACACTGAGGCACGAAAGCGTGGGTATCAAACAGGATTAGATACCCTAGTAGTCC
>t0014501_reg-Y-4;size=8;
CCTACGGGGGGCTGCAGTGGGGAATATTGGACAATGGGGGAAACCCTGATCCAGCGACGCCGCGTGAGTGAAGAAGTATT
TCGGTATGTAAAGCTCTATCAGCAGGGAAGATGATGACGGTACCTGACTAAGAAGCACCGGCTAAATACGTGCCAGCAGC
CGCGGTAATACGTATGGTGCAAGCGTTATCCGGATTTACTGGGTGTAAAGGGAGCGTAGGCGGCCGTGCAAGTCAGGTGT
GAAATCCCGGGGCTCAACCCCGGTACTGCACTTGAAACTGCGTGGCTGGAGTACAGGAGAGGCAGGCGGAATTCCTAGTG
TAGCGGTGAAATGCGTAGATATTAGGAAGAACACCGGTGGCGAAGGCGGCCTGCTGGACTGGATACTGACGCTGAGGCTC
GAAAGCGTGGGGAGCAAACAGGATTAGATACCCGAGTAGTCC
>t0014159_reg-Y-4;size=8;
CCTACGGGCGGCTGCAGTGAGGAATATTGGTCAATGGGCGGAAGCCTGAACCAGCCAAGTCGCGTGAAGGATGAAGGCAT
TATGTGTTGTAAACTTCTTTAGCTGTGGAGAAATAAGGTGGTCGTGACCACCGATGCTAGTACACAGAGAATAAGGATCG
GCTAACTCCGTGCCAGCAGCCGCGGTAATACGGAGGATCCGAGCGTTATCCGGATTCATTGGGTTTAAAGGGTGCGCAGG
CGGCTTCTTAAGTCAGCGGTAAAATCGTGGGGCTCAACCCCATCCCGCCGTTGATACTGGGGAGCTTGATTACGGTCGAG
GCAGGCGGAATTCGTCGTGTAGCGGTGAAATGCATAGATATGACGAAGAACACCGATTGCGTAGGCAGCCTACCAGGCCG
TTAATGACGCTCATGCACGAAAGTGCGGGGATCGAACAGGATTAGATACCCCAGTAGTCC
>t0026875_reg-Y-4;size=8;
CCTACGGGAGGCTGCAGTGAGGAATATTGGTCAATGGGCGGAAGCCTGAACCAGCCAAGTAGCGTGCAGGAAGACGGCCC
TATGGGTTGTAAACTGCTTTTACCGGGGAATAAAGAGGCCTACGTGTAGGCCGTTGCATGTACCCGTTGAATAAGGACCG
GCTAATTCCGTGCCAGCAGCCGCGGTAATACGGAAGGTCCGGGCGTTATCCGGATTTATTGGGTTTAAAGGGAGCGTAGG
CCGGTTTTTAAGCGTGTTGTGAAATGTGTGGGCTCAACCTATGCACTGCAGCGCGAACTGGAGACCTTGAGTGCGCGGGA
AGCCGGCGGAATTCGTTGTGTAGCGGTGAAATGCTTAGATATGACGAAGACCTCCGATTGCGAAGGCAGCTGGCTGTAGC
GTTACTGACGCTGAAGCTCGAAAGCGTGGGTATCGAACAGGATTAGATACCCCAGTAGTCC
>t0011839_reg-Y-4;size=8;
CCTACGGGGGGCTGCAGTGAGGAATATTGGTCAATGGGCGAGAGCCTGAACCAGCCAAGTCGCGTGAAGGATGAAGGTTC
TATGGATTGTAAACTTCTTTTGTCCGAGGGTAAAAAAGGTCACGTGTGACTTCTTGCAAGTATCGGACGAATAAGCATCG
GCTAACTCCGTGCCAGCAGCCGCGGTAATACGGAGGATGCGAGCGTTATCCGGATTTATTGGGTTTAAAGGGTGCGTAGG
TGGTTTGTTAAGTTTGTGGTGAAAGCGTGCGGCTCAACCGTACCAAGCCATGAAAACTGGCGAACTTGAGTGCAAACGAG
GTAGGCGGAATGTGATGTGTAGCGGTGAAATGCTTAGATATGTCACAGAACCCCGATTGCGAAGGCAGCTTACCAGCATG
CAACTGACACTGAGGCACGAAAGCGTGGGTATCAAACAGGATTAGATACCCTAGTAGTCC
>t0003355_reg-Y-4;size=8;
CCTACGGGTGGCTGCAGTGGGGAATATTGCACAATGGGGGAAACCCTGATGCAGCGACGCCGCGTGAGTGAAGAAGTATT
TCGGTATGTAAAGCTCTATCAGCAGGGAAGAAAATGACGGTACCTGACTAAGAAGCCCCGGCTAAATACGTGCCAGCAGC
CGCGGTAATACGTATGGGGCAAGCGTTATCCGGATTTACTGGGTGTAAAGGGAGCGCAGGCGGCAAGGCAAGTCAGAAGT
GAAAACCCGGGGCTCAACCCCGTGATTGCTTTTGAGACTGTTTAGCTGGAGTGCAGGAGGGGCAAGCGGAATTCCTAGTG
TAGCGGTGAAATGCGTAGATATTAGGAAGAACACCGGTGGCGAAGGCGGCTTGCTGGACTGTAACTGACGCTGAGGCTCG
AAGGCGTGGGGAGCAAACAGGATTAGATACCCTAGTAGTCC
>t0039323_reg-Y-4;size=8;
CCTACGGGGGGCTGCAGTGAGGAATATTGGTCAATGGGCGGAAGCCTGAACCAGCCAAGTAGCGTGCAGGAAGACGGCCC
TATGGGTTGTAAACTGCTTTTATGCGGGAATAAAGAGGCCCACGTGTGGGCCGTTGCATGTACCGCATGAATAAGGACCG
GCTAATTCCGTGCCAGCAGCCGCGGTAATACGGAAGGTCCGGGCGTTATCCGGATTTATTGGGTTTAAAGGGAGCGTAGG
CCGGTTTTTAAGCGTGTTGTGAAATGTGTGGGCTCAACCTATGCACTGCAGCGCGAACTGGAGACCTTGAGTGCGCGGGA
AGCCGGCGGAATTCGTTGTGTAGCGGTGAAATGCTTAGATATGACGAAGACCTCCGATTGCGAAGGCAGCTGGCTGTAGC
GTTACTGACGCTGAAGCTCGAAAGCGTGGGTATCGAACAGGATTAGATACCCTAGTAGTCC
>t0011429_reg-Y-4;size=8;
CCTACGGGTGGCTGCAGTCGAGGATCATTCGCAATGGGCGAAAGCCTGACGATGCGACGCTGCGTGGAGGATGAAGGCCC
TCGGGTTGTAAACTCCTGTCATGGGGGAAAAGGAAACGGGACCCAACACGTCCCCGATTTGATGGTACCCCAAGAGGAAG
CGACGGCTAACTCTGTGCCAGCAGCCGCGGTAATACAGAGGTCGCGAGCGTTGTTCGGATTTACTGGGCGTAAAGGGCGC
GTAGGCGGCGAGGCGTGTCGGATGTGAAATCTCCGGGCTCAACCCGGAAAGTGCGTCCGAAACTGCCCCGCTAGAGTTCG
GGAGAGGGAATCGGAATGCAGGGTGTAGCGGTGAAATGCGTTGATATCCTGCAGAACACCGGAGGCGAAGGCGGATTCCT
GGAACGAAACTGACGCTCAGGCGCGAAAGCCGGGGGAGCAAACAGGATTAGATACCCCAGTAGTCC
>t0003258_reg-Y-4;size=8;
CCTACGGGGGGCTGCAGTGAGGAATATTGGACAATGGCCGAGAGGCTGATCCAGCCATGCCGCGTGCGGGAAGACGGCCC
TATGGGTTGTAAACCGCTTTTGTTGGGGAGCAATAAGGTCCACGTGTGGATCGATGAGAGTACCCAGCGAATAAGCATCG
GCTAACTCCGTGCCAGCAGCCGCGGTAATACGGAGGATGCAAGCGTTATCCGGATTTATTGGGTTTAAAGGGTGCGTAGG
CGGATGCCTAAGCGTGAGGTGAAATCCCCGGGCTCAACCTGGGAACTGCCTCGCGAACTGGGTATCTGGAATGTCCGTGC
CGTGGGAGGAATGTGTGGTGTAGCGGTGAAATGCATAGAGATCACACAGAACACCGATTGCGAAGGCATCTCACGAACGG
ATGATTGACGCTGAGGCACGAAAGCGTGGGGATCAAACAGGATTAGATACCCTAGTAGTCC
>t0043363_reg-Y-4;size=8;
CCTACGGGGGGCTGCAGTGAGGAATATTGGTCAATGGCCGGAAGGCTGAACCAGCCAAGTAGCGTGAGGGATGGCTGCCC
TATGGGTTGTAAACCTCTTTTGTCGGGGAATAAAGTGAGTCACGTGTGGTTCATTGCATGTACCCGTCGAATAAGCATCG
GCTAACTCCGTGCCAGCAGCCGCGGTAATACGGAGGATGCGAGCGTTATCCGGATTTATTGGGTTTAAAGGGAGCGTAGG
CGGGAGATCAAGTCAGTTGTGAAATGTACGGGCTCAACCCGTGCACTGCAGTTGAAACTGGTTTTCTTGAGTGCGTAAGA
GGCAGGCGGAATTCGTCGTGTAGCGGTGAAATGCTTAGATATGACGAAGAACTCCGATTGCGAAGGCAGCTTGCTGGGCC
GCGACTGACGCTGAAGCTCGAAGGTGCGGGTATCAAACAGGATTAGATACCCGGGTAGTCC
>t0009344_reg-Y-4;size=8;
CCTACGGGGGGCTGCAGTGAGGAATATTGGTCAATGGACGGAAGTCTGAACCAGCCAAGTAGCGTGCAGGATGACGGCCC
TATGGGTTGTAAACTGCTTTTATCAGGGGATAAAGTGAGGTATGTATACCTTTTTGCATGTACCTGATGAATAAGGACCG
GCTAATTCCGTGCCAGCAGCCGCGGTAATACGGAAGGTCCGGGCGTTATCCGGATTTATTGGGTTTAAAGGGAGCGCAGG
CGGACAGTTAAGCGTGACGTGAAATGCAGCGGCTCAACCGTATGAAGTGCGTCGCGAACTGGCAGTCTTGAGTGAGTACG
ATGTAGGCGGAATTCGTGGTGTAGCGGTGAAATGCTTAGATATCACGAAGAACTCCGATTGCGAAGGCAGCCTACAAGTC
CTTTACTGACGCTAAAGCTCGAAGGTGCGGGTATCGAACAGGATTAGATACCCCAGTAGTCC
>t0002707_reg-Y-4;size=8;
CCTACGGGGGGCTGCAGTGAGGAATATTGGTCAATGGGCGAGAGCCTGAACCAGCCAAGTCGCGTGAAGGATGAAGGTTC
TATGGATTGTAAACTTCTTTTGTCCGAGGGTAAAAAAGGCCACGTGTGGCTTCTTGCAAGTATCGGACGAATAAGCATCG
GCTAACTCCGTGCCAGCAGCCGCGGTAATACGGAGGATGCGAGCGTTATCCGGATTTATTGGGTTTAAAGGGTGCGTAGG
TGGTTTGTTAAGTTTGTGGTGAAAGCGTGCGGCTCAACCGTACCAAGCCATGAAAACTGGCGAACTTGAGTGCAAACGAG
GTAGGCGGAATGTGATGTGTAGCGGTGAAATGCTTAGATATGTCACAGAACCCCGATTGCGAAGGCAGCTTACCAGCATG
CAACTGACACTGAGGCACGAAAGCGTGGGTATCAAACAGGATTAGATACCCTAGTAGTCC
>t0012266_reg-Y-4;size=8;
CCTACGGGGGGCTGCAGTGAGGAATATTGGTCAATGGGCGGGAGCCTGAACCAGCCAAGTAGCGTGCAGGAAGACTGCCC
TATGGGTTGTAAACTGCTTTTATAGGGGAATAAAGTGAGGTACGTGTACCTTTTTGTATGTACCCTATGAATAAGGACCG
GCTAATTCCGTGCCAGCAGCCGCGGTAATACGGAAGGTCCGGGCGTTATCCGGATTTATTGGGTTTAAAGGGAGCGCAGG
CGGGTTTTTAAGCGTGTTGTGAAATGTACCGGCTCAACCGGTGACTTGCAGCGCGAACTGGAGACCTTGAGTGAGTACGA
GGAAGGCGGAATTCGTGGTGTAGCGGTGAAATGCTTAGATATCACGAAGAACTCCGATTGCGAAGGCAGCTTTCCAGTCC
TTAACTGACGCTAAAGCTCGAAAGTGCGGGTATCGAACAGGATTAGATACCCTAGTAGTCC
>t0024748_reg-Y-4;size=8;
CCTACGGGAGGCTGCAGTAGGGAATATTGGACAATGGGGGGAACCCTGATCCAGCGACGCCGCGTGAGTGAAGAAGTTAT
TCGTAATGTAAAGCTCTATCAGCAGGGACGATAATGACGGTACCTGACTAAGAAGCACCGGCTAAATACGTGCCAGCAGC
CGCGGTAATACGTATGGTGCAAGCGTTATCCGGATTTACTGGGTGTAAAGGGAGCGTAGGTGGTCATGCAAGTCAGGAGT
GAAATACCGGGGCTCAACCCCGGGGCTGCTCTTGAAACTGCGTAACTGGAGTGCAGGAGGGGTAAGCGGAATTCCTAGTG
TAGCGGTGAAATGCGTAGATATTAGGAGGAACACCGGTGGCGAAGGCGGCTTACTGGACTGTAACTGACACTGAGGCTCG
AAAGCGTGGGGAGCAAACAGGATTAGATACCCTAGTAGTCC
>t0011360_reg-Y-4;size=8;
CCTACGGGTGGCTGCAGTGGGGAATCTTGCACAATGGACGAAAGTCTGATGCAGCGATCCCGCGTGAAGGATGAAGCATT
ACGGTGTGTAAACTTCTTTTTTGGTGGAAGACGAATGACGGTACACCAAGAATAAGAGACGGCTAACTACGTGCCAGCAG
CCGCGGTAATACGTAGGTCTCAAGCGTTATCCGGATTTACTGGGCGTAAAGTATCCGTAGCCTGATATGTAAGTCTGTTT
TCAAATCCCACGACTCAATCGTGGAAAGGGAATGGATACTGCATATCTAGAAGTTATTGGGGGTTAGTGGAATTTCCGGT
GGAGCGGTGAAATGCGTTGATATCGGAAAGAACGCCGAAAGCGAAAGCAGCTAACTATGATTAACTTGACGGTGAGGGAT
GAAAGTTTGGGTAGCAAACGGGATTAGATACCCGGGTAGTCC
>t0014164_reg-Y-4;size=8;
CCTACGGGGGGCTGCAGTGAGGAATATTGGTCAATGGGCGCGAGCCTGAACCAGCCAAGTAGCGTGCAGGAAGACGGCCC
TATGGGTTGTAAACTGCTTTTATGCGGGGATAAAGTCGCCCACGTGTGGGTGTTTGTAGGTACCGCATGAATAAGGACCG
GCTAATTCCGTGCCAGCAGCCGCGGTAATACGGAAGGTCCGGGCGTTATCCGGATTTATTGGGTTTAAAGGGAGCGCAGG
CCGGCTTTTAAGCGTGACGTGAAATGTGGATGCTCAACATCTGAACTGCGTCGCGAACTGGAGGCCTTGAGTGCATTCGA
CGTCGGCGGAATTCGTGGTGTAGCGGTGAAATGCTTAGATATCACGAAGAACTCCGATTGCGCAGGCAGCTGACGAGACT
GTAACTGACGCTAAAGCTCGAAAGTGCGGGTATCGAACAGGATTAGATACCCCAGTAGTCC
>t0009387_reg-Y-4;size=8;
CCTACGGGGGGCTGCAGTGAGGAATATTGGACAATGGCCGAGAGGCTGATCCAGCCATGCCGCGTGCGGGAAGACGGCCC
TATGGGTTGTAAACCGCTTTTGTTGGGGAGCAATAAGGTCCACGTGTGGATCGATGAGAGTACCCAGCGAATAAGCATCG
GCTAACTCCGTGCCAGCAGCCGCGGTAATACGGAGGATGCAAGCGTTATCCGGATTTATTGGGTTTAAAGGGTGCGTAGG
CGGATGCCTAAGCGTGAGGTGAAATCCCCGGGCTCAACCTGGGAACTGCCTCGCGAACTGGGTATCTGGAATGTCCGTGC
CGTGGGAGGAATGTGTGGTGTAGCGGTGAAATGCATAGAGATCACACAGAACACCGATTGCGAAGGCATCTCACGAACGG
ATGATTGACGCTGAGGCACGAAAGCGTGGGGATCAAACAGGATTAGATACCCTTGTAGTCC
>t0027131_reg-Y-4;size=8;
CCTACGGGTGGCTGCAGTGAGGAATATTGGTCAATGGGCGAGAGCCTGAACCAGCCAAGTCGCGTGAAGGATGAAGGTTC
TATGGATTGTAAACTTCTTTTGTCCGAGGGTAAAAAAGGCCACGTGTGGCTTCTTGCAAGTATCGGACGAATAAGCATCG
GCTAACTCCGTGCCAGCAGCCGCGGTAATACGGAGGATGCGAGCGTTATCCGGATTTATTGGGTTTAAAGGGTGCGTAGG
TGGTTTGTTAAGTTTGTGGTGAAAGCGTGCGGCTCAACCGTACCAAGCCATGAAAACTGGCGAACTTGAGTGCAAACGAG
GTAGGCGGAATGTGATGTGTAGCGGTGAAATGCTTAGATATGTCACAGAACCCCGATTGCGAAGGCAGCTTACCAGCATG
CAACTGACACTGAGGCACGAAAGCGTGGGTATCAAACAGGATTAGATACCCGAGTAGTCC
>t0027473_reg-Y-4;size=8;
CCTACGGGGGGCTGCAGTGAGGAATATTGGTCAATGGTCGGAAGACTGAACCAGCCAAGTAGCGTGCAGGATGACGGCCC
TACGGGTTGTAAACTGCTTTTATGCGGGGATAAAGTCGGGGACGCGTTCCCCGTTTGCAGGTACCGCATGAATAAGGACC
GGCTAATTCCGTGCCAGCAGCCGCGGTAATACGGAAGGTCCGGGCGTTATCCGGATTTATTGGGTTTAAAGGGAGCGTAG
GCGGGAGCTTAAGCGTGCCGTGAAATGCCGGTGCTCAACGTTGGCACTGCGGCGCGAACTGGGTTTCTTGAGTGCGTGGG
AAGGCGGCGGAATTCGTGGTGTAGCGGTGAAATGCTTAGATATCACGAAGAACTCCGATTGCGAAGGCAGCTGCCTGTTG
CGCTACTGACGCTGAAGCTCGAAGGTGCGGGTATCGAACAGGATTAGATACCCCAGTAGTCC
>t0028783_reg-Y-4;size=8;
CCTACGGGCGGCTGCAGTCGAGAATCATTCGCAATGGGCGAAAGCCTGACGGTGCGACGTCGCGTGGAGGATGAAGGTCT
TCGGATTGTAAACTCCTGTCATGTGGGATAAACGGTCTTTGTGCGAACAGCACGGAGAAATGATAGTACCACAGGAGGAA
GAGACGGCTAACTCTGTGCCAGCAGCCGCGGTAATACAGAGGTCTCGAGCGTTGTTCGGATTTACTGGGCGTAAAGGGAG
CGTAGGCGGTCGGGTGTGTTGAATGTGAAAGCCCAAAACTCAACGATGGAAATGCATTCAAAACTGCCCGGCTAGAGTAC
TGGAGAGGAGAGCGGAATTCTTGGTGTAGCGGTGAAATGCGTAGATATCAAGAAGAACACCGGTGGCGAAGGCGGCTCTC
TGGACAGATACTGACGCTGAGGCTCTAAAGTTAGGGGAGCAAACAGGATTAGATACCCTAGTAGTCC
>t0005920_reg-Y-4;size=8;
CCTACGGGGGGCAGCAGTGAGGAATATTGGTCAATGGGCGGAAGCCTGAACCAGCCAAGTAGCGTGCAGGAAGACGGCCC
TATGGGTTGTAAACTGCTTTTACCGGGGAATAAAGAGGCCTACGTGTAGGCCGTTGCATGTACCCGTTGAATAAGGACCG
GCTAATTCCGTGCCAGCAGCCGCGGTAATACGGAAGGTCCGGGCGTTATCCGGATTTATTGGGTTTAAAGGGAGCGTAGG
CCGGTTTTTAAGCGTGTTGTGAAATGTGTGGGCTCAACCTATGCACTGCAGCGCGAACTGGAGACCTTGAGTGCGCGGGA
AGCCGGCGGAATTCGTTGTGTAGCGGTGAAATGCTTAGATATGACGAAGACCTCCGATTGCGAAGGCAGCTGGCTGTAGC
GTTACTGACGCTGAAGCTCGAAAGCGTGGGTATCGAACAGGATTAGATACCCCAGTAGTCC
>t0029261_reg-Y-4;size=8;
CCTACGGGTGGCTGCAGTGGGGAATATTGGACAATGGGGGAAACCCTGATCCAGCGACGCCGCGTGAGTGAAGAAGTATT
TCGGTATGTAAAGCTCTATCAGCAGGGAAGATGATGACGGTACCTGACTAAGAAGCACCGGCTAAATACGTGCCAGCAGC
CGCGGTAATACGTATGGTGCAAGCGTTATCCGGATTTACTGGGTGTAAAGGGAGCGTAGGCGGCTATGCAAGTCAGATGT
GAAAGCCCGGGGCTTAACCCCGGGACTGCATTTGAAACTGCGTAGCTTGAGTGCAGGAGAGGCAGGCGGAATTCCTAGTG
TAGCGGTGAAATGCGTAGATATTAGGAAGAACACCGGTGGCGAAGGCGGCCTGCTGGACTGAGACTGACGCTGAGGCTCG
AAAGCGTGGGGAGCAAACAGGATTAGATACCCCAGTAGTCC
>t0015885_reg-Y-4;size=8;
CCTACGGGTGGCTGCAGTGAGGAATATTGGTCAATGGGCGCAAGCCTGAACCAGCCAAGTAGCGTGCAGGACGACTGCCC
TATGGGTTGTAAACTGCTTTTACAGGGGAATAAAGTGAGGCACGTGTGCCTTTTTGCATGTACCCTGTGAATAAGGACCG
GCTAATTCCGTGCCAGCAGCCGCGGTAATACGGAAGGTCCGGGCGTTATCCGGATTTATTGGGTTTAAAGGGAGCGCAGG
CTGGATTTTAAGCGTGTTGTGAAATGTACCGGCTCAACCGGTGATGTGCAGCGCGAACTGGAGTCCTTGAGTGAGTACGA
GGTATGCGGAATTCGTGGTGTAGCGGTGAAATGCTTAGATATCACGAAGAACTCCGATTGCGAAGGCAGCGTACCAGTCC
TTAACTGACGCTAAAGCTCGAAAGTGCGGGTATCGAACAGGATTAGATACCCTAGTAGTCC
>t0052630_reg-Y-4;size=8;
CCTACGGGCGGCTGCAGTGAGGAATATTGGTCAATGGGCGGAAGCCTGAACCAGCCAAGTAGCGTGCAGGAAGACGGCCC
TATGGGTTGTAAACTGCTTTTATGCGGGAATAAAGAGGCCCACGTGTGGGCCGTTGCATGTACCGCATGAATAAGGACCG
GCTAATTCCGTGCCAGCAGCCGCGGTAATACGGAAGGTCCGGGCGTTATCCGGATTTATTGGGTTTAAAGGGAGCGTAGG
CCGGTTTTTAAGCGTGTTGTGAAATGTGTGGGCTCAACCTATGCACTGCAGCGCGAACTGGAGACCTTGAGTGCGCGGGA
AGCCGGCGGAATTCGTTGTGTAGCGGTGAAATGCTTAGATATGACGAAGACCTCCGATTGCGAAGGCAGCTGGCTGTAGC
GTTACTGACGCTGAAGCTCGAAAGCGTGGGTATCGAACAGGATTAGATACCCCAGTAGTCC
>t0015299_reg-Y-4;size=8;
CCTACGGGGGGCTGCAGTGAGGAATATTGGACAATGGCCGAGAGGCTGATCCAGCCATGCCGCGTGCGGGAAGACGGCCC
TATGGGTTGTAAACCGCTTTTGTTGGGGAGCAATAAGGTCCACGTGTGGATCGATGAGAGTACCCAGCGAATAAGCATCG
GCTAACTCCGTGCCAGCAGCCGCGGTAATACGGAGGATGCAAGCGTTATCCGGATTTATTGGGTTTAAAGGGTGCGTAGG
CGGATGCCTAAGCGTGAGGTGAAATCCCCGGGCTCAACCTGGGAACTGCCTCGCGAACTGGGTATCTGGAATGTCCGTGC
CGTGGGAGGAATGTGTGGTGTAGCGGTGAAATGCATAGAGATCACACAGAACACCGATTGCGAAGGCATCTCACGAACGG
ATGATTGACGCTGAGGCACGAAAGCGTGGGGATCAAACAGGATTAGATACCCCAGTAGTCC
>t0002133_reg-Y-4;size=8;
CCTACGGGCGGCTGCAGTGAGGAATATTGGTCAATGGGCGCAAGCCTGAACCAGCCAAGTAGCGTGCAGGACGACTGCCC
TATGGGTTGTAAACTGCTTTTACAGGGGAATAAAGTGAGGCACGTGTGCCTTTTTGCATGTACCCTGTGAATAAGGACCG
GCTAATTCCGTGCCAGCAGCCGCGGTAATACGGAAGGTCCGGGCGTTATCCGGATTTATTGGGTTTAAAGGGAGCGCAGG
CTGGATTTTAAGCGTGTTGTGAAATGTACCGGCTCAACCGGTGATGTGCAGCGCGAACTGGAGTCCTTGAGTGAGTACGA
GGTATGCGGAATTCGTGGTGTAGCGGTGAAATGCTTAGATATCACGAAGAACTCCGATTGCGAAGGCAGCGTACCAGTCC
TTAACTGACGCTAAAGCTCGAAAGTGCGGGTATCGAACAGGATTAGATACCCTAGTAGTCC
>t0003915_reg-Y-4;size=8;
CCTACGGGGGGCTGCAGTGGGGAATATTGGACAATGGGGGAAACCCTGATCCAGCGACGCCGCGTGAGTGAAGAAGTATT
TCGGTATGTAAAGCTCTATCAGCAGGGAAGATGATGACGGTACCTGACTAAGAAGCACCGGCTAAATACGTGCCAGCAGC
CGCGGTAATACGTATGGTGCAAGCGTTATCCGGATTTACTGGGTGTAAAGGGAGCGTAGGCGGCTATGCAAGTCAGATGT
GAAAGCCCGGGGCTTAACCCCGGGACTGCATTTGAAACTGCGTAGCTTGAGTGCAGGAGAGGCAGGCGGAATTCCTAGTG
TAGCGGTGAAATGCGTAGATATTAGGAAGAACACCGGTGGCGAAGGCGGCCTGCTGGACTGAGACTGACGCTGAGGCTCG
AAAGCGTGGGGAGCAAACAGGATTAGATACCCTGGTAGTCC
>t0000473_reg-Y-4;size=8;
CCTACGGGAGGCTGCAGTGGGGAATCTTGCACAATGGACGAAAGTCTGATGCAGCGATCCCGCGTGAAGGATGAAGCATT
ACGGTGTGTAAACTTCTTTTTTGGTGGAAGACGAATGACGGTACACCAAGAATAAGAGACGGCTAACTACGTGCCAGCAG
CCGCGGTAATACGTAGGTCTCAAGCGTTATCCGGATTTACTGGGCGTAAAGTATCCGTAGCCTGATATGTAAGTCTGTTT
TCAAATCCCACGACTCAATCGTGGAAAGGGAATGGATACTGCATATCTAGAAGTTATTGGGGGTTAGTGGAATTTCCGGT
GGAGCGGTGAAATGCGTTGATATCGGAAAGAACGCCGAAAGCGAAAGCAGCTAACTATGATTAACTTGACGGTGAGGGAT
GAAAGTTTGGGTAGCAAACGGGATTAGATACCCCGGTAGTCC
>t0003144_reg-Y-4;size=8;
CCTACGGGTGGCTGCAGTGAGGAATATTGGACAATGGCCGAGAGGCTGATCCAGCCATGCCGCGTGCGGGAAGACGGCCC
TATGGGTTGTAAACCGCTTTTGTTGGGGAGCAATAAGGTCCACGTGTGGATCGATGAGAGTACCCAGCGAATAAGCATCG
GCTAACTCCGTGCCAGCAGCCGCGGTAATACGGAGGATGCAAGCGTTATCCGGATTTATTGGGTTTAAAGGGTGCGTAGG
CGGATGCCTAAGCGTGAGGTGAAATCCCCGGGCTCAACCTGGGAACTGCCTCGCGAACTGGGTATCTGGAATGTCCGTGC
CGTGGGAGGAATGTGTGGTGTAGCGGTGAAATGCATAGAGATCACACAGAACACCGATTGCGAAGGCATCTCACGAACGG
ATGATTGACGCTGAGGCACGAAAGCGTGGGGATCAAACAGGATTAGATACCCCAGTAGTCC
>t0014353_reg-Y-4;size=8;
CCTACGGGGGGCTGCAGTAGGGAATATTGGACAATGGGGGAAACCCTGATCCAGCGACGCCGCGTGAGTGAAGAAGTTAT
TCGTAATGTAAAGCTCTATCAGCAGGGACGATAATGACGGTACCTGACTAAGAAGCACCGGCTAAATACGTGCCAGCAGC
CGCGGTAATACGTATGGTGCAAGCGTTATCCGGATTTACTGGGTGTAAAGGGAGCGTAGGTGGTCTGGCAAGTCAGGAGT
GAAATGCCGGGGCTCAACCCCGGAGCTGCTCTTGAAACTGTCGGACTGGAGTGCAGGAGAGGTAAGTGGAATTCCTAGTG
TAGCGGTGAAATGCGTAGATATTAGGAGGAACACCGGTGGCGAAGGCGGCTTACTGGACTGTAACTGACACTGAGGCTCG
AAAGCGTGGGGAGCAAACAGGATTAGATACCCCAGTAGTCC
>t0035910_reg-Y-4;size=8;
CCTACGGGGGGCTGCAGTGAGGAATATTGGTCAATGGACGGAAGTCTGAACCAGCCAAGTCGCGTGAAGGAAGAATGTCC
TATGGATTGTAAACTTCTTTTGGGAGGGGATAAAGGGCGCCACGCGTGGTGTTTTGCAGGTACCTCCCGAATAAGGATCG
GCTAACTCCGTGCCAGCAGCCGCGGTAATACGGAGGATCCGAGCGTTATCCGGATTCATTGGGTTTAAAGGGTGCGTAGG
CGGCGTACTAAGTCAGCGGTGAAAGGCAGGCGCTCAACGTCTGGACTGCCGTTGAAACTGGCATGCTAGAGTGCGGACAA
GGATGGCGGAATGTGTCATGTAGCGGTGAAATGCATAGATATGACACAGAACACCGATTGCGAAGGCAGCTGTCCGGGCC
GCAACTGACGCTGAGGCACGAAAGCGTGGGGATCGAACAGGATTAGATACCCTGGTAGTCC
>t0010096_reg-Y-4;size=8;
CCTACGGGGGGCTGCAGTGGGGAATCTTGCACAATGGACGAAAGTCTGATGCAGCGATCCCGCGTGAAGGATGAAGCATT
ACGGTGTGTAAACTTCTTTTTTGGTGGAAGACGAATGACGGTACACCAAGAATAAGAGACGGCTAACTACGTGCCAGCAG
CCGCGGTAATACGTAGGTCTCAAGCGTTATCCGGATTTACTGGGCGTAAAGTATCCGTAGCCTGATATGTAAGTCTGTTT
TCAAATCCCACGACTCAATCGTGGAAAGGGAATGGATACTGCATATCTAGAAGTTATTGGGGGTTAGTGGAATTTCCGGT
GGAGCGGTGAAATGCGTTGATATCGGAAAGAACGCCGAAAGCGAAAGCAGCTAACTATGATTAACTTGACGGTGAGGGAT
GAAAGTTTGGGTAGCAAACGGGATTAGATACCCTTGTAGTCC
>t0005964_reg-Y-4;size=8;
CCTACGGGCGGCTGCAGTGGGGAATATTGGACAATGGGGGAAACCCTGATCCAGCGACGCCGCGTGAGTGAAGAAGTATT
TCGGTATGTAAAGCTCTATCAGCAGGGAAGATGATGACGGTACCTGACTAAGAAGCACCGGCTAAATACGTGCCAGCAGC
CGCGGTAATACGTATGGTGCAAGCGTTATCCGGATTTACTGGGTGTAAAGGGAGCGTAGGCGGCCGTGCAAGTCAGGTGT
GAAATCCCGGGGCTCAACCCCGGTACTGCACTTGAAACTGCGTGGCTGGAGTACAGGAGAGGCAGGCGGAATTCCTAGTG
TAGCGGTGAAATGCGTAGATATTAGGAAGAACACCGGTGGCGAAGGCGGCCTGCTGGACTGGATACTGACGCTGAGGCTC
GAAAGCGTGGGGAGCAAACAGGATTAGATACCCTAGTAGTCC
>t0015510_reg-Y-4;size=8;
CCTACGGGCGGCTGCAGTGGGGAATCTTGCACAATGGACGAAAGTCTGATGCAGCGATCCCGCGTGAAGGATGAAGCATT
ACGGTGTGTAAACTTCTTTTTTGGTGGAAGACGAATGACGGTACACCAAGAATAAGAGACGGCTAACTACGTGCCAGCAG
CCGCGGTAATACGTAGGTCTCAAGCGTTATCCGGATTTACTGGGCGTAAAGTATCCGTAGCCTGATATGTAAGTCTGTTT
TCAAATCCCACGACTCAATCGTGGAAAGGGAATGGATACTGCATATCTAGAAGTTATTGGGGGTTAGTGGAATTTCCGGT
GGAGCGGTGAAATGCGTTGATATCGGAAAGAACGCCGAAAGCGAAAGCAGCTAACTATGATTAACTTGACGGTGAGGGAT
GAAAGTTTGGGTAGCAAACGGGATTAGATACCCTGGTAGTCC
>t0012681_reg-Y-4;size=8;
CCTACGGGTGGCTGCAGTCGAGGATCATTCGCAATGGGCGCAAGCCTGACGATGCGACGCTGCGTGGAGGACGAAGGCCC
TCGGGTCGTAAACTCCTGTCAGAGGGGAAAAGGGCGCCCTCCCGATAACGGAGGAGCGCTTGATGGTACCCTCAGAGGAA
GCCACGGCTAACTCTGTGCCAGCAGCCGCGGTAATACAGAGGTGGCGAGCGTTGTTCGGATTTACTGGGCGTAAAGGGTG
CGTAGGCGGCGACGTGTGCCGGACGTGAAATCCCGGGGCTCACCCCCGGCGCGTGCGTACGGGACTGCGTCGCTAGGGTT
CGGGAGAGGAGATCGGAACGCAGGGTGTAGCGGTGAAATGCGTTGATATCCTGCGGAACACCGGAGGCGAAGGCGGATCT
CTTGCACGACACCGACGCTGAGGCACGAAAGCGTGGGGAGCAAACAGGATTAGATACCCGAGTAGTCC
>t0004658_reg-Y-4;size=8;
CCTACGGGGGGCTGCAGTGAGGAATATTGGTCAATGGGCGAGAGCCTGAACCAGCCAAGTCGCGTGAAGGATGAAGGTTC
TATGGATTGTAAACTTCTTTTGTCCGAGGGTAAAAAAGGTCACGTGTGACTTCTTGCAAGTATCGGACGAATAAGCATCG
GCTAACTCCGTGCCAGCAGCCGCGGTAATACGGAGGATGCGAGCGTTATCCGGATTTATTGGGTTTAAAGGGTGCGTAGG
TGGTTTGTTAAGTTTGTGGTGAAAGCGTGCGGCTCAACCGTACCAAGCCATGAAAACTGGCGAACTTGAGTGCAAACGAG
GTAGGCGGAATGTGATGTGTAGCGGTGAAATGCTTAGATATGTCACAGAACCCCGATTGCGAAGGCAGCTTACCAGCATG
CAACTGACACTGAGGCACGAAAGCGTGGGTATCAAACAGGATTAGATACCCCAGTAGTCC
>t0024250_reg-Y-4;size=8;
CCTACGGGCGGCTGCAGTGAGGAATATTGGTCAATGGTCGGAAGACTGAACCAGCCAAGTAGCGTGCAGGATGACGGCCC
TACGGGTTGTAAACTGCTTTTATGCGGGGATAAAGTCGGGGACGCGTTCCCCGTTTGCAGGTACCGCATGAATAAGGACC
GGCTAATTCCGTGCCAGCAGCCGCGGTAATACGGAAGGTCCGGGCGTTATCCGGATTTATTGGGTTTAAAGGGAGCGTAG
GCGGGAGCTTAAGCGTGCCGTGAAATGCCGGTGCTCAACGTTGGCACTGCGGCGCGAACTGGGTTTCTTGAGTGCGTGGG
AAGGCGGCGGAATTCGTGGTGTAGCGGTGAAATGCTTAGATATCACGAAGAACTCCGATTGCGAAGGCAGCTGCCTGTTG
CGCTACTGACGCTGAAGCTCGAAGGTGCGGGTATCGAACAGGATTAGATACCCTAGTAGTCC
>t0006793_reg-Y-4;size=8;
CCTACGGGCGGCTGCAGTGAGGAATATTGGTCAATGGGAGGAATCCTGAACCAGCCATGCCGCGTGGGGGAAGAAGGTCC
TATGGGTTGTAAACCCCTTTTGCTCCGGAGTAATAAGGTCTTTGCGAAGACTGATGAGAGTACGGGGCGAATAAGCATCG
GCTAACTCCGTGCCAGCAGCCGCGGTAATACGGAGGATGCAAGCGTTATCCGGATTTATTGGGTTTAAAGGGTGCGCAGG
CGGCGCGTTAAGTCAGCGGTGAAATGTCCCGGCTCAACCGGGGCCCTGCCGTTGATACTGGCGTGCTGGAGTACGGACGG
CGCCGGCGGAATGTGTCATGTAGCGGTGAAATGCTTAGATATGCCACAGAACACCGATCGCGAAGGCAGCTGGCGAGGCC
GGTACTGACGCTCAGGCACGAAAGCGTGGGGATCAAACAGGATTAGATACCCCAGTAGTCC
>t0007196_reg-Y-4;size=8;
CCTACGGGCGGCTGCAGTGAGGAATATTGGTCAATGGGCGAGAGCCTGAACCAGCCAAGTCGCGTGAAGGATGAAGGTTC
TATGGATTGTAAACTTCTTTTGTCCGAGGGTAAAAAAGGCCACGTGTGGCTTCTTGCAAGTATCGGACGAATAAGCATCG
GCTAACTCCGTGCCAGCAGCCGCGGTAATACGGAGGATGCGAGCGTTATCCGGATTTATTGGGTTTAAAGGGTGCGTAGG
TGGTTTGTTAAGTTTGTGGTGAAAGCGTGCGGCTCAACCGTACCAAGCCATGAAAACTGGCGAACTTGAGTGCAAACGAG
GTAGGCGGAATGTGATGTGTAGCGGTGAAATGCTTAGATATGTCACAGAACCCCGATTGCGAAGGCAGCTTACCAGCATG
CAACTGACACTGAGGCACGAAAGCGTGGGTATCAAACAGGATTAGATACCCGAGTAGTCC
>t0012095_reg-Y-4;size=8;
CCTACGGGGGGCTGCAGTGAGGAATATTGGTCAATGGGCGGAAGCCTGAACCAGCCAAGTAGCGTGCAGGAAGACGGCCC
TATGGGTTGTAAACTGCTTTTATGCGGGAATAAAGAGGCCCACGTGTGGGCCGTTGCATGTACCGCATGAATAAGGACCG
GCTAATTCCGTGCCAGCAGCCGCGGTAATACGGAAGGTCCGGGCGTTATCCGGATTTATTGGGTTTAAAGGGAGCGTAGG
CCGGTTTTTAAGCGTGTTGTGAAATGTGTGGGCTCAACCTATGCACTGCAGCGCGAACTGGAGACCTTGAGTGCGCGGGA
AGCCGGCGGAATTCGTTGTGTAGCGGTGAAATGCTTAGATATGACGAAGACCTCCGATTGCGAAGGCAGCTGGCTGTAGC
GTTACTGACGCTGAAGCTCGAAAGCGTGGGTATCGAACAGGATTAGATACCCGAGTAGTCC
>t0004292_reg-Y-4;size=8;
CCTACGGGGGGCTGCAGTGAGGAATATTGGACAATGGCCGGAAGGCTGATCCAGCCATGCCGCGTGCGGGAAGACGGCCC
TATGGGTTGTAAACCGCTTTTGTTGGGGAGCAATAAGGTCCACGAGTGGATTGATGAGAGTACCCAGCGAATAAGCATCG
GCTAACTCCGTGCCAGCAGCCGCGGTAATACGGAGGATGCAAGCGTTATCCGGATTTATTGGGTTTAAAGGGTGCGTAGG
CGGATGCTTAAGCGTGAGGTGAAATGCCCGGGCTCAACCTGGGAACTGCCTCGCGAACTGGGTATCTGGAATGTCCGTGC
CGTGGGAGGAATGTGTGGTGTAGCGGTGAAATGCATAGAGATCACACAGAACACCGATTGCGAAGGCATCTCACGAACGG
ATGATTGACGCTGAGGCACGAAAGCGTGGGGATCAAACAGGATTAGATACCCTAGTAGTCC
>t0012896_reg-Y-4;size=8;
CCTACGGGGGGCTGCAGTGAGGAATATTGGTCAATGGCCGCAAGGCTGAACCAGCCAAGTAGCGTGAGGGATGACCGCCC
TACGGGTCGTAAACCTCTTTTGCGCGGGAATAACCGCACCCACGCGTGGGTGCCTGCATGTACCGTGCGAATAAGCATCG
GCTAACTCCGTGCCAGCAGCCGCGGTAATACGGAGGATGCGAGCGTTATCCGGATTTATTGGGTTTAAAGGGAGCGCAGG
CGGCCGTTTAGGCCAGCCGTGAAATTTCCGCGCTTAACGCGGTCCTTGCGGTTGGAACCGGATGGCTTGAGTGGGGTACA
GGAAGGCGGAATTCGTGGTGTAGCGGTGAAATGCTTAGATATCACGAAGAACTCCGATTGCGAAGGCAGCTTTCCGGACC
TTTACTGACGCTCATGCTCGAAAGCGCGGGAATCAAACAGGATTAGATACCCGAGTAGTCC
>t0010304_reg-Y-4;size=8;
CCTACGGGGGGCTGCAGTGAGGAATATTGGTCAATGGGCGGAAGCCTGAACCAGCCAAGTAGCGTGCAGGAAGACGGCCC
TATGGGTTGTAAACTGCTTTTACCGGGGAATAAAGAGGCCTACGTGTAGGCCGTTGCATGTACCCGTTGAATAAGGACCG
GCTAATTCCGTGCCAGCAGCCGCGGTAATACGGAAGGTCCGGGCGTTATCCGGATTTATTGGGTTTAAAGGGAGCGTAGG
CCGGTTTTTAAGCGTGTTGTGAAATGTGTGGGCTCAACCTATGCACTGCAGCGCGAACTGGAGACCTTGAGTGCGCGGGA
AGCCGGCGGAATTCGTTGTGTAGCGGTGAAATGCTTAGATATGACGAAGACCTCCGATTGCGAAGGCAGCTGGCTGTAGC
GTTACTGACGCTGAAGCTCGAAAGCGTGGGTATCGAACAGGATTAGATACCCTAGTAGTCC
>t0022094_reg-Y-4;size=8;
CCTACGGGTGGCTGCAGTGAGGAATATTGGTCAATGGACGGAAGTCTGAACCAGCCAAGTCGCGTGAAGGAAGAATGTCC
TATGGATTGTAAACTTCTTTTGGGAGGGGATAAAGGGCGCCACGCGTGGTGTTTTGCAGGTACCTCCCGAATAAGGATCG
GCTAACTCCGTGCCAGCAGCCGCGGTAATACGGAGGATCCGAGCGTTATCCGGATTCATTGGGTTTAAAGGGTGCGTAGG
CGGCGTACTAAGTCAGCGGTGAAAGGCAGGCGCTCAACGTCTGGACTGCCGTTGAAACTGGCATGCTAGAGTGCGGACAA
GGATGGCGGAATGTGTCATGTAGCGGTGAAATGCATAGATATGACACAGAACACCGATTGCGAAGGCAGCTGTCCGGGCC
GCAACTGACGCTGAGGCACGAAAGCGTGGGGATCGAACAGGATTAGATACCCTAGTAGTCC
>t0032534_reg-Y-4;size=8;
CCTACGGGTGGCTGCAGTGAGGAATATTGGTCAATGGGCGAGAGCCTGAACCAGCCAAGTCGCGTGAAGGATGAAGGTTC
TATGGATTGTAAACTTCTTTTGTCCGAGGGTAAAAAAGGCCACGTGTGGCTTCTTGCAAGTATCGGACGAATAAGCATCG
GCTAACTCCGTGCCAGCAGCCGCGGTAATACGGAGGATGCGAGCGTTATCCGGATTTATTGGGTTTAAAGGGTGCGTAGG
TGGTTTGTTAAGTTTGTGGTGAAAGCGTGCGGCTCAACCGTACCAAGCCATGAAAACTGGCGAACTTGAGTGCAAACGAG
GTAGGCGGAATGTGATGTGTAGCGGTGAAATGCTTAGATATGTCACAGAACCCCGATTGCGAAGGCAGCTTACCAGCATG
CAACTGACACTGAGGCACGAAAGCGTGGGTATCAAACAGGATTAGATACCCGGGTAGTCC
>t0034864_reg-Y-4;size=8;
CCTACGGGCGGCTGCAGTGAGGAATATTGGTCAATGGGCGGAAGCCTGAACCAGCCAAGTAGCGTGCAGGAAGACGGCCC
TATGGGTTGTAAACTGCTTTTACCGGGGAATAAAGAGGCCTACGTGTAGGCCGTTGCATGTACCCGTTGAATAAGGACCG
GCTAATTCCGTGCCAGCAGCCGCGGTAATACGGAAGGTCCGGGCGTTATCCGGATTTATTGGGTTTAAAGGGAGCGTAGG
CCGGTTTTTAAGCGTGTTGTGAAATGTGTGGGCTCAACCTATGCACTGCAGCGCGAACTGGAGACCTTGAGTGCGCGGGA
AGCCGGCGGAATTCGTTGTGTAGCGGTGAAATGCTTAGATATGACGAAGACCTCCGATTGCGAAGGCAGCTGGCTGTAGC
GTTACTGACGCTGAAGCTCGAAAGCGTGGGTATCGAACAGGATTAGATACCCTTGTAGTCC
>t0036240_reg-Y-4;size=8;
CCTACGGGTGGCTGCAGTGAGGAATATTGGTCAATGGTCGGAAGACTGAACCAGCCAAGTAGCGTGCAGGATGACGGCCC
TATGGGTTGTAAACTGCTTTTACCGGGGAACAAAGTCGGGCACGTGTGCCCGTTTGCGTGTACCCTGTGAATAAGGACCG
GCTAATTCCGTGCCAGCAGCCGCGGTAATACGGAAGGTCCGGGCGTTATCCGGATTTATTGGGTTTAAAGGGAGCGTAGG
CCGGATGGTAAGCGTGTTGTGAAATGTACGGGCTCAACCTGTGAATTGCAGCGCGAACTGCCGTCCTTGAGTAGGCGGAA
AGCTGGCGGAATTCGTTGTGTAGCGGTGAAATGCTTAGATATGACGAAGAACTCCGATTGCGAAGGCAGCTGGCTGCAGC
CTCACTGACGCTGAAGCTCGAAAGCGTGGGTATCGAACAGGATTAGATACCCTAGTAGTCC
>t0016024_reg-Y-4;size=8;
CCTACGGGCGGCTGCAGTCGAGGATCATTTGCAATGGGCGAAAGCCTGACAATGCGACGCTGCGTGGAGGATGAAGGCCT
TCGGGTTGTAAACTCCTGTCATGGGGGAACAGGCGAGGGGACCCAATACGTCCCTTAGTTGAGTGTACCCCAAGAGGAAG
GGACGGCTAACTCTGTGCCAGCAGCCGCGGTAATACAGAGGTCCCTAGCGTTGTTCGGATTTACTGGGCGTAAAGGGCGC
GTAGGCGGCAGGGCGTGTCAAGTGTGAAATCTCCGGGCTCAACCCGGAAAGTGCGCTTGAAACTACCTTGCTCGAGTATG
GGAGAGGGAATCGGAATACAGGGTGTAGCGGTGAAATGCGTTGATATCCTGTAGAACACCGGAGGCGAAGGCGGATTCCT
TGAACATCACTGACGCTGAGGCGCGAAAGTCGGGGGAGCAAACAGGATTAGATACCCGAGTAGTCC
>t0002506_reg-Y-4;size=8;
CCTACGGGTGGCTGCAGTCGAGGATCATTTGCAATGGGCGAAAGCCTGACAATGCGACGCTGCGTGGAGGATGAAGGCCT
TCGGGTTGTAAACTCCTGTCATGGGGGAACAGGCGAGGGGACCCAATACGTCCCTTAGTTGAGTGTACCCCAAGAGGAAG
CGACGGCTAACTCTGTGCCAGCAGCCGCGGTAATACAGAGGTCGCAAGCGTTGTTCGGATTTACTGGGCGTAAAGGGCGC
GTAGGCGGCAGGGCGTGTCAAGTGTGAAATCTCCGGGCCCAACCCGGAAAGTGCGCTTGAAACTACCTTGCTCGAGTCCG
GAAGAGGGAATCGGAATACAGGGTGTAGCGGTGAAATGCGTTGATATCCTGTAGAACACCGGAGGCGAAGGCGGATTCCT
TGTACGGTACTGACGCTGAGGCGCGAAAGTCGGGGGAGCAAACAGGATTAGATACCCTGGTAGTCC
>t0019545_reg-Y-4;size=8;
CCTACGGGGGGCTGCAGTGGGGAATCTTGCACAATGGACGAAAGTCTGATGCAGCGATCCCGCGTGAAGGATGAAGCATT
ACGGTGTGTAAACTTCTTTTTTGGTGGAAGACGAATGACGGTACACCAAGAATAAGAGACGGCTAACTACGTGCCAGCAG
CCGCGGTAATACGTAGGTCTCAAGCGTTATCCGGATTTACTGGGCGTAAAGTATCCGTAGCCTGATATGTAAGTCTGTTT
TCAAATCCCACGACTCAATCGTGGAAAGGGAATGGATACTGCATATCTAGAAGTTATTGGGGGTTAGTGGAATTTCCGGT
GGAGCGGTGAAATGCGTTGATATCGGAAAGAACGCCGAAAGCGAAAGCAGCTAACTATGATTAACTTGACGGTGAGGGAT
GAAAGTTTGGGTAGCAAACGGGATTAGATACCCGAGTAGTCC
>t0006431_reg-Y-4;size=8;
CCTACGGGTGGCTGCAGTGAGGAATATTGGTCAATGGGCGCGAGCCTGAACCAGCCAAGTAGCGTGCAGGACGACTGCCC
TATGGGTTGTAAACTGCTTTTATCAGGGAATAAAGTGAGGCACGCGTGCCTTTTTGTATGTACCTGGTGAATAAGGACCG
GCTAATTCCGTGCCAGCAGCCGCGGTAATACGGAAGGTCCGGGCGTTATCCGGATTTATTGGGTTTAAAGGGAGCGCAGG
CGGGCTTTTAAGCGTGACGTGAAATGTGGCGGCTCAACCGCCGAACTGCGTCGCGAACTGGGGGCCTTGAGTGAGTACGA
CGTTGGCGGAATTCGTGGTGTAGCGGTGAAATGCTTAGATATCACGAAGAACCCCGATTGCGAAGGCAGCCGACGAGTCC
TTAACTGACGCTAAAGCTCGAAAGTGCGGGTATCGAACAGGATTAGATACCCGAGTAGTCC
>t0001944_reg-Y-4;size=8;
CCTACGGGTGGCTGCAGTCGAGGATCATTTGCAATGGGCGAAAGCCTGACAATGCGACGCTGCGTGCAGGATGAAGGCCT
TCGGGTTGTAAACTGCTGTTGGGAGGGAAAAGGACGCGGGGCCCAACAAGCCCTGCCGTTTGATTGTACTTCCAGAGAAA
GTCGCGGCTAACTCTGTGCCAGCAGCCGCGGTAATACAGAGGCGACGAGCGTTGTTCGGATTTACTGGGCGTAAAGCGTG
CGCAGGCGGTGGACCATGTCCGACGTGAAATCCCGGGGCTCAGCTCCGGAAGTGCGTCGGAAACCGGTCCGCTGGAGACC
GGGAAGGGAGTCTGGAACACACGGTGTAGCGGTGAAATGCGTTGATATCGTGTGGAACACCGGAAGCGAAGGCGAGACTC
TGGAACGGATCTGACGCTCATGCACGAAAGCGTGGGGAGCAAACAGGATTAGATACCCTAGTAGTCC
>t0010882_reg-Y-4;size=8;
CCTACGGGGGGCTGCAGTCGAGGATCATTTGCAATGGGCGAAAGCCTGACAATGCGACGCTGCGTGGAGGATGAAGGCCT
TCGGGTTGTAAACTCCTGTCATGGGGGAACAGGCGAGGGGACCCAATACGTCCCTTAGTTGAGTGTACCCCAAGAGGAAG
CGACGGCTAACTCTGTGCCAGCAGCCGCGGTAATACAGAGGTCGCAAGCGTTGTTCGGATTTACTGGGCGTAAAGGGCGC
GTAGGCGGCAGGGCGTGTCAAGTGTGAAATCTCCGGGCCCAACCCGGAAAGTGCGCTTGAAACTACCTTGCTCGAGTCCG
GAAGAGGGAATCGGAATACAGGGTGTAGCGGTGAAATGCGTTGATATCCTGTAGAACACCGGAGGCGAAGGCGGATTCCT
TGTACGGTACTGACGCTGAGGCGCGAAAGTCGGGGGAGCAAACAGGATTAGATACCCCGGTAGTCC
>t0009253_reg-Y-4;size=8;
CCTACGGGAGGCTGCAGTGAGGAATATTGGTCAATGGGCGGAAGCCTGAACCAGCCAAGTAGCGTGTGGGACGACGGCCC
TACGGGTTGTAAACCACTTTTTCGCGGGGATAACCGCCGGGCTGCGGCCCGGCCTGCAGGTACCGCGTGAATAAGGACCG
GCTAATTCCGTGCCAGCAGCCGCGGTAATACGGAAGGTCCGGGCGTTATCCGGATTTATTGGGTTTAAAGGGAGCGTAGG
CGGGAGCTTAAGCGTGTTGTGAAAAGTCGGGGCTCAACCCCGTCCGTGCAGCGCGAACTGGGCTCCTTGAGTGCGCGGGA
GGCACGCGGAATTCGTGGTGTAGCGGTGAAATGCTTAGATATCACGAAGAACTCCGATTGCGAAGGCAGCGTGCCGTAGC
GTTACTGACGCTGAAGCTCGAAGGTGCGGGTATCGAACAGGATTAGATACCCTAGTAGTCC
>t0002228_reg-Y-4;size=8;
CCTACGGGTGGCTGCAGTGGGGAATCTTGCACAATGGACGAAAGTCTGATGCAGCGATCCCGCGTGAAGGATGAAGCATT
ACGGTGTGTAAACTTCTTTTTTGGTGGAAGACGAATGACGGTACACCAAGAATAAGAGACGGCTAACTACGTGCCAGCAG
CCGCGGTAATACGTAGGTCTCAAGCGTTATCCGGATTTACTGGGCGTAAAGTATCCGTAGCCTGATATGTAAGTCTGTTT
TCAAATCCCACGACTCAATCGTGGAAAGGGAATGGATACTGCATATCTAGAAGTTATTGGGGGTTAGTGGAATTTCCGGT
GGAGCGGTGAAATGCGTTGATATCGGAAAGAACGCCGAAAGCGAAAGCAGCTAACTATGATTAACTTGACGGTGAGGGAT
GAAAGTTTGGGTAGCAAACGGGATTAGATACCCTTGTAGTCC
>t0018673_reg-Y-4;size=8;
CCTACGGGGGGCAGCAGTGGGGAATCTTGCACAATGGACGAAAGTCTGATGCAGCGATCCCGCGTGAAGGATGAAGCATT
ACGGTGTGTAAACTTCTTTTTTGGTGGAAGACGAATGACGGTACACCAAGAATAAGAGACGGCTAACTACGTGCCAGCAG
CCGCGGTAATACGTAGGTCTCAAGCGTTATCCGGATTTACTGGGCGTAAAGTATCCGTAGCCTGATATGTAAGTCTGTTT
TCAAATCCCACGACTCAATCGTGGAAAGGGAATGGATACTGCATATCTAGAAGTTATTGGGGGTTAGTGGAATTTCCGGT
GGAGCGGTGAAATGCGTTGATATCGGAAAGAACGCCGAAAGCGAAAGCAGCTAACTATGATTAACTTGACGGTGAGGGAT
GAAAGTTTGGGTAGCAAACGGGATTAGATACCCCAGTAGTCC
>t0011067_reg-Y-4;size=8;
CCTACGGGCGGCAGCAGTGGGGAATCTTGCACAATGGACGAAAGTCTGATGCAGCGATCCCGCGTGAAGGATGAAGCATT
ACGGTGTGTAAACTTCTTTTTTGGTGGAAGACGAATGACGGTACACCAAGAATAAGAGACGGCTAACTACGTGCCAGCAG
CCGCGGTAATACGTAGGTCTCAAGCGTTATCCGGATTTACTGGGCGTAAAGTATCCGTAGCCTGATATGTAAGTCTGTTT
TCAAATCCCACGACTCAATCGTGGAAAGGGAATGGATACTGCATATCTAGAAGTTATTGGGGGTTAGTGGAATTTCCGGT
GGAGCGGTGAAATGCGTTGATATCGGAAAGAACGCCGAAAGCGAAAGCAGCTAACTATGATTAACTTGACGGTGAGGGAT
GAAAGTTTGGGTAGCAAACGGGATTAGATACCCCGGTAGTCC
>t0020016_reg-Y-4;size=8;
CCTACGGGCGGCTGCAGTGAGGAATATTGGTCAATGGGCGAGAGCCTGAACCAGCCAAGTCGCGTGAAGGATGAAGGTTC
TATGGATTGTAAACTTCTTTTGTCCGAGGGTAAAAAAGGCCACGTGTGGCTTCTTGCAAGTATCGGACGAATAAGCATCG
GCTAACTCCGTGCCAGCAGCCGCGGTAATACGGAGGATGCGAGCGTTATCCGGATTTATTGGGTTTAAAGGGTGCGTAGG
TGGTTTGTTAAGTTTGTGGTGAAAGCGTGCGGCTCAACCGTACCAAGCCATGAAAACTGGCGAACTTGAGTGCAAACGAG
GTAGGCGGAATGTGATGTGTAGCGGTGAAATGCTTAGATATGTCACAGAACCCCGATTGCGAAGGCAGCTTACCAGCATG
CAACTGACACTGAGGCACGAAAGCGTGGGTATCAAACAGGATTAGATACCCTGGTAGTCC
>t0001617_reg-Y-4;size=8;
CCTACGGGTGGCTGCAGTGGGGAATATTGGACAATGGGGGAAACCCTGATCCAGCGACGCCGCGTGAGTGAAGAAGTATT
TCGGTATGTAAAGCTCTATCAGCAGGGAAGATGATGACGGTACCTGACTAAGAAGCACCGGCTAAATACGTGCCAGCAGC
CGCGGTAATACGTATGGTGCAAGCGTTATCCGGATTTACTGGGTGTAAAGGGAGCGTAGGCGGCTATGCAAGTCAGATGT
GAAAGCCCGGGGCTTAACCCCGGGACTGCATTTGAAACTGCGTAGCTTGAGTGCAGGAGAGGCAGGCGGAATTCCTAGTG
TAGCGGTGAAATGCGTAGATATTAGGAAGAACACCGGTGGCGAAGGCGGCCTGCTGGACTGAGACTGACGCTGAGGCTCG
AAAGCGTGGGGAGCAAACAGGATTAGATACCCGAGTAGTCC
>t0011282_reg-Y-4;size=8;
CCTACGGGGGGCTGCAGTCGAGAATCATTCGCAATGGGCGAAAGCCTGACGGTGCGACGTCGCGTGGAGGATGAAGGTCT
TCGGATTGTAAACTCCTGTCATGTGGGATAAACGGTCTTTGTGCGAACAGCACGGAGAAATGATAGTACCACAGGAGGAA
GAGACGGCTAACTCTGTGCCAGCAGCCGCGGTAATACAGAGGTCTCGAGCGTTGTTCGGATTTACTGGGCGTAAAGGGAG
CGTAGGCGGTCGGGTGTGTTGAATGTGAAAGCCCAAAACTCAACGATGGAAATGCATTCAAAACTGCCCGGCTAGAGTAC
TGGAGAGGAGAGCGGAATTCTTGGTGTAGCGGTGAAATGCGTAGATATCAAGAAGAACACCGGTGGCGAAGGCGGCTCTC
TGGACAGATACTGACGCTGAGGCTCTAAAGTTAGGGGAGCAAACAGGATTAGATACCCCAGTAGTCC
>t0011028_reg-Y-4;size=8;
CCTACGGGTGGCTGCAGTGAGGAATATTGGTCAATGGGCGAGAGCCTGAACCAGCCAAGTCGCGTGAAGGATGAAGGTTC
TATGGATTGTAAACTTCTTTTGTCCGAGGGTAAAAAAGGCTACGTGTAGCTTCTTGCAAGTATCGGACGAATAAGCATCG
GCTAACTCCGTGCCAGCAGCCGCGGTAATACGGAGGATGCGAGCGTTATCCGGATTTATTGGGTTTAAAGGGTGCGTAGG
TGGTTTGTTAAGTTTGTGGTGAAAGCGTGCGGCTCAACCGTACCAAGCCATGAAAACTGGCGAACTTGAGTGCAAACGAG
GTAGGCGGAATGTGATGTGTAGCGGTGAAATGCTTAGATATGTCACAGAACCCCGATTGCGAAGGCAGCTTACCAGCATG
CAACTGACACTGAGGCACGAAAGCGTGGGTATCAAACAGGATTAGATACCCTTGTAGTCC
>t0004196_reg-Y-4;size=8;
CCTACGGGAGGCTGCAGTGGGGAATCTTGCACAATGGACGAAAGTCTGATGCAGCGATCCCGCGTGAAGGATGAAGCATT
ACGGTGTGTAAACTTCTTTTTTGGTGGAAGACGAATGACGGTACACCAAGAATAAGAGACGGCTAACTACGTGCCAGCAG
CCGCGGTAATACGTAGGTCTCAAGCGTTATCCGGATTTACTGGGCGTAAAGTATCCGTAGCCTGATATGTAAGTCTGTTT
TCAAATCCCACGACTCAATCGTGGAAAGGGAATGGATACTGCATATCTAGAAGTTATTGGGGGTTAGTGGAATTTCCGGT
GGAGCGGTGAAATGCGTTGATATCGGAAAGAACGCCGAAAGCGAAAGCAGCTAACTATGATTAACTTGACGGTGAGGGAT
GAAAGTTTGGGTAGCAAACGGGATTAGATACCCGAGTAGTCC
>t0005895_reg-Y-4;size=8;
CCTACGGGGGGCTGCAGTGAGGAATATTGGACAATGGCCGGAAGGCTGATCCAGCCATGCCGCGTGCGGGAAGACGGCCC
TATGGGTTGTAAACCGCTTTTGTTGGGGAGCAATAAGGTCCACGAGTGGATTGATGAGAGTACCCAGCGAATAAGCATCG
GCTAACTCCGTGCCAGCAGCCGCGGTAATACGGAGGATGCAAGCGTTATCCGGATTTATTGGGTTTAAAGGGTGCGTAGG
CGGATGCTTAAGCGTGAGGTGAAATGCCCGGGCTCAACCTGGGAACTGCCTCGCGAACTGGGTATCTGGAATGTCCGTGC
CGTGGGAGGAATGTGTGGTGTAGCGGTGAAATGCATAGAGATCACACAGAACACCGATTGCGAAGGCATCTCACGAACGG
ATGATTGACGCTGAGGCACGAAAGCGTGGGGATCAAACAGGATTAGATACCCCAGTAGTCC
>t0001259_reg-Y-4;size=8;
CCTACGGGAGGCTGCAGTGAGGAATATTGGTCAATGGGCGAGAGCCTGAACCAGCCAAGTAGCGTGCAGGATGACGGCCC
TACGGGTTGTAAACTGCTTTTGCGGGAGGATAAAGTGGCCCACGTGTGGGCCTTTGCAGGTATCCCGTGAATAAGGACCG
GCTAATTCCGTGCCAGCAGCCGCGGTAATACGGAAGGTCCAGGCGTTATCCGGATTTATTGGGTTTAAAGGGAGCGCAGG
CGGAGGATCAAGCCAGCCGTAAAATTGTGGGGCTCAACCCCATTCAGCGGTTGGAACTGGTTCCCTTGGTTGCGGGAAGG
GCAGGCGGAACTCGTGGTGTAGCGGTGAAATGCATAGATATCACGAAGAACTCCGATCGCGAAGGCAGCCTGCCGGCCCG
TTAACGACGCTCATGCTCGAAGGTGCGGGTATCAAACAGGATTAGATACCCTAGTAGTCC
>t0001298_reg-Y-4;size=8;
CCTACGGGGGGCTGCAGTAGGGAATATTGCACAATGGAGGAAACTCTGATGCAGCCATGCCGCGTGTGTGAAGAAGGCCT
TCGGGTTGTAAAGCACTTTCGGAGGGGAGGAGAATGACGTTACCCTCAGAAGAAGCACCGGCTAACTCCGTGCCAGCAGC
CGCGGTAATACGGAGGGTGCAAGCGTTAATCGGAATAACTGGGCGTAAAGGGCATGCAGGCGGTTAAACAAGTAGGATGT
GAAATCCCCGGGCTCAACCTGGGAGCTGCATACTAAACTGTTTAACTAGAGTATTGCAGGGGGAGACGGAATTCCAGGTG
TAGCGGTGGAATGCGTAGATATCTGGAAGAACACCAAAGGCGAAGGCAGTCTCCTGGGCAAATACTGACGCTCATATGCG
AAAGCGTGGGTAGCAAACAGGATTAGATACCCCAGTAGTCC
>t0011017_reg-Y-4;size=8;
CCTACGGGCGGCTGCAGTCGAGGATCATTTGCAATGGGCGAAAGCCTGACAATGCGACGCTGCGTGGAGGATGAAGGCCT
TCGGGTTGTAAACTCCTGTCATGGGGGAACAGGCGAGGGGACCCAATACGTCCCTTAGTTGAGTGTACCCCAAGAGGAAG
CGACGGCTAACTCTGTGCCAGCAGCCGCGGTAATACAGAGGTCGCAAGCGTTGTTCGGATTTACTGGGCGTAAAGGGCGC
GTAGGCGGCAGGGCGTGTCAAGTGTGAAATCTCCGGGCCCAACCCGGAAAGTGCGCTTGAAACTACCTTGCTCGAGTCCG
GAAGAGGGAATCGGAATACAGGGTGTAGCGGTGAAATGCGTTGATATCCTGTAGAACACCGGAGGCGAAGGCGGATTCCT
TGTACGGTACTGACGCTGAGGCGCGAAAGTCGGGGGAGCAAACAGGATTAGATACCCCAGTAGTCC
>t0001044_reg-Y-4;size=8;
CCTACGGGGGGCTGCAGTGGGGAATATTGCACAATGGACGAAAGTCTGATGCAGCAATTCTGCGTGAAGGATGAAGCATT
ACGGTGTGTAAACTTCTTTTTTGGTAGAAGACGAATGACGGTATACCAAGAATAAGGGACGGCTAACTATGTGCCAGCAG
CCGCGGTAATACATAGGTCCCGAGCGTTATCCGGATTTACTGGGCGTAAAGTGTCCGTAGCCTGATATGTAAGTCTGTTT
TCAAATATTGTGGCTTAACCATAAAGAGGGAATAGATACTGCATATCTTGAAGTTGTTGGGGGTTAGTGGAATTTCCGGT
GGAGCGGTGAAATGCGTTGATATCGGAAAGAACGCCGAAAGCGAAAGCAGCTAACTACAATAAACTTGACGGTGAGGGAC
GAAAGCTTGGGGAGCAAACGGGATTAGATACCCCTGTAGTCC
>t0022634_reg-Y-4;size=8;
CCTACGGGAGGCTGCAGTGGGGAATATTGCACAATGGGCGCAAGCCTGATGCAGCGACGCCGCGTGAGTGATGAAGTATT
TCGGTATGTAAAGCTCTATCAGCAGGGAAGATAATGACGGTACCTGACTAAGAAGCCCCGGCTAACTACGTGCCAGCAGC
CGCGGTAATACGTAGGGGGCAAGCGTTATCCGGATTTACTGGGTGTAAAGGGAGCGTAGGTGGTAAGGCAAGCCAGAAGT
GAAAATCCGGGGCTCAACTCCGGAACTGCTTTTGGAACTGTCCTACTTGAGTGCAGGAGAGGTAAGCGGAATTCCTAGTG
TAGCGGTGAAATGCGTAGATATTAGGAGGAACACCAGTGGCGAAGGCGGCTTACTGGACTGTAACTGACACTGAGGCTCG
AAAGCGTGGGGAGCAAACAGGATTAGATACCCTAGTAGTCC
>t0008940_reg-Y-4;size=8;
CCTACGGGTGGCTGCAGTGGGGAATATTGCACAATGGGCGCAAGCCTGATGCAGCGATGCCGCGTGAGGGAAGAAGGTTT
TCGGATTGTAAACCTCTGTCATCGGGGACGAAAATGACGGTACCCGAGAAGGAAGCTCCGGCTAACTACGTGCCAGCAGC
CGCGGTAATACGTAGGGAGCAAGCGTTATCCGGAATTACTGGGTGTAAAGGGAGTGTAGGCGGGACTGCAAGTCAGATGT
GAAATATGCCGGCTCAACTGGCAGACTGCATTTGAAACTGTGGTTCTTGAGTGAAGTAGAGGTAAGCGGAATTCCTAGTG
TAGCGGTGAAATGCGTAGATATTAGGAGGAACATCAGTGGCGAAGGCGGCTTACTGGGCTTTAACTGACGCTGAGGCTCG
AAAGCGTGGGGAGCAAACAGGATTAGATACCCTAGTAGTCC
>t0033976_reg-Y-4;size=8;
CCTACGGGTGGCTGCAGTGAGGAATATTGGTCAATGGGCGGAAGCCTGAACCAGCCAAGTAGCGTGCAGGAAGACGGCCC
TATGGGTTGTAAACTGCTTTTACCGGGGAATAAAGAGGCCTACGTGTAGGCCGTTGCATGTACCCGTTGAATAAGGACCG
GCTAATTCCGTGCCAGCAGCCGCGGTAATACGGAAGGTCCGGGCGTTATCCGGATTTATTGGGTTTAAAGGGAGCGTAGG
CCGGTTTTTAAGCGTGTTGTGAAATGTGTGGGCTCAACCTATGCACTGCAGCGCGAACTGGAGACCTTGAGTGCGCGGGA
AGCCGGCGGAATTCGTTGTGTAGCGGTGAAATGCTTAGATATGACGAAGACCTCCGATTGCGAAGGCAGCTGGCTGTAGC
GTTACTGACGCTGAAGCTCGAAAGCGTGGGTATCGAACAGGATTAGATACCCTGGTAGTCC
>t0000798_reg-Y-4;size=8;
CCTACGGGGGGCTGCAGTGAGGAATATTGGTCAATGGCCGGAAGGCTGAACCAGCCAAGTAGCGTGAGGGATGGCTGCCC
TATGGGTTGTAAACCTCTTTTGTCGGGGAATAAAGTGAGTCACGTGTGGTTCATTGCATGTACCCGTCGAATAAGCATCG
GCTAACTCCGTGCCAGCAGCCGCGGTAATACGGAGGATGCGAGCGTTATCCGGATTTATTGGGTTTAAAGGGAGCGTAGG
CGGGAGATCAAGTCAGTTGTGAAATGTACGGGCTCAACCCGTGCACTGCAGTTGAAACTGGTTTTCTTGAGTGCGTAAGA
GGCAGGCGGAATTCGTCGTGTAGCGGTGAAATGCTTAGATATGACGAAGAACTCCGATTGCGAAGGCAGCTTGCTGGGCC
GCGACTGACGCTGAAGCTCGAAGGTGCGGGTATCAAACAGGATTAGATACCCTAGTAGTCC
>t0000039_reg-Y-4;size=8;
CCTACGGGGGGCTGCAGTGAGGAATATTGGTCAATGGGCGCAAGCCTGAACCAGCCAAGTAGCGTGCAGGACGACTGCCC
TATGGGTTGTAAACTGCTTTTACAGGGGAATAAAGTGAGGCACGTGTGCCTTTTTGCATGTACCCTGTGAATAAGGACCG
GCTAATTCCGTGCCAGCAGCCGCGGTAATACGGAAGGTCCGGGCGTTATCCGGATTTATTGGGTTTAAAGGGAGCGCAGG
CTGGATTTTAAGCGTGTTGTGAAATGTACCGGCTCAACCGGTGATGTGCAGCGCGAACTGGAGTCCTTGAGTGAGTACGA
GGTATGCGGAATTCGTGGTGTAGCGGTGAAATGCTTAGATATCACGAAGAACTCCGATTGCGAAGGCAGCGTACCAGTCC
TTAACTGACGCTAAAGCTCGAAAGTGCGGGTATCGAACAGGATTAGATACCCTGGTAGTCC
>t0011015_reg-Y-4;size=8;
CCTACGGGTGGCTGCAGTGAGGAATATTGGTCAATGGTCGGAAGACTGAACCAGCCAAGTAGCGTGCAGGATGACGGCCC
TACGGGTTGTAAACTGCTTTTATGCGGGGATAAAGTCGGGGACGCGTTCCCCGTTTGCAGGTACCGCATGAATAAGGACC
GGCTAATTCCGTGCCAGCAGCCGCGGTAATACGGAAGGTCCGGGCGTTATCCGGATTTATTGGGTTTAAAGGGAGCGTAG
GCGGGAGCTTAAGCGTGCCGTGAAATGCCGGTGCTCAACGTTGGCACTGCGGCGCGAACTGGGTTTCTTGAGTGCGTGGG
AAGGCGGCGGAATTCGTGGTGTAGCGGTGAAATGCTTAGATATCACGAAGAACTCCGATTGCGAAGGCAGCTGCCTGTTG
CGCTACTGACGCTGAAGCTCGAAGGTGCGGGTATCGAACAGGATTAGATACCCGAGTAGTCC
>t0002264_reg-Y-4;size=8;
CCTACGGGGGGCTGCAGTGAGGAATATTGGTCAATGGGCGCAAGCCTGAACCAGCCAAGTAGCGTGCAGGATGACTGCCC
TATGGGTTGTAAACTGCTTTTACAGGGGAATAAAGTGAGGCACGTGTGCCTTTTTGCATGTACCCTGTGAATAAGGACCG
GCTAATTCCGTGCCAGCAGCCGCGGTAATACGGAAGGTCCGGGCGTTATCCGGATTTATTGGGTTTAAAGGGAGCGCAGG
CTGGATTTTAAGCGTGTTGTGAAATGTACCGGCTCAACCGGTGATGTGCAGCGCGAACTGGAGTCCTTGAGTGAGTACGA
GGTATGCGGAATTCGTGGTGTAGCGGTGAAATGCTTAGATATCACGAAGAACTCCGATTGCGAAGGCAGCGTACCAGTCC
TTAACTGACGCTAAAGCTCGAAAGTGCGGGTATCGAACAGGATTAGATACCCGTGTAGTCC
>t0020974_reg-Y-4;size=8;
CCTACGGGAGGCTGCAGTGGGGAATATTGCACAATGGGGGAAACCCTGATGCAGCGACGCCGCGTGAGTGAAGAAGTATT
TCGGTATGTAAAGCTCTATCAGCAGGGAAGAAAATGACGGTACCTGACTAAGAAGCCCCGGCTAACTACGTGCCAGCAGC
CGCGGTAATACGTAGGGGGCAAGCGTTATCCGGATTTACTGGGTGTAAAGGGAGCGTAGACGGCATGGCAAGTCTGAAGT
GAAATGCGGGGGCTCAACCCCTGAACTGCTTTGGAAACTGTTAAGCTAGAGTGTCGGAGAGGTAAGTGGAATTCCTAGTG
TAGCGGTGAAATGCGTAGATATTAGGAGGAACACCGGTGGCGAAGGCGGCTTACTGGACGATGACTGACGTTGAGGCTCG
AAAGCGTGGGGAGCAAACAGGATTAGATACCCTAGTAGTCC
>t0027595_reg-Y-4;size=8;
CCTACGGGAGGCTGCAGTCGAGGATCATTTGCAATGGGCGAAAGCCTGACAATGCGACGCTGCGTGGAGGATGAAGGCCT
TCGGGTTGTAAACTCCTGTCATGGGGGAACAGGCGAGGGGACCCAATACGTCCCTTAGTTGAGTGTACCCCAAGAGGAAG
CGACGGCTAACTCTGTGCCAGCAGCCGCGGTAATACAGAGGTCGCAAGCGTTGTTCGGATTTACTGGGCGTAAAGGGCGC
GTAGGCGGCAGGGCGTGTCAAGTGTGAAATCTCCGGGCCCAACCCGGAAAGTGCGCTTGAAACTACCTTGCTCGAGTCCG
GAAGAGGGAATCGGAATACAGGGTGTAGCGGTGAAATGCGTTGATATCCTGTAGAACACCGGAGGCGAAGGCGGATTCCT
TGTACGGTACTGACGCTGAGGCGCGAAAGTCGGGGGAGCAAACAGGATTAGATACCCTAGTAGTCC
>t0023869_reg-Y-4;size=8;
CCTACGGGAGGCTGCAGTGAGGAATATTGGACAATGGCCGAGAGGCTGATCCAGCCATGCCGCGTGCGGGAGGACGGCCC
TATGGGTTGTAAACCGCTTTTGTCAGGGGGCAATAAGGTCTACGTGTAGACTGATGAGAGTACCTGGCGAATAAGCATCG
GCTAACTCCGTGCCAGCAGCCGCGGTAATACGGAGGATGCAAGCGTTATCCGGATTTATTGGGTTTAAAGGGTGCGTAGG
CGGAGTCTTAAGCGTGAGGTGAAATGCCACTGCTCAACAGTGGAACTGCCTCGCGAACTGGGATTCTGGAATGCCCCTGC
CGTGGGAGGAATGTGTGGTGTAGCGGTGAAATGCATAGAGATCACACAGAACACCGATTGCGAAGGCATCTCACGAAGGG
GTGATTGACGCTGAGGCACGAAAGCGTGGGGATCAAACAGGATTAGATACCCCAGTAGTCC
>t0001053_reg-Y-4;size=8;
CCTACGGGGGGCTGCAGTGGGGAATATTGGACAATGGGGGAAACCCTGATCCAGCGACGCCGCGTGAGTGAAGAAGTATT
TCGGTATGTAAAGCTCTATCAGCAGGGAAGATGATGACGGTACCTGACTAAGAAGCACCGGCTAAATACGTGCCAGCAGC
CGCGGTAATACGTATGGTGCAAGCGTTATCCGGATTTACTGGGTGTAAAGGGAGCGTAGGCGGCCGTGCAAGTCAGGTGT
GAAATCCCGGGGCTCAACCCCGGTACTGCACTTGAAACTGCGTGGCTGGAGTACAGGAGAGGCAGGCGGAATTCCTAGTG
TAGCGGTGAAATGCGTAGATATTAGGAAGAACACCGGTGGCGAAGGCGGCCTGCTGGACTGGATACTGACGCTGAGGCTC
GAAAGCGTGGGGAGCAAACAGGATTAGATACCCCAGTAGTCC
>t0004963_reg-Y-4;size=7;
CCTACGGGCGGCTGCAGTGAGGAATATTGGTCAATGGACGGAAGTCTGAACCAGCCAAGTCGCGTGAAGGAAGAATGTCC
TATGGATTGTAAACTTCTTTTGGGAGGGGATAAAGGGCGCCACGCGTGGTGTTTTGCAGGTACCTCCCGAATAAGGATCG
GCTAACTCCGTGCCAGCAGCCGCGGTAATACGGAGGATCCGAGCGTTATCCGGATTCATTGGGTTTAAAGGGTGCGTAGG
CGGCGTACTAAGTCAGCGGTGAAAGGCAGGCGCTCAACGTCTGGACTGCCGTTGAAACTGGCATGCTAGAGTGCGGACAA
GGATGGCGGAATGTGTCATGTAGCGGTGAAATGCATAGATATGACACAGAACACCGATTGCGAAGGCAGCTGTCCGGGCC
GCAACTGACGCTGAGGCACGAAAGCGTGGGGATCGAACAGGATTAGATACCCTTGTAGTCC
>t0002574_reg-Y-4;size=7;
CCTACGGGTGGCTGCAGTGAGGAATATTGGACAATGGCCGAGAGGCTGATCCAGCCATGCCGCGTGCGGGAAGACGGCCC
TATGGGTTGTAAACCGCTTTTGTTGGGGAGCAATAAGGTCCACGTGTGGATCGATGAGAGTACCCAGCGAATAAGCATCG
GCTAACTCCGTGCCAGCAGCCGCGGTAATACGGAGGATGCAAGCGTTATCCGGATTTATTGGGTTTAAAGGGTGCGTAGG
CGGATGCCTAAGCGTGAGGTGAAATCCCCGGGCTCAACCTGGGAACTGCCTCGCGAACTGGGTATCTGGAATGTCCGTGC
CGTGGGAGGAATGTGTGGTGTAGCGGTGAAATGCATAGAGATCACACAGAACACCGATTGCGAAGGCATCTCACGAACGG
ATGATTGACGCTGAGGCACGAAAGCGTGGGGATCAAACAGGATTAGATACCCTAGTAGTCC
>t0007510_reg-Y-4;size=7;
CCTACGGGTGGCTGCAGTCGAGGATCATTCGCAATGGGCGAAAGCCTGACGATGCGACGCTGCGTGGAGGATGAAGGCCC
TCGGGTTGTAAACTCCTGTCATGGGGGAAAAGGAAACGGGACCCAACACGTCCCCGATTTGATGGTACCCCAAGAGGAAG
CGACGGCTAACTCTGTGCCAGCAGCCGCGGTAATACAGAGGTCGCGAGCGTTGTTCGGATTTACTGGGCGTAAAGGGCGC
GTAGGCGGCGAGGCGTGTCGGATGTGAAATCTCCGGGCTCAACCCGGAAAGTGCGTCCGAAACTGCCCCGCTAGAGTTCG
GGAGAGGGAATCGGAATGCAGGGTGTAGCGGTGAAATGCGTTGATATCCTGCAGAACACCGGAGGCGAAGGCGGATTCCT
GGAACGAAACTGACGCTCAGGCGCGAAAGCCGGGGGAGCAAACAGGATTAGATACCCTTGTAGTCC
>t0012756_reg-Y-4;size=7;
CCTACGGGGGGCTGCAGTGGGGAATATTGCACAATGGGGGAAACCCTGATGCAGCGACGCCGCGTGAGTGAAGAAGTATT
TCGGTATGTAAAGCTCTATCAGCAGGGAAGAAAATGACGGTACCTGACTAAGAAGCCCCGGCTAAATACGTGCCAGCAGC
CGCGGTAATACGTATGGGGCAAGCGTTATCCGGATTTACTGGGTGTAAAGGGAGCGCAGGCGGCAAGGCAAGTCAGAAGT
GAAAACCCGGGGCTCAACCCCGTGATTGCTTTTGAGACTGTTTAGCTGGAGTGCAGGAGGGGCAAGCGGAATTCCTAGTG
TAGCGGTGAAATGCGTAGATATTAGGAAGAACACCGGTGGCGAAGGCGGCTTGCTGGACTGTAACTGACGCTGAGGCTCG
AAGGCGTGGGGAGCAAACAGGATTAGATACCCTAGTAGTCC
>t0039593_reg-Y-4;size=7;
CCTACGGGGGGCTGCAGTGGGGAATATTGCACAATGGGCGAAAGCCTGATGCAGCGACGCCGCGTGAGCGAAGAAGTATT
TCGGTATGTAAAGCTCTATCAGCAGGGAAGATAATGACGGTACCTGACTAAGAAGCACCGGCTAAATACGTGCCAGCAGC
CGCGGTAATACGTATGGTGCAAGCGTTATCCGGATTTACTGGGTGTAAAGGGAGCGTAGGCGGTTTTACAAGTCTGATGT
GAAAGCCCGGGGCTCAACTCCGGTATTGCATTGGAAACTGTAGAACTAGAGTGTCGGAGGGGTAAGTGGAATTCCTAGTG
TAGCGGTGAAATGCGTAGATATTAGGAGGAACACCAGTGGCGAAGGCGGCTTACTGGACGATTACTGACGCTGAGGCTCG
AAAGCGTGGGGAGCAAACAGGATTAGATACCCCAGTAGTCC
>t0031831_reg-Y-4;size=7;
CCTACGGGAGGCTGCAGTGAGGAATATTGGTCAATGGGCGGAAGCCTGAACCAGCCAAGTAGCGTGCAGGAAGACGGCCC
TATGGGTTGTAAACTGCTTTTATGCGGGAATAAAGAGGCCCACGTGTGGGCCGTTGCATGTACCGCATGAATAAGGACCG
GCTAATTCCGTGCCAGCAGCCGCGGTAATACGGAAGGTCCGGGCGTTATCCGGATTTATTGGGTTTAAAGGGAGCGTAGG
CCGGTTTTTAAGCGTGTTGTGAAATGTGTGGGCTCAACCTATGCACTGCAGCGCGAACTGGAGACCTTGAGTGCGCGGGA
AGCCGGCGGAATTCGTTGTGTAGCGGTGAAATGCTTAGATATGACGAAGACCTCCGATTGCGAAGGCAGCTGGCTGTAGC
GTTACTGACGCTGAAGCTCGAAAGCGTGGGTATCGAACAGGATTAGATACCCGAGTAGTCC
>t0016960_reg-Y-4;size=7;
CCTACGGGCGGCTGCAGTCGAGAATCATTCGCAATGGGCGAAAGCCTGACGGTGCGACGTCGCGTGGAGGATGAAGGTCT
TCGGATTGTAAACTCCTGTCATGTGGGATAAACGGTCTTTGTGCGAACAGCACGGAGAAATGATAGTACCACAGGAGGAA
GAGACGGCTAACTCTGTGCCAGCAGCCGCGGTAATACAGAGGTCTCGAGCGTTGTTCGGATTTACTGGGCGTAAAGGGAG
CGTAGGCGGTCGGGTGTGTTGAATGTGAAAGCCCAAAACTCAACGATGGAAATGCATTCAAAACTGCCCGGCTAGAGTAC
TGGAGAGGAGAGCGGAATTCTTGGTGTAGCGGTGAAATGCGTAGATATCAAGAAGAACACCGGTGGCGAAGGCGGCTCTC
TGGACAGATACTGACGCTGAGGCTCTAAAGTTAGGGGAGCAAACAGGATTAGATACCCTTGTAGTCC
>t0015627_reg-Y-4;size=7;
CCTACGGGTGGCTGCAGTGAGGAATATTGGTCAATGGGCGGAAGCCTGAACCAGCCAAGTAGCGTGCAGGAAGACGGCCC
TATGGGTTGTAAACTGCTTTTATGCGGGAATAAAGAGGCCCACGTGTGGGCCGTTGCATGTACCGCATGAATAAGGACCG
GCTAATTCCGTGCCAGCAGCCGCGGTAATACGGAAGGTCCGGGCGTTATCCGGATTTATTGGGTTTAAAGGGAGCGTAGG
CCGGTTTTTAAGCGTGTTGTGAAATGTGTGGGCTCAACCTATGCACTGCAGCGCGAACTGGAGACCTTGAGTGCGCGGGA
AGCCGGCGGAATTCGTTGTGTAGCGGTGAAATGCTTAGATATGACGAAGACCTCCGATTGCGAAGGCAGCTGGCTGTAGC
GTTACTGACGCTGAAGCTCGAAAGCGTGGGTATCGAACAGGATTAGATACCCGTGTAGTCC
>t0021138_reg-Y-4;size=7;
CCTACGGGCGGCTGCAGTGAGGAATATTGGACAATGGCCGGAAGGCTGATCCAGCCATGCCGCGTGCGGGAAGACGGCCC
TATGGGTTGTAAACCGCTTTTGTTGGGGAGCAATAAGGTCCACGAGTGGATTGATGAGAGTACCCAGCGAATAAGCATCG
GCTAACTCCGTGCCAGCAGCCGCGGTAATACGGAGGATGCAAGCGTTATCCGGATTTATTGGGTTTAAAGGGTGCGTAGG
CGGATGCTTAAGCGTGAGGTGAAATGCCCGGGCTCAACCTGGGAACTGCCTCGCGAACTGGGTATCTGGAATGTCCGTGC
CGTGGGAGGAATGTGTGGTGTAGCGGTGAAATGCATAGAGATCACACAGAACACCGATTGCGAAGGCATCTCACGAACGG
ATGATTGACGCTGAGGCACGAAAGCGTGGGGATCAAACAGGATTAGATACCCTGGTAGTCC
>t0002098_reg-Y-4;size=7;
CCTACGGGTGGCTGCAGTGAGGAATATTGGTCAATGGTCGGAAGACTGAACCAGCCAAGTAGCGTGCAGGATGACGGCCC
TATGGGTTGTAAACTGCTTTTACCGGGGAACAAAGTCGGGCACGTGTGCCCGTTTGCGTGTACCCTGTGAATAAGGACCG
GCTAATTCCGTGCCAGCAGCCGCGGTAATACGGAAGGTCCGGGCGTTATCCGGATTTATTGGGTTTAAAGGGAGCGTAGG
CCGGATGGTAAGCGTGTTGTGAAATGTACGGGCTCAACCTGTGAATTGCAGCGCGAACTGCCGTCCTTGAGTAGGCGGAA
AGCTGGCGGAATTCGTTGTGTAGCGGTGAAATGCTTAGATATGACGAAGAACTCCGATTGCGAAGGCAGCTGGCTGCAGC
CTCACTGACGCTGAAGCTCGAAAGCGTGGGTATCGAACAGGATTAGATACCCTGGTAGTCC
>t0004365_reg-Y-4;size=7;
CCTACGGGTGGCTGCAGTGAGGAATATTGGTCAATGGGCGGAAGCCTGAACCAGCCAAGTCGCGTGAAGGATGAAGGCAT
TATGTGTTGTAAACTTCTTTAGCTGTGGAGAAATAAGGTGGTCGTGACCACCGATGCTAGTACACAGAGAATAAGGATCG
GCTAACTCCGTGCCAGCAGCCGCGGTAATACGGAGGATCCGAGCGTTATCCGGATTCATTGGGTTTAAAGGGTGCGCAGG
CGGCTTCTTAAGTCAGCGGTAAAATCGTGGGGCTCAACCCCATCCCGCCGTTGATACTGGGGAGCTTGATTACGGTCGAG
GCAGGCGGAATTCGTCGTGTAGCGGTGAAATGCATAGATATGACGAAGAACACCGATTGCGTAGGCAGCCTACCAGGCCG
TTAATGACGCTCATGCACGAAAGTGCGGGGATCGAACAGGATTAGATACCCCAGTAGTCC
>t0037239_reg-Y-4;size=7;
CCTACGGGAGGCTGCAGTGAGGAATATTGGACAATGGCCGAGAGGCTGATCCAGCCATGCCGCGTGCGGGAAGACGGCCC
TATGGGTTGTAAACCGCTTTTGTTGGAGAGCAATAAGAGTCACGTGTGACTTGATGAGAGTATCCAGCGAATAAGCATCG
GCTAACTCCGTGCCAGCAGCCGCGGTAATACGGAGGATGCAAGCGTTATCCGGATTTATTGGGTTTAAAGGGTGCGTAGG
CGGATGATTAAGCGTGAGGTGAAATGCCACTGCTCAACAGTGGAACTGCCTCGCGAACTGGTTGTCTGGAATGCCCCTGC
CGTGGGAGGAATGTGTGGTGTAGCGGTGAAATGCATAGAGATCACACAGAACACCGATTGCGAAGGCATCTCACGAAGGG
GTGATTGACGCTGAGGCACGAAAGCGTGGGGATCAAACAGGATTAGATACCCCAGTAGTCC
>t0002691_reg-Y-4;size=7;
CCTACGGGTGGCTGCAGTCGAGGATCATTCGCAATGGGCGAAAGCCTGACGATGCGACGCTGCGTGGAGGATGAAGGCCC
TCGGGTTGTAAACTCCTGTCATGGGGGAAAAGGAAACGGGACCCAACACGTCCCCGATTTGATGGTACCCCAAGAGGAAG
CGACGGCTAACTCTGTGCCAGCAGCCGCGGTAATACAGAGGTCGCGAGCGTTGTTCGGATTTACTGGGCGTAAAGGGCGC
GTAGGCGGCGAGGCGTGTCGGATGTGAAATCTCCGGGCTCAACCCGGAAAGTGCGTCCGAAACTGCCCCGCTAGAGTTCG
GGAGAGGGAATCGGAATGCAGGGTGTAGCGGTGAAATGCGTTGATATCCTGCAGAACACCGGAGGCGAAGGCGGATTCCT
GGAACGAAACTGACGCTCAGGCGCGAAAGCCGGGGGAGCAAACAGGATTAGATACCCTGGTAGTCC
>t0000747_reg-Y-4;size=7;
CCTACGGGGGGCTGCAGTCGAGGATCATTTGCAATGGGCGAAAGCCTGACAATGCGACGCTGCGTGGAGGATGAAGGCCT
TCGGGTTGTAAACTCCTGTCATGGGGGAACAGGCGAGGGGACCCAATACGTCCCTTAGTTGAGTGTACCCCAAGAGGAAG
CGACGGCTAACTCTGTGCCAGCAGCCGCGGTAATACAGAGGTCGCAAGCGTTGTTCGGATTTACTGGGCGTAAAGGGCGC
GTAGGCGGCAGGGCGTGTCAAGTGTGAAATCTCCGGGCCCAACCCGGAAAGTGCGCTTGAAACTACCTTGCTCGAGTCCG
GAAGAGGGAATCGGAATACAGGGTGTAGCGGTGAAATGCGTTGATATCCTGTAGAACACCGGAGGCGAAGGCGGATTCCT
TGTACGGTACTGACGCTGAGGCGCGAAAGTCGGGGGAGCAAACAGGATTAGATACCCCAGTAGTCC
>t0020086_reg-Y-4;size=7;
CCTACGGGGGGCTGCAGTCGAGGATCATTTGCAATGGGCGAAAGCCTGACAATGCGACGCTGCGTGGAGGATGAAGGCCT
TCGGGTTGTAAACTCCTGTCATGGGGGAACAGGCGAGGGGACCCAATACGTCCCTTAGTTGAGTGTACCCCAAGAGGAAG
GGACGGCTAACTCTGTGCCAGCAGCCGCGGTAATACAGAGGTCCCTAGCGTTGTTCGGATTTACTGGGCGTAAAGGGCGC
GTAGGCGGCAGGGCGTGTCAAGTGTGAAATCTCCGGGCTCAACCCGGAAAGTGCGCTTGAAACTACCTTGCTCGAGTATG
GGAGAGGGAATCGGAATACAGGGTGTAGCGGTGAAATGCGTTGATATCCTGTAGAACACCGGAGGCGAAGGCGGATTCCT
TGAACATCACTGACGCTGAGGCGCGAAAGTCGGGGGAGCAAACAGGATTAGATACCCTGGTAGTCC
>t0005763_reg-Y-4;size=7;
CCTACGGGTGGCTGCAGTCGAGAATCATTCGCAATGGGCGAAAGCCTGACGGTGCGACGTCGCGTGGAGGATGAAGGTCT
TCGGATTGTAAACTCCTGTCATGTGGGATAAACGGTCTTTGTGCGAACAGCACGGAGAAATGATAGTACCACAGGAGGAA
GAGACGGCTAACTCTGTGCCAGCAGCCGCGGTAATACAGAGGTCTCGAGCGTTGTTCGGATTTACTGGGCGTAAAGGGAG
CGTAGGCGGTCGGGTGTGTTGAATGTGAAAGCCCAAAACTCAACGATGGAAATGCATTCAAAACTGCCCGGCTAGAGTAC
TGGAGAGGAGAGCGGAATTCTTGGTGTAGCGGTGAAATGCGTAGATATCAAGAAGAACACCGGTGGCGAAGGCGGCTCTC
TGGACAGATACTGACGCTGAGGCTCTAAAGTTAGGGGAGCAAACAGGATTAGATACCCGAGTAGTCC
>t0000669_reg-Y-4;size=7;
CCTACGGGTGGCTGCAGTGAGGAATATTGGTCAATGGGAGGAATCCTGAACCAGCCATGCCGCGTGGGGGAAGAAGGTCC
TATGGGTTGTAAACCCCTTTTGCTCCGGAGTAATAAGGTCTTTGCGAAGACTGATGAGAGTACGGGGCGAATAAGCATCG
GCTAACTCCGTGCCAGCAGCCGCGGTAATACGGAGGATGCAAGCGTTATCCGGATTTATTGGGTTTAAAGGGTGCGCAGG
CGGCGCGTTAAGTCAGCGGTGAAATGTCCCGGCTCAACCGGGGCCCTGCCGTTGATACTGGCGTGCTGGAGTACGGACGG
CGCCGGCGGAATGTGTCATGTAGCGGTGAAATGCTTAGATATGCCACAGAACACCGATCGCGAAGGCAGCTGGCGAGGCC
GGTACTGACGCTCAGGCACGAAAGCGTGGGGATCAAACAGGATTAGATACCCCAGTAGTCC
>t0001074_reg-Y-4;size=7;
CCTACGGGGGGCTGCAGTGAGGAATATTGGTCAATGGACGGAAGTCTGAACCAGCCAAGTAGCGTGCAGGATGACGGCCC
TACGGGTTGTAAACTGCTTTTGTGCGGGAATAAAGAGGGGGACGTGTCCCCCGTTGCATGTACCGCACGAATAAGGACCG
GCTAATTCCGTGCCAGCAGCCGCGGTAATACGGAAGGTCCGGGCGTTATCCGGATTTATTGGGTTTAAAGGGAGCGTAGG
CCGGAGATTAAGCGTGACGTGAAATGTAGATGCTCAACATCTGCACTGCGTCGCGAACTGGTTTTCTTGAGTGCGCAGGA
AGTTGGCGGAATTCGTTGTGTAGCGGTGAAATGCTTAGATATGACGAAGAACTCCGATTGCGAAGGCAGCTGACTGTAGC
GTAACTGACGCTGAAGCTCGAAAGTGTGGGTATCGAACAGGATTAGATACCCTAGTAGTCC
>t0015890_reg-Y-4;size=7;
CCTACGGGTGGCTGCAGTGAGGAATATTGGTCAATGGACGGAAGTCTGAACCAGCCAAGTCGCGTGAAGGAAGAATGTCC
TATGGATTGTAAACTTCTTTTGGGAGGGGATAAAGGGCGCCACGCGTGGTGTTTTGCAGGTACCTCCCGAATAAGGATCG
GCTAACTCCGTGCCAGCAGCCGCGGTAATACGGAGGATCCGAGCGTTATCCGGATTCATTGGGTTTAAAGGGTGCGTAGG
CGGCGTACTAAGTCAGCGGTGAAAGGCAGGCGCTCAACGTCTGGACTGCCGTTGAAACTGGCATGCTAGAGTGCGGACAA
GGATGGCGGAATGTGTCATGTAGCGGTGAAATGCATAGATATGACACAGAACACCGATTGCGAAGGCAGCTGTCCGGGCC
GCAACTGACGCTGAGGCACGAAAGCGTGGGGATCGAACAGGATTAGATACCCGAGTAGTCC
>t0003906_reg-Y-4;size=7;
CCTACGGGAGGCTGCAGTGGGGAATATTGGGCAATGGGGGAAACCCTGACCCAGCAACGCCGCGTGAAGGAAGAAGGCTT
TCGGGTTGTAAACTTCTTTTACCAGGGACGAAGGACGTGACGGTACCTGGAGAAAAAGCCACGGCTAACTACGTGCCAGC
AGCCGCGGTAATACGTAGGTGGCAAGCGTTGTCCGGAATTACTGGGTGTAAAGGGCGTGTAGGCGGAGCAGCAAGTCAGA
AGTGAAATCTCCGGGCTTAACCCGGAAACTGCTTTTGAAACTGTTGCCCTTGAGTATCGGAGAGGCAGGCGGAATTCCTA
GTGTAGCGGTGAAATGCGTAGATATTAGGAGGAACACCAGTGGCGAAGGCGGCCTGCTGGACGACAACTGACGCTGAGGC
GCGAAAGCGTGGGGAGCAAACAGGATTAGATACCCGGGTAGTCC
>t0007007_reg-Y-4;size=7;
CCTACGGGGGGCTGCAGTGGGGAATATTGCACAATGGGGGAAACCCTGATGCAGCGACGCCGCGTGAGTGAAGAAGTATT
TCGGTATGTAAAGCTCTATCAGCAGGGAAGAAAATGACGGTACCTGACTAAGAAGCCCCGGCTAACTACGTGCCAGCAGC
CGCGGTAATACGTAGGGGGCAAGCGTTATCCGGATTTACTGGGTGTAAAGGGAGCGTAGACGGCATGGCAAGTCTGAAGT
GAAATGCGGGGGCTCAACCCCTGAACTGCTTTGGAAACTGTTAAGCTAGAGTGTCGGAGAGGTAAGTGGAATTCCTAGTG
TAGCGGTGAAATGCGTAGATATTAGGAGGAACACCGGTGGCGAAGGCGGCTTACTGGACGATGACTGACGTTGAGGCTCG
AAAGCGTGGGGAGCAAACAGGATTAGATACCCTGGTAGTCC
>t0008187_reg-Y-4;size=7;
CCTACGGGAGGCTGCAGTGAGGAATATTGGTCAATGGGCGGAAGCCTGAACCAGCCAAGTAGCGTGGAGGATGACGGCCC
TACGGGTTGTAAACTCCTTTTATGCGGGGATAAAGTTCGGGACGCGTCCCGTTTTGCAGGTACCGCATGAATAAGGACCG
GCTAATTCCGTGCCAGCAGCCGCGGTAATACGGAAGGTCCGGGCGTTATCCGGATTTATTGGGTTTAAAGGGAGCGCAGA
CGGCCTGTTAAGCGTGCAGTGAAATGTGGGTGCTCAACATCTGCACTGCTGCGTGAACTGGCGGGCTTGAGTTGTCTGGA
GGTGCGCGGAATTCGTGGTGTAGCGGTGAAATGCTTAGATATCACGAGGAACTCCGATTGCGAAGGCAGCGCACCGTTGG
CACACTGACGTTGAGGCTCGAAGGTGCGGGTATCGAACAGGATTAGATACCCCAGTAGTCC
>t0044201_reg-Y-4;size=7;
CCTACGGGGGGCTGCAGTGAGGAATATTGGTCAATGGGCGGAAGCCTGAACCAGCCAAGTAGCGTGTGGGACGACGGCCC
TACGGGTTGTAAACCACTTTTTCGCGGGGATAACCGCCGGGCTGCGGCCCGGCCTGCAGGTACCGCGTGAATAAGGACCG
GCTAATTCCGTGCCAGCAGCCGCGGTAATACGGAAGGTCCGGGCGTTATCCGGATTTATTGGGTTTAAAGGGAGCGTAGG
CGGGAGCTTAAGCGTGTTGTGAAAAGTCGGGGCTCAACCCCGTCCGTGCAGCGCGAACTGGGCTCCTTGAGTGCGCGGGA
GGCACGCGGAATTCGTGGTGTAGCGGTGAAATGCTTAGATATCACGAAGAACTCCGATTGCGAAGGCAGCGTGCCGTAGC
GTTACTGACGCTGAAGCTCGAAGGTGCGGGTATCGAACAGGATTAGATACCCCAGTAGTCC
>t0002378_reg-Y-4;size=7;
CCTACGGGAGGCTGCAGTCGAGGATCATTTGCAATGGGCGAAAGCCTGACAATGCGACGCTGCGTGGAGGATGAAGGCCT
TCGGGTTGTAAACTCCTGTCATGGGGGAACAGGCGAGGGGACCCAATACGTCCCTTAGTTGAGTGTACCCCAAGAGGAAG
GGACGGCTAACTCTGTGCCAGCAGCCGCGGTAATACAGAGGTCCCTAGCGTTGTTCGGATTTACTGGGCGTAAAGGGCGC
GTAGGCGGCAGGGCGTGTCAAGTGTGAAATCTCCGGGCTCAACCCGGAAAGTGCGCTTGAAACTACCTTGCTCGAGTATG
GGAGAGGGAATCGGAATACAGGGTGTAGCGGTGAAATGCGTTGATATCCTGTAGAACACCGGAGGCGAAGGCGGATTCCT
TGAACATCACTGACGCTGAGGCGCGAAAGTCGGGGGAGCAAACAGGATTAGATACCCCAGTAGTCC
>t0004709_reg-Y-4;size=7;
CCTACGGGTGGCTGCAGTGAGGAATATTGGACAATGGCCGAGAGGCTGATCCAGCCATGCCGCGTGCGGGAAGACGGCCC
TATGGGTTGTAAACCGCTTTTGTTGGGGAGCAATAAGGTCCACGTGTGGATCGATGAGAGTACCCAGCGAATAAGCATCG
GCTAACTCCGTGCCAGCAGCCGCGGTAATACGGAGGATGCAAGCGTTATCCGGATTTATTGGGTTTAAAGGGTGCGTAGG
CGGATGCCTAAGCGTGAGGTGAAATCCCCGGGCTCAACCTGGGAACTGCCTCGCGAACTGGGTATCTGGAATGTCCGTGC
CGTGGGAGGAATGTGTGGTGTAGCGGTGAAATGCATAGAGATCACACAGAACACCGATTGCGAAGGCATCTCACGAACGG
ATGATTGACGCTGAGGCACGAAAGCGTGGGGATCAAACAGGATTAGATACCCTTGTAGTCC
>t0017111_reg-Y-4;size=7;
CCTACGGGTGGCTGCAGTGGGGAATATTGGACAATGGGGGAAACCCTGATCCAGCGACGCCGCGTGAGTGAAGAAGTATT
TCGGTATGTAAAGCTCTATCAGCAGGGAAGATGATGACGGTACCTGACTAAGAAGCACCGGCTAAATACGTGCCAGCAGC
CGCGGTAATACGTATGGTGCAAGCGTTATCCGGATTTACTGGGTGTAAAGGGAGCGTAGGCGGCCGTGCAAGTCAGGTGT
GAAATCCCGGGGCTCAACCCCGGTACTGCACTTGAAACTGCGTGGCTGGAGTACAGGAGAGGCAGGCGGAATTCCTAGTG
TAGCGGTGAAATGCGTAGATATTAGGAAGAACACCGGTGGCGAAGGCGGCCTGCTGGACTGGATACTGACGCTGAGGCTC
GAAAGCGTGGGGAGCAAACAGGATTAGATACCCGAGTAGTCC
>t0002665_reg-Y-4;size=7;
CCTACGGGGGGCTGCAGTGAGGAATATTGGACAATGGCCGAGAGGCTGATCCAGCCATGCCGCGTGCGGGAGGACGGCCC
TATGGGTTGTAAACCGCTTTTGTCAGGGGGCAATAAGGTCTACGTGTAGACTGATGAGAGTACCTGGCGAATAAGCATCG
GCTAACTCCGTGCCAGCAGCCGCGGTAATACGGAGGATGCAAGCGTTATCCGGATTTATTGGGTTTAAAGGGTGCGTAGG
CGGAGTCTTAAGCGTGAGGTGAAATGCCACTGCTCAACAGTGGAACTGCCTCGCGAACTGGGATTCTGGAATGCCCCTGC
CGTGGGAGGAATGTGTGGTGTAGCGGTGAAATGCATAGAGATCACACAGAACACCGATTGCGAAGGCATCTCACGAAGGG
GTGATTGACGCTGAGGCACGAAAGCGTGGGGATCAAACAGGATTAGATACCCCAGTAGTCC
>t0028627_reg-Y-4;size=7;
CCTACGGGTGGCTGCAGTGGGGAATATTGCACAATGGACGAAAGTCTGATGCAGCAATTCTGCGTGAAGGATGAAGCATT
ACGGTGTGTAAACTTCTTTTTTGGTAGAAGACGAATGACGGTATACCAAGAATAAGGGACGGCTAACTATGTGCCAGCAG
CCGCGGTAATACATAGGTCCCGAGCGTTATCCGGATTTACTGGGCGTAAAGTGTCCGTAGCCTGATATGTAAGTCTGTTT
TCAAATATTGTGGCTTAACCATAAAGAGGGAATAGATACTGCATATCTTGAAGTTGTTGGGGGTTAGTGGAATTTCCGGT
GGAGCGGTGAAATGCGTTGATATCGGAAAGAACGCCGAAAGCGAAAGCAGCTAACTACAATAAACTTGACGGTGAGGGAC
GAAAGCTTGGGGAGCAAACGGGATTAGATACCCTTGTAGTCC
>t0010361_reg-Y-4;size=7;
CCTACGGGGGGCTGCAGTGAGGAATATTGGTCAATGGGCGGAAGCCTGAACCAGCCAAGTAGCGTGCAGGAAGACGGCCC
TATGGGTTGTAAACTGCTTTTACCGGGGAATAAAGAGGCCTACGTGTAGGCCGTTGCATGTACCCGTTGAATAAGGACCG
GCTAATTCCGTGCCAGCAGCCGCGGTAATACGGAAGGTCCGGGCGTTATCCGGATTTATTGGGTTTAAAGGGAGCGTAGG
CCGGTTTTTAAGCGTGTTGTGAAATGTGTGGGCTCAACCTATGCACTGCAGCGCGAACTGGAGACCTTGAGTGCGCGGGA
AGCCGGCGGAATTCGTTGTGTAGCGGTGAAATGCTTAGATATGACGAAGACCTCCGATTGCGAAGGCAGCTGGCTGTAGC
GTTACTGACGCTGAAGCTCGAAAGCGTGGGTATCGAACAGGATTAGATACCCTGGTAGTCC
>t0009557_reg-Y-4;size=7;
CCTACGGGAGGCTGCAGTGAGGAATATTGGTCAATGGACGGAAGTCTGAACCAGCCAAGTAGCGTGCAGGATGACGGCCC
TATGGGTTGTAAACTGCTTTTATCAGGGGATAAAGTGAGGTATGTATACCTTTTTGCATGTACCTGATGAATAAGGACCG
GCTAATTCCGTGCCAGCAGCCGCGGTAATACGGAAGGTCCGGGCGTTATCCGGATTTATTGGGTTTAAAGGGAGCGCAGG
CGGACAGTTAAGCGTGACGTGAAATGCAGCGGCTCAACCGTATGAAGTGCGTCGCGAACTGGCAGTCTTGAGTGAGTACG
ATGTAGGCGGAATTCGTGGTGTAGCGGTGAAATGCTTAGATATCACGAAGAACTCCGATTGCGAAGGCAGCCTACAAGTC
CTTTACTGACGCTAAAGCTCGAAGGTGCGGGTATCGAACAGGATTAGATACCCCAGTAGTCC
>t0008295_reg-Y-4;size=7;
CCTACGGGCGGCTGCAGTGGGGAATATTGGGCAATGGGGGAAACCCTGACCCAGCAACGCCGCGTGAAGGAAGAAGGCTT
TCGGGTTGTAAACTTCTTTTACCAGGGACGAAGGACGTGACGGTACCTGGAGAAAAAGCCACGGCTAACTACGTGCCAGC
AGCCGCGGTAATACGTAGGTGGCAAGCGTTGTCCGGAATTACTGGGTGTAAAGGGCGTGTAGGCGGAGCAGCAAGTCAGA
AGTGAAATCTCCGGGCTTAACCCGGAAACTGCTTTTGAAACTGTTGCCCTTGAGTATCGGAGAGGCAGGCGGAATTCCTA
GTGTAGCGGTGAAATGCGTAGATATTAGGAGGAACACCAGTGGCGAAGGCGGCCTGCTGGACGACAACTGACGCTGAGGC
GCGAAAGCGTGGGGAGCAAACAGGATTAGATACCCTAGTAGTCC
>t0027669_reg-Y-4;size=7;
CCTACGGGTGGCTGCAGTCGAGGATCATTTGCAATGGGCGAAAGCCTGACAATGCGACGCTGCGTGGAGGATGAAGGCCT
TCGGGTTGTAAACTCCTGTCATGGGGGAACAGGCGAGGGGACCCAATACGTCCCTTAGTTGAGTGTACCCCAAGAGGAAG
GGACGGCTAACTCTGTGCCAGCAGCCGCGGTAATACAGAGGTCCCTAGCGTTGTTCGGATTTACTGGGCGTAAAGGGCGC
GTAGGCGGCAGGGCGTGTCAAGTGTGAAATCTCCGGGCTCAACCCGGAAAGTGCGCTTGAAACTACCTTGCTCGAGTATG
GGAGAGGGAATCGGAATACAGGGTGTAGCGGTGAAATGCGTTGATATCCTGTAGAACACCGGAGGCGAAGGCGGATTCCT
TGAACATCACTGACGCTGAGGCGCGAAAGTCGGGGGAGCAAACAGGATTAGATACCCTTGTAGTCC
>t0031802_reg-Y-4;size=7;
CCTACGGGGGGCTGCAGTGAGGAATATTGGACAATGGCCGAGAGGCTGATCCAGCCATGCCGCGTGCGGGAAGACGGCCC
TATGGGTTGTAAACCGCTTTTGTTGGGGAGCAATAAGGTCCACGTGTGGATCGATGAGAGTACCCAGCGAATAAGCATCG
GCTAACTCCGTGCCAGCAGCCGCGGTAATACGGAGGATGCAAGCGTTATCCGGATTTATTGGGTTTAAAGGGTGCGTAGG
CGGATGCCTAAGCGTGAGGTGAAATCCCCGGGCTCAACCTGGGAACTGCCTCGCGAACTGGGTATCTGGAATGTCCGTGC
CGTGGGAGGAATGTGTGGTGTAGCGGTGAAATGCATAGAGATCACACAGAACACCGATTGCGAAGGCATCTCACGAACGG
ATGATTGACGCTGAGGCACGAAAGCGTGGGGATCAAACAGGATTAGATACCCGTGTAGTCC
>t0010586_reg-Y-4;size=7;
CCTACGGGTGGCTGCAGTGGGGAATCTTGCACAATGGACGAAAGTCTGATGCAGCGATCCCGCGTGAAGGATGAAGCATT
ACGGTGTGTAAACTTCTTTTTTGGTGGAAGACGAATGACGGTACACCAAGAATAAGAGACGGCTAACTACGTGCCAGCAG
CCGCGGTAATACGTAGGTCTCAAGCGTTATCCGGATTTACTGGGCGTAAAGTATCCGTAGCCTGATATGTAAGTCTGTTT
TCAAATCCCACGACTCAATCGTGGAAAGGGAATGGATACTGCATATCTAGAAGTTATTGGGGGTTAGTGGAATTTCCGGT
GGAGCGGTGAAATGCGTTGATATCGGAAAGAACGCCGAAAGCGAAAGCAGCTAACTATGATTAACTTGACGGTGAGGGAT
GAAAGTTTGGGTAGCAAACGGGATTAGATACCCGTGTAGTCC
>t0010604_reg-Y-4;size=7;
CCTACGGGAGGCTGCAGTGAGGAATATTGGTCAATGGACGGAAGTCTGAACCAGCCAAGTAGCGTGCAGGATGACGGCCC
TATGGGTTGTAAACTGCTTTTATCAGGGGATAAAGTGAGGTATGTATACCTTTTTGCATGTACCTGATGAATAAGGACCG
GCTAATTCCGTGCCAGCAGCCGCGGTAATACGGAAGGTCCGGGCGTTATCCGGATTTATTGGGTTTAAAGGGAGCGCAGG
CGGACAGTTAAGCGTGACGTGAAATGCAGCGGCTCAACCGTATGAAGTGCGTCGCGAACTGGCAGTCTTGAGTGAGTACG
ATGTAGGCGGAATTCGTGGTGTAGCGGTGAAATGCTTAGATATCACGAAGAACTCCGATTGCGAAGGCAGCCTACAAGTC
CTTTACTGACGCTAAAGCTCGAAGGTGCGGGTATCGAACAGGATTAGATACCCCGGTAGTCC
>t0001685_reg-Y-4;size=7;
CCTACGGGAGGCTGCAGTGAGGAATATTGGTCAATGGGCGAGAGCCTGAACCAGCCAAGTCGCGTGAAGGATGAAGGTTC
TATGGATTGTAAACTTCTTTTGTCCGAGGGTAAAAAAGGCCACGTGTGGCTTCTTGCAAGTATCGGACGAATAAGCATCG
GCTAACTCCGTGCCAGCAGCCGCGGTAATACGGAGGATGCGAGCGTTATCCGGATTTATTGGGTTTAAAGGGTGCGTAGG
TGGTTTGTTAAGTTTGTGGTGAAAGCGTGCGGCTCAACCGTACCAAGCCATGAAAACTGGCGAACTTGAGTGCAAACGAG
GTAGGCGGAATGTGATGTGTAGCGGTGAAATGCTTAGATATGTCACAGAACCCCGATTGCGAAGGCAGCTTACCAGCATG
CAACTGACACTGAGGCACGAAAGCGTGGGTATCAAACAGGATTAGATACCCCAGTAGTCC
>t0002263_reg-Y-4;size=7;
CCTACGGGAGGCTGCAGTGAGGAATATTGGACAATGGCCGGAAGGCTGATCCAGCCATGCCGCGTGAAGGATAAGGTCCT
ATGGATTGTAAACTTCTTTTGAGTGGGAGCAATAAGGATGTCGAGACATCCGATGAGAGTACCATTCGAATAAGCATCGG
CTAACTCCGTGCCAGCAGCCGCGGTAATACGGAGGATGCGAGCGTTATCCGGATTTATTGGGTTTAAAGGGTGCGTAGGC
GGTTTGTCAAGTCAGCGGTGAAACGCAAGGGCTTAACCCTTGACCTGCCGTTGAAACTGATTGACTAGAATGCGGATGCT
GTGGGAGGAATGTGTGGTGTAGCGGTGAAATGCATAGATATCACACAGAACACCGATTGCGAAGGCATCTCACAAATCCG
TGATTGACGCTGAGGCACGAAAGTGTGGGGATCAAACAGGATTAGATACCCGAGTAGTCC
>t0006669_reg-Y-4;size=7;
CCTACGGGGGGCTGCAGTGAGGAATATTGGTCAATGGGCGCGAGCCTGAACCAGCCAAGTAGCGTGAGGGAAGACGGCCC
TACGGGTTGTAAACCTCTTTTACGCGGGGATAAACGGCGCCACGTGTGGTGTTTTGCAGGTACCGCGTGAATAAGGACCG
GCTAATTCCGTGCCAGCAGCCGCGGTAATACGGAAGGTCCGGGCGTTATCCGGATTTATTGGGTTTAAAGGGAGCGTAGG
CCGCATGTTAAGCGTGCTGTGAAATGTCGGTGCTCAACACCGTTCAGTGCGGCGCGAACTGGCTTGCTTGAGTGCGCGGA
AGGGAGGCGGAATTCGTGGTGTAGCGGTGAAATGCTTAGATATCACGAAGAACTCCGATTGCGAAGGCAGCTTCCCGCAG
CGCCACTGACGCTGAAGCTCGAAGGTGCGGGTATCGAACAGGATTAGATACCCCAGTAGTCC
>t0008226_reg-Y-4;size=7;
CCTACGGGCGGCTGCAGTCGAGGATCATTTGCAATGGGCGAAAGCCTGACAATGCGACGCTGCGTGGAGGATGAAGGCCT
TCGGGTTGTAAACTCCTGTCATGGGGGAACAGGCGAGGAAACCTAATACGTTTCTTAGTTGAGTGTACCCCAAGAGGAAT
TGGCGGCTAACTCTGTGCCAGCAGCCGCGGTAATACAGAGGCCAAGAGCGTTGTTCGGATTTACTGGGCGTAAAGGGCGC
GTAGGCGGCATGGCGTGTCGGATGTGAAATCTCCGGGCTCAACCCGGAAAGTGCGTCCGAAACTACCGTGCTGGAGTATG
GGAGGGGGAATCGGAATACAGGGTGTAGCGGTGAAATGCGTTGATATCCTGTAGAACACCGGAGGCGAAGGCGGATTCCT
TGAACATCACTGACGCTGAGGCGCGAAAGTCGGGGGAGCAAACAGGATTAGATACCCTAGTAGTCC
>t0001570_reg-Y-4;size=7;
CCTACGGGTGGCTGCAGTGAGGAATATTGGTCAATGGTCGGAAGACTGAACCAGCCAAGTAGCGTGCAGGATGACGGCCC
TACGGGTTGTAAACTGCTTTTATGCGGGGATAAAGTCGGGGACGCGTTCCCCGTTTGCAGGTACCGCATGAATAAGGACC
GGCTAATTCCGTGCCAGCAGCCGCGGTAATACGGAAGGTCCGGGCGTTATCCGGATTTATTGGGTTTAAAGGGAGCGTAG
GCGGGAGCTTAAGCGTGCCGTGAAATGCCGGTGCTCAACGTTGGCACTGCGGCGCGAACTGGGTTTCTTGAGTGCGTGGG
AAGGCGGCGGAATTCGTGGTGTAGCGGTGAAATGCTTAGATATCACGAAGAACTCCGATTGCGAAGGCAGCTGCCTGTTG
CGCTACTGACGCTGAAGCTCGAAGGTGCGGGTATCGAACAGGATTAGATACCCGGGTAGTCC
>t0017774_reg-Y-4;size=7;
CCTACGGGGGGCTGCAGTGAGGAATATTGGTCAATGGACGGAAGTCTGAACCAGCCAAGTAGCGTGCAGGATGACGGCCC
TATGGGTTGTAAACTGCTTTTATGTGGGAATAAAGTGGAGGACGTGTCCTCCTTTGCATGTACCACAGGAATAAGGACCG
GCTAATTCCGTGCCAGCAGCCGCGGTAATACGGAAGGTCCGGGCGTTATCCGGATTTATTGGGTTTAAAGGGAGCGTAGG
CCGGGTATTAAGCGTGTTGTGAAATGTAGTTGCTCAACATCTGCACTGCAGCGCGAACTGGTGCTCTTGAGTGCGCGGAA
AGCTGGCGGAATTCGTCGTGTAGCGGTGAAATGCTTAGATATGACGAAGAACTCCGATTGCGAAGGCAGCTGGCTGTAGC
GTTACTGACGCTGAAGCTCGAAAGCGTGGGTATCGAACAGGATTAGATACCCTTGTAGTCC
>t0028183_reg-Y-4;size=7;
CCTACGGGTGGCTGCAGTGAGGAATATTGGACAATGGCCGAGAGGCTGATCCAGCCATGCCGCGTGCGGGAAGACGGCCC
TATGGGTTGTAAACCGCTTTTGTTGGGGAGCAATAAGGTCCACGTGTGGATCGATGAGAGTACCCAGCGAATAAGCATCG
GCTAACTCCGTGCCAGCAGCCGCGGTAATACGGAGGATGCAAGCGTTATCCGGATTTATTGGGTTTAAAGGGTGCGTAGG
CGGATGCCTAAGCGTGAGGTGAAATCCCCGGGCTCAACCTGGGAACTGCCTCGCGAACTGGGTATCTGGAATGTCCGTGC
CGTGGGAGGAATGTGTGGTGTAGCGGTGAAATGCATAGAGATCACACAGAACACCGATTGCGAAGGCATCTCACGAACGG
ATGATTGACGCTGAGGCACGAAAGCGTGGGGATCAAACAGGATTAGATACCCTGGTAGTCC
>t0007171_reg-Y-4;size=7;
CCTACGGGTGGCAGCAGTGGGGAATCTTGCACAATGGACGAAAGTCTGATGCAGCGATCCCGCGTGAAGGATGAAGCATT
ACGGTGTGTAAACTTCTTTTTTGGTGGAAGACGAATGACGGTACACCAAGAATAAGAGACGGCTAACTACGTGCCAGCAG
CCGCGGTAATACGTAGGTCTCAAGCGTTATCCGGATTTACTGGGCGTAAAGTATCCGTAGCCTGATATGTAAGTCTGTTT
TCAAATCCCACGACTCAATCGTGGAAAGGGAATGGATACTGCATATCTAGAAGTTATTGGGGGTTAGTGGAATTTCCGGT
GGAGCGGTGAAATGCGTTGATATCGGAAAGAACGCCGAAAGCGAAAGCAGCTAACTATGATTAACTTGACGGTGAGGGAT
GAAAGTTTGGGTAGCAAACGGGATTAGATACCCGTGTAGTCC
>t0003447_reg-Y-4;size=7;
CCTACGGGTGGCTGCAGTGAGGAATATTGGTCAATGGGCGCAAGCCTGAACCAGCCAAGTAGCGTGCAGGACGACTGCCC
TATGGGTTGTAAACTGCTTTTACAGGGGAATAAAGTGAGGCACGTGTGCCTTTTTGCATGTACCCTGTGAATAAGGACCG
GCTAATTCCGTGCCAGCAGCCGCGGTAATACGGAAGGTCCGGGCGTTATCCGGATTTATTGGGTTTAAAGGGAGCGCAGG
CTGGATTTTAAGCGTGTTGTGAAATGTACCGGCTCAACCGGTGATGTGCAGCGCGAACTGGAGTCCTTGAGTGAGTACGA
GGTATGCGGAATTCGTGGTGTAGCGGTGAAATGCTTAGATATCACGAAGAACTCCGATTGCGAAGGCAGCGTACCAGTCC
TTAACTGACGCTAAAGCTCGAAAGTGCGGGTATCGAACAGGATTAGATACCCTTGTAGTCC
>t0008938_reg-Y-4;size=7;
CCTACGGGTGGCTGCAGTCGAGAATCATTCGCAATGGGCGAAAGCCTGACGGTGCGACGTCGCGTGGAGGATGAAGGTCT
TCGGATTGTAAACTCCTGTCATGTGGGATAAACGGTCTTTGTGCGAACAGCACGGAGAAATGATAGTACCACAGGAGGAA
GAGACGGCTAACTCTGTGCCAGCAGCCGCGGTAATACAGAGGTCTCGAGCGTTGTTCGGATTTACTGGGCGTAAAGGGAG
CGTAGGCGGTCGGGTGTGTTGAATGTGAAAGCCCAAAACTCAACGATGGAAATGCATTCAAAACTGCCCGGCTAGAGTAC
TGGAGAGGAGAGCGGAATTCTTGGTGTAGCGGTGAAATGCGTAGATATCAAGAAGAACACCGGTGGCGAAGGCGGCTCTC
TGGACAGATACTGACGCTGAGGCTCTAAAGTTAGGGGAGCAAACAGGATTAGATACCCTAGTAGTCC
>t0000525_reg-Y-4;size=7;
CCTACGGGGGGCTGCAGTGAGGAATATTGGTCAATGGGCGAGAGCCTGAACCAGCCAAGTCGCGTGAAGGATGAAGGTTC
TATGGATTGTAAACTTCTTTTGTCCGAGGGTAAAAAAGGCCACGTGTGGCTTCTTGCAAGTATCGGACGAATAAGCATCG
GCTAACTCCGTGCCAGCAGCCGCGGTAATACGGAGGATGCGAGCGTTATCCGGATTTATTGGGTTTAAAGGGTGCGTAGG
TGGTTTGTTAAGTTTGTGGTGAAAGCGTGCGGCTCAACCGTACCAAGCCATGAAAACTGGCGAACTTGAGTGCAAACGAG
GTAGGCGGAATGTGATGTGTAGCGGTGAAATGCTTAGATATGTCACAGAACCCCGATTGCGAAGGCAGCTTACCAGCATG
CAACTGACACTGAGGCACGAAAGCGTGGGTATCAAACAGGATTAGATACCCGGGTAGTCC
>t0000047_reg-Y-4;size=7;
CCTACGGGCGGCTGCAGTGGGGAATATTGGGCAATGGGGGAAACCCTGACCCAGCAACGCCGCGTGAAGGAAGAAGGCTT
TCGGGTTGTAAACTTCTTTTACCAGGGACGAAGGACGTGACGGTACCTGGAGAAAAAGCCACGGCTAACTACGTGCCAGC
AGCCGCGGTAATACGTAGGTGGCAAGCGTTGTCCGGAATTACTGGGTGTAAAGGGCGTGTAGGCGGAGCAGCAAGTCAGA
AGTGAAATCTCCGGGCTTAACCCGGAAACTGCTTTTGAAACTGTTGCCCTTGAGTATCGGAGAGGCAGGCGGAATTCCTA
GTGTAGCGGTGAAATGCGTAGATATTAGGAGGAACACCAGTGGCGAAGGCGGCCTGCTGGACGACAACTGACGCTGAGGC
GCGAAAGCGTGGGGAGCAAACAGGATTAGATACCCCAGTAGTCC
>t0017117_reg-Y-4;size=7;
CCTACGGGCGGCTGCAGTCGAGGATCATTTGCAATGGGCGAAAGCCTGACAATGCGACGCTGCGTGGAGGATGAAGGCCT
TCGGGTTGTAAACTCCTGTCATGGGGGAACAGGCGAGGGGACCCAATACGTCCCTTAGTTGAGTGTACCCCAAGAGGAAG
CGACGGCTAACTCTGTGCCAGCAGCCGCGGTAATACAGAGGTCGCAAGCGTTGTTCGGATTTACTGGGCGTAAAGGGCGC
GTAGGCGGCAGGGCGTGTCAAGTGTGAAATCTCCGGGCCCAACCCGGAAAGTGCGCTTGAAACTACCTTGCTCGAGTCCG
GAAGAGGGAATCGGAATACAGGGTGTAGCGGTGAAATGCGTTGATATCCTGTAGAACACCGGAGGCGAAGGCGGATTCCT
TGTACGGTACTGACGCTGAGGCGCGAAAGTCGGGGGAGCAAACAGGATTAGATACCCTGGTAGTCC
>t0023068_reg-Y-4;size=7;
CCTACGGGTGGCTGCAGTGAGGAATATTGGTCAATGGTCGGAAGACTGAACCAGCCAAGTAGCGTGCAGGATGACGGCCC
TACGGGTTGTAAACTGCTTTTATGCGGGGATAAAGTCGGGGACGCGTTCCCCGTTTGCAGGTACCGCATGAATAAGGACC
GGCTAATTCCGTGCCAGCAGCCGCGGTAATACGGAAGGTCCGGGCGTTATCCGGATTTATTGGGTTTAAAGGGAGCGTAG
GCGGGAGCTTAAGCGTGCCGTGAAATGCCGGTGCTCAACGTTGGCACTGCGGCGCGAACTGGGTTTCTTGAGTGCGTGGG
AAGGCGGCGGAATTCGTGGTGTAGCGGTGAAATGCTTAGATATCACGAAGAACTCCGATTGCGAAGGCAGCTGCCTGTTG
CGCTACTGACGCTGAAGCTCGAAGGTGCGGGTATCGAACAGGATTAGATACCCTTGTAGTCC
>t0019184_reg-Y-4;size=7;
CCTACGGGTGGCTGCAGTGAGGAATATTGGTCAATGGGCGAGAGCCTGAACCAGCCAAGTCGCGTGAAGGATGAAGGTTC
TATGGATTGTAAACTTCTTTTGTCCGAGGGTAAAAAAGGCTACGTGTAGCTTCTTGCAAGTATCGGACGAATAAGCATCG
GCTAACTCCGTGCCAGCAGCCGCGGTAATACGGAGGATGCGAGCGTTATCCGGATTTATTGGGTTTAAAGGGTGCGTAGG
TGGTTTGTTAAGTTTGTGGTGAAAGCGTGCGGCTCAACCGTACCAAGCCATGAAAACTGGCGAACTTGAGTGCAAACGAG
GTAGGCGGAATGTGATGTGTAGCGGTGAAATGCTTAGATATGTCACAGAACCCCGATTGCGAAGGCAGCTTACCAGCATG
CAACTGACACTGAGGCACGAAAGCGTGGGTATCAAACAGGATTAGATACCCTAGTAGTCC
>t0010122_reg-Y-4;size=7;
CCTACGGGGGGCTGCAGTGAGGAATATTGGTCAATGGGCGCGAGCCTGAACCAGCCAAGTAGCGTGCAGGAAGACGGCCC
TATGGGTTGTAAACTGCTTTTATGCGGGGATAAAGTCGCCCACGTGTGGGTGTTTGTAGGTACCGCATGAATAAGGACCG
GCTAATTCCGTGCCAGCAGCCGCGGTAATACGGAAGGTCCGGGCGTTATCCGGATTTATTGGGTTTAAAGGGAGCGCAGG
CCGGCTTTTAAGCGTGACGTGAAATGTGGATGCTCAACATCTGAACTGCGTCGCGAACTGGAGGCCTTGAGTGCATTCGA
CGTCGGCGGAATTCGTGGTGTAGCGGTGAAATGCTTAGATATCACGAAGAACTCCGATTGCGCAGGCAGCTGACGAGACT
GTAACTGACGCTAAAGCTCGAAAGTGCGGGTATCGAACAGGATTAGATACCCTTGTAGTCC
>t0013430_reg-Y-4;size=7;
CCTACGGGTGGCTGCAGTGAGGAATATTGGTCAATGGACGGAAGTCTGAACCAGCCAAGTAGCGTGCAGGATGACGGCCC
TATGGGTTGTAAACTGCTTTTATCAGGGGATAAAGTGAGGTATGTATACCTTTTTGCATGTACCTGATGAATAAGGACCG
GCTAATTCCGTGCCAGCAGCCGCGGTAATACGGAAGGTCCGGGCGTTATCCGGATTTATTGGGTTTAAAGGGAGCGCAGG
CGGACAGTTAAGCGTGACGTGAAATGCAGCGGCTCAACCGTATGAAGTGCGTCGCGAACTGGCAGTCTTGAGTGAGTACG
ATGTAGGCGGAATTCGTGGTGTAGCGGTGAAATGCTTAGATATCACGAAGAACTCCGATTGCGAAGGCAGCCTACAAGTC
CTTTACTGACGCTAAAGCTCGAAGGTGCGGGTATCGAACAGGATTAGATACCCCGGTAGTCC
>t0010375_reg-Y-4;size=7;
CCTACGGGGGGCTGCAGTGAGGAATATTGGTCAATGGTCGGAAGACTGAACCAGCCAAGTAGCGTGCAGGATGACGGCCC
TATGGGTTGTAAACTGCTTTTACCGGGGAACAAAGTCGGGCACGTGTGCCCGTTTGCGTGTACCCTGTGAATAAGGACCG
GCTAATTCCGTGCCAGCAGCCGCGGTAATACGGAAGGTCCGGGCGTTATCCGGATTTATTGGGTTTAAAGGGAGCGTAGG
CCGGATGGTAAGCGTGTTGTGAAATGTACGGGCTCAACCTGTGAATTGCAGCGCGAACTGCCGTCCTTGAGTAGGCGGAA
AGCTGGCGGAATTCGTTGTGTAGCGGTGAAATGCTTAGATATGACGAAGAACTCCGATTGCGAAGGCAGCTGGCTGCAGC
CTCACTGACGCTGAAGCTCGAAAGCGTGGGTATCGAACAGGATTAGATACCCCAGTAGTCC
>t0019590_reg-Y-4;size=7;
CCTACGGGCGGCTGCAGTGGGGAATCTTGCACAATGGACGAAAGTCTGATGCAGCGATCCCGCGTGAAGGATGAAGCATT
ACGGTGTGTAAACTTCTTTTTTGGTGGAAGACGAATGACGGTACACCAAGAATAAGAGACGGCTAACTACGTGCCAGCAG
CCGCGGTAATACGTAGGTCTCAAGCGTTATCCGGATTTACTGGGCGTAAAGTATCCGTAGCCTGATATGTAAGTCTGTTT
TCAAATCCCACGACTCAATCGTGGAAAGGGAATGGATACTGCATATCTAGAAGTTATTGGGGGTTAGTGGAATTTCCGGT
GGAGCGGTGAAATGCGTTGATATCGGAAAGAACGCCGAAAGCGAAAGCAGCTAACTATGATTAACTTGACGGTGAGGGAT
GAAAGTTTGGGTAGCAAACGGGATTAGATACCCCAGTAGTCC
>t0001204_reg-Y-4;size=7;
CCTACGGGGGGCTGCAGTGGGGAATATTGCACAATGGACGAAAGTCTGATGCAGCAATTCTGCGTGAAGGATGAAGCATT
ACGGTGTGTAAACTTCTTTTTTGGTAGAAGACGAATGACGGTATACCAAGAATAAGGGACGGCTAACTATGTGCCAGCAG
CCGCGGTAATACATAGGTCCCGAGCGTTATCCGGATTTACTGGGCGTAAAGTGTCCGTAGCCTGATATGTAAGTCTGTTT
TCAAATATTGTGGCTTAACCATAAAGAGGGAATAGATACTGCATATCTTGAAGTTGTTGGGGGTTAGTGGAATTTCCGGT
GGAGCGGTGAAATGCGTTGATATCGGAAAGAACGCCGAAAGCGAAAGCAGCTAACTACAATAAACTTGACGGTGAGGGAC
GAAAGCTTGGGGAGCAAACGGGATTAGATACCCCAGTAGTCC
>t0002370_reg-Y-4;size=7;
CCTACGGGGGGCTGCAGTCGAGGATCATTTGCAATGGGCGAAAGCCTGACAATGCGACGCTGCGTGGAGGATGAAGGCCT
TCGGGTTGTAAACTCCTGTCATGGGGGAACAGGCGAGGGGACCCAATACGTCCCTTAGTTGAGTGTACCCCAAGAGGAAG
GGACGGCTAACTCTGTGCCAGCAGCCGCGGTAATACAGAGGTCCCTAGCGTTGTTCGGATTTACTGGGCGTAAAGGGCGC
GTAGGCGGCAGGGCGTGTCAAGTGTGAAATCTCCGGGCTCAACCCGGAAAGTGCGCTTGAAACTACCTTGCTCGAGTATG
GGAGAGGGAATCGGAATACAGGGTGTAGCGGTGAAATGCGTTGATATCCTGTAGAACACCGGAGGCGAAGGCGGATTCCT
TGAACATCACTGACGCTGAGGCGCGAAAGTCGGGGGAGCAAACAGGATTAGATACCCGTGTAGTCC
>t0001791_reg-Y-4;size=7;
CCTACGGGGGGCTGCAGTGAGGAATATTGGACAATGGCCGGAAGGCTGATCCAGCCATGCCGCGTGCGGGAAGACGGCCC
TATGGGTTGTAAACCGCTTTTGCGGGGGAGCAATAATCACTACGAGTAGTGAGATGAGAGTACCCTGCGAATAAGCATCG
GCTAACTCCGTGCCAGCAGCCGCGGTAATACGGAGGATGCGAGCGTTATCCGGATTTATTGGGTTTAAAGGGTGCGCAGG
CGGCTTGTTAAGCGGGAGGTGAAATGCCGGCGCTCAACGTCGGAAGTGCCTCCCGAACTGGTGAGCTTGAATGACTCTGC
CGTGGGAGGAATGTGTAGTGTAGCGGTGAAATGCTTAGAGATTACACAGAACACCGATTGCGAAGGCATCTCACGAAGGG
TTGATTGACGCTGAGGCACGAAAGCGTGGGGATCAAACAGGATTAGATACCCTAGTAGTCC
>t0003686_reg-Y-4;size=7;
CCTACGGGTGGCTGCAGTGAGGAATATTGGTCAATGGGCGAGAGCCTGAACCAGCCAAGTAGCGTGCAGGACGACTGCCC
TATGGGTTGTAAACTGCTTTTATGCGGGAATAAAGTCAGGTACGTGTACCTGTTTGTATGTACCGCATGAATAAGGACCG
GCTAATTCCGTGCCAGCAGCCGCGGTAATACGGAAGGTCCGGGCGTTATCCGGATTTATTGGGTTTAAAGGGAGCGCAGG
CGGGAGATTAAGCGTGACGTGAAATGTAGCCGCTCAACGGCTGAACTGCGTCGCGAACTGGTTTTCTTGAGTGGGTACGA
CGTTGGCGGAATTCGTGGTGTAGCGGTGAAATGCTTAGATATCACGAAGAACCCCGATTGCGAAGGCAGCCGACGAGTCC
CCAACTGACGCTAATGCTCGAAAGTGCGGGTATCGAACAGGATTAGATACCCGAGTAGTCC
>t0028993_reg-Y-4;size=7;
CCTACGGGGGGCTGCAGTAGGGAATATTGGACAATGGGGGAAACCCTGATCCAGCGACGCCGCGTGAGTGAAGAAGTATT
TCGGTACGTAAAGCTCTATCAGCAGGGAAGAAAATGACGGTACCTGACTAAGAAGCACCGGCTAAATACGTGCCAGCAGC
CGCGGTAATACGTATGGTGCAAGCGTTATTCGGATTTACTGGGTGTAAAGGGAGCGTAGACGGCATAGCAAGTCTGAAGT
GAAATGCGGGGGCTCAACCCCTGAACTGCTTTGGAAACTGTTAAGCTAGAGTGTCGGAGAGGTTAGTGGAATTCCTAGTG
TAGCGGTGAAATGCGTAGATATTAGGAGGAACACCGGTGGCGAAGGCGGCTAACTGGACGATAACTGACGTTGAGGCTCG
AAAGCGTGGGGAGCAAACAGGATTAGATACCCTAGTAGTCC
>t0025307_reg-Y-4;size=7;
CCTACGGGTGGCTGCAGTGGGGAATCTTGCACAATGGACGAAAGTCTGATGCAGCGATCCCGCGTGAAGGATGAAGCATT
ACGGTGTGTAAACTTCTTTTTTGGTGGAAGACGAATGACGGTACACCAAGAATAAGAGACGGCTAACTACGTGCCAGCAG
CCGCGGTAATACGTAGGTCTCAAGCGTTATCCGGATTTACTGGGCGTAAAGTATCCGTAGCCTGATATGTAAGTCTGTTT
TCAAATCCCACGACTCAATCGTGGAAAGGGAATGGATACTGCATATCTAGAAGTTATTGGGGGTTAGTGGAATTTCCGGT
GGAGCGGTGAAATGCGTTGATATCGGAAAGAACGCCGAAAGCGAAAGCAGCTAACTATGATTAACTTGACGGTGAGGGAT
GAAAGTTTGGGTAGCAAACGGGATTAGATACCCCGGTAGTCC
>t0024326_reg-Y-4;size=7;
CCTACGGGAGGCTGCAGTGAGGAATATTGGACAATGGCCGGAAGGCTGATCCAGCCATGCCGCGTGAAGGATAAGGTCCT
ATGGATTGTAAACTTCTTTTGAGTGGGAGCAATAAGGATGTCGAGACATCCGATGAGAGTACCATTCGAATAAGCATCGG
CTAACTCCGTGCCAGCAGCCGCGGTAATACGGAGGATGCGAGCGTTATCCGGATTTATTGGGTTTAAAGGGTGCGTAGGC
GGTTTGTCAAGTCAGCGGTGAAACGCAAGGGCTTAACCCTTGACCTGCCGTTGAAACTGATTGACTAGAATGCGGATGCT
GTGGGAGGAATGTGTGGTGTAGCGGTGAAATGCATAGATATCACACAGAACACCGATTGCGAAGGCATCTCACAAATCCG
TGATTGACGCTGAGGCACGAAAGTGTGGGGATCAAACAGGATTAGATACCCTTGTAGTCC
>t0010317_reg-Y-4;size=7;
CCTACGGGTGGCTGCAGTGAGGAATATTGGTCAATGGACGGAAGTCTGAACCAGCCAAGTCGCGTGAAGGAAGAATGTCC
TATGGATTGTAAACTTCTTTTGGGAGGGGATAAAGGGCGCCACGCGTGGTGTTTTGCAGGTACCTCCCGAATAAGGATCG
GCTAACTCCGTGCCAGCAGCCGCGGTAATACGGAGGATCCGAGCGTTATCCGGATTCATTGGGTTTAAAGGGTGCGTAGG
CGGCGTACTAAGTCAGCGGTGAAAGGCAGGCGCTCAACGTCTGGACTGCCGTTGAAACTGGCATGCTAGAGTGCGGACAA
GGATGGCGGAATGTGTCATGTAGCGGTGAAATGCATAGATATGACACAGAACACCGATTGCGAAGGCAGCTGTCCGGGCC
GCAACTGACGCTGAGGCACGAAAGCGTGGGGATCGAACAGGATTAGATACCCCTGTAGTCC
>t0000880_reg-Y-4;size=7;
CCTACGGGTGGCAGCAGTGGGGAATATTGGACAATGGGGGAAACCCTGATCCAGCGACGCCGCGTGAGTGAAGAAGTATT
TCGGTATGTAAAGCTCTATCAGCAGGGAAGATGATGACGGTACCTGACTAAGAAGCACCGGCTAAATACGTGCCAGCAGC
CGCGGTAATACGTATGGTGCAAGCGTTATCCGGATTTACTGGGTGTAAAGGGAGCGTAGGCGGCCGTGCAAGTCAGGTGT
GAAATCCCGGGGCTCAACCCCGGTACTGCACTTGAAACTGCGTGGCTGGAGTACAGGAGAGGCAGGCGGAATTCCTAGTG
TAGCGGTGAAATGCGTAGATATTAGGAAGAACACCGGTGGCGAAGGCGGCCTGCTGGACTGGATACTGACGCTGAGGCTC
GAAAGCGTGGGGAGCAAACAGGATTAGATACCCTAGTAGTCC
>t0005655_reg-Y-4;size=7;
CCTACGGGTGGCTGCAGTGGGGAATATTGGACAATGGGGGAAACCCTGATCCAGCGACGCCGCGTGAGTGAAGAAGTATT
TCGGTATGTAAAGCTCTATCAGCAGGGAAGATGATGACGGTACCTGACTAAGAAGCACCGGCTAAATACGTGCCAGCAGC
CGCGGTAATACGTATGGTGCAAGCGTTATCCGGATTTACTGGGTGTAAAGGGAGCGTAGGCGGCCGTGCAAGTCAGGTGT
GAAATCCCGGGGCTCAACCCCGGTACTGCACTTGAAACTGCGTGGCTGGAGTACAGGAGAGGCAGGCGGAATTCCTAGTG
TAGCGGTGAAATGCGTAGATATTAGGAAGAACACCGGTGGCGAAGGCGGCCTGCTGGACTGGATACTGACGCTGAGGCTC
GAAAGCGTGGGGAGCAAACAGGATTAGATACCCTTGTAGTCC
>t0025812_reg-Y-4;size=7;
CCTACGGGGGGCTGCAGTGGGGAATATTGCACAATGGGCGAAAGCCTGATGCAGCGACGCCGCGTGAGCGAAGAAGTATT
TCGGTATGTAAAGCTCTATCAGCAGGGAAGATAATGACGGTACCTGACTAAGAAGCACCGGCTAAATACGTGCCAGCAGC
CGCGGTAATACGTATGGTGCAAGCGTTATCCGGATTTACTGGGTGTAAAGGGAGCGTAGGCGGTTTTACAAGTCTGATGT
GAAAGCCCGGGGCTCAACTCCGGTATTGCATTGGAAACTGTAGAACTAGAGTGTCGGAGGGGTAAGTGGAATTCCTAGTG
TAGCGGTGAAATGCGTAGATATTAGGAGGAACACCAGTGGCGAAGGCGGCTTACTGGACGATTACTGACGCTGAGGCTCG
AAAGCGTGGGGAGCAAACAGGATTAGATACCCTAGTAGTCC
>t0003102_reg-Y-4;size=7;
CCTACGGGCGGCTGCAGTGAGGAATATTGGTCAATGGGCGAGAGCCTGAACCAGCCAAGTCGCGTGAAGGATGAAGGTTC
TATGGATTGTAAACTTCTTTTGTCCGAGGGTAAAAAAGGCTACGTGTAGCTTCTTGCAAGTATCGGACGAATAAGCATCG
GCTAACTCCGTGCCAGCAGCCGCGGTAATACGGAGGATGCGAGCGTTATCCGGATTTATTGGGTTTAAAGGGTGCGTAGG
TGGTTTGTTAAGTTTGTGGTGAAAGCGTGCGGCTCAACCGTACCAAGCCATGAAAACTGGCGAACTTGAGTGCAAACGAG
GTAGGCGGAATGTGATGTGTAGCGGTGAAATGCTTAGATATGTCACAGAACCCCGATTGCGAAGGCAGCTTACCAGCATG
CAACTGACACTGAGGCACGAAAGCGTGGGTATCAAACAGGATTAGATACCCTAGTAGTCC
>t0011047_reg-Y-4;size=7;
CCTACGGGTGGCTGCAGTCGAGGATCATTTGCAATGGGCGAAAGCCTGACAATGCGACGCTGCGTGCAGGATGAAGGCCT
TCGGGTTGTAAACTGCTGTTGGGAGGGAAAAGGACGCGGGGCCCAACAAGCCCTGCCGTTTGATTGTACTTCCAGAGAAA
GTCGCGGCTAACTCTGTGCCAGCAGCCGCGGTAATACAGAGGCGACGAGCGTTGTTCGGATTTACTGGGCGTAAAGCGTG
CGCAGGCGGTGGACCATGTCCGACGTGAAATCCCGGGGCTCAGCTCCGGAAGTGCGTCGGAAACCGGTCCGCTGGAGACC
GGGAAGGGAGTCTGGAACACACGGTGTAGCGGTGAAATGCGTTGATATCGTGTGGAACACCGGAAGCGAAGGCGAGACTC
TGGAACGGATCTGACGCTCATGCACGAAAGCGTGGGGAGCAAACAGGATTAGATACCCCAGTAGTCC
>t0021180_reg-Y-4;size=7;
CCTACGGGGGGCTGCAGTCGAGGATCATTTGCAATGGGCGAAAGCCTGACAATGCGACGCTGCGTGGAGGATGAAGGCCT
TCGGGTTGTAAACTCCTGTCATGGGGGAACAGGCGAGGGGACCCAACACGTCCCTTAGTTGAGTGTACCCCAAGAGGAAG
CGACGGCTAACTCTGTGCCAGCAGCCGCGGTAATACAGAGGTCGCAAGCGTTGTTCGGATTTACTGGGCGTAAAGGGCGC
GTAGGCGGCATGGCGTGTCGGATGTGAAATCTCCGGGCTCAACCCGGAAAGTGCGTCCGAAACTACCGTGCTGGAGTATG
GGAGAGGGAATCGGAATATAGGGTGTAGCGGTGAAATGCGTTGATATCCTATAGAACACCGGAGGCGAAGGCGGATTCCT
TGAACATCACTGACGCTGAGGCGCGAAAGTCGGGGGAGCAAACAGGATTAGATACCCTAGTAGTCC
>t0005841_reg-Y-4;size=7;
CCTACGGGCGGCTGCAGTGAGGAATATTGGTCAATGGGCGGAAGCCTGAACCAGCCAAGTAGCGTGCAGGAAGACGGCCC
TATGGGTTGTAAACTGCTTTTACCGGGGAATAAAGAGGCCTACGTGTAGGCCGTTGCATGTACCCGTTGAATAAGGACCG
GCTAATTCCGTGCCAGCAGCCGCGGTAATACGGAAGGTCCGGGCGTTATCCGGATTTATTGGGTTTAAAGGGAGCGTAGG
CCGGTTTTTAAGCGTGTTGTGAAATGTGTGGGCTCAACCTATGCACTGCAGCGCGAACTGGAGACCTTGAGTGCGCGGGA
AGCCGGCGGAATTCGTTGTGTAGCGGTGAAATGCTTAGATATGACGAAGACCTCCGATTGCGAAGGCAGCTGGCTGTAGC
GTTACTGACGCTGAAGCTCGAAAGCGTGGGTATCGAACAGGATTAGATACCCTAGTAGTCC
>t0031147_reg-Y-4;size=7;
CCTACGGGAGGCTGCAGTGAGGAATATTGGTCAATGGGCGCGAGCCTGAACCAGCCAAGTAGCGTGCAGGACGACTGCCC
TATGGGTTGTAAACTGCTTTTATCAGGGAATAAAGTGAGGCACGCGTGCCTTTTTGTATGTACCTGGTGAATAAGGACCG
GCTAATTCCGTGCCAGCAGCCGCGGTAATACGGAAGGTCCGGGCGTTATCCGGATTTATTGGGTTTAAAGGGAGCGCAGG
CGGGCTTTTAAGCGTGACGTGAAATGTGGCGGCTCAACCGCCGAACTGCGTCGCGAACTGGGGGCCTTGAGTGAGTACGA
CGTTGGCGGAATTCGTGGTGTAGCGGTGAAATGCTTAGATATCACGAAGAACCCCGATTGCGAAGGCAGCCGACGAGTCC
TTAACTGACGCTAAAGCTCGAAAGTGCGGGTATCGAACAGGATTAGATACCCTTGTAGTCC
>t0001326_reg-Y-4;size=7;
CCTACGGGCGGCTGCAGTGAGGAATATTGGTCAATGGACGGAAGTCTGAACCAGCCAAGTCGCGTGAAGGAAGAATGTCC
TATGGATTGTAAACTTCTTTTGGGAGGGGATAAAGGGCGCCACGCGTGGTGTTTTGCAGGTACCTCCCGAATAAGGATCG
GCTAACTCCGTGCCAGCAGCCGCGGTAATACGGAGGATCCGAGCGTTATCCGGATTCATTGGGTTTAAAGGGTGCGTAGG
CGGCGTACTAAGTCAGCGGTGAAAGGCAGGCGCTCAACGTCTGGACTGCCGTTGAAACTGGCATGCTAGAGTGCGGACAA
GGATGGCGGAATGTGTCATGTAGCGGTGAAATGCATAGATATGACACAGAACACCGATTGCGAAGGCAGCTGTCCGGGCC
GCAACTGACGCTGAGGCACGAAAGCGTGGGGATCGAACAGGATTAGATACCCCGGTAGTCC
>t0010459_reg-Y-4;size=7;
CCTACGGGTGGCTGCAGTGGGGAATCTTGCACAATGGACGAAAGTCTGATGCAGCGATCCCGCGTGAAGGATGAAGCATT
ACGGTGTGTAAACTTCTTTTTTGGTGGAAGACGAATGACGGTACACCAAGAATAAGAGACGGCTAACTACGTGCCAGCAG
CCGCGGTAATACGTAGGTCTCAAGCGTTATCCGGATTTACTGGGCGTAAAGTATCCGTAGCCTGATATGTAAGTCTGTTT
TCAAATCCCACGACTCAATCGTGGAAAGGGAATGGATACTGCATATCTAGAAGTTATTGGGGGTTAGTGGAATTTCCGGT
GGAGCGGTGAAATGCGTTGATATCGGAAAGAACGCCGAAAGCGAAAGCAGCTAACTATGATTAACTTGACGGTGAGGGAT
GAAAGTTTGGGTAGCAAACGGGATTAGATACCCCAGTAGTCC
>t0026481_reg-Y-4;size=7;
CCTACGGGTGGCTGCAGTGAGGAATATTGGTCAATGGACGGAAGTCTGAACCAGCCAAGTAGCGTGCAGGATGACGGCCC
TACGGGTTGTAAACTGCTTTTGTGCGGGAATAAAGAGGGGGACGTGTCCCCCGTTGCATGTACCGCACGAATAAGGACCG
GCTAATTCCGTGCCAGCAGCCGCGGTAATACGGAAGGTCCGGGCGTTATCCGGATTTATTGGGTTTAAAGGGAGCGTAGG
CCGGAGATTAAGCGTGACGTGAAATGTAGATGCTCAACATCTGCACTGCGTCGCGAACTGGTTTTCTTGAGTGCGCAGGA
AGTTGGCGGAATTCGTTGTGTAGCGGTGAAATGCTTAGATATGACGAAGAACTCCGATTGCGAAGGCAGCTGACTGTAGC
GTAACTGACGCTGAAGCTCGAAAGTGTGGGTATCGAACAGGATTAGATACCCGAGTAGTCC
>t0020615_reg-Y-4;size=7;
CCTACGGGTGGCTGCAGTGAGGAATATTGGTCAATGGGCGCGAGCCTGAACCAGCCAAGTAGCGTGCAGGATGACTGCCC
TATGGGTTGTAAACTGCTTTTATGCGGGGATAAAGTGTGCCACTTGTGGTGTTTTGCATGTACCGCATGAATAAGGACCG
GCTAATTCCGTGCCAGCAGCCGCGGTAATACGGAAGGTCCGGGCGTTATCCGGATTTATTGGGTTTAAAGGGAGCGCAGG
CCGGGGATTAAGCGTGACGTGAAATGTGGGGGCTCAACCTCCGATGTGCGTCGCGAACTGGTCCTCTTGAGTGGGTACGA
GGTACGCGGAATTCGTGGTGTAGCGGTGAAATGCTTAGATATCACGAAGAACCCCGATTGCGAAGGCAGCGTACCAGTCC
CTTACTGACGCTAAAGCTCGAAGGTGCGGGTATCGAACAGGATTAGATACCCTAGTAGTCC
>t0016498_reg-Y-4;size=7;
CCTACGGGTGGCTGCAGTGAGGAATATTGGTCAATGGGCGGAAGCCTGAACCAGCCAAGTAGCGTGCAGGAAGACGGCCC
TATGGGTTGTAAACTGCTTTTATGCGGGAATAAAGAGGCCCACGTGTGGGCCGTTGCATGTACCGCATGAATAAGGACCG
GCTAATTCCGTGCCAGCAGCCGCGGTAATACGGAAGGTCCGGGCGTTATCCGGATTTATTGGGTTTAAAGGGAGCGTAGG
CCGGTTTTTAAGCGTGTTGTGAAATGTGTGGGCTCAACCTATGCACTGCAGCGCGAACTGGAGACCTTGAGTGCGCGGGA
AGCCGGCGGAATTCGTTGTGTAGCGGTGAAATGCTTAGATATGACGAAGACCTCCGATTGCGAAGGCAGCTGGCTGTAGC
GTTACTGACGCTGAAGCTCGAAAGCGTGGGTATCGAACAGGATTAGATACCCCAGTAGTCC
>t0006903_reg-Y-4;size=7;
CCTACGGGTGGCTGCAGTGAGGAATATTGGTCAATGGGCGGAAGCCTGAACCAGCCAAGTAGCGTGGAGGATGACGGCCC
TACGGGTTGTAAACTCCTTTTATGCGGGGATAAAGTTCGGGACGCGTCCCGTTTTGCAGGTACCGCATGAATAAGGACCG
GCTAATTCCGTGCCAGCAGCCGCGGTAATACGGAAGGTCCGGGCGTTATCCGGATTTATTGGGTTTAAAGGGAGCGCAGA
CGGCCTGTTAAGCGTGCAGTGAAATGTGGGTGCTCAACATCTGCACTGCTGCGTGAACTGGCGGGCTTGAGTTGTCTGGA
GGTGCGCGGAATTCGTGGTGTAGCGGTGAAATGCTTAGATATCACGAGGAACTCCGATTGCGAAGGCAGCGCACCGTTGG
CACACTGACGTTGAGGCTCGAAGGTGCGGGTATCGAACAGGATTAGATACCCTAGTAGTCC
>t0006915_reg-Y-4;size=7;
CCTACGGGTGGCTGCAGTGAGGAATATTGGTCAATGGGCGGAAGCCTGAACCAGCCAAGTAGCGTGTGGGACGACGGCCC
TACGGGTTGTAAACCACTTTTTCGCGGGGATAACCGCCGGGCTGCGGCCCGGCCTGCAGGTACCGCGTGAATAAGGACCG
GCTAATTCCGTGCCAGCAGCCGCGGTAATACGGAAGGTCCGGGCGTTATCCGGATTTATTGGGTTTAAAGGGAGCGTAGG
CGGGAGCTTAAGCGTGTTGTGAAAAGTCGGGGCTCAACCCCGTCCGTGCAGCGCGAACTGGGCTCCTTGAGTGCGCGGGA
GGCACGCGGAATTCGTGGTGTAGCGGTGAAATGCTTAGATATCACGAAGAACTCCGATTGCGAAGGCAGCGTGCCGTAGC
GTTACTGACGCTGAAGCTCGAAGGTGCGGGTATCGAACAGGATTAGATACCCGGGTAGTCC
>t0005580_reg-Y-4;size=7;
CCTACGGGTGGCTGCAGTGAGGAATATTGGTCAATGGGAGGAATCCTGAACCAGCCATGCCGCGTGCGGGAAGAAGGCCC
TACGGGTTGTAAACCGCTTTTGCCCGGGAGTAATAAGGGGGGTGCGCCCCCCGATGAGAGTACCGGGCGAATAAGCATCG
GCTAACTCCGTGCCAGCAGCCGCGGTAATACGGAGGATGCGAGCGTTATCCGGATTTATTGGGTTTAAAGGGTGCGCAGG
CGGCGCGGTAAGTCAGCGGTGAAATGTCCCGGCTCAACCGGGGAGCTGCCGTTGATACTGTCGTGCTTGAGTGCGAACGG
CGCCGGCGGAATGTGTGGTGTAGCGGTGAAATGCATAGATATCACACAGAACACCGATCGCGAAGGCAGCTGGCGAGGAC
GCAACTGACGCTGAGGCACGAAGGCGTGGGGATCGAACAGGATTAGATACCCTAGTAGTCC
>t0005888_reg-Y-4;size=7;
CCTACGGGGGGCTGCAGTGGGGAATATTGGACAATGGGGGAAACCCTGATCCAGCGACGCCGCGTGAGTGAAGAAGTATT
TCGGTATGTAAAGCTCTATCAGCAGGGAAGATGATGACGGTACCTGACTAAGAAGCACCGGCTAAATACGTGCCAGCAGC
CGCGGTAATACGTATGGTGCAAGCGTTATCCGGATTTACTGGGTGTAAAGGGAGCGTAGGCGGCTATGCAAGTCAGATGT
GAAAGCCCGGGGCTTAACCCCGGGACTGCATTTGAAACTGCGTAGCTTGAGTGCAGGAGAGGCAGGCGGAATTCCTAGTG
TAGCGGTGAAATGCGTAGATATTAGGAAGAACACCGGTGGCGAAGGCGGCCTGCTGGACTGAGACTGACGCTGAGGCTCG
AAAGCGTGGGGAGCAAACAGGATTAGATACCCCAGTAGTCC
>t0011395_reg-Y-4;size=7;
CCTACGGGGGGCAGCAGTGAGGAATATTGGACAATGGCCGAGAGGCTGATCCAGCCATGCCGCGTGCGGGAAGACGGCCC
TATGGGTTGTAAACCGCTTTTGTTGGGGAGCAATAAGGTCCACGTGTGGATCGATGAGAGTACCCAGCGAATAAGCATCG
GCTAACTCCGTGCCAGCAGCCGCGGTAATACGGAGGATGCAAGCGTTATCCGGATTTATTGGGTTTAAAGGGTGCGTAGG
CGGATGCCTAAGCGTGAGGTGAAATCCCCGGGCTCAACCTGGGAACTGCCTCGCGAACTGGGTATCTGGAATGTCCGTGC
CGTGGGAGGAATGTGTGGTGTAGCGGTGAAATGCATAGAGATCACACAGAACACCGATTGCGAAGGCATCTCACGAACGG
ATGATTGACGCTGAGGCACGAAAGCGTGGGGATCAAACAGGATTAGATACCCCAGTAGTCC
>t0015733_reg-Y-4;size=7;
CCTACGGGTGGCTGCAGTGGGGAATATTGGACAATGGGGGGAACCCTGATCCAGCGACGCCGCGTGAGTGAAGAAGTATT
TCGGTATGTAAAGCTCTATCAGCAGGGAAGATGATGACGGTACCTGACTAAGAAGCACCGGCTAAATACGTGCCAGCAGC
CGCGGTAATACGTATGGTGCAAGCGTTATCCGGATTTACTGGGTGTAAAGGGAGCGTAGGCGGCTGTGCAAGTCAGGCGT
GAAATCCCGGGGCTCAACCCCGGTACTGCGCTTGAAACTGCGTAGCTTGAGTACAGGAGAGGCAGGCGGAATTCCTAGTG
TAGCGGTGAAATGCGTAGATATTAGGAAGAACACCGGTGGCGAAGGCGGCCTGCTGGACTGGAAACTGACGCTGAGGCTC
GAAAGCGTGGGGAGCAAACAGGATTAGATACCCCAGTAGTCC
>t0006212_reg-Y-4;size=7;
CCTACGGGGGGCTGCAGTGGGGAATATTGCACAATGGGCGCAAGCCTGATGCAGCGACGCCGCGTGAGTGATGAAGTATT
TCGGTATGTAAAGCTCTATCAGCAGGGAAGATAATGACGGTACCTGACTAAGAAGCCCCGGCTAACTACGTGCCAGCAGC
CGCGGTAATACGTAGGGGGCAAGCGTTATCCGGATTTACTGGGTGTAAAGGGAGCGTAGGTGGTAAGGCAAGCCAGAAGT
GAAAATCCGGGGCTCAACTCCGGAACTGCTTTTGGAACTGTCCTACTTGAGTGCAGGAGAGGTAAGCGGAATTCCTAGTG
TAGCGGTGAAATGCGTAGATATTAGGAGGAACACCAGTGGCGAAGGCGGCTTACTGGACTGTAACTGACACTGAGGCTCG
AAAGCGTGGGGAGCAAACAGGATTAGATACCCCAGTAGTCC
>t0006361_reg-Y-4;size=7;
CCTACGGGTGGCTGCAGTGAGGAATATTGGTCAATGGACGGAAGTCTGAACCAGCCAAGTAGCGTGCAGGATGACGGCCC
TATGGGTTGTAAACTGCTTTTATCAGGGGATAAAGTGAGGTATGTATACCTTTTTGCATGTACCTGATGAATAAGGACCG
GCTAATTCCGTGCCAGCAGCCGCGGTAATACGGAAGGTCCGGGCGTTATCCGGATTTATTGGGTTTAAAGGGAGCGCAGG
CGGACAGTTAAGCGTGACGTGAAATGCAGCGGCTCAACCGTATGAAGTGCGTCGCGAACTGGCAGTCTTGAGTGAGTACG
ATGTAGGCGGAATTCGTGGTGTAGCGGTGAAATGCTTAGATATCACGAAGAACTCCGATTGCGAAGGCAGCCTACAAGTC
CTTTACTGACGCTAAAGCTCGAAGGTGCGGGTATCGAACAGGATTAGATACCCGTGTAGTCC
>t0005137_reg-Y-4;size=7;
CCTACGGGCGGCTGCAGTGAGGAATATTGGTCAATGGGCGGAAGCCTGAACCAGCCAAGTAGCGTGCAGGAAGACGGCCC
TATGGGTTGTAAACTGCTTTTACCGGGGAATAAAGAGGCCTACGTGTAGGCCGTTGCATGTACCCGTTGAATAAGGACCG
GCTAATTCCGTGCCAGCAGCCGCGGTAATACGGAAGGTCCGGGCGTTATCCGGATTTATTGGGTTTAAAGGGAGCGTAGG
CCGGTTTTTAAGCGTGTTGTGAAATGTGTGGGCTCAACCTATGCACTGCAGCGCGAACTGGAGACCTTGAGTGCGCGGGA
AGCCGGCGGAATTCGTTGTGTAGCGGTGAAATGCTTAGATATGACGAAGACCTCCGATTGCGAAGGCAGCTGGCTGTAGC
GTTACTGACGCTGAAGCTCGAAAGCGTGGGTATCGAACAGGATTAGATACCCGAGTAGTCC
>t0011217_reg-Y-4;size=7;
CCTACGGGAGGCTGCAGTGGGGAATATTGCACAATGGGGGAAACCCTGATGCAGCGACGCCGCGTGAGTGAAGAAGTATT
TCGGTATGTAAAGCTCTATCAGCAGGGAAGAAAATGACGGTACCTGACTAAGAAGCCCCGGCTAAATACGTGCCAGCAGC
CGCGGTAATACGTATGGGGCAAGCGTTATCCGGATTTACTGGGTGTAAAGGGAGCGCAGGCGGCAAGGCAAGTCAGAAGT
GAAAACCCGGGGCTCAACCCCGTGATTGCTTTTGAGACTGTTTAGCTGGAGTGCAGGAGGGGCAAGCGGAATTCCTAGTG
TAGCGGTGAAATGCGTAGATATTAGGAAGAACACCGGTGGCGAAGGCGGCTTGCTGGACTGTAACTGACGCTGAGGCTCG
AAGGCGTGGGGAGCAAACAGGATTAGATACCCTAGTAGTCC
>t0006252_reg-Y-4;size=7;
CCTACGGGTGGCTGCAGTGAGGAATATTGGTCAATGGTCGGAAGACTGAACCAGCCAAGTAGCGTGCAGGACGACGGCCC
TACGGGTTGTAAACTGCTTTTATGCGGGGATAAAGTCGGGGACGCGTTCCCCGTTTGCAGGTACCGCATGAATAAGGACC
GGCTAATTCCGTGCCAGCAGCCGCGGTAATACGGAAGGTCCGGGCGTTATCCGGATTTATTGGGTTTAAAGGGAGCGTAG
GCGGGAGCTTAAGCGTGCCGTGAAATGCCGGTGCTCAACGTTGGCACTGCGGCGCGAACTGGGTTTCTTGAGTGCGTGGG
AAGGCGGCGGAATTCGTGGTGTAGCGGTGAAATGCTTAGATATCACGAAGAACTCCGATTGCGAAGGCAGCTGCCTGTTG
CGCTACTGACGCTGAAGCTCGAAGGTGCGGGTATCGAACAGGATTAGATACCCGAGTAGTCC
>t0001787_reg-Y-4;size=7;
CCTACGGGGGGCAGCAGTGGGGAATCTTGCACAATGGACGAAAGTCTGATGCAGCGATCCCGCGTGAAGGATGAAGCATT
ACGGTGTGTAAACTTCTTTTTTGGTGGAAGACGAATGACGGTACACCAAGAATAAGAGACGGCTAACTACGTGCCAGCAG
CCGCGGTAATACGTAGGTCTCAAGCGTTATCCGGATTTACTGGGCGTAAAGTATCCGTAGCCTGATATGTAAGTCTGTTT
TCAAATCCCACGACTCAATCGTGGAAAGGGAATGGATACTGCATATCTAGAAGTTATTGGGGGTTAGTGGAATTTCCGGT
GGAGCGGTGAAATGCGTTGATATCGGAAAGAACGCCGAAAGCGAAAGCAGCTAACTATGATTAACTTGACGGTGAGGGAT
GAAAGTTTGGGTAGCAAACGGGATTAGATACCCCTGTAGTCC
>t0017892_reg-Y-4;size=7;
CCTACGGGCGGCTGCAGTGGGGAATATTGCACAATGGACGAAAGTCTGATGCAGCAATTCTGCGTGAAGGATGAAGCATT
ACGGTGTGTAAACTTCTTTTTTGGTAGAAGACGAATGACGGTATACCAAGAATAAGGGACGGCTAACTATGTGCCAGCAG
CCGCGGTAATACATAGGTCCCGAGCGTTATCCGGATTTACTGGGCGTAAAGTGTCCGTAGCCTGATATGTAAGTCTGTTT
TCAAATATTGTGGCTTAACCATAAAGAGGGAATAGATACTGCATATCTTGAAGTTGTTGGGGGTTAGTGGAATTTCCGGT
GGAGCGGTGAAATGCGTTGATATCGGAAAGAACGCCGAAAGCGAAAGCAGCTAACTACAATAAACTTGACGGTGAGGGAC
GAAAGCTTGGGGAGCAAACGGGATTAGATACCCTAGTAGTCC
>t0022269_reg-Y-4;size=7;
CCTACGGGTGGCTGCAGTGAGGAATATTGGACAATGGCCGGAAGGCTGATCCAGCCATGCCGCGTGCGGGAAGACGGCCC
TATGGGTTGTAAACCGCTTTTGCGAGGGAGCAATAAGGTCCACGTGTGGGCCGATGAGAGTACCTTGCGAATAAGCATCG
GCTAACTCCGTGCCAGCAGCCGCGGTAATACGGAGGATGCAAGCGTTATCCGGATTTATTGGGTTTAAAGGGTGCGCAGG
CGGCTTGTTAAGCGGGAGGTGAAATGCCGGCGCTCAACGTCGGAAGTGCCTCCCGAACTGGTGAGCTTGAATGACTCTGC
CGTGGGAGGAATGTGTAGTGTAGCGGTGAAATGCTTAGAGATTACACAGAACACCGATTGCGAAGGCATCTCACGAAGGG
TTGATTGACGCTGAGGCACGAAAGCGTGGGGATCAAACAGGATTAGATACCCTAGTAGTCC
>t0013791_reg-Y-4;size=7;
CCTACGGGGGGCTGCAGTCGAGGATCATTCGCAATGGGCGAAAGCCTGACGATGCGACGCTGCGTGGAGGATGAAGGCCC
TCGGGTCGTAAACTCCTGTCATGAGGGAAAAGGCGAGGGCGCCCAACACGCGCCTTAGTTGATGGTACCTCAAGAGGAAG
GGACGGCTAACTCTGTGCCAGCAGCCGCGGTAATACAGAGGTCCCTAGCGTTGTTCGGATTTACTGGGCGTAAAGGGCAC
GTAGGCGGCATGGCGTGTCGAGTGTGAAATCTCCGGGCCCAACCCGGAAAGTGCGCTCGAAACTACCATGCTGGAGTACG
GGAGAGGGAGTCGGAATGCAGGGTGTAGCGGTGAAATGCGTTGATATCCTGCAGAACACCGGAGGCGAAGGCGGACTCCT
GGAACGTTACTGACGCTAAGGTGCGAAAGTCGGGGGAGCAAACAGGATTAGATACCCGAGTAGTCC
>t0039320_reg-Y-4;size=7;
CCTACGGGTGGCTGCAGTGAGGAATATTGGTCAATGGACGCGAGTCTGAACCAGCCAAGTAGCGTGCAGGAAGACGGCCC
TATGGGTTGTAAACTGCTTTTATGAGGGGATAAAGTGCGGGACGCGTCCCGCTTTGCAGGTACCTCATGAATAAGGACCG
GCTAATTCCGTGCCAGCAGCCGCGGTAATACGGAAGGTCCGGGCGTTATCCGGATTTATTGGGTTTAAAGGGAGCGTAGG
CGGATGCTTAAGCGTGTCGTGAAATGCCGCGGCTCAACCGTGGCACTGCGGCGCGAACTGGGTGTCTTGAGTGTGCTGAA
AGTAGGCGGAATTCGTGGTGTAGCGGTGAAATGCTTAGATATCACGAGGAACTCCGATTGCGAAGGCAGCTTACTGTATC
ACAACTGACGCTGAAGCTCGAAGGCGCGGGTATCGAACAGGATTAGATACCCTAGTAGTCC
>t0009053_reg-Y-4;size=7;
CCTACGGGGGGCTGCAGTGAGGAATATTGGTCAATGGGCGAGAGCCTGAACCAGCCAAGTCGCGTGAAGGATGAAGGTTC
TATGGATTGTAAACTTCTTTTGTCCGAGGGTAAAAAAGGCTACGTGTAGCTTCTTGCAAGTATCGGACGAATAAGCATCG
GCTAACTCCGTGCCAGCAGCCGCGGTAATACGGAGGATGCGAGCGTTATCCGGATTTATTGGGTTTAAAGGGTGCGTAGG
TGGTTTGTTAAGTTTGTGGTGAAAGCGTGCGGCTCAACCGTACCAAGCCATGAAAACTGGCGAACTTGAGTGCAAACGAG
GTAGGCGGAATGTGATGTGTAGCGGTGAAATGCTTAGATATGTCACAGAACCCCGATTGCGAAGGCAGCTTACCAGCATG
CAACTGACACTGAGGCACGAAAGCGTGGGTATCAAACAGGATTAGATACCCTTGTAGTCC
>t0011673_reg-Y-4;size=7;
CCTACGGGTGGCTGCAGTGGGGAATATTGCACAATGGACGAAAGTCTGATGCAGCAATTCTGCGTGAAGGATGAAGCATT
ACGGTGTGTAAACTTCTTTTTTGGTAGAAGACGAATGACGGTATACCAAGAATAAGGGACGGCTAACTATGTGCCAGCAG
CCGCGGTAATACATAGGTCCCGAGCGTTATCCGGATTTACTGGGCGTAAAGTGTCCGTAGCCTGATATGTAAGTCTGTTT
TCAAATATTGTGGCTTAACCATAAAGAGGGAATAGATACTGCATATCTTGAAGTTGTTGGGGGTTAGTGGAATTTCCGGT
GGAGCGGTGAAATGCGTTGATATCGGAAAGAACGCCGAAAGCGAAAGCAGCTAACTACAATAAACTTGACGGTGAGGGAC
GAAAGCTTGGGGAGCAAACGGGATTAGATACCCCAGTAGTCC
>t0011481_reg-Y-4;size=7;
CCTACGGGAGGCTGCAGTGAGGAATATTGGTCAATGGGCGAGAGCCTGAACCAGCCAAGTAGCGTGCAGGATGACGGCCC
TATGGGTTGTAAACTGCTTTTGTAAGGGAACAAAGTGCGGGACGCGTCCCGTTTTGCGTGTACCTTACGAATAAGGACCG
GCTAATTCCGTGCCAGCAGCCGCGGTAATACGGAAGGTCCGGGCGTTATCCGGATTTATTGGGTTTAAAGGGAGCGTAGG
CCGAAGGTTAAGCGTGTTGTGAAATGTAGTCGCTCAACGGGTGCACTGCAGCGCGAACTGGCTTTCTTGAGTGCGCGGAA
AGTTGGCGGAATTCGTTGTGTAGCGGTGAAATGCTTAGATATGACGAAGAACTCCGATTGCGAAGGCAGCTGACTGTAGC
GTAACTGACGCTGATGCTCGAAAGCGTGGGTATCGAACAGGATTAGATACCCGTGTAGTCC
>t0018591_reg-Y-4;size=7;
CCTACGGGTGGCTGCAGTGAGGAATATTGGACAATGGCCGAGAGGCTGATCCAGCCATGCCGCGTGCGGGAGGACGGCCC
TATGGGTTGTAAACCGCTTTTGTCAGGGGGCAATAAGGTCTACGTGTAGACTGATGAGAGTACCTGGCGAATAAGCATCG
GCTAACTCCGTGCCAGCAGCCGCGGTAATACGGAGGATGCAAGCGTTATCCGGATTTATTGGGTTTAAAGGGTGCGTAGG
CGGAGTCTTAAGCGTGAGGTGAAATGCCACTGCTCAACAGTGGAACTGCCTCGCGAACTGGGATTCTGGAATGCCCCTGC
CGTGGGAGGAATGTGTGGTGTAGCGGTGAAATGCATAGAGATCACACAGAACACCGATTGCGAAGGCATCTCACGAAGGG
GTGATTGACGCTGAGGCACGAAAGCGTGGGGATCAAACAGGATTAGATACCCTGGTAGTCC
>t0007353_reg-Y-4;size=7;
CCTACGGGCGGCTGCAGTGAGGAATATTGGTCAATGGCCGGAAGGCTGAACCAGCCAAGTAGCGTGAGGGATGGCTGCCC
TATGGGTTGTAAACCTCTTTTGTCGGGGAATAAAGTGAGTCACGTGTGGTTCATTGCATGTACCCGTCGAATAAGCATCG
GCTAACTCCGTGCCAGCAGCCGCGGTAATACGGAGGATGCGAGCGTTATCCGGATTTATTGGGTTTAAAGGGAGCGTAGG
CGGGAGATCAAGTCAGTTGTGAAATGTACGGGCTCAACCCGTGCACTGCAGTTGAAACTGGTTTTCTTGAGTGCGTAAGA
GGCAGGCGGAATTCGTCGTGTAGCGGTGAAATGCTTAGATATGACGAAGAACTCCGATTGCGAAGGCAGCTTGCTGGGCC
GCGACTGACGCTGAAGCTCGAAGGTGCGGGTATCAAACAGGATTAGATACCCCAGTAGTCC
>t0027503_reg-Y-4;size=7;
CCTACGGGCGGCTGCAGTGGGGAATATTGGACAATGGGGGAAACCCTGATCCAGCGACGCCGCGTGAGTGAAGAAGTATT
TCGGTATGTAAAGCTCTATCAGCAGGGAAGATGATGACGGTACCTGACTAAGAAGCACCGGCTAAATACGTGCCAGCAGC
CGCGGTAATACGTATGGTGCAAGCGTTATCCGGATTTACTGGGTGTAAAGGGAGCGTAGGCGGCTATGCAAGTCAGATGT
GAAAGCCCGGGGCTTAACCCCGGGACTGCATTTGAAACTGCGTAGCTTGAGTGCAGGAGAGGCAGGCGGAATTCCTAGTG
TAGCGGTGAAATGCGTAGATATTAGGAAGAACACCGGTGGCGAAGGCGGCCTGCTGGACTGAGACTGACGCTGAGGCTCG
AAAGCGTGGGGAGCAAACAGGATTAGATACCCTTGTAGTCC
>t0016896_reg-Y-4;size=7;
CCTACGGGTGGCTGCAGTCGAGGATCATTCGCAATGGGCGAAAGCCTGACGATGCGACGCTGCGTGGAGGATGGAGGCCT
TCGGGTTGTAAACTCCTGTCATGGGGGATGAGGCGAGGGGACCCAACACGTCCCTTGGTTGACCGTACCCCAAGAGGAAG
CGACGGCTAACTCTGTGCCAGCAGCCGCGGTAATACAGAGGTCGCAAGCGTTGTTCGGATTTACTGGGCGTAAAGGGCGC
GTAGGCGGCGTGGCGTGTCAAGTGTGAAATCTCCGGGCCCAACCCGGAAAGTGCGCTTGAAACTACCATGCTCGAGGCCG
GGAGGGGGAATCGGAATATAGGGTGTAGCGGTGAAATGCGTTGATATCCTATAGAACACCGGAGGCGAAGGCGGATTCCT
TGAACGGTTCTGACGCTGAGGCGCGAAAGTCGGGGGAGCAAACAGGATTAGATACCCTAGTAGTCC
>t0003031_reg-Y-4;size=7;
CCTACGGGTGGCTGCAGTGAGGAATATTGGTCAATGGGCGGAAGCCTGAACCAGCCAAGTAGCGTGCAGGAAGACGGCCC
TATGGGTTGTAAACTGCTTTTACCGGGGAATAAAGAGGCCTACGTGTAGGCCGTTGCATGTACCCGTTGAATAAGGACCG
GCTAATTCCGTGCCAGCAGCCGCGGTAATACGGAAGGTCCGGGCGTTATCCGGATTTATTGGGTTTAAAGGGAGCGTAGG
CCGGTTTTTAAGCGTGTTGTGAAATGTGTGGGCTCAACCTATGCACTGCAGCGCGAACTGGAGACCTTGAGTGCGCGGGA
AGCCGGCGGAATTCGTTGTGTAGCGGTGAAATGCTTAGATATGACGAAGACCTCCGATTGCGAAGGCAGCTGGCTGTAGC
GTTACTGACGCTGAAGCTCGAAAGCGTGGGTATCGAACAGGATTAGATACCCGTGTAGTCC
>t0009668_reg-Y-4;size=7;
CCTACGGGCGGCTGCAGTGAGGAATATTGGTCAATGGTCGGAAGACTGAACCAGCCAAGTAGCGTGCAGGATGACGGCCC
TACGGGTTGTAAACTGCTTTTATGCGGGGATAAAGTCGGGGACGCGTTCCCCGTTTGCAGGTACCGCATGAATAAGGACC
GGCTAATTCCGTGCCAGCAGCCGCGGTAATACGGAAGGTCCGGGCGTTATCCGGATTTATTGGGTTTAAAGGGAGCGTAG
GCGGGAGCTTAAGCGTGCCGTGAAATGCCGGTGCTCAACGTTGGCACTGCGGCGCGAACTGGGTTTCTTGAGTGCGTGGG
AAGGCGGCGGAATTCGTGGTGTAGCGGTGAAATGCTTAGATATCACGAAGAACTCCGATTGCGAAGGCAGCTGCCTGTTG
CGCTACTGACGCTGAAGCTCGAAGGTGCGGGTATCGAACAGGATTAGATACCCCAGTAGTCC
>t0022345_reg-Y-4;size=7;
CCTACGGGTGGCTGCAGTGGGGAATATTGCACAATGGGCGCAAGCCTGATGCAGCGACGCCGCGTGAGTGATGAAGTATT
TCGGTATGTAAAGCTCTATCAGCAGGGAAGATAATGACGGTACCTGACTAAGAAGCCCCGGCTAACTACGTGCCAGCAGC
CGCGGTAATACGTAGGGGGCAAGCGTTATCCGGATTTACTGGGTGTAAAGGGAGCGTAGGTGGTAAGGCAAGCCAGAAGT
GAAAATCCGGGGCTCAACTCCGGAACTGCTTTTGGAACTGTCCTACTTGAGTGCAGGAGAGGTAAGCGGAATTCCTAGTG
TAGCGGTGAAATGCGTAGATATTAGGAGGAACACCAGTGGCGAAGGCGGCTTACTGGACTGTAACTGACACTGAGGCTCG
AAAGCGTGGGGAGCAAACAGGATTAGATACCCTAGTAGTCC
>t0022408_reg-Y-4;size=7;
CCTACGGGAGGCTGCAGTGAGGAATATTGGTCAATGGGCGGAAGCCTGAACCAGCCAAGTAGCGTGCAGGAAGACGGCCC
TATGGGTTGTAAACTGCTTTTACCGGGGAATAAAGAGGCCTACGTGTAGGCCGTTGCATGTACCCGTTGAATAAGGACCG
GCTAATTCCGTGCCAGCAGCCGCGGTAATACGGAAGGTCCGGGCGTTATCCGGATTTATTGGGTTTAAAGGGAGCGTAGG
CCGGTTTTTAAGCGTGTTGTGAAATGTGTGGGCTCAACCTATGCACTGCAGCGCGAACTGGAGACCTTGAGTGCGCGGGA
AGCCGGCGGAATTCGTTGTGTAGCGGTGAAATGCTTAGATATGACGAAGACCTCCGATTGCGAAGGCAGCTGGCTGTAGC
GTTACTGACGCTGAAGCTCGAAAGCGTGGGTATCGAACAGGATTAGATACCCGTGTAGTCC
>t0000088_reg-Y-4;size=7;
CCTACGGGAGGCTGCAGTGAGGAATATTGGTCAATGGTCGGAAGACTGAACCAGCCAAGTAGCGTGCAGGATGACGGCCC
TACGGGTTGTAAACTGCTTTTATGCGGGGATAAAGTCGGGGACGCGTTCCCCGTTTGCAGGTACCGCATGAATAAGGACC
GGCTAATTCCGTGCCAGCAGCCGCGGTAATACGGAAGGTCCGGGCGTTATCCGGATTTATTGGGTTTAAAGGGAGCGTAG
GCGGGAGCTTAAGCGTGCCGTGAAATGCCGGTGCTCAACGTTGGCACTGCGGCGCGAACTGGGTTTCTTGAGTGCGTGGG
AAGGCGGCGGAATTCGTGGTGTAGCGGTGAAATGCTTAGATATCACGAAGAACTCCGATTGCGAAGGCAGCTGCCTGTTG
CGCTACTGACGCTGAAGCTCGAAGGTGCGGGTATCGAACAGGATTAGATACCCTAGTAGTCC
>t0011964_reg-Y-4;size=7;
CCTACGGGTGGCTGCAGTCGAGGATCATTTGCAATGGGCGAAAGCCTGACAATGCGACGCTGCGTGGAGGATGAAGGCCT
TCGGGTTGTAAACTCCTGTCATGGGGGAACAGGCGAGGGGACCCAATACGTCCCTTAGTTGAGTGTACCCCAAGAGGAAG
CGACGGCTAACTCTGTGCCAGCAGCCGCGGTAATACAGAGGTCGCAAGCGTTGTTCGGATTTACTGGGCGTAAAGGGCGC
GTAGGCGGCAGGGCGTGTCAAGTGTGAAATCTCCGGGCCCAACCCGGAAAGTGCGCTTGAAACTACCTTGCTCGAGTCCG
GAAGAGGGAATCGGAATACAGGGTGTAGCGGTGAAATGCGTTGATATCCTGTAGAACACCGGAGGCGAAGGCGGATTCCT
TGTACGGTACTGACGCTGAGGCGCGAAAGTCGGGGGAGCAAACAGGATTAGATACCCGAGTAGTCC
>t0008259_reg-Y-4;size=7;
CCTACGGGTGGCTGCAGTGAGGAATATTGGTCAATGGTCGGGAGACTGAACCAGCCAAGTAGCGTGAGGGACGACTGCCC
TATGGGTTGTAAACCTCTTTTGTTTGGGAATAAAGTGCCGTACGTGTACGGTTTTGTATGTACCTTACGAATAAGCATCG
GCTAATTCCGTGCCAGCAGCCGCGGTAATACGGAAGATGCGAGCGTTATCCGGATTTATTGGGTTTAAAGGGAGCGTAGG
CGGGCTGTTAAGTCTGCGGTTAAATGTCGGCGCCCAACGTCGTCATGCCGTGGAAACTGGCGGTCTTGAATGCGGTCAAG
GGAGGCGGAACTCGCCATGTAGCGGTGAAATGCTTAGATATGGCGAAGAACCCCGATTGCGAAGGCAGCCTCCTGGCCCG
TGATTGACGCTGAGGCTCGAAAGCGCGGGTATCGAACAGGATTAGATACCCTAGTAGTCC
>t0000129_reg-Y-4;size=7;
CCTACGGGGGGCAGCAGTGAGGAATATTGGACAATGGCCGAGAGGCTGATCCAGCCATGCCGCGTGCGGGAAGACGGCCC
TATGGGTTGTAAACCGCTTTTGTTGGGGAGCAATAAGGTCCACGTGTGGATCGATGAGAGTACCCAGCGAATAAGCATCG
GCTAACTCCGTGCCAGCAGCCGCGGTAATACGGAGGATGCAAGCGTTATCCGGATTTATTGGGTTTAAAGGGTGCGTAGG
CGGATGCCTAAGCGTGAGGTGAAATCCCCGGGCTCAACCTGGGAACTGCCTCGCGAACTGGGTATCTGGAATGTCCGTGC
CGTGGGAGGAATGTGTGGTGTAGCGGTGAAATGCATAGAGATCACACAGAACACCGATTGCGAAGGCATCTCACGAACGG
ATGATTGACGCTGAGGCACGAAAGCGTGGGGATCAAACAGGATTAGATACCCTAGTAGTCC
>t0005871_reg-Y-4;size=7;
CCTACGGGGGGCTGCAGTGAGGAATATTGGTCAATGGGCGCGAGCCTGAACCAGCCAAGTAGCGTGCAGGACGACTGCCC
TATGGGTTGTAAACTGCTTTTATCAGGGAATAAAGTGAGGCACGCGTGCCTTTTTGTATGTACCTGGTGAATAAGGACCG
GCTAATTCCGTGCCAGCAGCCGCGGTAATACGGAAGGTCCGGGCGTTATCCGGATTTATTGGGTTTAAAGGGAGCGCAGG
CGGGCTTTTAAGCGTGACGTGAAATGTGGCGGCTCAACCGCCGAACTGCGTCGCGAACTGGGGGCCTTGAGTGAGTACGA
CGTTGGCGGAATTCGTGGTGTAGCGGTGAAATGCTTAGATATCACGAAGAACCCCGATTGCGAAGGCAGCCGACGAGTCC
TTAACTGACGCTAAAGCTCGAAAGTGCGGGTATCGAACAGGATTAGATACCCCAGTAGTCC
>t0000454_reg-Y-4;size=7;
CCTACGGGTGGCAGCAGTGGGGAATCTTGCACAATGGACGAAAGTCTGATGCAGCGATCCCGCGTGAAGGATGAAGCATT
ACGGTGTGTAAACTTCTTTTTTGGTGGAAGACGAATGACGGTACACCAAGAATAAGAGACGGCTAACTACGTGCCAGCAG
CCGCGGTAATACGTAGGTCTCAAGCGTTATCCGGATTTACTGGGCGTAAAGTATCCGTAGCCTGATATGTAAGTCTGTTT
TCAAATCCCACGACTCAATCGTGGAAAGGGAATGGATACTGCATATCTAGAAGTTATTGGGGGTTAGTGGAATTTCCGGT
GGAGCGGTGAAATGCGTTGATATCGGAAAGAACGCCGAAAGCGAAAGCAGCTAACTATGATTAACTTGACGGTGAGGGAT
GAAAGTTTGGGTAGCAAACGGGATTAGATACCCTAGTAGTCC
>t0016884_reg-Y-4;size=7;
CCTACGGGGGGCTGCAGTGAGGAATATTGGTCAATGGTCGGAAGACTGAACCAGCCAAGTAGCGTGCAGGACGACGGCCC
TACGGGTTGTAAACTGCTTTTATGCGGGGATAACCGGCGGCACTTGTGCCGCCCTGCAGGTACCGCATGAATAAGGACCG
GCTAATTCCGTGCCAGCAGCCGCGGTAATACGGAAGGTCCGGGCGTTATCCGGATTTATTGGGTTTAAAGGGAGCGCAGG
CGGGAGTCTAAGCGTGCCGTGAAAAGCTGTGGCTCAACCACAGTCGTGCGGCGCGAACTGGTCTTCTTGAGTTCACGGTA
AGCGGGCGGAATTCGTGGTGTAGCGGTGAAATGCTTAGATATCACGAGGAACCCCGATTGCGAAGGCAGCCCGCTGCAGT
GTTACTGACGCTCATGCTCGAAGGCGCGGGTATCGAACAGGATTAGATACCCTAGTAGTCC
>t0002982_reg-Y-4;size=7;
CCTACGGGAGGCTGCAGTCGAGAATCATTCGCAATGGGCGAAAGCCTGACGGTGCGACGTCGCGTGGAGGATGAAGGTCT
TCGGATTGTAAACTCCTGTCATGTGGGATAAACGGTCTTTGTGCGAACAGCACGGAGAAATGATAGTACCACAGGAGGAA
GAGACGGCTAACTCTGTGCCAGCAGCCGCGGTAATACAGAGGTCTCGAGCGTTGTTCGGATTTACTGGGCGTAAAGGGAG
CGTAGGCGGTCGGGTGTGTTGAATGTGAAAGCCCAAAACTCAACGATGGAAATGCATTCAAAACTGCCCGGCTAGAGTAC
TGGAGAGGAGAGCGGAATTCTTGGTGTAGCGGTGAAATGCGTAGATATCAAGAAGAACACCGGTGGCGAAGGCGGCTCTC
TGGACAGATACTGACGCTGAGGCTCTAAAGTTAGGGGAGCAAACAGGATTAGATACCCTGGTAGTCC
>t0000477_reg-Y-4;size=7;
CCTACGGGGGGCTGCAGTGAGGAATATTGGTCAATGGACGGAAGTCTGAACCAGCCAAGTAGCGTGCAGGATGACGGCCC
TATGGGTTGTAAACTGCTTTTATCAGGGGATAAAGTGAGGTATGTATACCTTTTTGCATGTACCTGATGAATAAGGACCG
GCTAATTCCGTGCCAGCAGCCGCGGTAATACGGAAGGTCCGGGCGTTATCCGGATTTATTGGGTTTAAAGGGAGCGCAGG
CGGACAGTTAAGCGTGACGTGAAATGCAGCGGCTCAACCGTATGAAGTGCGTCGCGAACTGGCAGTCTTGAGTGAGTACG
ATGTAGGCGGAATTCGTGGTGTAGCGGTGAAATGCTTAGATATCACGAAGAACTCCGATTGCGAAGGCAGCCTACAAGTC
CTTTACTGACGCTAAAGCTCGAAGGTGCGGGTATCGAACAGGATTAGATACCCGAGTAGTCC
>t0000293_reg-Y-4;size=7;
CCTACGGGTGGCTGCAGTCGAGGATCATTTGCAATGGGCGAAAGCCTGACAATGCGACGCTGCGTGGAGGATGAAGGCCT
TCGGGTTGTAAACTCCTGTCATGGGGGAACAGGCGAGGGGACCCAATACGTCCCTTAGTTGAGTGTACCCCAAGAGGAAG
GGACGGCTAACTCTGTGCCAGCAGCCGCGGTAATACAGAGGTCCCTAGCGTTGTTCGGATTTACTGGGCGTAAAGGGCGC
GTAGGCGGCAGGGCGTGTCAAGTGTGAAATCTCCGGGCTCAACCCGGAAAGTGCGCTTGAAACTACCTTGCTCGAGTATG
GGAGAGGGAATCGGAATACAGGGTGTAGCGGTGAAATGCGTTGATATCCTGTAGAACACCGGAGGCGAAGGCGGATTCCT
TGAACATCACTGACGCTGAGGCGCGAAAGTCGGGGGAGCAAACAGGATTAGATACCCTGGTAGTCC
>t0035861_reg-Y-4;size=7;
CCTACGGGGGGCTGCAGTGAGGAATATTGGACAATGGCCGGAAGGCTGATCCAGCCATGCCGCGTGCGGGAAGACGGCCC
TATGGGTTGTAAACCGCTTTTGCGAGGGAGCAATAAGGTCCACGTGTGGGCCGATGAGAGTACCTTGCGAATAAGCATCG
GCTAACTCCGTGCCAGCAGCCGCGGTAATACGGAGGATGCAAGCGTTATCCGGATTTATTGGGTTTAAAGGGTGCGCAGG
CGGCTTGTTAAGCGGGAGGTGAAATGCCGGCGCTCAACGTCGGAAGTGCCTCCCGAACTGGTGAGCTTGAATGACTCTGC
CGTGGGAGGAATGTGTAGTGTAGCGGTGAAATGCTTAGAGATTACACAGAACACCGATTGCGAAGGCATCTCACGAAGGG
TTGATTGACGCTGAGGCACGAAAGCGTGGGGATCAAACAGGATTAGATACCCGAGTAGTCC
>t0040055_reg-Y-4;size=7;
CCTACGGGGGGCTGCAGTGAGGAATATTGGTCAATGGACGGAAGTCTGAACCAGCCAAGTAGCGTGCAGGATGACGGCCC
TATGGGTTGTAAACTGCTTTTATCAGGGGATAAAGTGAGGTATGTATACCTTTTTGCATGTACCTGATGAATAAGGACCG
GCTAATTCCGTGCCAGCAGCCGCGGTAATACGGAAGGTCCGGGCGTTATCCGGATTTATTGGGTTTAAAGGGAGCGCAGG
CGGACAGTTAAGCGTGACGTGAAATGCAGCGGCTCAACCGTATGAAGTGCGTCGCGAACTGGCAGTCTTGAGTGAGTACG
ATGTAGGCGGAATTCGTGGTGTAGCGGTGAAATGCTTAGATATCACGAAGAACTCCGATTGCGAAGGCAGCCTACAAGTC
CTTTACTGACGCTAAAGCTCGAAGGTGCGGGTATCGAACAGGATTAGATACCCCGGTAGTCC
>t0004288_reg-Y-4;size=7;
CCTACGGGGGGCTGCAGTGAGGAATATTGGACAATGGCCGGAAGGCTGATCCAGCCATGCCGCGTGCGGGAAGACGGCCC
TATGGGTTGTAAACCGCTTTTGCGAGGGAGCAATAAGGTCCACGTGTGGGCCGATGAGAGTACCTTGCGAATAAGCATCG
GCTAACTCCGTGCCAGCAGCCGCGGTAATACGGAGGATGCAAGCGTTATCCGGATTTATTGGGTTTAAAGGGTGCGCAGG
CGGCTTGTTAAGCGGGAGGTGAAATGCCGGCGCTCAACGTCGGAAGTGCCTCCCGAACTGGTGAGCTTGAATGACTCTGC
CGTGGGAGGAATGTGTAGTGTAGCGGTGAAATGCTTAGAGATTACACAGAACACCGATTGCGAAGGCATCTCACGAAGGG
TTGATTGACGCTGAGGCACGAAAGCGTGGGGATCAAACAGGATTAGATACCCTAGTAGTCC
>t0012388_reg-Y-4;size=7;
CCTACGGGCGGCTGCAGTGAGGAATATTGGTCAATGGGCGGAAGCCTGAACCAGCCAAGTAGCGTGCAGGAAGACGGCCC
TATGGGTTGTAAACTGCTTTTATGCGGGAATAAAGAGGCCCACGTGTGGGCCGTTGCATGTACCGCATGAATAAGGACCG
GCTAATTCCGTGCCAGCAGCCGCGGTAATACGGAAGGTCCGGGCGTTATCCGGATTTATTGGGTTTAAAGGGAGCGTAGG
CCGGTTTTTAAGCGTGTTGTGAAATGTGTGGGCTCAACCTATGCACTGCAGCGCGAACTGGAGACCTTGAGTGCGCGGGA
AGCCGGCGGAATTCGTTGTGTAGCGGTGAAATGCTTAGATATGACGAAGACCTCCGATTGCGAAGGCAGCTGGCTGTAGC
GTTACTGACGCTGAAGCTCGAAAGCGTGGGTATCGAACAGGATTAGATACCCCTGTAGTCC
>t0008511_reg-Y-4;size=7;
CCTACGGGCGGCTGCAGTCGAGGATCATTTGCAATGGGCGAAAGCCTGACAATGCGACGCTGCGTGGAGGATGAAGGCCT
TCGGGTTGTAAACTCCTGTCATGGGGGAACAGGCGAGGATACCTAATACGTATCTTAGTTGAGTGTACCCCAAGAGGAAT
TGGCGGCTAACTCTGTGCCAGCAGCCGCGGTAATACAGAGGCCAAGAGCGTTGTTCGGATTTACTGGGCGTAAAGGGCGC
GTAGGCGGCGAGGCGTGTCGGATGTGAAATCTCCGGGCTCAACCCGGAAAGTGCGTCCGAAACTACCTTGCTGGAGTCCG
GGAGAGGGAATCGGAATACAGGGTGTAGCGGTGAAATGCGTTGATATCCTGTAGAACACCGGAGGCGAAGGCGGATTCCT
TGAACGGTACTGACGCTGAGGCGCGAAAGTCGGGGGAGCAAACAGGATTAGATACCCTGGTAGTCC
>t0008302_reg-Y-4;size=7;
CCTACGGGTGGCTGCAGTGAGGAATATTGGTCAATGGGCGAGAGCCTGAACCAGCCAAGTAGCGTGCAGGATGACGGCCC
TACGGGTTGTAAACTGCTTTTGCGGGAGGATAAAGTGGCCCACGTGTGGGCCTTTGCAGGTATCCCGTGAATAAGGACCG
GCTAATTCCGTGCCAGCAGCCGCGGTAATACGGAAGGTCCAGGCGTTATCCGGATTTATTGGGTTTAAAGGGAGCGCAGG
CGGAGGATCAAGCCAGCCGTAAAATTGTGGGGCTCAACCCCATTCAGCGGTTGGAACTGGTTCCCTTGGTTGCGGGAAGG
GCAGGCGGAACTCGTGGTGTAGCGGTGAAATGCATAGATATCACGAAGAACTCCGATCGCGAAGGCAGCCTGCCGGCCCG
TTAACGACGCTCATGCTCGAAGGTGCGGGTATCAAACAGGATTAGATACCCCAGTAGTCC
>t0005088_reg-Y-4;size=7;
CCTACGGGCGGCTGCAGTGAGGAATATTGGTCAATGGACGGAAGTCTGAACCAGCCAAGTAGCGTGCAGGATGACGGCCC
TATGGGTTGTAAACTGCTTTTATCAGGGGATAAAGTGAGGTATGTATACCTTTTTGCATGTACCTGATGAATAAGGACCG
GCTAATTCCGTGCCAGCAGCCGCGGTAATACGGAAGGTCCGGGCGTTATCCGGATTTATTGGGTTTAAAGGGAGCGCAGG
CGGACAGTTAAGCGTGACGTGAAATGCAGCGGCTCAACCGTATGAAGTGCGTCGCGAACTGGCAGTCTTGAGTGAGTACG
ATGTAGGCGGAATTCGTGGTGTAGCGGTGAAATGCTTAGATATCACGAAGAACTCCGATTGCGAAGGCAGCCTACAAGTC
CTTTACTGACGCTAAAGCTCGAAGGTGCGGGTATCGAACAGGATTAGATACCCGAGTAGTCC
>t0016322_reg-Y-4;size=7;
CCTACGGGGGGCTGCAGTGAGGAATATTGGTCAATGGGCGGAAGCCTGAACCAGCCAAGTAGCGTGTGGGACGACGGCCC
TACGGGTTGTAAACCACTTTTTCGCGGGGATAACCGCCGGGCTGCGGCCCGGCCTGCAGGTACCGCGTGAATAAGGACCG
GCTAATTCCGTGCCAGCAGCCGCGGTAATACGGAAGGTCCGGGCGTTATCCGGATTTATTGGGTTTAAAGGGAGCGTAGG
CGGGAGCTTAAGCGTGTTGTGAAAAGTCGGGGCTCAACCCCGTCCGTGCAGCGCGAACTGGGCTCCTTGAGTGCGCGGGA
GGCACGCGGAATTCGTGGTGTAGCGGTGAAATGCTTAGATATCACGAAGAACTCCGATTGCGAAGGCAGCGTGCCGTAGC
GTTACTGACGCTGAAGCTCGAAGGTGCGGGTATCGAACAGGATTAGATACCCGAGTAGTCC
>t0009248_reg-Y-4;size=7;
CCTACGGGTGGCTGCAGTGAGGAATATTGGTCAATGGACGGAAGTCTGAACCAGCCAAGTCGCGTGAAGGAAGAATGTCC
TATGGATTGTAAACTTCTTTTGGGAGGGGATAAAGGGCGCCACGCGTGGTGTTTTGCAGGTACCTCCCGAATAAGGATCG
GCTAACTCCGTGCCAGCAGCCGCGGTAATACGGAGGATCCGAGCGTTATCCGGATTCATTGGGTTTAAAGGGTGCGTAGG
CGGCGTACTAAGTCAGCGGTGAAAGGCAGGCGCTCAACGTCTGGACTGCCGTTGAAACTGGCATGCTAGAGTGCGGACAA
GGATGGCGGAATGTGTCATGTAGCGGTGAAATGCATAGATATGACACAGAACACCGATTGCGAAGGCAGCTGTCCGGGCC
GCAACTGACGCTGAGGCACGAAAGCGTGGGGATCGAACAGGATTAGATACCCGTGTAGTCC
>t0032713_reg-Y-4;size=7;
CCTACGGGGGGCTGCAGTGGGGAATATTGGACAATGGGGGAAACCCTGATCCAGCGACGCCGCGTGAGTGAAGAAGTATT
TCGGTATGTAAAGCTCTATCAGCAGGGAAGATGATGACGGTACCTGACTAAGAAGCACCGGCTAAATACGTGCCAGCAGC
CGCGGTAATACGTATGGTGCAAGCGTTATCCGGATTTACTGGGTGTAAAGGGAGCGTAGGCGGCTATGCAAGTCAGATGT
GAAAGCCCGGGGCTTAACCCCGGGACTGCATTTGAAACTGCGTAGCTTGAGTGCAGGAGAGGCAGGCGGAATTCCTAGTG
TAGCGGTGAAATGCGTAGATATTAGGAAGAACACCGGTGGCGAAGGCGGCCTGCTGGACTGAGACTGACGCTGAGGCTCG
AAAGCGTGGGGAGCAAACAGGATTAGATACCCTAGTAGTCC
>t0000087_reg-Y-4;size=7;
CCTACGGGGGGCTGCAGTGAGGAATATTGGTCAATGGGCGAGAGCCTGAACCAGCCAAGTAGCGTGCAGGACGACTGCCC
TATGGGTTGTAAACTGCTTTTATCAGGGAATAAAGTGCGGCACGTGTGCCGTTTTGTATGTACCTGATGAATAAGGACCG
GCTAATTCCGTGCCAGCAGCCGCGGTAATACGGAAGGTCCGGGCGTTATCCGGATTTATTGGGTTTAAAGGGAGCGCAGG
CTGGATTTTAAGCGTGTTGTGAAATGTACCGGCTCAACCGGTGATGTGCAGCGCGAACTGGAGTCCTTGAGTGAGTACGA
CGTCAGCGGAATTCGTGGTGTAGCGGTGAAATGCTTAGATATCACGAAGAACCCCGATTGCGAAGGCAGCTGACGAGTCC
TTAACTGACGCTAAAGCTCGAAAGTGCGGGTATCGAACAGGATTAGATACCCTGGTAGTCC
>t0022139_reg-Y-4;size=6;
CCTACGGGGGGCTGCAGTAGGGAATATTGGACAATGGGGGCAACCCTGATCCAGCGACGCCGCGTGAGTGAAGAAGTTAT
TCGTAATGTAAAGCTCTATCAGCAGGGACGATAATGACGGTACCTGACTAAGAAGCACCGGCTAAATACGTGCCAGCAGC
CGCGGTAATACGTATGGTGCAAGCGTTATCCGGATTTACTGGGTGTAAAGGGAGCGTAGGTGGTCTTGTAAGTCAGAAGT
GAAATGCCGGGGCTCAACCCCGGAGCTGCTTTTGAAACTGCGGGACTGGAGTGCAGGAGAGGTAAGTGGAATTCCTAGTG
TAGCGGTGAAATGCGTAGATATTAGGAGGAACACCGGTGGCGAAGGCGGCTTACTGGACTGTAACTGACACTGAGGCTCG
AAAGCGTGGGGAGCAAACAGGATTAGATACCCGAGTAGTCC
>t0010162_reg-Y-4;size=6;
CCTACGGGCGGCAGCAGTGGGGAATATTGGGCAATGGGGGAAACCCTGACCCAGCAACGCCGCGTGAAGGAAGAAGGCTT
TCGGGTTGTAAACTTCTTTTACCAGGGACGAAGGACGTGACGGTACCTGGAGAAAAAGCCACGGCTAACTACGTGCCAGC
AGCCGCGGTAATACGTAGGTGGCAAGCGTTGTCCGGAATTACTGGGTGTAAAGGGCGTGTAGGCGGAGCAGCAAGTCAGA
AGTGAAATCTCCGGGCTTAACCCGGAAACTGCTTTTGAAACTGTTGCCCTTGAGTATCGGAGAGGCAGGCGGAATTCCTA
GTGTAGCGGTGAAATGCGTAGATATTAGGAGGAACACCAGTGGCGAAGGCGGCCTGCTGGACGACAACTGACGCTGAGGC
GCGAAAGCGTGGGGAGCAAACAGGATTAGATACCCTAGTAGTCC
>t0009220_reg-Y-4;size=6;
CCTACGGGGGGCTGCAGTGAGGAATATTGGACAATGGCCGGAAGGCTGATCCAGCCATGCCGCGTGCGGGAAGGCGGCCC
TATGGGTTGTAAACCGCTTTTGCGGGGGAGCAATAAGGTGCACGCGTGCACCGATGAGAGTACCCTGCGAATAAGCATCG
GCTAACTCCGTGCCAGCAGCCGCGGTAATACGGAGGATGCAAGCGTTATCCGGATTTATTGGGTTTAAAGGGTGCGTAGG
CGGTTTGCTAAGCGGGAGGTGAAATGCCGGCGCTCAACGTCGGAAGTGCCTCCCGAACTGGTGGACTGGAATGACTCTGC
CGTGGGAGGAATGTGTAGTGTAGCGGTGAAATGCTTAGAGATTACACAGAACACCGATTGCGAAGGCATCTCACGAAGGG
TTGATTGACGCTGAGGCACGAAAGCGTGGGGATCAAACAGGATTAGATACCCTAGTAGTCC
>t0037710_reg-Y-4;size=6;
CCTACGGGAGGCTGCAGTGAGGAATATTGGACAATGGCCGGAAGGCTGATCCAGCCATGCCGCGTGCGGGAAGGCGGCCC
TATGGGTTGTAAACCGCTTTTGCGGGGGAGCAATAAGGTGCACGCGTGCACCGATGAGAGTACCCTGCGAATAAGCATCG
GCTAACTCCGTGCCAGCAGCCGCGGTAATACGGAGGATGCAAGCGTTATCCGGATTTATTGGGTTTAAAGGGTGCGTAGG
CGGTTTGCTAAGCGGGAGGTGAAATGCCGGCGCTCAACGTCGGAAGTGCCTCCCGAACTGGTGGACTGGAATGACTCTGC
CGTGGGAGGAATGTGTAGTGTAGCGGTGAAATGCTTAGAGATTACACAGAACACCGATTGCGAAGGCATCTCACGAAGGG
TTGATTGACGCTGAGGCACGAAAGCGTGGGGATCAAACAGGATTAGATACCCTAGTAGTCC
>t0020246_reg-Y-4;size=6;
CCTACGGGTGGCTGCAGTGAGGAATATTGGTCAATGGGCGAGAGCCTGAACCAGCCAAGTAGCGTGGAGGACGACGGCCC
TACGGGTTGTAAACTCCTTTTATGCGGGGATAAAGTGCCCTACGCGTAGGGTTTTGCAGGTACCGCATGAATAAGGACCG
GCTAATTCCGTGCCAGCAGCCGCGGTAATACGGAAGGTCCGGGCGTTATCCGGATTTATTGGGTTTAAAGGGAGCGCAGA
CGGGCTGTTAAGCGTGACGTGAAATCCGGGGGCTCAACCTTCGGCTGCGTCGCGAACTGGCGGCCTTGAGTGGACGGTAG
GCAGGCGGAATTCGTGGTGTAGCGGTGAAATGCTTAGATATCACGAAGAACCCCGATTGCGAAGGCAGCTTGCCGCAGTC
TTACTGACGTTCATGCTCGAAGGTGCGGGTATCGAACAGGATTAGATACCCCGGTAGTCC
>t0037075_reg-Y-4;size=6;
CCTACGGGGGGCTGCAGTGAGGAATATTGGTCAATGGGCGAGAGCCTGAACCAGCCAAGTAGCGTGCAGGATGACGGCCC
TATGGGTTGTAAACTGCTTTTATGCGGGGATAAAGTGGGCTACGCGTAGCCCTTTGCAGGTACCGCATGAATAAGGACCG
GCTAATTCCGTGCCAGCAGCCGCGGTAATACGGAAGGTCCGGGCGTTATCCGGATTTATTGGGTTTAAAGGGAGCGCAGG
CTGATGATTAAGCGTGACGTGAAATGTAGCCGCTCAACGGCTGAACTGCGTCGCGAACTGGTTATCTTGAGTGAGTTCGA
TGTGGGCGGAATTCGTGGTGTAGCGGTGAAATGCTTAGATATCACGAAGAACTCCGATTGCGAAGGCAGCCCACAAGGCC
TTTACTGACGCTAAAGCTCGAAGGTGCGGGTATCGAACAGGATTAGATACCCGAGTAGTCC
>t0020301_reg-Y-4;size=6;
CCTACGGGTGGCTGCAGTGAGGAATATTGGTCAATGGGAGGAATCCTGAACCAGCCATGCCGCGTGCGGGAAGAAGGCCC
TACGGGTTGTAAACCGCTTTTGCACGGGAGTAATAAGTGGGGTGCGCCCCGCGATGAGAGTACCGTGCGAATAAGCATCG
GCTAACTCCGTGCCAGCAGCCGCGGTAATACGGAGGATGCGAGCGTTATCCGGATTTATTGGGTTTAAAGGGTGCGCAGG
CGGCGCGGTAAGTCAGCGGTGAAATGTCCCGGCTCAACCGGGGAGCTGCCGTTGATACTGTCGTGCTTGAGTGCGAACGG
CGCCGGCGGAATGTGTGGTGTAGCGGTGAAATGCATAGATATCACACAGAACACCGATCGCGAAGGCAGCTGGCGAGGAC
GCAACTGACGCTGAGGCACGAAGGCGTGGGGATCGAACAGGATTAGATACCCCAGTAGTCC
>t0000372_reg-Y-4;size=6;
CCTACGGGGGGCTGCAGTGAGGAATATTGGTCAATGGACGCGAGTCTGAACCAGCCAAGTAGCGTGCAGGAAGACGGCCC
TATGGGTTGTAAACTGCTTTTATGAGGGGATAAAGTGCGGGACGCGTCCCGCTTTGCAGGTACCTCATGAATAAGGACCG
GCTAATTCCGTGCCAGCAGCCGCGGTAATACGGAAGGTCCGGGCGTTATCCGGATTTATTGGGTTTAAAGGGAGCGTAGG
CGGATGCTTAAGCGTGTCGTGAAATGCCGCGGCTCAACCGTGGCACTGCGGCGCGAACTGGGTGTCTTGAGTGTGCTGAA
AGTAGGCGGAATTCGTGGTGTAGCGGTGAAATGCTTAGATATCACGAGGAACTCCGATTGCGAAGGCAGCTTACTGTATC
ACAACTGACGCTGAAGCTCGAAGGCGCGGGTATCGAACAGGATTAGATACCCTAGTAGTCC
>t0010409_reg-Y-4;size=6;
CCTACGGGGGGCTGCAGTGAGGAATATTGGTCAATGGACGCGAGTCTGAACCAGCCAAGTAGCGTGCAGGAAGACGGCCC
TATGGGTTGTAAACTGCTTTTATGAGGGGATAAAGTGCGGGACGCGTCCCGCTTTGCAGGTACCTCATGAATAAGGACCG
GCTAATTCCGTGCCAGCAGCCGCGGTAATACGGAAGGTCCGGGCGTTATCCGGATTTATTGGGTTTAAAGGGAGCGTAGG
CGGATGCTTAAGCGTGTCGTGAAATGCCGCGGCTCAACCGTGGCACTGCGGCGCGAACTGGGTGTCTTGAGTGTGCTGAA
AGTAGGCGGAATTCGTGGTGTAGCGGTGAAATGCTTAGATATCACGAGGAACTCCGATTGCGAAGGCAGCTTACTGTATC
ACAACTGACGCTGAAGCTCGAAGGCGCGGGTATCGAACAGGATTAGATACCCCAGTAGTCC
>t0079149_reg-Y-4;size=6;
CCTACGGGGGGCTGCAGTCGAGGATCATTCGCAATGGGCGAAAGCCTGACGATGCGACGCTGCGTGGAGGATGGAGGCCT
TCGGGTTGTAAACTCCTGTCATGGGGGATGAGGCGAGGGGACCCAACACGTCCCTTGGTTGACCGTACCCCAAGAGGAAG
CGACGGCTAACTCTGTGCCAGCAGCCGCGGTAATACAGAGGTCGCAAGCGTTGTTCGGATTTACTGGGCGTAAAGGGCGC
GTAGGCGGCGTGGCGTGTCAAGTGTGAAATCTCCGGGCCCAACCCGGAAAGTGCGCTTGAAACTACCATGCTCGAGGCCG
GGAGGGGGAATCGGAATATAGGGTGTAGCGGTGAAATGCGTTGATATCCTATAGAACACCGGAGGCGAAGGCGGATTCCT
TGAACGGTTCTGACGCTGAGGCGCGAAAGTCGGGGGAGCAAACAGGATTAGATACCCTAGTAGTCC
>t0038842_reg-Y-4;size=6;
CCTACGGGAGGCTGCAGTGAGGAATATTGGTCAATGGACGGAAGTCTGAACCAGCCAAGTCGCGTGAAGGAAGAATGTCC
TATGGATTGTAAACTTCTTTTGGGAGGGGATAAAGGGCGCCACGCGTGGTGTTTTGCAGGTACCTCCCGAATAAGGATCG
GCTAACTCCGTGCCAGCAGCCGCGGTAATACGGAGGATCCGAGCGTTATCCGGATTCATTGGGTTTAAAGGGTGCGTAGG
CGGCGTACTAAGTCAGCGGTGAAAGGCAGGCGCTCAACGTCTGGACTGCCGTTGAAACTGGCATGCTAGAGTGCGGACAA
GGATGGCGGAATGTGTCATGTAGCGGTGAAATGCATAGATATGACACAGAACACCGATTGCGAAGGCAGCTGTCCGGGCC
GCAACTGACGCTGAGGCACGAAAGCGTGGGGATCGAACAGGATTAGATACCCGAGTAGTCC
>t0036584_reg-Y-4;size=6;
CCTACGGGTGGCTGCAGTGAGGAATATTGGACAATGGCCGAGAGGCTGATCCAGCCATGCCGCGTGCGGGAAGACGGCCC
TATGGGTTGTAAACCGCTTTTGTTGGGGAGCAATAAGGTCCACGTGTGGATCGATGAGAGTACCCAGCGAATAAGCATCG
GCTAACTCCGTGCCAGCAGCCGCGGTAATACGGAGGATGCAAGCGTTATCCGGATTTATTGGGTTTAAAGGGTGCGTAGG
CGGATGCCTAAGCGTGAGGTGAAATCCCCGGGCTCAACCTGGGAACTGCCTCGCGAACTGGGTATCTGGAATGTCCGTGC
CGTGGGAGGAATGTGTGGTGTAGCGGTGAAATGCATAGAGATCACACAGAACACCGATTGCGAAGGCATCTCACGAACGG
ATGATTGACGCTGAGGCACGAAAGCGTGGGGATCAAACAGGATTAGATACCCGAGTAGTCC
>t0020855_reg-Y-4;size=6;
CCTACGGGTGGCTGCAGTGAGGAATATTGGTCAATGGCCGGAAGGCTGAACCAGCCAAGTAGCGTGAGGGATGGCTGCCC
TATGGGTTGTAAACCTCTTTTGTCGGGGAATAAAGTGAGTCACGTGTGGTTCATTGCATGTACCCGTCGAATAAGCATCG
GCTAACTCCGTGCCAGCAGCCGCGGTAATACGGAGGATGCGAGCGTTATCCGGATTTATTGGGTTTAAAGGGAGCGTAGG
CGGGAGATCAAGTCAGTTGTGAAATGTACGGGCTCAACCCGTGCACTGCAGTTGAAACTGGTTTTCTTGAGTGCGTAAGA
GGCAGGCGGAATTCGTCGTGTAGCGGTGAAATGCTTAGATATGACGAAGAACTCCGATTGCGAAGGCAGCTTGCTGGGCC
GCGACTGACGCTGAAGCTCGAAGGTGCGGGTATCAAACAGGATTAGATACCCGTGTAGTCC
>t0010119_reg-Y-4;size=6;
CCTACGGGTGGCTGCAGTGAGGAATATTGGACAATGGCCGAGAGGCTGATCCAGCCATGCCGCGTGCGGGAAGACGGCCC
TATGGGTTGTAAACCGCTTTTGTTGGGGAGCAATAAGGTCCACGTGTGGATCGATGAGAGTACCCAGCGAATAAGCATCG
GCTAACTCCGTGCCAGCAGCCGCGGTAATACGGAGGATGCAAGCGTTATCCGGATTTATTGGGTTTAAAGGGTGCGTAGG
CGGATGCCTAAGCGTGAGGTGAAATCCCCGGGCTCAACCTGGGAACTGCCTCGCGAACTGGGTATCTGGAATGTCCGTGC
CGTGGGAGGAATGTGTGGTGTAGCGGTGAAATGCATAGAGATCACACAGAACACCGATTGCGAAGGCATCTCACGAACGG
ATGATTGACGCTGAGGCACGAAAGCGTGGGGATCAAACAGGATTAGATACCCGGGTAGTCC
>t0009371_reg-Y-4;size=6;
CCTACGGGTGGCTGCAGTGGGGGATATTGCGCAATGGGGGAAACCCTGACGCAGCAACGCCGCGTGCAGGAAGACGGCCT
TCGGGTTGTAAACTGTTGTCGCAAGGGAAGAAGAAAGTGACGGTACCTTGTGAGAAAGCCACGGCTAACTACGTGCCAGC
AGCCGCGGTAATACGTAGGTGGCAAGCGTTGTCCGGATTTACTGGGTGTAAAGGGCGCGTAGGCGGGCTTTCAAGTCAGA
TGTGAAATACCGAGGCTTAACCTCGGGGCTGCATTTGAAACTGTTAGTCTTGAGTATCGGAGAGGAAAGCGGAATTCCTA
GTGTAGCGGTGAAATGCGTAGATATTAGGAGGAACACCAGTGGCGAAGGCGGCTTTCTGGACGACAACTGACGCTGAGGC
GCGAAAGTGTGGGGAGCAAACAGGATTAGATACCCCTGTAGTCC
>t0033162_reg-Y-4;size=6;
CCTACGGGGGGCTGCAGTCGAGGATCATTCGCAATGGGCGAAAGCCTGACGATGCGACGCTGCGTGGAGGATGGAGGCCT
TCGGGTTGTAAACTCCTGTCATGGGGGATGAGGCGAGGGGACCCAACACGTCCCTTGGTTGACCGTACCCCAAGAGGAAG
CGACGGCTAACTCTGTGCCAGCAGCCGCGGTAATACAGAGGTCGCAAGCGTTGTTCGGATTTACTGGGCGTAAAGGGCGC
GTAGGCGGCGTGGCGTGTCAAGTGTGAAATCTCCGGGCCCAACCCGGAAAGTGCGCTTGAAACTACCATGCTCGAGGCCG
GGAGGGGGAATCGGAATATAGGGTGTAGCGGTGAAATGCGTTGATATCCTATAGAACACCGGAGGCGAAGGCGGATTCCT
TGAACGGTTCTGACGCTGAGGCGCGAAAGTCGGGGGAGCAAACAGGATTAGATACCCCAGTAGTCC
>t0035788_reg-Y-4;size=6;
CCTACGGGGGGCTGCAGTGAGGAATATTGGACAATGGCCGGAAGGCTGATCCAGCCATGCCGCGTGCGGGAAGACGGCCC
TATGGGTTGTAAACCGCTTTTGTTGGGGAGCAATAAGGTCCACGAGTGGATTGATGAGAGTACCCAGCGAATAAGCATCG
GCTAACTCCGTGCCAGCAGCCGCGGTAATACGGAGGATGCAAGCGTTATCCGGATTTATTGGGTTTAAAGGGTGCGTAGG
CGGATGCTTAAGCGTGAGGTGAAATGCCCGGGCTCAACCTGGGAACTGCCTCGCGAACTGGGTATCTGGAATGTCCGTGC
CGTGGGAGGAATGTGTGGTGTAGCGGTGAAATGCATAGAGATCACACAGAACACCGATTGCGAAGGCATCTCACGAACGG
ATGATTGACGCTGAGGCACGAAAGCGTGGGGATCAAACAGGATTAGATACCCGAGTAGTCC
>t0035033_reg-Y-4;size=6;
CCTACGGGTGGCTGCAGTCGAGGATCATTTGCAATGGGCGAAAGCCTGACAATGCGACGCTGCGTGGAGGATGAAGGCCT
TCGGGTTGTAAACTCCTGTCATGGGGGAACAGGCGAGGATACCTAATACGTATCTTAGTTGAGTGTACCCCAAGAGGAAT
TGGCGGCTAACTCTGTGCCAGCAGCCGCGGTAATACAGAGGCCAAGAGCGTTGTTCGGATTTACTGGGCGTAAAGGGCGC
GTAGGCGGCGAGGCGTGTCGGATGTGAAATCTCCGGGCTCAACCCGGAAAGTGCGTCCGAAACTACCTTGCTGGAGTCCG
GGAGAGGGAATCGGAATATAGGGTGTAGCGGTGAAATGCGTTGATATCCTATAGAACACCGGAGGCGAAGGCGGATTCCT
TGAACGGTACTGACGCTGAGGCGCGAAAGTCGGGGGAGCAAACAGGATTAGATACCCTAGTAGTCC
>t0023832_reg-Y-4;size=6;
CCTACGGGCGGCTGCAGTGAGGAATATTGGTCAATGGACGGAAGTCTGAACCAGCCAAGTCGCGTGAAGGAAGAATGTCC
TATGGATTGTAAACTTCTTTTGGGAGGGGATAAAGGGCGCCACGCGTGGTGTTTTGCAGGTACCTCCCGAATAAGGATCG
GCTAACTCCGTGCCAGCAGCCGCGGTAATACGGAGGATCCGAGCGTTATCCGGATTCATTGGGTTTAAAGGGTGCGTAGG
CGGCGTACTAAGTCAGCGGTGAAAGGCAGGCGCTCAACGTCTGGACTGCCGTTGAAACTGGCATGCTAGAGTGCGGACAA
GGATGGCGGAATGTGTCATGTAGCGGTGAAATGCATAGATATGACACAGAACACCGATTGCGAAGGCAGCTGTCCGGGCC
GCAACTGACGCTGAGGCACGAAAGCGTGGGGATCGAACAGGATTAGATACCCTAGTAGTCC
>t0024352_reg-Y-4;size=6;
CCTACGGGGGGCTGCAGTGAGGAATATTGGTCAATGGGCGGAAGCCTGAACCAGCCAAGTAGCGTGCAGGATGACGGCCC
TATGGGTTGTAAACTGCTTTTATGCGGGAATAAAGAGGCATACGTGTATGCCGTTGCATGTACCGCATGAATAAGGACCG
GCTAATTCCGTGCCAGCAGCCGCGGTAATACGGAAGGTCCGGGCGTTATCCGGATTTATTGGGTTTAAAGGGAGCGTAGG
CCGGTTTTTAAGCGTGTTGTGAAATGTGTGGGCTCAACCTATGCACTGCAGCGCGAACTGGAGACCTTGAGTGCGCGGGA
AGCCGGCGGAATTCGTTGTGTAGCGGTGAAATGCTTAGATATGACGAAGACCTCCGATTGCGAAGGCAGCTGGCTGTAGC
GTTACTGACGCTGAAGCTCGAAAGCGTGGGTATCGAACAGGATTAGATACCCCTGTAGTCC
>t0046436_reg-Y-4;size=6;
CCTACGGGGGGCTGCAGTGGGGAATATTGCACAATGGACGAAAGTCTGATGCAGCAATTCTGCGTGAAGGATGAAGCATT
ACGGTGTGTAAACTTCTTTTTTGGTAGAAGACGAATGACGGTATACCAAGAATAAGGGACGGCTAACTATGTGCCAGCAG
CCGCGGTAATACATAGGTCCCGAGCGTTATCCGGATTTACTGGGCGTAAAGTGTCCGTAGCCTGATATGTAAGTCTGTTT
TCAAATATTGTGGCTTAACCATAAAGAGGGAATAGATACTGCATATCTTGAAGTTGTTGGGGGTTAGTGGAATTTCCGGT
GGAGCGGTGAAATGCGTTGATATCGGAAAGAACGCCGAAAGCGAAAGCAGCTAACTACAATAAACTTGACGGTGAGGGAC
GAAAGCTTGGGGAGCAAACGGGATTAGATACCCTGGTAGTCC
>t0001611_reg-Y-4;size=6;
CCTACGGGGGGCTGCAGTGAGGAATATTGGACAATGGCCGAGAGGCTGATCCAGCCATGCCGCGTGCGGGAAGACGGCCC
TATGGGTTGTAAACCGCTTTTGTTGGGGAGCAATAAGGTCCACGTGTGGATCGATGAGAGTACCCAGCGAATAAGCATCG
GCTAACTCCGTGCCAGCAGCCGCGGTAATACGGAGGATGCAAGCGTTATCCGGATTTATTGGGTTTAAAGGGTGCGTAGG
CGGATGCCTAAGCGTGAGGTGAAATCCCCGGGCTCAACCTGGGAACTGCCTCGCGAACTGGGTGTCTGGAATGCCCCTGC
CGTGGGAGGAATGTGTGGTGTAGCGGTGAAATGCATAGAGATCACACAGAACACCGATTGCGAAGGCATCTCACGAAGGG
GTGATTGACGCTGAGGCACGAAAGCGTGGGGATCAAACAGGATTAGATACCCCAGTAGTCC
>t0007903_reg-Y-4;size=6;
CCTACGGGGGGCTGCAGTCGAGAATCATTCGCAATGGGCGAAAGCCTGACGGTGCGACGTCGCGTGGAGGATGAAGGTCT
TCGGATTGTAAACTCCTGTCATGTGGGATAAACGGTCTTTGTGCGAACAGCACGGAGAAATGATAGTACCACAGGAGGAA
GAGACGGCTAACTCTGTGCCAGCAGCCGCGGTAATACAGAGGTCTCGAGCGTTGTTCGGATTTACTGGGCGTAAAGGGAG
CGTAGGCGGTCGGGTGTGTTGAATGTGAAAGCCCAAAACTCAACGATGGAAATGCATTCAAAACTGCCCGGCTAGAGTAC
TGGAGAGGAGAGCGGAATTCTTGGTGTAGCGGTGAAATGCGTAGATATCAAGAAGAACACCGGTGGCGAAGGCGGCTCTC
TGGACAGATACTGACGCTGAGGCTCTAAAGTTAGGGGAGCAAACAGGATTAGATACCCTAGTAGTCC
>t0000643_reg-Y-4;size=6;
CCTACGGGCGGCTGCAGTAGGGAATATTGGACAATGGGGGGAACCCTGATCCAGCGACGCCGCGTGAGTGAAGAAGTTAT
TCGTAATGTAAAGCTCTATCAGCAGGGACGATAATGACGGTACCTGACTAAGAAGCACCGGCTAAATACGTGCCAGCAGC
CGCGGTAATACGTATGGTGCAAGCGTTATCCGGATTTACTGGGTGTAAAGGGAGCGTAGGTGGTCATGCAAGTCAGGAGT
GAAATACCGGGGCTCAACCCCGGGGCTGCTCTTGAAACTGCGTAACTGGAGTGCAGGAGGGGTAAGCGGAATTCCTAGTG
TAGCGGTGAAATGCGTAGATATTAGGAGGAACACCGGTGGCGAAGGCGGCTTACTGGACTGTAACTGACACTGAGGCTCG
AAAGCGTGGGGAGCAAACAGGATTAGATACCCTTGTAGTCC
>t0003852_reg-Y-4;size=6;
CCTACGGGGGGCTGCAGTGGGGAATATTGCACAATGGGGGAAACCCTGATGCAGCGACGCCGCGTGAGTGAAGAAGTATT
TCGGTATGTAAAGCTCTATCAGCAGGAAAGAAAATGACGGTACCTGACTAAGAAGCCCCGGCTAACTACGTGCCAGCAGC
CGCGGTAATACGTAGGGGGCAAGCGTTATCCGGATTTACTGGGTGTAAAGGGAGCGTAGACGGCCAAGCAAGTCTGAAGT
GAAAACCCAAGGCTCAACCATGGGACTGCTTTGGAAACTGTTAGGCTAGAGTGCAGGAGAGGTAAGTGGAATTCCTAGTG
TAGCGGTGAAATGCGTAGATATTAGGAGGAACACCAGTGGCGAAGGCGGCTTACTGGACTGTAACTGACGTTGAGGCTCG
AAAGCGTGGGGAGCAAACAGGATTAGATACCCTTGTAGTCC
>t0008488_reg-Y-4;size=6;
CCTACGGGAGGCTGCAGTGAGGAATATTGGTCAATGGGCGAGAGCCTGAACCAGCCAAGTCGCGTGAAGGATGAAGGTTC
TATGGATTGTAAACTTCTTTTGTCCGAGGGTAAAAAAGGCCACGTGTGGCTTCTTGCAAGTATCGGACGAATAAGCATCG
GCTAACTCCGTGCCAGCAGCCGCGGTAATACGGAGGATGCGAGCGTTATCCGGATTTATTGGGTTTAAAGGGTGCGTAGG
TGGTTTGTTAAGTTTGTGGTGAAAGCGTGCGGCTCAACCGTACCAAGCCATGAAAACTGGCGAACTTGAGTGCAAACGAG
GTAGGCGGAATGTGATGTGTAGCGGTGAAATGCTTAGATATGTCACAGAACCCCGATTGCGAAGGCAGCTTACCAGCATG
CAACTGACACTGAGGCACGAAAGCGTGGGTATCAAACAGGATTAGATACCCTTGTAGTCC
>t0004134_reg-Y-4;size=6;
CCTACGGGTGGCTGCAGTCGAGAATCATTCGCAATGGGCGAAAGCCTGACGGTGCGACGTCGCGTGGAGGATGAAGGTCT
TCGGATTGTAAACTCCTGTCATGTGGGATAAACGGTCTTTGTGCGAACAGCACGGAGAAATGATAGTACCACAGGAGGAA
GAGACGGCTAACTCTGTGCCAGCAGCCGCGGTAATACAGAGGTCTCGAGCGTTGTTCGGATTTACTGGGCGTAAAGGGAG
CGTAGGCGGTCGGGTGTGTTGAATGTGAAAGCCCAAAACTCAACGATGGAAATGCATTCAAAACTGCCCGGCTAGAGTAC
TGGAGAGGAGAGCGGAATTCTTGGTGTAGCGGTGAAATGCGTAGATATCAAGAAGAACACCGGTGGCGAAGGCGGCTCTC
TGGACAGATACTGACGCTGAGGCTCTAAAGTTAGGGGAGCAAACAGGATTAGATACCCTGGTAGTCC
>t0003528_reg-Y-4;size=6;
CCTACGGGTGGCTGCAGTGGGGAATATTGCACAATGGGGGAAACCCTGATGCAGCGACGCCGCGTGAGTGAAGAAGTATT
TCGGTATGTAAAGCTCTATCAGCAGGGAAGAAAATGACGGTACCTGACTAAGAAGCCCCGGCTAAATACGTGCCAGCAGC
CGCGGTAATACGTATGGGGCAAGCGTTATCCGGATTTACTGGGTGTAAAGGGAGCGCAGGCGGCAAGGCAAGTCAGAAGT
GAAAACCCGGGGCTCAACCCCGTGATTGCTTTTGAGACTGTTTAGCTGGAGTGCAGGAGGGGCAAGCGGAATTCCTAGTG
TAGCGGTGAAATGCGTAGATATTAGGAAGAACACCGGTGGCGAAGGCGGCTTGCTGGACTGTAACTGACGCTGAGGCTCG
AAGGCGTGGGGAGCAAACAGGATTAGATACCCTGGTAGTCC
>t0003991_reg-Y-4;size=6;
CCTACGGGGGGCTGCAGTGAGGAATATTGGTCAATGGGCGAGAGCCTGAACCAGCCAAGTAGCGTGCAGGACGACTGCCC
TATGGGTTGTAAACTGCTTTTATCAGGGAATAAAGTGCGGCACGTGTGCCGTTTTGTATGTACCTGATGAATAAGGACCG
GCTAATTCCGTGCCAGCAGCCGCGGTAATACGGAAGGTCCGGGCGTTATCCGGATTTATTGGGTTTAAAGGGAGCGCAGG
CTGGATTTTAAGCGTGTTGTGAAATGTACCGGCTCAACCGGTGATGTGCAGCGCGAACTGGAGTCCTTGAGTGAGTACGA
CGTCAGCGGAATTCGTGGTGTAGCGGTGAAATGCTTAGATATCACGAAGAACCCCGATTGCGAAGGCAGCTGACGAGTCC
TTAACTGACGCTAAAGCTCGAAAGTGCGGGTATCGAACAGGATTAGATACCCTAGTAGTCC
>t0008540_reg-Y-4;size=6;
CCTACGGGCGGCTGCAGTGAGGAATATTGGTCAATGGGAGGAATCCTGAACCAGCCATGCCGCGTGCGGGAAGAAGGCCC
TACGGGTTGTAAACCGCTTTTGCCCGGGAGTAATAAGGGGGGTGCGCCCCCCGATGAGAGTACCGGGCGAATAAGCATCG
GCTAACTCCGTGCCAGCAGCCGCGGTAATACGGAGGATGCGAGCGTTATCCGGATTTATTGGGTTTAAAGGGTGCGCAGG
CGGCGCGGTAAGTCAGCGGTGAAATGTCCCGGCTCAACCGGGGAGCTGCCGTTGATACTGTCGTGCTTGAGTGCGAACGG
CGCCGGCGGAATGTGTGGTGTAGCGGTGAAATGCATAGATATCACACAGAACACCGATCGCGAAGGCAGCTGGCGAGGAC
GCAACTGACGCTGAGGCACGAAGGCGTGGGGATCGAACAGGATTAGATACCCTGGTAGTCC
>t0005727_reg-Y-4;size=6;
CCTACGGGTGGCAGCAGTAGGGAATATTGGACAATGGGGGGAACCCTGATCCAGCGACGCCGCGTGAGTGAAGAAGTTAT
TCGTAATGTAAAGCTCTATCAGCAGGGACGATAATGACGGTACCTGACTAAGAAGCACCGGCTAAATACGTGCCAGCAGC
CGCGGTAATACGTATGGTGCAAGCGTTATCCGGATTTACTGGGTGTAAAGGGAGCGTAGGTGGTCATGCAAGTCAGGAGT
GAAATACCGGGGCTCAACCCCGGGGCTGCTCTTGAAACTGCGTAACTGGAGTGCAGGAGGGGTAAGCGGAATTCCTAGTG
TAGCGGTGAAATGCGTAGATATTAGGAGGAACACCGGTGGCGAAGGCGGCTTACTGGACTGTAACTGACACTGAGGCTCG
AAAGCGTGGGGAGCAAACAGGATTAGATACCCCAGTAGTCC
>t0003577_reg-Y-4;size=6;
CCTACGGGGGGCTGCAGTGAGGAATATTGGTCAATGGGAGGAATCCTGAACCAGCCATGCCGCGTGCGGGAAGAAGGCCC
TACGGGTTGTAAACCGCTTTTGCCCGGGAGTAATAAGGGGGGTGCGCCCCCCGATGAGAGTACCGGGCGAATAAGCATCG
GCTAACTCCGTGCCAGCAGCCGCGGTAATACGGAGGATGCGAGCGTTATCCGGATTTATTGGGTTTAAAGGGTGCGCAGG
CGGCGCGGTAAGTCAGCGGTGAAATGTCCCGGCTCAACCGGGGAGCTGCCGTTGATACTGTCGTGCTTGAGTGCGAACGG
CGCCGGCGGAATGTGTGGTGTAGCGGTGAAATGCATAGATATCACACAGAACACCGATCGCGAAGGCAGCTGGCGAGGAC
GCAACTGACGCTGAGGCACGAAGGCGTGGGGATCGAACAGGATTAGATACCCTGGTAGTCC
>t0000983_reg-Y-4;size=6;
CCTACGGGGGGCTGCAGTCGAGGATCATTTGCAATGGGCGAAAGCCTGACAATGCGACGCTGCGTGGAGGATGAAGGCCC
TCGGGTTGTAAACTCCTGTCATGGGGGAAAAGGAAAAGGGACCCAACACGTCCCCGATTTGATGGTACCCCAAGAGGAAG
CGACGGCTAACTCTGTGCCAGCAGCCGCGGTAATACAGAGGTCGCAAGCGTTGTTCGGATTTACTGGGCGTAAAGGGCGC
GTAGGCGGCCGTGCGTGTCGGATGTGAAATCTCCGGGCTCAACCCGGAAAGTGCGTCCGAAACTGCATGGCTCGAGTTCG
GGAGAGGGAATCGGAATGCAGGGTGTAGCGGTGAAATGCGTTGATATCCTGCAGAACACCGGAGGCGAAGGCGGATTCCT
GGAACGAAACTGACGCTCAGGCGCGAAAGTCGGGGGAGCAAACAGGATTAGATACCCGAGTAGTCC
>t0008815_reg-Y-4;size=6;
CCTACGGGGGGCTGCAGTGAGGAATATTGGTCAATGGACGGAAGTCTGAACCAGCCAAGTAGCGTGCAGGATGACGGCCC
TATGGGTTGTAAACTGCTTTTGTGCGGGAATAAAGTGAGGGACGTGTCCCTTTTTGCATGTACCGCACGAATAAGGACCG
GCTAATTCCGTGCCAGCAGCCGCGGTAATACGGAAGGTCCGGGCGTTATCCGGATTTATTGGGTTTAAAGGGAGCGTAGG
CCGGATATTAAGCGTGTTGTGAAATGTAGATGCTCAACGTCTGCACTGCAGCGCGAACTGGTGTCCTTGAGTGCGCAGGA
AGTCGGCGGAATTCGTTGTGTAGCGGTGAAATGCTTAGATATGACGAAGAACTCCGATTGCGAAGGCAGCTGACTGTAGC
GTTACTGACGCTGAAGCTCGAAGGTGCGGGTATCGAACAGGATTAGATACCCTAGTAGTCC
>t0010706_reg-Y-4;size=6;
CCTACGGGAGGCTGCAGTGAGGAATATTGGACAATGGCCGGAAGGCTGATCCAGCCATGCCGCGTGCGGGATGACGGCCC
TATGGGTTGTAAACCGCTTTTGCGGGGGAGCAATAAGTGTCACGTGTGACACGATGAGAGTACCCTGCGAATAAGCATCG
GCTAACTCCGTGCCAGCAGCCGCGGTAATACGGAGGATGCAAGCGTTATCCGGATTTATTGGGTTTAAAGGGTGCGCAGG
CGGCTTGTTAAGCGGGAGGTGAAATGCCGGCGCTCAACGTCGGAAGTGCCTCCCGAACTGGTGAGCTGGAATGACTCTGC
CGTGGGAGGAATGTGTAGTGTAGCGGTGAAATGCTTAGAGATTACACAGAACACCGATTGCGAAGGCATCTCACGAAGGG
TTGATTGACGCTGAGGCACGAAAGCGTGGGGATCAAACAGGATTAGATACCCCTGTAGTCC
>t0010395_reg-Y-4;size=6;
CCTACGGGAGGCTGCAGTGAGGAATATTGGTCAATGGCCGGAAGGCTGAACCAGCCAAGTAGCGTGAGGGATGGCTGCCC
TATGGGTTGTAAACCTCTTTTGTCGGGGAATAAAGTGAGTCACGTGTGGTTCATTGCATGTACCCGTCGAATAAGCATCG
GCTAACTCCGTGCCAGCAGCCGCGGTAATACGGAGGATGCGAGCGTTATCCGGATTTATTGGGTTTAAAGGGAGCGTAGG
CGGGAGATCAAGTCAGTTGTGAAATGTACGGGCTCAACCCGTGCACTGCAGTTGAAACTGGTTTTCTTGAGTGCGTAAGA
GGCAGGCGGAATTCGTCGTGTAGCGGTGAAATGCTTAGATATGACGAAGAACTCCGATTGCGAAGGCAGCTTGCTGGGCC
GCGACTGACGCTGAAGCTCGAAGGTGCGGGTATCAAACAGGATTAGATACCCTAGTAGTCC
>t0003178_reg-Y-4;size=6;
CCTACGGGGGGCTGCAGTGAGGAATATTGGACAATGGCCGAGAGGCTGATCCAGCCATGCCGCGTGATGGAATAAGGCCC
TATGGGTCGTAAACATCTTTTGAGAGGGAGCAATAATCGCGACGTGTCGCGAGATGAGAGTACCTTTCGAATAAGCATCG
GCTAACTCCGTGCCAGCAGCCGCGGTAATACGGAGGATGCGAGCGTTATCCGGATTTATTGGGTTTAAAGGGTGCGTAGG
CGGGCGAATAAGCGTGAGGTGAAATGCCCCGGCTCAACCGGGGAACTGCCTCGCGAACTGTTCATCTTGAATGCTCCTGC
CGTGGGAGGAATGGGTAGTGTAGCGGTGAAATGCATAGATATTACCCAGAACACCGATTGCGAAGGCATCTCACGAAGGG
GCTATTGACGCTGAGGCACGAAAGCGTGGGGATCGAACAGGATTAGATACCCTAGTAGTCC
>t0006036_reg-Y-4;size=6;
CCTACGGGTGGCTGCAGTGAGGAATATTGGTCAATGGGCGCAAGCCTGAACCAGCCAAGTAGCGTGCAGGACGACTGCCC
TATGGGTTGTAAACTGCTTTTACAGGGGAATAAAGTGAGGCACGTGTGCCTTTTTGCATGTACCCTGTGAATAAGGACCG
GCTAATTCCGTGCCAGCAGCCGCGGTAATACGGAAGGTCCGGGCGTTATCCGGATTTATTGGGTTTAAAGGGAGCGCAGG
CTGGATTTTAAGCGTGTTGTGAAATGTACCGGCTCAACCGGTGATGTGCAGCGCGAACTGGAGTCCTTGAGTGAGTACGA
GGTATGCGGAATTCGTGGTGTAGCGGTGAAATGCTTAGATATCACGAAGAACTCCGATTGCGAAGGCAGCGTACCAGTCC
TTAACTGACGCTAAAGCTCGAAAGTGCGGGTATCGAACAGGATTAGATACCCCTGTAGTCC
>t0046440_reg-Y-4;size=6;
CCTACGGGTGGCTGCAGTGAGGAATATTGGTCAATGGACGGAAGTCTGAACCAGCCAAGTAGCGTGCAGGATGACGGCCC
TATGGGTTGTAAACTGCTTTTATCAGGGGATAAAGTGAGGTATGTATACCTTTTTGCATGTACCTGATGAATAAGGACCG
GCTAATTCCGTGCCAGCAGCCGCGGTAATACGGAAGGTCCGGGCGTTATCCGGATTTATTGGGTTTAAAGGGAGCGCAGG
CGGACAGTTAAGCGTGACGTGAAATGCAGCGGCTCAACCGTATGAAGTGCGTCGCGAACTGGCAGTCTTGAGTGAGTACG
ATGTAGGCGGAATTCGTGGTGTAGCGGTGAAATGCTTAGATATCACGAAGAACTCCGATTGCGAAGGCAGCCTACAAGTC
CTTTACTGACGCTAAAGCTCGAAGGTGCGGGTATCGAACAGGATTAGATACCCCTGTAGTCC
>t0048946_reg-Y-4;size=6;
CCTACGGGAGGCTGCAGTGAGGAATATTGGTCAATGGGCGCGAGCCTGAACCAGCCAAGTAGCGTGCAGGAAGACGGCCC
TATGGGTTGTAAACTGCTTTTATGCGGGGATAAAGTCGCCCACGTGTGGGTGTTTGTAGGTACCGCATGAATAAGGACCG
GCTAATTCCGTGCCAGCAGCCGCGGTAATACGGAAGGTCCGGGCGTTATCCGGATTTATTGGGTTTAAAGGGAGCGCAGG
CCGGCTTTTAAGCGTGACGTGAAATGTGGATGCTCAACATCTGAACTGCGTCGCGAACTGGAGGCCTTGAGTGCATTCGA
CGTCGGCGGAATTCGTGGTGTAGCGGTGAAATGCTTAGATATCACGAAGAACTCCGATTGCGCAGGCAGCTGACGAGACT
GTAACTGACGCTAAAGCTCGAAAGTGCGGGTATCGAACAGGATTAGATACCCTTGTAGTCC
>t0050932_reg-Y-4;size=6;
CCTACGGGTGGCTGCAGTGAGGAATATTGGTCAATGGGCGCGAGCCTGAACCAGCCAAGTAGCGTGCAGGACGACTGCCC
TATGGGTTGTAAACTGCTTTTATCAGGGAATAAAGTGAGGCACGCGTGCCTTTTTGTATGTACCTGGTGAATAAGGACCG
GCTAATTCCGTGCCAGCAGCCGCGGTAATACGGAAGGTCCGGGCGTTATCCGGATTTATTGGGTTTAAAGGGAGCGCAGG
CGGGCTTTTAAGCGTGACGTGAAATGTGGCGGCTCAACCGCCGAACTGCGTCGCGAACTGGGGGCCTTGAGTGAGTACGA
CGTTGGCGGAATTCGTGGTGTAGCGGTGAAATGCTTAGATATCACGAAGAACCCCGATTGCGAAGGCAGCCGACGAGTCC
TTAACTGACGCTAAAGCTCGAAAGTGCGGGTATCGAACAGGATTAGATACCCCAGTAGTCC
>t0051228_reg-Y-4;size=6;
CCTACGGGCGGCTGCAGTGAGGAATATTGGTCAATGGGCGGGAGCCTGAACCAGCCAAGTAGCGTGCAGGACGACGGCCC
TACGGGTTGTAAACTGCTTTTATACGGGGATAAAGTTCACCACGTGTGGTGTTTTGTAGGTACCGTATGAATAAGGACCG
GCTAATTCCGTGCCAGCAGCCGCGGTAATACGGAAGGTCCGGGCGTTATCCGGATTTATTGGGTTTAAAGGGAGCGCAGG
CTGGCTGTTAAGCGTGACGTGAAATGTACCGGCTCAACCGGTGAGTTGCGTCGCGAACTGGCGGTCTTGAGTGCGTGCGA
GGGCGGCGGAATTCGTGGTGTAGCGGTGAAATGCTTAGATATCACGAGGACCTCCGATTGCGAAGGCAGCTGCCCAGTCC
GTAACTGACGCTAATGCTCGAAGGTGCGGGTATCGAACAGGATTAGATACCCTAGTAGTCC
>t0009697_reg-Y-4;size=6;
CCTACGGGAGGCTGCAGTCGAGGATCATTTGCAATGGGCGAAAGCCTGACAATGCGACGCTGCGTGCAGGATGAAGGCCT
TCGGGTTGTAAACTGCTGTTGGGAGGGAAAAGGACGCGGGGGCCAACAACCCCTGCCGTTTGATTGTACTTCCAGAGAAA
GTCGCGGCTAACTCTGTGCCAGCAGCCGCGGTAATACAGAGGCGACGAGCGTTGTTCGGATTTACTGGGCGTAAAGCGTG
CGCAGGCGGTGGACCATGTCCGACGTGAAATCCCGGGGCTCAGCTCCGGAAGTGCGTCGGAAACCGGTCCGCTGGAGACC
GGGAAGGGAGTCTGGAACACACGGTGTAGCGGTGAAATGCGTTGATATCGTGTGGAACACCGGAAGCGAAGGCGAGACTC
TGGAACGGATCTGACGCTCATGCACGAAAGCGTGGGGAGCAAACAGGATTAGATACCCTAGTAGTCC
>t0010027_reg-Y-4;size=6;
CCTACGGGGGGCTGCAGTGAGGAATATTGGTCAATGGGCGAGAGCCTGAACCAGCCAAGTAGCGTGCAGGATGACGGCCC
TACGGGTTGTAAACTGCTTTTTCCGGGGAATAACCGGCGGCACGTGTTGCTGCCCTGCATGTACCCGGTGAATAAGGACC
GGCTAATTCCGTGCCAGCAGCCGCGGTAATACGGAAGGTCCGAGCGTTATCCGGATTTATTGGGTTTAAAGGGTGCGTAG
GCGGGAGAACAAGTCAGCCGTGAAATCGCGTGGCTCAACCACGCCGAGCGGTTGAAACTGTTTTTCTTGAGTACGGTGAG
GGAAGGCGGAATTCGTGGTGTAGCGGTGAAATGCATAGATATCACGAAGAACTCCGATCGCGTAGGCAGCTTTCCGTACC
GGTCACTGACGCTGAGGCACGAAGGTGCGGGTATCAAACAGGATTAGATACCCCAGTAGTCC
>t0009907_reg-Y-4;size=6;
CCTACGGGTGGCTGCAGTGAGGAATATTGGTCAATGGGAGGAATCCTGAACCAGCCATGCCGCGTGGGGGAAGAAGGTCC
TATGGGTTGTAAACCCCTTTTGCTCCGGAGTAATAAGGTCTTTGCGAAGACTGATGAGAGTACGGGGCGAATAAGCATCG
GCTAACTCCGTGCCAGCAGCCGCGGTAATACGGAGGATGCAAGCGTTATCCGGATTTATTGGGTTTAAAGGGTGCGCAGG
CGGCGCGTTAAGTCAGCGGTGAAATGTCCCGGCTCAACCGGGGCCCTGCCGTTGATACTGGCGTGCTGGAGTACGGACGG
CGCCGGCGGAATGTGTCATGTAGCGGTGAAATGCTTAGATATGCCACAGAACACCGATCGCGAAGGCAGCTGGCGAGGCC
GGTACTGACGCTCAGGCACGAAAGCGTGGGGATCAAACAGGATTAGATACCCTAGTAGTCC
>t0003103_reg-Y-4;size=6;
CCTACGGGGGGCTGCAGTGAGGAATATTGGTCAATGGGCGAGAGCCTGAACCAGCCAAGTAGCGTGCAGGATGACGGCCC
TACGGGTTGTAAACTGCTTTTGCGGGAGGATAAAGTGGCCCACGTGTGGGCCTTTGCAGGTATCCCGTGAATAAGGACCG
GCTAATTCCGTGCCAGCAGCCGCGGTAATACGGAAGGTCCAGGCGTTATCCGGATTTATTGGGTTTAAAGGGAGCGCAGG
CGGAGGATCAAGCCAGCCGTAAAATTGTGGGGCTCAACCCCATTCAGCGGTTGGAACTGGTTCCCTTGGTTGCGGGAAGG
GCAGGCGGAACTCGTGGTGTAGCGGTGAAATGCATAGATATCACGAAGAACTCCGATCGCGAAGGCAGCCTGCCGGCCCG
TTAACGACGCTCATGCTCGAAGGTGCGGGTATCAAACAGGATTAGATACCCTGGTAGTCC
>t0066393_reg-Y-4;size=6;
CCTACGGGTGGCTGCAGTGGGGAATATTGGGCAATGGGGGAAACCCTGACCCAGCAACGCCGCGTGAAGGAAGAAGGCTT
TCGGGTTGTAAACTTCTTTTACCAGGGACGAAGGACGTGACGGTACCTGGAGAAAAAGCCACGGCTAACTACGTGCCAGC
AGCCGCGGTAATACGTAGGTGGCAAGCGTTGTCCGGATTTACTGGGTGTAAAGGGCGTGTAGGCGGAGCAGCAAGTCAGA
AGTGAAATCTCCGGGCTTAACCCGGAAACTGCTTTTGAAACTGTTGCCCTTGAGTATCGGAGAGGCAGGCGGAATTCCTA
GTGTAGCGGTGAAATGCGTAGATATTAGGAGGAACACCAGTGGCGAAGGCGGCCTGCTGGACGACAACTGACGCTGAGGC
GCGAAAGCGTGGGGAGCAAACAGGATTAGATACCCTAGTAGTCC
>t0006123_reg-Y-4;size=6;
CCTACGGGGGGCTGCAGTGAGGAATATTGGTCAATGGGCGCAGGCCTGAACCAGCCAAGTCGCGTGCGGGACGACGGCCC
TACGGGTTGTAAACCGCTTTAGCCGGGGAGTAACGTGCGGCACGCGTGCCGTATTGAGAGTACCCGGAGAATAAGCATCG
GCTAACTCCGTGCCAGCAGCCGCGGTAATACGGAGGATGCGAGCGTTATCCGGATTCATTGGGTTTAAAGGGTGCGCAGG
CGGCGCTCCAAGTCAGCGGTCAAATCCGCGGGCTCAACCCGCGGCCGCCGTTGATACTGGAGTGCTTGAGTAGGTGCGAC
GGAGGCGGAATGCGTGGTGTAGCGGTGAAATGCATAGATATCACGCAGAACCCCGATTGCGAAGGCAGCCTCCGAGCCCC
CGACTGACGCTGAGGCACGAAAGCGTGGGTATCGAACAGGATTAGATACCCTAGTAGTCC
>t0063083_reg-Y-4;size=6;
CCTACGGGGGGCTGCAGTGAGGAATATTGGTCAATGGTCGGAAGACTGAACCAGCCAAGTAGCGTGCAGGATGACGGCCC
TACGGGTTGTAAACTGCTTTTATGCGGGGATAAAGTCGGGGACGCGTTCCCCGTTTGCAGGTACCGCATGAATAAGGACC
GGCTAATTCCGTGCCAGCAGCCGCGGTAATACGGAAGGTCCGGGCGTTATCCGGATTTATTGGGTTTAAAGGGAGCGTAG
GCGGGAGCTTAAGCGTGCCGTGAAATGCCGGTGCTCAACGTTGGCACTGCGGCGCGAACTGGGTTTCTTGAGTGCGTGGG
AAGGCGGCGGAATTCGTGGTGTAGCGGTGAAATGCTTAGATATCACGAAGAACTCCGATTGCGAAGGCAGCTGCCTGTTG
CGCTACTGACGCTGAAGCTCGAAGGTGCGGGTATCGAACAGGATTAGATACCCCTGTAGTCC
>t0002958_reg-Y-4;size=6;
CCTACGGGCGGCTGCAGTGAGGAATATTGGTCAATGGGCGCAAGCCTGAACCAGCCATGCCGCGTGAAGGATTGAGGCCC
TATGGGTCGTAAACTTCTTTTGTGGTGGAGCAATAAGGCGTACGCGTACGCCGATGAGAGTACATCACGAATAAGCATCG
GCTAACTCCGTGCCAGCAGCCGCGGTAATACGGAGGATGCAAGCGTTATCCGGATTTATTGGGTTTAAAGGGTGCGTAGG
CTGTTCGACAAGTCAGGGGTGAAAGCCCGGCGCCTAACGCCGGAACTGCCTTTGATACTGCCGAGCTGGAATACGGATGC
CGTGGGAGGAATGAGTAGTGTAGCGGTGAAATGCATAGATATTACTCAGAACACCGATTGCGAAGGCATCTCACGAATCC
GTCATTGACGCTGAGGCACGAAAGCGTGGGGATCAAACAGGATTAGATACCCTGGTAGTCC
>t0004520_reg-Y-4;size=6;
CCTACGGGAGGCTGCAGTCGAGGATCATTTGCAATGGGCGAAAGCCTGACAATGCGACGCTGCGTGGAGGATGAAGGCCT
TCGGGTTGTAAACTCCTGTCATGGGGGAACAGGCGAGGATACCTAATACGTATCTTAGTTGAGTGTACCCCAAGAGGAAT
TGGCGGCTAACTCTGTGCCAGCAGCCGCGGTAATACAGAGGCCAAGAGCGTTGTTCGGATTTACTGGGCGTAAAGGGCGC
GTAGGCGGCGAGGCGTGTCGGATGTGAAATCTCCGGGCTCAACCCGGAAAGTGCGTCCGAAACTACCTTGCTGGAGTCCG
GGAGAGGGAATCGGAATACAGGGTGTAGCGGTGAAATGCGTTGATATCCTGTAGAACACCGGAGGCGAAGGCGGATTCCT
TGAACGGTACTGACGCTGAGGCGCGAAAGTCGGGGGAGCAAACAGGATTAGATACCCTAGTAGTCC
>t0070780_reg-Y-4;size=6;
CCTACGGGGGGCAGCAGTGAGGAATATTGGTCAATGGGCGAGAGCCTGAACCAGCCAAGTAGCGTGCAGGACGACTGCCC
TATGGGTTGTAAACTGCTTTTATGCGGGAATAAAGTTCACTACGTGTAGTGTTTTGTATGTACCGCATGAATAAGGACCG
GCTAATTCCGTGCCAGCAGCCGCGGTAATACGGAAGGTCCGGGCGTTATCCGGATTTATTGGGTTTAAAGGGAGCGCAGG
CGGGAGATTAAGCGTGACGTGAAATGTAGCCGCTCAACGGCTGAACTGCGTCGCGAACTGGTTTTCTTGAGTGGGTACGA
CGTTGGCGGAATTCGTGGTGTAGCGGTGAAATGCTTAGATATCACGAAGAACCCCGATTGCGAAGGCAGCCGACGAGTCC
CCAACTGACGCTAATGCTCGAAAGTGCGGGTATCGAACAGGATTAGATACCCGAGTAGTCC
>t0004884_reg-Y-4;size=6;
CCTACGGGTGGCTGCAGTGAGGAATATTGGTCAATGGTCGGAAGACTGAACCAGCCAAGTAGCGTGCAGGATGACGGCCC
TATGGGTTGTAAACTGCTTTTACCGGGGAACAAAGTCGGGCACGTGTGCCCGTTTGCGTGTACCCTGTGAATAAGGACCG
GCTAATTCCGTGCCAGCAGCCGCGGTAATACGGAAGGTCCGGGCGTTATCCGGATTTATTGGGTTTAAAGGGAGCGTAGG
CCGGATGGTAAGCGTGTTGTGAAATGTACGGGCTCAACCTGTGAATTGCAGCGCGAACTGCCGTCCTTGAGTAGGCGGAA
AGCTGGCGGAATTCGTTGTGTAGCGGTGAAATGCTTAGATATGACGAAGAACTCCGATTGCGAAGGCAGCTGGCTGCAGC
CTCACTGACGCTGAAGCTCGAAAGCGTGGGTATCGAACAGGATTAGATACCCCAGTAGTCC
>t0004370_reg-Y-4;size=6;
CCTACGGGAGGCTGCAGTGGGGAATATTGGGCAATGGGGGAAACCCTGACCCAGCAACGCCGCGTGAAGGAAGAAGGCTT
TCGGGTTGTAAACTTCTTTTACCAGGGACGAAGGACGTGACGGTACCTGGAGAAAAAGCCACGGCTAACTACGTGCCAGC
AGCCGCGGTAATACGTAGGTGGCAAGCGTTGTCCGGAATTACTGGGTGTAAAGGGCGTGTAGGCGGAGCAGCAAGTCAGA
AGTGAAATCTCCGGGCTTAACCCGGAAACTGCTTTTGAAACTGTTGCCCTTGAGTATCGGAGAGGCAGGCGGAATTCCTA
GTGTAGCGGTGAAATGCGTAGATATTAGGAGGAACACCAGTGGCGAAGGCGGCCTGCTGGACGACAACTGACGCTGAGGC
GCGAAAGCGTGGGGAGCAAACAGGATTAGATACCCGAGTAGTCC
>t0004644_reg-Y-4;size=6;
CCTACGGGAGGCTGCAGTCGAGGATCATTTGCAATGGGCGAAAGCCTGACAATGCGACGCTGCGTGGAGGATGAAGGCCT
TCGGGTTGTAAACTCCTGTCATGGGGGAACAGGCGAGGGGACCCAATACGTCCCTTAGTTGAGTGTACCCCAAGAGGAAG
GGACGGCTAACTCTGTGCCAGCAGCCGCGGTAATACAGAGGTCCCTAGCGTTGTTCGGATTTACTGGGCGTAAAGGGCGC
GTAGGCGGCAGGGCGTGTCAAGTGTGAAATCTCCGGGCTCAACCCGGAAAGTGCGCTTGAAACTACCTTGCTCGAGTATG
GGAGAGGGAATCGGAATACAGGGTGTAGCGGTGAAATGCGTTGATATCCTGTAGAACACCGGAGGCGAAGGCGGATTCCT
TGAACATCACTGACGCTGAGGCGCGAAAGTCGGGGGAGCAAACAGGATTAGATACCCCGGTAGTCC
>t0004031_reg-Y-4;size=6;
CCTACGGGGGGCTGCAGTGAGGAATATTGGACAATGGCCGAGAGGCTGATCCAGCCATGCCGCGTGCGGGAGGACGGCCC
TATGGGTTGTAAACCGCTTTTGTTGGGGAGCAATAAGGTCTACGCGTAGACTGATGAGAGTACCCAGCGAATAAGCATCG
GCTAACTCCGTGCCAGCAGCCGCGGTAATACGGAGGATGCGAGCGTTATCCGGATTTATTGGGTTTAAAGGGTGCGTAGG
CGGGTGCTTAAGCGTGAGGTGAAAGCTCGGAGCTCAACTCCGGAACTGCCTCGCGAACTGGGTGCCTTGAATGTCCGTGC
CGTGGGAGGAATGTGTGGTGTAGCGGTGAAATGCATAGAGATCACACAGAACACCGATTGCGAAGGCATCTCACGAACGG
ATGATTGACGCTGAGGCACGAAAGCGTGGGGATCAAACAGGATTAGATACCCCAGTAGTCC
>t0002852_reg-Y-4;size=6;
CCTACGGGTGGCTGCAGTGGGGAATATTGCACAATGGAGGAAACTCTGATGCAGCGATGCCGCGTGAGGGAAGAAGGTTT
TCGGATTGTAAACCTCTGTCTTATGGGACGATAATGACGGTACCATAGGAGGAAGCTCCGGCTAACTACGTGCCAGCAGC
CGCGGTAATACGTAGGGAGCGAGCGTTGTCCGGAATTACTGGGTGTAAAGGGAGTGTAGGCGGGACTGCAAGTCAGAAGT
GAAAACTATGGGCTTAACCCATAGACTGCTTTTGAAACTGTAGTTCTTGAGTGAAGTAGAGGTAAGCGGAATTCCTAGTG
TAGCGGTGAAATGCGTAGATATTAGGAGGAACATCAGTGGCGAAGGCGGCTTACTGGGCTTTAACTGACGCTGAGGCTCG
AAAGCGTGGGGAGCAAACAGGATTAGATACCCTAGTAGTCC
>t0007179_reg-Y-4;size=6;
CCTACGGGTGGCTGCAGTGGGGAATATTGGGCAATGGGGGAAACCCTGACCCAGCAACGCCGCGTGAAGGAAGAAGGCTT
TCGGGTTGTAAACTTCTTTTACCAGGGACGAAGGACGTGACGGTACCTGGAGAAAAAGCCACGGCTAACTACGTGCCAGC
AGCCGCGGTAATACGTAGGTGGCAAGCGTTGTCCGGAATTACTGGGTGTAAAGGGCGTGTAGGCGGAGCAGCAAGTCAGA
AGTGAAATCTCCGGGCTTAACCCGGAAACTGCTTTTGAAACTGTTGCCCTTGAGTATCGGAGAGGCAGGCGGAATTCCTA
GTGTAGCGGTGAAATGCGTAGATATTAGGAGGAACACCAGTGGCGAAGGCGGCCTGCTGGACGACAACTGACGCTGAGGC
GCGAAAGCGTGGGGAGCAAACAGGATTAGATACCCTGGTAGTCC
>t0007146_reg-Y-4;size=6;
CCTACGGGGGGCTGCAGTGGGGAATATTGGGCAATGGGGGAAACCCTGACCCAGCAACGCCGCGTGAAGGAAGAAGGCTT
TCGGGTTGTAAACTTCTTTTACCAGGGACGAAGGACGTGACGGTACCTGGAGAAAAAGCCACGGCTAACTACGTGCCAGC
AGCCGCGGTAATACGTAGGTGGCAAGCGTTGTCCGGAATTACTGGGTGTAAAGGGCGTGTAGGCGGAGCAGCAAGTCAGA
AGTGAAATCTCCGGGCTTAACCCGGAAACTGCTTTTGAAACTGTTGCCCTTGAGTATCGGAGAGGCAGGCGGAATTCCTA
GTGTAGCGGTGAAATGCGTAGATATTAGGAGGAACACCAGTGGCGAAGGCGGCCTGCTGGACGACAACTGACGCTGAGGC
GCGAAAGCGTGGGGAGCAAACAGGATTAGATACCCGAGTAGTCC
>t0007318_reg-Y-4;size=6;
CCTACGGGAGGCTGCAGTGGGGAATATTGGACAATGGGGGAAACCCTGATCCAGCGACGCCGCGTGAGTGAAGAAGTATT
TCGGTATGTAAAGCTCTATCAGCAGGGAAGATGATGACGGTACCTGACTAAGAAGCACCGGCTAAATACGTGCCAGCAGC
CGCGGTAATACGTATGGTGCAAGCGTTATCCGGATTTACTGGGTGTAAAGGGAGCGTAGGCGGCTATGCAAGTCAGATGT
GAAAGCCCGGGGCTTAACCCCGGGACTGCATTTGAAACTGCGTAGCTTGAGTGCAGGAGAGGCAGGCGGAATTCCTAGTG
TAGCGGTGAAATGCGTAGATATTAGGAAGAACACCGGTGGCGAAGGCGGCCTGCTGGACTGAGACTGACGCTGAGGCTCG
AAAGCGTGGGGAGCAAACAGGATTAGATACCCTTGTAGTCC
>t0058587_reg-Y-4;size=6;
CCTACGGGCGGCAGCAGTGGGGAATATTGCACAATGGGCGAAAGCCTGATGCAGCGACGCCGCGTGAGCGAAGAAGTATT
TCGGTATGTAAAGCTCTATCAGCAGGGAAGATAATGACGGTACCTGACTAAGAAGCACCGGCTAAATACGTGCCAGCAGC
CGCGGTAATACGTATGGTGCAAGCGTTATCCGGATTTACTGGGTGTAAAGGGAGCGTAGGCGGTTTTACAAGTCTGATGT
GAAAGCCCGGGGCTCAACTCCGGTATTGCATTGGAAACTGTAGAACTAGAGTGTCGGAGGGGTAAGTGGAATTCCTAGTG
TAGCGGTGAAATGCGTAGATATTAGGAGGAACACCAGTGGCGAAGGCGGCTTACTGGACGATTACTGACGCTGAGGCTCG
AAAGCGTGGGGAGCAAACAGGATTAGATACCCTAGTAGTCC
>t0058610_reg-Y-4;size=6;
CCTACGGGGGGCTGCAGTGAGGAATATTGGTCAATGGGCGCGAGCCTGAACCAGCCAAGTAGCGTGCAGGATGACGGCCC
TATGGGTTGTAAACTGCTTTTATGCGGGGATAAAGTTCACTACGTGTAGTGTTTTGTAGGTACCGCATGAATAAGGACCG
GCTAATTCCGTGCCAGCAGCCGCGGTAATACGGAAGGTCCTGGCGTTATCCGGATTTATTGGGTTTAAAGGGAGCGCAGG
CTGGTTATTAAGCGTGACGTGAAATGTAGCCGCTCAACGGCTGAGTTGCGTCGCGAACTGGTAGTCTTGAGTGAGTGCGA
CGTCAGCGGAATTCGTGGTGTAGCGGTGAAATGCTTAGATATCACGAAGAACCCCGATTGCGAAGGCAGCTGACGAGCCC
TTTACTGACGCTAAAGCTCGAAGGTGCGGGTATCGAACAGGATTAGATACCCCAGTAGTCC
>t0004179_reg-Y-4;size=6;
CCTACGGGGGGCTGCAGTGAGGAATATTGGTCAATGGGCGGAAGCCTGAACCAGCCAAGTCGCGTGAAGGATGAAGGCAT
TATGTGTTGTAAACTTCTTTAGCTGTGGAGAAATAAGGTGGTCGTGACCACCGATGCTAGTACACAGAGAATAAGGATCG
GCTAACTCCGTGCCAGCAGCCGCGGTAATACGGAGGATCCGAGCGTTATCCGGATTCATTGGGTTTAAAGGGTGCGCAGG
CGGCTCTTTAAGTCAGCGGTAAAATCGTGGGGCTCAACCCCATCCCGCCGTTGATACTGGGGAGCTTGATTACGGTCGAG
GCAGGCGGAATTCGTCGTGTAGCGGTGAAATGCATAGATATGACGAAGAACACCGATTGCGTAGGCAGCCTACCAGGCCG
TTAATGACGCTCATGCACGAAAGTGCGGGGATCGAACAGGATTAGATACCCCAGTAGTCC
>t0006486_reg-Y-4;size=6;
CCTACGGGCGGCTGCAGTGAGGAATATTGGTCAATGGGCGGAAGCCTGAACCAGCCAAGTCGCGTGAAGGATGAAGGCAT
TATGTGTTGTAAACTTCTTTAGCTGTGGAGAAATAAGGTGGTCGTGACCACCGATGCTAGTACACAGAGAATAAGGATCG
GCTAACTCCGTGCCAGCAGCCGCGGTAATACGGAGGATCCGAGCGTTATCCGGATTCATTGGGTTTAAAGGGTGCGCAGG
CGGCTCTTTAAGTCAGCGGTAAAATCGTGGGGCTCAACCCCATCCCGCCGTTGATACTGGGGAGCTTGATTACGGTCGAG
GCAGGCGGAATTCGTCGTGTAGCGGTGAAATGCATAGATATGACGAAGAACACCGATTGCGTAGGCAGCCTACCAGGCCG
TTAATGACGCTCATGCACGAAAGTGCGGGGATCGAACAGGATTAGATACCCCAGTAGTCC
>t0006469_reg-Y-4;size=6;
CCTACGGGGGGCTGCAGTGAGGAATATTGGTCAATGGTCGGAAGACTGAACCAGCCAAGTAGCGTGCAGGATGACGGCCC
TATGGGTTGTAAACTGCTTTTACCGGGGAACAAAGTCGGGCACGTGTGCCCGTTTGCGTGTACCCTGTGAATAAGGACCG
GCTAATTCCGTGCCAGCAGCCGCGGTAATACGGAAGGTCCGGGCGTTATCCGGATTTATTGGGTTTAAAGGGAGCGTAGG
CCGGATGGTAAGCGTGTTGTGAAATGTACGGGCTCAACCTGTGAATTGCAGCGCGAACTGCCGTCCTTGAGTAGGCGGAA
AGCTGGCGGAATTCGTTGTGTAGCGGTGAAATGCTTAGATATGACGAAGAACTCCGATTGCGAAGGCAGCTGGCTGCAGC
CTCACTGACGCTGAAGCTCGAAAGCGTGGGTATCGAACAGGATTAGATACCCTAGTAGTCC
>t0002419_reg-Y-4;size=6;
CCTACGGGTGGCTGCAGTGAGGAATATTGGTCAATGGGCGCGAGCCTGAACCAGCCAAGTAGCGTGCAGGACGACTGCCC
TATGGGTTGTAAACTGCTTTTATCAGGGAATAAAGTGTGCCACGCGTGGTGTTTTGTATGTACCTGATGAATAAGGACCG
GCTAATTCCGTGCCAGCAGCCGCGGTAATACGGAAGGTCCGGGCGTTATCCGGATTTATTGGGTTTAAAGGGAGCGCAGG
CGGGCTTTTAAGCGTGACGTGAAATGTGGCGGCTCAACCGCCGAACTGCGTCGCGAACTGGGGGCCTTGAGTGGGTGCGA
CGTTGGCGGAATTCGTGGTGTAGCGGTGAAATGCTTAGATATCACGAAGAACCCCGATTGCGAAGGCAGCCGACGAGTCC
CTTACTGACGCTAAAGCTCGAAAGTGCGGGTATCGAACAGGATTAGATACCCCAGTAGTCC
>t0001855_reg-Y-4;size=6;
CCTACGGGGGGCTGCAGTGAGGAATATTGGTCAATGGTCGGGAGACTGAACCAGCCAAGTAGCGTGAGGGACGACTGCCC
TATGGGTTGTAAACCTCTTTTGTTTGGGAATAAAGTGCCGTACGTGTACGGTTTTGTATGTACCTTACGAATAAGCATCG
GCTAATTCCGTGCCAGCAGCCGCGGTAATACGGAAGATGCGAGCGTTATCCGGATTTATTGGGTTTAAAGGGAGCGTAGG
CGGGCTGTTAAGTCTGCGGTTAAATGTCGGCGCCCAACGTCGTCATGCCGTGGAAACTGGCGGTCTTGAATGCGGTCAAG
GGAGGCGGAACTCGCCATGTAGCGGTGAAATGCTTAGATATGGCGAAGAACCCCGATTGCGAAGGCAGCCTCCTGGCCCG
TGATTGACGCTGAGGCTCGAAAGCGCGGGTATCGAACAGGATTAGATACCCCAGTAGTCC
>t0002101_reg-Y-4;size=6;
CCTACGGGTGGCTGCAGTGAGGAATATTGGTCAATGGGCGAGAGCCTGAACCAGCCAAGTCGCGTGAAGGATGAAGGTTC
TATGGATTGTAAACTTCTTTTGTCCGAGGGTAAAAAAGGCTACGTGTAGCTTCTTGCAAGTATCGGACGAATAAGCATCG
GCTAACTCCGTGCCAGCAGCCGCGGTAATACGGAGGATGCGAGCGTTATCCGGATTTATTGGGTTTAAAGGGTGCGTAGG
TGGTTTGTTAAGTTTGTGGTGAAAGCGTGCGGCTCAACCGTACCAAGCCATGAAAACTGGCGAACTTGAGTGCAAACGAG
GTAGGCGGAATGTGATGTGTAGCGGTGAAATGCTTAGATATGTCACAGAACCCCGATTGCGAAGGCAGCTTACCAGCATG
CAACTGACACTGAGGCACGAAAGCGTGGGTATCAAACAGGATTAGATACCCGAGTAGTCC
>t0009997_reg-Y-4;size=6;
CCTACGGGCGGCTGCAGTGAGGAATATTGGTCAATGGGCGAGAGCCTGAACCAGCCAAGTAGCGTGCAGGATGACTGCCC
TATGGGTTGTAAACTGCTTTTATCAGGGAATAAAGTGCGGCACGTGTGCCGTTTTGTATGTACCTGATGAATAAGGACCG
GCTAATTCCGTGCCAGCAGCCGCGGTAATACGGAAGGTCCGGGCGTTATCCGGATTTATTGGGTTTAAAGGGAGCGCAGG
CTGGATTTTAAGCGTGTTGTGAAATGTACCGGCTCAACCGGTGATGTGCAGCGCGAACTGGAGTCCTTGAGTGAGTACGA
CGTCAGCGGAATTCGTGGTGTAGCGGTGAAATGCTTAGATATCACGAAGAACCCCGATTGCGAAGGCAGCTGACGAGTCC
TTAACTGACGCTAAAGCTCGAAAGTGCGGGTATCGAACAGGATTAGATACCCTAGTAGTCC
>t0006940_reg-Y-4;size=6;
CCTACGGGAGGCTGCAGTGAGGAATATTGGTCAATGGGCGGAAGCCTGAACCAGCCAAGTAGCGTGCAGGAAGACGGCCC
TATGGGTTGTAAACTGCTTTTACCGGGGAATAAAGAGGCCTACGTGTAGGCCGTTGCATGTACCCGTTGAATAAGGACCG
GCTAATTCCGTGCCAGCAGCCGCGGTAATACGGAAGGTCCGGGCGTTATCCGGATTTATTGGGTTTAAAGGGAGCGTAGG
CCGGTTTTTAAGCGTGTTGTGAAATGTGTGGGCTCAACCTATGCACTGCAGCGCGAACTGGAGACCTTGAGTGCGCGGGA
AGCCGGCGGAATTCGTTGTGTAGCGGTGAAATGCTTAGATATGACGAAGACCTCCGATTGCGAAGGCAGCTGGCTGTAGC
GTTACTGACGCTGAAGCTCGAAAGCGTGGGTATCGAACAGGATTAGATACCCTAGTAGTCC
>t0002571_reg-Y-4;size=6;
CCTACGGGGGGCTGCAGTGAGGAATATTGGTCAATGGCCGGAAGGCTGAACCAGCCAAGTAGCGTGAGGGATGGCTGCCC
TATGGGTTGTAAACCTCTTTTGTCGGGGAATAAAGTGAGTCACGTGTGGTTCATTGCATGTACCCGTCGAATAAGCATCG
GCTAACTCCGTGCCAGCAGCCGCGGTAATACGGAGGATGCGAGCGTTATCCGGATTTATTGGGTTTAAAGGGAGCGTAGG
CGGGAGATCAAGTCAGTTGTGAAATGTACGGGCTCAACCCGTGCACTGCAGTTGAAACTGGTTTTCTTGAGTGCGTAAGA
GGCAGGCGGAATTCGTCGTGTAGCGGTGAAATGCTTAGATATGACGAAGAACTCCGATTGCGAAGGCAGCTTGCTGGGCC
GCGACTGACGCTGAAGCTCGAAGGTGCGGGTATCAAACAGGATTAGATACCCCAGTAGTCC
>t0024154_reg-Y-4;size=6;
CCTACGGGTGGCTGCAGTGAGGAATATTGGTCAATGGGCGCGAGCCTGAACCAGCCAAGTAGCGTGCAGGATGACGGCCC
TATGGGTTGTAAACTGCTTTTATGCGGGGATAAAGTGAGGGACGTGTCCCTTTTTGTAGGTACCGCATGAATAAGGACCG
GCTAATTCCGTGCCAGCAGCCGCGGTAATACGGAAGGTCCGGGCGTTATCCGGATTTATTGGGTTTAAAGGGAGCGCAGG
CTGATTGTTAAGCGTGACGTGAAATGTAGCCGCTCAACGGCTGAACTGCGTCGCGAACTGGCAGTCTTGAGTGAGTACGA
CGTCAGCGGAATTCGTGGTGTAGCGGTGAAATGCTTAGATATCACGAAGAACCCCGATTGCGAAGGCAGCTGACGAGTCC
TTTACTGACGCTAAAGCTCGAAGGTGCGGGTATCGAACAGGATTAGATACCCCAGTAGTCC
>t0023232_reg-Y-4;size=6;
CCTACGGGGGGCTGCAGTGGGGAATATTGGACAATGGGGGAAACCCTGATCCAGCGACGCCGCGTGAGTGAAGAAGTATT
TCGGTATGTAAAGCTCTATCAGCAGGGAAGATGATGACGGTACCTGACTAAGAAGCACCGGCTAAATACGTGCCAGCAGC
CGCGGTAATACGTATGGTGCAAGCGTTATCCGGATTTACTGGGTGTAAAGGGAGCGTAGGCGGCTATGCAAGTCAGATGT
GAAAGCCCGGGGCTTAACCCCGGGACTGCATTTGAAACTGCGTAGCTTGAGTGCAGGAGAGGCAGGCGGAATTCCTAGTG
TAGCGGTGAAATGCGTAGATATTAGGAAGAACACCGGTGGCGAAGGCGGCCTGCTGGACTGAGACTGACGCTGAGGCTCG
AAAGCGTGGGGAGCAAACAGGATTAGATACCCGAGTAGTCC
>t0032599_reg-Y-4;size=6;
CCTACGGGGGGCTGCAGTGAGGAATATTGGTCAATGGTCGGGAGACTGAACCAGCCAAGTAGCGTGAGGGACGACTGCCC
TATGGGTTGTAAACCTCTTTTGTTTGGGAATAAAGTGCCGTACGTGTACGGTTTTGTATGTACCTTACGAATAAGCATCG
GCTAATTCCGTGCCAGCAGCCGCGGTAATACGGAAGATGCGAGCGTTATCCGGATTTATTGGGTTTAAAGGGAGCGTAGG
CGGGCTGTTAAGTCTGCGGTTAAATGTCGGCGCCCAACGTCGTCATGCCGTGGAAACTGGCGGTCTTGAATGCGGTCAAG
GGAGGCGGAACTCGCCATGTAGCGGTGAAATGCTTAGATATGGCGAAGAACCCCGATTGCGAAGGCAGCCTCCTGGCCCG
TGATTGACGCTGAGGCTCGAAAGCGCGGGTATCGAACAGGATTAGATACCCTAGTAGTCC
>t0034646_reg-Y-4;size=6;
CCTACGGGTGGCTGCAGTCGAGGATCATTTGCAATGGGCGAAAGCCTGACAATGCGACGCTGCGTGGAGGATGAAGGCCT
TCGGGTTGTAAACTCCTGTCATGGGGGAACAGGCGAGGAAACCTAATACGTTTCTTAGTTGAGTGTACCCCAAGAGGAAT
TGGCGGCTAACTCTGTGCCAGCAGCCGCGGTAATACAGAGGCCAAGAGCGTTGTTCGGATTTACTGGGCGTAAAGGGCGC
GTAGGCGGCATGGCGTGTCGGATGTGAAATCTCCGGGCTCAACCCGGAAAGTGCGTCCGAAACTACCGTGCTGGAGTATG
GGAGGGGGAATCGGAATACAGGGTGTAGCGGTGAAATGCGTTGATATCCTGTAGAACACCGGAGGCGAAGGCGGATTCCT
TGAACATCACTGACGCTGAGGCGCGAAAGTCGGGGGAGCAAACAGGATTAGATACCCCAGTAGTCC
>t0018107_reg-Y-4;size=6;
CCTACGGGGGGCTGCAGTGAGGAATATTGGACAATGGCCGAGAGGCTGATCCAGCCATGCCGCGTGCGGGAGGACGGCCC
TATGGGTTGTAAACCGCTTTTGTCAGGGGGCAATAAGGTCTACGTGTAGACTGATGAGAGTACCTGGCGAATAAGCATCG
GCTAACTCCGTGCCAGCAGCCGCGGTAATACGGAGGATGCAAGCGTTATCCGGATTTATTGGGTTTAAAGGGTGCGTAGG
CGGAGTCTTAAGCGTGAGGTGAAATGCCACTGCTCAACAGTGGAACTGCCTCGCGAACTGGGATTCTGGAATGCCCCTGC
CGTGGGAGGAATGTGTGGTGTAGCGGTGAAATGCATAGAGATCACACAGAACACCGATTGCGAAGGCATCTCACGAAGGG
GTGATTGACGCTGAGGCACGAAAGCGTGGGGATCAAACAGGATTAGATACCCCTGTAGTCC
>t0019738_reg-Y-4;size=6;
CCTACGGGTGGCTGCAGTCGAGGATCATTTGCAATGGGCGAAAGCCTGACAATGCGACGCTGCGTGGAGGATGAAGGCCT
TCGGGTTGTAAACTCCTGTCATGGGGGAACAGGCGAGGGGACCCAATACGTCCCTTAGTTGAGTGTACCCCAAGAGGAAG
CGACGGCTAACTCTGTGCCAGCAGCCGCGGTAATACAGAGGTCGCAAGCGTTGTTCGGATTTACTGGGCGTAAAGGGCGC
GTAGGCGGCAGGGCGTGTCAAGTGTGAAATCTCCGGGCCCAACCCGGAAAGTGCGCTTGAAACTACCTTGCTCGAGTCCG
GAAGAGGGAATCGGAATACAGGGTGTAGCGGTGAAATGCGTTGATATCCTGTAGAACACCGGAGGCGAAGGCGGATTCCT
TGTACGGTACTGACGCTGAGGCGCGAAAGTCGGGGGAGCAAACAGGATTAGATACCCCTGTAGTCC
>t0020108_reg-Y-4;size=6;
CCTACGGGTGGCTGCAGTGAGGAATATTGGTCAATGGTCGGAAGACTGAACCAGCCAAGTAGCGTGCAGGACGACGGCCC
TACGGGTTGTAAACTGCTTTTATGCGGGGATAAAGTCGGGGACGCGTTCCCCGTTTGCAGGTACCGCATGAATAAGGACC
GGCTAATTCCGTGCCAGCAGCCGCGGTAATACGGAAGGTCCGGGCGTTATCCGGATTTATTGGGTTTAAAGGGAGCGTAG
GCGGGAGCTTAAGCGTGCCGTGAAATGCCGGTGCTCAACGTTGGCACTGCGGCGCGAACTGGGTTTCTTGAGTGCGTGGG
AAGGCGGCGGAATTCGTGGTGTAGCGGTGAAATGCTTAGATATCACGAAGAACTCCGATTGCGAAGGCAGCTGCCTGTTG
CGCTACTGACGCTGAAGCTCGAAGGTGCGGGTATCGAACAGGATTAGATACCCTAGTAGTCC
>t0019803_reg-Y-4;size=6;
CCTACGGGTGGCTGCAGTGGGGAATATTGGGCAATGGGGGAAACCCTGACCCAGCAACGCCGCGTGAAGGAAGAAGGCTT
TCGGGTTGTAAACTTCTTTTACCAGGGACGAAGGACGTGACGGTACCTGGAGAAAAAGCCACGGCTAACTACGTGCCAGC
AGCCGCGGTAATACGTAGGTGGCAAGCGTTGTCCGGAATTACTGGGTGTAAAGGGCGTGTAGGCGGAGCAGCAAGTCAGA
AGTGAAATCTCCGGGCTTAACCCGGAAACTGCTTTTGAAACTGTTGCCCTTGAGTATCGGAGAGGCAGGCGGAATTCCTA
GTGTAGCGGTGAAATGCGTAGATATTAGGAGGAACACCAGTGGCGAAGGCGGCCTGCTGGACGACAACTGACGCTGAGGC
GCGAAAGCGTGGGGAGCAAACAGGATTAGATACCCCTGTAGTCC
>t0024595_reg-Y-4;size=6;
CCTACGGGAGGCTGCAGTGGGGAATCTTGCACAATGGACGAAAGTCTGATGCAGCGATCCCGCGTGAAGGATGAAGCATT
ACGGTGTGTAAACTTCTTTTTTGGTGGAAGACGAATGACGGTACACCAAGAATAAGAGACGGCTAACTACGTGCCAGCAG
CCGCGGTAATACGTAGGTCTCAAGCGTTATCCGGATTTACTGGGCGTAAAGTATCCGTAGCCTGATATGTAAGTCTGTTT
TCAAATCCCACGACTCAATCGTGGAAAGGGAATGGATACTGCATATCTAGAAGTTATTGGGGGTTAGTGGAATTTCCGGT
GGAGCGGTGAAATGCGTTGATATCGGAAAGAACGCCGAAAGCGAAAGCAGCTAACTATGATTAACTTGACGGTGAGGGAT
GAAAGTTTGGGTAGCAAACGGGATTAGATACCCTGGTAGTCC
>t0001768_reg-Y-4;size=6;
CCTACGGGGGGCTGCAGTGAGGAATATTGGTCAATGGGCGGGAGCCTGAACCAGCCAAGTAGCGTGCAGGACGACGGCCC
TACGGGTTGTAAACTGCTTTTATACGGGGATAAAGTTCACCACGTGTGGTGTTTTGTAGGTACCGTATGAATAAGGACCG
GCTAATTCCGTGCCAGCAGCCGCGGTAATACGGAAGGTCCGGGCGTTATCCGGATTTATTGGGTTTAAAGGGAGCGCAGG
CTGGCTGTTAAGCGTGACGTGAAATGTACCGGCTCAACCGGTGAGTTGCGTCGCGAACTGGCGGTCTTGAGTGCGTGCGA
GGGCGGCGGAATTCGTGGTGTAGCGGTGAAATGCTTAGATATCACGAGGACCTCCGATTGCGAAGGCAGCTGCCCAGTCC
GTAACTGACGCTAATGCTCGAAGGTGCGGGTATCGAACAGGATTAGATACCCCGGTAGTCC
>t0029360_reg-Y-4;size=6;
CCTACGGGCGGCTGCAGTGAGGAATATTGGTCAATGGTCGGAAGACTGAACCAGCCAAGTAGCGTGCAGGACGACGGCCC
TACGGGTTGTAAACTGCTTTTATGCGGGGATAAAGTCGGGGACGCGTTCCCCGTTTGCAGGTACCGCATGAATAAGGACC
GGCTAATTCCGTGCCAGCAGCCGCGGTAATACGGAAGGTCCGGGCGTTATCCGGATTTATTGGGTTTAAAGGGAGCGTAG
GCGGGAGCTTAAGCGTGCCGTGAAATGCCGGTGCTCAACGTTGGCACTGCGGCGCGAACTGGGTTTCTTGAGTGCGTGGG
AAGGCGGCGGAATTCGTGGTGTAGCGGTGAAATGCTTAGATATCACGAAGAACTCCGATTGCGAAGGCAGCTGCCTGTTG
CGCTACTGACGCTGAAGCTCGAAGGTGCGGGTATCGAACAGGATTAGATACCCCAGTAGTCC
>t0008776_reg-Y-4;size=6;
CCTACGGGTGGCTGCAGTGAGGAATATTGGACAATGGCCGAGAGGCTGATCCAGCCATGCCGCGTGCGGGAAGACGGCCC
TATGGGTTGTAAACCGCTTTTGTTGGGGAGCAATAAGGTCCACGTGTGGATCGATGAGAGTACCCAGCGAATAAGCATCG
GCTAACTCCGTGCCAGCAGCCGCGGTAATACGGAGGATGCAAGCGTTATCCGGATTTATTGGGTTTAAAGGGTGCGTAGG
CGGATGCCTAAGCGTGAGGTGAAATCCCCGGGCTCAACCTGGGAACTGCCTCGCGAACTGGGTGTCTGGAATGCCCCTGC
CGTGGGAGGAATGTGTGGTGTAGCGGTGAAATGCATAGAGATCACACAGAACACCGATTGCGAAGGCATCTCACGAAGGG
GTGATTGACGCTGAGGCACGAAAGCGTGGGGATCAAACAGGATTAGATACCCTAGTAGTCC
>t0030872_reg-Y-4;size=6;
CCTACGGGTGGCTGCAGTGGGGAATATTGGACAATGGGGGAAACCCTGATCCAGCGACGCCGCGTGAGTGAAGAAGTATT
TCGGTATGTAAAGCTCTATCAGCAGGGAAGATGATGACGGTACCTGACTAAGAAGCACCGGCTAAATACGTGCCAGCAGC
CGCGGTAATACGTATGGTGCAAGCGTTATCCGGATTTACTGGGTGTAAAGGGAGCGTAGGCGGCTATGCAAGTCAGATGT
GAAAGCCCGGGGCTTAACCCCGGGACTGCATTTGAAACTGCGTAGCTTGAGTGCAGGAGAGGCAGGCGGAATTCCTAGTG
TAGCGGTGAAATGCGTAGATATTAGGAAGAACACCGGTGGCGAAGGCGGCCTGCTGGACTGAGACTGACGCTGAGGCTCG
AAAGCGTGGGGAGCAAACAGGATTAGATACCCTGGTAGTCC
>t0026462_reg-Y-4;size=6;
CCTACGGGGGGCTGCAGTGAGGAATATTGGTCAATGGGAGGAATCCTGAACCAGCCATGCCGCGTGGAGGAAGAAGGTCC
TATGGGTTGTAAACTCCTTTTGTTCCGGAGTAATAAGGTGGATGCGTCCACCGATGAGAGTACGGGACGAATAAGCATCG
GCTAACTCCGTGCCAGCAGCCGCGGTAATACGGAGGATGCGAGCGTTATCCGGATTTATTGGGTTTAAAGGGTGCGCAGG
CGGCGCGTTAAGTCAGCGGTGAAATCTCATGGCTCAACCATGGAACTGCCGTTGATACTGGCGTGCTCGAGTACGGACGG
CGCCGGCGGAATGTGTCATGTAGCGGTGAAATGCTTAGATATGCCACAGAACACCGATCGCGAAGGCAGCTGGCGAGGCC
GGTACTGACGCTCAGGCACGAAAGCGTGGGGATCAAACAGGATTAGATACCCCTGTAGTCC
>t0028087_reg-Y-4;size=6;
CCTACGGGTGGCTGCAGTGAGGAATATTGGTCAATGGGCGTAAGCCTGAACCAGCCAAGTAGCGTGCAGGATGACGGCCC
TATGGGTTGTAAACTGCTTTTGTTGGGGAACAAAGTGTGGTACGTGTACCATTTTGCGTGTACCCTTCGAATAAGGACCG
GCTAATTCCGTGCCAGCAGCCGCGGTAATACGGAAGGTCCGGGCGTTATCCGGATTTATTGGGTTTAAAGGGAGCGTAGG
CCGAAGGCTAAGCGTGTTGTGAAATGTAGTCGCTCAACGGTTGCACTGCAGCGCGAACTGGCTTTCTTGAGTGCGCGGAA
AGTTGGCGGAATTCGTTGTGTAGCGGTGAAATGCTTAGATATGACGAAGAACTCCGATTGCGAAGGCAGCTGACTGTAGC
GTAACTGACGCTGAAGCTCGAAAGCGTGGGTATCGAACAGGATTAGATACCCGAGTAGTCC
>t0024816_reg-Y-4;size=6;
CCTACGGGAGGCTGCAGTGAGGAATATTGGTCAATGGGCGGAAGCCTGAACCAGCCAAGTAGCGTGTGGGACGACGGCCC
TACGGGTTGTAAACCACTTTTTCGCGGGGATAACCGCCGGGCTGCGGCCCGGCCTGCAGGTACCGCGTGAATAAGGACCG
GCTAATTCCGTGCCAGCAGCCGCGGTAATACGGAAGGTCCGGGCGTTATCCGGATTTATTGGGTTTAAAGGGAGCGTAGG
CGGGAGCTTAAGCGTGTTGTGAAAAGTCGGGGCTCAACCCCGTCCGTGCAGCGCGAACTGGGCTCCTTGAGTGCGCGGGA
GGCACGCGGAATTCGTGGTGTAGCGGTGAAATGCTTAGATATCACGAAGAACTCCGATTGCGAAGGCAGCGTGCCGTAGC
GTTACTGACGCTGAAGCTCGAAGGTGCGGGTATCGAACAGGATTAGATACCCTTGTAGTCC
>t0024649_reg-Y-4;size=6;
CCTACGGGTGGCTGCAGTGGGGAATATTGCACAATGGGCGCAAGCCTGATGCAGCGACGCCGCGTGAGTGAAGAAGTATT
TCGGTATGTAAAGCTCTATCAGCAGGGAAGAAAATGACGGTACCTGACTAAGAAGCCCCGGCTAACTACGTGCCAGCAGC
CGCGGTAATACGTAGGGGGCAAGCGTTATCCGGATTTACTGGGTGTAAAGGGAGCGTAGGTGGCATGGCAAGCCAGAAGT
GAAAATCCGGGGCTCAACCCCGGAACTGCTTTTGGAACTGTCAGGCTAGAGTGCAGGAGAGGTAAGCGGAATTCCTAGTG
TAGCGGTGAAATGCGTAGATATTAGGAGGAACACCAGTGGCGAAGGCGGCTTACTGGACTGTAACTGACACTGAGGCTCG
AAAGCGTGGGGAGCAAACAGGATTAGATACCCTAGTAGTCC
>t0002183_reg-Y-4;size=6;
CCTACGGGGGGCTGCAGTGAGGAATATTGGTCAATGGGAGGAATCCTGAACCAGCCATGCCGCGTGCGGGAAGAAGGCCC
TACGGGTTGTAAACCGCTTTTGCCCGGGAGTAATAAGGGGGGTGCGCCCCCCGATGAGAGTACCGGGCGAATAAGCATCG
GCTAACTCCGTGCCAGCAGCCGCGGTAATACGGAGGATGCGAGCGTTATCCGGATTTATTGGGTTTAAAGGGTGCGCAGG
CGGCGCGGTAAGTCAGCGGTGAAATGTCCCGGCTCAACCGGGGAGCTGCCGTTGATACTGTCGTGCTTGAGTGCGAACGG
CGCCGGCGGAATGTGTGGTGTAGCGGTGAAATGCATAGATATCACACAGAACACCGATCGCGAAGGCAGCTGGCGAGGAC
GCAACTGACGCTGAGGCACGAAGGCGTGGGGATCGAACAGGATTAGATACCCTTGTAGTCC
>t0001997_reg-Y-4;size=6;
CCTACGGGGGGCTGCAGTGAGGAATATTGGTCAATGGACGGAAGTCTGAACCAGCCAAGTAGCGTGCAGGATGACGGCCC
TATGGGTTGTAAACTGCTTTTATCAGGGGATAAAGTGAGGTATGTATACCTTTTTGCATGTACCTGATGAATAAGGACCG
GCTAATTCCGTGCCAGCAGCCGCGGTAATACGGAAGGTCCGGGCGTTATCCGGATTTATTGGGTTTAAAGGGAGCGCAGG
CGGACAGTTAAGCGTGACGTGAAATGCAGCGGCTCAACCGTATGAAGTGCGTCGCGAACTGGCAGTCTTGAGTGAGTACG
ATGTAGGCGGAATTCGTGGTGTAGCGGTGAAATGCTTAGATATCACGAAGAACTCCGATTGCGAAGGCAGCCTACAAGTC
CTTTACTGACGCTAAAGCTCGAAGGTGCGGGTATCGAACAGGATTAGATACCCGTGTAGTCC
>t0027486_reg-Y-4;size=6;
CCTACGGGAGGCTGCAGTCGAGGATCATTTGCAATGGGCGAAAGCCTGACAATGCGACGCTGCGTGGAGGATGAAGGCCT
TCGGGTTGTAAACTCCTGTCATGGGGGAACAGGCGAGGGGACCCAACACGTCCCTTAGTTGAGTGTACCCCAAGAGGAAG
CGACGGCTAACTCTGTGCCAGCAGCCGCGGTAATACAGAGGTCGCAAGCGTTGTTCGGATTTACTGGGCGTAAAGGGCGC
GTAGGCGGCATGGCGTGTCGGATGTGAAATCTCCGGGCTCAACCCGGAAAGTGCGTCCGAAACTACCGTGCTGGAGTATG
GGAGAGGGAATCGGAATATAGGGTGTAGCGGTGAAATGCGTTGATATCCTATAGAACACCGGAGGCGAAGGCGGATTCCT
TGAACATCACTGACGCTGAGGCGCGAAAGTCGGGGGAGCAAACAGGATTAGATACCCTTGTAGTCC
>t0002949_reg-Y-4;size=6;
CCTACGGGTGGCTGCAGTGAGGAATATTGGTCAATGGACGCGAGTCTGAACCAGCCAAGTAGCGTGCAGGAAGACGGCCC
TATGGGTTGTAAACTGCTTTTATGAGGGGATAAAGTGCGGGACGCGTCCCGCTTTGCAGGTACCTCATGAATAAGGACCG
GCTAATTCCGTGCCAGCAGCCGCGGTAATACGGAAGGTCCGGGCGTTATCCGGATTTATTGGGTTTAAAGGGAGCGTAGG
CGGATGCTTAAGCGTGTCGTGAAATGCCGCGGCTCAACCGTGGCACTGCGGCGCGAACTGGGTGTCTTGAGTGTGCTGAA
AGTAGGCGGAATTCGTGGTGTAGCGGTGAAATGCTTAGATATCACGAGGAACTCCGATTGCGAAGGCAGCTTACTGTATC
ACAACTGACGCTGAAGCTCGAAGGCGCGGGTATCGAACAGGATTAGATACCCTTGTAGTCC
>t0006621_reg-Y-4;size=6;
CCTACGGGGGGCTGCAGTCGAGGATCATTTGCAATGGGCGAAAGCCTGACAATGCGACGCTGCGTGGAGGATGAAGGCCC
TCGGGTTGTAAACTCCTGTCATGGGGGAAAAGGAAAAGGGACCCAACACGTCCCCGATTTGATGGTACCCCAAGAGGAAG
CGACGGCTAACTCTGTGCCAGCAGCCGCGGTAATACAGAGGTCGCAAGCGTTGTTCGGATTTACTGGGCGTAAAGGGCGC
GTAGGCGGCCGTGCGTGTCGGATGTGAAATCTCCGGGCTCAACCCGGAAAGTGCGTCCGAAACTGCATGGCTCGAGTTCG
GGAGAGGGAATCGGAATGCAGGGTGTAGCGGTGAAATGCGTTGATATCCTGCAGAACACCGGAGGCGAAGGCGGATTCCT
GGAACGAAACTGACGCTCAGGCGCGAAAGTCGGGGGAGCAAACAGGATTAGATACCCCAGTAGTCC
>t0042118_reg-Y-4;size=6;
CCTACGGGGGGCTGCAGTGAGGAATATTGGTCAATGGGCGGAAGCCTGAACCAGCCAAGTCGCGTGAAGGATGAAGGCAT
TATGTGTTGTAAACTTCTTTAGCTGTGGAGAAATAAGGTGGTCGTGACCACCGATGCTAGTACACAGAGAATAAGGATCG
GCTAACTCCGTGCCAGCAGCCGCGGTAATACGGAGGATCCGAGCGTTATCCGGATTCATTGGGTTTAAAGGGTGCGCAGG
CGGCTCTTTAAGTCAGCGGTAAAATCGTGGGGCTCAACCCCATCCCGCCGTTGATACTGGGGAGCTTGATTACGGTCGAG
GCAGGCGGAATTCGTCGTGTAGCGGTGAAATGCATAGATATGACGAAGAACACCGATTGCGTAGGCAGCCTACCAGGCCG
TTAATGACGCTCATGCACGAAAGTGCGGGGATCGAACAGGATTAGATACCCTGGTAGTCC
>t0006692_reg-Y-4;size=6;
CCTACGGGTGGCTGCAGTGAGGAATATTGGACAATGGCCGAGAGGCTGATCCAGCCATGCCGCGTGCGGGAAGACGGCCC
TATGGGTTGTAAACCGCTTTTGTTGGGGAGCAATAAGGTCCACGTGTGGATCGATGAGAGTACCCAGCGAATAAGCATCG
GCTAACTCCGTGCCAGCAGCCGCGGTAATACGGAGGATGCAAGCGTTATCCGGATTTATTGGGTTTAAAGGGTGCGTAGG
CGGATGCCTAAGCGTGAGGTGAAATCCCCGGGCTCAACCTGGGAACTGCCTCGCGAACTGGGTATCTGGAATGTCCGTGC
CGTGGGAGGAATGTGTGGTGTAGCGGTGAAATGCATAGAGATCACACAGAACACCGATTGCGAAGGCATCTCACGAACGG
ATGATTGACGCTGAGGCACGAAAGCGTGGGGATCAAACAGGATTAGATACCCCGGTAGTCC
>t0003255_reg-Y-4;size=6;
CCTACGGGTGGCTGCAGTGGGGAATATTGGGCAATGGGCGAAAGCCTGACCCAGCAACGCCGCGTGAAGGAAGAAGGTCT
TCGGATTGTAAACTTCTTTTATGAGGGACGAAGGACGTGACGGTACCTCATGAATAAGCCACGGCTAACTACGTGCCAGC
AGCCGCGGTAATACGTAGGTGGCGAGCGTTATCCGGATTTACTGGGTGTAAAGGGCGCGTAGGCGGGGATGCAAGTCAGA
TGTGAAATCCATGGGCTCAACCCATGAACTGCATTTGAAACTGTATTTCTTGAGTGCTGGAGAGGTAGACGGAATTCCTT
GTGTAGCGGTGAAATGCGTAGATATAAGGAAGAACACCAGTGGCGAAGGCGGTCTACTGGACAGTAACTGACGCTGAGGC
GCGAAAGCGTGGGGAGCAAACAGGATTAGATACCCGAGTAGTCC
>t0014072_reg-Y-4;size=6;
CCTACGGGAGGCTGCAGTCGAGGATCATTTGCAATGGGCGAAAGCCTGACAATGCGACGCTGCGTGGAGGATGAAGGCCT
TCGGGTTGTAAACTCCTGTCATGGGGGAACAGGCGAGGGGACCCAATACGTCCCTTAGTTGAGTGTACCCCAAGAGGAAG
CGACGGCTAACTCTGTGCCAGCAGCCGCGGTAATACAGAGGTCGCAAGCGTTGTTCGGATTTACTGGGCGTAAAGGGCGC
GTAGGCGGCAGGGCGTGTCAAGTGTGAAATCTCCGGGCCCAACCCGGAAAGTGCGCTTGAAACTACCTTGCTCGAGTCCG
GAAGAGGGAATCGGAATACAGGGTGTAGCGGTGAAATGCGTTGATATCCTGTAGAACACCGGAGGCGAAGGCGGATTCCT
TGTACGGTACTGACGCTGAGGCGCGAAAGTCGGGGGAGCAAACAGGATTAGATACCCCAGTAGTCC
>t0006239_reg-Y-4;size=6;
CCTACGGGGGGCAGCAGTGAGGAATATTGGTCAATGGACGGAAGTCTGAACCAGCCAAGTCGCGTGAAGGAAGAATGTCC
TATGGATTGTAAACTTCTTTTGGGAGGGGATAAAGGGCGCCACGCGTGGTGTTTTGCAGGTACCTCCCGAATAAGGATCG
GCTAACTCCGTGCCAGCAGCCGCGGTAATACGGAGGATCCGAGCGTTATCCGGATTCATTGGGTTTAAAGGGTGCGTAGG
CGGCGTACTAAGTCAGCGGTGAAAGGCAGGCGCTCAACGTCTGGACTGCCGTTGAAACTGGCATGCTAGAGTGCGGACAA
GGATGGCGGAATGTGTCATGTAGCGGTGAAATGCATAGATATGACACAGAACACCGATTGCGAAGGCAGCTGTCCGGGCC
GCAACTGACGCTGAGGCACGAAAGCGTGGGGATCGAACAGGATTAGATACCCTGGTAGTCC
>t0045802_reg-Y-4;size=6;
CCTACGGGTGGCTGCAGTCGAGGATCATTTGCAATGGGCGAAAGCCTGACAATGCGACGCTGCGTGGAGGATGAAGGCCT
TCGGGTTGTAAACTCCTGTCATGGGGGAACAGGCGAGGATACCTAATACGTATTTAAGTTGAGTGTACCCCAAGAGGAAT
TGGCGGCTAACTCTGTGCCAGCAGCCGCGGTAATACAGAGGCCAAGAGCGTTGTTCGGATTTACTGGGCGTAAAGGGCGC
GTAGGCGGCGAGGCGTGTCGGATGTGAAATCTCCGGGCTCAACCCGGAAAGTGCGTCCGAAACTACCTTGCTGGAGTCCG
GGAGGGGGAATCGGAATACAGGGTGTAGCGGTGAAATGCGTTGATATCCTGTAGAACACCGGAGGCGAAGGCGGATTCCT
TGAACGGTACTGACGCTGAGGCGCGAAAGTCGGGGGAGCAAACAGGATTAGATACCCTAGTAGTCC
>t0012895_reg-Y-4;size=6;
CCTACGGGGGGCTGCAGTGAGGAATATTGGTCAATGGGCGGAAGCCTGAACCAGCCAAGTAGCGTGCAGGAAGACGGCCC
TATGGGTTGTAAACTGCTTTTACCGGGGAATAAAGAGGCCTACGTGTAGGCCGTTGCATGTACCCGTTGAATAAGGACCG
GCTAATTCCGTGCCAGCAGCCGCGGTAATACGGAAGGTCCGGGCGTTATCCGGATTTATTGGGTTTAAAGGGAGCGTAGG
CCGGTTTTTAAGCGTGTTGTGAAATGTGTGGGCTCAACCTATGCACTGCAGCGCGAACTGGAGACCTTGAGTGCGCGGGA
AGCCGGCGGAATTCGTTGTGTAGCGGTGAAATGCTTAGATATGACGAAGACCTCCGATTGCGAAGGCAGCTGGCTGTAGC
GTTACTGACGCTGAAGCTCGAAAGCGTGGGTATCGAACAGGATTAGATACCCGGGTAGTCC
>t0014026_reg-Y-4;size=6;
CCTACGGGGGGCTGCAGTGAGGAATATTGGACAATGGCCGGAAGGCTGATCCAGCCATGCCGCGTGCGGGAAGACGGCCC
TATGGGTTGTAAACCGCTTTTGCGGGGGAGCAATAAGTGCCACGAGTGGCGCGATGAGAGTACCCTGCGAATAAGCATCG
GCTAACTCCGTGCCAGCAGCCGCGGTAATACGGAGGATGCAAGCGTTATCCGGATTTATTGGGTTTAAAGGGTGCGCAGG
CGGCTTGTTAAGCGGGAGGTGAAATGCCGGCGCTCAACGTCGGAAGTGCCTCCCGAACTGGTGAGCTTGAATGACTCTGC
CGTGGGAGGAATGTGTAGTGTAGCGGTGAAATGCTTAGAGATTACACAGAACACCGATTGCGAAGGCATCTCACGAAGGG
TTGATTGACGCTGAGGCACGAAAGCGTGGGGATCAAACAGGATTAGATACCCTAGTAGTCC
>t0012960_reg-Y-4;size=6;
CCTACGGGAGGCTGCAGTGGGGAATATTGGACAATGGGGGAAACCCTGATCCAGCGACGCCGCGTGAGTGAAGAAGTATT
TCGGTATGTAAAGCTCTATCAGCAGGGAAGATGATGACGGTACCTGACTAAGAAGCACCGGCTAAATACGTGCCAGCAGC
CGCGGTAATACGTATGGTGCAAGCGTTATCCGGATTTACTGGGTGTAAAGGGAGCGTAGGCGGCCGTGCAAGTCAGGTGT
GAAATCCCGGGGCTCAACCCCGGTACTGCACTTGAAACTGCGTGGCTGGAGTACAGGAGAGGCAGGCGGAATTCCTAGTG
TAGCGGTGAAATGCGTAGATATTAGGAAGAACACCGGTGGCGAAGGCGGCCTGCTGGACTGGATACTGACGCTGAGGCTC
GAAAGCGTGGGGAGCAAACAGGATTAGATACCCCGGTAGTCC
>t0006727_reg-Y-4;size=6;
CCTACGGGTGGCTGCAGTGGGGAATATTGCACAATGGGCGCAAGCCTGATGCAGCAACGCCGCGTTAAGGATGAAGGTTT
TCGGATCGTAAACTTATGTCTTCAGGGACGAAATTTGACGGTACCTGAGGAGGAAGCCACGGCTAACTACGTGCCAGCAG
CCGCGGTAATACGTAGGTGGCGAGCGTTATCCGGATTTACTGGGTGTAAAGGGCGCGTAGGCGGGCTTTTAAGTCTGATG
TGAAATCCCGAGGCTTAACCACGGAACTGCATTGGAAACTGGAAGTCTTGAGTGCTGGAGAGGAAAGCGGAATTCCTAGT
GTAGCGGTGAAATGCGTAGATATTAGGAGGAACACCAGTGGCGAAGGCGGCTTTCTGGACAGTAACTGACGCTGAGGCGC
GAAAGCGTGGGGAGCAAACAGGATTAGATACCCTAGTAGTCC
>t0016558_reg-Y-4;size=6;
CCTACGGGGGGCTGCAGTGAGGAATATTGGTCAATGGGCGGGAGCCTGAACCAGCCAAGTAGCGTGCAGGACGACGGCCC
TACGGGTTGTAAACTGCTTTTATACGGGGATAAAGTTCACCACGTGTGGTGTTTTGTAGGTACCGTATGAATAAGGACCG
GCTAATTCCGTGCCAGCAGCCGCGGTAATACGGAAGGTCCGGGCGTTATCCGGATTTATTGGGTTTAAAGGGAGCGCAGG
CTGGCTGTTAAGCGTGACGTGAAATGTACCGGCTCAACCGGTGAGTTGCGTCGCGAACTGGCGGTCTTGAGTGCGTGCGA
GGGCGGCGGAATTCGTGGTGTAGCGGTGAAATGCTTAGATATCACGAGGACCTCCGATTGCGAAGGCAGCTGCCCAGTCC
GTAACTGACGCTAATGCTCGAAGGTGCGGGTATCGAACAGGATTAGATACCCTTGTAGTCC
>t0039230_reg-Y-4;size=6;
CCTACGGGGGGCTGCAGTGAGGAATATTGGTCAATGGGCGCAAGCCTGAACCAGCCATGCCGCGTGAAGGATTGAGGCCC
TATGGGTCGTAAACTTCTTTTGTGGTGGAGCAATAAGGCGTACGCGTACGCCGATGAGAGTACATCACGAATAAGCATCG
GCTAACTCCGTGCCAGCAGCCGCGGTAATACGGAGGATGCAAGCGTTATCCGGATTTATTGGGTTTAAAGGGTGCGTAGG
CTGTTCGACAAGTCAGGGGTGAAAGCCCGGCGCCTAACGCCGGAACTGCCTTTGATACTGCCGAGCTGGAATACGGATGC
CGTGGGAGGAATGAGTAGTGTAGCGGTGAAATGCATAGATATTACTCAGAACACCGATTGCGAAGGCATCTCACGAATCC
GTCATTGACGCTGAGGCACGAAAGCGTGGGGATCAAACAGGATTAGATACCCCAGTAGTCC
>t0016660_reg-Y-4;size=6;
CCTACGGGCGGCTGCAGTGAGGAATATTGGTCAATGGACGGAAGTCTGAACCAGCCAAGTAGCGTGCAGGATGACGGCCC
TATGGGTTGTAAACTGCTTTTATCAGGGGATAAAGTGAGGTATGTATACCTTTTTGCATGTACCTGATGAATAAGGACCG
GCTAATTCCGTGCCAGCAGCCGCGGTAATACGGAAGGTCCGGGCGTTATCCGGATTTATTGGGTTTAAAGGGAGCGCAGG
CGGACAGTTAAGCGTGACGTGAAATGCAGCGGCTCAACCGTATGAAGTGCGTCGCGAACTGGCAGTCTTGAGTGAGTACG
ATGTAGGCGGAATTCGTGGTGTAGCGGTGAAATGCTTAGATATCACGAAGAACTCCGATTGCGAAGGCAGCCTACAAGTC
CTTTACTGACGCTAAAGCTCGAAGGTGCGGGTATCGAACAGGATTAGATACCCCTGTAGTCC
>t0017985_reg-Y-4;size=6;
CCTACGGGTGGCTGCAGTGAGGAATATTGGTCAATGGGCGGAAGCCTGAACCAGCCAAGTCGCGTGAAGGATGAAGGCAT
TATGTGTTGTAAACTTCTTTAGCTGTGGAGAAATAAGGTGGTCGTGACCACCGATGCTAGTACACAGAGAATAAGGATCG
GCTAACTCCGTGCCAGCAGCCGCGGTAATACGGAGGATCCGAGCGTTATCCGGATTCATTGGGTTTAAAGGGTGCGCAGG
CGGC
>t0017211_reg-Y-4;size=6;
CCTACGGGCGGCTGCAGTGAGGAATATTGGTCAATGGCCGGAAGGCTGAACCAGCCAAGTAGCGTGAGGGATGGCTGCCC
TATGGGTTGTAAACCTCTTTTGTCGGGGAATAAAGTGAGTCACGTGTGGTTCATTGCATGTACCCGTCGAATAAGCATCG
GCTAACTCCGTGCCAGCAGCCGCGGTAATACGGAGGATGCGAGCGTTATCCGGATTTATTGGGTTTAAAGGGAGCGTAGG
CGGGAGATCAAGTCAGTTGTGAAATGTACGGGCTCAACCCGTGCACTGCAGTTGAAACTGGTTTTCTTGAGTGCGTAAGA
GGCAGGCGGAATTCGTCGTGTAGCGGTGAAATGCTTAGATATGACGAAGAACTCCGATTGCGAAGGCAGCTTGCTGGGCC
GCGACTGACGCTGAAGCTCGAAGGTGCGGGTATCAAACAGGATTAGATACCCTGGTAGTCC
>t0003195_reg-Y-4;size=6;
CCTACGGGCGGCTGCAGTAGGGAATATTGGACAATGGGGGGAACCCTGATCCAGCGACGCCGCGTGAGTGAAGAAGTTAT
TCGTAATGTAAAGCTCTATCAGCAGGGACGATAATGACGGTACCTGACTAAGAAGCACCGGCTAAATACGTGCCAGCAGC
CGCGGTAATACGTATGGTGCAAGCGTTATCCGGATTTACTGGGTGTAAAGGGAGCGTAGGTGGTCATGCAAGTCAGGAGT
GAAATACCGGGGCTCAACCCCGGGGCTGCTCTTGAAACTGCGTAACTGGAGTGCAGGAGGGGTAAGCGGAATTCCTAGTG
TAGCGGTGAAATGCGTAGATATTAGGAGGAACACCGGTGGCGAAGGCGGCTTACTGGACTGTAACTGACACTGAGGCTCG
AAAGCGTGGGGAGCAAACAGGATTAGATACCCGAGTAGTCC
>t0006756_reg-Y-4;size=6;
CCTACGGGAGGCTGCAGTCGAGGATCATTTGCAATGGGCGAAAGCCTGACAATGCGACGCTGCGTGGAGGATGAAGGCCT
TCGGGTTGTAAACTCCTGTCATGGGGGAACAGGCGAGGGGACCCAATACGTCCCTTAGTTGAGTGTACCCCAAGAGGAAG
GGACGGCTAACTCTGTGCCAGCAGCCGCGGTAATACAGAGGTCCCTAGCGTTGTTCGGATTTACTGGGCGTAAAGGGCGC
GTAGGCGGCAGGGCGTGTCAAGTGTGAAATCTCCGGGCTCAACCCGGAAAGTGCGCTTGAAACTACCTTGCTCGAGTATG
GGAGAGGGAATCGGAATACAGGGTGTAGCGGTGAAATGCGTTGATATCCTGTAGAACACCGGAGGCGAAGGCGGATTCCT
TGAACATCACTGACGCTGAGGCGCGAAAGTCGGGGGAGCAAACAGGATTAGATACCCGAGTAGTCC
>t0041407_reg-Y-4;size=6;
CCTACGGGCGGCTGCAGTGAGGAATATTGGTCAATGGACGGAAGTCTGAACCAGCCAAGTAGCGTGCAGGATGACGGCCC
TATGGGTTGTAAACTGCTTTTATACAGGGATAAAGTGAGGGACGTGTCCCTTTTTGTAGGTACTGTATGAATAAGGACCG
GCTAATTCCGTGCCAGCAGCCGCGGTAATACGGAAGGTCCGGGCGTTATCCGGATTTATTGGGTTTAAAGGGAGCGCAGG
CTGATGATTAAGCGTGACGTGAAATGTAGCCGCTCAACGGCTGAACTGCGTCGCGAACTGGTTATCTTGAGTGAGTTCGA
TGTTGGCGGAATTCGTGGTGTAGCGGTGAAATGCTTAGATATCACGAAGAACTCCGATTGCGAAGGCAGCCAACAAGGCC
TTTACTGACGCTAAAGCTCGAAGGTGCGGGTATCGAACAGGATTAGATACCCCAGTAGTCC
>t0015887_reg-Y-4;size=6;
CCTACGGGGGGCAGCAGTGGGGAATATTGGACAATGGGGGAAACCCTGATCCAGCGACGCCGCGTGAGTGAAGAAGTATT
TCGGTATGTAAAGCTCTATCAGCAGGGAAGATGATGACGGTACCTGACTAAGAAGCACCGGCTAAATACGTGCCAGCAGC
CGCGGTAATACGTATGGTGCAAGCGTTATCCGGATTTACTGGGTGTAAAGGGAGCGTAGGCGGCCGTGCAAGTCAGGTGT
GAAATCCCGGGGCTCAACCCCGGTACTGCACTTGAAACTGCGTGGCTGGAGTACAGGAGAGGCAGGCGGAATTCCTAGTG
TAGCGGTGAAATGCGTAGATATTAGGAAGAACACCGGTGGCGAAGGCGGCCTGCTGGACTGGATACTGACGCTGAGGCTC
GAAAGCGTGGGGAGCAAACAGGATTAGATACCCTAGTAGTCC
>t0016241_reg-Y-4;size=6;
CCTACGGGAGGCTGCAGTGAGGAATATTGGTCAATGGGCGGAAGCCTGAACCAGCCAAGTCGCGTGAAGGATGAAGGCAT
TACGTGTTGTAAACTTCTTTAGCTGTGGAGAAATAAGGTGGTCGTGACCACCGATGCTAGTACACAGAGAATAAGGATCG
GCTAACTCCGTGCCAGCAGCCGCGGTAATACGGAGGATCCGAGCGTTATCCGGATTCATTGGGTTTAAAGGGTGCGCAGG
CGGCTTCTTAAGTCAGCGGTAAAATCGTGGGGCTCAACCCCATCCCGCCGTTGATACTGGGGAGCTTGATTACGGTCGAG
GCAGGCGGAATTCGTCGTGTAGCGGTGAAATGCATAGATATGACGAAGAACACCGATTGCGTAGGCAGCCTACCAGGCCG
TTAATGACGCTCATGCACGAAAGTGCGGGGATCGAACAGGATTAGATACCCTAGTAGTCC
>t0016133_reg-Y-4;size=6;
CCTACGGGTGGCTGCAGTGAGGAATATTGGTCAATGGCCGGAAGGCTGAACCAGCCAAGTAGCGTGAGGGATGGCTGCCC
TATGGGTTGTAAACCTCTTTTGTCGGGGAATAAAGTGAGTCACGTGTGGTTCATTGCATGTACCCGTCGAATAAGCATCG
GCTAACTCCGTGCCAGCAGCCGCGGTAATACGGAGGATGCGAGCGTTATCCGGATTTATTGGGTTTAAAGGGAGCGTAGG
CGGGAGATCAAGTCAGTTGTGAAATGTACGGGCTCAACCCGTGCACTGCAGTTGAAACTGGTTTTCTTGAGTGCGTAAGA
GGCAGGCGGAATTCGTCGTGTAGCGGTGAAATGCTTAGATATGACGAAGAACTCCGATTGCGAAGGCAGCTTGCTGGGCC
GCGACTGACGCTGAAGCTCGAAGGTGCGGGTATCAAACAGGATTAGATACCCTTGTAGTCC
>t0016625_reg-Y-4;size=6;
CCTACGGGTGGCTGCAGTCGAGGATCATTTGCAATGGGCGAAAGCCTGACAATGCGACGCTGCGTGGAGGATGAAGGCCT
TCGGGTTGTAAACTCCTGTCATGGGGGAACAGGCGAGGGGACCCAATACGTCCCTTAGTTGAGTGTACCCCAAGAGGAAG
GGACGGCTAACTCTGTGCCAGCAGCCGCGGTAATACAGAGGTCCCTAGCGTTGTTCGGATTTACTGGGCGTAAAGGGCGC
GTAGGCGGCAGGGCGTGTCAAGTGTGAAATCTCCGGGCTCAACCCGGAAAGTGCGCTTGAAACTACCTTGCTCGAGTATG
GGAGAGGGAATCGGAATACAGGGTGTAGCGGTGAAATGCGTTGATATCCTGTAGAACACCGGAGGCGAAGGCGGATTCCT
TGAACATCACTGACGCTGAGGCGCGAAAGTCGGGGGAGCAAACAGGATTAGATACCCGGGTAGTCC
>t0005700_reg-Y-4;size=6;
CCTACGGGCGGCTGCAGTGAGGAATATTGGTCAATGGGCGCGAGCCTGAACCAGCCAAGTAGCGTGCAGGAAGACGGCCC
TATGGGTTGTAAACTGCTTTTATGCGGGGATAAAGTCGCCCACGTGTGGGTGTTTGTAGGTACCGCATGAATAAGGACCG
GCTAATTCCGTGCCAGCAGCCGCGGTAATACGGAAGGTCCGGGCGTTATCCGGATTTATTGGGTTTAAAGGGAGCGCAGG
CCGGCTTTTAAGCGTGACGTGAAATGTGGATGCTCAACATCTGAACTGCGTCGCGAACTGGAGGCCTTGAGTGCATTCGA
CGTCGGCGGAATTCGTGGTGTAGCGGTGAAATGCTTAGATATCACGAAGAACTCCGATTGCGCAGGCAGCTGACGAGACT
GTAACTGACGCTAAAGCTCGAAAGTGCGGGTATCGAACAGGATTAGATACCCCAGTAGTCC
>t0001152_reg-Y-4;size=6;
CCTACGGGCGGCTGCAGTGAGGAATATTGGTCAATGGGCGGAAGCCTGAACCAGCCAAGTCGCGTGAAGGATGAAGGCAT
TATGTGTTGTAAACTTCTTTAGCTGTGGAGAAATAAGGTGGTCGTGACCACCGATGCTAGTACACAGAGAATAAGGATCG
GCTAACTCCGTGCCAGCAGCCGCGGTAATACGGAGGATCCGAGCGTTATCCGGATTCATTGGGTTTAAAGGGTGCGCAGG
CGGCTTCTTAAGTCAGCGGTAAAATCGTGGGGCTCAACCCCATCCCGCCGTTGATACTGGGGAGCTTGATTACGGTCGAG
GCAGGCGGAATTCGTCGTGTAGCGGTGAAATGCATAGATATGACGAAGAACACCGATTGCGTAGGCAGCCTACCAGGCCG
TTAATGACGCTCATGCACGAAAGTGCGGGGATCGAACAGGATTAGATACCCTAGTAGTCC
>t0023447_reg-Y-4;size=6;
CCTACGGGTGGCTGCAGTGAGGAATATTGGTCAATGGGCGGAAGCCTGAACCAGCCAAGTAGCGTGCAGGAAGACGGCCC
TATGGGTTGTAAACTGCTTTTACCGGGGAATAAAGAGGCCTACGTGTAGGCCGTTGCATGTACCCGTTGAATAAGGACCG
GCTAATTCCGTGCCAGCAGCCGCGGTAATACGGAAGGTCCGGGCGTTATCCGGATTTATTGGGTTTAAAGGGAGCGTAGG
CCGGTTTTTAAGCGTGTTGTGAAATGTGTGGGCTCAACCTATGCACTGCAGCGCGAACTGGAGACCTTGAGTGCGCGGGA
AGCCGGCGGAATTCGTTGTGTAGCGGTGAAATGCTTAGATATGACGAAGACCTCCGATTGCGAAGGCAGCTGGCTGTAGC
GTTACTGACGCTGAAGCTCGAAAGCGTGGGTATCGAACAGGATTAGATACCCTTGTAGTCC
>t0001857_reg-Y-4;size=6;
CCTACGGGGGGCTGCAGTGAGGAATATTGGTCAATGGGCGAGAGCCTGAACCAGCCAAGTAGCGTGCAGGACGACTGCCC
TATGGGTTGTAAACTGCTTTTATGCGGGAATAAAGTTCACTACGTGTAGTGTTTTGTATGTACCGCATGAATAAGGACCG
GCTAATTCCGTGCCAGCAGCCGCGGTAATACGGAAGGTCCGGGCGTTATCCGGATTTATTGGGTTTAAAGGGAGCGCAGG
CGGGAGATTAAGCGTGACGTGAAATGTAGCCGCTCAACGGCTGAACTGCGTCGCGAACTGGTTTTCTTGAGTGGGTACGA
CGTTGGCGGAATTCGTGGTGTAGCGGTGAAATGCTTAGATATCACGAAGAACCCCGATTGCGAAGGCAGCCGACGAGTCC
CCAACTGACGCTAATGCTCGAAAGTGCGGGTATCGAACAGGATTAGATACCCCTGTAGTCC
>t0052946_reg-Y-4;size=6;
CCTACGGGGGGCTGCAGTGGGGAATATTGGACAATGGGGGAAACCCTGATCCAGCGACGCCGCGTGAGTGAAGAAGTATT
TCGGTATGTAAAGCTCTATCAGCAGGGAAGATGATGACGGTACCTGACTAAGAAGCACCGGCTAAATACGTGCCAGCAGC
CGCGGTAATACGTATGGTGCAAGCGTTATCCGGATTTACTGGGTGTAAAGGGAGCGTAGGCGGCTATGCAAGTCAGATGT
GAAAGCCCGGGGCTTAACCCCGGGACTGCATTTGAAACTGCGTAGCTTGAGTGCAGGAGAGGCAGGCGGAATTCCTAGTG
TAGCGGTGAAATGCGTAGATATTAGGAAGAACACCGGTGGCGAAGGCGGCCTGCTGGACTGAGACTGACGCTGAGGCTCG
AAAGCGTGGGGAGCAAACAGGATTAGATACCCGTGTAGTCC
>t0020997_reg-Y-4;size=6;
CCTACGGGGGGCAGCAGTGAGGAATATTGGTCAATGGGCGGAAGCCTGAACCAGCCAAGTAGCGTGTGGGACGACGGCCC
TACGGGTTGTAAACCACTTTTTCGCGGGGATAACCGCCGGGCTGCGGCCCGGCCTGCAGGTACCGCGTGAATAAGGACCG
GCTAATTCCGTGCCAGCAGCCGCGGTAATACGGAAGGTCCGGGCGTTATCCGGATTTATTGGGTTTAAAGGGAGCGTAGG
CGGGAGCTTAAGCGTGTTGTGAAAAGTCGGGGCTCAACCCCGTCCGTGCAGCGCGAACTGGGCTCCTTGAGTGCGCGGGA
GGCACGCGGAATTCGTGGTGTAGCGGTGAAATGCTTAGATATCACGAAGAACTCCGATTGCGAAGGCAGCGTGCCGTAGC
GTTACTGACGCTGAAGCTCGAAGGTGCGGGTATCGAACAGGATTAGATACCCTAGTAGTCC
>t0030513_reg-Y-4;size=6;
CCTACGGGTGGCTGCAGTGAGGAATATTGGTCAATGGGCGAGAGCCTGAACCAGCCAAGTCGCGTGAAGGATGAAGGTTC
TATGGATTGTAAACTTCTTTTGTCCGAGGGTAAAAAAGGCCACGTGTGGCTTCTTGCAAGTATCGGACGAATAAGCATCG
GCTAACTCCGTGCCAGCAGCCGCGGTAATACGGAGGATGCGAGCGTTATCCGGATTTATTGGGTTTAAAGGGTGCGTAGG
TGGTTTGTTAAGTTTGTGGTGAAAGCGTGCGGCTCAACCGTACCAAGCCATGAAAACTGGCGAACTTGAGTGCAAACGAG
GTAGGCGGAATGTGATGTGTAGCGGTGAAATGCTTAGATATGTCACAGAACCCCGATTGCGAAGGCAGCTTACCAGCATG
CAACTGACACTGAGGCACGAAAGCGTGGGTATCAAACAGGATTAGATACCCCTGTAGTCC
>t0024650_reg-Y-4;size=6;
CCTACGGGGGGCTGCAGTGAGGAATATTGGTCAATGGGCGGAAGCCTGAACCAGCCAAGTCGCGTGAAGGATGAAGGCAT
TACGTGTTGTAAACTTCTTTAGCTGTGGAGAAATAAGGTGGTCGTGACCACCGATGCTAGTACACAGAGAATAAGGATCG
GCTAACTCCGTGCCAGCAGCCGCGGTAATACGGAGGATCCGAGCGTTATCCGGATTCATTGGGTTTAAAGGGTGCGCAGG
CGGCTTCTTAAGTCAGCGGTAAAATCGTGGGGCTCAACCCCATCCCGCCGTTGATACTGGGGAGCTTGATTACGGTCGAG
GCAGGCGGAATTCGTCGTGTAGCGGTGAAATGCATAGATATGACGAAGAACACCGATTGCGTAGGCAGCCTACCAGGCCG
TTAATGACGCTCATGCACGAAAGTGCGGGGATCGAACAGGATTAGATACCCTAGTAGTCC
>t0013687_reg-Y-4;size=6;
CCTACGGGGGGCTGCAGTGGGGAATATTGGGCAATGGGGGGAACCCTGACCCAGCAACGCCGCGTGAGGGAAGAAGGTTT
TCGGATCGTAAACCTCTGTCCTTGGTGAAGAGGAAGAGACGGTAGCCAAGGAGGAAGCCCCGGCTAACTACGTGCCAGCA
GCCGCGGTAATACGTAGGGGGCGAGCGTTGTCCGGAATGATTGGGCGTAAAGGGCGCGTAGGCGGCCCGGTAAGTCTGGA
GTGAAAGTCCTGCTTTTAAGGTGGGAATTGCTTTGGATACTGTCGGGCTTGAGTGCAGGAGAGGTAAGTGGAATTCCCAG
TGTAGCGGTGAAATGCGTAGAGATTGGGAGGAACACCAGTGGCGAAGGCGACTTACTGGACTGTAACTGACGCTGAGGCG
CGAAAGTGTGGGGAGCAAACAGGATTAGATACCCTGGTAGTCC
>t0006815_reg-Y-4;size=6;
CCTACGGGGGGCAGCAGTGGGGAATATTGGACAATGGGGGAAACCCTGATCCAGCGACGCCGCGTGAGTGAAGAAGTATT
TCGGTATGTAAAGCTCTATCAGCAGGGAAGATGATGACGGTACCTGACTAAGAAGCACCGGCTAAATACGTGCCAGCAGC
CGCGGTAATACGTATGGTGCAAGCGTTATCCGGATTTACTGGGTGTAAAGGGAGCGTAGGCGGCCGTGCAAGTCAGGTGT
GAAATCCCGGGGCTCAACCCCGGTACTGCACTTGAAACTGCGTGGCTGGAGTACAGGAGAGGCAGGCGGAATTCCTAGTG
TAGCGGTGAAATGCGTAGATATTAGGAAGAACACCGGTGGCGAAGGCGGCCTGCTGGACTGGATACTGACGCTGAGGCTC
GAAAGCGTGGGGAGCAAACAGGATTAGATACCCTTGTAGTCC
>t0003425_reg-Y-4;size=6;
CCTACGGGCGGCTGCAGTGGGGAATATTGGACAATGGGGGAAACCCTGATCCAGCGACGCCGCGTGAGTGAAGAAGTATT
TCGGTATGTAAAGCTCTATCAGCAGGGAAGATGATGACGGTACCTGACTAAGAAGCACCGGCTAAATACGTGCCAGCAGC
CGCGGTAATACGTATGGTGCAAGCGTTATCCGGATTTACTGGGTGTAAAGGGAGCGTAGGCGGCCGTGCAAGTCAGGTGT
GAAATCCCGGGGCTCAACCCCGGTACTGCACTTGAAACTGCGTGGCTGGAGTACAGGAGAGGCAGGCGGAATTCCTAGTG
TAGCGGTGAAATGCGTAGATATTAGGAAGAACACCGGTGGCGAAGGCGGCCTGCTGGACTGGATACTGACGCTGAGGCTC
GAAAGCGTGGGGAGCAAACAGGATTAGATACCCTGGTAGTCC
>t0003398_reg-Y-4;size=6;
CCTACGGGCGGCTGCAGTGAGGAATATTGGTCAATGGACGGAAGTCTGAACCAGCCAAGTCGCGTGAAGGAAGAATGTCC
TATGGATTGTAAACTTCTTTTGGGAGGGGATAAAGGGCGCCACGCGTGGTGTTTTGCAGGTACCTCCCGAATAAGGATCG
GCTAACTCCGTGCCAGCAGCCGCGGTAATACGGAGGATCCGAGCGTTATCCGGATTCATTGGGTTTAAAGGGTGCGTAGG
CGGCGTACTAAGTCAGCGGTGAAAGGCAGGCGCTCAACGTCTGGACTGCCGTTGAAACTGGCATGCTAGAGTGCGGACAA
GGATGGCGGAATGTGTCATGTAGCGGTGAAATGCATAGATATGACACAGAACACCGATTGCGAAGGCAGCTGTCCGGGCC
GCAACTGACGCTGAGGCACGAAAGCGTGGGGATCGAACAGGATTAGATACCCCTGTAGTCC
>t0024490_reg-Y-4;size=6;
CCTACGGGGGGCTGCAGTGAGGAATATTGGTCAATGGGCGGAAGCCTGAACCAGCCAAGTAGCGTGCAGGAAGACGGCCC
TATGGGTTGTAAACTGCTTTTATGCGGGAATAAAGAGGCCCACGTGTGGGCCGTTGCATGTACCGCATGAATAAGGACCG
GCTAATTCCGTGCCAGCAGCCGCGGTAATACGGAAGGTCCGGGCGTTATCCGGATTTATTGGGTTTAAAGGGAGCGTAGG
CCGGTTTTTAAGCGTGTTGTGAAATGTGTGGGCTCAACCTATGCACTGCAGCGCGAACTGGAGACCTTGAGTGCGCGGGA
AGCCGGCGGAATTCGTTGTGTAGCGGTGAAATGCTTAGATATGACGAAGACCTCCGATTGCGAAGGCAGCTGGCTGTAGC
GTTACTGACGCTGAAGCTCGAAAGCGTGGGTATCGAACAGGATTAGATACCCCTGTAGTCC
>t0016014_reg-Y-4;size=6;
CCTACGGGAGGCTGCAGTGAGGAATATTGGTCAATGGGCGAGAGCCTGAACCAGCCAAGTCGCGTGAAGGATGAAGGTTC
TATGGATTGTAAACTTCTTTTGTCCGAGGGTAAAAAAGGCCACGTGTGGCTTCTTGCAAGTATCGGACGAATAAGCATCG
GCTAACTCCGTGCCAGCAGCCGCGGTAATACGGAGGATGCGAGCGTTATCCGGATTTATTGGGTTTAAAGGGTGCGTAGG
TGGTTTGTTAAGTTTGTGGTGAAAGCGTGCGGCTCAACCGTACCAAGCCATGAAAACTGGCGAACTTGAGTGCAAACGAG
GTAGGCGGAATGTGATGTGTAGCGGTGAAATGCTTAGATATGTCACAGAACCCCGATTGCGAAGGCAGCTTACCAGCATG
CAACTGACACTGAGGCACGAAAGCGTGGGTATCAAACAGGATTAGATACCCCTGTAGTCC
>t0014220_reg-Y-4;size=6;
CCTACGGGCGGCTGCAGTGAGGAATATTGGTCAATGGGCGGAAGCCTGAACCAGCCAAGTAGCGTGTGGGACGACGGCCC
TACGGGTTGTAAACCACTTTTTCGCGGGGATAACCGCCGGGCTGCGGCCCGGCCTGCAGGTACCGCGTGAATAAGGACCG
GCTAATTCCGTGCCAGCAGCCGCGGTAATACGGAAGGTCCGGGCGTTATCCGGATTTATTGGGTTTAAAGGGAGCGTAGG
CGGGAGCTTAAGCGTGTTGTGAAAAGTCGGGGCTCAACCCCGTCCGTGCAGCGCGAACTGGGCTCCTTGAGTGCGCGGGA
GGCACGCGGAATTCGTGGTGTAGCGGTGAAATGCTTAGATATCACGAAGAACTCCGATTGCGAAGGCAGCGTGCCGTAGC
GTTACTGACGCTGAAGCTCGAAGGTGCGGGTATCGAACAGGATTAGATACCCTTGTAGTCC
>t0021759_reg-Y-4;size=6;
CCTACGGGTGGCTGCAGTGAGGAATATTGGTCAATGGGCGGGAGCCTGAACCAGCCAAGTAGCGTGCAGGAAGACTGCCC
TATGGGTTGTAAACTGCTTTTATAGGGGAATAAAGTGAGGTACGTGTACCTTTTTGTATGTACCCTATGAATAAGGACCG
GCTAATTCCGTGCCAGCAGCCGCGGTAATACGGAAGGTCCGGGCGTTATCCGGATTTATTGGGTTTAAAGGGAGCGCAGG
CGGGTTTTTAAGCGTGTTGTGAAATGTACCGGCTCAACCGGTGACTTGCAGCGCGAACTGGAGACCTTGAGTGAGTACGA
GGAAGGCGGAATTCGTGGTGTAGCGGTGAAATGCTTAGATATCACGAAGAACTCCGATTGCGAAGGCAGCTTTCCAGTCC
TTAACTGACGCTAAAGCTCGAAAGTGCGGGTATCGAACAGGATTAGATACCCCAGTAGTCC
>t0058643_reg-Y-4;size=6;
CCTACGGGTGGCTGCAGTCGAGGATCATTTGCAATGGGCGAAAGCCTGACAATGCGACGCTGCGTGGAGGATGAAGGCCC
TCGGGTTGTAAACTCCTGTCATGGGGGAAAAGGAAACCCTGCCCAATACGCAGGGAATTTGATGGTACCCCAAGAGGAAG
CGACGGCTAACTCTGTGCCAGCAGCCGCGGTAATACAGAGGTCGCAAGCGTTGTTCGGATTTACTGGGCGTAAAGGGCGC
GTAGGCGGCCGTGCGTGTCGGATGTGAAATCTCCGGGCTCAACCCGGAAAGTGCGTCCGAAACTGCATGGCTCGAGTTCG
GGAGAGGGAATCGGAATGCAGGGTGTAGCGGTGAAATGCGTTGATATCCTGCAGAACACCGGAGGCGAAGGCGGATTCCT
GGAACGAAACTGACGCTCAGGCGCGAAAGTCGGGGGAGCAAACAGGATTAGATACCCTAGTAGTCC
>t0007496_reg-Y-4;size=6;
CCTACGGGAGGCTGCAGTCGAGGATCATTCGCAATGGGCGAAAGCCTGACGATGCGACGCTGCGTGGAGGATGAAGGCCC
TCGGGTTGTAAACTCCTGTCATGGGGGAAAAGGAAACGGGACCCAACACGTCCCCGATTTGATGGTACCCCAAGAGGAAG
CGACGGCTAACTCTGTGCCAGCAGCCGCGGTAATACAGAGGTCGCGAGCGTTGTTCGGATTTACTGGGCGTAAAGGGCGC
GTAGGCGGCGAGGCGTGTCGGATGTGAAATCTCCGGGCTCAACCCGGAAAGTGCGTCCGAAACTGCCCCGCTAGAGTTCG
GGAGAGGGAATCGGAATGCAGGGTGTAGCGGTGAAATGCGTTGATATCCTGCAGAACACCGGAGGCGAAGGCGGATTCCT
GGAACGAAACTGACGCTCAGGCGCGAAAGCCGGGGGAGCAAACAGGATTAGATACCCTGGTAGTCC
>t0011367_reg-Y-4;size=6;
CCTACGGGAGGCTGCAGTCGAGGATCATTTGCAATGGGCGAAAGCCTGACAATGCGACGCTGCGTGGAGGATGAAGGCCT
TCGGGTTGTAAACTCCTGTCATGGGGGAACAGGCGAGGATACCTAATACGTATTTAAGTTGAGTGTACCCCAAGAGGAAT
TGGCGGCTAACTCTGTGCCAGCAGCCGCGGTAATACAGAGGCCAAGAGCGTTGTTCGGATTTACTGGGCGTAAAGGGCGC
GTAGGCGGCGAGGCGTGTCGGATGTGAAATCTCCGGGCTCAACCCGGAAAGTGCGTCCGAAACTACCTTGCTGGAGTCCG
GGAGGGGGAATCGGAATACAGGGTGTAGCGGTGAAATGCGTTGATATCCTGTAGAACACCGGAGGCGAAGGCGGATTCCT
TGAACGGTACTGACGCTGAGGCGCGAAAGTCGGGGGAGCAAACAGGATTAGATACCCTAGTAGTCC
>t0005579_reg-Y-4;size=6;
CCTACGGGCGGCTGCAGTGAGGAATATTGGTCAATGGACGGAAGTCTGAACCAGCCAAGTCGCGTGAAGGAAGAATGTCC
TATGGATTGTAAACTTCTTTTGGGAGGGGATAAAGGGCGCCACGCGTGGTGTTTTGCAGGTACCTCCCGAATAAGGATCG
GCTAACTCCGTGCCAGCAGCCGCGGTAATACGGAGGATCCGAGCGTTATCCGGATTCATTGGGTTTAAAGGGTGCGTAGG
CGGCGTACTAAGTCAGCGGTGAAAGGCAGGCGCTCAACGTCTGGACTGCCGTTGAAACTGGCATGCTAGAGTGCGGACAA
GGATGGCGGAATGTGTCATGTAGCGGTGAAATGCATAGATATGACACAGAACACCGATTGCGAAGGCAGCTGTCCGGGCC
GCAACTGACGCTGAGGCACGAAAGCGTGGGGATCGAACAGGATTAGATACCCTGGTAGTCC
>t0023258_reg-Y-4;size=6;
CCTACGGGTGGCTGCAGTGAGGAATATTGGACAATGGCCGGAAGGCTGATCCAGCCATGCCGCGTGAAGGATAAGGTCCT
ATGGATTGTAAACTTCTTTTGAGTGGGAGCAATAAGGATGTCGAGACATCCGATGAGAGTACCATTCGAATAAGCATCGG
CTAACTCCGTGCCAGCAGCCGCGGTAATACGGAGGATGCGAGCGTTATCCGGATTTATTGGGTTTAAAGGGTGCGTAGGC
GGTTTGTCAAGTCAGCGGTGAAACGCAAGGGCTTAACCCTTGACCTGCCGTTGAAACTGATTGACTAGAATGCGGATGCT
GTGGGAGGAATGTGTGGTGTAGCGGTGAAATGCATAGATATCACACAGAACACCGATTGCGAAGGCATCTCACAAATCCG
TGATTGACGCTGAGGCACGAAAGTGTGGGGATCAAACAGGATTAGATACCCTAGTAGTCC
>t0030153_reg-Y-4;size=6;
CCTACGGGAGGCTGCAGTCGAGAATCATTCGCAATGGGCGAAAGCCTGACGGTGCGACGTCGCGTGGAGGATGAAGGTCT
TCGGATTGTAAACTCCTGTCATGTGGGATAAACGGTCTTTGTGCGAACAGCACGGAGAAATGATAGTACCACAGGAGGAA
GAGACGGCTAACTCTGTGCCAGCAGCCGCGGTAATACAGAGGTCTCGAGCGTTGTTCGGATTTACTGGGCGTAAAGGGAG
CGTAGGCGGTCGGGTGTGTTGAATGTGAAAGCCCAAAACTCAACGATGGAAATGCATTCAAAACTGCCCGGCTAGAGTAC
TGGAGAGGAGAGCGGAATTCTTGGTGTAGCGGTGAAATGCGTAGATATCAAGAAGAACACCGGTGGCGAAGGCGGCTCTC
TGGACAGATACTGACGCTGAGGCTCTAAAGTTAGGGGAGCAAACAGGATTAGATACCCCAGTAGTCC
>t0011467_reg-Y-4;size=6;
CCTACGGGAGGCTGCAGTGAGGAATATTGGTCAATGGGCGGAAGCCTGAACCAGCCAAGTCGCGTGAAGGATGAAGGCAT
TATGTGTTGTAAACTTCTTTAGCTGTGGAGAAATAAGGTGGTCGTGACCACCGATGCTAGTACACAGAGAATAAGGATCG
GCTAACTCCGTGCCAGCAGCCGCGGTAATACGGAGGATCCGAGCGTTATCCGGATTCATTGGGTTTAAAGGGTGCGCAGG
CGGCTTCTTAAGTCAGCGGTAAAATCGTGGGGCTCAACCCCATCCCGCCGTTGATACTGGGGAGCTTGATTACGGTCGAG
GCAGGCGGAATTCGTCGTGTAGCGGTGAAATGCATAGATATGACGAAGAACACCGATTGCGTAGGCAGCCTACCAGGCCG
TTAATGACGCTCATGCACGAAAGTGCGGGGATCGAACAGGATTAGATACCCTAGTAGTCC
>t0022880_reg-Y-4;size=6;
CCTACGGGGGGCTGCAGTGAGGAATATTGGTCAATGGGCGGAAGCCTGAACCAGCCAAGTAGCGTGCAGGAAGACGGCCC
TATGGGTTGTAAACTGCTTTTATGCGGGAATAAAGAGGCCCACGTGTGGGCCGTTGCATGTACCGCATGAATAAGGACCG
GCTAATTCCGTGCCAGCAGCCGCGGTAATACGGAAGGTCCGGGCGTTATCCGGATTTATTGGGTTTAAAGGGAGCGTAGG
CCGGTTTTTAAGCGTGTTGTGAAATGTGTGGGCTCAACCTATGCACTGCAGCGCGAACTGGAGACCTTGAGTGCGCGGGA
AGCCGGCGGAATTCGTTGTGTAGCGGTGAAATGCTTAGATATGACGAAGACCTCCGATTGCGAAGGCAGCTGGCTGTAGC
GTTACTGACGCTGAAGCTCGAAAGCGTGGGTATCGAACAGGATTAGATACCCCAGTAGTCC
>t0011109_reg-Y-4;size=6;
CCTACGGGTGGCTGCAGTGAGGAATATTGGTCAATGGGAGGAATCCTGAACCAGCCATGCCGCGTGGGGGAAGAAGGTCC
TATGGGTTGTAAACCCCTTTTGCTCCGGAGTAATAAGGTCTTTGCGAAGACTGATGAGAGTACGGGGCGAATAAGCATCG
GCTAACTCCGTGCCAGCAGCCGCGGTAATACGGAGGATGCAAGCGTTATCCGGATTTATTGGGTTTAAAGGGTGCGCAGG
CGGCGCGTTAAGTCAGCGGTGAAATGTCCCGGCTCAACCGGGGCCCTGCCGTTGATACTGGCGTGCTGGAGTACGGACGG
CGCCGGCGGAATGTGTCATGTAGCGGTGAAATGCTTAGATATGCCACAGAACACCGATCGCGAAGGCAGCTGGCGAGGCC
GGTACTGACGCTCAGGCACGAAAGCGTGGGGATCAAACAGGATTAGATACCCGAGTAGTCC
>t0017164_reg-Y-4;size=6;
CCTACGGGGGGCTGCAGTCGAGGATCATTTGCAATGGGCGAAAGCCTGACAATGCGACGCTGCGTGGAGGATGGAGGCCT
TCGGGTTGTAAACTCCTGTCATGGGGGAACAGGCGAGGAAACCTAACACGTTTCTTAGTTGAGTGTACCCCAAGAGGAAT
TGGCGGCTAACTCTGTGCCAGCAGCCGCGGTAATACAGAGGCCAAGAGCGTTGTTCGGATTTACTGGGCGTAAAGGGCGC
GTAGGCGGCCCGCTAAGTCGGATGTGAAATCTCCGGGCTCAACCCGGAAAGTGCGTCCGAAACTGGCGGGCTCGAGGCCG
GGAGGGGGAATCGGAACGCAGGGTGTAGCGGTGAAATGCGTTGATATCCTGCAGAACACCGGAGGCGAAGGCGGATTCCT
TGAACGGTTCTGACGCTGAGGCGCGAAAGTCGGGGGAGCAAACAGGATTAGATACCCTAGTAGTCC
>t0006256_reg-Y-4;size=6;
CCTACGGGTGGCTGCAGTCGAGAATCATTCGCAATGGGCGAAAGCCTGACGGTGCGACGTCGCGTGGAGGATGAAGGTCT
TCGGATTGTAAACTCCTGTCATGTGGAATAAACGGCCTCTGTGCGAACACCACGGAGGAATGATAGTACCACAGGAGGAA
GAGACGGCTAACTCTGTGCCAGCAGCCGCGGTAATACAGAGGTCTCGAGCGTTGTTCGGATTTACTGGGCGTAAAGGGAG
CGTAGGCGGTTCGGTGTGTTGAATGTGAAATCCCACGACTCAATCGTGGACATGCATTCAAAACTGCCGGACTGGAGTAC
TGGAGAGGAAAGCGGAATTCCTGGTGTAGCGGTGAAATGCGTAGATATCAGGAGGAACACCGATGGCGAAGGCAGCTTTC
TGGACAGATACTGACGCTGAGGCTCTAAAGTTAGGGGAGCAAACAGGATTAGATACCCGAGTAGTCC
>t0002599_reg-Y-4;size=6;
CCTACGGGTGGCTGCAGTGAGGAATATTGGTCAATGGCCGGAAGGCTGAACCAGCCAAGTAGCGTGAGGGATGGCTGCCC
TATGGGTTGTAAACCTCTTTTGTCGGGGAATAAAGTGAGTCACGTGTGGTTCATTGCATGTACCCGTCGAATAAGCATCG
GCTAACTCCGTGCCAGCAGCCGCGGTAATACGGAGGATGCGAGCGTTATCCGGATTTATTGGGTTTAAAGGGAGCGTAGG
CGGGAGATCAAGTCAGTTGTGAAATGTACGGGCTCAACCCGTGCACTGCAGTTGAAACTGGTTTTCTTGAGTGCGTAAGA
GGCAGGCGGAATTCGTCGTGTAGCGGTGAAATGCTTAGATATGACGAAGAACTCCGATTGCGAAGGCAGCTTGCTGGGCC
GCGACTGACGCTGAAGCTCGAAGGTGCGGGTATCAAACAGGATTAGATACCCTAGTAGTCC
>t0012936_reg-Y-4;size=6;
CCTACGGGCGGCTGCAGTGAGGAATATTGGTCAATGGACGGAAGTCTGAACCAGCCAAGTAGCGTGCAGGATGACGGCCC
TACGGGTTGTAAACTGCTTTTGTGCGGGAATAAAGAGGGGGACGTGTCCCCCGTTGCATGTACCGCACGAATAAGGACCG
GCTAATTCCGTGCCAGCAGCCGCGGTAATACGGAAGGTCCGGGCGTTATCCGGATTTATTGGGTTTAAAGGGAGCGTAGG
CCGGAGATTAAGCGTGACGTGAAATGTAGATGCTCAACATCTGCACTGCGTCGCGAACTGGTTTTCTTGAGTGCGCAGGA
AGTTGGCGGAATTCGTTGTGTAGCGGTGAAATGCTTAGATATGACGAAGAACTCCGATTGCGAAGGCAGCTGACTGTAGC
GTAACTGACGCTGAAGCTCGAAAGTGTGGGTATCGAACAGGATTAGATACCCTAGTAGTCC
>t0017484_reg-Y-4;size=6;
CCTACGGGTGGCTGCAGTGGGGAATATTGGGCAATGGGGGCAACCCTGACCCAGCAACGCCGCGTGGAGGAAGAAGGCTT
TCGGGTTGTAAACTCCTTTGACGAGGGACGATGATGACGGTACCTCGAAAACAAGCCACGGCTAACTACGTGCCAGCAGC
CGCGGTAATACGTAGGTGGCAAGCGTTGTCCGGATTTACTGGGTGTAAAGGGCGCGTAGGCGGGCAGGCAAGTCAGATGT
GAAATCTCCGGGCTCAACCCGGAAATTGCATTTGAAACTGCAGGTCTTGAGTATCGGAGAGGCAAGCGGAATTCCTAGTG
TAGCGGTGAAATGCGTAGATATTAGGAGGAACACCAGTGGCGAAGGCGGCTTGCTGGACGACAACTGACGCTGAGGCGCG
AAAGCGTGGGGAGCAAACAGGATTAGATACCCCTGTAGTCC
>t0014034_reg-Y-4;size=6;
CCTACGGGAGGCTGCAGTGAGGAATATTGGTCAATGGACGGAAGTCTGAACCAGCCAAGTAGCGTGCAGGATGACGGCCC
TATGGGTTGTAAACTGCTTTTATCAGGGGATAAAGTGAGGTATGTATACCTTTTTGCATGTACCTGATGAATAAGGACCG
GCTAATTCCGTGCCAGCAGCCGCGGTAATACGGAAGGTCCGGGCGTTATCCGGATTTATTGGGTTTAAAGGGAGCGCAGG
CGGACAGTTAAGCGTGACGTGAAATGCAGCGGCTCAACCGTATGAAGTGCGTCGCGAACTGGCAGTCTTGAGTGAGTACG
ATGTAGGCGGAATTCGTGGTGTAGCGGTGAAATGCTTAGATATCACGAAGAACTCCGATTGCGAAGGCAGCCTACAAGTC
CTTTACTGACGCTAAAGCTCGAAGGTGCGGGTATCGAACAGGATTAGATACCCTTGTAGTCC
>t0029485_reg-Y-4;size=6;
CCTACGGGTGGCTGCAGTGAGGAATATTGGTCAATGGGCGAGAGCCTGAACCAGCCAAGTAGCGTGCAGGATGACTGCCC
TATGGGTTGTAAACTGCTTTTATCAGGGAATAAAGTGCGGCACGTGTGCCGTTTTGTATGTACCTGATGAATAAGGACCG
GCTAATTCCGTGCCAGCAGCCGCGGTAATACGGAAGGTCCGGGCGTTATCCGGATTTATTGGGTTTAAAGGGAGCGCAGG
CTGGATTTTAAGCGTGTTGTGAAATGTACCGGCTCAACCGGTGATGTGCAGCGCGAACTGGAGTCCTTGAGTGAGTACGA
CGTCAGCGGAATTCGTGGTGTAGCGGTGAAATGCTTAGATATCACGAAGAACCCCGATTGCGAAGGCAGCTGACGAGTCC
TTAACTGACGCTAAAGCTCGAAAGTGCGGGTATCGAACAGGATTAGATACCCTAGTAGTCC
>t0042733_reg-Y-4;size=6;
CCTACGGGTGGCTGCAGTCGAGGATCATTCGCAATGGGCGAAAGCCTGACGATGCGACGCTGCGTGGAGGATGAAGGCCC
TCGGGTTGTAAACTCCTGTCATGGGGGAAAAGGAAACGGGACCCAACACGTCCCCGATTTGATGGTACCCCAAGAGGAAG
CGACGGCTAACTCTGTGCCAGCAGCCGCGGTAATACAGAGGTCGCGAGCGTTGTTCGGATTTACTGGGCGTAAAGGGCGC
GTAGGCGGCGAGGCGTGTCGGATGTGAAATCTCCGGGCTCAACCCGGAAAGTGCGTCCGAAACTGCCCCGCTAGAGTTCG
GGAGAGGGAATCGGAATGCAGGGTGTAGCGGTGAAATGCGTTGATATCCTGCAGAACACCGGAGGCGAAGGCGGATTCCT
GGAACGAAACTGACGCTCAGGCGCGAAAGCCGGGGGAGCAAACAGGATTAGATACCCGAGTAGTCC
>t0043804_reg-Y-4;size=6;
CCTACGGGGGGCTGCAGTCGAGGATCATTTGCAATGGGCGAAAGCCTGACAATGCGACGCTGCGTGGAGGATGAAGGCCT
TCGGGTTGTAAACTCCTGTCATGGGGGAACAGGCGAGGGGACCCAATACGTCCCTTAGTTGAGTGTACCCCAAGAGGAAG
CGACGGCTAACTCTGTGCCAGCAGCCGCGGTAATACAGAGGTCGCAAGCGTTGTTCGGATTTACTGGGCGTAAAGGGCGC
GTAGGCGGCAGGGCGTGTCAAGTGTGAAATCTCCGGGCCCAACCCGGAAAGTGCGCTTGAAACTACCTTGCTCGAGTCCG
GAAGAGGGAATCGGAATACAGGGTGTAGCGGTGAAATGCGTTGATATCCTGTAGAACACCGGAGGCGAAGGCGGATTCCT
TGTACGGTACTGACGCTGAGGCGCGAAAGTCGGGGGAGCAAACAGGATTAGATACCCTGGTAGTCC
>t0006077_reg-Y-4;size=6;
CCTACGGGGGGCTGCAGTGGGGAATATTGGACAATGGGGGGAACCCTGATCCAGCGACGCCGCGTGAGTGAAGAAGTATT
TCGGTATGTAAAGCTCTATCAGCAGGGAAGATGATGACGGTACCTGACTAAGAAGCACCGGCTAAATACGTGCCAGCAGC
CGCGGTAATACGTATGGTGCAAGCGTTATCCGGATTTACTGGGTGTAAAGGGAGCGTAGGCGGCTGTGCAAGTCAGGCGT
GAAATCCCGGGGCTCAACCCCGGTACTGCGCTTGAAACTGCGTAGCTTGAGTACAGGAGAGGCAGGCGGAATTCCTAGTG
TAGCGGTGAAATGCGTAGATATTAGGAAGAACACCGGTGGCGAAGGCGGCCTGCTGGACTGGAAACTGACGCTGAGGCTC
GAAAGCGTGGGGAGCAAACAGGATTAGATACCCTAGTAGTCC
>t0044525_reg-Y-4;size=6;
CCTACGGGGGGCTGCAGTGAGGAATATTGGTCAATGGGCGAGAGCCTGAACCAGCCAAGTCGCGTGAAGGATGAAGGTTC
TATGGATTGTAAACTTCTTTTGTCCGAGGGTAAAAAAGGCCACGTGTGGCTTCTTGCAAGTATCGGACGAATAAGCATCG
GCTAACTCCGTGCCAGCAGCCGCGGTAATACGGAGGATGCGAGCGTTATCCGGATTTATTGGGTTTAAAGGGTGCGTAGG
TGGTTTGTTAAGTTTGTGGTGAAAGCGTGCGGCTCAACCGTACCAAGCCATGAAAACTGGCGAACTTGAGTGCAAACGAG
GTAGGCGGAATGTGATGTGTAGCGGTGAAATGCTTAGATATGTCACAGAACCCCGATTGCGAAGGCAGCTTACCAGCATG
CAACTGACACTGAGGCACGAAAGCGTGGGTATCAAACAGGATTAGATACCCGTGTAGTCC
>t0028290_reg-Y-4;size=6;
CCTACGGGTGGCTGCAGTCGAGGATCATTTGCAATGGGCGAAAGCCTGACAATGCGACGCTGCGTGGAGGATGAAGGCCT
TCGGGTTGTAAACTCCTGTCATGGGGGAACAGGCGAGGGGACCCAATACGTCCCTTAGTTGAGTGTACCCCAAGAGGAAG
CGACGGCTAACTCTGTGCCAGCAGCCGCGGTAATACAGAGGTCGCAAGCGTTGTTCGGATTTACTGGGCGTAAAGGGCGC
GTAGGCGGCAGGGCGTGTCAAGTGTGAAATCTCCGGGCCCAACCCGGAAAGTGCGCTTGAAACTACCTTGCTCGAGTCCG
GAAGAGGGAATCGGAATACAGGGTGTAGCGGTGAAATGCGTTGATATCCTGTAGAACACCGGAGGCGAAGGCGGATTCCT
TGTACGGTACTGACGCTGAGGCGCGAAAGTCGGGGGAGCAAACAGGATTAGATACCCTTGTAGTCC
>t0044017_reg-Y-4;size=6;
CCTACGGGGGGCAGCAGTGAGGAATATTGGTCAATGGGCGGAAGCCTGAACCAGCCAAGTAGCGTGCAGGAAGACGGCCC
TATGGGTTGTAAACTGCTTTTACCGGGGAATAAAGAGGCCTACGTGTAGGCCGTTGCATGTACCCGTTGAATAAGGACCG
GCTAATTCCGTGCCAGCAGCCGCGGTAATACGGAAGGTCCGGGCGTTATCCGGATTTATTGGGTTTAAAGGGAGCGTAGG
CCGGTTTTTAAGCGTGTTGTGAAATGTGTGGGCTCAACCTATGCACTGCAGCGCGAACTGGAGACCTTGAGTGCGCGGGA
AGCCGGCGGAATTCGTTGTGTAGCGGTGAAATGCTTAGATATGACGAAGACCTCCGATTGCGAAGGCAGCTGGCTGTAGC
GTTACTGACGCTGAAGCTCGAAAGCGTGGGTATCGAACAGGATTAGATACCCTTGTAGTCC
>t0049872_reg-Y-4;size=6;
CCTACGGGTGGCTGCAGTGAGGAATATTGGTCAATGGGCGAGAGCCTGAACCAGCCAAGTAGCGTGCAGGATGACGGCCC
TATGGGTTGTAAACTGCTTTTATGCGGGGATAAAGTGGGCTACGCGTAGCCCTTTGCAGGTACCGCATGAATAAGGACCG
GCTAATTCCGTGCCAGCAGCCGCGGTAATACGGAAGGTCCGGGCGTTATCCGGATTTATTGGGTTTAAAGGGAGCGCAGG
CTGATGATTAAGCGTGACGTGAAATGTAGCCGCTCAACGGCTGAACTGCGTCGCGAACTGGTTATCTTGAGTGAGTTCGA
TGTGGGCGGAATTCGTGGTGTAGCGGTGAAATGCTTAGATATCACGAAGAACTCCGATTGCGAAGGCAGCCCACAAGGCC
TTTACTGACGCTAAAGCTCGAAGGTGCGGGTATCGAACAGGATTAGATACCCCAGTAGTCC
>t0002367_reg-Y-4;size=6;
CCTACGGGTGGCTGCAGTGAGGAATATTGGACAATGGCCGGAAGGCTGATCCAGCCATGCCGCGTGCGGGATGACGGCCC
TATGGGTTGTAAACCGCTTTTGCGGGGGAGCAATAAGTGTCACGTGTGACACGATGAGAGTACCCTGCGAATAAGCATCG
GCTAACTCCGTGCCAGCAGCCGCGGTAATACGGAGGATGCAAGCGTTATCCGGATTTATTGGGTTTAAAGGGTGCGCAGG
CGGCTTGTTAAGCGGGAGGTGAAATGCCGGCGCTCAACGTCGGAAGTGCCTCCCGAACTGGTGAGCTGGAATGACTCTGC
CGTGGGAGGAATGTGTAGTGTAGCGGTGAAATGCTTAGAGATTACACAGAACACCGATTGCGAAGGCATCTCACGAAGGG
TTGATTGACGCTGAGGCACGAAAGCGTGGGGATCAAACAGGATTAGATACCCTAGTAGTCC
>t0002390_reg-Y-4;size=6;
CCTACGGGGGGCTGCAGTGAGGAATATTGGTCAATGGACGGAAGTCTGAACCAGCCAAGTCGCGTGAAGGAAGAATGTCC
TATGGATTGTAAACTTCTTTTGGGAGGGGATAAAGGGCGCCACGCGTGGTGTTTTGCAGGTACCTCCCGAATAAGGATCG
GCTAACTCCGTGCCAGCAGCCGCGGTAATACGGAGGATCCGAGCGTTATCCGGATTCATTGGGTTTAAAGGGTGCGTAGG
CGGCGTACTAAGTCAGCGGTGAAAGGCAGGCGCTCAACGTCTGGACTGCCGTTGAAACTGGCATGCTAGAGTGCGGACAA
GGATGGCGGAATGTGTCATGTAGCGGTGAAATGCATAGATATGACACAGAACACCGATTGCGAAGGCAGCTGTCCGGGCC
GCAACTGACGCTGAGGCACGAAAGCGTGGGGATCGAACAGGATTAGATACCCCTGTAGTCC
>t0012050_reg-Y-4;size=6;
CCTACGGGGGGCTGCAGTGAGGAATATTGGTCAATGGTCGGAAGACTGAACCAGCCAAGTAGCGTGCAGGACGACGGCCC
TACGGGTTGTAAACTGCTTTTATGCGGGGATAAAGTCGGGGACGCGTTCCCCGTTTGCAGGTACCGCATGAATAAGGACC
GGCTAATTCCGTGCCAGCAGCCGCGGTAATACGGAAGGTCCGGGCGTTATCCGGATTTATTGGGTTTAAAGGGAGCGTAG
GCGGGAGCTTAAGCGTGCCGTGAAATGCCGGTGCTCAACGTTGGCACTGCGGCGCGAACTGGGTTTCTTGAGTGCGTGGG
AAGGCGGCGGAATTCGTGGTGTAGCGGTGAAATGCTTAGATATCACGAAGAACTCCGATTGCGAAGGCAGCTGCCTGTTG
CGCTACTGACGCTGAAGCTCGAAGGTGCGGGTATCGAACAGGATTAGATACCCTAGTAGTCC
>t0018476_reg-Y-4;size=6;
CCTACGGGGGGCTGCAGTGAGGAATATTGGTCAATGGGCGAGAGCCTGAACCAGCCAAGTCGCGTGAAGGATGAAGGTTC
TATGGATTGTAAACTTCTTTTGTCCGAGGGTAAAAAAGGCTACGTGTAGCTTCTTGCAAGTATCGGACGAATAAGCATCG
GCTAACTCCGTGCCAGCAGCCGCGGTAATACGGAGGATGCGAGCGTTATCCGGATTTATTGGGTTTAAAGGGTGCGTAGG
TGGTTTGTTAAGTTTGTGGTGAAAGCGTGCGGCTCAACCGTACCAAGCCATGAAAACTGGCGAACTTGAGTGCAAACGAG
GTAGGCGGAATGTGATGTGTAGCGGTGAAATGCTTAGATATGTCACAGAACCCCGATTGCGAAGGCAGCTTACCAGCATG
CAACTGACACTGAGGCACGAAAGCGTGGGTATCAAACAGGATTAGATACCCTAGTAGTCC
>t0012081_reg-Y-4;size=6;
CCTACGGGCGGCTGCAGTGAGGAATATTGGTCAATGGGAGGAATCCTGAACCAGCCATGCCGCGTGGGGGAAGAAGGTCC
TATGGGTTGTAAACCCCTTTTGCTCCGGAGTAATAAGGTCTTTGCGAAGACTGATGAGAGTACGGGGCGAATAAGCATCG
GCTAACTCCGTGCCAGCAGCCGCGGTAATACGGAGGATGCAAGCGTTATCCGGATTTATTGGGTTTAAAGGGTGCGCAGG
CGGCGCGTTAAGTCAGCGGTGAAATGTCCCGGCTCAACCGGGGCCCTGCCGTTGATACTGGCGTGCTGGAGTACGGACGG
CGCCGGCGGAATGTGTCATGTAGCGGTGAAATGCTTAGATATGCCACAGAACACCGATCGCGAAGGCAGCTGGCGAGGCC
GGTACTGACGCTCAGGCACGAAAGCGTGGGGATCAAACAGGATTAGATACCCTGGTAGTCC
>t0000175_reg-Y-4;size=6;
CCTACGGGCGGCTGCAGTGGGGAATATTGGACAATGGGGGAAACCCTGATCCAGCGACGCCGCGTGAGTGAAGAAGTATT
TCGGTATGTAAAGCTCTATCAGCAGGGAAGATGATGACGGTACCTGACTAAGAAGCACCGGCTAAATACGTGCCAGCAGC
CGCGGTAATACGTATGGTGCAAGCGTTATCCGGATTTACTGGGTGTAAAGGGAGCGTAGGCGGCTATGCAAGTCAGATGT
GAAAGCCCGGGGCTTAACCCCGGGACTGCATTTGAAACTGCGTAGCTTGAGTGCAGGAGAGGCAGGCGGAATTCCTAGTG
TAGCGGTGAAATGCGTAGATATTAGGAAGAACACCGGTGGCGAAGGCGGCCTGCTGGACTGAGACTGACGCTGAGGCTCG
AAAGCGTGGGGAGCAAACAGGATTAGATACCCTAGTAGTCC
>t0025731_reg-Y-4;size=6;
CCTACGGGAGGCTGCAGTGGGGAATATTGGACAATGGGGGAAACCCTGATCCAGCGACGCCGCGTGAGTGAAGAAGTATT
TCGGTATGTAAAGCTCTATCAGCAGGGAAGATGATGACGGTACCTGACTAAGAAGCACCGGCTAAATACGTGCCAGCAGC
CGCGGTAATACGTATGGTGCAAGCGTTATCCGGATTTACTGGGTGTAAAGGGAGCGTAGGCGGCCGTGCAAGTCAGGTGT
GAAATCCCGGGGCTCAACCCCGGTACTGCACTTGAAACTGCGTGGCTGGAGTACAGGAGAGGCAGGCGGAATTCCTAGTG
TAGCGGTGAAATGCGTAGATATTAGGAAGAACACCGGTGGCGAAGGCGGCCTGCTGGACTGGATACTGACGCTGAGGCTC
GAAAGCGTGGGGAGCAAACAGGATTAGATACCCGAGTAGTCC
>t0025973_reg-Y-4;size=6;
CCTACGGGTGGCTGCAGTGAGGAATATTGGACAATGGCCGAGAGGCTGATCCAGCCATGCCGCGTGCGGGAAGACGGCCC
TATGGGTTGTAAACCGCTTTTGTTGGGGAGCAATAAGGTCCACGTGTGGATCGATGAGAGTACCCAGCGAATAAGCATCG
GCTAACTCCGTGCCAGCAGCCGCGGTAATACGGAGGATGCAAGCGTTATCCGGATTTATTGGGTTTAAAGGGTGCGTAGG
CGGATGCCTAAGCGTGAGGTGAAATCCCCGGGCTCAACCTGGGAACTGCCTCGCGAACTGGGTATCTGGAATGTCCGTGC
CGTGGGAGGAATGTGTGGTGTAGCGGTGAAATGCATAGAGATCACACAGAACACCGATTGCGAAGGCATCTCACGAACGG
ATGATTGACGCTGAGGCACGAAAGCGTGGGGATCAAACAGGATTAGATACCCCTGTAGTCC
>t0017209_reg-Y-4;size=6;
CCTACGGGTGGCTGCAGTGAGGAATATTGGTCAATGGGCGAGAGCCTGAACCAGCCAAGTCGCGTGAAGGATGAAGGTTC
TATGGATTGTAAACTTCTTTTGTCCGAGGGTAAAAAAGGTCACGTGTGACTTCTTGCAAGTATCGGACGAATAAGCATCG
GCTAACTCCGTGCCAGCAGCCGCGGTAATACGGAGGATGCGAGCGTTATCCGGATTTATTGGGTTTAAAGGGTGCGTAGG
TGGTTTGTTAAGTTTGTGGTGAAAGCGTGCGGCTCAACCGTACCAAGCCATGAAAACTGGCGAACTTGAGTGCAAACGAG
GTAGGCGGAATGTGATGTGTAGCGGTGAAATGCTTAGATATGTCACAGAACCCCGATTGCGAAGGCAGCTTACCAGCATG
CAACTGACACTGAGGCACGAAAGCGTGGGTATCAAACAGGATTAGATACCCTAGTAGTCC
>t0013788_reg-Y-4;size=6;
CCTACGGGTGGCTGCAGTGAGGAATATTGGTCAATGGGCGGGAGCCTGAACCAGCCAAGTAGCGTGCAGGACGACGGCCC
TACGGGTTGTAAACTGCTTTTATACGGGGATAAAGTTCACCACGTGTGGTGTTTTGTAGGTACCGTATGAATAAGGACCG
GCTAATTCCGTGCCAGCAGCCGCGGTAATACGGAAGGTCCGGGCGTTATCCGGATTTATTGGGTTTAAAGGGAGCGCAGG
CTGGCTGTTAAGCGTGACGTGAAATGTACCGGCTCAACCGGTGAGTTGCGTCGCGAACTGGCGGTCTTGAGTGCGTGCGA
GGGCGGCGGAATTCGTGGTGTAGCGGTGAAATGCTTAGATATCACGAGGACCTCCGATTGCGAAGGCAGCTGCCCAGTCC
GTAACTGACGCTAATGCTCGAAGGTGCGGGTATCGAACAGGATTAGATACCCCAGTAGTCC
>t0012912_reg-Y-4;size=6;
CCTACGGGAGGCTGCAGTGAGGAATATTGGTCAATGGGAGGAATCCTGAACCAGCCATGCCGCGTGCGGGAAGAAGGCCC
TACGGGTTGTAAACCGCTTTTGCCCGGGAGTAATAAGGGGGGTGCGCCCCCCGATGAGAGTACCGGGCGAATAAGCATCG
GCTAACTCCGTGCCAGCAGCCGCGGTAATACGGAGGATGCGAGCGTTATCCGGATTTATTGGGTTTAAAGGGTGCGCAGG
CGGCGCGGTAAGTCAGCGGTGAAATGTCCCGGCTCAACCGGGGAGCTGCCGTTGATACTGTCGTGCTTGAGTGCGAACGG
CGCCGGCGGAATGTGTGGTGTAGCGGTGAAATGCATAGATATCACACAGAACACCGATCGCGAAGGCAGCTGGCGAGGAC
GCAACTGACGCTGAGGCACGAAGGCGTGGGGATCGAACAGGATTAGATACCCTTGTAGTCC
>t0047864_reg-Y-4;size=6;
CCTACGGGGGGCTGCAGTGAGGAATATTGGTCAATGGGCGCGAGCCTGAACCAGCCAAGTAGCGTGCAGGACGACTGCCC
TATGGGTTGTAAACTGCTTTTATCAGGGAATAAAGTGAGGCACGCGTGCCTTTTTGTATGTACCTGATGAATAAGGACCG
GCTAATTCCGTGCCAGCAGCCGCGGTAATACGGAAGGTCCGGGCGTTATCCGGATTTATTGGGTTTAAAGGGAGCGCAGG
CGGGCTTTTAAGCGTGACGTGAAATGTGGCGGCTCAACCGCCGAACTGCGTCGCGAACTGGGGGCCTTGAGTGAGTACGA
CGTTGGCGGAATTCGTGGTGTAGCGGTGAAATGCTTAGATATCACGAAGAACCCCGATTGCGAAGGCAGCCGACGAGTCC
TTAACTGACGCTAAAGCTCGAAAGTGCGGGTATCGAACAGGATTAGATACCCTAGTAGTCC
>t0014206_reg-Y-4;size=6;
CCTACGGGAGGCTGCAGTGAGGAATATTGGTCAATGGACGGAAGTCTGAACCAGCCAAGTCGCGTGAAGGAAGAATGTCC
TATGGATTGTAAACTTCTTTTGGGAGGGGATAAAGGGCGCCACGCGTGGTGTTTTGCAGGTACCTCCCGAATAAGGATCG
GCTAACTCCGTGCCAGCAGCCGCGGTAATACGGAGGATCCGAGCGTTATCCGGATTCATTGGGTTTAAAGGGTGCGTAGG
CGGCGTACTAAGTCAGCGGTGAAAGGCAGGCGCTCAACGTCTGGACTGCCGTTGAAACTGGCATGCTAGAGTGCGGACAA
GGATGGCGGAATGTGTCATGTAGCGGTGAAATGCATAGATATGACACAGAACACCGATTGCGAAGGCAGCTGTCCGGGCC
GCAACTGACGCTGAGGCACGAAAGCGTGGGGATCGAACAGGATTAGATACCCTAGTAGTCC
>t0010107_reg-Y-4;size=6;
CCTACGGGCGGCTGCAGTGGGGAATATTGGACAATGGGGGAAACCCTGATCCAGCGACGCCGCGTGAGTGAAGAAGTATT
TCGGTATGTAAAGCTCTATCAGCAGGGAAGATGATGACGGTACCTGACTAAGAAGCACCGGCTAAATACGTGCCAGCAGC
CGCGGTAATACGTATGGTGCAAGCGTTATCCGGATTTACTGGGTGTAAAGGGAGCGTAGGCGGCCGTGCAAGTCAGGTGT
GAAATCCCGGGGCTCAACCCCGGTACTGCACTTGAAACTGCGTGGCTGGAGTACAGGAGAGGCAGGCGGAATTCCTAGTG
TAGCGGTGAAATGCGTAGATATTAGGAAGAACACCGGTGGCGAAGGCGGCCTGCTGGACTGGATACTGACGCTGAGGCTC
GAAAGCGTGGGGAGCAAACAGGATTAGATACCCCTGTAGTCC
>t0004266_reg-Y-4;size=6;
CCTACGGGAGGCTGCAGTGAGGAATATTGGTCAATGGGCGAGAGCCTGAACCAGCCAAGTAGCGTGCAGGATGACGGCCC
TATGGGTTGTAAACTGCTTTTATGCGGGGATAAAGTGGGCTACGCGTAGCCCTTTGCAGGTACCGCATGAATAAGGACCG
GCTAATTCCGTGCCAGCAGCCGCGGTAATACGGAAGGTCCGGGCGTTATCCGGATTTATTGGGTTTAAAGGGAGCGCAGG
CTGATGATTAAGCGTGACGTGAAATGTAGCCGCTCAACGGCTGAACTGCGTCGCGAACTGGTTATCTTGAGTGAGTTCGA
TGTGGGCGGAATTCGTGGTGTAGCGGTGAAATGCTTAGATATCACGAAGAACTCCGATTGCGAAGGCAGCCCACAAGGCC
TTTACTGACGCTAAAGCTCGAAGGTGCGGGTATCGAACAGGATTAGATACCCTAGTAGTCC
>t0033204_reg-Y-4;size=6;
CCTACGGGGGGCTGCAGTAGGGAATATTGGACAATGGGGGGAACCCTGATCCAGCGACGCCGCGTGAGTGAAGAAGTTAT
TCGTAATGTAAAGCTCTATCAGCAGGGACGATAATGACGGTACCTGACTAAGAAGCACCGGCTAAATACGTGCCAGCAGC
CGCGGTAATACGTATGGTGCAAGCGTTATCCGGATTTACTGGGTGTAAAGGGAGCGTAGGTGGTCATGCAAGTCAGGAGT
GAAATACCGGGGCTCAACCCCGGGGCTGCTCTTGAAACTGCGTAACTGGAGTGCAGGAGGGGTAAGCGGAATTCCTAGTG
TAGCGGTGAAATGCGTAGATATTAGGAGGAACACCGGTGGCGAAGGCGGCTTACTGGACTGTAACTGACACTGAGGCTCG
AAAGCGTGGGGAGCAAACAGGATTAGATACCCTAGTAGTCC
>t0036318_reg-Y-4;size=6;
CCTACGGGAGGCAGCAGTGAGGAATATTGGTCAATGGTCGGAAGACTGAACCAGCCAAGTAGCGTGCAGGATGACGGCCC
TACGGGTTGTAAACTGCTTTTATGCGGGGATAAAGTCGGGGACGCGTTCCCCGTTTGCAGGTACCGCATGAATAAGGACC
GGCTAATTCCGTGCCAGCAGCCGCGGTAATACGGAAGGTCCGGGCGTTATCCGGATTTATTGGGTTTAAAGGGAGCGTAG
GCGGGAGCTTAAGCGTGCCGTGAAATGCCGGTGCTCAACGTTGGCACTGCGGCGCGAACTGGGTTTCTTGAGTGCGTGGG
AAGGCGGCGGAATTCGTGGTGTAGCGGTGAAATGCTTAGATATCACGAAGAACTCCGATTGCGAAGGCAGCTGCCTGTTG
CGCTACTGACGCTGAAGCTCGAAGGTGCGGGTATCGAACAGGATTAGATACCCTAGTAGTCC
>t0015438_reg-Y-4;size=6;
CCTACGGGGGGCTGCAGTGAGGAATATTGGTCAATGGGCGCGAGCCTGAACCAGCCAAGTAGCGTGCAGGAAGACGGCCC
TATGGGTTGTAAACTGCTTTTATGCGGGGATAAAGTCGCCCACGTGTGGGTGTTTGTAGGTACCGCATGAATAAGGACCG
GCTAATTCCGTGCCAGCAGCCGCGGTAATACGGAAGGTCCGGGCGTTATCCGGATTTATTGGGTTTAAAGGGAGCGCAGG
CCGGCTTTTAAGCGTGACGTGAAATGTGGATGCTCAACATCTGAACTGCGTCGCGAACTGGAGGCCTTGAGTGCATTCGA
CGTCGGCGGAATTCGTGGTGTAGCGGTGAAATGCTTAGATATCACGAAGAACTCCGATTGCGCAGGCAGCTGACGAGACT
GTAACTGACGCTAAAGCTCGAAAGTGCGGGTATCGAACAGGATTAGATACCCGAGTAGTCC
>t0039264_reg-Y-4;size=6;
CCTACGGGTGGCTGCAGTGAGGAATATTGGTCAATGGGCGCGAGCCTGAACCAGCCAAGTAGCGTGCAGGAAGACGGCCC
TATGGGTTGTAAACTGCTTTTATGCGGGGATAAAGTCGCCCACGTGTGGGTGTTTGTAGGTACCGCATGAATAAGGACCG
GCTAATTCCGTGCCAGCAGCCGCGGTAATACGGAAGGTCCGGGCGTTATCCGGATTTATTGGGTTTAAAGGGAGCGCAGG
CCGGCTTTTAAGCGTGACGTGAAATGTGGATGCTCAACATCTGAACTGCGTCGCGAACTGGAGGCCTTGAGTGCATTCGA
CGTCGGCGGAATTCGTGGTGTAGCGGTGAAATGCTTAGATATCACGAAGAACTCCGATTGCGCAGGCAGCTGACGAGACT
GTAACTGACGCTAAAGCTCGAAAGTGCGGGTATCGAACAGGATTAGATACCCCTGTAGTCC
>t0012851_reg-Y-4;size=6;
CCTACGGGAGGCTGCAGTGGGGAATATTGCACAATGGGGGAAACCCTGATGCAGCGACGCCGCGTGAGTGAAGAAGTATT
TCGGTATGTAAAGCTCTATCAGCAGGGAAGAAAATGACGGTACCTGACTAAGAAGCCCCGGCTAAATACGTGCCAGCAGC
CGCGGTAATACGTATGGGGCAAGCGTTATCCGGATTTACTGGGTGTAAAGGGAGCGCAGGCGGCAAGGCAAGTCAGAAGT
GAAAACCCGGGGCTCAACCCCGTGATTGCTTTTGAGACTGTTTAGCTGGAGTGCAGGAGGGGCAAGCGGAATTCCTAGTG
TAGCGGTGAAATGCGTAGATATTAGGAAGAACACCGGTGGCGAAGGCGGCTTGCTGGACTGTAACTGACGCTGAGGCTCG
AAGGCGTGGGGAGCAAACAGGATTAGATACCCCAGTAGTCC
>t0010416_reg-Y-4;size=6;
CCTACGGGTGGCTGCAGTCGAGGATCATTTGCAATGGGCGAAAGCCTGACAATGCGACGCTGCGTGGAGGATGAAGGCCT
TCGGGTTGTAAACTCCTGTCATGGGGGAACAGGCGAGGGGACCCAACACGTCCCTTAGTTGAGTGTACCCCAAGAGGAAG
CGACGGCTAACTCTGTGCCAGCAGCCGCGGTAATACAGAGGTCGCAAGCGTTGTTCGGATTTACTGGGCGTAAAGGGCGC
GTAGGCGGCAGGGCGTGTCAAGTGTGAAATCTCCGGGCTCAACCCGGAAAGTGCGCTTGAAACTACCTTGCTCGAGTATG
GGAGAGGGAATCGGAATATAGGGTGTAGCGGTGAAATGCGTTGATATCCTATAGAACACCGGAGGCGAAGGCGGATTCCT
TGAACATCACTGACGCTGAGGCGCGAAAGTCGGGGGAGCAAACAGGATTAGATACCCTAGTAGTCC
>t0000161_reg-Y-4;size=6;
CCTACGGGCGGCTGCAGTGAGGAATATTGGTCAATGGGCGAGAGCCTGAACCAGCCAAGTCGCGTGAAGGATGAAGGTTC
TATGGATTGTAAACTTCTTTTGTCCGAGGGTAAAAAAGGTCACGTGTGACTTCTTGCAAGTATCGGACGAATAAGCATCG
GCTAACTCCGTGCCAGCAGCCGCGGTAATACGGAGGATGCGAGCGTTATCCGGATTTATTGGGTTTAAAGGGTGCGTAGG
TGGTTTGTTAAGTTTGTGGTGAAAGCGTGCGGCTCAACCGTACCAAGCCATGAAAACTGGCGAACTTGAGTGCAAACGAG
GTAGGCGGAATGTGATGTGTAGCGGTGAAATGCTTAGATATGTCACAGAACCCCGATTGCGAAGGCAGCTTACCAGCATG
CAACTGACACTGAGGCACGAAAGCGTGGGTATCAAACAGGATTAGATACCCGTGTAGTCC
>t0004371_reg-Y-4;size=6;
CCTACGGGGGGCTGCAGTGAGGAATATTGGTCAATGGGCGGAAGCCTGAACCAGCCAAGTAGCGTGCAGGAAGACGGCCC
TATGGGTTGTAAACTGCTTTTACCGGGGAATAAAGAGGCCTACGTGTAGGCCGTTGCATGTACCCGTTGAATAAGGACCG
GCTAATTCCGTGCCAGCAGCCGCGGTAATACGGAAGGTCCGGGCGTTATCCGGATTTATTGGGTTTAAAGGGAGCGTAGG
CCGGTTTTTAAGCGTGTTGTGAAATGTGTGGGCTCAACCTATGCACTGCAGCGCGAACTGGAGACCTTGAGTGCGCGGGA
AGCCGGCGGAATTCGTTGTGTAGCGGTGAAATGCTTAGATATGACGAAGACCTCCGATTGCGAAGGCAGCTGGCTGTAGC
GTTACTGACGCTGAAGCTCGAAAGCGTGGGTATCGAACAGGATTAGATACCCCTGTAGTCC
>t0015315_reg-Y-4;size=6;
CCTACGGGCGGCTGCAGTGAGGAATATTGGTCAATGGGCGCGAGCCTGAACCAGCCAAGTAGCGTGCAGGACGACTGCCC
TATGGGTTGTAAACTGCTTTTATCAGGGAATAAAGTGAGGCACGCGTGCCTTTTTGTATGTACCTGGTGAATAAGGACCG
GCTAATTCCGTGCCAGCAGCCGCGGTAATACGGAAGGTCCGGGCGTTATCCGGATTTATTGGGTTTAAAGGGAGCGCAGG
CGGGCTTTTAAGCGTGACGTGAAATGTGGCGGCTCAACCGCCGAACTGCGTCGCGAACTGGGGGCCTTGAGTGAGTACGA
CGTTGGCGGAATTCGTGGTGTAGCGGTGAAATGCTTAGATATCACGAAGAACCCCGATTGCGAAGGCAGCCGACGAGTCC
TTAACTGACGCTAAAGCTCGAAAGTGCGGGTATCGAACAGGATTAGATACCCTAGTAGTCC
>t0023242_reg-Y-4;size=6;
CCTACGGGGGGCAGCAGTGAGGAATATTGGTCAATGGCCGGAAGGCTGAACCAGCCAAGTAGCGTGAGGGATGGCTGCCC
TATGGGTTGTAAACCTCTTTTGTCGGGGAATAAAGTGAGTCACGTGTGGTTCATTGCATGTACCCGTCGAATAAGCATCG
GCTAACTCCGTGCCAGCAGCCGCGGTAATACGGAGGATGCGAGCGTTATCCGGATTTATTGGGTTTAAAGGGAGCGTAGG
CGGGAGATCAAGTCAGTTGTGAAATGTACGGGCTCAACCCGTGCACTGCAGTTGAAACTGGTTTTCTTGAGTGCGTAAGA
GGCAGGCGGAATTCGTCGTGTAGCGGTGAAATGCTTAGATATGACGAAGAACTCCGATTGCGAAGGCAGCTTGCTGGGCC
GCGACTGACGCTGAAGCTCGAAGGTGCGGGTATCAAACAGGATTAGATACCCGAGTAGTCC
>t0019963_reg-Y-4;size=6;
CCTACGGGTGGCTGCAGTGAGGAATATTGGTCAATGGGCGAGAGCCTGAACCAGCCAAGTAGCGTGCAGGATGACGGCCC
TATGGGTTGTAAACTGCTTTTGTAAGGGAACAAAGTGCGGGACGCGTCCCGTTTTGCGTGTACCTTACGAATAAGGACCG
GCTAATTCCGTGCCAGCAGCCGCGGTAATACGGAAGGTCCGGGCGTTATCCGGATTTATTGGGTTTAAAGGGAGCGTAGG
CCGAAGGTTAAGCGTGTTGTGAAATGTAGTCGCTCAACGGGTGCACTGCAGCGCGAACTGGCTTTCTTGAGTGCGCGGAA
AGTTGGCGGAATTCGTTGTGTAGCGGTGAAATGCTTAGATATGACGAAGAACTCCGATTGCGAAGGCAGCTGACTGTAGC
GTAACTGACGCTGATGCTCGAAAGCGTGGGTATCGAACAGGATTAGATACCCCAGTAGTCC
>t0001093_reg-Y-4;size=6;
CCTACGGGGGGCTGCAGTAGGGAATATTGCACAATGGGGGAAACCCTGATGCAGCAACGCCGCGTGAGTGAAGAAGTATT
TCGGTATGTAAAGCTCTATCAGCAGGGAAGAAAATGACGGTACCTGACTAAGAAGCCCCGGCTAACTACGTGCCAGCAGC
CGCGGTAATACGTAGGGGGCAAGCGTTATCCGGATTCACTGGGCGTAAAGGGAGCGTAGACGGCATGGCAAGTCTGATGT
GAAAGCTCGGGGCTCAACCCCGGAACTGCATTGGAAACTGTCAAGCTAGAGTGCAGGAGAGGTAAGTGGAATTCCTAGTG
TAGCGGTGAAATGCGTAGATATTAGGAGGAACACCGGCGGCGAAGGCGGCTTACTGGACTGTAACTGACGTTGAGGCTCG
AAAGCGTGGGGAGCAAACAGGATTAGATACCCTTGTAGTCC
>t0037818_reg-Y-4;size=6;
CCTACGGGGGGCTGCAGTGAGGAATATTGGTCAATGGGCGCAAGCCTGAACCAGCCAAGTAGCGTGCAGGACGACTGCCC
TATGGGTTGTAAACTGCTTTTACAGGGGAATAAAGTGAGGCACGTGTGCCTTTTTGCATGTACCCTGTGAATAAGGACCG
GCTAATTCCGTGCCAGCAGCCGCGGTAATACGGAAGGTCCGGGCGTTATCCGGATTTATTGGGTTTAAAGGGAGCGCAGG
CTGGATTTTAAGCGTGTTGTGAAATGTACCGGCTCAACCGGTGATGTGCAGCGCGAACTGGAGTCCTTGAGTGAGTACGA
GGTATGCGGAATTCGTGGTGTAGCGGTGAAATGCTTAGATATCACGAAGAACTCCGATTGCGAAGGCAGCGTACCAGTCC
TTAACTGACGCTAAAGCTCGAAAGTGCGGGTATCGAACAGGATTAGATACCCTAGTAGTCC
>t0010299_reg-Y-4;size=6;
CCTACGGGTGGCTGCAGTCGAGGATCATTCGCAATGGGCGAAAGCCTGACGATGCGACGCTGCGTGGAGGATGAAGGCCC
TCGGGTTGTAAACTCCTGTCATGGGGGAAAAGGAAACGGGACCCAACACGTCCCCGATTTGATGGTACCCCAAGAGGAAG
CGACGGCTAACTCTGTGCCAGCAGCCGCGGTAATACAGAGGTCGCGAGCGTTGTTCGGATTTACTGGGCGTAAAGGGCGC
GTAGGCGGCGAGGCGTGTCGGATGTGAAATCTCCGGGCTCAACCCGGAAAGTGCGTCCGAAACTGCCCCGCTAGAGTTCG
GGAGAGGGAATCGGAATGCAGGGTGTAGCGGTGAAATGCGTTGATATCCTGCAGAACACCGGAGGCGAAGGCGGATTCCT
GGAACGAAACTGACGCTCAGGCGCGAAAGCCGGGGGAGCAAACAGGATTAGATACCCCGGTAGTCC
>t0001629_reg-Y-4;size=6;
CCTACGGGGGGCTGCAGTGAGGAATATTGGTCAATGGGCGAGAGCCTGAACCAGCCAAGTCGCGTGAAGGATGAAGGTTC
TATGGATTGTAAACTTCTTTTGTCCGAGGGTAAAAAAGGCCACGTGTGGCTTCTTGCAAGTATCGGACGAATAAGCATCG
GCTAACTCCGTGCCAGCAGCCGCGGTAATACGGAGGATGCGAGCGTTATCCGGATTTATTGGGTTTAAAGGGTGCGTAGG
TGGTTTGTTAAGTTTGTGGTGAAAGCGTGCGGCTCAACCGTACCAAGCCATGAAAACTGGCGAACTTGAGTGCAAACGAG
GTAGGCGGAATGTGATGTGTAGCGGTGAAATGCTTAGATATGTCACAGAACCCCGATTGCGAAGGCAGCTTACCAGCATG
CAACTGACACTGAGGCACGAAAGCGTGGGTATCAAACAGGATTAGATACCCCTGTAGTCC
>t0019096_reg-Y-4;size=6;
CCTACGGGGGGCTGCAGTGGGGAATATTGCACAATGGACGAAAGTCTGATGCAGCAATTCTGCGTGAAGGATGAAGCATT
ACGGTGTGTAAACTTCTTTTTTGGTAGAAGACGAATGACGGTATACCAAGAATAAGGGACGGCTAACTATGTGCCAGCAG
CCGCGGTAATACATAGGTCCCGAGCGTTATCCGGATTTACTGGGCGTAAAGTGTCCGTAGCCTGATATGTAAGTCTGTTT
TCAAATATTGTGGCTTAACCATAAAGAGGGAATAGATACTGCATATCTTGAAGTTGTTGGGGGTTAGTGGAATTTCCGGT
GGAGCGGTGAAATGCGTTGATATCGGAAAGAACGCCGAAAGCGAAAGCAGCTAACTACAATAAACTTGACGGTGAGGGAC
GAAAGCTTGGGGAGCAAACGGGATTAGATACCCTAGTAGTCC
>t0011926_reg-Y-4;size=6;
CCTACGGGTGGCTGCAGTGGGGAATATTGCACAATGGGCGCAAGCCTGATGCAGCGACGCCGCGTGAGTGAAGAAGTATT
TCGGTATGTAAAGCTCTATCAGCAGGGAAGAAAATGACGGTACCTGACTAAGAAGCCCCGGCTAACTACGTGCCAGCAGC
CGCGGTAATACGTAGGGGGCAAGCGTTATCCGGATTTACTGGGTGTAAAGGGAGCGTAGGTGGCATGGCAAGCCAGAAGT
GAAAATCCGGGGCTCAACCCCGGAACTGCTTTTGGAACTGTCAGGCTAGAGTGCAGGAGAGGTAAGCGGAATTCCTAGTG
TAGCGGTGAAATGCGTAGATATTAGGAGGAACACCAGTGGCGAAGGCGGCTTACTGGACTGTAACTGACACTGAGGCTCG
AAAGCGTGGGGAGCAAACAGGATTAGATACCCCAGTAGTCC
>t0001296_reg-Y-4;size=6;
CCTACGGGGGGCTGCAGTGAGGAATATTGGACAATGGCCGAGAGGCTGATCCAGCCATGCCGCGTGCGGGAAGACGGCCC
TATGGGTTGTAAACCGCTTTTGTTGGGGAGCAATAAGGTCCACGTGTGGATCGATGAGAGTACCCAGCGAATAAGCATCG
GCTAACTCCGTGCCAGCAGCCGCGGTAATACGGAGGATGCAAGCGTTATCCGGATTTATTGGGTTTAAAGGGTGCGTAGG
CGGATGCCTAAGCGTGAGGTGAAATCCCCGGGCTCAACCTGGGAACTGCCTCGCGAACTGGGTATCTGGAATGTCCGTGC
CGTGGGAGGAATGTGTGGTGTAGCGGTGAAATGCATAGAGATCACACAGAACACCGATTGCGAAGGCATCTCACGAACGG
ATGATTGACGCTGAGGCACGAAAGCGTGGGGATCAAACAGGATTAGATACCCGAGTAGTCC
>t0008756_reg-Y-4;size=6;
CCTACGGGGGGCTGCAGTGAGGAATATTGGTCAATGGTCGGAAGACTGAACCAGCCAAGTAGCGTGCAGGATGACGGCCC
TACGGGTTGTAAACTGCTTTTATGCGGGGATAAAGTCGGGGACGCGTTCCCCGTTTGCAGGTACCGCATGAATAAGGACC
GGCTAATTCCGTGCCAGCAGCCGCGGTAATACGGAAGGTCCGGGCGTTATCCGGATTTATTGGGTTTAAAGGGAGCGTAG
GCGGGAGCTTAAGCGTGCCGTGAAATGCCGGTGCTCAACGTTGGCACTGCGGCGCGAACTGGGTTTCTTGAGTGCGTGGG
AAGGCGGCGGAATTCGTGGTGTAGCGGTGAAATGCTTAGATATCACGAAGAACTCCGATTGCGAAGGCAGCTGCCTGTTG
CGCTACTGACGCTGAAGCTCGAAGGTGCGGGTATCGAACAGGATTAGATACCCGAGTAGTCC
>t0021507_reg-Y-4;size=6;
CCTACGGGAGGCTGCAGTCGAGGATCATTTGCAATGGGCGAAAGCCTGACAATGCGACGCTGCGTGGAGGATGAAGGCCT
TCGGGTTGTAAACTCCTGTCATGGGGGAACAGGCGAGGGGACCCAATACGTCCCTTAGTTGAGTGTACCCCAAGAGGAAG
GGACGGCTAACTCTGTGCCAGCAGCCGCGGTAATACAGAGGTCCCTAGCGTTGTTCGGATTTACTGGGCGTAAAGGGCGC
GTAGGCGGCAGGGCGTGTCAAGTGTGAAATCTCCGGGCTCAACCCGGAAAGTGCGCTTGAAACTACCTTGCTCGAGTATG
GGAGAGGGAATCGGAATACAGGGTGTAGCGGTGAAATGCGTTGATATCCTGTAGAACACCGGAGGCGAAGGCGGATTCCT
TGAACATCACTGACGCTGAGGCGCGAAAGTCGGGGGAGCAAACAGGATTAGATACCCGTGTAGTCC
>t0012609_reg-Y-4;size=5;
CCTACGGGGGGCTGCAGTGAGGAATATTGGACAATGGCCGGAAGGCTGATCCAGCCATGCCGCGTGCGGGAAGACGGCCC
TATGGGTTGTAAACCGCTTTTGCGGGGGAGCAATAAGAGTCACGCGTGGCTCGATGAGAGTACCCTGCGAATAAGCATCG
GCTAACTCCGTGCCAGCAGCCGCGGTAATACGGAGGATGCAAGCGTTATCCGGATTTATTGGGTTTAAAGGGTGCGCAGG
CGGCTTGTTAAGCGGGAGGTGAAATGCCGGCGCTCAACGTCGGAAGTGCCTCCCGAACTGGTGAGCTTGAATGACTCTGC
CGTGGGAGGAATGTGTAGTGTAGCGGTGAAATGCTTAGAGATTACACAGAACACCGATTGCGAAGGCATCTCACGAAGGG
TTGATTGACGCTGAGGCACGAAAGCGTGGGGATCAAACAGGATTAGATACCCGAGTAGTCC
>t0005739_reg-Y-4;size=5;
CCTACGGGTGGCTGCAGTGAGGAATATTGGTCAATGGGCGAGAGCCTGAACCAGCCAAGTCGCGTGAAGGATGAAGGTTC
TATGGATTGTAAACTTCTTTTGTCCGAGGGTAAAAAAGGCTACGTGTAGCTTCTTGCAAGTATCGGACGAATAAGCATCG
GCTAACTCCGTGCCAGCAGCCGCGGTAATACGGAGGATGCGAGCGTTATCCGGATTTATTGGGTTTAAAGGGTGCGTAGG
TGGTTTGTTAAGTTTGTGGTGAAAGCGTGCGGCTCAACCGTACCAAGCCATGAAAACTGGCGAACTTGAGTGCAAACGAG
GTAGGCGGAATGTGATGTGTAGCGGTGAAATGCTTAGATATGTCACAGAACCCCGATTGCGAAGGCAGCTTACCAGCATG
CAACTGACACTGAGGCACGAAAGCGTGGGTATCAAACAGGATTAGATACCCGTGTAGTCC
>t0017843_reg-Y-4;size=5;
CCTACGGGCGGCTGCAGTGAGGAATATTGGACAATGGCCGAGAGGCTGATCCAGCCATGCCGCGTGCGGGAAGACGGCCC
TATGGGTTGTAAACCGCTTTTGTTGGGGAGCAATAAGGTCCACGTGTGGATCGATGAGAGTACCCAGCGAATAAGCATCG
GCTAACTCCGTGCCAGCAGCCGCGGTAATACGGAGGATGCAAGCGTTATCCGGATTTATTGGGTTTAAAGGGTGCGTAGG
CGGATGCCTAAGCGTGAGGTGAAATCCCCGGGCTCAACCTGGGAACTGCCTCGCGAACTGGGTATCTGGAATGTCCGTGC
CGTGGGAGGAATGTGTGGTGTAGCGGTGAAATGCATAGAGATCACACAGAACACCGATTGCGAAGGCATCTCACGAACGG
ATGATTGACGCTGAGGCACGAAAGCGTGGGGATCAAACAGGATTAGATACCCTTGTAGTCC
>t0003493_reg-Y-4;size=5;
CCTACGGGGGGCTGCAGTCGAGAATCATTCGCAATGGGCGAAAGCCTGACGGTGCGACGTCGCGTGGAGGATGAAGGTCT
TCGGATTGTAAACTCCTGTCATGTGGGATAAACGGTCTTTGTGCGAACAGCACGGAGAAATGATAGTACCACAGGAGGAA
GAGACGGCTAACTCTGTGCCAGCAGCCGCGGTAATACAGAGGTCTCGAGCGTTGTTCGGATTTACTGGGCGTAAAGGGAG
CGTAGGCGGTCGGGTGTGTTGAATGTGAAAGCCCAAAACTCAACGATGGAAATGCATTCAAAACTGCCCGGCTAGAGTAC
TGGAGAGGAGAGCGGAATTCTTGGTGTAGCGGTGAAATGCGTAGATATCAAGAAGAACACCGGTGGCGAAGGCGGCTCTC
TGGACAGATACTGACGCTGAGGCTCTAAAGTTAGGGGAGCAAACAGGATTAGATACCCCTGTAGTCC
>t0025570_reg-Y-4;size=5;
CCTACGGGGGGCTGCAGTGAGGAATATTGGTCAATGGTCGGAAGACTGAACCAGCCAAGTAGCGTGCAGGATGACGGCCC
TACGGGTTGTAAACTGCTTTTATGCGGGGATAAAGTCGGGGACGCGTTCCCCGTTTGCAGGTACCGCATGAATAAGGACC
GGCTAATTCCGTGCCAGCAGCCGCGGTAATACGGAAGGTCCGGGCGTTATCCGGATTTATTGGGTTTAAAGGGAGCGTAG
GCGGGAGCTTAAGCGTGCCGTGAAATGCCGGTGCTCAACGTTGGCACTGCGGCGCGAACTGGGTTTCTTGAGTGCGTGGG
AAGGCGGCGGAATTCGTGGTGTAGCGGTGAAATGCTTAGATATCACGAAGAACTCCGATTGCGAAGGCAGCTGCCTGTTG
CGCTACTGACGCTGAAGCTCGAAGGTGCGGGTATCGAACAGGATTAGATACCCGTGTAGTCC
>t0006245_reg-Y-4;size=5;
CCTACGGGAGGCTGCAGTCGAGAATCATTCGCAATGGGCGAAAGCCTGACGGTGCGACGTCGCGTGGAGGATGAAGGTCT
TCGGATTGTAAACTCCTGTCATGTGGGATAAACGGTCTTTGTGCGAACAGCACGGAGAAATGATAGTACCACAGGAGGAA
GAGACGGCTAACTCTGTGCCAGCAGCCGCGGTAATACAGAGGTCTCGAGCGTTGTTCGGATTTACTGGGCGTAAAGGGAG
CGTAGGCGGTCGGGTGTGTTGAATGTGAAAGCCCAAAACTCAACGATGGAAATGCATTCAAAACTGCCCGGCTAGAGTAC
TGGAGAGGAGAGCGGAATTCTTGGTGTAGCGGTGAAATGCGTAGATATCAAGAAGAACACCGGTGGCGAAGGCGGCTCTC
TGGACAGATACTGACGCTGAGGCTCTAAAGTTAGGGGAGCAAACAGGATTAGATACCCTAGTAGTCC
>t0011525_reg-Y-4;size=5;
CCTACGGGCGGCTGCAGTGAGGAATATTGGTCAATGGGCGAGAGCCTGAACCAGCCAAGTCGCGTGAAGGATGAAGGTTC
TATGGATTGTAAACTTCTTTTGTCCGAGGGTAAAAAAGGCCACGTGTGGCTTCTTGCAAGTATCGGACGAATAAGCATCG
GCTAACTCCGTGCCAGCAGCCGCGGTAATACGGAGGATGCGAGCGTTATCCGGATTTATTGGGTTTAAAGGGTGCGTAGG
TGGTTTGTTAAGTTTGTGGTGAAAGCGTGCGGCTCAACCGTACCAAGCCATGAAAACTGGCGAACTTGAGTGCAAACGAG
GTAGGCGGAATGTGATGTGTAGCGGTGAAATGCTTAGATATGTCACAGAACCCCGATTGCGAAGGCAGCTTACCAGCATG
CAACTGACACTGAGGCACGAAAGCGTGGGTATCAAACAGGATTAGATACCCTAGTAGTCC
>t0014510_reg-Y-4;size=5;
CCTACGGGTGGCTGCAGTGAGGAATATTGGTCAATGGGCGAGAGCCTGAACCAGCCAAGTAGCGTGCAGGATGACGGCCC
TATGGGTTGTAAACTGCTTTTGTAAGGGAACAAAGTGCGGGACGCGTCCCGTTTTGCGTGTACCTTACGAATAAGGACCG
GCTAATTCCGTGCCAGCAGCCGCGGTAATACGGAAGGTCCGGGCGTTATCCGGATTTATTGGGTTTAAAGGGAGCGTAGG
CCGAAGGTTAAGCGTGTTGTGAAATGTAGTCGCTCAACGGGTGCACTGCAGCGCGAACTGGCTTTCTTGAGTGCGCGGAA
AGTTGGCGGAATTCGTTGTGTAGCGGTGAAATGCTTAGATATGACGAAGAACTCCGATTGCGAAGGCAGCTGACTGTAGC
GTAACTGACGCTGATGCTCGAAAGCGTGGGTATCGAACAGGATTAGATACCCTAGTAGTCC
>t0043538_reg-Y-4;size=5;
CCTACGGGAGGCTGCAGTGAGGAATATTGGTCAATGGGCGCGAGCCTGAACCAGCCAAGTAGCGTGCGGGATGACTGCCC
TATGGGTTGTAAACCGCTTTTGCAGGGGAATAAAGTGGCGTACGTGTACGCTTTTGCATGTACCCTGAGAATAAGGACCG
GCTAATTCCGTGCCAGCAGCCGCGGTAATACGGAAGGTCCGGGCGTTATCCGGATTTATTGGGTTTAAAGGGAGCGCAGG
CCGTCCCTTAAGCGTGACGTGAAATGTACGGGCTCAACCGGTGCAGTGCGTCGCGAACTGGGGGACTTGAGTGCACTCGA
GGCAGGCGGAATTCGTGGTGTAGCGGTGAAATGCTTAGATATCACGAAGAACTCCGATTGCGAAGGCAGCCTGCCAGGTT
GTAACTGACGCTAATGCTCGAAGGTGCGGGTATCGAACAGGATTAGATACCCTGGTAGTCC
>t0012732_reg-Y-4;size=5;
CCTACGGGAGGCTGCAGTGAGGAATATTGGTCAATGGGCGAGAGCCTGAACCAGCCAAGTAGCGTGCAGGATGACGGCCC
TACGGGTTGTAAACTGCTTTTGCGGGAGGATAAAGTGGCCCACGTGTGGGCCTTTGCAGGTATCCCGTGAATAAGGACCG
GCTAATTCCGTGCCAGCAGCCGCGGTAATACGGAAGGTCCAGGCGTTATCCGGATTTATTGGGTTTAAAGGGAGCGCAGG
CGGAGGATCAAGCCAGCCGTAAAATTGTGGGGCTCAACCCCATTCAGCGGTTGGAACTGGTTCCCTTGGTTGCGGGAAGG
GCAGGCGGAACTCGTGGTGTAGCGGTGAAATGCATAGATATCACGAAGAACTCCGATCGCGAAGGCAGCCTGCCGGCCCG
TTAACGACGCTCATGCTCGAAGGTGCGGGTATCAAACAGGATTAGATACCCGAGTAGTCC
>t0005420_reg-Y-4;size=5;
CCTACGGGGGGCTGCAGTCGAGGATCATTTGCAATGGGCGAAAGCCTGACAATGCGACGCTGCGTGGAGGATGAAGGCCT
TCGGGTTGTAAACTCCTGTCATGGGGGAACAGGCGAGGAAACCTAATACGTTTCTTAGTTGAGTGTACCCCAAGAGGAAT
TGGCGGCTAACTCTGTGCCAGCAGCCGCGGTAATACAGAGGCCAAGAGCGTTGTTCGGATTTACTGGGCGTAAAGGGCGC
GTAGGCGGCATGGCGTGTCGGATGTGAAATCTCCGGGCTCAACCCGGAAAGTGCGTCCGAAACTACCGTGCTGGAGTATG
GGAGGGGGAATCGGAATACAGGGTGTAGCGGTGAAATGCGTTGATATCCTGTAGAACACCGGAGGCGAAGGCGGATTCCT
TGAACATCACTGACGCTGAGGCGCGAAAGTCGGGGGAGCAAACAGGATTAGATACCCCGGTAGTCC
>t0025692_reg-Y-4;size=5;
CCTACGGGTGGCTGCAGTGAGGAATATTGGTCAATGGCCGGAAGGCTGAACCAGCCATGCCGCGTGCAGGAATGAGGCCC
TATGGGTCGTAAACTGCTTTTGTGGCGGAGCAATAAGGTGTACGCGTACACCGATGAGAGTACGTCACGAATAAGCATCG
GCTAACTCCGTGCCAGCAGCCGCGGTAATACGGAGGATGCGAGCGTTATCCGGATTTATTGGGTTTAAAGGGTGCGTAGG
CGGGTGCACAAGTCAGGGGTGAAATCCCGGAGCCCAACTCCGGAACTGCCCTTGATACTGTGTGTCTTGAATTCGGATGC
CGTGGGAGGAATGAGTAGTGTAGCGGTGAAATGCATAGATATTACTCAGAACACCGATTGCGAAGGCATCTCACGAATCC
GACATTGACGCTGAGGCACGAAAGCGTGGGGATCAAACAGGATTAGATACCCCAGTAGTCC
>t0006456_reg-Y-4;size=5;
CCTACGGGAGGCTGCAGTCGAGGATCATTCGCAATGGGCGAAAGCCTGACGATGCGACGCTGCGTGGAGGATGAAGGCCC
TCGGGTTGTAAACTCCTGTCATGGGGGAAAAGGAAACGGGACCCAACACGTCCCCGATTTGATGGTACCCCAAGAGGAAG
CGACGGCTAACTCTGTGCCAGCAGCCGCGGTAATACAGAGGTCGCGAGCGTTGTTCGGATTTACTGGGCGTAAAGGGCGC
GTAGGCGGCGAGGCGTGTCGGATGTGAAATCTCCGGGCTCAACCCGGAAAGTGCGTCCGAAACTGCCCCGCTAGAGTTCG
GGAGAGGGAATCGGAATGCAGGGTGTAGCGGTGAAATGCGTTGATATCCTGCAGAACACCGGAGGCGAAGGCGGATTCCT
GGAACGAAACTGACGCTCAGGCGCGAAAGCCGGGGGAGCAAACAGGATTAGATACCCCAGTAGTCC
>t0009416_reg-Y-4;size=5;
CCTACGGGTGGCTGCAGTGAGGAATATTGGTCAATGGGCGGGAGCCTGAACCAGCCAAGTAGCGTGCAGGACGACGGCCC
TACGGGTTGTAAACTGCTTTTATACGGGGATAAAGTTCACCACGTGTGGTGTTTTGTAGGTACCGTATGAATAAGGACCG
GCTAATTCCGTGCCAGCAGCCGCGGTAATACGGAAGGTCCGGGCGTTATCCGGATTTATTGGGTTTAAAGGGAGCGCAGG
CTGGCTGTTAAGCGTGACGTGAAATGTACCGGCTCAACCGGTGAGTTGCGTCGCGAACTGGCGGTCTTGAGTGCGTGCGA
GGGCGGCGGAATTCGTGGTGTAGCGGTGAAATGCTTAGATATCACGAGGACCTCCGATTGCGAAGGCAGCTGCCCAGTCC
GTAACTGACGCTAATGCTCGAAGGTGCGGGTATCGAACAGGATTAGATACCCTTGTAGTCC
>t0005383_reg-Y-4;size=5;
CCTACGGGTGGCTGCAGTCGAGGATCATTTGCAATGGGCGAAAGCCTGACAATGCGACGCTGCGTGCAGGATGAAGGCCT
TCGGGTCGTAAACTGCTGTTGGGAGGGAAAAGGACGCGGGGCCCAACAAGCCCTGCCGTTTGATTGTACTTCCAGAGAAA
GTCGCGGCTAACTCTGTGCCAGCAGCCGCGGTAATACAGAGGCGACGAGCGTTGTTCGGATTTACTGGGCGTAAAGCGTG
CGCAGGCGGTGGACCATGTCCGACGTGAAATCCCGGGGCTCAGCTCCGGAAGTGCGTCGGAAACCGGTCCGCTGGAGACC
GGGAAGGGAGTCTGGAACACACGGTGTAGCGGTGAAATGCGTTGATATCGTGTGGAACACCGGAAGCGAAGGCGAGACTC
TGGAACGGATCTGACGCTCATGCACGAAAGCGTGGGGAGCAAACAGGATTAGATACCCTGGTAGTCC
>t0015358_reg-Y-4;size=5;
CCTACGGGGGGCTGCAGTGGGGAATATTGCACAATGGGGGAAACCCTGATGCAGCGACGCCGCGTGAGTGAAGAAGTATT
TCGGTATGTAAAGCTCTATCAGCAGGGAAGAAAATGACGGTACCTGACTAAGAAGCCCCGGCTAACTACGTGCCAGCAGC
CGCGGTAATACGTAGGGGGCAAGCGTTATCCGGATTTACTGGGTGTAAAGGGTGCGTAGATGGCTAAGCAAGTCTGAAGT
GAAATGCGCGGGCTCAACTCGTGAACTGCTTTGGAAACTGTTTAGCTAGAGTGCAGGAGGGGTAAGCGGAATTCCTAGTG
TAGCGGTGAAATGCTTAGATATTAGGAGGAACACCGGCGGCGAAGGCGGCTTACTGGACTGTAACTGACATTGAGGCACG
AAAGCGTGGGGAGCAAACAGGATTAGATACCCTAGTAGTCC
>t0013598_reg-Y-4;size=5;
CCTACGGGGGGCTGCAGTGGGGGATATTGCACAATGGGGGAAACCCTGATGCAGCAACGCCGCGTGAGGGAAGACGGTCT
TCGGATTGTAAACCTAAGTTGTCAGGGACGATAATGACGGTACCTGAAGAGAAAGCTCCGGCTAACTACGTGCCAGCAGC
CGCGGTAATACGTAGGGAGCGAGCGTTGTCCGGATTTACTGGGTGTAAAGGGTGCGTAGGCGGGTCTGCAAGTCAGACGT
GAAATACCGGGGCTTAACTCCGGGGCTGCGTTTGAAACTGTAGATCTTGAGTGAAGTAGAGGTAAGCGGAATTCCTAGTG
TAGCGGTGAAATGCGTAGATATTAGGAGGAACACCAGTGGCGAAGGCGGCTTACTGGGCTTTAACTGACGCTGAGGCACG
AAAGCGTGGGGAGCAAACAGGATTAGATACCCGAGTAGTCC
>t0000187_reg-Y-4;size=5;
CCTACGGGGGGCAGCAGTGAGGAATATTGGTCAATGGACGGAAGTCTGAACCAGCCAAGTAGCGTGCAGGATGACGGCCC
TATGGGTTGTAAACTGCTTTTATCAGGGGATAAAGTGAGGTATGTATACCTTTTTGCATGTACCTGATGAATAAGGACCG
GCTAATTCCGTGCCAGCAGCCGCGGTAATACGGAAGGTCCGGGCGTTATCCGGATTTATTGGGTTTAAAGGGAGCGCAGG
CGGACAGTTAAGCGTGACGTGAAATGCAGCGGCTCAACCGTATGAAGTGCGTCGCGAACTGGCAGTCTTGAGTGAGTACG
ATGTAGGCGGAATTCGTGGTGTAGCGGTGAAATGCTTAGATATCACGAAGAACTCCGATTGCGAAGGCAGCCTACAAGTC
CTTTACTGACGCTAAAGCTCGAAGGTGCGGGTATCGAACAGGATTAGATACCCTAGTAGTCC
>t0014347_reg-Y-4;size=5;
CCTACGGGAGGCTGCAGTGAGGAATATTGGTCAATGGGCGAGAGCCTGAACCAGCCAAGTAGCGTGCAGGACGACTGCCC
TATGGGTTGTAAACTGCTTTTATGCGGGAATAAAGTTCACTACGTGTAGTGTTTTGTATGTACCGCATGAATAAGGACCG
GCTAATTCCGTGCCAGCAGCCGCGGTAATACGGAAGGTCCGGGCGTTATCCGGATTTATTGGGTTTAAAGGGAGCGCAGG
CGGGAGATTAAGCGTGACGTGAAATGTAGCCGCTCAACGGCTGAACTGCGTCGCGAACTGGTTTTCTTGAGTGGGTACGA
CGTTGGCGGAATTCGTGGTGTAGCGGTGAAATGCTTAGATATCACGAAGAACCCCGATTGCGAAGGCAGCCGACGAGTCC
CCAACTGACGCTAATGCTCGAAAGTGCGGGTATCGAACAGGATTAGATACCCTGGTAGTCC
>t0017554_reg-Y-4;size=5;
CCTACGGGGGGCAGCAGTGAGGAATATTGGTCAATGGGCGCGAGCCTGAACCAGCCAAGTAGCGTGCAGGACGACTGCCC
TATGGGTTGTAAACTGCTTTTATCAGGGAATAAAGTGAGGCACGCGTGCCTTTTTGTATGTACCTGGTGAATAAGGACCG
GCTAATTCCGTGCCAGCAGCCGCGGTAATACGGAAGGTCCGGGCGTTATCCGGATTTATTGGGTTTAAAGGGAGCGCAGG
CGGGCTTTTAAGCGTGACGTGAAATGTGGCGGCTCAACCGCCGAACTGCGTCGCGAACTGGGGGCCTTGAGTGAGTACGA
CGTTGGCGGAATTCGTGGTGTAGCGGTGAAATGCTTAGATATCACGAAGAACCCCGATTGCGAAGGCAGCCGACGAGTCC
TTAACTGACGCTAAAGCTCGAAAGTGCGGGTATCGAACAGGATTAGATACCCTAGTAGTCC
>t0007289_reg-Y-4;size=5;
CCTACGGGAGGCTGCAGTGAGGAATATTGGTCAATGGGCGAGAGCCTGAACCAGCCAAGTAGCGTGCAGGATGACGGCCC
TACGGGTTGTAAACTGCTTTTGCGGGAGGATAAAGTGGCCCACGTGTGGGCCTTTGCAGGTATCCCGTGAATAAGGACCG
GCTAATTCCGTGCCAGCAGCCGCGGTAATACGGAAGGTCCAGGCGTTATCCGGATTTATTGGGTTTAAAGGGAGCGCAGG
CGGAGGATCAAGCCAGCCGTAAAATTGTGGGGCTCAACCCCATTCAGCGGTTGGAACTGGTTCCCTTGGTTGCGGGAAGG
GCAGGCGGAACTCGTGGTGTAGCGGTGAAATGCATAGATATCACGAAGAACTCCGATCGCGAAGGCAGCCTGCCGGCCCG
TTAACGACGCTCATGCTCGAAGGTGCGGGTATCAAACAGGATTAGATACCCCAGTAGTCC
>t0006425_reg-Y-4;size=5;
CCTACGGGTGGCTGCAGTCGAGGATCATTTGCAATGGGCGAAAGCCTGACAATGCGACGCTGCGTGGAGGATGAAGGCCT
TCGGGTTGTAAACTCCTGTCATGGGGGAACAGGCGAGGGGACCCAATACGTCCCTTAGTTGAGTGTACCCCAAGAGGAAG
GGACGGCTAACTCTGTGCCAGCAGCCGCGGTAATACAGAGGTCCCTAGCGTTGTTCGGATTTACTGGGCGTAAAGGGCGC
GTAGGCGGCAGGGCGTGTCAAGTGTGAAATCTCCGGGCTCAACCCGGAAAGTGCGCTTGAAACTACCTTGCTCGAGTATG
GGAGAGGGAATCGGAATACAGGGTGTAGCGGTGAAATGCGTTGATATCCTGTAGAACACCGGAGGCGAAGGCGGATTCCT
TGAACATCACTGACGCTGAGGCGCGAAAGTCGGGGGAGCAAACAGGATTAGATACCCCTGTAGTCC
>t0006307_reg-Y-4;size=5;
CCTACGGGGGGCTGCAGTGAGGAATATTGGTCAATGGGCGGAAGCCTGAACCAGCCAAGTAGCGTGTGGGACGACGGCCC
TACGGGTTGTAAACCACTTTTTCGCGGGGATAACCGCCGGGCTGCGGCCCGGCCTGCAGGTACCGCGTGAATAAGGACCG
GCTAATTCCGTGCCAGCAGCCGCGGTAATACGGAAGGTCCGGGCGTTATCCGGATTTATTGGGTTTAAAGGGAGCGTAGG
CGGGAGCTTAAGCGTGTTGTGAAAAGTCGGGGCTCAACCCCGTCCGTGCAGCGCGAACTGGGCTCCTTGAGTGCGCGGGA
GGCACGCGGAATTCGTGGTGTAGCGGTGAAATGCTTAGATATCACGAAGAACTCCGATTGCGAAGGCAGCGTGCCGTAGC
GTTACTGACGCTGAAGCTCGAAGGTGCGGGTATCGAACAGGATTAGATACCCTTGTAGTCC
>t0013091_reg-Y-4;size=5;
CCTACGGGGGGCAGCAGTGAGGAATATTGGTCAATGGGCGAGAGCCTGAACCAGCCAAGTCGCGTGAAGGATGAAGGTTC
TATGGATTGTAAACTTCTTTTGTCCGAGGGTAAAAAAGGCTACGTGTAGCTTCTTGCAAGTATCGGACGAATAAGCATCG
GCTAACTCCGTGCCAGCAGCCGCGGTAATACGGAGGATGCGAGCGTTATCCGGATTTATTGGGTTTAAAGGGTGCGTAGG
TGGTTTGTTAAGTTTGTGGTGAAAGCGTGCGGCTCAACCGTACCAAGCCATGAAAACTGGCGAACTTGAGTGCAAACGAG
GTAGGCGGAATGTGATGTGTAGCGGTGAAATGCTTAGATATGTCACAGAACCCCGATTGCGAAGGCAGCTTACCAGCATG
CAACTGACACTGAGGCACGAAAGCGTGGGTATCAAACAGGATTAGATACCCCGGTAGTCC
>t0046862_reg-Y-4;size=5;
CCTACGGGTGGCTGCAGTGAGGAATATTGGTCAATGGACGTGAGTCTGAACCAGCCAAGTAGCGTGCAGGATGACGGCCC
TATGGGTTGTAAACTGCTTTTATGCGGGGATAAAGTGCGCCACGTGTGGCGTTTTGTAGGTACCGCATGAATAAGGACCG
GCTAATTCCGTGCCAGCAGCCGCGGTAATACGGAAGGTCCTGGCGTTATCCGGATTTATTGGGTTTAAAGGGAGCGCAGG
CGGAGGCTTAAGCGTGACGTGAAATGTAGCCGCTCAACGGCTGAGTTGCGTCGCGAACTGGGTTTCTTGAGTGAGTGCGA
CGTCAGCGGAATTCGTGGTGTAGCGGTGAAATGCTTAGATATCACGAAGAACCCCGATTGCGAAGGCAGCTGACGAGCCC
TTTACTGACGCTAAAGCTCGAAGGTGCGGGTATCGAACAGGATTAGATACCCTGGTAGTCC
>t0017273_reg-Y-4;size=5;
CCTACGGGTGGCTGCAGTGGGGAATATTGGGCAATGGGGGCAACCCTGACCCAGCAACGCCGCGTGAAGGAAGAAGGCTT
TCGGGTTGTAAACTTCTTTGACGAGGGACGATAGTGACGGTACCTCGAAAACAAGCCACGGCTAACTACGTGCCAGCAGC
CGCGGTAATACGTAGGTGGCAAGCGTTGTCCGGATTTACTGGGTGTAAAGGGCGCGTAGGCGGGATTGCAAGTCAGATGT
GAAATCTCCGGGCTCAACCCGGAAATTGCATTTGAAACTGTAGTTCTTGAGTATCGGAGAGGCAAGCGGAATTCCTAGTG
TAGCGGTGAAATGCGTAGATATTAGGAGGAACACCAGTGGCGAAGGCGGCTTGCTGGACGACAACTGACGCTGAGGCGCG
AAAGCGTGGGGAGCAAACAGGATTAGATACCCCGGTAGTCC
>t0028766_reg-Y-4;size=5;
CCTACGGGTGGCTGCAGTGAGGAATATTGGTCAATGGGCGGAAGCCTGAACCAGCCAAGTCGCGTGAAGGATGAAGGCAT
TATGTGTTGTAAACTTCTTTAGCTGTGGAGAAATAAGGTGGTCGTGACCACCGATGCTAGTACACAGAGAATAAGGATCG
GCTAACTCCGTGCCAGCAGCCGCGGTAATACGGAGGATCCGAGCGTTATCCGGATTCATTGGGTTTAAAGGGTGCGCAGG
CGGCTCTTTAAGTCAGCGGTAAAATCGTGGGGCTCAACCCCATCCCGCCGTTGATACTGGGGAGCTTGATTACGGTCGAG
GCAGGCGGAATTCGTCGTGTAGCGGTGAAATGCATAGATATGACGAAGAACACCGATTGCGTAGGCAGCCTACCAGGCCG
TTAATGACGCTCATGCACGAAAGTGCGGGGATCGAACAGGATTAGATACCCCAGTAGTCC
>t0014449_reg-Y-4;size=5;
CCTACGGGAGGCTGCAGTGAGGAATATTGGACAATGGCCGGAAGGCTGATCCAGCCATGCCGCGTGCGGGAAGACGGCCC
TATGGGTTGTAAACCGCTTTTGTTGGGGAGCAATAAGGTCCACGAGTGGATTGATGAGAGTACCCAGCGAATAAGCATCG
GCTAACTCCGTGCCAGCAGCCGCGGTAATACGGAGGATGCAAGCGTTATCCGGATTTATTGGGTTTAAAGGGTGCGTAGG
CGGATGCTTAAGCGTGAGGTGAAATGCCCGGGCTCAACCTGGGAACTGCCTCGCGAACTGGGTATCTGGAATGTCCGTGC
CGTGGGAGGAATGTGTGGTGTAGCGGTGAAATGCATAGAGATCACACAGAACACCGATTGCGAAGGCATCTCACGAACGG
ATGATTGACGCTGAGGCACGAAAGCGTGGGGATCAAACAGGATTAGATACCCTGGTAGTCC
>t0005364_reg-Y-4;size=5;
CCTACGGGGGGCTGCAGTGAGGAATATTGGTCAATGGGCGGGAGCCTGAACCAGCCAAGTAGCGTGCAGGACGACGGCCC
TACGGGTTGTAAACTGCTTTTATACGGGGATAAAGTTCACCACGTGTGGTGTTTTGTAGGTACCGTATGAATAAGGACCG
GCTAATTCCGTGCCAGCAGCCGCGGTAATACGGAAGGTCCGGGCGTTATCCGGATTTATTGGGTTTAAAGGGAGCGCAGG
CTGGCTGTTAAGCGTGACGTGAAATGTACCGGCTCAACCGGTGAGTTGCGTCGCGAACTGGCGGTCTTGAGTGCGTGCGA
GGGCGGCGGAATTCGTGGTGTAGCGGTGAAATGCTTAGATATCACGAGGACCTCCGATTGCGAAGGCAGCTGCCCAGTCC
GTAACTGACGCTAATGCTCGAAGGTGCGGGTATCGAACAGGATTAGATACCCCAGTAGTCC
>t0003371_reg-Y-4;size=5;
CCTACGGGGGGCTGCAGTCGAGGATCATTTGCAATGGGCGAAAGCCTGACAATGCGACGCTGCGTGGAGGATGAAGGCCT
TCGGGTTGTAAACTCCTGTCATGGGGGAACAGGCGAGGAAACCTAATACGTTTCTTAGTTGAGTGTACCCCAAGAGGAAT
TGGCGGCTAACTCTGTGCCAGCAGCCGCGGTAATACAGAGGCCAAGAGCGTTGTTCGGATTTACTGGGCGTAAAGGGCGC
GTAGGCGGCATGGCGTGTCGGATGTGAAATCTCCGGGCTCAACCCGGAAAGTGCGTCCGAAACTACCGTGCTGGAGTATG
GGAGGGGGAATCGGAATACAGGGTGTAGCGGTGAAATGCGTTGATATCCTGTAGAACACCGGAGGCGAAGGCGGATTCCT
TGAACATCACTGACGCTGAGGCGCGAAAGTCGGGGGAGCAAACAGGATTAGATACCCCAGTAGTCC
>t0004603_reg-Y-4;size=5;
CCTACGGGAGGCTGCAGTGAGGAATATTGGTCAATGGGCGAGAGCCTGAACCAGCCAAGTCGCGTGAAGGATGAAGGTTC
TATGGATTGTAAACTTCTTTTGTCCGAGGGTAAAAAAGGCTACGTGTAGCTTCTTGCAAGTATCGGACGAATAAGCATCG
GCTAACTCCGTGCCAGCAGCCGCGGTAATACGGAGGATGCGAGCGTTATCCGGATTTATTGGGTTTAAAGGGTGCGTAGG
TGGTTTGTTAAGTTTGTGGTGAAAGCGTGCGGCTCAACCGTACCAAGCCATGAAAACTGGCGAACTTGAGTGCAAACGAG
GTAGGCGGAATGTGATGTGTAGCGGTGAAATGCTTAGATATGTCACAGAACCCCGATTGCGAAGGCAGCTTACCAGCATG
CAACTGACACTGAGGCACGAAAGCGTGGGTATCAAACAGGATTAGATACCCCAGTAGTCC
>t0006327_reg-Y-4;size=5;
CCTACGGGGGGCTGCAGTGAGGAATATTGGTCAATGGGAGGAATCCTGAACCAGCCATGCCGCGTGCGGGAAGAAGGCCC
TACGGGTTGTAAACCGCTTTTGCCCGGGAGTAATAAGGGGGGTGCGCCCCCCGATGAGAGTACCGGGCGAATAAGCATCG
GCTAACTCCGTGCCAGCAGCCGCGGTAATACGGAGGATGCGAGCGTTATCCGGATTTATTGGGTTTAAAGGGTGCGCAGG
CGGCGCGGTAAGTCAGCGGTGAAATGTCCCGGCTCAACCGGGGAGCTGCCGTTGATACTGTCGTGCTTGAGTGCGAACGG
CGCCGGCGGAATGTGTGGTGTAGCGGTGAAATGCATAGATATCACACAGAACACCGATCGCGAAGGCAGCTGGCGAGGAC
GCAACTGACGCTGAGGCACGAAGGCGTGGGGATCGAACAGGATTAGATACCCGGGTAGTCC
>t0004330_reg-Y-4;size=5;
CCTACGGGGGGCTGCAGTCGAGGATCATTCGCAATGGGCGAAAGCCTGACGATGCGACGCTGCGTGGAGGATGAAGGCCC
TCGGGTTGTAAACTCCTGTCATGGGGGAAAAGGAAACGGGACCCAACACGTCCCCGATTTGATGGTACCCCAAGAGGAAG
CGACGGCTAACTCTGTGCCAGCAGCCGCGGTAATACAGAGGTCGCGAGCGTTGTTCGGATTTACTGGGCGTAAAGGGCGC
GTAGGCGGCGAGGCGTGTCGGATGTGAAATCTCCGGGCTCAACCCGGAAAGTGCGTCCGAAACTGCCCCGCTAGAGTTCG
GGAGAGGGAATCGGAATGCAGGGTGTAGCGGTGAAATGCGTTGATATCCTGCAGAACACCGGAGGCGAAGGCGGATTCCT
GGAACGAAACTGACGCTCAGGCGCGAAAGCCGGGGGAGCAAACAGGATTAGATACCCCTGTAGTCC
>t0016480_reg-Y-4;size=5;
CCTACGGGTGGCTGCAGTCGAGGATCATTCGCAATGGGCGAAAGCCTGACGATGCGACGCTGCGTGGAGGACGAAGGCCC
TCGGGTCGTAAACTCCTGTCAGAGGGGAAAAGGGCGCGCCCCCGAACAAGGGAACGCGCTTGATGGTACCCTCAGAGGAA
GCCACGGCTAACTCTGTGCCAGCAGCCGCGGTAATACAGAGGTGGCGAGCGTTGTTCGGATTTACTGGGCGTAAAGGGTG
CGTAGGCGGCGACGTGTGCCGGACGTGAAATCCCGGGGCTCACCCCCGGACGTGCGTACGGGACTGCGTCGCTAGGGTTC
GGTAGAGGGGATCGGAACGCAGCGTGTAGCGGTGAAATGCGTTGATATGCTGCGGAACACCGGAGGCGAAGGCGGATCCC
TTGGACGACACCGACGCTGAGGCACGAAAGCGTGGGGAGCAAACAGGATTAGATACCCCAGTAGTCC
>t0015199_reg-Y-4;size=5;
CCTACGGGAGGCTGCAGTGAGGAATATTGGTCAATGGGCGGGAGCCTGAACCAGCCAAGTAGCGTGCAGGACGACGGCCC
TACGGGTTGTAAACTGCTTTTATACGGGGATAAAGTTCACCACGTGTGGTGTTTTGTAGGTACCGTATGAATAAGGACCG
GCTAATTCCGTGCCAGCAGCCGCGGTAATACGGAAGGTCCGGGCGTTATCCGGATTTATTGGGTTTAAAGGGAGCGCAGG
CTGGCTGTTAAGCGTGACGTGAAATGTACCGGCTCAACCGGTGAGTTGCGTCGCGAACTGGCGGTCTTGAGTGCGTGCGA
GGGCGGCGGAATTCGTGGTGTAGCGGTGAAATGCTTAGATATCACGAGGACCTCCGATTGCGAAGGCAGCTGCCCAGTCC
GTAACTGACGCTAATGCTCGAAGGTGCGGGTATCGAACAGGATTAGATACCCCAGTAGTCC
>t0002469_reg-Y-4;size=5;
CCTACGGGAGGCTGCAGTGAGGAATATTGGTCAATGGGCGCAAGCCTGAACCAGCCAAGTAGCGTGCAGGACGACTGCCC
TATGGGTTGTAAACTGCTTTTACAGGGGAATAAAGTGAGGCACGTGTGCCTTTTTGCATGTACCCTGTGAATAAGGACCG
GCTAATTCCGTGCCAGCAGCCGCGGTAATACGGAAGGTCCGGGCGTTATCCGGATTTATTGGGTTTAAAGGGAGCGCAGG
CTGGATTTTAAGCGTGTTGTGAAATGTACCGGCTCAACCGGTGATGTGCAGCGCGAACTGGAGTCCTTGAGTGAGTACGA
GGTATGCGGAATTCGTGGTGTAGCGGTGAAATGCTTAGATATCACGAAGAACTCCGATTGCGAAGGCAGCGTACCAGTCC
TTAACTGACGCTAAAGCTCGAAAGTGCGGGTATCGAACAGGATTAGATACCCCAGTAGTCC
>t0017465_reg-Y-4;size=5;
CCTACGGGTGGCTGCAGTCGAGGATCATTTGCAATGGGCGAAAGCCTGACAATGCGACGCTGCGTGGAGGATGAAGGCCT
TCGGGTTGTAAACTCCTGTCATGGGGGAACAGGCGAGGGGAGTTAATACCTCCCTTAGTTGAGTGTACCCCAAGAGGAAT
TGGCGGCTAACTCTGTGCCAGCAGCCGCGGTAATACAGAGGCCAAGAGCGTTGTTCGGATTTACTGGGCGTAAAGGGCGC
GTAGGCGGCGAGGCGTGTCGGATGTGAAATCTCCGGGCTCAACCCGGAAAGTGCGTCCGAAACTACCTTGCTGGAGTCCG
GGAGAGGGAATCGGAATATAGGGTGTAGCGGTGAAATGCGTTGATATCCTATAGAACACCGGAGGCGAAGGCGGATTCCT
TGAACGGTACTGACGCTGAGGCGCGAAAGTCGGGGGAGCAAACAGGATTAGATACCCCTGTAGTCC
>t0016042_reg-Y-4;size=5;
CCTACGGGGGGCTGCAGTGAGGAATATTGGTCAATGGACGGAAGTCTGAACCAGCCAAGTAGCGTGCAGGATGACGGCCC
TATGGGTTGTAAACTGCTTTTGTGCGGGAATAAAGTTTGGGACGTGTCCCATTTTGCATGTACCGCACGAATAAGGACCG
GCTAATTCCGTGCCAGCAGCCGCGGTAATACGGAAGGTCCGGGCGTTATCCGGATTTATTGGGTTTAAAGGGAGCGTAGG
CCGGATATTAAGCGTGTTGTGAAATGTAGATGCTCAACGTCTGCACTGCAGCGCGAACTGGTGTCCTTGAGTGCGCAGGA
AGTCGGCGGAATTCGTTGTGTAGCGGTGAAATGCTTAGATATGACGAAGAACTCCGATTGCGAAGGCAGCTGACTGTAGC
GTTACTGACGCTGAAGCTCGAAGGTGCGGGTATCGAACAGGATTAGATACCCCAGTAGTCC
>t0030603_reg-Y-4;size=5;
CCTACGGGTGGCTGCAGTGAGGAATATTGGTCAATGGGCGAGAGCCTGAACCAGCCAAGTCGCGTGAAGGATGAAGGTTC
TATGGATTGTAAACTTCTTTTGTCCGAGGGTAAAAAAGGTCACGTGTGACTTCTTGCAAGTATCGGACGAATAAGCATCG
GCTAACTCCGTGCCAGCAGCCGCGGTAATACGGAGGATGCGAGCGTTATCCGGATTTATTGGGTTTAAAGGGTGCGTAGG
TGGTTTGTTAAGTTTGTGGTGAAAGCGTGCGGCTCAACCGTACCAAGCCATGAAAACTGGCGAACTTGAGTGCAAACGAG
GTAGGCGGAATGTGATGTGTAGCGGTGAAATGCTTAGATATGTCACAGAACCCCGATTGCGAAGGCAGCTTACCAGCATG
CAACTGACACTGAGGCACGAAAGCGTGGGTATCAAACAGGATTAGATACCCTGGTAGTCC
>t0014995_reg-Y-4;size=5;
CCTACGGGTGGCTGCAGTGAGGAATATTGGACAATGGCCGGAAGGCTGATCCAGCCATGCCGCGTGCGGGAAGACGGCCC
TATGGGTTGTAAACCGCTTTTGCGAGGGAGCAATAAGGTCCACGTGTGGGCCGATGAGAGTACCTTGCGAATAAGCATCG
GCTAACTCCGTGCCAGCAGCCGCGGTAATACGGAGGATGCAAGCGTTATCCGGATTTATTGGGTTTAAAGGGTGCGCAGG
CGGCTTGTTAAGCGGGAGGTGAAATGCCGGCGCTCAACGTCGGAAGTGCCTCCCGAACTGGTGAGCTTGAATGACTCTGC
CGTGGGAGGAATGTGTAGTGTAGCGGTGAAATGCTTAGAGATTACACAGAACACCGATTGCGAAGGCATCTCACGAAGGG
TTGATTGACGCTGAGGCACGAAAGCGTGGGGATCAAACAGGATTAGATACCCCGGTAGTCC
>t0026896_reg-Y-4;size=5;
CCTACGGGGGGCTGCAGTCGAGGATCATTTGCAATGGGCGAAAGCCTGACAATGCGACGCTGCGTGGAGGATGAAGGCCT
TCGGGTTGTAAACTCCTGTCATGGGGGAACAGGCGAGGATACCTAATACGTATCTTAGTTGAGTGTACCCCAAGAGGAAT
TGGCGGCTAACTCTGTGCCAGCAGCCGCGGTAATACAGAGGCCAAGAGCGTTGTTCGGATTTACTGGGCGTAAAGGGCGC
GTAGGCGGCGAGGCGTGTCGGATGTGAAATCTCCGGGCTCAACCCGGAAAGTGCGTCCGAAACTACCTTGCTGGAGTCCG
GGAGAGGGAATCGGAATACAGGGTGTAGCGGTGAAATGCGTTGATATCCTGTAGAACACCGGAGGCGAAGGCGGATTCCT
TGAACGGTACTGACGCTGAGGCGCGAAAGTCGGGGGAGCAAACAGGATTAGATACCCTAGTAGTCC
>t0015161_reg-Y-4;size=5;
CCTACGGGGGGCAGCAGTAGGGAATATTGGGCAATGGGAGCAATCCTGACCCAGCCATGCCGCGTGAAGGAAGACGGCCC
TATGGGTTGTAAACTTCTTTTGCCGCAGAGTAAACCCGGTCACGTGTGGCCGGTTGAGAGTATGCGGCGAATAAGTATCG
GCTAACTCCGTGCCAGCAGCCGCGGTAATACGGAGGATACAAGCGTTATCCGGATTTATTGGGTTTAAAGGGTGCGCAGG
CGGACCGTTAAGTCAGGGGTGAAAAGTCGGGGCTCAACTCCGATCGTGCCTTTGATACTGGCGGACTAGAGTGCGATAGG
CGTGGCCGGAATGTGGTGTGTAGCGGTGAAATGCTTAGATATGCCACAGAACACCGATCGAGAAGTCAGGTCACGAGTTC
GCAACTGACGCTCATGCACGAAAGCGTGGGGATCAAACAGGATTAGATACCCCGGTAGTCC
>t0041630_reg-Y-4;size=5;
CCTACGGGCGGCAGCAGTGGGGAATATTGGACAATGGGGGAAACCCTGATCCAGCGACGCCGCGTGAGTGAAGAAGTATT
TCGGTATGTAAAGCTCTATCAGCAGGGAAGATGATGACGGTACCTGACTAAGAAGCACCGGCTAAATACGTGCCAGCAGC
CGCGGTAATACGTATGGTGCAAGCGTTATCCGGATTTACTGGGTGTAAAGGGAGCGTAGGCGGCCGTGCAAGTCAGGTGT
GAAATCCCGGGGCTCAACCCCGGTACTGCACTTGAAACTGCGTGGCTGGAGTACAGGAGAGGCAGGCGGAATTCCTAGTG
TAGCGGTGAAATGCGTAGATATTAGGAAGAACACCGGTGGCGAAGGCGGCCTGCTGGACTGGATACTGACGCTGAGGCTC
GAAAGCGTGGGGAGCAAACAGGATTAGATACCCTTGTAGTCC
>t0017783_reg-Y-4;size=5;
CCTACGGGTGGCTGCAGTGAGGAATATTGGTCAATGGGCGCAAGCCTGAACCAGCCATGCCGCGTGAAGGAATAAGGCCC
TATGGGTCGTAAACTTCTTTTGTGGTGGAGCAATAAGGTGTACGTGTACACCGATGAGAGTACATCACGAATAAGCATCG
GCTAACTCCGTGCCAGCAGCCGCGGTAATACGGAGGATGCAAGCGTTATCCGGATTTATTGGGTTTAAAGGGTGCGTAGG
CTGTGGGGAAAGTCAGGGGTGAAAGCCCGGCGCTTAACGCCGGAACTGCCTTTGATACTTCTCCGCTGGAATACGGATGC
CGTGGGAGGAATGAGTAGTGTAGCGGTGAAATGCATAGATATTACTCAGAACACCGATTGCGAAGGCATCTCACGAATCC
GTCATTGACGCTGAGGCACGAAAGCGTGGGGATCAAACAGGATTAGATACCCCAGTAGTCC
>t0017543_reg-Y-4;size=5;
CCTACGGGGGGCTGCAGTAGGGAATATTGGACAATGGGGGCAACCCTGATCCAGCGACGCCGCGTGAGTGAAGAAGTTAT
TCGTAATGTAAAGCTCTATCAGCAGGGACGATAATGACGGTACCTGACTAAGAAGCACCGGCTAAATACGTGCCAGCAGC
CGCGGTAATACGTATGGTGCAAGCGTTATCCGGATTTACTGGGTGTAAAGGGAGCGTAGGTGGTTTGGTAAGTCAGGAGT
GAAATGCCGGGGCTCAACCCCGGAGCTGCTCTTGAAACTGCTAAACTGGAGTGCAGGAGGGGTAAGTGGAATTCCTAGTG
TAGCGGTGAAATGCGTAGATATTAGGAGGAACACCGGTGGCGAAGGCGGCTTACTGGACTGTAACTGACACTGAGGCTCG
AAAGCGTGGGGAGCAAACAGGATTAGATACCCGAGTAGTCC
>t0009560_reg-Y-4;size=5;
CCTACGGGGGGCTGCAGTGAGGAATATTGGTCAATGGGCGAGAGCCTGAACCAGCCAAGTCGCGTGAAGGATGAAGGTTC
TATGGATTGTAAACTTCTTTTGTCCGAGGGTAAAAAAGGCTACGTGTAGCTTCTTGCAAGTATCGGACGAATAAGCATCG
GCTAACTCCGTGCCAGCAGCCGCGGTAATACGGAGGATGCGAGCGTTATCCGGATTTATTGGGTTTAAAGGGTGCGTAGG
TGGTTTGTTAAGTTTGTGGTGAAAGCGTGCGGCTCAACCGTACCAAGCCATGAAAACTGGCGAACTTGAGTGCAAACGAG
GTAGGCGGAATGTGATGTGTAGCGGTGAAATGCTTAGATATGTCACAGAACCCCGATTGCGAAGGCAGCTTACCAGCATG
CAACTGACACTGAGGCACGAAAGCGTGGGTATCAAACAGGATTAGATACCCCAGTAGTCC
>t0006804_reg-Y-4;size=5;
CCTACGGGAGGCTGCAGTGGGGAATATTGGGCAATGGGGGAAACCCTGACCCAGCAACGCCGCGTGAAGGAAGAAGGCTT
TCGGGTTGTAAACTTCTTTTACCAGGGACGAAGGACGTGACGGTACCTGGAGAAAAAGCCACGGCTAACTACGTGCCAGC
AGCCGCGGTAATACGTAGGTGGCAAGCGTTGTCCGGAATTACTGGGTGTAAAGGGCGTGTAGGCGGAGCAGCAAGTCAGA
AGTGAAATCTCCGGGCTTAACCCGGAAACTGCTTTTGAAACTGTTGCCCTTGAGTATCGGAGAGGCAGGCGGAATTCCTA
GTGTAGCGGTGAAATGCGTAGATATTAGGAGGAACACCAGTGGCGAAGGCGGCCTGCTGGACGACAACTGACGCTGAGGC
GCGAAAGCGTGGGGAGCAAACAGGATTAGATACCCTTGTAGTCC
>t0015781_reg-Y-4;size=5;
CCTACGGGCGGCTGCAGTCGAGAATCATTCGCAATGGGCGAAAGCCTGACGGTGCGACGTCGCGTGGAGGATGAAGGTCT
TCGGATTGTAAACTCCTGTCATGTGGAATAAACGGCCTCTGTGCGAACACCACGGAGGAATGATAGTACCACAGGAGGAA
GAGACGGCTAACTCTGTGCCAGCAGCCGCGGTAATACAGAGGTCTCGAGCGTTGTTCGGATTTACTGGGCGTAAAGGGAG
CGTAGGCGGTTCGGTGTGTTGAATGTGAAATCCCACGACTCAATCGTGGACATGCATTCAAAACTGCCGGACTGGAGTAC
TGGAGAGGAAAGCGGAATTCCTGGTGTAGCGGTGAAATGCGTAGATATCAGGAGGAACACCGATGGCGAAGGCAGCTTTC
TGGACAGATACTGACGCTGAGGCTCTAAAGTTAGGGGAGCAAACAGGATTAGATACCCCAGTAGTCC
>t0015771_reg-Y-4;size=5;
CCTACGGGCGGCTGCAGTGGGGAGTATTGCACAATGGGCGCAAGCCTGATGCAGCAACGCCGCGTGAGTGAAGAAGTATT
TCGGTATGTAAAGCTCTATCGATGGGGAATAAAAAAATGAAGGTACCCAAGTAAGAAGCCCCGGCTAACTACGTGCCAGC
AGCCGCGGTAATACGTAGGGGGCAAGCGTTATCCGGATTTACTGGGTGTAAAGGGAGCGTAGACGGAATAGCAAGTTTGA
AGTGAAACCCCTGGGCTTAACCCAGGACTTGCTTTGAAAACTGTTAATCTAGAGTACTGGAGGGGTATGGGGAATTCCTA
GTGTAGTAGTGAAATGCGTAGATATTAGGAGGAACACCGGAGGCGAAGGCGCCATACTGGACAGATACTGACGTTGAGGC
TCGAAAGCGTGGGGAGCAAACAGGATTAGATACCCGAGTAGTCC
>t0015847_reg-Y-4;size=5;
CCTACGGGCGGCAGCAGTGAGGAATATTGGTCAATGGGCGCAAGCCTGAACCAGCCATGCCGCGTGAAGGATTGAGGCCC
TATGGGTCGTAAACTTCTTTTGTGGTGGAGCAATAAGGCGTACGTGTACGCCGATGAGAGTACATCACGAATAAGCATCG
GCTAACTCCGTGCCAGCAGCCGCGGTAATACGGAGGATGCAAGCGTTATCCGGATTTATTGGGTTTAAAGGGTGCGTAGG
CTGTTCGACAAGTCAGGGGTGAAAGCCCGGCGCCTAACGCCGGAACTGCCTTTGATACTGCCGAGCTGGAATACGGATGC
CGTGGGAGGAATGAGTAGTGTAGCGGTGAAATGCATAGATATTACTCAGAACACCGATTGCGAAGGCATCTCACGAATCC
GTCATTGACGCTGAGGCACGAAAGCGTGGGGATCAAACAGGATTAGATACCCTGGTAGTCC
>t0016259_reg-Y-4;size=5;
CCTACGGGTGGCTGCAGTGAGGAATATTGGACAATGGCCGGAAGGCTGATCCAGCCATGCCGCGTGCGGGAAGACGGCCC
TATGGGTTGTAAACCGCTTTTGTTGGGGAGCAATAAGGTCCACGTGTGGATTGATGAGAGTACCCAGCGAATAAGCATCG
GCTAACTCCGTGCCAGCAGCCGCGGTAATACGGAGGATGCGAGCGTTATCCGGATTTATTGGGTTTAAAGGGTGCGTAGG
CGGACTTTTAAGCGTGAGGTGAAATGCCCGGGCTCAACCTGGGAACTGCCTCGCGAACTGGGAGTCTTGAATGTCCGTGC
CGTGGGAGGAATGTGTGGTGTAGCGGTGAAATGCATAGAGATCACACAGAACACCGATTGCGAAGGCATCTCACGAACGG
ATGATTGACGCTGAGGCACGAAAGCGTGGGGATCAAACAGGATTAGATACCCTGGTAGTCC
>t0040974_reg-Y-4;size=5;
CCTACGGGGGGCTGCAGTGAGGAATATTGGTCAATGGACGGAAGTCTGAACCAGCCAAGTAGCGTGCAGGATGACGGCCC
TATGGGTTGTAAACTGCTTTTATGTGGGAATAAAGTGGAGGACGTGTCCTCCTTTGCATGTACCACAGGAATAAGGACCG
GCTAATTCCGTGCCAGCAGCCGCGGTAATACGGAAGGTCCGGGCGTTATCCGGATTTATTGGGTTTAAAGGGAGCGTAGG
CCGGGTATTAAGCGTGTTGTGAAATGTAGTTGCTCAACATCTGCACTGCAGCGCGAACTGGTGCTCTTGAGTGCGCGGAA
AGCTGGCGGAATTCGTCGTGTAGCGGTGAAATGCTTAGATATGACGAAGAACTCCGATTGCGAAGGCAGCTGGCTGTAGC
GTTACTGACGCTGAAGCTCGAAAGCGTGGGTATCGAACAGGATTAGATACCCCAGTAGTCC
>t0015632_reg-Y-4;size=5;
CCTACGGGCGGCTGCAGTGAGGAATATTGGTCAATGGACGGAAGTCTGAACCAGCCAAGTAGCGTGCAGGATGACGGCCC
TATGGGTTGTAAACTGCTTTTATCAGGGGATAAAGTGAGGTATGTATACCTTTTTGCATGTACCTGATGAATAAGGACCG
GCTAATTCCGTGCCAGCAGCCGCGGTAATACGGAAGGTCCGGGCGTTATCCGGATTTATTGGGTTTAAAGGGAGCGCAGG
CGGACAGTTAAGCGTGACGTGAAATGCAGCGGCTCAACCGTATGAAGTGCGTCGCGAACTGGCAGTCTTGAGTGAGTACG
ATGTAGGCGGAATTCGTGGTGTAGCGGTGAAATGCTTAGATATCACGAAGAACTCCGATTGCGAAGGCAGCCTACAAGTC
CTTTACTGACGCTAAAGCTCGAAGGTGCGGGTATCGAACAGGATTAGATACCCTGGTAGTCC
>t0015839_reg-Y-4;size=5;
CCTACGGGGGGCTGCAGTGAGGAATATTGGACAATGGCCGAGAGGCTGATCCAGCCATGCCGCGTGCGGGAAGACGGCCC
TATGGGTTGTAAACCGCTTTTGTTGGAGAGCAATAAGAGTCACGTGTGACTTGATGAGAGTATCCAGCGAATAAGCATCG
GCTAACTCCGTGCCAGCAGCCGCGGTAATACGGAGGATGCAAGCGTTATCCGGATTTATTGGGTTTAAAGGGTGCGTAGG
CGGATGATTAAGCGTGAGGTGAAATGCCACTGCTCAACAGTGGAACTGCCTCGCGAACTGGTTGTCTGGAATGCCCCTGC
CGTGGGAGGAATGTGTGGTGTAGCGGTGAAATGCATAGAGATCACACAGAACACCGATTGCGAAGGCATCTCACGAAGGG
GTGATTGACGCTGAGGCACGAAAGCGTGGGGATCAAACAGGATTAGATACCCTAGTAGTCC
>t0025837_reg-Y-4;size=5;
CCTACGGGCGGCTGCAGTGGGGAATATTGGACAATGGGGGAAACCCTGATCCAGCGACGCCGCGTGAGTGAAGAAGTATT
TCGGTATGTAAAGCTCTATCAGCAGGGAAGATGATGACGGTACCTGACTAAGAAGCACCGGCTAAATACGTGCCAGCAGC
CGCGGTAATACGTATGGTGCAAGCGTTATCCGGATTTACTGGGTGTAAAGGGAGCGTAGGCGGCCGTGCAAGTCAGGTGT
GAAATCCCGGGGCTCAACCCCGGTACTGCACTTGAAACTGCGTGGCTGGAGTACAGGAGAGGCAGGCGGAATTCCTAGTG
TAGCGGTGAAATGCGTAGATATTAGGAAGAACACCGGTGGCGAAGGCGGCCTGCTGGACTGGATACTGACGCTGAGGCTC
GAAAGCGTGGGGAGCAAACAGGATTAGATACCCCGGTAGTCC
>t0006873_reg-Y-4;size=5;
CCTACGGGGGGCTGCAGTGAGGAATATTGGTCAATGGGCGGAAGCCTGAACCAGCCAAGTAGCGTGCAGGAAGACGGCCC
TATGGGTTGTAAACTGCTTTTACCGGGGAATAAAGAGGCCTACGTGTAGGCCGTTGCATGTACCCGTTGAATAAGGACCG
GCTAATTCCGTGCCAGCAGCCGCGGTAATACGGAAGGTCCGGGCGTTATCCGGATTTATTGGGTTTAAAGGGAGCGTAGG
CCGGTTTTTAAGCGTGTTGTGAAATGTGTGGGCTCAACCTATGCACTGCAGCGCGAACTGGAGACCTTGAGTGCGCGGGA
AGCCGGCGGAATTCGTTGTGTAGCGGTGAAATGCTTAGATATGACGAAGACCTCCGATTGCGAAGGCAGCTGGCTGTAGC
GTTACTGACGCTGAAGCTCGAAAGCGTGGGTATCGAACAGGATTAGATACCCGAGTAGTCC
>t0014519_reg-Y-4;size=5;
CCTACGGGTGGCTGCAGTGAGGAATATTGGACAATGGCCGGAAGGCTGATCCAGCCATGCCGCGTGCGGGAAGACGGCCC
TATGGGTTGTAAACCGCTTTTGCGAGGGAGCAATAAGGTCCACGTGTGGGCCGATGAGAGTACCTTGCGAATAAGCATCG
GCTAACTCCGTGCCAGCAGCCGCGGTAATACGGAGGATGCAAGCGTTATCCGGATTTATTGGGTTTAAAGGGTGCGCAGG
CGGCTTGTTAAGCGGGAGGTGAAATGCCGGCGCTCAACGTCGGAAGTGCCTCCCGAACTGGTGAGCTTGAATGACTCTGC
CGTGGGAGGAATGTGTAGTGTAGCGGTGAAATGCTTAGAGATTACACAGAACACCGATTGCGAAGGCATCTCACGAAGGG
TTGATTGACGCTGAGGCACGAAAGCGTGGGGATCAAACAGGATTAGATACCCTTGTAGTCC
>t0044934_reg-Y-4;size=5;
CCTACGGGAGGCAGCAGTGAGGAATATTGGTCAATGGGCGAGAGCCTGAACCAGCCAAGTCGCGTGAAGGATGAAGGTTC
TATGGATTGTAAACTTCTTTTGTCCGAGGGTAAAAAAGGCCACGTGTGGCTTCTTGCAAGTATCGGACGAATAAGCATCG
GCTAACTCCGTGCCAGCAGCCGCGGTAATACGGAGGATGCGAGCGTTATCCGGATTTATTGGGTTTAAAGGGTGCGTAGG
TGGTTTGTTAAGTTTGTGGTGAAAGCGTGCGGCTCAACCGTACCAAGCCATGAAAACTGGCGAACTTGAGTGCAAACGAG
GTAGGCGGAATGTGATGTGTAGCGGTGAAATGCTTAGATATGTCACAGAACCCCGATTGCGAAGGCAGCTTACCAGCATG
CAACTGACACTGAGGCACGAAAGCGTGGGTATCAAACAGGATTAGATACCCTAGTAGTCC
>t0005060_reg-Y-4;size=5;
CCTACGGGAGGCTGCAGTGAGGAATATTGGTCAATGGCCGGAAGGCTGAACCAGCCATGCCGCGTGCGGGAAGACGGCCC
TATGGGTTGTAAACCGCTTTTGTGTGGGAGCAATAAGTCTTACGAGTAAGATGATGAGAGTACCATACGAATAAGCATCG
GCTAACTCCGTGCCAGCAGCCGCGGTAATACGGAGGATGCAAGCGTTATCCGGATTTATTGGGTTTAAAGGGTGCGTAGG
CGGCGCGTTAAGCGTGAGGTGAAAGGTCGGGGCTCAACCCCGGAACTGCCTCGCGAACTGGCGTGCTGGAATGCTCCTGC
CGTGGGAGGAATGTGTGGTGTAGCGGTGAAATGCATAGAGATCACACAGAACACCGATTGCGAAGGCATCTCACGAAGGG
GTTATTGACGCTGAGGCACGAAAGCGTGGGGATCAAACAGGATTAGATACCCTAGTAGTCC
>t0022949_reg-Y-4;size=5;
CCTACGGGGGGCAGCAGTGGGGAATCTTGCACAATGGACGAAAGTCTGATGCAGCGATCCCGCGTGAAGGATGAAGCATT
ACGGTGTGTAAACTTCTTTTTTGGTGGAAGACGAATGACGGTACACCAAGAATAAGAGACGGCTAACTACGTGCCAGCAG
CCGCGGTAATACGTAGGTCTCAAGCGTTATCCGGATTTACTGGGCGTAAAGTATCCGTAGCCTGATATGTAAGTCTGTTT
TCAAATCCCACGACTCAATCGTGGAAAGGGAATGGATACTGCATATCTAGAAGTTATTGGGGGTTAGTGGAATTTCCGGT
GGAGCGGTGAAATGCGTTGATATCGGAAAGAACGCCGAAAGCGAAAGCAGCTAACTATGATTAACTTGACGGTGAGGGAT
GAAAGTTTGGGTAGCAAACGGGATTAGATACCCGAGTAGTCC
>t0033944_reg-Y-4;size=5;
CCTACGGGCGGCTGCAGTGAGGAATATTGGTCAATGGACGGAAGTCTGAACCAGCCAAGTAGCGTGCAGGATGACGGCCC
TATGGGTTGTAAACTGCTTTTATACAGGGATAAAGTGAGGGACGTGTCCCTTTTTGTAGGTACTGTATGAATAAGGACCG
GCTAATTCCGTGCCAGCAGCCGCGGTAATACGGAAGGTCCGGGCGTTATCCGGATTTATTGGGTTTAAAGGGAGCGCAGG
CTGATGATTAAGCGTGACGTGAAATGTAGCCGCTCAACGGCTGAACTGCGTCGCGAACTGGTTATCTTGAGTGAGTTCGA
TGTTGGCGGAATTCGTGGTGTAGCGGTGAAATGCTTAGATATCACGAAGAACTCCGATTGCGAAGGCAGCCAACAAGGCC
TTTACTGACGCTAAAGCTCGAAGGTGCGGGTATCGAACAGGATTAGATACCCTTGTAGTCC
>t0015947_reg-Y-4;size=5;
CCTACGGGGGGCTGCAGTGAGGAATATTGGTCAATGGACGGAAGTCTGAACCAGCCATGTCGCGTGGAGGAGGAAGGTAC
TATGTATTGTAAACTCCTTTTGCCTGGGGGTAAAGTGGGTCACGAGTGGCCTATTGCAAGTACCAGGCGAATAAGCATCG
GCTAACTCCGTGCCAGCAGCCGCGGTAATACGGAGGATGCGAGCGTTATCCGGATTTATTGGGTTTAAAGGGTGCGTAGG
CGGGACGTCAAGTCAGCGGTGAAATACTGTGGCTCAACCATAGCATTGCCGTTGAAACTGGCGACCTTGAGTGCGGCAGA
GGTAGGCGGAATGTGTGGTGTAGCGGTGAAATGCTTAGATATCACACAGAACACCGATTGCGAAGGCAGCTTACTGGAGC
GCGACTGACGCTGAGGCACGAAAGCGTGGGTATCGAACAGGATTAGATACCCCAGTAGTCC
>t0039332_reg-Y-4;size=5;
CCTACGGGAGGCTGCAGTGAGGAATATTGGACAATGGCCGGAAGGCTGATCCAGCCATGCCGCGTGCGGGAAGACGGCCC
TATGGGTTGTAAACCGCTTTTGCGGGGGAGCAATAAGTGCCACGTGTGGCGCGATGAGAGTACCCTGCGAATAAGCATCG
GCTAACTCCGTGCCAGCAGCCGCGGTAATACGGAGGATGCAAGCGTTATCCGGATTTATTGGGTTTAAAGGGTGCGCAGG
CGGCTTGTTAAGCGGGAGGTGAAATGCCGGCGCTCAACGTCGGAAGTGCCTCCCGAACTGGTGAGCTTGAATGACTCTGC
CGTGGGAGGAATGTGTAGTGTAGCGGTGAAATGCTTAGAGATTACACAGAACACCGATTGCGAAGGCATCTCACGAAGGG
TTGATTGACGCTGAGGCACGAAAGCGTGGGGATCAAACAGGATTAGATACCCTGGTAGTCC
>t0039283_reg-Y-4;size=5;
CCTACGGGTGGCTGCAGTGAGGAATATTGGTCAATGGGCGAGAGCCTGAACCAGCCAAGTAGCGTGCAGGATGACGGCCC
TATGGGTTGTAAACTGCTTTTATGCGGGGATAAAGTGGGCTACGTGTAGCCCTTTGCAGGTACCGCATGAATAAGGACCG
GCTAATTCCGTGCCAGCAGCCGCGGTAATACGGAAGGTCCGGGCGTTATCCGGATTTATTGGGTTTAAAGGGAGCGCAGG
CTGATGATTAAGCGTGACGTGAAATGTAGCCGCTCAACGGCTGAACTGCGTCGCGAACTGGTTATCTTGAGTGAGTTCGA
TGTGGGCGGAATTCGTGGTGTAGCGGTGAAATGCTTAGATATCACGAAGAACTCCGATTGCGAAGGCAGCCCACAAGGCC
TTTACTGACGCTAAAGCTCGAAGGTGCGGGTATCGAACAGGATTAGATACCCTAGTAGTCC
>t0006620_reg-Y-4;size=5;
CCTACGGGTGGCTGCAGTGAGGAATATTGGACAATGGCCGGAAGGCTGATCCAGCCATGCCGCGTGCGGGACGACGGCCC
TATGGGTTGTAAACCGCTTTTGCGGGGGAGCAATAATCACTACGTGTAGTGAGATGAGAGTACCCTGCGAATAAGCATCG
GCTAACTCCGTGCCAGCAGCCGCGGTAATACGGAGGATGCAAGCGTTATCCGGATTTATTGGGTTTAAAGGGTGCGCAGG
CGGCTTGTTAAGCGGGAGGTGAAATGCCGGCGCTCAACGTCGGAAGTGCCTCCCGAACTGGTGAGCTTGAATGACTCTGC
CGTGGGAGGAATGTGTAGTGTAGCGGTGAAATGCTTAGAGATTACACAGAACACCGATTGCGAAGGCATCTCACGAAGGG
TTGATTGACGCTGAGGCACGAAAGCGTGGGGATCAAACAGGATTAGATACCCTAGTAGTCC
>t0032691_reg-Y-4;size=5;
CCTACGGGTGGCTGCAGTGAGGAATATTGGTCAATGGTCGGAAGACTGAACCAGCCAAGTAGCGTGCAGGACGACGGCCC
TACGGGTTGTAAACTGCTTTTATGCGGGGATAAAGTCGGGGACGCGTTCCCCGTTTGCAGGTACCGCATGAATAAGGACC
GGCTAATTCCGTGCCAGCAGCCGCGGTAATACGGAAGGTCCGGGCGTTATCCGGATTTATTGGGTTTAAAGGGAGCGTAG
GCGGGAGCTTAAGCGTGCCGTGAAATGCCGGTGCTCAACGTTGGCACTGCGGCGCGAACTGGGTTTCTTGAGTGCGTGGG
AAGGCGGCGGAATTCGTGGTGTAGCGGTGAAATGCTTAGATATCACGAAGAACTCCGATTGCGAAGGCAGCTGCCTGTTG
CGCTACTGACGCTGAAGCTCGAAGGTGCGGGTATCGAACAGGATTAGATACCCCGGTAGTCC
>t0000889_reg-Y-4;size=5;
CCTACGGGCGGCAGCAGTGAGGAATATTGGTCAATGGACGGAAGTCTGAACCAGCCAAGTAGCGTGCAGGATGACGGCCC
TATGGGTTGTAAACTGCTTTTATCAGGGGATAAAGTGAGGTATGTATACCTTTTTGCATGTACCTGATGAATAAGGACCG
GCTAATTCCGTGCCAGCAGCCGCGGTAATACGGAAGGTCCGGGCGTTATCCGGATTTATTGGGTTTAAAGGGAGCGCAGG
CGGACAGTTAAGCGTGACGTGAAATGCAGCGGCTCAACCGTATGAAGTGCGTCGCGAACTGGCAGTCTTGAGTGAGTACG
ATGTAGGCGGAATTCGTGGTGTAGCGGTGAAATGCTTAGATATCACGAAGAACTCCGATTGCGAAGGCAGCCTACAAGTC
CTTTACTGACGCTAAAGCTCGAAGGTGCGGGTATCGAACAGGATTAGATACCCTAGTAGTCC
>t0029861_reg-Y-4;size=5;
CCTACGGGGGGCTGCAGTGAGGAATATTGGTCAATGGGCGGAAGCCTGAACCAGCCAAGTAGCGTGTGGGACGACGGCCC
TACGGGTTGTAAACCACTTTTTCGCGGGGATAACCGCCGGGCTGCGGCCCGGCCTGCAGGTACCGCGTGAATAAGGACCG
GCTAATTCCGTGCCAGCAGCCGCGGTAATACGGAAGGTCCGGGCGTTATCCGGATTTATTGGGTTTAAAGGGAGCGTAGG
CGGGAGCTTAAGCGTGTTGTGAAAAGTCGGGGCTCAACCCCGTCCGTGCAGCGCGAACTGGGCTCCTTGAGTGCGCGGGA
GGCACGCGGAATTCGTGGTGTAGCGGTGAAATGCTTAGATATCACGAAGAACTCCGATTGCGAAGGCAGCGTGCCGTAGC
GTTACTGACGCTGAAGCTCGAAGGTGCGGGTATCGAACAGGATTAGATACCCGTGTAGTCC
>t0005602_reg-Y-4;size=5;
CCTACGGGTGGCAGCAGTGGGGAATCTTGCACAATGGACGAAAGTCTGATGCAGCGATCCCGCGTGAAGGATGAAGCATT
ACGGTGTGTAAACTTCTTTTTTGGTGGAAGACGAATGACGGTACACCAAGAATAAGAGACGGCTAACTACGTGCCAGCAG
CCGCGGTAATACGTAGGTCTCAAGCGTTATCCGGATTTACTGGGCGTAAAGTATCCGTAGCCTGATATGTAAGTCTGTTT
TCAAATCCCACGACTCAATCGTGGAAAGGGAATGGATACTGCATATCTAGAAGTTATTGGGGGTTAGTGGAATTTCCGGT
GGAGCGGTGAAATGCGTTGATATCGGAAAGAACGCCGAAAGCGAAAGCAGCTAACTATGATTAACTTGACGGTGAGGGAT
GAAAGTTTGGGTAGCAAACGGGATTAGATACCCCGGTAGTCC
>t0014613_reg-Y-4;size=5;
CCTACGGGGGGCTGCAGTGAGGAATATTGGTCAATGGGCGCAAGCCTGAACCAGCCATGCCGCGTGAAGGAATAAGGCCC
TATGGGTCGTAAACTTCTTTTGTGGTGGAGCAATAAGGTGTACGCGTACACCGATGAGAGTACATCACGAATAAGCATCG
GCTAACTCCGTGCCAGCAGCCGCGGTAATACGGAGGATGCAAGCGTTATCCGGATTTATTGGGTTTAAAGGGTGCGTAGG
CTGTGGGGAAAGTCAGGGGTGAAAGCCCGGCGCTTAACGCCGGAACTGCCTTTGATACTTCTCCGCTGGAATACGGATGC
CGTGGGAGGAATGAGTAGTGTAGCGGTGAAATGCATAGATATTACTCAGAACACCGATTGCGAAGGCATCTCACGAATCC
GTCATTGACGCTGAGGCACGAAAGCGTGGGGATCAAACAGGATTAGATACCCCAGTAGTCC
>t0006552_reg-Y-4;size=5;
CCTACGGGCGGCTGCAGTGAGGAATATTGGTCAATGGGCGGAAGCCTGAACCAGCCAAGTAGCGTGCAGGAAGACGGCCC
TATGGGTTGTAAACTGCTTTTACCGGGGAATAAAGAGGCCTACGTGTAGGCCGTTGCATGTACCCGTTGAATAAGGACCG
GCTAATTCCGTGCCAGCAGCCGCGGTAATACGGAAGGTCCGGGCGTTATCCGGATTTATTGGGTTTAAAGGGAGCGTAGG
CCGGTTTTTAAGCGTGTTGTGAAATGTGTGGGCTCAACCTATGCACTGCAGCGCGAACTGGAGACCTTGAGTGCGCGGGA
AGCCGGCGGAATTCGTTGTGTAGCGGTGAAATGCTTAGATATGACGAAGACCTCCGATTGCGAAGGCAGCTGGCTGTAGC
GTTACTGACGCTGAAGCTCGAAAGCGTGGGTATCGAACAGGATTAGATACCCCGGTAGTCC
>t0014737_reg-Y-4;size=5;
CCTACGGGCGGCTGCAGTCGAGGATCATTTGCAATGGGCGAAAGCCTGACAATGCGACGCTGCGTGGAGGATGAAGGCCT
TCGGGTTGTAAACTCCTGTCATGGGGGAACAGGCGAGGGGACCCAATACGTCCCTTAGTTGAGTGTACCCCAAGAGGAAG
GGACGGCTAACTCTGTGCCAGCAGCCGCGGTAATACAGAGGTCCCTAGCGTTGTTCGGATTTACTGGGCGTAAAGGGCGC
GTAGGCGGCAGGGCGTGTCAAGTGTGAAATCTCCGGGCTCAACCCGGAAAGTGCGCTTGAAACTACCTTGCTCGAGTATG
GGAGAGGGAATCGGAATACAGGGTGTAGCGGTGAAATGCGTTGATATCCTGTAGAACACCGGAGGCGAAGGCGGATTCCT
TGAACATCACTGACGCTGAGGCGCGAAAGTCGGGGGAGCAAACAGGATTAGATACCCCAGTAGTCC
>t0014914_reg-Y-4;size=5;
CCTACGGGTGGCTGCAGTGAGGAATATTGGTCAATGGGCGAGAGCCTGAACCAGCCAAGTAGCGTGCAGGATGACGGCCC
TACGGGTTGTAAACTGCTTTTGCGGGAGGATAAAGTGGCCCACGTGTGGGCCTTTGCAGGTATCCCGTGAATAAGGACCG
GCTAATTCCGTGCCAGCAGCCGCGGTAATACGGAAGGTCCAGGCGTTATCCGGATTTATTGGGTTTAAAGGGAGCGCAGG
CGGAGGATCAAGCCAGCCGTAAAATTGTGGGGCTCAACCCCATTCAGCGGTTGGAACTGGTTCCCTTGGTTGCGGGAAGG
GCAGGCGGAACTCGTGGTGTAGCGGTGAAATGCATAGATATCACGAAGAACTCCGATCGCGAAGGCAGCCTGCCGGCCCG
TTAACGACGCTCATGCTCGAAGGTGCGGGTATCAAACAGGATTAGATACCCTTGTAGTCC
>t0022997_reg-Y-4;size=5;
CCTACGGGGGGCTGCAGTGAGGAATATTGGTCAATGGTCGGGAGACTGAACCAGCCAAGTAGCGTGAGGGACGACTGCCC
TATGGGTTGTAAACCTCTTTTGTTTGGGAATAAAGTGCCGTACGTGTACGGTTTTGTATGTACCTTACGAATAAGCATCG
GCTAATTCCGTGCCAGCAGCCGCGGTAATACGGAAGATGCGAGCGTTATCCGGATTTATTGGGTTTAAAGGGAGCGTAGG
CGGGCTGTTAAGTCTGCGGTTAAATGTCGGCGCCCAACGTCGTCATGCCGTGGAAACTGGCGGTCTTGAATGCGGTCAAG
GGAGGCGGAACTCGCCATGTAGCGGTGAAATGCTTAGATATGGCGAAGAACCCCGATTGCGAAGGCAGCCTCCTGGCCCG
TGATTGACGCTGAGGCTCGAAAGCGCGGGTATCGAACAGGATTAGATACCCTTGTAGTCC
>t0014955_reg-Y-4;size=5;
CCTACGGGAGGCTGCAGTCGAGGATCATTTGCAATGGGCGAAAGCCTGACAATGCGACGCTGCGTGGAGGATGAAGGCCT
TCGGGTTGTAAACTCCTGTCATGGGGGAACAGGCGAGGGGAGCTAATACCTCCCTTAGTTGAGTGTACCCCAAGAGGAAT
TGGCGGCTAACTCTGTGCCAGCAGCCGCGGTAATACAGAGGCCAAGAGCGTTGTTCGGATTTACTGGGCGTAAAGGGCGC
GTAGGCGGCGAGGCGTGTCGGATGTGAAATCTCCGGGCTCAACCCGGAAAGTGCGTCCGAAACTACCTTGCTGGAGTCCG
GGAGAGGGAATCGGAATATAGGGTGTAGCGGTGAAATGCGTTGATATCCTATAGAACACCGGAGGCGAAGGCGGATTCCT
TGAACGGTACTGACGCTGAGGCGCGAAAGTCGGGGGAGCAAACAGGATTAGATACCCCAGTAGTCC
>t0000451_reg-Y-4;size=5;
CCTACGGGGGGCTGCAGTGGGGAATCTTGCACAATGGACGAAAGTCTGATGCAGCGATCCCGCGTGAAGGATGAAGCATT
ACGGTGTGTAAACTTCTTTTTTGGTGGAAGACGAATGACGGTACACCAAGAATAAGAGACGGCTAACTACGTGCCAGCAG
CCGCGGTAATACGTAGGTCTCAAGCGTTATCCGGATTTACTGGGCGTAAAGTATCCGTAGCCTGATATGTAAGTCTGTTT
TCAAATCCCACGACTCAATCGTGGAAAGGGAATGGATACTGCATATCTAGAAGTTATTGGGGGTTAGTGGAATTTCCGGT
GGAGCGGTGAAATGCGTTGATATCGGAAAGAACGCCGAAAGCGAAAGCAGCTAACTATGATTAACTTGACGGTGAGGGAT
GAAAGTTTGGGTAGCAAACGGGATTAGATACCCCTGTAGTCC
>t0000452_reg-Y-4;size=5;
CCTACGGGCGGCTGCAGTAGGGAATATTGGACAATGGGGGAAACCCTGATCCAGCGACGCCGCGTGAGTGAAGAAGTTAT
TCGTAATGTAAAGCTCTATCAGCAGGGACGATAATGACGGTACCTGACTAAGAAGCACCGGCTAAATACGTGCCAGCAGC
CGCGGTAATACGTATGGTGCAAGCGTTATCCGGATTTACTGGGTGTAAAGGGAGCGTAGGTGGTCTGGCAAGTCAGGAGT
GAAATGCCGGGGCTCAACCCCGGAGCTGCTCTTGAAACTGTCGGACTGGAGTGCAGGAGAGGTAAGTGGAATTCCTAGTG
TAGCGGTGAAATGCGTAGATATTAGGAGGAACACCGGTGGCGAAGGCGGCTTACTGGACTGTAACTGACACTGAGGCTCG
AAAGCGTGGGGAGCAAACAGGATTAGATACCCTAGTAGTCC
>t0007787_reg-Y-4;size=5;
CCTACGGGTGGCTGCAGTGAGGAATATTGGTCAATGGGCGAGAGCCTGAACCAGCCAAGTAGCGTGCAGGATGACGGCCC
TATGGGTTGTAAACTGCTTTTATATGGGGATAAAGTTCACCACGTGTGGTGTTTTGCAGGTACCATATGAATAAGGACCG
GCTAATTCCGTGCCAGCAGCCGCGGTAATACGGAAGGTCCGGGCGTTATCCGGATTTATTGGGTTTAAAGGGAGCGCAGG
CGGCCTTTTAAGCGTGACGTGAAATGTGGATGCTCAACATCTGAACTGCGTCGCGAACTGGAGGGCTTGAGTGGGTACGA
CGCCGGCGGAATTCGTGGTGTAGCGGTGAAATGCTTAGATATCACGAAGAACCCCGATTGCGAAGGCAGCCGGCGAGTCC
TCAACTGACGCTAAAGCTCGAAAGTGCGGGTATCGAACAGGATTAGATACCCTAGTAGTCC
>t0013575_reg-Y-4;size=5;
CCTACGGGAGGCTGCAGTGGGGAATATTGGACAATGGGGGAAACCCTGATCCAGCGACGCCGCGTGAGTGAAGAAGTATT
TCGGTATGTAAAGCTCTATCAGCAGGGAAGATGATGACGGTACCTGACTAAGAAGCACCGGCTAAATACGTGCCAGCAGC
CGCGGTAATACGTATGGTGCAAGCGTTATCCGGATTTACTGGGTGTAAAGGGAGCGTAGGCGGCTATGCAAGTCAGATGT
GAAAGCCCGGGGCTTAACCCCGGGACTGCATTTGAAACTGCGTAGCTTGAGTGCAGGAGAGGCAGGCGGAATTCCTAGTG
TAGCGGTGAAATGCGTAGATATTAGGAAGAACACCGGTGGCGAAGGCGGCCTGCTGGACTGAGACTGACGCTGAGGCTCG
AAAGCGTGGGGAGCAAACAGGATTAGATACCCTGGTAGTCC
>t0008721_reg-Y-4;size=5;
CCTACGGGAGGCTGCAGTGAGGAATATTGGTCAATGGGCGAGAGCCTGAACCAGCCAAGTCGCGTGAAGGATGAAGGTTC
TATGGATTGTAAACTTCTTTTGTCCGAGGGTAAAAAAGGCTACGTGTAGCTTCTTGCAAGTATCGGACGAATAAGCATCG
GCTAACTCCGTGCCAGCAGCCGCGGTAATACGGAGGATGCGAGCGTTATCCGGATTTATTGGGTTTAAAGGGTGCGTAGG
TGGTTTGTTAAGTTTGTGGTGAAAGCGTGCGGCTCAACCGTACCAAGCCATGAAAACTGGCGAACTTGAGTGCAAACGAG
GTAGGCGGAATGTGATGTGTAGCGGTGAAATGCTTAGATATGTCACAGAACCCCGATTGCGAAGGCAGCTTACCAGCATG
CAACTGACACTGAGGCACGAAAGCGTGGGTATCAAACAGGATTAGATACCCCGGTAGTCC
>t0007745_reg-Y-4;size=5;
CCTACGGGTGGCTGCAGTGGGGAATATTGCACAATGGGGGAAACCCTGATGCAGCGACGCCGCGTGAGTGAAGAAGTATT
TCGGTATGTAAAGCTCTATCAGCAGGGAAGAAAATGACGGTACCTGACTAAGAAGCCCCGGCTAACTACGTGCCAGCAGC
CGCGGTAATACGTAGGGGGCAAGCGTTATCCGGATTTACTGGGTGTAAAGGGAGCGTAGACGGCATGGCAAGTCTGAAGT
GAAATGCGGGGGCTCAACCCCTGAACTGCTTTGGAAACTGTTAAGCTAGAGTGTCGGAGAGGTAAGTGGAATTCCTAGTG
TAGCGGTGAAATGCGTAGATATTAGGAGGAACACCGGTGGCGAAGGCGGCTTACTGGACGATGACTGACGTTGAGGCTCG
AAAGCGTGGGGAGCAAACAGGATTAGATACCCGAGTAGTCC
>t0018897_reg-Y-4;size=5;
CCTACGGGCGGCTGCAGTGGGGAATCTTGCACAATGGACGAAAGTCTGATGCAGCGATCCCGCGTGAAGGATGAAGCATT
ACGGTGTGTAAACTTCTTTTTTGGTGGAAGACGAATGACGGTACACCAAGAATAAGAGACGGCTAACTACGTGCCAGCAG
CCGCGGTAATACGTAGGTCTCAAGCGTTATCCGGATTTACTGGGCGTAAAGTATCCGTAGCCTGATATGTAAGTCTGTTT
TCAAATCCCACGACTCAATCGTGGAAAGGGAATGGATACTGCATATCTAGAAGTTATTGGGGGTTAGTGGAATTTCCGGT
GGAGCGGTGAAATGCGTTGATATCGGAAAGAACGCCGAAAGCGAAAGCAGCTAACTATGATTAACTTGACGGTGAGGGAT
GAAAGTTTGGGTAGCAAACGGGATTAGATACCCCGGTAGTCC
>t0054309_reg-Y-4;size=5;
CCTACGGGTGGCTGCAGTGAGGAATATTGGTCAATGGGAGGAATCCTGAACCAGCCATGCCGCGTGCGGGAAGAAGGCCC
TACGGGTTGTAAACCGCTTTTGCCCGGGAGTAATAAGGGGGGTGCGCCCCCCGATGAGAGTACCGGGCGAATAAGCATCG
GCTAACTCCGTGCCAGCAGCCGCGGTAATACGGAGGATGCGAGCGTTATCCGGATTTATTGGGTTTAAAGGGTGCGCAGG
CGGCGCGGTAAGTCAGCGGTGAAATGTCCCGGCTCAACCGGGGAGCTGCCGTTGATACTGTCGTGCTTGAGTGCGAACGG
CGCCGGCGGAATGTGTGGTGTAGCGGTGAAATGCATAGATATCACACAGAACACCGATCGCGAAGGCAGCTGGCGAGGAC
GCAACTGACGCTGAGGCACGAAGGCGTGGGGATCGAACAGGATTAGATACCCGAGTAGTCC
>t0013619_reg-Y-4;size=5;
CCTACGGGAGGCTGCAGTGAGGAATATTGGACAATGGCCGGAAGGCTGATCCAGCCATGCCGCGTGCGGGAAGACGGCCC
TATGGGTTGTAAACCGCTTTTGTTGGGGAGCAATAAGGTCCACGTGTGGATTGATGAGAGTACCCAGCGAATAAGCATCG
GCTAACTCCGTGCCAGCAGCCGCGGTAATACGGAGGATGCGAGCGTTATCCGGATTTATTGGGTTTAAAGGGTGCGTAGG
CGGACTTTTAAGCGTGAGGTGAAATGCCCGGGCTCAACCTGGGAACTGCCTCGCGAACTGGGAGTCTTGAATGTCCGTGC
CGTGGGAGGAATGTGTGGTGTAGCGGTGAAATGCATAGAGATCACACAGAACACCGATTGCGAAGGCATCTCACGAACGG
ATGATTGACGCTGAGGCACGAAAGCGTGGGGATCAAACAGGATTAGATACCCTAGTAGTCC
>t0008023_reg-Y-4;size=5;
CCTACGGGGGGCTGCAGTGAGGAATATTGGACAATGGCCGAGAGGCTGATCCAGCCATGCCGCGTGCGGGAGGACGGCCC
TATGGGTTGTAAACCGCTTTTGTCAGGGGGCAATAAGGTCTACGTGTAGACTGATGAGAGTACCTGGCGAATAAGCATCG
GCTAACTCCGTGCCAGCAGCCGCGGTAATACGGAGGATGCAAGCGTTATCCGGATTTATTGGGTTTAAAGGGTGCGTAGG
CGGAGTCTTAAGCGTGAGGTGAAATGCCACTGCTCAACAGTGGAACTGCCTCGCGAACTGGGATTCTGGAATGCCCCTGC
CGTGGGAGGAATGTGTGGTGTAGCGGTGAAATGCATAGAGATCACACAGAACACCGATTGCGAAGGCATCTCACGAAGGG
GTGATTGACGCTGAGGCACGAAAGCGTGGGGATCAAACAGGATTAGATACCCGTGTAGTCC
>t0060251_reg-Y-4;size=5;
CCTACGGGTGGCTGCAGTGAGGAATATTGGTCAATGGGAGGAATCCTGAACCAGCCATGCCGCGTGCGGGAAGAAGGCCC
TACGGGTTGTAAACCGCTTTTGCCCGGGAGTAATAAGGGGGGTGCGCCCCCCGATGAGAGTACCGGGCGAATAAGCATCG
GCTAACTCCGTGCCAGCAGCCGCGGTAATACGGAGGATGCGAGCGTTATCCGGATTTATTGGGTTTAAAGGGTGCGCAGG
CGGCGCGGTAAGTCAGCGGTGAAATGTCCCGGCTCAACCGGGGAGCTGCCGTTGATACTGTCGTGCTTGAGTGCGAACGG
CGCCGGCGGAATGTGTGGTGTAGCGGTGAAATGCATAGATATCACACAGAACACCGATCGCGAAGGCAGCTGGCGAGGAC
GCAACTGACGCTGAGGCACGAAGGCGTGGGGATCGAACAGGATTAGATACCCCAGTAGTCC
>t0009000_reg-Y-4;size=5;
CCTACGGGTGGCTGCAGTGGGGAATATTGGACAATGGGGGAAACCCTGATCCAGCGACGCCGCGTGAGTGAAGAAGTATT
TCGGTATGTAAAGCTCTATCAGCAGGGAAGATGATGACGGTACCTGACTAAGAAGCACCGGCTAAATACGTGCCAGCAGC
CGCGGTAATACGTATGGTGCAAGCGTTATCCGGATTTACTGGGTGTAAAGGGAGCGTAGGCGGCTATGCAAGTCAGATGT
GAAAGCCCGGGGCTTAACCCCGGGACTGCATTTGAAACTGCGTAGCTTGAGTGCAGGAGAGGCAGGCGGAATTCCTAGTG
TAGCGGTGAAATGCGTAGATATTAGGAAGAACACCGGTGGCGAAGGCGGCCTGCTGGACTGAGACTGACGCTGAGGCTCG
AAAGCGTGGGGAGCAAACAGGATTAGATACCCTTGTAGTCC
>t0076849_reg-Y-4;size=5;
CCTACGGGGGGCTGCAGTCGAGGATCATTTGCAATGGGCGAAAGCCTGACAATGCGACGCTGCGTGGAGGATGGAGGCCT
TCGGGTTGTAAACTCCTGTCATGGGGGAACAGGCGAGGAAACCTAACACGTTTCTTAGTTGAGTGTACCCCAAGAGGAAT
TGGCGGCTAACTCTGTGCCAGCAGCCGCGGTAATACAGAGGCCAAGAGCGTTGTTCGGATTTACTGGGCGTAAAGGGCGC
GTAGGCGGCCCGCTAAGTCGGATGTGAAATCTCCGGGCTCAACCCGGAAAGTGCGTCCGAAACTGGCGGGCTCGAGGCCG
GGAGGGGGAATCGGAACGCAGGGTGTAGCGGTGAAATGCGTTGATATCCTGCAGAACACCGGAGGCGAAGGCGGATTCCT
TGAACGGTTCTGACGCTGAGGCGCGAAAGTCGGGGGAGCAAACAGGATTAGATACCCCAGTAGTCC
>t0052714_reg-Y-4;size=5;
CCTACGGGGGGCTGCAGTCGAGGATCATTCGCAATGGGCGAAAGCCTGACGATGCGACGCTGCGTGGAGGATGAAGGCCC
TCGGGTCGTAAACTCCTGTCATGAGGGAAAAGGCGAGGGCGCCCAACACGCGCCTTAGTTGATGGTACCTCAAGAGGAAG
GGACGGCTAACTCTGTGCCAGCAGCCGCGGTAATACAGAGGTCCCTAGCGTTGTTCGGATTTACTGGGCGTAAAGGGCAC
GTAGGCGGCATGGCGTGTCGAGTGTGAAATCTCCGGGCCCAACCCGGAAAGTGCGCTCGAAACTACCATGCTGGAGTACG
GGAGAGGGAGTCGGAATGCAGGGTGTAGCGGTGAAATGCGTTGATATCCTGCAGAACACCGGAGGCGAAGGCGGACTCCT
GGAACGTTACTGACGCTAAGGTGCGAAAGTCGGGGGAGCAAACAGGATTAGATACCCTGGTAGTCC
>t0022247_reg-Y-4;size=5;
CCTACGGGAGGCTGCAGTGAGGAATATTGGTCAATGGACGGAAGTCTGAACCAGCCAAGTCGCGTGAAGGAAGAATGTCC
TATGGATTGTAAACTTCTTTTGGGAGGGGATAAAGGGCGCCACGCGTGGTGTTTTGCAGGTACCTCCCGAATAAGGATCG
GCTAACTCCGTGCCAGCAGCCGCGGTAATACGGAGGATCCGAGCGTTATCCGGATTCATTGGGTTTAAAGGGTGCGTAGG
CGGCGTACTAAGTCAGCGGTGAAAGGCAGGCGCTCAACGTCTGGACTGCCGTTGAAACTGGCATGCTAGAGTGCGGACAA
GGATGGCGGAATGTGTCATGTAGCGGTGAAATGCATAGATATGACACAGAACACCGATTGCGAAGGCAGCTGTCCGGGCC
GCAACTGACGCTGAGGCACGAAAGCGTGGGGATCGAACAGGATTAGATACCCGTGTAGTCC
>t0008372_reg-Y-4;size=5;
CCTACGGGGGGCTGCAGTGAGGAATATTGGTCAATGGGCGTAAGCCTGAACCAGCCAAGTAGCGTGCAGGATGACGGCCC
TATGGGTTGTAAACTGCTTTTGTTGGGGAACAAAGTGTGGTACGTGTACCATTTTGCGTGTACCCTTCGAATAAGGACCG
GCTAATTCCGTGCCAGCAGCCGCGGTAATACGGAAGGTCCGGGCGTTATCCGGATTTATTGGGTTTAAAGGGAGCGTAGG
CCGAAGGCTAAGCGTGTTGTGAAATGTAGTCGCTCAACGGTTGCACTGCAGCGCGAACTGGCTTTCTTGAGTGCGCGGAA
AGTTGGCGGAATTCGTTGTGTAGCGGTGAAATGCTTAGATATGACGAAGAACTCCGATTGCGAAGGCAGCTGACTGTAGC
GTAACTGACGCTGAAGCTCGAAAGCGTGGGTATCGAACAGGATTAGATACCCTAGTAGTCC
>t0008367_reg-Y-4;size=5;
CCTACGGGGGGCTGCAGTGAGGAATATTGGTCAATGGGCGCGAGCCTGAACCAGCCAAGTAGCGTGAGGGAAGACGGCCC
TACGGGTTGTAAACCTCTTTTACGCGGGGATAAACGGCGCCACGTGTGGTGTTTTGCAGGTACCGCGTGAATAAGGACCG
GCTAATTCCGTGCCAGCAGCCGCGGTAATACGGAAGGTCCGGGCGTTATCCGGATTTATTGGGTTTAAAGGGAGCGTAGG
CCGCATGTTAAGCGTGCTGTGAAATGTCGGTGCTCAACACCGTTCAGTGCGGCGCGAACTGGCTTGCTTGAGTGCGCGGA
AGGGAGGCGGAATTCGTGGTGTAGCGGTGAAATGCTTAGATATCACGAAGAACTCCGATTGCGAAGGCAGCTTCCCGCAG
CGCCACTGACGCTGAAGCTCGAAGGTGCGGGTATCGAACAGGATTAGATACCCTGGTAGTCC
>t0022497_reg-Y-4;size=5;
CCTACGGGCGGCTGCAGTGAGGAATATTGGTCAATGGGCGAGAGCCTGAACCAGCCAAGTAGCGTGCAGGATGACGGCCC
TATGGGTTGTAAACTGCTTTTATGCGGGGATAAAGTGGGCTACGCGTAGCCCTTTGCAGGTACCGCATGAATAAGGACCG
GCTAATTCCGTGCCAGCAGCCGCGGTAATACGGAAGGTCCGGGCGTTATCCGGATTTATTGGGTTTAAAGGGAGCGCAGG
CTGATGATTAAGCGTGACGTGAAATGTAGCCGCTCAACGGCTGAACTGCGTCGCGAACTGGTTATCTTGAGTGAGTTCGA
TGTGGGCGGAATTCGTGGTGTAGCGGTGAAATGCTTAGATATCACGAAGAACTCCGATTGCGAAGGCAGCCCACAAGGCC
TTTACTGACGCTAAAGCTCGAAGGTGCGGGTATCGAACAGGATTAGATACCCTAGTAGTCC
>t0021804_reg-Y-4;size=5;
CCTACGGGTGGCTGCAGTGAGGAATATTGGACAATGGCCGGAAGGCTGATCCAGCCATGCCGCGTGCGGGAAGACGGCCC
TATGGGTTGTAAACCGCTTTTGCGGGGGAGCAATAAGAGTCACGCGTGGCTCGATGAGAGTACCCTGCGAATAAGCATCG
GCTAACTCCGTGCCAGCAGCCGCGGTAATACGGAGGATGCAAGCGTTATCCGGATTTATTGGGTTTAAAGGGTGCGCAGG
CGGCTTGTTAAGCGGGAGGTGAAATGCCGGCGCTCAACGTCGGAAGTGCCTCCCGAACTGGTGAGCTTGAATGACTCTGC
CGTGGGAGGAATGTGTAGTGTAGCGGTGAAATGCTTAGAGATTACACAGAACACCGATTGCGAAGGCATCTCACGAAGGG
TTGATTGACGCTGAGGCACGAAAGCGTGGGGATCAAACAGGATTAGATACCCCAGTAGTCC
>t0053310_reg-Y-4;size=5;
CCTACGGGTGGCTGCAGTGGGGAATATTGGGCAATGGGCGCAAGCCTGACCCAGCAACGCCGCGTGAGGGAAGAAGGTCT
TCGGATTGTAAACCTCTGTCCTATGTGACGAAGGAAGTGACGGTAGCATAGGAGGAAGCCCCGGCTAACTACGTGCCAGC
AGCCGCGGTAATACGTAGGGGGCGAGCGTTGTCCGGAATTACTGGGCGTAAAGGGTGCGTAGGTGGCACTTTAAGTTGGA
TGTGAAATCCCCGTGCTTAACATGGGAGCTGCATCCAATACTGGAGAGCTAGAGTGCAGGAGAGGTAAGCGGAATTCCTA
GTGTAGCGGTGAAATGCGTAGATATTAGGAGGAACACCAGTGGCGAAGGCGGCTTACTGGACTGTAACTGACACTGAGGC
ACGAAAGCGTGGGGAGCAAACAGGATTAGATACCCTGGTAGTCC
>t0000334_reg-Y-4;size=5;
CCTACGGGCGGCTGCAGTGAGGAATATTGGTCAATGGTCGGAAGACTGAACCAGCCAAGTAGCGTGCAGGATGACGGCCC
TATGGGTTGTAAACTGCTTTTACCGGGGAACAAAGTCGGGCACGTGTGCCCGTTTGCGTGTACCCTGTGAATAAGGACCG
GCTAATTCCGTGCCAGCAGCCGCGGTAATACGGAAGGTCCGGGCGTTATCCGGATTTATTGGGTTTAAAGGGAGCGTAGG
CCGGATGGTAAGCGTGTTGTGAAATGTACGGGCTCAACCTGTGAATTGCAGCGCGAACTGCCGTCCTTGAGTAGGCGGAA
AGCTGGCGGAATTCGTTGTGTAGCGGTGAAATGCTTAGATATGACGAAGAACTCCGATTGCGAAGGCAGCTGGCTGCAGC
CTCACTGACGCTGAAGCTCGAAAGCGTGGGTATCGAACAGGATTAGATACCCTGGTAGTCC
>t0000112_reg-Y-4;size=5;
CCTACGGGGGGCTGCAGTGAGGAATATTGGTCAATGGGAGGAATCCTGAACCAGCCATGCCGCGTGCGGGAAGAAGGCCC
TACGGGTTGTAAACCGCTTTTGCACGGGAGTAATAAGTGGGGTGCGCCCCGCGATGAGAGTACCGTGCGAATAAGCATCG
GCTAACTCCGTGCCAGCAGCCGCGGTAATACGGAGGATGCGAGCGTTATCCGGATTTATTGGGTTTAAAGGGTGCGCAGG
CGGCGCGGTAAGTCAGCGGTGAAATGTCCCGGCTCAACCGGGGAGCTGCCGTTGATACTGTCGTGCTTGAGTGCGAACGG
CGCCGGCGGAATGTGTGGTGTAGCGGTGAAATGCATAGATATCACACAGAACACCGATCGCGAAGGCAGCTGGCGAGGAC
GCAACTGACGCTGAGGCACGAAGGCGTGGGGATCGAACAGGATTAGATACCCGAGTAGTCC
>t0018841_reg-Y-4;size=5;
CCTACGGGCGGCTGCAGTGAGGAATATTGGTCAATGGGCGAGAGCCTGAACCAGCCAAGTCGCGTGAAGGATGAAGGTTC
TATGGATTGTAAACTTCTTTTGTCCGAGGGTAAAAAAGGTCACGTGTGACTTCTTGCAAGTATCGGACGAATAAGCATCG
GCTAACTCCGTGCCAGCAGCCGCGGTAATACGGAGGATGCGAGCGTTATCCGGATTTATTGGGTTTAAAGGGTGCGTAGG
TGGTTTGTTAAGTTTGTGGTGAAAGCGTGCGGCTCAACCGTACCAAGCCATGAAAACTGGCGAACTTGAGTGCAAACGAG
GTAGGCGGAATGTGATGTGTAGCGGTGAAATGCTTAGATATGTCACAGAACCCCGATTGCGAAGGCAGCTTACCAGCATG
CAACTGACACTGAGGCACGAAAGCGTGGGTATCAAACAGGATTAGATACCCTAGTAGTCC
>t0005319_reg-Y-4;size=5;
CCTACGGGGGGCTGCAGTGAGGAATATTGGTCAATGGGCGAGAGCCTGAACCAGCCAAGTAGCGTGCAGGACGACTGCCC
TATGGGTTGTAAACTGCTTTTATGCGGGAATAAAGTTCACTACGTGTAGTGTTTTGTATGTACCGCATGAATAAGGACCG
GCTAATTCCGTGCCAGCAGCCGCGGTAATACGGAAGGTCCGGGCGTTATCCGGATTTATTGGGTTTAAAGGGAGCGCAGG
CGGGAGATTAAGCGTGACGTGAAATGTAGCCGCTCAACGGCTGAACTGCGTCGCGAACTGGTTTTCTTGAGTGGGTACGA
CGTTGGCGGAATTCGTGGTGTAGCGGTGAAATGCTTAGATATCACGAAGAACCCCGATTGCGAAGGCAGCCGACGAGTCC
CCAACTGACGCTAATGCTCGAAAGTGCGGGTATCGAACAGGATTAGATACCCTGGTAGTCC
>t0005661_reg-Y-4;size=5;
CCTACGGGTGGCTGCAGTGAGGAATATTGGACAATGGCCGGAAGGCTGATCCAGCCATGCCGCGTGCGGGAAGACGGCCC
TATGGGTTGTAAACCGCTTTTGCGAGGGAGCAATAAGGTCCACGTGTGGGCCGATGAGAGTACCTTGCGAATAAGCATCG
GCTAACTCCGTGCCAGCAGCCGCGGTAATACGGAGGATGCAAGCGTTATCCGGATTTATTGGGTTTAAAGGGTGCGCAGG
CGGCTTGTTAAGCGGGAGGTGAAATGCCGGCGCTCAACGTCGGAAGTGCCTCCCGAACTGGTGAGCTTGAATGACTCTGC
CGTGGGAGGAATGTGTAGTGTAGCGGTGAAATGCTTAGAGATTACACAGAACACCGATTGCGAAGGCATCTCACGAAGGG
TTGATTGACGCTGAGGCACGAAAGCGTGGGGATCAAACAGGATTAGATACCCCAGTAGTCC
>t0001254_reg-Y-4;size=5;
CCTACGGGGGGCTGCAGTGAGGAATATTGGTCAATGGGAGGAATCCTGAACCAGCCATGCCGCGTGCGGGAAGAAGGCCC
TACGGGTTGTAAACCGCTTTTGCCCGGGAGTAATAAGGGGGGTGCGCCCCCCGATGAGAGTACCGGGCGAATAAGCATCG
GCTAACTCCGTGCCAGCAGCCGCGGTAATACGGAGGATGCGAGCGTTATCCGGATTTATTGGGTTTAAAGGGTGCGCAGG
CGGCGCGGTAAGTCAGCGGTGAAATGTCCCGGCTCAACCGGGGAGCTGCCGTTGATACTGTCGTGCTTGAGTGCGAACGG
CGCCGGCGGAATGTGTGGTGTAGCGGTGAAATGCATAGATATCACACAGAACACCGATCGCGAAGGCAGCTGGCGAGGAC
GCAACTGACGCTGAGGCACGAAGGCGTGGGGATCGAACAGGATTAGATACCCGAGTAGTCC
>t0019896_reg-Y-4;size=5;
CCTACGGGTGGCTGCAGTGAGGAATATTGGACAATGGCCGAGAGGCTGATCCAGCCATGCCGCGTGCGGGAGGACGGCCC
TATGGGTTGTAAACCGCTTTTGTCAGGGGGCAATAAGGTCTACGTGTAGACTGATGAGAGTACCTGGCGAATAAGCATCG
GCTAACTCCGTGCCAGCAGCCGCGGTAATACGGAGGATGCAAGCGTTATCCGGATTTATTGGGTTTAAAGGGTGCGTAGG
CGGAGTCTTAAGCGTGAGGTGAAATGCCACTGCTCAACAGTGGAACTGCCTCGCGAACTGGGATTCTGGAATGCCCCTGC
CGTGGGAGGAATGTGTGGTGTAGCGGTGAAATGCATAGAGATCACACAGAACACCGATTGCGAAGGCATCTCACGAAGGG
GTGATTGACGCTGAGGCACGAAAGCGTGGGGATCAAACAGGATTAGATACCCTAGTAGTCC
>t0019503_reg-Y-4;size=5;
CCTACGGGAGGCTGCAGTCGAGGATCATTCGCAATGGGCGCAAGCCTGACGATGCGACGCTGCGTGGAGGACGAAGGCCC
TCGGGTCGTAAACTCCTGTCAGAGGGGAAAAGGGCGCCCTCCCGATAACGGAGGAGCGCTTGATGGTACCCTCAGAGGAA
GCCACGGCTAACTCTGTGCCAGCAGCCGCGGTAATACAGAGGTGGCGAGCGTTGTTCGGATTTACTGGGCGTAAAGGGTG
CGTAGGCGGCGACGTGTGCCGGACGTGAAATCCCGGGGCTCACCCCCGGCGCGTGCGTACGGGACTGCGTCGCTAGGGTT
CGGGAGAGGAGATCGGAACGCAGGGTGTAGCGGTGAAATGCGTTGATATCCTGCGGAACACCGGAGGCGAAGGCGGATCT
CTTGCACGACACCGACGCTGAGGCACGAAAGCGTGGGGAGCAAACAGGATTAGATACCCCTGTAGTCC
>t0008548_reg-Y-4;size=5;
CCTACGGGGGGCTGCAGTGAGGAATATTGGTCAATGGGCGCGAGCCTGAACCAGCCAAGTAGCGTGCAGGATGACGGCCC
TATGGGTTGTAAACTGCTTTTATGCGGGGATAAAGTGCACCACGTGTGGTGTTTTGTAGGTACCGCATGAATAAGGACCG
GCTAATTCCGTGCCAGCAGCCGCGGTAATACGGAAGGTCCGGGCGTTATCCGGATTTATTGGGTTTAAAGGGAGCGCAGG
CTGATTGTTAAGCGTGACGTGAAATGTAGCCGCTCAACGGCTGAACTGCGTCGCGAACTGGCAGTCTTGAGTGAGTACGA
CGTCAGCGGAATTCGTGGTGTAGCGGTGAAATGCTTAGATATCACGAAGAACCCCGATTGCGAAGGCAGCTGACGAGTCC
TTTACTGACGCTAAAGCTCGAAGGTGCGGGTATCGAACAGGATTAGATACCCCAGTAGTCC
>t0012119_reg-Y-4;size=5;
CCTACGGGCGGCTGCAGTGAGGAATATTGGTCAATGGGAGGAATCCTGAACCAGCCATGCCGCGTGCGGGAAGAAGGCCC
TACGGGTTGTAAACCGCTTTTGCCCGGGAGTAATAAGGGGGGTGCGCCCCCCGATGAGAGTACCGGGCGAATAAGCATCG
GCTAACTCCGTGCCAGCAGCCGCGGTAATACGGAGGATGCGAGCGTTATCCGGATTTATTGGGTTTAAAGGGTGCGCAGG
CGGCGCGGTAAGTCAGCGGTGAAATGTCCCGGCTCAACCGGGGAGCTGCCGTTGATACTGTCGTGCTTGAGTGCGAACGG
CGCCGGCGGAATGTGTGGTGTAGCGGTGAAATGCATAGATATCACACAGAACACCGATCGCGAAGGCAGCTGGCGAGGAC
GCAACTGACGCTGAGGCACGAAGGCGTGGGGATCGAACAGGATTAGATACCCTAGTAGTCC
>t0020184_reg-Y-4;size=5;
CCTACGGGGGGCTGCAGTGAGGAATATTGGTCAATGGGCGGAAGCCTGAACCAGCCAAGTAGCGTGTGGGACGACGGCCC
TACGGGTTGTAAACCACTTTTTCGCGGGGATAACCGCCGGGCTGCGGCCCGGCCTGCAGGTACCGCGTGAATAAGGACCG
GCTAATTCCGTGCCAGCAGCCGCGGTAATACGGAAGGTCCGGGCGTTATCCGGATTTATTGGGTTTAAAGGGAGCGTAGG
CGGGAGCTTAAGCGTGTTGTGAAAAGTCGGGGCTCAACCCCGTCCGTGCAGCGCGAACTGGGCTCCTTGAGTGCGCGGGA
GGCACGCGGAATTCGTGGTGTAGCGGTGAAATGCTTAGATATCACGAAGAACTCCGATTGCGAAGGCAGCGTGCCGTAGC
GTTACTGACGCTGAAGCTCGAAGGTGCGGGTATCGAACAGGATTAGATACCCCGGTAGTCC
>t0058612_reg-Y-4;size=5;
CCTACGGGCGGCTGCAGTGGGGAATATTGCACAATGGGCGCAAGCCTGATGCAGCGACGCCGCGTGAGTGATGAAGTATT
TCGGTATGTAAAGCTCTATCAGCAGGGAAGATAATGACGGTACCTGACTAAGAAGCCCCGGCTAACTACGTGCCAGCAGC
CGCGGTAATACGTAGGGGGCAAGCGTTATCCGGATTTACTGGGTGTAAAGGGAGCGTAGGTGGTAAGGCAAGCCAGAAGT
GAAAATCCGGGGCTCAACTCCGGAACTGCTTTTGGAACTGTCCTACTTGAGTGCAGGAGAGGTAAGCGGAATTCCTAGTG
TAGCGGTGAAATGCGTAGATATTAGGAGGAACACCAGTGGCGAAGGCGGCTTACTGGACTGTAACTGACACTGAGGCTCG
AAAGCGTGGGGAGCAAACAGGATTAGATACCCCAGTAGTCC
>t0019552_reg-Y-4;size=5;
CCTACGGGGGGCTGCAGTGAGGAATATTGGACAATGGCCGAGAGGCTGATCCAGCCATGCCGCGTGCGGGAGGACGGCCC
TATGGGTTGTAAACCGCTTTTGTTGGAGAGCAATAAGGTCCACGTGTGGATTGATGAGAGTATCCAGCGAATAAGCATCG
GCTAACTCCGTGCCAGCAGCCGCGGTAATACGGAGGATGCAAGCGTTATCCGGATTTATTGGGTTTAAAGGGTGCGTAGG
CGGATGATTAAGCGTGAGGTGAAATGCCACTGCTCAACAGTGGAACTGCCTCGCGAACTGGTTGTCTGGAATGCCCCTGC
CGTGGGAGGAATGTGTGGTGTAGCGGTGAAATGCATAGAGATCACACAGAACACCGATTGCGAAGGCATCTCACGAAGGG
GTGATTGACGCTGAGGCACGAAAGCGTGGGGATCAAACAGGATTAGATACCCCAGTAGTCC
>t0019796_reg-Y-4;size=5;
CCTACGGGAGGCTGCAGTGAGGAATATTGGTCAATGGTCGGAAGACTGAACCAGCCAAGTAGCGTGCAGGATGACGGCCC
TATGGGTTGTAAACTGCTTTTACCGGGGAACAAAGTCGGGCACGTGTGCCCGTTTGCGTGTACCCTGTGAATAAGGACCG
GCTAATTCCGTGCCAGCAGCCGCGGTAATACGGAAGGTCCGGGCGTTATCCGGATTTATTGGGTTTAAAGGGAGCGTAGG
CCGGATGGTAAGCGTGTTGTGAAATGTACGGGCTCAACCTGTGAATTGCAGCGCGAACTGCCGTCCTTGAGTAGGCGGAA
AGCTGGCGGAATTCGTTGTGTAGCGGTGAAATGCTTAGATATGACGAAGAACTCCGATTGCGAAGGCAGCTGGCTGCAGC
CTCACTGACGCTGAAGCTCGAAAGCGTGGGTATCGAACAGGATTAGATACCCCAGTAGTCC
>t0058523_reg-Y-4;size=5;
CCTACGGGCGGCTGCAGTGAGGAATATTGGACAATGGCCGAGAGGCTGATCCAGCCATGCCGCGTGCGGGAAGACGGCCC
TATGGGTTGTAAACCGCTTTTGTTGGGGAGCAATAAGGTCCACGTGTGGATCGATGAGAGTACCCAGCGAATAAGCATCG
GCTAACTCCGTGCCAGCAGCCGCGGTAATACGGAGGATGCAAGCGTTATCCGGATTTATTGGGTTTAAAGGGTGCGTAGG
CGGATGCCTAAGCGTGAGGTGAAATCCCCGGGCTCAACCTGGGAACTGCCTCGCGAACTGGGTATCTGGAATGTCCGTGC
CGTGGGAGGAATGTGTGGTGTAGCGGTGAAATGCATAGAGATCACACAGAACACCGATTGCGAAGGCATCTCACGAACGG
ATGATTGACGCTGAGGCACGAAAGCGTGGGGATCAAACAGGATTAGATACCCGAGTAGTCC
>t0012082_reg-Y-4;size=5;
CCTACGGGTGGCTGCAGTGAGGAATATTGGTCAATGGACGGAAGTCTGAACCAGCCAAGTAGCGTGCAGGATGACGGCCC
TATGGGTTGTAAACTGCTTTTATACAGGGATAAAGTGAGGGACGTGTCCCTTTTTGTAGGTACTGTATGAATAAGGACCG
GCTAATTCCGTGCCAGCAGCCGCGGTAATACGGAAGGTCCGGGCGTTATCCGGATTTATTGGGTTTAAAGGGAGCGCAGG
CTGATGATTAAGCGTGACGTGAAATGTAGCCGCTCAACGGCTGAACTGCGTCGCGAACTGGTTATCTTGAGTGAGTTCGA
TGTTGGCGGAATTCGTGGTGTAGCGGTGAAATGCTTAGATATCACGAAGAACTCCGATTGCGAAGGCAGCCAACAAGGCC
TTTACTGACGCTAAAGCTCGAAGGTGCGGGTATCGAACAGGATTAGATACCCTGGTAGTCC
>t0023547_reg-Y-4;size=5;
CCTACGGGGGGCAGCAGTAGGGAATATTGCACAATGGGGGAAACCCTGATGCAGCCATGCCGCGTGTGTGAAGAAGGCCT
TCGGGTTGTAAAGCACTTTCAGCGGGGAGGAAGGCGGAAGTTCCAACAGGGCTTTCCGTCAGACGCTACCCGCAGAAGAA
GCGCCGGCTAACTCCGTGCCAGCAGCCGCGGTAATACGGAGGGCGCAAGCGTTAATCGGAATAACTGGGCGTAAAGCGCG
CGCAGGCGGTCATGCAAGTCAGATGTGAAATCCCGGTGCTTAACGCCGGGCGGTCATTTGAAACTGCATGACTAGAGTAC
TATATGGGAGGCTGGAATTTCAGGTGTAGCGGTGAAATGCGCAGATATCTGAAAGAACACCGGCGGCGAAGGCGGGCCTC
TGGATAGTAACTGACGCTCAGGCGCGAAAGCGTGGGGAGCAAACAGGATTAGATACCCTAGTAGTCC
>t0023528_reg-Y-4;size=5;
CCTACGGGGGGCTGCAGTGAGGAATATTGGTCAATGGACGGAAGTCTGAACCAGCCATGCCGCGTGGAGGAAGAAGGTCC
TATGGGTTGTAAACTCCTTTTGTTCGAGAGTAATAAGTGGGATGCGTCCCACGATGAGAGTATCGGACGAATAAGCATCG
GCTAACTCCGTGCCAGCAGCCGCGGTAATACGGAGGATGCAAGCGTTATCCGGATTTATTGGGTTTAAAGGGTGCGCAGG
CGGCGCGTTAAGTCAGCGGTGAAATCTCCCGGCTCAACCGGGGAACTGCCATTGATACTGGCGTGCTAGAGTACGGACGG
CGCCGGCGGAATGTGTCATGTAGCGGTGAAATGCTTAGATATGCCACAGAACACCGATCGCGAAGGCAGCTGGCGAGGCC
GGTACTGACGCTCAGGCACGAAAGCGTGGGGATCAAACAGGATTAGATACCCCTGTAGTCC
>t0019965_reg-Y-4;size=5;
CCTACGGGGGGCTGCAGTGAGGAATATTGGTCAATGGGCGGAAGCCTGAACCAGCCAAGTCGCGTGAGGGAAGACTGCCC
TATGGGTTGTAAACCTCTTTTGACGGGGGATAAAATGCGGGACGTGTCCCGCACTGCAGGTACCCGTCGAATAAGGATCG
GCTAACTCCGTGCCAGCAGCCGCGGTAATACGGAGGATCCGAGCGTTATCCGGATTTATTGGGTTTAAAGGGTGCGCAGG
CGGCCTGTTAAGTCAGCGGTGAAATCTCGGGGCTCAACCCCGGAACTGCCGTTGATACTGGTAGGCTTGAGTGCGGATAA
GGATGGCGGAATGTGTCATGTAGCGGTGAAATGCTTAGATATGCCACAGAACACCGATTGCGAAGGCAGCTGTCCGGGCC
GTGACTGACGCTGAGGCACGAAAGCGTGGGTATCGAACAGGATTAGATACCCTTGTAGTCC
>t0007864_reg-Y-4;size=5;
CCTACGGGAGGCAGCAGTCGAGGATCATTCGCAATGGGCGAAAGCCTGACGATGCGACGCTGCGTGGAGGATGAAGGCCC
TCGGGTTGTAAACTCCTGTCATGGGGGAAAAGGAAACGGGACCCAACACGTCCCCGATTTGATGGTACCCCAAGAGGAAG
CGACGGCTAACTCTGTGCCAGCAGCCGCGGTAATACAGAGGTCGCGAGCGTTGTTCGGATTTACTGGGCGTAAAGGGCGC
GTAGGCGGCGAGGCGTGTCGGATGTGAAATCTCCGGGCTCAACCCGGAAAGTGCGTCCGAAACTGCCCCGCTAGAGTTCG
GGAGAGGGAATCGGAATGCAGGGTGTAGCGGTGAAATGCGTTGATATCCTGCAGAACACCGGAGGCGAAGGCGGATTCCT
GGAACGAAACTGACGCTCAGGCGCGAAAGCCGGGGGAGCAAACAGGATTAGATACCCTAGTAGTCC
>t0021239_reg-Y-4;size=5;
CCTACGGGGGGCTGCAGTCGAGGATCATTTGCAATGGGCGAAAGCCTGACAATGCGACGCTGCGTGGAGGATGAAGGCCT
TCGGGTTGTAAACTCCTGTCATGGGGGAACAGGCGAGGATACCTAATACGTATCTTAGTTGAGTGTACCCCAAGAGGAAT
TGGCGGCTAACTCTGTGCCAGCAGCCGCGGTAATACAGAGGCCAAGAGCGTTGTTCGGATTTACTGGGCGTAAAGGGCGC
GTAGGCGGCGAGGCGTGTCGGATGTGAAATCTCCGGGCTCAACCCGGAAAGTGCGTCCGAAACTACCTTGCTGGAGTCCG
GGAGAGGGAATCGGAATACAGGGTGTAGCGGTGAAATGCGTTGATATCCTGTAGAACACCGGAGGCGAAGGCGGATTCCT
TGAACGGTACTGACGCTGAGGCGCGAAAGTCGGGGGAGCAAACAGGATTAGATACCCGAGTAGTCC
>t0000799_reg-Y-4;size=5;
CCTACGGGTGGCTGCAGTGAGGAATATTGGTCAATGGGCGAGAGCCTGAACCAGCCAAGTCGCGTGAAGGATGAAGGTTC
TATGGATTGTAAACTTCTTTTGTCCGAGGGTAAAAAAGGTCACGTGTGACTTCTTGCAAGTATCGGACGAATAAGCATCG
GCTAACTCCGTGCCAGCAGCCGCGGTAATACGGAGGATGCGAGCGTTATCCGGATTTATTGGGTTTAAAGGGTGCGTAGG
TGGTTTGTTAAGTTTGTGGTGAAAGCGTGCGGCTCAACCGTACCAAGCCATGAAAACTGGCGAACTTGAGTGCAAACGAG
GTAGGCGGAATGTGATGTGTAGCGGTGAAATGCTTAGATATGTCACAGAACCCCGATTGCGAAGGCAGCTTACCAGCATG
CAACTGACACTGAGGCACGAAAGCGTGGGTATCAAACAGGATTAGATACCCCAGTAGTCC
>t0018941_reg-Y-4;size=5;
CCTACGGGTGGCTGCAGTGAGGAATATTGGTCAATGGACGCGAGTCTGAACCAGCCAAGTAGCGTGCAGGAAGACGGCCC
TATGGGTTGTAAACTGCTTTTATGAGGGGATAAAGTGCGGGACGCGTCCCGCTTTGCAGGTACCTCATGAATAAGGACCG
GCTAATTCCGTGCCAGCAGCCGCGGTAATACGGAAGGTCCGGGCGTTATCCGGATTTATTGGGTTTAAAGGGAGCGTAGG
CGGATGCTTAAGCGTGTCGTGAAATGCCGCGGCTCAACCGTGGCACTGCGGCGCGAACTGGGTGTCTTGAGTGTGCTGAA
AGTAGGCGGAATTCGTGGTGTAGCGGTGAAATGCTTAGATATCACGAGGAACTCCGATTGCGAAGGCAGCTTACTGTATC
ACAACTGACGCTGAAGCTCGAAGGCGCGGGTATCGAACAGGATTAGATACCCCGGTAGTCC
>t0008408_reg-Y-4;size=5;
CCTACGGGTGGCTGCAGTGGGGAATATTGGGCAATGGGCGAAAGCCTGACCCAGCAACGCCGCGTGAAGGATGAAGGTCT
TCGGATTGTAAACTTCTTTGATCAGGGACGAAACAAATGACGGTACCTGAAGAACAAGCCACGGCTAACTACGTGCCAGC
AGCCGCGGTAATACGTAGGTGGCGAGCGTTATCCGGATTTACTGGGTGTAAAGGGCGTGTAGGCGGCTCTGCAAGTCAGA
AGTGAAATTCCCGGGCTTAACTTGGGCGCTGCTTCTGAAACTGCAGAACTTGAGTACTGGAGAGGATAGTGGAATTCCTA
GTGTAGCGGTAAAATGCGTAGATATTAGGAGGAACACCAGTGGCGAAGGCGGCTATCTGGACAGTAACTGACGCTGAGGC
GCGAAAGCGTGGGGAGCAAACAGGATTAGATACCCTAGTAGTCC
>t0019464_reg-Y-4;size=5;
CCTACGGGTGGCTGCAGTCGAGGATCATTTGCAATGGGCGAAAGCCTGACAATGCGACGCTGCGTGGAGGATGAAGGCCT
TCGGGTTGTAAACTCCTGTCATGGGGGAACAGGCGAGGGGAGTTAATACCTCCCTTAGTTGAGTGTACCCCAAGAGGAAT
TGGCGGCTAACTCTGTGCCAGCAGCCGCGGTAATACAGAGGCCAAGAGCGTTGTTCGGATTTACTGGGCGTAAAGGGCGC
GTAGGCGGCGAGGCGTGTCGGATGTGAAATCTCCGGGCTCAACCCGGAAAGTGCGTCCGAAACTACCTTGCTGGAGTCCG
GGAGGGGGAATCGGAATACAGGGTGTAGCGGTGAAATGCGTTGATATCCTGTAGAACACCGGAGGCGAAGGCGGATTCCT
TGAACGGTACTGACGCTGAGGCGCGAAAGTCGGGGGAGCAAACAGGATTAGATACCCTTGTAGTCC
>t0001728_reg-Y-4;size=5;
CCTACGGGAGGCTGCAGTGAGGAATATTGGTCAATGGGAGGAATCCTGAACCAGCCATGCCGCGTGGGGGAAGAAGGTCC
TATGGGTTGTAAACCCCTTTTGCTCCGGAGTAATAAGGTCTTTGCGAAGACTGATGAGAGTACGGGGCGAATAAGCATCG
GCTAACTCCGTGCCAGCAGCCGCGGTAATACGGAGGATGCAAGCGTTATCCGGATTTATTGGGTTTAAAGGGTGCGCAGG
CGGCGCGTTAAGTCAGCGGTGAAATGTCCCGGCTCAACCGGGGCCCTGCCGTTGATACTGGCGTGCTGGAGTACGGACGG
CGCCGGCGGAATGTGTCATGTAGCGGTGAAATGCTTAGATATGCCACAGAACACCGATCGCGAAGGCAGCTGGCGAGGCC
GGTACTGACGCTCAGGCACGAAAGCGTGGGGATCAAACAGGATTAGATACCCTTGTAGTCC
>t0000930_reg-Y-4;size=5;
CCTACGGGGGGCTGCAGTGAGGAATATTGGACAATGGCCGGAAGGCTGATCCAGCCATGCCGCGTGCGGGAAGACGGCCC
TATGGGTTGTAAACCGCTTTTGTTGGGGAGCAATAAGGTCCACGTGTGGATTGATGAGAGTACCCAGCGAATAAGCATCG
GCTAACTCCGTGCCAGCAGCCGCGGTAATACGGAGGATGCGAGCGTTATCCGGATTTATTGGGTTTAAAGGGTGCGTAGG
CGGACTTTTAAGCGTGAGGTGAAATGCCCGGGCTCAACCTGGGAACTGCCTCGCGAACTGGGAGTCTTGAATGTCCGTGC
CGTGGGAGGAATGTGTGGTGTAGCGGTGAAATGCATAGAGATCACACAGAACACCGATTGCGAAGGCATCTCACGAACGG
ATGATTGACGCTGAGGCACGAAAGCGTGGGGATCAAACAGGATTAGATACCCCAGTAGTCC
>t0020601_reg-Y-4;size=5;
CCTACGGGTGGCTGCAGTGAGGAATATTGGTCAATGGGCGGAAGCCTGAACCAGCCAAGTAGCGTGTGGGACGACGGCCC
TACGGGTTGTAAACCACTTTTTCGCGGGGATAACCGCCGGGCTGCGGCCCGGCCTGCAGGTACCGCGTGAATAAGGACCG
GCTAATTCCGTGCCAGCAGCCGCGGTAATACGGAAGGTCCGGGCGTTATCCGGATTTATTGGGTTTAAAGGGAGCGTAGG
CGGGAGCTTAAGCGTGTTGTGAAAAGTCGGGGCTCAACCCCGTCCGTGCAGCGCGAACTGGGCTCCTTGAGTGCGCGGGA
GGCACGCGGAATTCGTGGTGTAGCGGTGAAATGCTTAGATATCACGAAGAACTCCGATTGCGAAGGCAGCGTGCCGTAGC
GTTACTGACGCTGAAGCTCGAAGGTGCGGGTATCGAACAGGATTAGATACCCGAGTAGTCC
>t0013235_reg-Y-4;size=5;
CCTACGGGCGGCTGCAGTGAGGAATATTGGTCAATGGGAGGAATCCTGAACCAGCCATGCCGCGTGCGGGAAGAAGGCCC
TACGGGTTGTAAACCGCTTTTGCCCGGGAGTAATAAGGGGGGTGCGCCCCCCGATGAGAGTACCGGGCGAATAAGCATCG
GCTAACTCCGTGCCAGCAGCCGCGGTAATACGGAGGATGCGAGCGTTATCCGGATTTATTGGGTTTAAAGGGTGCGCAGG
CGGCGCGGTAAGTCAGCGGTGAAATGTCCCGGCTCAACCGGGGAGCTGCCGTTGATACTGTCGTGCTTGAGTGCGAACGG
CGCCGGCGGAATGTGTGGTGTAGCGGTGAAATGCATAGATATCACACAGAACACCGATCGCGAAGGCAGCTGGCGAGGAC
GCAACTGACGCTGAGGCACGAAGGCGTGGGGATCGAACAGGATTAGATACCCCTGTAGTCC
>t0011667_reg-Y-4;size=5;
CCTACGGGTGGCTGCAGTCGAGGATCATTTGCAATGGGCGAAAGCCTGACAATGCGACGCTGCGTGGAGGATGAAGGCCT
TCGGGTTGTAAACTCCTGTCATGGGGGAACAGGCGAGGGGACCCAATACGTCCCTTAGTTGAGTGTACCCCAAGAGGAAG
CGACGGCTAACTCTGTGCCAGCAGCCGCGGTAATACAGAGGTCGCAAGCGTTGTTCGGATTTACTGGGCGTAAAGGGCGC
GTAGGCGGCAGGGCGTGTCAAGTGTGAAATCTCCGGGCCCAACCCGGAAAGTGCGCTTGAAACTACCTTGCTCGAGTCCG
GAAGAGGGAATCGGAATACAGGGTGTAGCGGTGAAATGCGTTGATATCCTGTAGAACACCGGAGGCGAAGGCGGATTCCT
TGTACGGTACTGACGCTGAGGCGCGAAAGTCGGGGGAGCAAACAGGATTAGATACCCCGGTAGTCC
>t0017288_reg-Y-4;size=5;
CCTACGGGTGGCAGCAGTGAGGAATATTGGTCAATGGGCGCGAGCCTGAACCAGCCAAGTAGCGTGCAGGAAGACGGCCC
TATGGGTTGTAAACTGCTTTTATGCGGGGATAAAGTCGCCCACGTGTGGGTGTTTGTAGGTACCGCATGAATAAGGACCG
GCTAATTCCGTGCCAGCAGCCGCGGTAATACGGAAGGTCCGGGCGTTATCCGGATTTATTGGGTTTAAAGGGAGCGCAGG
CCGGCTTTTAAGCGTGACGTGAAATGTGGATGCTCAACATCTGAACTGCGTCGCGAACTGGAGGCCTTGAGTGCATTCGA
CGTCGGCGGAATTCGTGGTGTAGCGGTGAAATGCTTAGATATCACGAAGAACTCCGATTGCGCAGGCAGCTGACGAGACT
GTAACTGACGCTAAAGCTCGAAAGTGCGGGTATCGAACAGGATTAGATACCCTAGTAGTCC
>t0011098_reg-Y-4;size=5;
CCTACGGGTGGCTGCAGTGGGGAATCTTCCGCAATGGGCGAAAGCCTGACGGAGCAACGCCGCGTGAGTGAAGAAGGGTT
TCGGCTCGTAAAGCTCTGTTGACGGGGACGAATGTGCAAGATGCGAATAGTTTCTTGCAATGACGGTACCCGTCGAGGAA
GCCACGGCTAACTACGTGCCAGCAGCCGCGGTAATACGTAGGTGGCGAGCGTTGTCCGGAATTATTGGGCGTAAAGGGAG
CGCAGGCGGGAAGGCAAGTCAGTCTTAAAAGTGCGGGGCTCAACCCCGTGATGGGATTGAAACTGTCTTTCTTGAGTGCA
GGAGAGGAAAGCGGAATTCCTAGTGTAGCGGTGAAATGCGTAGATATTAGGAGGAACACCAGTGGCGAAGGCGGCTTTCT
GGACTGTAACTGACGCTGAGGCTCGAAAGCGTGGGGAGCGAACAGGATTAGATACCCTAGTAGTCC
>t0000204_reg-Y-4;size=5;
CCTACGGGGGGCTGCAGTGAGGAATATTGGTCAATGGACGAAAGTCTGAACCAGCCAAGTAGCGTGCAGGATGACGGCCC
TATGGGTTGTAAACTGCTTTTATACAGGGATAAAGTCAGTTACGTGTAACTGTTTGTAGGTACTGTATGAATAAGGACCG
GCTAATTCCGTGCCAGCAGCCGCGGTAATACGGAAGGTCCAGGCGTTATCCGGATTTATTGGGTTTAAAGGGAGCGCAGG
CTGATGATTAAGCGTGACGTGAAATGTAGCCGCTCAACGGCTGAACTGCGTCGCGAACTGGTTATCTTGAGTGAGTTCGA
TGTTGGCGGAATTCGTGGTGTAGCGGTGAAATGCTTAGATATCACGAAGAACTCCGATTGCGAAGGCAGCCAACAAGGCC
TTTACTGACGCTAAAGCTCGAAGGTGCGGGTATCGAACAGGATTAGATACCCTAGTAGTCC
>t0018456_reg-Y-4;size=5;
CCTACGGGTGGCTGCAGTGAGGAATATTGGTCAATGGGCGCAAGCCTGAACCAGCCATGCCGCGTGAAGGAATAAGGCCC
TATGGGTCGTAAACTTCTTTTGTGGTGGAGCAATAAGGTGTACGCGTACACCGATGAGAGTACATCACGAATAAGCATCG
GCTAACTCCGTGCCAGCAGCCGCGGTAATACGGAGGATGCAAGCGTTATCCGGATTTATTGGGTTTAAAGGGTGCGTAGG
CTGTGGGGAAAGTCAGGGGTGAAAGCCCGGCGCTTAACGCCGGAACTGCCTTTGATACTTCTCCGCTGGAATACGGATGC
CGTGGGAGGAATGAGTAGTGTAGCGGTGAAATGCATAGATATTACTCAGAACACCGATTGCGAAGGCATCTCACGAATCC
GTCATTGACGCTGAGGCACGAAAGCGTGGGGATCAAACAGGATTAGATACCCTAGTAGTCC
>t0011379_reg-Y-4;size=5;
CCTACGGGGGGCTGCAGTCGAGGATCATTTGCAATGGGCGAAAGCCTGACAATGCGACGCTGCGTGGAGGATGAAGGCCT
TCGGGTTGTAAACTCCTGTCATGGGGGAACAGGCGAGGATACCTAATACGTATTTAAGTTGAGTGTACCCCAAGAGGAAT
TGGCGGCTAACTCTGTGCCAGCAGCCGCGGTAATACAGAGGCCAAGAGCGTTGTTCGGATTTACTGGGCGTAAAGGGCGC
GTAGGCGGCGAGGCGTGTCGGATGTGAAATCTCCGGGCTCAACCCGGAAAGTGCGTCCGAAACTACCTTGCTGGAGTCCG
GGAGGGGGAATCGGAATACAGGGTGTAGCGGTGAAATGCGTTGATATCCTGTAGAACACCGGAGGCGAAGGCGGATTCCT
TGAACGGTACTGACGCTGAGGCGCGAAAGTCGGGGGAGCAAACAGGATTAGATACCCTAGTAGTCC
>t0010958_reg-Y-4;size=5;
CCTACGGGAGGCAGCAGTGAGGAATATTGGTCAATGGGCGGAAGCCTGAACCAGCCAAGTAGCGTGCAGGAAGACGGCCC
TATGGGTTGTAAACTGCTTTTATGCGGGAATAAAGAGGCCCACGTGTGGGCCGTTGCATGTACCGCATGAATAAGGACCG
GCTAATTCCGTGCCAGCAGCCGCGGTAATACGGAAGGTCCGGGCGTTATCCGGATTTATTGGGTTTAAAGGGAGCGTAGG
CCGGTTTTTAAGCGTGTTGTGAAATGTGTGGGCTCAACCTATGCACTGCAGCGCGAACTGGAGACCTTGAGTGCGCGGGA
AGCCGGCGGAATTCGTTGTGTAGCGGTGAAATGCTTAGATATGACGAAGACCTCCGATTGCGAAGGCAGCTGGCTGTAGC
GTTACTGACGCTGAAGCTCGAAAGCGTGGGTATCGAACAGGATTAGATACCCCAGTAGTCC
>t0018270_reg-Y-4;size=5;
CCTACGGGGGGCTGCAGTAGGGAATATTGCACAATGGGGGAAACCCTGATGCAGCAACGCCGCGTGAGTGAAGAAGTATT
TCGGTATGTAAAGCTCTATCAGCAGGGAAGAAAATGACGGTACCTGACTAAGAAGCCCCGGCTAACTACGTGCCAGCAGC
CGCGGTAATACGTAGGGGGCAAGCGTTATCCGGATTCACTGGGCGTAAAGGGAGCGTAGACGGCATGGCAAGTCTGATGT
GAAAGCTCGGGGCTCAACCCCGGAACTGCATTGGAAACTGTCAAGCTAGAGTGCAGGAGAGGTAAGTGGAATTCCTAGTG
TAGCGGTGAAATGCGTAGATATTAGGAGGAACACCGGCGGCGAAGGCGGCTTACTGGACTGTAACTGACGTTGAGGCTCG
AAAGCGTGGGGAGCAAACAGGATTAGATACCCTAGTAGTCC
>t0018607_reg-Y-4;size=5;
CCTACGGGGGGCTGCAGTCGAGGATCATTCGCAATGGGCGCAAGCCTGACGATGCGACGCTGCGTGGAGGACGAAGGCCC
TCGGGTCGTAAACTCCTGTCAGAGGGGAAAAGGGCGCCCTCCCGATAACGGAGGAGCGCTTGATGGTACCCTCAGAGGAA
GCCACGGCTAACTCTGTGCCAGCAGCCGCGGTAATACAGAGGTGGCGAGCGTTGTTCGGATTTACTGGGCGTAAAGGGTG
CGTAGGCGGCGACGTGTGCCGGACGTGAAATCCCGGGGCTCACCCCCGGCGCGTGCGTACGGGACTGCGTCGCTAGGGTT
CGGGAGAGGAGATCGGAACGCAGGGTGTAGCGGTGAAATGCGTTGATATCCTGCGGAACACCGGAGGCGAAGGCGGATCT
CTTGCACGACACCGACGCTGAGGCACGAAAGCGTGGGGAGCAAACAGGATTAGATACCCTAGTAGTCC
>t0011092_reg-Y-4;size=5;
CCTACGGGTGGCAGCAGTGAGGAATATTGGTCAATGGGCGAGAGCCTGAACCAGCCAAGTCGCGTGAAGGATGAAGGTTC
TATGGATTGTAAACTTCTTTTGTCCGAGGGTAAAAAAGGCTACGTGTAGCTTCTTGCAAGTATCGGACGAATAAGCATCG
GCTAACTCCGTGCCAGCAGCCGCGGTAATACGGAGGATGCGAGCGTTATCCGGATTTATTGGGTTTAAAGGGTGCGTAGG
TGGTTTGTTAAGTTTGTGGTGAAAGCGTGCGGCTCAACCGTACCAAGCCATGAAAACTGGCGAACTTGAGTGCAAACGAG
GTAGGCGGAATGTGATGTGTAGCGGTGAAATGCTTAGATATGTCACAGAACCCCGATTGCGAAGGCAGCTTACCAGCATG
CAACTGACACTGAGGCACGAAAGCGTGGGTATCAAACAGGATTAGATACCCTAGTAGTCC
>t0002078_reg-Y-4;size=5;
CCTACGGGAGGCTGCAGTGAGGAATATTGGTCAATGGGCGGGAGCCTGAACCAGCCAAGTAGCGTGCAGGAAGACTGCCC
TATGGGTTGTAAACTGCTTTTATAGGGGAATAAAGTGAGGTACGTGTACCTTTTTGTATGTACCCTATGAATAAGGACCG
GCTAATTCCGTGCCAGCAGCCGCGGTAATACGGAAGGTCCGGGCGTTATCCGGATTTATTGGGTTTAAAGGGAGCGCAGG
CGGGTTTTTAAGCGTGTTGTGAAATGTACCGGCTCAACCGGTGACTTGCAGCGCGAACTGGAGACCTTGAGTGAGTACGA
GGAAGGCGGAATTCGTGGTGTAGCGGTGAAATGCTTAGATATCACGAAGAACTCCGATTGCGAAGGCAGCTTTCCAGTCC
TTAACTGACGCTAAAGCTCGAAAGTGCGGGTATCGAACAGGATTAGATACCCCAGTAGTCC
>t0018211_reg-Y-4;size=5;
CCTACGGGCGGCAGCAGTGGGGAATATTGGACAATGGGGGAAACCCTGATCCAGCGACGCCGCGTGAGTGAAGAAGTATT
TCGGTATGTAAAGCTCTATCAGCAGGGAAGATGATGACGGTACCTGACTAAGAAGCACCGGCTAAATACGTGCCAGCAGC
CGCGGTAATACGTATGGTGCAAGCGTTATCCGGATTTACTGGGTGTAAAGGGAGCGTAGGCGGCCGTGCAAGTCAGGTGT
GAAATCCCGGGGCTCAACCCCGGTACTGCACTTGAAACTGCGTGGCTGGAGTACAGGAGAGGCAGGCGGAATTCCTAGTG
TAGCGGTGAAATGCGTAGATATTAGGAAGAACACCGGTGGCGAAGGCGGCCTGCTGGACTGGATACTGACGCTGAGGCTC
GAAAGCGTGGGGAGCAAACAGGATTAGATACCCCTGTAGTCC
>t0007366_reg-Y-4;size=5;
CCTACGGGAGGCTGCAGTGAGGAATATTGGTCAATGGGCGCGAGCCTGAACCAGCCAAGTAGCGTGCAGGAAGACGGCCC
TATGGGTTGTAAACTGCTTTTATGCGGGGATAAAGTCGCCCACGTGTGGGTGTTTGTAGGTACCGCATGAATAAGGACCG
GCTAATTCCGTGCCAGCAGCCGCGGTAATACGGAAGGTCCGGGCGTTATCCGGATTTATTGGGTTTAAAGGGAGCGCAGG
CCGGCTTTTAAGCGTGACGTGAAATGTGGATGCTCAACATCTGAACTGCGTCGCGAACTGGAGGCCTTGAGTGCATTCGA
CGTCGGCGGAATTCGTGGTGTAGCGGTGAAATGCTTAGATATCACGAAGAACTCCGATTGCGCAGGCAGCTGACGAGACT
GTAACTGACGCTAAAGCTCGAAAGTGCGGGTATCGAACAGGATTAGATACCCGAGTAGTCC
>t0012057_reg-Y-4;size=5;
CCTACGGGGGGCTGCAGTCGAGGATCATTTGCAATGGGCGAAAGCCTGACAATGCGACGCTGCGTGGAGGATGAAGGCCT
TCGGGTTGTAAACTCCTGTCATGGGGGAACAGGCGAGGGGAGTCAATACCTCCCTTAGTTGAGTGTACCCCAAGAGGAAT
TGGCGGCTAACTCTGTGCCAGCAGCCGCGGTAATACAGAGGCCAAGAGCGTTGTTCGGATTTACTGGGCGTAAAGGGCGC
GTAGGCGGCATGGCGTGTCGGATGTGAAATCTCCGGGCTCAACCCGGAAAGTGCGTCCGAAACTACCGTGCTGGAGTATG
GGAGGGGGAATCGGAATATAGGGTGTAGCGGTGAAATGCGTTGATATCCTATAGAACACCGGAGGCGAAGGCGGATTCCT
TGAACATCACTGACGCTGAGGCGCGAAAGTCGGGGGAGCAAACAGGATTAGATACCCTAGTAGTCC
>t0012001_reg-Y-4;size=5;
CCTACGGGTGGCTGCAGTGAGGAATATTGGTCAATGGTCGAGAGACTGAACCAGCCAAGTAGCGTGAAGGATGACTGCCC
TATGGGTTGTAAACTTCTTTTGTTAGGGAATAAAGTGAGTCACGTGTGGCTTTTTGTATGTACCTATCGAATAAGCATCG
GCTAATTCCGTGCCAGCAGCCGCGGTAATACGGAAGATGCGAGCGTTATCCGGATTTATTGGGTTTAAAGGGAGCGTAGG
CGGCCCGTTAAGTCAGCGGTTAAATGTCAGTGCCCAACATTGGCATGCCGTTGAAACTGGTGGGCTTGAATACACGCAAG
GATGGTGGAATTCGTCGTGTAGCGGTGAAATGCTTAGATATGACGAAGAACTCCGATTGCGAAGGCAGCCATCTGGAGTG
CGATTGACGCTGAGGCTCGAAAGTGCGGGAATCAAACAGGATTAGATACCCTAGTAGTCC
>t0045603_reg-Y-4;size=5;
CCTACGGGGGGCTGCAGTGAGGAATATTGGTCAATGGACGGGAGTCTGAACCAGCCAAGTAGCGTGCAGGATGACGGCCC
TATGGGTTGTAAACTGCTTTTATCAGGGGATAAAGTGCGGGACGTGTCCCGTTTTGTAGGTACCTGATGAATAAGGACCG
GCTAATTCCGTGCCAGCAGCCGCGGTAATACGGAAGGTCCGGGCGTTATCCGGATTTATTGGGTTTAAAGGGAGCGCAGG
CGGGAGCTTAAGCGTGACGTGAAATGTAGCCGCTCAACGGCTGAACTGCGTCGCGAACTGGGTTTCTTGAGTGGGTACGA
CGTCAGCGGAATTCGTGGTGTAGCGGTGAAATGCTTAGATATCACGAAGAACCCCGATTGCGAAGGCAGCTGACGAGTCC
TCTACTGACGCTAAAGCTCGAAGGTGCGGGTATCGAACAGGATTAGATACCCTAGTAGTCC
>t0028460_reg-Y-4;size=5;
CCTACGGGTGGCTGCAGTCGAGGATCATTTGCAATGGGCGAAAGCCTGACAATGCGACGCTGCGTGGAGGATGAAGGCCT
TCGGGTTGTAAACTCCTGTCATGGGGGAACAGGCGAGGGGACCCAATACGTCCCTTAGTTGAGTGTACCCCAAGAGGAAG
CGACGGCTAACTCTGTGCCAGCAGCCGCGGTAATACAGAGGTCGCAAGCGTTGTTCGGATTTACTGGGCGTAAAGGGCGC
GTAGGCGGCAGGGCGTGTCAAGTGTGAAATCTCCGGGCCCAACCCGGAAAGTGCGCTTGAAACTACCTTGCTCGAGTCCG
GAAGAGGGAATCGGAATACAGGGTGTAGCGGTGAAATGCGTTGATATCCTGTAGAACACCGGAGGCGAAGGCGGATTCCT
TGTACGGTACTGACGCTGAGGCGCGAAAGTCGGGGGAGCAAACAGGATTAGATACCCCAGTAGTCC
>t0016895_reg-Y-4;size=5;
CCTACGGGAGGCTGCAGTGGGGAATATTGCACAATGGACGAAAGTCTGATGCAGCAATTCTGCGTGAAGGATGAAGCATT
ACGGTGTGTAAACTTCTTTTTTGGTAGAAGACGAATGACGGTATACCAAGAATAAGGGACGGCTAACTATGTGCCAGCAG
CCGCGGTAATACATAGGTCCCGAGCGTTATCCGGATTTACTGGGCGTAAAGTGTCCGTAGCCTGATATGTAAGTCTGTTT
TCAAATATTGTGGCTTAACCATAAAGAGGGAATAGATACTGCATATCTTGAAGTTGTTGGGGGTTAGTGGAATTTCCGGT
GGAGCGGTGAAATGCGTTGATATCGGAAAGAACGCCGAAAGCGAAAGCAGCTAACTACAATAAACTTGACGGTGAGGGAC
GAAAGCTTGGGGAGCAAACGGGATTAGATACCCTGGTAGTCC
>t0006200_reg-Y-4;size=5;
CCTACGGGCGGCAGCAGTCGAGGATCATTTGCAATGGGCGAAAGCCTGACAATGCGACGCTGCGTGGAGGATGAAGGCCT
TCGGGTTGTAAACTCCTGTCATGGGGGAACAGGCGAGGAAACCTAATACGTTTCTTAGTTGAGTGTACCCCAAGAGGAAT
TGGCGGCTAACTCTGTGCCAGCAGCCGCGGTAATACAGAGGCCAAGAGCGTTGTTCGGATTTACTGGGCGTAAAGGGCGC
GTAGGCGGCATGGCGTGTCGGATGTGAAATCTCCGGGCTCAACCCGGAAAGTGCGTCCGAAACTACCGTGCTGGAGTATG
GGAGGGGGAATCGGAATACAGGGTGTAGCGGTGAAATGCGTTGATATCCTGTAGAACACCGGAGGCGAAGGCGGATTCCT
TGAACATCACTGACGCTGAGGCGCGAAAGTCGGGGGAGCAAACAGGATTAGATACCCTTGTAGTCC
>t0000716_reg-Y-4;size=5;
CCTACGGGTGGCTGCAGTGAGGAATATTGGTCAATGGGAGGAATCCTGAACCAGCCATGCCGCGTGCGGGAAGAAGGCCC
TACGGGTTGTAAACCGCTTTTGCCCGGGAGTAATAAGGGGGGTGCGCCCCCCGATGAGAGTACCGGGCGAATAAGCATCG
GCTAACTCCGTGCCAGCAGCCGCGGTAATACGGAGGATGCGAGCGTTATCCGGATTTATTGGGTTTAAAGGGTGCGCAGG
CGGCGCGGTAAGTCAGCGGTGAAATGTCCCGGCTCAACCGGGGAGCTGCCGTTGATACTGTCGTGCTTGAGTGCGAACGG
CGCCGGCGGAATGTGTGGTGTAGCGGTGAAATGCATAGATATCACACAGAACACCGATCGCGAAGGCAGCTGGCGAGGAC
GCAACTGACGCTGAGGCACGAAGGCGTGGGGATCGAACAGGATTAGATACCCCGGTAGTCC
>t0011459_reg-Y-4;size=5;
CCTACGGGCGGCTGCAGTGGGGAATCTTCCGCAATGGGCGAAAGCCTGACGGAGCAACGCCGCGTGAGTGAAGAAGGGTT
TCGGCTCGTAAAGCTCTGTTGACGGGGACGAATGTGCAAGATGCGAATAGTTTCTTGCAATGACGGTACCCGTCGAGGAA
GCCACGGCTAACTACGTGCCAGCAGCCGCGGTAATACGTAGGTGGCGAGCGTTGTCCGGAATTATTGGGCGTAAAGGGAG
CGCAGGCGGGAAGGCAAGTCAGTCTTAAAAGTGCGGGGCTCAACCCCGTGATGGGATTGAAACTGTCTTTCTTGAGTGCA
GGAGAGGAAAGCGGAATTCCTAGTGTAGCGGTGAAATGCGTAGATATTAGGAGGAACACCAGTGGCGAAGGCGGCTTTCT
GGACTGTAACTGACGCTGAGGCTCGAAAGCGTGGGGAGCGAACAGGATTAGATACCCCAGTAGTCC
>t0011942_reg-Y-4;size=5;
CCTACGGGGGGCAGCAGTGGGGAATATTGGGCAATGGGGGAAACCCTGACCCAGCAACGCCGCGTGAAGGAAGAAGGCTT
TCGGGTTGTAAACTTCTTTTACCAGGGACGAAGGACGTGACGGTACCTGGAGAAAAAGCCACGGCTAACTACGTGCCAGC
AGCCGCGGTAATACGTAGGTGGCAAGCGTTGTCCGGAATTACTGGGTGTAAAGGGCGTGTAGGCGGAGCAGCAAGTCAGA
AGTGAAATCTCCGGGCTTAACCCGGAAACTGCTTTTGAAACTGTTGCCCTTGAGTATCGGAGAGGCAGGCGGAATTCCTA
GTGTAGCGGTGAAATGCGTAGATATTAGGAGGAACACCAGTGGCGAAGGCGGCCTGCTGGACGACAACTGACGCTGAGGC
GCGAAAGCGTGGGGAGCAAACAGGATTAGATACCCTGGTAGTCC
>t0028380_reg-Y-4;size=5;
CCTACGGGAGGCTGCAGTCGAGGATCATTTGCAATGGGCGAAAGCCTGACAATGCGACGCTGCGTGGAGGATGAAGGCCT
TCGGGTTGTAAACTCCTGTCATGGGGGAACAGGCGAGGATACCTAATACGTATTTAAGTTGAGTGTACCCCAAGAGGAAT
TGGCGGCTAACTCTGTGCCAGCAGCCGCGGTAATACAGAGGCCAAGAGCGTTGTTCGGATTTACTGGGCGTAAAGGGCGC
GTAGGCGGCGAGGCGTGTCGGATGTGAAATCTCCGGGCTCAACCCGGAAAGTGCGTCCGAAACTACCTTGCTGGAGTCCG
GGAGGGGGAATCGGAATACAGGGTGTAGCGGTGAAATGCGTTGATATCCTGTAGAACACCGGAGGCGAAGGCGGATTCCT
TGAACGGTACTGACGCTGAGGCGCGAAAGTCGGGGGAGCAAACAGGATTAGATACCCCAGTAGTCC
>t0025528_reg-Y-4;size=5;
CCTACGGGTGGCTGCAGTCGAGGATCATTTGCAATGGGCGAAAGCCTGACAATGCGACGCTGCGTGGAGGATGAAGGCCT
TCGGGTTGTAAACTCCTGTCATGGGGGAACAGGCGAGGATACCTAATACGTATCTTAGTTGAGTGTACCCCAAGAGGAAT
TGGCGGCTAACTCTGTGCCAGCAGCCGCGGTAATACAGAGGCCAAGAGCGTTGTTCGGATTTACTGGGCGTAAAGGGCGC
GTAGGCGGCGAGGCGTGTCGGATGTGAAATCTCCGGGCTCAACCCGGAAAGTGCGTCCGAAACTACCTTGCTGGAGTCCG
GGAGAGGGAATCGGAATACAGGGTGTAGCGGTGAAATGCGTTGATATCCTGTAGAACACCGGAGGCGAAGGCGGATTCCT
TGAACGGTACTGACGCTGAGGCGCGAAAGTCGGGGGAGCAAACAGGATTAGATACCCCGGTAGTCC
>t0009651_reg-Y-4;size=5;
CCTACGGGTGGCTGCAGTGAGGAATATTGGACAATGGCCGGAAGGCTGATCCAGCCATGCCGCGTGCGGGAAGGCGGCCC
TATGGGTTGTAAACCGCTTTTGCGGGGGAGCAATAAGGTGCACGCGTGCACCGATGAGAGTACCCTGCGAATAAGCATCG
GCTAACTCCGTGCCAGCAGCCGCGGTAATACGGAGGATGCAAGCGTTATCCGGATTTATTGGGTTTAAAGGGTGCGTAGG
CGGTTTGCTAAGCGGGAGGTGAAATGCCGGCGCTCAACGTCGGAAGTGCCTCCCGAACTGGTGGACTGGAATGACTCTGC
CGTGGGAGGAATGTGTAGTGTAGCGGTGAAATGCTTAGAGATTACACAGAACACCGATTGCGAAGGCATCTCACGAAGGG
TTGATTGACGCTGAGGCACGAAAGCGTGGGGATCAAACAGGATTAGATACCCTTGTAGTCC
>t0009032_reg-Y-4;size=5;
CCTACGGGGGGCTGCAGTGAGGAATATTGGTCAATGGGCGGGAGCCTGAACCAGCCAAGTAGCGTGCAGGACGACGGCCC
TACGGGTTGTAAACTGCTTTTATACGGGGATAAAGTTCACCACGTGTGGTGTTTTGTAGGTACCGTATGAATAAGGACCG
GCTAATTCCGTGCCAGCAGCCGCGGTAATACGGAAGGTCCGGGCGTTATCCGGATTTATTGGGTTTAAAGGGAGCGCAGG
CTGGCTGTTAAGCGTGACGTGAAATGTACCGGCTCAACCGGTGAGTTGCGTCGCGAACTGGCGGTCTTGAGTGCGTGCGA
GGGCGGCGGAATTCGTGGTGTAGCGGTGAAATGCTTAGATATCACGAGGACCTCCGATTGCGAAGGCAGCTGCCCAGTCC
GTAACTGACGCTAATGCTCGAAGGTGCGGGTATCGAACAGGATTAGATACCCTAGTAGTCC
>t0018657_reg-Y-4;size=5;
CCTACGGGAGGCTGCAGTGGGGAATATTGGGCAATGGGCGAAAGCCTGACCCAGCAACGCCGCGTGAAGGAAGAAGGTCT
TCGGATTGTAAACTTCTTTTATGAGGGACGAAGGACGTGACGGTACCTCATGAATAAGCCACGGCTAACTACGTGCCAGC
AGCCGCGGTAATACGTAGGTGGCGAGCGTTATCCGGATTTACTGGGTGTAAAGGGCGCGTAGGCGGGGATGCAAGTCAGA
TGTGAAATCCATGGGCTCAACCCATGAACTGCATTTGAAACTGTATTTCTTGAGTGCTGGAGAGGTAGACGGAATTCCTT
GTGTAGCGGTGAAATGCGTAGATATAAGGAAGAACACCAGTGGCGAAGGCGGTCTACTGGACAGTAACTGACGCTGAGGC
GCGAAAGCGTGGGGAGCAAACAGGATTAGATACCCTTGTAGTCC
>t0024265_reg-Y-4;size=5;
CCTACGGGTGGCTGCAGTGGGGAATATTGGACAATGGGGGAAACCCTGATCCAGCGACGCCGCGTGAGTGAAGAAGTATT
TCGGTATGTAAAGCTCTATCAGCAGGGAAGATGATGACGGTACCTGACTAAGAAGCACCGGCTAAATACGTGCCAGCAGC
CGCGGTAATACGTATGGTGCAAGCGTTATCCGGATTTACTGGGTGTAAAGGGAGCGTAGGCGGCCGTGCAAGTCAGGTGT
GAAATCCCGGGGCTCAACCCCGGTACTGCACTTGAAACTGCGTGGCTGGAGTACAGGAGAGGCAGGCGGAATTCCTAGTG
TAGCGGTGAAATGCGTAGATATTAGGAAGAACACCGGTGGCGAAGGCGGCCTGCTGGACTGGATACTGACGCTGAGGCTC
GAAAGCGTGGGGAGCAAACAGGATTAGATACCCCGGTAGTCC
>t0024185_reg-Y-4;size=5;
CCTACGGGCGGCTGCAGTGAGGAATATTGGTCAATGGGCGAGAGCCTGAACCAGCCAAGTAGCGTGCAGGACGACTGCCC
TATGGGTTGTAAACTGCTTTTATGCGGGAATAAAGTCAGGTACGTGTACCTGTTTGTATGTACCGCATGAATAAGGACCG
GCTAATTCCGTGCCAGCAGCCGCGGTAATACGGAAGGTCCGGGCGTTATCCGGATTTATTGGGTTTAAAGGGAGCGCAGG
CGGGAGATTAAGCGTGACGTGAAATGTAGCCGCTCAACGGCTGAACTGCGTCGCGAACTGGTTTTCTTGAGTGGGTACGA
CGTTGGCGGAATTCGTGGTGTAGCGGTGAAATGCTTAGATATCACGAAGAACCCCGATTGCGAAGGCAGCCGACGAGTCC
CCAACTGACGCTAATGCTCGAAAGTGCGGGTATCGAACAGGATTAGATACCCTAGTAGTCC
>t0023966_reg-Y-4;size=5;
CCTACGGGTGGCTGCAGTGAGGAATATTGGTCAATGGGCGAGAGCCTGAACCAGCCAAGTCGCGTGAAGGATGAAGGTTC
TATGGATTGTAAACTTCTTTTGTCCGAGGGTAAAAAAGGCTACGTGTAGCTTCTTGCAAGTATCGGACGAATAAGCATCG
GCTAACTCCGTGCCAGCAGCCGCGGTAATACGGAGGATGCGAGCGTTATCCGGATTTATTGGGTTTAAAGGGTGCGTAGG
TGGTTTGTTAAGTTTGTGGTGAAAGCGTGCGGCTCAACCGTACCAAGCCATGAAAACTGGCGAACTTGAGTGCAAACGAG
GTAGGCGGAATGTGATGTGTAGCGGTGAAATGCTTAGATATGTCACAGAACCCCGATTGCGAAGGCAGCTTACCAGCATG
CAACTGACACTGAGGCACGAAAGCGTGGGTATCAAACAGGATTAGATACCCTGGTAGTCC
>t0007203_reg-Y-4;size=5;
CCTACGGGCGGCTGCAGTAGGGAATATTGCACAATGGAGGAAACTCTGATGCAGCCATGCCGCGTGTGTGAAGAAGGCCT
TCGGGTTGTAAAGCACTTTCGGAGGGGAGGAGAATGACGTTACCCTCAGAAGAAGCACCGGCTAACTCCGTGCCAGCAGC
CGCGGTAATACGGAGGGTGCAAGCGTTAATCGGAATAACTGGGCGTAAAGGGCATGCAGGCGGTTAAACAAGTAGGATGT
GAAATCCCCGGGCTCAACCTGGGAGCTGCATACTAAACTGTTTAACTAGAGTATTGCAGGGGGAGACGGAATTCCAGGTG
TAGCGGTGGAATGCGTAGATATCTGGAAGAACACCAAAGGCGAAGGCAGTCTCCTGGGCAAATACTGACGCTCATATGCG
AAAGCGTGGGTAGCAAACAGGATTAGATACCCGAGTAGTCC
>t0003813_reg-Y-4;size=5;
CCTACGGGGGGCTGCAGTGAGGAATATTGGTCAATGGGCGCGAGCCTGAACCAGCCAAGTAGCGTGCAGGACGACGGCCC
TATGGGTTGTAAACTGCTTTTATGCGGGGATAAAGTGCGGCACGTGTGCCGTTTTGTAGGTACCGCATGAATAAGGACCG
GCTAATTCCGTGCCAGCAGCCGCGGTAATACGGAAGGTCCGGGCGTTATCCGGATTTATTGGGTTTAAAGGGAGCGCAGG
CGGAGGCTTAAGCGTGACGTGAAATGTAGCCGCTCAACGGCTGAGTTGCGTCGCGAACTGGGTTTCTTGAGTGAGTGCGA
CGTCAGCGGAATTCGTGGTGTAGCGGTGAAATGCTTAGATATCACGAAGAACCCCGATTGCGAAGGCAGCTGACGAGCCC
TTTACTGACGCTAAAGCTCGAAGGTGCGGGTATCGAACAGGATTAGATACCCCAGTAGTCC
>t0023213_reg-Y-4;size=5;
CCTACGGGTGGCTGCAGTGAGGAATATTGGACAATGGCCGAGAGGCTGATCCAGCCATGCCGCGTGCGGGAGGACGGCCC
TATGGGTTGTAAACCGCTTTTGTCAGGGGGCAATAAGGTCTACGTGTAGACTGATGAGAGTACCTGGCGAATAAGCATCG
GCTAACTCCGTGCCAGCAGCCGCGGTAATACGGAGGATGCAAGCGTTATCCGGATTTATTGGGTTTAAAGGGTGCGTAGG
CGGAGTCTTAAGCGTGAGGTGAAATGCCACTGCTCAACAGTGGAACTGCCTCGCGAACTGGGATTCTGGAATGCCCCTGC
CGTGGGAGGAATGTGTGGTGTAGCGGTGAAATGCATAGAGATCACACAGAACACCGATTGCGAAGGCATCTCACGAAGGG
GTGATTGACGCTGAGGCACGAAAGCGTGGGGATCAAACAGGATTAGATACCCGTGTAGTCC
>t0013377_reg-Y-4;size=5;
CCTACGGGGGGCTGCAGTCGAGGATCATTCGCAATGGGCGCAAGCCTGACGATGCGACGCTGCGTGGAGGACGAAGGCCC
TCGGGTCGTAAACTCCTGTCAGAGGGGAAAAGGGCGCCCTCCCGATAACGGAGGAGCGCTTGATGGTACCCTCAGAGGAA
GCCACGGCTAACTCTGTGCCAGCAGCCGCGGTAATACAGAGGTGGCGAGCGTTGTTCGGATTTACTGGGCGTAAAGGGTG
CGTAGGCGGCGACGTGTGCCGGACGTGAAATCCCGGGGCTCACCCCCGGCGCGTGCGTACGGGACTGCGTCGCTAGGGTT
CGGGAGAGGAGATCGGAACGCAGGGTGTAGCGGTGAAATGCGTTGATATCCTGCGGAACACCGGAGGCGAAGGCGGATCT
CTTGCACGACACCGACGCTGAGGCACGAAAGCGTGGGGAGCAAACAGGATTAGATACCCTGGTAGTCC
>t0007077_reg-Y-4;size=5;
CCTACGGGGGGCTGCAGTGAGGAATATTGGTCAATGGGCGGAAGCCTGAACCAGCCAAGTAGCGTGCAGGAAGACGGCCC
TATGGGTTGTAAACTGCTTTTATGCGGGAATAAAGAGGCCCACGTGTGGGCCGTTGCATGTACCGCATGAATAAGGACCG
GCTAATTCCGTGCCAGCAGCCGCGGTAATACGGAAGGTCCGGGCGTTATCCGGATTTATTGGGTTTAAAGGGAGCGTAGG
CCGGTTTTTAAGCGTGTTGTGAAATGTGTGGGCTCAACCTATGCACTGCAGCGCGAACTGGAGACCTTGAGTGCGCGGGA
AGCCGGCGGAATTCGTTGTGTAGCGGTGAAATGCTTAGATATGACGAAGACCTCCGATTGCGAAGGCAGCTGGCTGTAGC
GTTACTGACGCTGAAGCTCGAAAGCGTGGGTATCGAACAGGATTAGATACCCGGGTAGTCC
>t0024569_reg-Y-4;size=5;
CCTACGGGGGGCTGCAGTGAGGAATATTGGTCAATGGACGTAAGTCTGAACCAGCCAAGTAGCGTGCAGGATGACGGCCC
TATGGGTTGTAAACTGCTTTTATATAGGGATAAAGTGCACTACGTGTAGTGTTTTGTAGGTACTATATGAATAAGGACCG
GCTAATTCCGTGCCAGCAGCCGCGGTAATACGGAAGGTCCGGGCGTTATCCGGATTTATTGGGTTTAAAGGGAGCGCAGG
CTGATGATTAAGCGTGACGTGAAATGTAGCCGCTCAACGGCTGAACTGCGTCGCGAACTGGTTATCTTGAGTGAGTTCGA
TGTTGGCGGAATTCGTGGTGTAGCGGTGAAATGCTTAGATATCACGAAGAACTCCGATTGCGAAGGCAGCCAACAAGGCC
TTTACTGACGCTAAAGCTCGAAGGTGCGGGTATCGAACAGGATTAGATACCCGAGTAGTCC
>t0080477_reg-Y-4;size=5;
CCTACGGGGGGCTGCAGTGAGGAATATTGGTCAATGGTCGAGAGACTGAACCAGCCAAGTAGCGTGCAGGATGACGGCCC
TATGGGTTGTAAACTGCTTTTATGCGGGGATAAAGTGACGTACGTGTACGTTTTTGTAGGTACCGCATGAATAAGGACCG
GCTAATTCCGTGCCAGCAGCCGCGGTAATACGGAAGGTCCGGGCGTTATCCGGATTTATTGGGTTTAAAGGGAGCGCAGG
CGGAGGCTTAAGCGTGACGTGAAATGTAGCCGCTCAACGGCTGAGTTGCGTCGCGAACTGGGTTTCTTGAGTGAGTGCGA
CGTCAGCGGAATTCGTGGTGTAGCGGTGAAATGCTTAGATATCACGAAGAACCCCGATTGCGAAGGCAGCTGACGAGCCC
TTTACTGACGCTAAAGCTCGAAGGTGCGGGTATCGAACAGGATTAGATACCCTTGTAGTCC
>t0001965_reg-Y-4;size=5;
CCTACGGGAGGCTGCAGTGGGGAATATTGCACAATGGGCGCAAGCCTGATGCAGCGATGCCGCGTGAGGGAAGAAGGTTT
TCGGATTGTAAACCTCTGTCATCGGGGACGAAAATGACGGTACCCGAGAAGGAAGCTCCGGCTAACTACGTGCCAGCAGC
CGCGGTAATACGTAGGGAGCAAGCGTTATCCGGAATTACTGGGTGTAAAGGGAGTGTAGGCGGGACTGCAAGTCAGATGT
GAAATATGCCGGCTCAACTGGCAGACTGCATTTGAAACTGTGGTTCTTGAGTGAAGTAGAGGTAAGCGGAATTCCTAGTG
TAGCGGTGAAATGCGTAGATATTAGGAGGAACATCAGTGGCGAAGGCGGCTTACTGGGCTTTAACTGACGCTGAGGCTCG
AAAGCGTGGGGAGCAAACAGGATTAGATACCCGGGTAGTCC
>t0006786_reg-Y-4;size=5;
CCTACGGGGGGCTGCAGTGAGGAATATTGGTCAATGGACGGAAGTCTGAACCAGCCAAGTAGCGTGCAGGATGACGGCCC
TATGGGTTGTAAACTGCTTTTATACAGGGATAAAGTGAGGGACGTGTCCCTTTTTGTAGGTACTGTATGAATAAGGACCG
GCTAATTCCGTGCCAGCAGCCGCGGTAATACGGAAGGTCCGGGCGTTATCCGGATTTATTGGGTTTAAAGGGAGCGCAGG
CTGATGATTAAGCGTGACGTGAAATGTAGCCGCTCAACGGCTGAACTGCGTCGCGAACTGGTTATCTTGAGTGAGTTCGA
TGTTGGCGGAATTCGTGGTGTAGCGGTGAAATGCTTAGATATCACGAAGAACTCCGATTGCGAAGGCAGCCAACAAGGCC
TTTACTGACGCTAAAGCTCGAAGGTGCGGGTATCGAACAGGATTAGATACCCCAGTAGTCC
>t0018439_reg-Y-4;size=5;
CCTACGGGAGGCTGCAGTGAGGAATATTGGTCAATGGTCGAGAGACTGAACCAGCCAAGTAGCGTGCAGGATGACGGCCC
TATGGGTTGTAAACTGCTTTTATGCGGGGATAAAGTGACGTACGTGTACGTTTTTGTAGGTACCGCATGAATAAGGACCG
GCTAATTCCGTGCCAGCAGCCGCGGTAATACGGAAGGTCCGGGCGTTATCCGGATTTATTGGGTTTAAAGGGAGCGCAGG
CGGAGGCTTAAGCGTGACGTGAAATGTAGCCGCTCAACGGCTGAGTTGCGTCGCGAACTGGGTTTCTTGAGTGAGTGCGA
CGTCAGCGGAATTCGTGGTGTAGCGGTGAAATGCTTAGATATCACGAAGAACCCCGATTGCGAAGGCAGCTGACGAGCCC
TTTACTGACGCTAAAGCTCGAAGGTGCGGGTATCGAACAGGATTAGATACCCGAGTAGTCC
>t0024899_reg-Y-4;size=5;
CCTACGGGTGGCTGCAGTGAGGAATATTGGTCAATGGGCGTGAGCCTGAACCAGCCAAGTAGCGTGCAGGATGACTGCCC
TATGGGTTGTAAACTGCTTTTATCAGGGAATAAAGTGAGGCACGTGTGCCTTTTTGTATGTACCTGATGAATAAGGACCG
GCTAATTCCGTGCCAGCAGCCGCGGTAATACGGAAGGTCCGGGCGTTATCCGGATTTATTGGGTTTAAAGGGAGCGCAGG
CGGAAGGTTAAGCGTGACGTGAAATGTACCGGCTCAACCGGTGATGTGCGTCGCGAACTGGCTTTCTTGAGTGAGTACGA
CGCTGGCGGAATTCGTGGTGTAGCGGTGAAATGCTTAGATATCACGAAGAACTCCGATTGCGAAGGCAGCCGGCGAGTCC
TCAACTGACGCTAATGCTCGAAAGTGCGGGTATCGAACAGGATTAGATACCCCAGTAGTCC
>t0005974_reg-Y-4;size=5;
CCTACGGGGGGCTGCAGTCGAGGATCATTCGCAATGGGGGAAACCCTGACGATGCGACGCTGCGTGGAGGATGAAGGCCT
TCGGGTTGTAAACTCCTGTCATTGGGGAAAAGGAGAGGGGGCCCAACACGTCCCCGATTTGATGGTACCCAAAGAGGAAG
AGACGGCTAACTCTGTGCCAGCAGCCGCGGTAATACAGAGGTCTCGAGCGTTGTTCGGATTTACTGGGCGTAAAGGGCGC
GTAGGCGGCGAGGCGTGTCGGATGTGAAATCTCCGGGCTCAACCCGGAAAGTGCGTCCGAAACTGCCCCGCTCGAGTGCG
GGATGGGGAATCGGAATGCAGGGTGTAGCGGTGAAATGCGTTGATATCCTGCAGAACACCGGAGGCGAAGGCGGATTCCT
GGAACGCAACTGACGCTGAGGCGCGAAAGTCGGGGGAGCAAACAGGATTAGATACCCTTGTAGTCC
>t0008903_reg-Y-4;size=5;
CCTACGGGTGGCTGCAGTAGGGAATATTGCACAATGGAGGAAACTCTGATGCAGCCATGCCGCGTGTGTGAAGAAGGCCT
TCGGGTTGTAAAGCACTTTCGGAGGGGAGGAGAATGACGTTACCCTCAGAAGAAGCACCGGCTAACTCCGTGCCAGCAGC
CGCGGTAATACGGAGGGTGCAAGCGTTAATCGGAATAACTGGGCGTAAAGGGCATGCAGGCGGTTAAACAAGTAGGATGT
GAAATCCCCGGGCTCAACCTGGGAGCTGCATACTAAACTGTTTAACTAGAGTATTGCAGGGGGAGACGGAATTCCAGGTG
TAGCGGTGGAATGCGTAGATATCTGGAAGAACACCAAAGGCGAAGGCAGTCTCCTGGGCAAATACTGACGCTCATATGCG
AAAGCGTGGGTAGCAAACAGGATTAGATACCCTAGTAGTCC
>t0008899_reg-Y-4;size=5;
CCTACGGGGGGCTGCAGTGAGGAATATTGGTCAATGGACGGAAGTCTGAACCAGCCATGCCGCGTGGAGGAAGAAGGTCC
TATGGGTTGTAAACTCCTTTTGTTCGAGAGTAATAAGTGGGATGCGTCCCACGATGAGAGTATCGGACGAATAAGCATCG
GCTAACTCCGTGCCAGCAGCCGCGGTAATACGGAGGATGCAAGCGTTATCCGGATTTATTGGGTTTAAAGGGTGCGCAGG
CGGCGCGTTAAGTCAGCGGTGAAATCTCCCGGCTCAACCGGGGAACTGCCATTGATACTGGCGTGCTAGAGTACGGACGG
CGCCGGCGGAATGTGTCATGTAGCGGTGAAATGCTTAGATATGCCACAGAACACCGATCGCGAAGGCAGCTGGCGAGGCC
GGTACTGACGCTCAGGCACGAAAGCGTGGGGATCAAACAGGATTAGATACCCGAGTAGTCC
>t0005925_reg-Y-4;size=5;
CCTACGGGTGGCTGCAGTGAGGAATATTGGTCAATGGGCGGAAGCCTGAACCAGCCAAGTAGCGTGTGGGACGACGGCCC
TACGGGTTGTAAACCACTTTTTCGCGGGGATAACCGCCGGGCTGCGGCCCGGCCTGCAGGTACCGCGTGAATAAGGACCG
GCTAATTCCGTGCCAGCAGCCGCGGTAATACGGAAGGTCCGGGCGTTATCCGGATTTATTGGGTTTAAAGGGAGCGTAGG
CGGGAGCTTAAGCGTGTTGTGAAAAGTCGGGGCTCAACCCCGTCCGTGCAGCGCGAACTGGGCTCCTTGAGTGCGCGGGA
GGCACGCGGAATTCGTGGTGTAGCGGTGAAATGCTTAGATATCACGAAGAACTCCGATTGCGAAGGCAGCGTGCCGTAGC
GTTACTGACGCTGAAGCTCGAAGGTGCGGGTATCGAACAGGATTAGATACCCGTGTAGTCC
>t0009890_reg-Y-4;size=5;
CCTACGGGGGGCTGCAGTGAGGAATATTGGACAATGGCCGGAAGGCTGATCCAGCCATGCCGCGTGAAGGATAAGGTCCT
ATGGATTGTAAACTTCTTTTGAGTGGGAGCAATAAGGATGTCGAGACATCCGATGAGAGTACCATTCGAATAAGCATCGG
CTAACTCCGTGCCAGCAGCCGCGGTAATACGGAGGATGCGAGCGTTATCCGGATTTATTGGGTTTAAAGGGTGCGTAGGC
GGTTTGTCAAGTCAGCGGTGAAACGCAAGGGCTTAACCCTTGACCTGCCGTTGAAACTGATTGACTAGAATGCGGATGCT
GTGGGAGGAATGTGTGGTGTAGCGGTGAAATGCATAGATATCACACAGAACACCGATTGCGAAGGCATCTCACAAATCCG
TGATTGACGCTGAGGCACGAAAGTGTGGGGATCAAACAGGATTAGATACCCTAGTAGTCC
>t0009872_reg-Y-4;size=5;
CCTACGGGCGGCTGCAGTCGAGAATCATTCGCAATGGGCGAAAGCCTGACGGTGCGACGTCGCGTGGAGGATGAAGGTCT
TCGGATTGTAAACTCCTGTCATGTGGAATAAACGGCCTCTGTGCGAACACCACGGAGGAATGATAGTACCACAGGAGGAA
GAGACGGCTAACTCTGTGCCAGCAGCCGCGGTAATACAGAGGTCTCGAGCGTTGTTCGGATTTACTGGGCGTAAAGGGAG
CGTAGGCGGTTCGGTGTGTTGAATGTGAAATCCCACGACTCAATCGTGGACATGCATTCAAAACTGCCGGACTGGAGTAC
TGGAGAGGAAAGCGGAATTCCTGGTGTAGCGGTGAAATGCGTAGATATCAGGAGGAACACCGATGGCGAAGGCAGCTTTC
TGGACAGATACTGACGCTGAGGCTCTAAAGTTAGGGGAGCAAACAGGATTAGATACCCGAGTAGTCC
>t0009757_reg-Y-4;size=5;
CCTACGGGGGGCAGCAGTGGGGAATATTGCACAATGGGGGAAACCCTGATGCAGCGACGCCGCGTGAGTGAAGAAGTATT
TCGGTATGTAAAGCTCTATCAGCAGGGAAGAAAATGACGGTACCTGACTAAGAAGCCCCGGCTAAATACGTGCCAGCAGC
CGCGGTAATACGTATGGGGCAAGCGTTATCCGGATTTACTGGGTGTAAAGGGAGCGCAGGCGGCAAGGCAAGTCAGAAGT
GAAAACCCGGGGCTCAACCCCGTGATTGCTTTTGAGACTGTTTAGCTGGAGTGCAGGAGGGGCAAGCGGAATTCCTAGTG
TAGCGGTGAAATGCGTAGATATTAGGAAGAACACCGGTGGCGAAGGCGGCTTGCTGGACTGTAACTGACGCTGAGGCTCG
AAGGCGTGGGGAGCAAACAGGATTAGATACCCTTGTAGTCC
>t0011912_reg-Y-4;size=5;
CCTACGGGTGGCTGCAGTCGAGGATCATTTGCAATGGGCGAAAGCCTGACAATGCGACGCTGCGTGGAGGATGGAGGCCT
TCGGGTTGTAAACTCCTGTCATGGGGGAACAGGCGAGGAAACCTAACACGTTTCTTAGTTGAGTGTACCCCAAGAGGAAT
TGGCGGCTAACTCTGTGCCAGCAGCCGCGGTAATACAGAGGCCAAGAGCGTTGTTCGGATTTACTGGGCGTAAAGGGCGC
GTAGGCGGCCCGCTAAGTCGGATGTGAAATCTCCGGGCTCAACCCGGAAAGTGCGTCCGAAACTGGCGGGCTCGAGGCCG
GGAGGGGGAATCGGAACGCAGGGTGTAGCGGTGAAATGCGTTGATATCCTGCAGAACACCGGAGGCGAAGGCGGATTCCT
TGAACGGTTCTGACGCTGAGGCGCGAAAGTCGGGGGAGCAAACAGGATTAGATACCCTAGTAGTCC
>t0003864_reg-Y-4;size=5;
CCTACGGGCGGCTGCAGTCGAGGATCATTCGCAATGGGCGAAAGCCTGACGATGCGACGCTGCGTGGAGGATGAAGGCCC
TCGGGTTGTAAACTCCTGTCATGGGGGAAAAGGAAACGGGACCCAACACGTCCCCGATTTGATGGTACCCCAAGAGGAAG
CGACGGCTAACTCTGTGCCAGCAGCCGCGGTAATACAGAGGTCGCGAGCGTTGTTCGGATTTACTGGGCGTAAAGGGCGC
GTAGGCGGCGAGGCGTGTCGGATGTGAAATCTCCGGGCTCAACCCGGAAAGTGCGTCCGAAACTGCCCCGCTAGAGTTCG
GGAGAGGGAATCGGAATGCAGGGTGTAGCGGTGAAATGCGTTGATATCCTGCAGAACACCGGAGGCGAAGGCGGATTCCT
GGAACGAAACTGACGCTCAGGCGCGAAAGCCGGGGGAGCAAACAGGATTAGATACCCGAGTAGTCC
>t0001882_reg-Y-4;size=5;
CCTACGGGAGGCTGCAGTGAGGAATATTGGTCAATGGACGGAAGTCTGAACCAGCCATGCCGCGTGGAGGAAGAAGGTCC
TATGGGTTGTAAACTCCTTTTGTTCGAGAGTAATAAGTGGGATGCGTCCCACGATGAGAGTATCGGACGAATAAGCATCG
GCTAACTCCGTGCCAGCAGCCGCGGTAATACGGAGGATGCAAGCGTTATCCGGATTTATTGGGTTTAAAGGGTGCGCAGG
CGGCGCGTTAAGTCAGCGGTGAAATCTCCCGGCTCAACCGGGGAACTGCCATTGATACTGGCGTGCTAGAGTACGGACGG
CGCCGGCGGAATGTGTCATGTAGCGGTGAAATGCTTAGATATGCCACAGAACACCGATCGCGAAGGCAGCTGGCGAGGCC
GGTACTGACGCTCAGGCACGAAAGCGTGGGGATCAAACAGGATTAGATACCCGAGTAGTCC
>t0038533_reg-Y-4;size=5;
CCTACGGGGGGCTGCAGTGAGGAATATTGGACAATGGCCGAGAGGCTGATCCAGCCATGCCGCGTGCGGGAAGACGGCCC
TATGGGTTGTAAACCGCTTTTGTTGGGGAGCAATAAGGTCCACGTGTGGATCGATGAGAGTACCCAGCGAATAAGCATCG
GCTAACTCCGTGCCAGCAGCCGCGGTAATACGGAGGATGCAAGCGTTATCCGGATTTATTGGGTTTAAAGGGTGCGTAGG
CGGATGCCTAAGCGTGAGGTGAAATCCCCGGGCTCAACCTGGGAACTGCCTCGCGAACTGGGTATCTGGAATGTCCGTGC
CGTGGGAGGAATGTGTGGTGTAGCGGTGAAATGCATAGAGATCACACAGAACACCGATTGCGAAGGCATCTCACGAACGG
ATGATTGACGCTGAGGCACGAAAGCGTGGGGATCAAACAGGATTAGATACCCCTGTAGTCC
>t0038239_reg-Y-4;size=5;
CCTACGGGGGGCTGCAGTGGGGAATATTGCACAATGGGCGCAAGCCTGATGCAGCGATGCCGCGTGAGGGAAGAAGGTTT
TCGGATTGTAAACCTCTGTCATCGGGGACGAAAATGACGGTACCCGAGAAGGAAGCTCCGGCTAACTACGTGCCAGCAGC
CGCGGTAATACGTAGGGAGCAAGCGTTATCCGGAATTACTGGGTGTAAAGGGAGTGTAGGCGGGACTGCAAGTCAGATGT
GAAATATGCCGGCTCAACTGGCAGACTGCATTTGAAACTGTGGTTCTTGAGTGAAGTAGAGGTAAGCGGAATTCCTAGTG
TAGCGGTGAAATGCGTAGATATTAGGAGGAACATCAGTGGCGAAGGCGGCTTACTGGGCTTTAACTGACGCTGAGGCTCG
AAAGCGTGGGGAGCAAACAGGATTAGATACCCCGGTAGTCC
>t0011867_reg-Y-4;size=5;
CCTACGGGTGGCTGCAGTGAGGAATATTGGTCAATGGGCGAGAGCCTGAACCAGCCAAGTAGCGTGCAGGATGACGGCCC
TATGGGTTGTAAACTGCTTTTATGCGGGGATAAAGTGGGCTACGCGTAGCCCTTTGCAGGTACCGCATGAATAAGGACCG
GCTAATTCCGTGCCAGCAGCCGCGGTAATACGGAAGGTCCGGGCGTTATCCGGATTTATTGGGTTTAAAGGGAGCGCAGG
CTGATGATTAAGCGTGACGTGAAATGTAGCCGCTCAACGGCTGAACTGCGTCGCGAACTGGTTATCTTGAGTGAGTTCGA
TGTGGGCGGAATTCGTGGTGTAGCGGTGAAATGCTTAGATATCACGAAGAACTCCGATTGCGAAGGCAGCCCACAAGGCC
TTTACTGACGCTAAAGCTCGAAGGTGCGGGTATCGAACAGGATTAGATACCCTAGTAGTCC
>t0036068_reg-Y-4;size=5;
CCTACGGGAGGCTGCAGTGAGGAATATTGGTCAATGGGCGAGAGCCTGAACCAGCCAAGTCGCGTGAAGGATGAAGGTTC
TATGGATTGTAAACTTCTTTTGTCCGAGGGTAAAAAAGGTCACGTGTGACTTCTTGCAAGTATCGGACGAATAAGCATCG
GCTAACTCCGTGCCAGCAGCCGCGGTAATACGGAGGATGCGAGCGTTATCCGGATTTATTGGGTTTAAAGGGTGCGTAGG
TGGTTTGTTAAGTTTGTGGTGAAAGCGTGCGGCTCAACCGTACCAAGCCATGAAAACTGGCGAACTTGAGTGCAAACGAG
GTAGGCGGAATGTGATGTGTAGCGGTGAAATGCTTAGATATGTCACAGAACCCCGATTGCGAAGGCAGCTTACCAGCATG
CAACTGACACTGAGGCACGAAAGCGTGGGTATCAAACAGGATTAGATACCCTAGTAGTCC
>t0002032_reg-Y-4;size=5;
CCTACGGGGGGCTGCAGTGGGGAATATTGCACAATGGGCGCAAGCCTGATGCAGCGATGCCGCGTGAGGGAAGAAGGTTT
TCGGATTGTAAACCTCTGTCATCGGGGACGAAAATGACGGTACCCGAGAAGGAAGCTCCGGCTAACTACGTGCCAGCAGC
CGCGGTAATACGTAGGGAGCAAGCGTTATCCGGAATTACTGGGTGTAAAGGGAGTGTAGGCGGGACTGCAAGTCAGATGT
GAAATATGCCGGCTCAACTGGCAGACTGCATTTGAAACTGTGGTTCTTGAGTGAAGTAGAGGTAAGCGGAATTCCTAGTG
TAGCGGTGAAATGCGTAGATATTAGGAGGAACATCAGTGGCGAAGGCGGCTTACTGGGCTTTAACTGACGCTGAGGCTCG
AAAGCGTGGGGAGCAAACAGGATTAGATACCCCTGTAGTCC
>t0004646_reg-Y-4;size=5;
CCTACGGGGGGCTGCAGTGGGGAATATTGGGCAATGGGCGAAAGCCTGACCCAGCAACGCCGCGTGAAGGATGAAGGTCT
TCGGATTGTAAACTTCTTTGATCAGGGACGAAACAAATGACGGTACCTGAAGAACAAGCCACGGCTAACTACGTGCCAGC
AGCCGCGGTAATACGTAGGTGGCGAGCGTTATCCGGATTTACTGGGTGTAAAGGGCGTGTAGGCGGCTCTGCAAGTCAGA
AGTGAAATTCCCGGGCTTAACTTGGGCGCTGCTTCTGAAACTGCAGAACTTGAGTACTGGAGAGGATAGTGGAATTCCTA
GTGTAGCGGTAAAATGCGTAGATATTAGGAGGAACACCAGTGGCGAAGGCGGCTATCTGGACAGTAACTGACGCTGAGGC
GCGAAAGCGTGGGGAGCAAACAGGATTAGATACCCCAGTAGTCC
>t0036604_reg-Y-4;size=5;
CCTACGGGAGGCTGCAGTGAGGAATATTGGTCAATGGTCGGAAGACTGAACCAGCCAAGTAGCGTGCAGGATGACGGCCC
TACGGGTTGTAAACTGCTTTTATGCGGGGATAAAGTCGGGGACGCGTTCCCCGTTTGCAGGTACCGCATGAATAAGGACC
GGCTAATTCCGTGCCAGCAGCCGCGGTAATACGGAAGGTCCGGGCGTTATCCGGATTTATTGGGTTTAAAGGGAGCGTAG
GCGGGAGCTTAAGCGTGCCGTGAAATGCCGGTGCTCAACGTTGGCACTGCGGCGCGAACTGGGTTTCTTGAGTGCGTGGG
AAGGCGGCGGAATTCGTGGTGTAGCGGTGAAATGCTTAGATATCACGAAGAACTCCGATTGCGAAGGCAGCTGCCTGTTG
CGCTACTGACGCTGAAGCTCGAAGGTGCGGGTATCGAACAGGATTAGATACCCCTGTAGTCC
>t0002090_reg-Y-4;size=5;
CCTACGGGGGGCTGCAGTGAGGAATATTGGTCAATGGGCGAGAGCCTGAACCAGCCAAGTAGCGTGCAGGACGACTGCCC
TATGGGTTGTAAACTGCTTTTATGCGGGAATAAAGTCAGGTACGTGTACCTGTTTGTATGTACCGCATGAATAAGGACCG
GCTAATTCCGTGCCAGCAGCCGCGGTAATACGGAAGGTCCGGGCGTTATCCGGATTTATTGGGTTTAAAGGGAGCGCAGG
CGGGAGATTAAGCGTGACGTGAAATGTAGCCGCTCAACGGCTGAACTGCGTCGCGAACTGGTTTTCTTGAGTGGGTACGA
CGTTGGCGGAATTCGTGGTGTAGCGGTGAAATGCTTAGATATCACGAAGAACCCCGATTGCGAAGGCAGCCGACGAGTCC
CCAACTGACGCTAATGCTCGAAAGTGCGGGTATCGAACAGGATTAGATACCCTAGTAGTCC
>t0069078_reg-Y-4;size=5;
CCTACGGGGGGCTGCAGTCGAGGATCATTTGCAATGGGCGAAAGCCTGACAATGCGACGCTGCGTGGAGGATGAAGGCCT
TCGGGTTGTAAACTCCTGTCATGGGGGAACAGGCGAGGGGAGTTAATACCTCCCTTAGTTGAGTGTACCCCAAGAGGAAT
TGGCGGCTAACTCTGTGCCAGCAGCCGCGGTAATACAGAGGCCAAGAGCGTTGTTCGGATTTACTGGGCGTAAAGGGCGC
GTAGGCGGCATGGCGTGTCGGATGTGAAATCTCCGGGCTCAACCCGGAAAGTGCGTCCGAAACTACCGTGCTGGAGTATG
GGAGGGGGAATCGGAATACAGGGTGTAGCGGTGAAATGCGTTGATATCCTGTAGAACACCGGAGGCGAAGGCGGATTCCT
TGAACATCACTGACGCTGAGGCGCGAAAGTCGGGGGAGCAAACAGGATTAGATACCCTTGTAGTCC
>t0001742_reg-Y-4;size=5;
CCTACGGGGGGCTGCAGTGAGGAATATTGGTCAATGGCCGCAAGGCTGAACCAGCCAAGTAGCGTGAGGGATGACCGCCC
TACGGGTCGTAAACCTCTTTTGCGCGGGAATAACCGCACCCACGCGTGGGTGCCTGCATGTACCGTGCGAATAAGCATCG
GCTAACTCCGTGCCAGCAGCCGCGGTAATACGGAGGATGCGAGCGTTATCCGGATTTATTGGGTTTAAAGGGAGCGCAGG
CGGCCGTTTAGGCCAGCCGTGAAATTTCCGCGCTTAACGCGGTCCTTGCGGTTGGAACCGGATGGCTTGAGTGGGGTACA
GGAAGGCGGAATTCGTGGTGTAGCGGTGAAATGCTTAGATATCACGAAGAACTCCGATTGCGAAGGCAGCTTTCCGGACC
TTTACTGACGCTCATGCTCGAAAGCGCGGGAATCAAACAGGATTAGATACCCTTGTAGTCC
>t0022072_reg-Y-4;size=5;
CCTACGGGCGGCTGCAGTGAGGAATATTGGTCAATGGGCGGAAGCCTGAACCAGCCAAGTAGCGTGCAGGAAGACGGCCC
TATGGGTTGTAAACTGCTTTTACCGGGGAATAAAGAGGCCTACGTGTAGGCCGTTGCATGTACCCGTTGAATAAGGACCG
GCTAATTCCGTGCCAGCAGCCGCGGTAATACGGAAGGTCCGGGCGTTATCCGGATTTATTGGGTTTAAAGGGAGCGTAGG
CCGGTTTTTAAGCGTGTTGTGAAATGTGTGGGCTCAACCTATGCACTGCAGCGCGAACTGGAGACCTTGAGTGCGCGGGA
AGCCGGCGGAATTCGTTGTGTAGCGGTGAAATGCTTAGATATGACGAAGACCTCCGATTGCGAAGGCAGCTGGCTGTAGC
GTTACTGACGCTGAAGCTCGAAAGCGTGGGTATCGAACAGGATTAGATACCCGTGTAGTCC
>t0009377_reg-Y-4;size=5;
CCTACGGGGGGCTGCAGTGGGGAATATTGCACAATGGGGGAAACCCTGATGCAGCGACGCCGCGTGAGTGAAGAAGCGTT
TCGGCGCGTAAAGCTCTGTCAGCAGGAAAGAAAATGACGGTACCTGACCAAGAAGCCCCGGCTAACTACGTGCCAGCAGC
CGCGGTAATACGTAGGGGGCAAGCGTTATCCGGATTTACTGGGTGTAAAGGGAGCGTAGACGGCGCGGCAAGTCCGAAGT
GAAAGGCGGGGGCCCAACCCCCGGACTGCTTTGGAAACTGTCATGCTTGAGTGCGGGAGGGGCAGGCGGAATTCCTAGTG
TAGCGGTGAAATGCGTAGATATTAGGAGGAACACCGGCGGCGAAGGCGGCCTGCTGGACCGTAACTGACGTTGAGGCTCG
AAGGCGTGGGGAGCAAACAGGATTAGATACCCTGGTAGTCC
>t0059243_reg-Y-4;size=5;
CCTACGGGTGGCTGCAGTGAGGAATATTGGTCAATGGGAGGAATCCTGAACCAGCCATGCCGCGTGCGGGAAGAAGGCCC
TACGGGTTGTAAACCGCTTTTGCACGGGAGTAATAAGTGGGGTGCGCCCCGCGATGAGAGTACCGTGCGAATAAGCATCG
GCTAACTCCGTGCCAGCAGCCGCGGTAATACGGAGGATGCGAGCGTTATCCGGATTTATTGGGTTTAAAGGGTGCGCAGG
CGGCGCGGTAAGTCAGCGGTGAAATGTCCCGGCTCAACCGGGGAGCTGCCGTTGATACTGTCGTGCTTGAGTGCGAACGG
CGCCGGCGGAATGTGTGGTGTAGCGGTGAAATGCATAGATATCACACAGAACACCGATCGCGAAGGCAGCTGGCGAGGAC
GCAACTGACGCTGAGGCACGAAGGCGTGGGGATCGAACAGGATTAGATACCCTAGTAGTCC
>t0021775_reg-Y-4;size=5;
CCTACGGGGGGCTGCAGTGAGGAATATTGGTCAATGGGCGCGAGCCTGAACCAGCCAAGTAGCGTGCAGGACGACTGCCC
TATGGGTTGTAAACTGCTTTTATCAGGGAATAAAGTGAGGCACGCGTGCCTTTTTGTATGTACCTGGTGAATAAGGACCG
GCTAATTCCGTGCCAGCAGCCGCGGTAATACGGAAGGTCCGGGCGTTATCCGGATTTATTGGGTTTAAAGGGAGCGCAGG
CGGGCTTTTAAGCGTGACGTGAAATGTGGCGGCTCAACCGCCGAACTGCGTCGCGAACTGGGGGCCTTGAGTGAGTACGA
CGTTGGCGGAATTCGTGGTGTAGCGGTGAAATGCTTAGATATCACGAAGAACCCCGATTGCGAAGGCAGCCGACGAGTCC
TTAACTGACGCTAAAGCTCGAAAGTGCGGGTATCGAACAGGATTAGATACCCCTGTAGTCC
>t0039193_reg-Y-4;size=5;
CCTACGGGCGGCTGCAGTGGGGAATATTGGACAATGGGGGAAACCCTGATCCAGCGACGCCGCGTGAGTGAAGAAGTATT
TCGGTATGTAAAGCTCTATCAGCAGGGAAGATGATGACGGTACCTGACTAAGAAGCACCGGCTAAATACGTGCCAGCAGC
CGCGGTAATACGTATGGTGCAAGCGTTATCCGGATTTACTGGGTGTAAAGGGAGCGTAGGCGGCCGTGCAAGTCAGGTGT
GAAATCCCGGGGCTCAACCCCGGTACTGCACTTGAAACTGCGTGGCTGGAGTACAGGAGAGGCAGGCGGAATTCCTAGTG
TAGCGGTGAAATGCGTAGATATTAGGAAGAACACCGGTGGCGAAGGCGGCCTGCTGGACTGGATACTGACGCTGAGGCTC
GAAAGCGTGGGGAGCAAACAGGATTAGATACCCCAGTAGTCC
>t0035184_reg-Y-4;size=5;
CCTACGGGCGGCTGCAGTGGGGAATATTGCACAATGGGGGAAACCCTGATGCAGCGACGCCGCGTGAGTGAAGAAGTATT
TCGGTATGTAAAGCTCTATCAGCAGGGAAGAAAATGACGGTACCTGACTAAGAAGCCCCGGCTAAATACGTGCCAGCAGC
CGCGGTAATACGTATGGGGCAAGCGTTATCCGGATTTACTGGGTGTAAAGGGAGCGCAGGCGGCAAGGCAAGTCAGAAGT
GAAAACCCGGGGCTCAACCCCGTGATTGCTTTTGAGACTGTTTAGCTGGAGTGCAGGAGGGGCAAGCGGAATTCCTAGTG
TAGCGGTGAAATGCGTAGATATTAGGAAGAACACCGGTGGCGAAGGCGGCTTGCTGGACTGTAACTGACGCTGAGGCTCG
AAGGCGTGGGGAGCAAACAGGATTAGATACCCTAGTAGTCC
>t0001708_reg-Y-4;size=5;
CCTACGGGAGGCTGCAGTGAGGAATATTGGTCAATGGACGGAAGTCTGAACCAGCCATGCCGCGTGGAGGAAGAAGGTCC
TATGGGTTGTAAACTCCTTTTGTTCGAGAGTAATAAGTGGGATGCGTCCCACGATGAGAGTATCGGACGAATAAGCATCG
GCTAACTCCGTGCCAGCAGCCGCGGTAATACGGAGGATGCAAGCGTTATCCGGATTTATTGGGTTTAAAGGGTGCGCAGG
CGGCGCGTTAAGTCAGCGGTGAAATCTCCCGGCTCAACCGGGGAACTGCCATTGATACTGGCGTGCTAGAGTACGGACGG
CGCCGGCGGAATGTGTCATGTAGCGGTGAAATGCTTAGATATGCCACAGAACACCGATCGCGAAGGCAGCTGGCGAGGCC
GGTACTGACGCTCAGGCACGAAAGCGTGGGGATCAAACAGGATTAGATACCCCAGTAGTCC
>t0035314_reg-Y-4;size=5;
CCTACGGGTGGCTGCAGTCGAGGATCATTTGCAATGGGCGAAAGCCTGACAATGCGACGCTGCGTGGAGGATGAAGGCCT
TCGGGTTGTAAACTCCTGTCATGGGGGAACAGGCGAGGAAACCTAATACGTTTCTTAGTTGAGTGTACCCCAAGAGGAAT
TGGCGGCTAACTCTGTGCCAGCAGCCGCGGTAATACAGAGGCCAAGAGCGTTGTTCGGATTTACTGGGCGTAAAGGGCGC
GTAGGCGGCATGGCGTGTCGGATGTGAAATCTCCGGGCTCAACCCGGAAAGTGCGTCCGAAACTACCTTGCTGGAGTCCG
GGAGAGGGAATCGGAATATAGGGTGTAGCGGTGAAATGCGTTGATATCCTATAGAACACCGGAGGCGAAGGCGGATTCCT
TGAACGGTACTGACGCTGAGGCGCGAAAGTCGGGGGAGCAAACAGGATTAGATACCCCGGTAGTCC
>t0004936_reg-Y-4;size=5;
CCTACGGGCGGCTGCAGTGAGGAATATTGGTCAATGGTCGAGAGACTGAACCAGCCAAGTAGCGTGAAGGATGACTGCCC
TATGGGTTGTAAACTTCTTTTGTTAGGGAATAAAGTGAGTCACGTGTGGCTTTTTGTATGTACCTATCGAATAAGCATCG
GCTAATTCCGTGCCAGCAGCCGCGGTAATACGGAAGATGCGAGCGTTATCCGGATTTATTGGGTTTAAAGGGAGCGTAGG
CGGCCCGTTAAGTCAGCGGTTAAATGTCAGTGCCCAACATTGGCATGCCGTTGAAACTGGTGGGCTTGAATACACGCAAG
GATGGTGGAATTCGTCGTGTAGCGGTGAAATGCTTAGATATGACGAAGAACTCCGATTGCGAAGGCAGCCATCTGGAGTG
CGATTGACGCTGAGGCTCGAAAGTGCGGGAATCAAACAGGATTAGATACCCGAGTAGTCC
>t0056992_reg-Y-4;size=5;
CCTACGGGGGGCTGCAGTCGAGGATCATTTGCAATGGGCGAAAGCCTGACAATGCGACGCTGCGTGCAGGATGAAGGCCT
TCGGGTTGTAAACTGCTGTTGGGAGGGAAAAGGACGCGGGGCCCAACAAGCCCTGCCGTTTGATTGTACTTCCAGAGAAA
GTCGCGGCTAACTCTGTGCCAGCAGCCGCGGTAATACAGAGGCGACGAGCGTTGTTCGGATTTACTGGGCGTAAAGCGTG
CGCAGGCGGTGGACCATGTCCGACGTGAAATCCCGGGGCTCAGCTCCGGAAGTGCGTCGGAAACCGGTCCGCTGGAGACC
GGGAAGGGAGTCTGGAACACACGGTGTAGCGGTGAAATGCGTTGATATCGTGTGGAACACCGGAAGCGAAGGCGAGACTC
TGGAACGGATCTGACGCTCATGCACGAAAGCGTGGGGAGCAAACAGGATTAGATACCCCAGTAGTCC
>t0001657_reg-Y-4;size=5;
CCTACGGGGGGCAGCAGTAGGGAATATTGGGCAATGGGAGCAATCCTGACCCAGCCATGCCGCGTGAAGGAAGACGGCCC
TATGGGTTGTAAACTTCTTTTGCCGCAGAGTAAACCCGGTCACGTGTGGCCGGTTGAGAGTATGCGGCGAATAAGTATCG
GCTAACTCCGTGCCAGCAGCCGCGGTAATACGGAGGATACAAGCGTTATCCGGATTTATTGGGTTTAAAGGGTGCGCAGG
CGGACCGTTAAGTCAGGGGTGAAAAGTCGGGGCTCAACTCCGATCGTGCCTTTGATACTGGCGGACTAGAGTGCGATAGG
CGTGGCCGGAATGTGGTGTGTAGCGGTGAAATGCTTAGATATGCCACAGAACACCGATCGAGAAGTCAGGTCACGAGTTC
GCAACTGACGCTCATGCACGAAAGCGTGGGGATCAAACAGGATTAGATACCCGTGTAGTCC
>t0001674_reg-Y-4;size=5;
CCTACGGGTGGCTGCAGTCGAGGATCATTTGCAATGGGCGAAAGCCTGACAATGCGACGCTGCGTGCAGGATGAAGGTCT
TCGGATTGTAAACTGCTGTCAAGGGGGAAAAGGACGCGGCCCCGAACAAGGGCTGCCGTTTGATTGTACTCCTAGAGGAA
GTGACGGCTAACTCTGTGCCAGCAGCCGCGGTAATACAGAGGTCACTAGCGTTGTTCGGATTTACTGGGCGTAAAGCGTG
CGCAGGCGGCCGACCTTGTCGGATGTGAAAGCCCGGGGCTCAGCCCCGGAAGTGCATCCGAAACCGGTCGGCTGGAGTCC
GGGAAGGGAGTCTGGAACACACGGTGTAGCGGTGAAATGCGTTGATATCGTGTGGAACACCGGAGGCGAAGGCGAGACTC
TGGAACGGCACTGACGCTCATGCACGAAAGCGTGGGGAGCAAACAGGATTAGATACCCCAGTAGTCC
>t0008939_reg-Y-4;size=5;
CCTACGGGTGGCTGCAGTCGAGGATCATTTGCAATGGGCGAAAGCCTGACAATGCGACGCTGCGTGGAGGATGAAGGCCT
TCGGGTTGTAAACTCCTGTCATGGGGGAACAGGCGAGGAAACCTAATACGTTTCTTAGTTGAGTGTACCCCAAGAGGAAT
TGGCGGCTAACTCTGTGCCAGCAGCCGCGGTAATACAGAGGCCAAGAGCGTTGTTCGGATTTACTGGGCGTAAAGGGCGC
GTAGGCGGCATGGCGTGTCGGATGTGAAATCTCCGGGCTCAACCCGGAAAGTGCGTCCGAAACTACCGTGCTGGAGTATG
GGAGGGGGAATCGGAATACAGGGTGTAGCGGTGAAATGCGTTGATATCCTGTAGAACACCGGAGGCGAAGGCGGATTCCT
TGAACATCACTGACGCTGAGGCGCGAAAGTCGGGGGAGCAAACAGGATTAGATACCCTGGTAGTCC
>t0047577_reg-Y-4;size=5;
CCTACGGGTGGCTGCAGTGGGGAATATTGGGCAATGGGGGAAACCCTGACCCAGCAACGCCGCGTGAAGGAAGAAGGCTT
TCGGGTTGTAAACTTCTTTTACCAGGGACGAAGGACGTGACGGTACCTGGAGAAAAAGCCACGGCTAACTACGTGCCAGC
AGCCGCGGTAATACGTAGGTGGCAAGCGTTGTCCGGAATTACTGGGTGTAAAGGGCGTGTAGGCGGAGCAGCAAGTCAGA
AGTGAAATCTCCGGGCTTAACCCGGAAACTGCTTTTGAAACTGTTGCCCTTGAGTATCGGAGAGGCAGGCGGAATTCCTA
GTGTAGCGGTGAAATGCGTAGATATTAGGAGGAACACCAGTGGCGAAGGCGGCCTGCTGGACGACAACTGACGCTGAGGC
GCGAAAGCGTGGGGAGCAAACAGGATTAGATACCCGAGTAGTCC
>t0031925_reg-Y-4;size=5;
CCTACGGGAGGCTGCAGTGAGGAATATTGGACAATGGCCGAGAGGCTGATCCAGCCATGCCGCGTGCGGGAGGACGGCCC
TATGGGTTGTAAACCGCTTTTGTCAGGGGGCAATAAGGTCTACGTGTAGACTGATGAGAGTACCTGGCGAATAAGCATCG
GCTAACTCCGTGCCAGCAGCCGCGGTAATACGGAGGATGCAAGCGTTATCCGGATTTATTGGGTTTAAAGGGTGCGTAGG
CGGAGTCTTAAGCGTGAGGTGAAATGCCACTGCTCAACAGTGGAACTGCCTCGCGAACTGGGATTCTGGAATGCCCCTGC
CGTGGGAGGAATGTGTGGTGTAGCGGTGAAATGCATAGAGATCACACAGAACACCGATTGCGAAGGCATCTCACGAAGGG
GTGATTGACGCTGAGGCACGAAAGCGTGGGGATCAAACAGGATTAGATACCCTGGTAGTCC
>t0010639_reg-Y-4;size=5;
CCTACGGGTGGCTGCAGTGGGGAATATTGCACAATGGGGGAAACCCTGATGCAGCGACGCCGCGTGAGTGAAGAAGTATT
TCGGTATGTAAAGCTCTATCAGCAGGAAAGAAAATGACGGTACCTGACTAAGAAGCCCCGGCTAACTACGTGCCAGCAGC
CGCGGTAATACGTAGGGGGCAAGCGTTATCCGGATTTACTGGGTGTAAAGGGAGCGTAGACGGCCAAGCAAGTCTGAAGT
GAAAACCCAAGGCTCAACCATGGGACTGCTTTGGAAACTGTTAGGCTAGAGTGCAGGAGAGGTAAGTGGAATTCCTAGTG
TAGCGGTGAAATGCGTAGATATTAGGAGGAACACCAGTGGCGAAGGCGGCTTACTGGACTGTAACTGACGTTGAGGCTCG
AAAGCGTGGGGAGCAAACAGGATTAGATACCCTTGTAGTCC
>t0025283_reg-Y-4;size=5;
CCTACGGGTGGCTGCAGTGAGGAATATTGGTCAATGGGCGCGAGCCTGAACCAGCCAAGTAGCGTGCAGGAAGACGGCCC
TATGGGTTGTAAACTGCTTTTATGCGGGGATAAAGTCGCCCACGTGTGGGTGTTTGTAGGTACCGCATGAATAAGGACCG
GCTAATTCCGTGCCAGCAGCCGCGGTAATACGGAAGGTCCGGGCGTTATCCGGATTTATTGGGTTTAAAGGGAGCGCAGG
CCGGCTTTTAAGCGTGACGTGAAATGTGGATGCTCAACATCTGAACTGCGTCGCGAACTGGAGGCCTTGAGTGCATTCGA
CGTCGGCGGAATTCGTGGTGTAGCGGTGAAATGCTTAGATATCACGAAGAACTCCGATTGCGCAGGCAGCTGACGAGACT
GTAACTGACGCTAAAGCTCGAAAGTGCGGGTATCGAACAGGATTAGATACCCTGGTAGTCC
>t0032438_reg-Y-4;size=5;
CCTACGGGTGGCTGCAGTGAGGAATATTGGTCAATGGGCGCGAGCCTGAACCAGCCAAGTAGCGTGCAGGACGGCGGCCC
TATGGGTTGTAAACTGCTTTTGCCGGGGAATAAAGTGCGGGACGTGTCCCGTTTTGTATGTACCCGGAGAATAAGGACCG
GCTAATTCCGTGCCAGCAGCCGCGGTAATACGGAAGGTCCGGGCGTTATCCGGATTTATTGGGTTTAAAGGGAGCGCAGG
CCGGATGTTAAGCGTGACGTGAAATGCCGCGGCTCAACCGTGGAAGTGCGTCGCGAACTGGCGTCCTTGAGTGGGTTCGA
CGCCGGCGGAATTCGTGGTGTAGCGGTGAAATGCTTAGATATCACGAAGAACCCCGATTGCGAAGGCAGCCGGCGAGGCC
TCTACTGACGCTAAAGCTCGAAGGTGCGGGTATCGAACAGGATTAGATACCCCTGTAGTCC
>t0001704_reg-Y-4;size=5;
CCTACGGGTGGCTGCAGTGAGGAATATTGGTCAATGGACGGAAGTCTGAACCAGCCAAGTAGCGTGCAGGATGACGGCCC
TATGGGTTGTAAACTGCTTTTATCAGGGGATAAAGTGAGGTATGTATACCTTTTTGCATGTACCTGATGAATAAGGACCG
GCTAATTCCGTGCCAGCAGCCGCGGTAATACGGAAGGTCCGGGCGTTATCCGGATTTATTGGGTTTAAAGGGAGCGCAGG
CGGACAGTTAAGCGTGACGTGAAATGCAGCGGCTCAACCGTATGAAGTGCGTCGCGAACTGGCAGTCTTGAGTGAGTACG
ATGTAGGCGGAATTCGTGGTGTAGCGGTGAAATGCTTAGATATCACGAAGAACTCCGATTGCGAAGGCAGCCTACAAGTC
CTTTACTGACGCTAAAGCTCGAAGGTGCGGGTATCGAACAGGATTAGATACCCTTGTAGTCC
>t0046595_reg-Y-4;size=5;
CCTACGGGTGGCTGCAGTGAGGAATATTGGTCAATGGCCGGAAGGCTGAACCAGCCAAGTAGCGTGAGGGATGGCTGCCC
TATGGGTTGTAAACCTCTTTTGTCGGGGAATAAAGTGAGTCACGTGTGGTTCATTGCATGTACCCGTCGAATAAGCATCG
GCTAACTCCGTGCCAGCAGCCGCGGTAATACGGAGGATGCGAGCGTTATCCGGATTTATTGGGTTTAAAGGGAGCGTAGG
CGGGAGATCAAGTCAGTTGTGAAATGTACGGGCTCAACCCGTGCACTGCAGTTGAAACTGGTTTTCTTGAGTGCGTAAGA
GGCAGGCGGAATTCGTCGTGTAGCGGTGAAATGCTTAGATATGACGAAGAACTCCGATTGCGAAGGCAGCTTGCTGGGCC
GCGACTGACGCTGAAGCTCGAAGGTGCGGGTATCAAACAGGATTAGATACCCTGGTAGTCC
>t0013156_reg-Y-4;size=5;
CCTACGGGGGGCTGCAGTGAGGAATATTGGTCAATGGTCGAGAGACTGAACCAGCCAAGTAGCGTGCAGGATGACGGCCC
TATGGGTTGTAAACTGCTTTTATGCGGGGATAAAGTGAGGGACGTGTCCCTTTTTGTAGGTACCGCATGAATAAGGACCG
GCTAATTCCGTGCCAGCAGCCGCGGTAATACGGAAGGTCCGGGCGTTATCCGGATTTATTGGGTTTAAAGGGAGCGCAGG
CGGAGGCTTAAGCGTGACGTGAAATGTAGCCGCTCAACGGCTGAGTTGCGTCGCGAACTGGGTTTCTTGAGTGAGTGCGA
CGTCAGCGGAATTCGTGGTGTAGCGGTGAAATGCTTAGATATCACGAAGAACCCCGATTGCGAAGGCAGCTGACGAGCCC
TTTACTGACGCTAAAGCTCGAAGGTGCGGGTATCGAACAGGATTAGATACCCTAGTAGTCC
>t0031705_reg-Y-4;size=5;
CCTACGGGTGGCTGCAGTGAGGAATATTGGTCAATGGGCGAGAGCCTGAACCAGCCAAGTAGCGTGAAGGACGACTGCCC
TATGGGTTGTAAACTTCTTTTATGAGGGAATAAAGTGCGTCACGTGTGGCGTTTTGTATGTACCTCATGAATAAGCATCG
GCTAATTCCGTGCCAGCAGCCGCGGTAATACGGAAGATGCGAGCGTTATCCGGATTTATTGGGTTTAAAGGGAGCGTAGG
CGGATTGTTAAGTCTGCGGTAAAATGTCGATGCTCAACGTCGGCCTGCCGTGGAAACTGGCGATCTTGAATGTGCACAAG
GAAGGTGGAATTCGTGGTGTAGCGGTGAAATGCTTAGATATCACGAAGAACTCCGATTGCGAAGGCATCCTTCTGGGGCA
TGATTGACGCTGAGGCTCGAAAGCGCGGGTATCAAACAGGATTAGATACCCTTGTAGTCC
>t0008909_reg-Y-4;size=5;
CCTACGGGAGGCAGCAGTGAGGAATATTGGTCAATGGACGGAAGTCTGAACCAGCCAAGTCGCGTGAAGGAAGAATGTCC
TATGGATTGTAAACTTCTTTTGGGAGGGGATAAAGGGCGCCACGCGTGGTGTTTTGCAGGTACCTCCCGAATAAGGATCG
GCTAACTCCGTGCCAGCAGCCGCGGTAATACGGAGGATCCGAGCGTTATCCGGATTCATTGGGTTTAAAGGGTGCGTAGG
CGGCGTACTAAGTCAGCGGTGAAAGGCAGGCGCTCAACGTCTGGACTGCCGTTGAAACTGGCATGCTAGAGTGCGGACAA
GGATGGCGGAATGTGTCATGTAGCGGTGAAATGCATAGATATGACACAGAACACCGATTGCGAAGGCAGCTGTCCGGGCC
GCAACTGACGCTGAGGCACGAAAGCGTGGGGATCGAACAGGATTAGATACCCTAGTAGTCC
>t0004949_reg-Y-4;size=5;
CCTACGGGAGGCTGCAGTGAGGAATATTGGTCAATGGGAGGAATCCTGAACCAGCCATGCCGCGTGCGGGAAGAAGGCCC
TACGGGTTGTAAACCGCTTTTGCCCGGGAGTAATAAGGGGGGTGCGCCCCCCGATGAGAGTACCGGGCGAATAAGCATCG
GCTAACTCCGTGCCAGCAGCCGCGGTAATACGGAGGATGCGAGCGTTATCCGGATTTATTGGGTTTAAAGGGTGCGCAGG
CGGCGCGGTAAGTCAGCGGTGAAATGTCCCGGCTCAACCGGGGAGCTGCCGTTGATACTGTCGTGCTTGAGTGCGAACGG
CGCCGGCGGAATGTGTGGTGTAGCGGTGAAATGCATAGATATCACACAGAACACCGATCGCGAAGGCAGCTGGCGAGGAC
GCAACTGACGCTGAGGCACGAAGGCGTGGGGATCGAACAGGATTAGATACCCTAGTAGTCC
>t0024828_reg-Y-4;size=5;
CCTACGGGGGGCTGCAGTGAGGAATATTGGTCAATGGGCGCGAGCCTGAACCAGCCAAGTAGCGTGCAGGACGGCGGCCC
TATGGGTTGTAAACTGCTTTTGCCGGGGAATAAAGTGCGGGACGTGTCCCGTTTTGTATGTACCCGGAGAATAAGGACCG
GCTAATTCCGTGCCAGCAGCCGCGGTAATACGGAAGGTCCGGGCGTTATCCGGATTTATTGGGTTTAAAGGGAGCGCAGG
CCGGATGTTAAGCGTGACGTGAAATGCCGCGGCTCAACCGTGGAAGTGCGTCGCGAACTGGCGTCCTTGAGTGGGTTCGA
CGCCGGCGGAATTCGTGGTGTAGCGGTGAAATGCTTAGATATCACGAAGAACCCCGATTGCGAAGGCAGCCGGCGAGGCC
TCTACTGACGCTAAAGCTCGAAGGTGCGGGTATCGAACAGGATTAGATACCCTAGTAGTCC
>t0001448_reg-Y-4;size=5;
CCTACGGGGGGCTGCAGTGAGGAATATTGGTCAATGGGAGGAATCCTGAACCAGCCATGCCGCGTGGGGGAAGAAGGTCC
TATGGGTTGTAAACCCCTTTTGCTCCGGAGTAATAAGGTCTTTGCGAAGACTGATGAGAGTACGGGGCGAATAAGCATCG
GCTAACTCCGTGCCAGCAGCCGCGGTAATACGGAGGATGCAAGCGTTATCCGGATTTATTGGGTTTAAAGGGTGCGCAGG
CGGCGCGTTAAGTCAGCGGTGAAATGTCCCGGCTCAACCGGGGCCCTGCCGTTGATACTGGCGTGCTGGAGTACGGACGG
CGCCGGCGGAATGTGTCATGTAGCGGTGAAATGCTTAGATATGCCACAGAACACCGATCGCGAAGGCAGCTGGCGAGGCC
GGTACTGACGCTCAGGCACGAAAGCGTGGGGATCAAACAGGATTAGATACCCTGGTAGTCC
>t0034937_reg-Y-4;size=5;
CCTACGGGGGGCTGCAGTGAGGAATATTGGTCAATGGGCGAGAGCCTGAACCAGCCAAGTAGCGTGCAGGATGACGGCCC
TACGGGTTGTAAACTGCTTTTGCGGGAGGATAAAGTGGCCCACGTGTGGGCCTTTGCAGGTATCCCGTGAATAAGGACCG
GCTAATTCCGTGCCAGCAGCCGCGGTAATACGGAAGGTCCAGGCGTTATCCGGATTTATTGGGTTTAAAGGGAGCGCAGG
CGGAGGATCAAGCCAGCCGTAAAATTGTGGGGCTCAACCCCATTCAGCGGTTGGAACTGGTTCCCTTGGTTGCGGGAAGG
GCAGGCGGAACTCGTGGTGTAGCGGTGAAATGCATAGATATCACGAAGAACTCCGATCGCGAAGGCAGCCTGCCGGCCCG
TTAACGACGCTCATGCTCGAAGGTGCGGGTATCAAACAGGATTAGATACCCTAGTAGTCC
>t0017563_reg-Y-4;size=5;
CCTACGGGTGGCTGCAGTGGGGGATATTGCACAATGGGGGAAACCCTGATGCAGCGACGCCGCGTGAGTGAAGAAGTATT
TCGGTATGTAAAGCTCTATCAGCAGGGAAGATAATGACGGTACCTGACTAAGAAGCACCGGCTAAATACGTGCCAGCAGC
CGCGGTAATACGTATGGTGCAAGCGTTATCCGGATTTACTGGGTGTAAAGGGAGCGTAGACGGCAAAGCAAGTCTGATGT
GAAAGCTATGGGCTCAACCCATAAACTGCATTGGAAACTGTTTAGCTAGAGTGTCGGAGAGGTAAGTGGAATTCCTAGTG
TAGCGGTGAAATGCGTAGATATTAGGAGGAACACCGGTGGCGAAGGCGGCTTACTGGACGATAACTGACGTTGAGGCTCG
AAAGCGTGGGGAGCAAACAGGATTAGATACCCCAGTAGTCC
>t0003851_reg-Y-4;size=5;
CCTACGGGTGGCTGCAGTGAGGAATATTGGTCAATGGACGGAAGTCTGAACCAGCCAAGTAGCGTGCAGGATGACGGCCC
TATGGGTTGTAAACTGCTTTTATACAGGGATAAAGTGAGGGACGTGTCCCTTTTTGTAGGTACTGTATGAATAAGGACCG
GCTAATTCCGTGCCAGCAGCCGCGGTAATACGGAAGGTCCGGGCGTTATCCGGATTTATTGGGTTTAAAGGGAGCGCAGG
CTGATGATTAAGCGTGACGTGAAATGTAGCCGCTCAACGGCTGAACTGCGTCGCGAACTGGTTATCTTGAGTGAGTTCGA
TGTTGGCGGAATTCGTGGTGTAGCGGTGAAATGCTTAGATATCACGAAGAACTCCGATTGCGAAGGCAGCCAACAAGGCC
TTTACTGACGCTAAAGCTCGAAGGTGCGGGTATCGAACAGGATTAGATACCCCGGTAGTCC
>t0012669_reg-Y-4;size=5;
CCTACGGGCGGCTGCAGTGAGGAATATTGGTCAATGGCCGGAAGGCTGAACCAGCCAAGTAGCGTGAGGGATGGCTGCCC
TATGGGTTGTAAACCTCTTTTGTCGGGGAATAAAGTGAGTCACGTGTGGTTCATTGCATGTACCCGTCGAATAAGCATCG
GCTAACTCCGTGCCAGCAGCCGCGGTAATACGGAGGATGCGAGCGTTATCCGGATTTATTGGGTTTAAAGGGAGCGTAGG
CGGGAGATCAAGTCAGTTGTGAAATGTACGGGCTCAACCCGTGCACTGCAGTTGAAACTGGTTTTCTTGAGTGCGTAAGA
GGCAGGCGGAATTCGTCGTGTAGCGGTGAAATGCTTAGATATGACGAAGAACTCCGATTGCGAAGGCAGCTTGCTGGGCC
GCGACTGACGCTGAAGCTCGAAGGTGCGGGTATCAAACAGGATTAGATACCCTAGTAGTCC
>t0023722_reg-Y-4;size=5;
CCTACGGGGGGCTGCAGTGAGGAATATTGGTCAATGGGCGGAAGCCTGAACCAGCCAAGTAGCGTGTGGGACGACGGCCC
TACGGGTTGTAAACCACTTTTTCGCGGGGATAACCGCCGGGCTGCGGCCCGGCCTGCAGGTACCGCGTGAATAAGGACCG
GCTAATTCCGTGCCAGCAGCCGCGGTAATACGGAAGGTCCGGGCGTTATCCGGATTTATTGGGTTTAAAGGGAGCGTAGG
CGGGAGCTTAAGCGTGTTGTGAAAAGTCGGGGCTCAACCCCGTCCGTGCAGCGCGAACTGGGCTCCTTGAGTGCGCGGGA
GGCACGCGGAATTCGTGGTGTAGCGGTGAAATGCTTAGATATCACGAAGAACTCCGATTGCGAAGGCAGCGTGCCGTAGC
GTTACTGACGCTGAAGCTCGAAGGTGCGGGTATCGAACAGGATTAGATACCCTGGTAGTCC
>t0003646_reg-Y-4;size=5;
CCTACGGGGGGCTGCAGTGAGGAATATTGGTCAATGGGCGAGAGCCTGAACCAGCCAAGTAGCGTGCAGGATGACGGCCC
TATGGGTTGTAAACTGCTTTTGTAAGGGAACAAAGTGCGGGACGCGTCCCGTTTTGCGTGTACCTTACGAATAAGGACCG
GCTAATTCCGTGCCAGCAGCCGCGGTAATACGGAAGGTCCGGGCGTTATCCGGATTTATTGGGTTTAAAGGGAGCGTAGG
CCGAAGGTTAAGCGTGTTGTGAAATGTAGTCGCTCAACGGGTGCACTGCAGCGCGAACTGGCTTTCTTGAGTGCGCGGAA
AGTTGGCGGAATTCGTTGTGTAGCGGTGAAATGCTTAGATATGACGAAGAACTCCGATTGCGAAGGCAGCTGACTGTAGC
GTAACTGACGCTGATGCTCGAAAGCGTGGGTATCGAACAGGATTAGATACCCTAGTAGTCC
>t0048404_reg-Y-4;size=5;
CCTACGGGGGGCTGCAGTGAGGAATATTGGTCAATGGGCGAGAGCCTGAACCAGCCAAGTCGCGTGAAGGATGAAGGTTC
TATGGATTGTAAACTTCTTTTGTCCGAGGGTAAAAAAGGCTACGTGTAGCTTCTTGCAAGTATCGGACGAATAAGCATCG
GCTAACTCCGTGCCAGCAGCCGCGGTAATACGGAGGATGCGAGCGTTATCCGGATTTATTGGGTTTAAAGGGTGCGTAGG
TGGTTTGTTAAGTTTGTGGTGAAAGCGTGCGGCTCAACCGTACCAAGCCATGAAAACTGGCGAACTTGAGTGCAAACGAG
GTAGGCGGAATGTGATGTGTAGCGGTGAAATGCTTAGATATGTCACAGAACCCCGATTGCGAAGGCAGCTTACCAGCATG
CAACTGACACTGAGGCACGAAAGCGTGGGTATCAAACAGGATTAGATACCCGAGTAGTCC
>t0048299_reg-Y-4;size=5;
CCTACGGGCGGCTGCAGTGAGGAATATTGGTCAATGGTCGGAAGACTGAACCAGCCAAGTAGCGTGCAGGACGACGGCCC
TACGGGTTGTAAACTGCTTTTATGCGGGGATAAAGTCGGGGACGCGTTCCCCGTTTGCAGGTACCGCATGAATAAGGACC
GGCTAATTCCGTGCCAGCAGCCGCGGTAATACGGAAGGTCCGGGCGTTATCCGGATTTATTGGGTTTAAAGGGAGCGTAG
GCGGGAGCTTAAGCGTGCCGTGAAATGCCGGTGCTCAACGTTGGCACTGCGGCGCGAACTGGGTTTCTTGAGTGCGTGGG
AAGGCGGCGGAATTCGTGGTGTAGCGGTGAAATGCTTAGATATCACGAAGAACTCCGATTGCGAAGGCAGCTGCCTGTTG
CGCTACTGACGCTGAAGCTCGAAGGTGCGGGTATCGAACAGGATTAGATACCCTAGTAGTCC
>t0002150_reg-Y-4;size=5;
CCTACGGGGGGCTGCAGTGAGGAATATTGGTCAATGGGCGGAAGCCTGAACCAGCCAAGTAGCGTGCAGGAAGACGGCCC
TATGGGTTGTAAACTGCTTTTACCGGGGAATAAAGAGGCCTACGTGTAGGCCGTTGCATGTACCCGTTGAATAAGGACCG
GCTAATTCCGTGCCAGCAGCCGCGGTAATACGGAAGGTCCGGGCGTTATCCGGATTTATTGGGTTTAAAGGGAGCGTAGG
CCGGTTTTTAAGCGTGTTGTGAAATGTGTGGGCTCAACCTATGCACTGCAGCGCGAACTGGAGACCTTGAGTGCGCGGGA
AGCCGGCGGAATTCGTTGTGTAGCGGTGAAATGCTTAGATATGACGAAGACCTCCGATTGCGAAGGCAGCTGGCTGTAGC
GTTACTGACGCTGAAGCTCGAAAGCGTGGGTATCGAACAGGATTAGATACCCGTGTAGTCC
>t0034762_reg-Y-4;size=5;
CCTACGGGTGGCTGCAGTGGGGAATATTGCACAATGGGGGAAACCCTGATGCAGCGACGCCGCGTGAGTGAAGAAGTATT
TCGGTATGTAAAGCTCTATCAGCAGGGAAGAAAATGACGGTACCTGACTAAGAAGCCCCGGCTAAATACGTGCCAGCAGC
CGCGGTAATACGTATGGGGCAAGCGTTATCCGGATTTACTGGGTGTAAAGGGAGCGCAGGCGGCAAGGCAAGTCAGAAGT
GAAAACCCGGGGCTCAACCCCGTGATTGCTTTTGAGACTGTTTAGCTGGAGTGCAGGAGGGGCAAGCGGAATTCCTAGTG
TAGCGGTGAAATGCGTAGATATTAGGAAGAACACCGGTGGCGAAGGCGGCTTGCTGGACTGTAACTGACGCTGAGGCTCG
AAGGCGTGGGGAGCAAACAGGATTAGATACCCCGGTAGTCC
>t0022034_reg-Y-4;size=5;
CCTACGGGTGGCTGCAGTGGGGAATATTGCACAATGGGGGAAACCCTGATGCAGCGACGCCGCGTGAGTGAAGAAGTATT
TCGGTATGTAAAGCTCTATCAGCAGGGAAGAAAATGACGGTACCTGACTAAGAAGCCCCGGCTAAATACGTGCCAGCAGC
CGCGGTAATACGTATGGGGCAAGCGTTATCCGGATTTACTGGGTGTAAAGGGAGCGCAGGCGGCAAGGCAAGTCAGAAGT
GAAAACCCGGGGCTCAACCCCGTGATTGCTTTTGAGACTGTTTAGCTGGAGTGCAGGAGGGGCAAGCGGAATTCCTAGTG
TAGCGGTGAAATGCGTAGATATTAGGAAGAACACCGGTGGCGAAGGCGGCTTGCTGGACTGTAACTGACGCTGAGGCTCG
AAGGCGTGGGGAGCAAACAGGATTAGATACCCCAGTAGTCC
>t0047120_reg-Y-4;size=5;
CCTACGGGTGGCAGCAGTGAGGAATATTGGTCAATGGGCGAGAGCCTGAACCAGCCAAGTCGCGTGAAGGATGAAGGTTC
TATGGATTGTAAACTTCTTTTGTCCGAGGGTAAAAAAGGCCACGTGTGGCTTCTTGCAAGTATCGGACGAATAAGCATCG
GCTAACTCCGTGCCAGCAGCCGCGGTAATACGGAGGATGCGAGCGTTATCCGGATTTATTGGGTTTAAAGGGTGCGTAGG
TGGTTTGTTAAGTTTGTGGTGAAAGCGTGCGGCTCAACCGTACCAAGCCATGAAAACTGGCGAACTTGAGTGCAAACGAG
GTAGGCGGAATGTGATGTGTAGCGGTGAAATGCTTAGATATGTCACAGAACCCCGATTGCGAAGGCAGCTTACCAGCATG
CAACTGACACTGAGGCACGAAAGCGTGGGTATCAAACAGGATTAGATACCCCAGTAGTCC
>t0004489_reg-Y-4;size=5;
CCTACGGGTGGCTGCAGTGAGGAATATTGGTCAATGGGCGTGAGCCTGAACCAGCCAAGTAGCGTGCAGGATGACGGCCC
TACGGGTTGTAAACTGCTTTTATGCGGGGATAAAGTGTGGGACGCGTCCCTCATTGCAGGTACCGCATGAATAAGGACCG
GCTAATTCCGTGCCAGCAGCCGCGGTAATACGGAAGGTCCGGGCGTTATCCGGATTTATTGGGTTTAAAGGGAGCGCAGG
CTGGCTTTTAAGCGTGACGTGAAATGCGGCGGCTCAACCGTCCGAAGTGCGTCGCGAACTGGGAGCCTTGAGTGAGTTCG
ACGTCAGCGGAATTCGTGGTGTAGCGGTGAAATGCTTAGATATCACGAGGAACCCCGATTGCGAAGGCAGCTGACGAGGC
CTTTACTGACGCTAAAGCTCGAAGGTGCGGGTATCGAACAGGATTAGATACCCCAGTAGTCC
>t0004461_reg-Y-4;size=5;
CCTACGGGAGGCTGCAGTGAGGAATATTGGTCAATGGGCGAGAGCCTGAACCAGCCAAGTCGCGTGAAGGATGAAGGTTC
TATGGATTGTAAACTTCTTTTGTCCGAGGGTAAAAAAGGCCACGTGTGGCTTCTTGCAAGTATCGGACGAATAAGCATCG
GCTAACTCCGTGCCAGCAGCCGCGGTAATACGGAGGATGCGAGCGTTATCCGGATTTATTGGGTTTAAAGGGTGCGTAGG
TGGTTTGTTAAGTTTGTGGTGAAAGCGTGCGGCTCAACCGTACCAAGCCATGAAAACTGGCGAACTTGAGTGCAAACGAG
GTAGGCGGAATGTGATGTGTAGCGGTGAAATGCTTAGATATGTCACAGAACCCCGATTGCGAAGGCAGCTTACCAGCATG
CAACTGACACTGAGGCACGAAAGCGTGGGTATCAAACAGGATTAGATACCCGGGTAGTCC
>t0047710_reg-Y-4;size=5;
CCTACGGGGGGCTGCAGTGGGGAATATTGCACAATGGGGGAAACCCTGATGCAGCAACGCCGCGTGAGTGAAGAAGTATT
TCGGTATGTAAAGCTCTATCAGCAGGGAAGATAATGACGGTACCTGACTAAGAAGCCCCGGCTAACTACGTGCCAGCAGC
CGCGGTAATACGTAGGGGGCAAGCGTTATCCGGATTTACTGGGTGTAAAGGGAGCGTAGGCGGCGAAGCAAGTCAGAAGT
GAAAGCCCACAGCTTAACTGTGGAATTGCTTTTGAAACTGTTTTGCTAGATTGCAGGAGGGGCAGGCGGAATTCCTGGTG
TAGCGGTGAAATGCTTAGATATCAGGAGGAACACCGGTGGCGAAGGCGGCCTGCTGGACTGTAAATGACGCTGAGGCTCG
AAAGCGTGGGGAGCAAACAGGATTAGATACCCTAGTAGTCC
>t0047502_reg-Y-4;size=5;
CCTACGGGTGGCTGCAGTGAGGAATATTGGTCAATGGGCGAGAGCCTGAACCAGCCAAGTCGCGTGAGGGAAGACTGCCC
TATGGGTTGTAAACCTCTTTTGACGGGGGATAAAGTGCGGGACGTGTCCCGTATTGCAGGTACCCGTCGAATAAGGATCG
GCTAACTCCGTGCCAGCAGCCGCGGTAATACGGAGGATCCGAGCGTTATCCGGATTTATTGGGTTTAAAGGGTGCGCAGG
CGGCCTGTTAAGTCAGCGGTGAAATCTCGGGGCTCAACCCCGGAACTGCCGTTGATACTGGCGGGCTTGAGTGCGGATAA
GGATGGCGGAATGTGTCATGTAGCGGTGAAATGCTTAGATATGCCACAGAACACCGATTGCGAAGGCAGCTGTCCGGGCC
GTAACTGACGCTGAGGCACGAAAGCGTGGGTATCGAACAGGATTAGATACCCCAGTAGTCC
>t0054747_reg-Y-4;size=5;
CCTACGGGGGGCTGCAGTGAGGAATATTGGTCAATGGGCGAGAGCCTGAACCAGCCAAGTAGCGTGCAGGATGACTGCCC
TATGGGTTGTAAACTGCTTTTATCAGGGAATAAAGTGCGGCACGTGTGCCGTTTTGTATGTACCTGATGAATAAGGACCG
GCTAATTCCGTGCCAGCAGCCGCGGTAATACGGAAGGTCCGGGCGTTATCCGGATTTATTGGGTTTAAAGGGAGCGCAGG
CTGGATTTTAAGCGTGTTGTGAAATGTACCGGCTCAACCGGTGATGTGCAGCGCGAACTGGAGTCCTTGAGTGAGTACGA
CGTCAGCGGAATTCGTGGTGTAGCGGTGAAATGCTTAGATATCACGAAGAACCCCGATTGCGAAGGCAGCTGACGAGTCC
TTAACTGACGCTAAAGCTCGAAAGTGCGGGTATCGAACAGGATTAGATACCCCGGTAGTCC
>t0019519_reg-Y-4;size=5;
CCTACGGGCGGCTGCAGTGAGGAATATTGGTCAATGGTCGGAAGACTGAACCAGCCAAGTAGCGTGCAGGATGACGGCCC
TACGGGTTGTAAACTGCTTTTATGCGGGGATAAAGTCGGGGACGCGTTCCCCGTTTGCAGGTACCGCATGAATAAGGACC
GGCTAATTCCGTGCCAGCAGCCGCGGTAATACGGAAGGTCCGGGCGTTATCCGGATTTATTGGGTTTAAAGGGAGCGTAG
GCGGGAGCTTAAGCGTGCCGTGAAATGCCGGTGCTCAACGTTGGCACTGCGGCGCGAACTGGGTTTCTTGAGTGCGTGGG
AAGGCGGCGGAATTCGTGGTGTAGCGGTGAAATGCTTAGATATCACGAAGAACTCCGATTGCGAAGGCAGCTGCCTGTTG
CGCTACTGACGCTGAAGCTCGAAGGTGCGGGTATCGAACAGGATTAGATACCCGAGTAGTCC
>t0000502_reg-Y-4;size=5;
CCTACGGGGGGCTGCAGTGAGGAATATTGGACAATGGCCGAGAGGCTGATCCAGCCATGCCGCGTGCGGGAGGACGGCCC
TATGGGTTGTAAACCGCTTTTGTCAGGGGGCAATAAGGTCTACGTGTAGACTGATGAGAGTACCTGGCGAATAAGCATCG
GCTAACTCCGTGCCAGCAGCCGCGGTAATACGGAGGATGCAAGCGTTATCCGGATTTATTGGGTTTAAAGGGTGCGTAGG
CGGAGTCTTAAGCGTGAGGTGAAATGCCACTGCTCAACAGTGGAACTGCCTCGCGAACTGGGATTCTGGAATGCCCCTGC
CGTGGGAGGAATGTGTGGTGTAGCGGTGAAATGCATAGAGATCACACAGAACACCGATTGCGAAGGCATCTCACGAAGGG
GTGATTGACGCTGAGGCACGAAAGCGTGGGGATCAAACAGGATTAGATACCCTAGTAGTCC
>t0000943_reg-Y-4;size=5;
CCTACGGGGGGCAGCAGTGAGGAATATTGGTCAATGGACGGAAGTCTGAACCAGCCAAGTAGCGTGCAGGATGACGGCCC
TATGGGTTGTAAACTGCTTTTATCAGGGGATAAAGTGAGGTATGTATACCTTTTTGCATGTACCTGATGAATAAGGACCG
GCTAATTCCGTGCCAGCAGCCGCGGTAATACGGAAGGTCCGGGCGTTATCCGGATTTATTGGGTTTAAAGGGAGCGCAGG
CGGACAGTTAAGCGTGACGTGAAATGCAGCGGCTCAACCGTATGAAGTGCGTCGCGAACTGGCAGTCTTGAGTGAGTACG
ATGTAGGCGGAATTCGTGGTGTAGCGGTGAAATGCTTAGATATCACGAAGAACTCCGATTGCGAAGGCAGCCTACAAGTC
CTTTACTGACGCTAAAGCTCGAAGGTGCGGGTATCGAACAGGATTAGATACCCCTGTAGTCC
>t0000050_reg-Y-4;size=5;
CCTACGGGCGGCTGCAGTGAGGAATATTGGTCAATGGGCGAGAGCCTGAACCAGCCAAGTAGCGTGCAGGATGACGGCCC
TACGGGTTGTAAACTGCTTTTGCGGGAGGATAAAGTGGCCCACGTGTGGGCCTTTGCAGGTATCCCGTGAATAAGGACCG
GCTAATTCCGTGCCAGCAGCCGCGGTAATACGGAAGGTCCAGGCGTTATCCGGATTTATTGGGTTTAAAGGGAGCGCAGG
CGGAGGATCAAGCCAGCCGTAAAATTGTGGGGCTCAACCCCATTCAGCGGTTGGAACTGGTTCCCTTGGTTGCGGGAAGG
GCAGGCGGAACTCGTGGTGTAGCGGTGAAATGCATAGATATCACGAAGAACTCCGATCGCGAAGGCAGCCTGCCGGCCCG
TTAACGACGCTCATGCTCGAAGGTGCGGGTATCAAACAGGATTAGATACCCCAGTAGTCC
>t0018556_reg-Y-4;size=5;
CCTACGGGGGGCTGCAGTGAGGAATATTGGTCAATGGTCGGAAGACTGAACCAGCCAAGTAGCGTGCAGGACGACGGCCC
TACGGGTTGTAAACTGCTTTTATGCGGGGATAAAGTCGGGGACGCGTTCCCCGTTTGCAGGTACCGCATGAATAAGGACC
GGCTAATTCCGTGCCAGCAGCCGCGGTAATACGGAAGGTCCGGGCGTTATCCGGATTTATTGGGTTTAAAGGGAGCGTAG
GCGGGAGCTTAAGCGTGCCGTGAAATGCCGGTGCTCAACGTTGGCACTGCGGCGCGAACTGGGTTTCTTGAGTGCGTGGG
AAGGCGGCGGAATTCGTGGTGTAGCGGTGAAATGCTTAGATATCACGAAGAACTCCGATTGCGAAGGCAGCTGCCTGTTG
CGCTACTGACGCTGAAGCTCGAAGGTGCGGGTATCGAACAGGATTAGATACCCTGGTAGTCC
>t0001663_reg-Y-4;size=5;
CCTACGGGGGGCTGCAGTGAGGAATATTGGTCAATGGCCGGAAGGCTGAACCAGCCATGCCGCGTGCGGGAAGACGGCCC
TATGGGTTGTAAACCGCTTTTGTGTGGGAGCAATAAGTCTTACGAGTAAGATGATGAGAGTACCATACGAATAAGCATCG
GCTAACTCCGTGCCAGCAGCCGCGGTAATACGGAGGATGCAAGCGTTATCCGGATTTATTGGGTTTAAAGGGTGCGTAGG
CGGCGCGTTAAGCGTGAGGTGAAAGGTCGGGGCTCAACCCCGGAACTGCCTCGCGAACTGGCGTGCTGGAATGCTCCTGC
CGTGGGAGGAATGTGTGGTGTAGCGGTGAAATGCATAGAGATCACACAGAACACCGATTGCGAAGGCATCTCACGAAGGG
GTTATTGACGCTGAGGCACGAAAGCGTGGGGATCAAACAGGATTAGATACCCTAGTAGTCC
>t0011520_reg-Y-4;size=5;
CCTACGGGCGGCTGCAGTGAGGAATATTGGTCAATGGGCGGAAGCCTGAACCAGCCAAGTAGCGTGCAGGAAGACGGCCC
TATGGGTTGTAAACTGCTTTTACCGGGGAATAAAGAGGCCTACGTGTAGGCCGTTGCATGTACCCGTTGAATAAGGACCG
GCTAATTCCGTGCCAGCAGCCGCGGTAATACGGAAGGTCCGGGCGTTATCCGGATTTATTGGGTTTAAAGGGAGCGTAGG
CCGGTTTTTAAGCGTGTTGTGAAATGTGTGGGCTCAACCTATGCACTGCAGCGCGAACTGGAGACCTTGAGTGCGCGGGA
AGCCGGCGGAATTCGTTGTGTAGCGGTGAAATGCTTAGATATGACGAAGACCTCCGATTGCGAAGGCAGCTGGCTGTAGC
GTTACTGACGCTGAAGCTCGAAAGCGTGGGTATCGAACAGGATTAGATACCCTGGTAGTCC
>t0018834_reg-Y-4;size=5;
CCTACGGGGGGCTGCAGTGAGGAATATTGGTCAATGGGCGAGAGCCTGAACCAGCCAAGTAGCGTGCAGGACGACTGCCC
TATGGGTTGTAAACTGCTTTTATGCGGGAATAAAGTCAGGTACGTGTACCTGTTTGTATGTACCGCATGAATAAGGACCG
GCTAATTCCGTGCCAGCAGCCGCGGTAATACGGAAGGTCCGGGCGTTATCCGGATTTATTGGGTTTAAAGGGAGCGCAGG
CGGGAGATTAAGCGTGACGTGAAATGTAGCCGCTCAACGGCTGAACTGCGTCGCGAACTGGTTTTCTTGAGTGGGTACGA
CGTTGGCGGAATTCGTGGTGTAGCGGTGAAATGCTTAGATATCACGAAGAACCCCGATTGCGAAGGCAGCCGACGAGTCC
CCAACTGACGCTAATGCTCGAAAGTGCGGGTATCGAACAGGATTAGATACCCTGGTAGTCC
>t0006403_reg-Y-4;size=5;
CCTACGGGAGGCTGCAGTGAGGAATATTGGTCAATGGGCGAGAGCCTGAACCAGCCAAGTAGCGTGCAGGACGACTGCCC
TATGGGTTGTAAACTGCTTTTATGCGGGAATAAAGTTCACTACGTGTAGTGTTTTGTATGTACCGCATGAATAAGGACCG
GCTAATTCCGTGCCAGCAGCCGCGGTAATACGGAAGGTCCGGGCGTTATCCGGATTTATTGGGTTTAAAGGGAGCGCAGG
CGGGAGATTAAGCGTGACGTGAAATGTAGCCGCTCAACGGCTGAACTGCGTCGCGAACTGGTTTTCTTGAGTGGGTACGA
CGTTGGCGGAATTCGTGGTGTAGCGGTGAAATGCTTAGATATCACGAAGAACCCCGATTGCGAAGGCAGCCGACGAGTCC
CCAACTGACGCTAATGCTCGAAAGTGCGGGTATCGAACAGGATTAGATACCCCTGTAGTCC
>t0018943_reg-Y-4;size=5;
CCTACGGGGGGCTGCAGTGAGGAATATTGGTCAATGGTCGGAAGACTGAACCAGCCAAGTAGCGTGCAGGACGACGGCCC
TACGGGTTGTAAACTGCTTTTATGCGGGGATAAAGTCGGGGACGCGTTCCCCGTTTGCAGGTACCGCATGAATAAGGACC
GGCTAATTCCGTGCCAGCAGCCGCGGTAATACGGAAGGTCCGGGCGTTATCCGGATTTATTGGGTTTAAAGGGAGCGTAG
GCGGGAGCTTAAGCGTGCCGTGAAATGCCGGTGCTCAACGTTGGCACTGCGGCGCGAACTGGGTTTCTTGAGTGCGTGGG
AAGGCGGCGGAATTCGTGGTGTAGCGGTGAAATGCTTAGATATCACGAAGAACTCCGATTGCGAAGGCAGCTGCCTGTTG
CGCTACTGACGCTGAAGCTCGAAGGTGCGGGTATCGAACAGGATTAGATACCCCTGTAGTCC
>t0014096_reg-Y-4;size=5;
CCTACGGGGGGCTGCAGTGAGGAATATTGGTCAATGGGCGAGAGCCTGAACCAGCCAAGTAGCGTGAGGGATGACTGCCC
TACGGGTTGTAAACCTCTTTTGTTCGGGAATAAAGGGCCCCACGCGTGGGGCTTTGCATGTACCTTACGAATAAGCATCG
GCTAATTCCGTGCCAGCAGCCGCGGTAATACGGAAGATGCGAGCGTTATCCGGATTTATTGGGTTTAAAGGGAGCGTAGG
CGGGCTGTTAAGTCAGCGGTCAAATGTCAGGGCCCAACCTTGGCATGCCGTTGATACTGTCAGCCTTGAATACACACAAG
GAAGGTGGAATTCGTCGTGTAGCGGTGAAATGCTTAGATATGACGAAGAACTCCGATTGCGAAGGCAGCCTTCTGGGGTG
CGATTGACGCTGAGGCTCGAAAGTGCGGGTATCGAACAGGATTAGATACCCTAGTAGTCC
>t0049410_reg-Y-4;size=5;
CCTACGGGGGGCAGCAGTGAGGAATATTGGTCAATGGGCGCGAGCCTGAACCAGCCAAGTAGCGTGCAGGAAGACGGCCC
TATGGGTTGTAAACTGCTTTTATGCGGGGATAAAGTCGCCCACGTGTGGGTGTTTGTAGGTACCGCATGAATAAGGACCG
GCTAATTCCGTGCCAGCAGCCGCGGTAATACGGAAGGTCCGGGCGTTATCCGGATTTATTGGGTTTAAAGGGAGCGCAGG
CCGGCTTTTAAGCGTGACGTGAAATGTGGATGCTCAACATCTGAACTGCGTCGCGAACTGGAGGCCTTGAGTGCATTCGA
CGTCGGCGGAATTCGTGGTGTAGCGGTGAAATGCTTAGATATCACGAAGAACTCCGATTGCGCAGGCAGCTGACGAGACT
GTAACTGACGCTAAAGCTCGAAAGTGCGGGTATCGAACAGGATTAGATACCCCAGTAGTCC
>t0000768_reg-Y-4;size=5;
CCTACGGGAGGCTGCAGTGAGGAATATTGGTCAATGGGCGCGAGCCTGAACCAGCCAAGTAGCGTGCGGGATGACTGCCC
TATGGGTTGTAAACCGCTTTTGCAGGGGAATAAAGTGGCGTACGTGTACGCTTTTGCATGTACCCTGAGAATAAGGACCG
GCTAATTCCGTGCCAGCAGCCGCGGTAATACGGAAGGTCCGGGCGTTATCCGGATTTATTGGGTTTAAAGGGAGCGCAGG
CCGTCCCTTAAGCGTGACGTGAAATGTACGGGCTCAACCGGTGCAGTGCGTCGCGAACTGGGGGACTTGAGTGCACTCGA
GGCAGGCGGAATTCGTGGTGTAGCGGTGAAATGCTTAGATATCACGAAGAACTCCGATTGCGAAGGCAGCCTGCCAGGTT
GTAACTGACGCTAATGCTCGAAGGTGCGGGTATCGAACAGGATTAGATACCCCAGTAGTCC
>t0011382_reg-Y-4;size=5;
CCTACGGGTGGCAGCAGTGAGGAATATTGGTCAATGGTCGGAAGACTGAACCAGCCAAGTAGCGTGCAGGATGACGGCCC
TATGGGTTGTAAACTGCTTTTACCGGGGAACAAAGTCGGGCACGTGTGCCCGTTTGCGTGTACCCTGTGAATAAGGACCG
GCTAATTCCGTGCCAGCAGCCGCGGTAATACGGAAGGTCCGGGCGTTATCCGGATTTATTGGGTTTAAAGGGAGCGTAGG
CCGGATGGTAAGCGTGTTGTGAAATGTACGGGCTCAACCTGTGAATTGCAGCGCGAACTGCCGTCCTTGAGTAGGCGGAA
AGCTGGCGGAATTCGTTGTGTAGCGGTGAAATGCTTAGATATGACGAAGAACTCCGATTGCGAAGGCAGCTGGCTGCAGC
CTCACTGACGCTGAAGCTCGAAAGCGTGGGTATCGAACAGGATTAGATACCCCAGTAGTCC
>t0004944_reg-Y-4;size=5;
CCTACGGGGGGCAGCAGTGAGGAATATTGGTCAATGGGAGGAATCCTGAACCAGCCATGCCGCGTGGGGGAAGAAGGTCC
TATGGGTTGTAAACCCCTTTTGCTCCGGAGTAATAAGGTCTTTGCGAAGACTGATGAGAGTACGGGGCGAATAAGCATCG
GCTAACTCCGTGCCAGCAGCCGCGGTAATACGGAGGATGCAAGCGTTATCCGGATTTATTGGGTTTAAAGGGTGCGCAGG
CGGCGCGTTAAGTCAGCGGTGAAATGTCCCGGCTCAACCGGGGCCCTGCCGTTGATACTGGCGTGCTGGAGTACGGACGG
CGCCGGCGGAATGTGTCATGTAGCGGTGAAATGCTTAGATATGCCACAGAACACCGATCGCGAAGGCAGCTGGCGAGGCC
GGTACTGACGCTCAGGCACGAAAGCGTGGGGATCAAACAGGATTAGATACCCGTGTAGTCC
>t0000376_reg-Y-4;size=5;
CCTACGGGGGGCAGCAGTGAGGAATATTGGACAATGGCCGAGAGGCTGATCCAGCCATGCCGCGTGCGGGAAGACGGCCC
TATGGGTTGTAAACCGCTTTTGTTGGAGAGCAATAAGAGTTACGTGTAACTTGATGAGAGTATCCAGCGAATAAGCATCG
GCTAACTCCGTGCCAGCAGCCGCGGTAATACGGAGGATGCAAGCGTTATCCGGATTTATTGGGTTTAAAGGGTGCGTAGG
CGGATGATTAAGCGTGAGGTGAAATGCCACTGCTCAACAGTGGAACTGCCTCGCGAACTGGTTGTCTGGAATGCCCCTGC
CGTGGGAGGAATGTGTGGTGTAGCGGTGAAATGCATAGAGATCACACAGAACACCGATTGCGAAGGCATCTCACGAAGGG
GTGATTGACGCTGAGGCACGAAAGCGTGGGGATCAAACAGGATTAGATACCCCAGTAGTCC
>t0050591_reg-Y-4;size=5;
CCTACGGGGGGCTGCAGTGAGGAATATTGGTCAATGGGCGGGAGCCTGAACCAGCCAAGTAGCGTGCAGGAAGACTGCCC
TATGGGTTGTAAACTGCTTTTATAGGGGAATAAAGTGAGGTACGTGTACCTTTTTGTATGTACCCTATGAATAAGGACCG
GCTAATTCCGTGCCAGCAGCCGCGGTAATACGGAAGGTCCGGGCGTTATCCGGATTTATTGGGTTTAAAGGGAGCGCAGG
CGGGTTTTTAAGCGTGTTGTGAAATGTACCGGCTCAACCGGTGACTTGCAGCGCGAACTGGAGACCTTGAGTGAGTACGA
GGAAGGCGGAATTCGTGGTGTAGCGGTGAAATGCTTAGATATCACGAAGAACTCCGATTGCGAAGGCAGCTTTCCAGTCC
TTAACTGACGCTAAAGCTCGAAAGTGCGGGTATCGAACAGGATTAGATACCCCAGTAGTCC
>t0066793_reg-Y-4;size=5;
CCTACGGGAGGCTGCAGTCGAGAATCATTCGCAATGGGCGAAAGCCTGACGGTGCGACGTCGCGTGGAGGATGAAGGTCT
TCGGATTGTAAACTCCTGTCATGTGGGATAAACGGTCTTTGTGCGAACAGCACGGAGAAATGATAGTACCACAGGAGGAA
GAGACGGCTAACTCTGTGCCAGCAGCCGCGGTAATACAGAGGTCTCGAGCGTTGTTCGGATTTACTGGGCGTAAAGGGAG
CGTAGGCGGTCGGGTGTGTTGAATGTGAAAGCCCAAAACTCAACGATGGAAATGCATTCAAAACTGCCCGGCTAGAGTAC
TGGAGAGGAGAGCGGAATTCTTGGTGTAGCGGTGAAATGCGTAGATATCAAGAAGAACACCGGTGGCGAAGGCGGCTCTC
TGGACAGATACTGACGCTGAGGCTCTAAAGTTAGGGGAGCAAACAGGATTAGATACCCGAGTAGTCC
>t0021341_reg-Y-4;size=5;
CCTACGGGGGGCTGCAGTGGGGAATATTGGACAATGGGGGAAACCCTGATCCAGCGACGCCGCGTGAGTGAAGAAGTATT
TCGGTATGTAAAGCTCTATCAGCAGGGAAGATGATGACGGTACCTGACTAAGAAGCACCGGCTAAATACGTGCCAGCAGC
CGCGGTAATACGTATGGTGCAAGCGTTATCCGGATTTACTGGGTGTAAAGGGAGCGTAGGCGGCTATGCAAGTCAGATGT
GAAAGCCCGGGGCTTAACCCCGGGACTGCATTTGAAACTGCGTAGCTTGAGTGCAGGAGAGGCAGGCGGAATTCCTAGTG
TAGCGGTGAAATGCGTAGATATTAGGAAGAACACCGGTGGCGAAGGCGGCCTGCTGGACTGAGACTGACGCTGAGGCTCG
AAAGCGTGGGGAGCAAACAGGATTAGATACCCTTGTAGTCC
>t0005381_reg-Y-4;size=5;
CCTACGGGGGGCTGCAGTGAGGAATATTGGTCAATGGGAGGAATCCTGAACCAGCCATGCCGCGTGCGGGAAGAAGGCCC
TACGGGTTGTAAACCGCTTTTGCCCGGGAGTAATAAGGGGGGTGCGCCCCCCGATGAGAGTACCGGGCGAATAAGCATCG
GCTAACTCCGTGCCAGCAGCCGCGGTAATACGGAGGATGCGAGCGTTATCCGGATTTATTGGGTTTAAAGGGTGCGCAGG
CGGCGCGGTAAGTCAGCGGTGAAATGTCCCGGCTCAACCGGGGAGCTGCCGTTGATACTGTCGTGCTTGAGTGCGAACGG
CGCCGGCGGAATGTGTGGTGTAGCGGTGAAATGCATAGATATCACACAGAACACCGATCGCGAAGGCAGCTGGCGAGGAC
GCAACTGACGCTGAGGCACGAAGGCGTGGGGATCGAACAGGATTAGATACCCCGGTAGTCC
>t0001130_reg-Y-4;size=5;
CCTACGGGCGGCTGCAGTGAGGAATATTGGTCAATGGGCGTGAGCCTGAACCAGCCAAGTAGCGTGCAGGATGACGGCCC
TACGGGTTGTAAACTGCTTTTATGCGGGGATAAAGTGTGGGACGCGTCCCTCATTGCAGGTACCGCATGAATAAGGACCG
GCTAATTCCGTGCCAGCAGCCGCGGTAATACGGAAGGTCCGGGCGTTATCCGGATTTATTGGGTTTAAAGGGAGCGCAGG
CTGGCTTTTAAGCGTGACGTGAAATGCGGCGGCTCAACCGTCCGAAGTGCGTCGCGAACTGGGAGCCTTGAGTGAGTTCG
ACGTCAGCGGAATTCGTGGTGTAGCGGTGAAATGCTTAGATATCACGAGGAACCCCGATTGCGAAGGCAGCTGACGAGGC
CTTTACTGACGCTAAAGCTCGAAGGTGCGGGTATCGAACAGGATTAGATACCCTAGTAGTCC
>t0011091_reg-Y-4;size=5;
CCTACGGGGGGCTGCAGTAGGGAATATTGGACAATGGGGGAAACCCTGATCCAGCGACGCCGCGTGAGTGAAGAAGTTAT
TCGTAATGTAAAGCTCTATCAGCAGGGACGATAATGACGGTACCTGACTAAGAAGCACCGGCTAAATACGTGCCAGCAGC
CGCGGTAATACGTATGGTGCAAGCGTTATCCGGATTTACTGGGTGTAAAGGGAGCGTAGGTGGTCTGGCAAGTCAGGAGT
GAAATGCCGGGGCTCAACCCCGGAGCTGCTCTTGAAACTGTCGGACTGGAGTGCAGGAGAGGTAAGTGGAATTCCTAGTG
TAGCGGTGAAATGCGTAGATATTAGGAGGAACACCGGTGGCGAAGGCGGCTTACTGGACTGTAACTGACACTGAGGCTCG
AAAGCGTGGGGAGCAAACAGGATTAGATACCCGAGTAGTCC
>t0055978_reg-Y-4;size=5;
CCTACGGGCGGCTGCAGTGAGGAATATTGGTCAATGGGCGCAAGCCTGAACCAGCCAAGTAGCGTGCAGGACGACTGCCC
TATGGGTTGTAAACTGCTTTTACAGGGGAATAAAGTGAGGCACGTGTGCCTTTTTGCATGTACCCTGTGAATAAGGACCG
GCTAATTCCGTGCCAGCAGCCGCGGTAATACGGAAGGTCCGGGCGTTATCCGGATTTATTGGGTTTAAAGGGAGCGCAGG
CTGGATTTTAAGCGTGTTGTGAAATGTACCGGCTCAACCGGTGATGTGCAGCGCGAACTGGAGTCCTTGAGTGAGTACGA
GGTATGCGGAATTCGTGGTGTAGCGGTGAAATGCTTAGATATCACGAAGAACTCCGATTGCGAAGGCAGCGTACCAGTCC
TTAACTGACGCTAAAGCTCGAAAGTGCGGGTATCGAACAGGATTAGATACCCCAGTAGTCC
>t0001327_reg-Y-4;size=5;
CCTACGGGCGGCTGCAGTCGAGGATCATTTGCAATGGGCGAAAGCCTGACAATGCGACGCTGCGTGGAGGATGAAGGCCT
TCGGGTTGTAAACTCCTGTCATGGGGGAACAGGCGAGGGGACCCAACACGTCCCTTAGTTGAGTGTACCCCAAGAGGAAG
CGACGGCTAACTCTGTGCCAGCAGCCGCGGTAATACAGAGGTCGCAAGCGTTGTTCGGATTTACTGGGCGTAAAGGGCGC
GTAGGCGGCAGGGCGTGTCAAGTGTGAAATCTCCGGGCTCAACCCGGAAAGTGCGCTTGAAACTACCTTGCTCGAGTATG
GGAGAGGGAATCGGAATATAGGGTGTAGCGGTGAAATGCGTTGATATCCTATAGAACACCGGAGGCGAAGGCGGATTCCT
TGAACATCACTGACGCTGAGGCGCGAAAGTCGGGGGAGCAAACAGGATTAGATACCCCAGTAGTCC
>t0078524_reg-Y-4;size=5;
CCTACGGGCGGCTGCAGTGGGGGATATTGCACAATGGGGGAAACCCTGATGCAGCAACGCCGCGTGAGGGAAGACGGTCT
TCGGATTGTAAACCTAAGTTGTCAGGGACGATAATGACGGTACCTGAAGAGAAAGCTCCGGCTAACTACGTGCCAGCAGC
CGCGGTAATACGTAGGGAGCGAGCGTTGTCCGGATTTACTGGGTGTAAAGGGTGCGTAGGCGGGTCTGCAAGTCAGACGT
GAAATACCGGGGCTTAACTCCGGGGCTGCGTTTGAAACTGTAGATCTTGAGTGAAGTAGAGGTAAGCGGAATTCCTAGTG
TAGCGGTGAAATGCGTAGATATTAGGAGGAACACCAGTGGCGAAGGCGGCTTACTGGGCTTTAACTGACGCTGAGGCACG
AAAGCGTGGGGAGCAAACAGGATTAGATACCCCTGTAGTCC
>t0021214_reg-Y-4;size=5;
CCTACGGGTGGCTGCAGTGAGGAATATTGGTCAATGGCCGAGAGGCTGAACCAGCCAAGTAGCGTGCAGGACGACGGCCC
TACGGGTTGTAAACTGCTTTTGCGGGAGGATAAAGGACGTTACGTGTAACGTTTTGCAGGTATCCCGTGAATAAGGACCG
GCTAATTCCGTGCCAGCAGCCGCGGTAATACGGAAGGTCCGGGCGTTATCCGGATTTATTGGGTTTAAAGGGAGCGCAGG
CGGACTGTCAAGCGTGCCGTGAAATCGCGGGGCTCAACCCCGTAGAGCGGCGCGAACTGGCGGTCTTGGTTGCGGGAAGG
GGAGGCGGAACTCGTGGTGTAGCGGTGAAATGCATAGATATCACGAAGAACTCCGATCGCGAAGGCAGCCTCCCGGCCCG
CCAACGACGCTCATGCTCGAAGGCGCGGGTATCAAACAGGATTAGATACCCGTGTAGTCC
>t0011084_reg-Y-4;size=5;
CCTACGGGTGGCTGCAGTGGGGAATATTGCACAATGGGGGAAACCCTGATGCAGCGACGCCGCGTGAGTGAAGAAGTATT
TCGGTATGTAAAGCTCTATCAGCAGGGAAGAAAATGACGGTACCTGACTAAGAAGCCCCGGCTAACTACGTGCCAGCAGC
CGCGGTAATACGTAGGGGGCAAGCGTTATCCGGATTTACTGGGTGTAAAGGGAGCGTAGACGGCATGGCAAGTCTGAAGT
GAAATGCGGGGGCTCAACCCCTGAACTGCTTTGGAAACTGTTAAGCTAGAGTGTCGGAGAGGTAAGTGGAATTCCTAGTG
TAGCGGTGAAATGCGTAGATATTAGGAGGAACACCGGTGGCGAAGGCGGCTTACTGGACGATGACTGACGTTGAGGCTCG
AAAGCGTGGGGAGCAAACAGGATTAGATACCCCGGTAGTCC
>t0001446_reg-Y-4;size=5;
CCTACGGGGGGCTGCAGTAGGGAATATTGGGCAATGGGAGCAATCCTGACCCAGCCATGCCGCGTGAAGGAAGACGGCCC
TATGGGTTGTAAACTTCTTTTGCCGCAGAGTAAACCCGGTCACGTGTGGCCGGTTGAGAGTATGCGGCGAATAAGTATCG
GCTAACTCCGTGCCAGCAGCCGCGGTAATACGGAGGATACAAGCGTTATCCGGATTTATTGGGTTTAAAGGGTGCGCAGG
CGGACCGTTAAGTCAGGGGTGAAAAGTCGGGGCTCAACTCCGATCGTGCCTTTGATACTGGCGGACTAGAGTGCGATAGG
CGTGGCCGGAATGTGGTGTGTAGCGGTGAAATGCTTAGATATGCCACAGAACACCGATCGAGAAGTCAGGTCACGAGTTC
GCAACTGACGCTCATGCACGAAAGCGTGGGGATCAAACAGGATTAGATACCCGGGTAGTCC
>t0021129_reg-Y-4;size=5;
CCTACGGGTGGCTGCAGTGGGGAATATTGCACAATGGGCGAAAGCCTGATGCAGCGACGCCGCGTGAGCGAAGAAGTATT
TCGGTATGTAAAGCTCTATCAGCAGGGAAGATAATGACGGTACCTGACTAAGAAGCACCGGCTAAATACGTGCCAGCAGC
CGCGGTAATACGTATGGTGCAAGCGTTATCCGGATTTACTGGGTGTAAAGGGAGCGTAGGCGGTTTTACAAGTCTGATGT
GAAAGCCCGGGGCTCAACTCCGGTATTGCATTGGAAACTGTAGAACTAGAGTGTCGGAGGGGTAAGTGGAATTCCTAGTG
TAGCGGTGAAATGCGTAGATATTAGGAGGAACACCAGTGGCGAAGGCGGCTTACTGGACGATTACTGACGCTGAGGCTCG
AAAGCGTGGGGAGCAAACAGGATTAGATACCCTAGTAGTCC
>t0011153_reg-Y-4;size=5;
CCTACGGGAGGCTGCAGTGAGGAATATTGGTCAATGGGCGCGAGCCTGAACCAGCCAAGTAGCGTGCAGGATGACGGCCC
TATGGGTTGTAAACTGCTTTTATGCGGGGATAAAGTGCACCACGTGTGGTGTTTTGTAGGTACCGCATGAATAAGGACCG
GCTAATTCCGTGCCAGCAGCCGCGGTAATACGGAAGGTCCGGGCGTTATCCGGATTTATTGGGTTTAAAGGGAGCGCAGG
CTGATTGTTAAGCGTGACGTGAAATGTAGCCGCTCAACGGCTGAACTGCGTCGCGAACTGGCAGTCTTGAGTGAGTACGA
CGTCAGCGGAATTCGTGGTGTAGCGGTGAAATGCTTAGATATCACGAAGAACCCCGATTGCGAAGGCAGCTGACGAGTCC
TTTACTGACGCTAAAGCTCGAAGGTGCGGGTATCGAACAGGATTAGATACCCTAGTAGTCC
>t0021198_reg-Y-4;size=5;
CCTACGGGTGGCAGCAGTGAGGAATATTGGTCAATGGGCGAGAGCCTGAACCAGCCAAGTCGCGTGAAGGATGAAGGTTC
TATGGATTGTAAACTTCTTTTGTCCGAGGGTAAAAAAGGCCACGTGTGGCTTCTTGCAAGTATCGGACGAATAAGCATCG
GCTAACTCCGTGCCAGCAGCCGCGGTAATACGGAGGATGCGAGCGTTATCCGGATTTATTGGGTTTAAAGGGTGCGTAGG
TGGTTTGTTAAGTTTGTGGTGAAAGCGTGCGGCTCAACCGTACCAAGCCATGAAAACTGGCGAACTTGAGTGCAAACGAG
GTAGGCGGAATGTGATGTGTAGCGGTGAAATGCTTAGATATGTCACAGAACCCCGATTGCGAAGGCAGCTTACCAGCATG
CAACTGACACTGAGGCACGAAAGCGTGGGTATCAAACAGGATTAGATACCCTGGTAGTCC
>t0004707_reg-Y-4;size=5;
CCTACGGGAGGCTGCAGTCGAGGATCATTCGCAATGGGGGCAACCCTGACGATGCGACGCTGCGTGGAGGATGAAGGCCC
TCGGGTCGTAAACTCCTGTCATGACGGAAAAGGAGAGGGGACCCAACACGTCCCTTATTTGATGGTACGTCAAGAGGAAG
AGACGGCTAACTCTGTGCCAGCAGCCGCGGTAATACAGAGGTCTCGAGCGTTGTTCGGATTTACTGGGCGTAAAGGGCGC
GTAGGCGGCGCGGCGTGTCGAGTGTGAAATCTCCGGGCTCAACCCGGAAAGTGCGCTCGAAACTGCCGCGCTCGAGGACG
GGATGGGGAATCGGAATATAGGGTGTAGCGGTGAAATGCGTTGATATCCTATAGAACACCGGAGGCGAAGGCGGATTCCT
GGAACGTCACTGACGCTGAGGCGCGAAAGTCGGGGGAGCAAACAGGATTAGATACCCTAGTAGTCC
>t0014326_reg-Y-4;size=5;
CCTACGGGCGGCTGCAGTGAGGAATATTGGTCAATGGACGGAAGTCTGAACCAGCCAAGTAGCGTGCAGGATGACGGCCC
TATGGGTTGTAAACTGCTTTTATCAGGGGATAAAGTGAGGTATGTATACCTTTTTGCATGTACCTGATGAATAAGGACCG
GCTAATTCCGTGCCAGCAGCCGCGGTAATACGGAAGGTCCGGGCGTTATCCGGATTTATTGGGTTTAAAGGGAGCGCAGG
CGGACAGTTAAGCGTGACGTGAAATGCAGCGGCTCAACCGTATGAAGTGCGTCGCGAACTGGCAGTCTTGAGTGAGTACG
ATGTAGGCGGAATTCGTGGTGTAGCGGTGAAATGCTTAGATATCACGAAGAACTCCGATTGCGAAGGCAGCCTACAAGTC
CTTTACTGACGCTAAAGCTCGAAGGTGCGGGTATCGAACAGGATTAGATACCCCAGTAGTCC
>t0019982_reg-Y-4;size=5;
CCTACGGGGGGCTGCAGTGAGGAATATTGGTCAATGGGCGAGAGCCTGAACCAGCCAAGTAGCGTGCAGGATGACGGCCC
TACGGGTTGTAAACTGCTTTTGCGGGAGGATAAAGTGGCCCACGTGTGGGCCTTTGCAGGTATCCCGTGAATAAGGACCG
GCTAATTCCGTGCCAGCAGCCGCGGTAATACGGAAGGTCCAGGCGTTATCCGGATTTATTGGGTTTAAAGGGAGCGCAGG
CGGAGGATCAAGCCAGCCGTAAAATTGTGGGGCTCAACCCCATTCAGCGGTTGGAACTGGTTCCCTTGGTTGCGGGAAGG
GCAGGCGGAACTCGTGGTGTAGCGGTGAAATGCATAGATATCACGAAGAACTCCGATCGCGAAGGCAGCCTGCCGGCCCG
TTAACGACGCTCATGCTCGAAGGTGCGGGTATCAAACAGGATTAGATACCCCAGTAGTCC
>t0020082_reg-Y-4;size=5;
CCTACGGGCGGCAGCAGTGAGGAATATTGGTCAATGGGCGGAAGCCTGAACCAGCCAAGTAGCGTGCAGGAAGACGGCCC
TATGGGTTGTAAACTGCTTTTATGCGGGAATAAAGAGGCCCACGTGTGGGCCGTTGCATGTACCGCATGAATAAGGACCG
GCTAATTCCGTGCCAGCAGCCGCGGTAATACGGAAGGTCCGGGCGTTATCCGGATTTATTGGGTTTAAAGGGAGCGTAGG
CCGGTTTTTAAGCGTGTTGTGAAATGTGTGGGCTCAACCTATGCACTGCAGCGCGAACTGGAGACCTTGAGTGCGCGGGA
AGCCGGCGGAATTCGTTGTGTAGCGGTGAAATGCTTAGATATGACGAAGACCTCCGATTGCGAAGGCAGCTGGCTGTAGC
GTTACTGACGCTGAAGCTCGAAAGCGTGGGTATCGAACAGGATTAGATACCCTAGTAGTCC
>t0014238_reg-Y-4;size=5;
CCTACGGGTGGCTGCAGTCGAGGATCATTTGCAATGGGCGAAAGCCTGACAATGCGACGCTGCGTGGAGGATGGAGGCCT
TCGGGTTGTAAACTCCTGTCATGGGGGAACAGGCGAGGAAACCTAACACGTTTCTTAGTTGAGTGTACCCCAAGAGGAAT
TGGCGGCTAACTCTGTGCCAGCAGCCGCGGTAATACAGAGGCCAAGAGCGTTGTTCGGATTTACTGGGCGTAAAGGGCGC
GTAGGCGGCCCGCTAAGTCGGATGTGAAATCTCCGGGCTCAACCCGGAAAGTGCGTCCGAAACTGGCGGGCTCGAGGCCG
GGAGGGGGAATCGGAACGCAGGGTGTAGCGGTGAAATGCGTTGATATCCTGCAGAACACCGGAGGCGAAGGCGGATTCCT
TGAACGGTTCTGACGCTGAGGCGCGAAAGTCGGGGGAGCAAACAGGATTAGATACCCCAGTAGTCC
>t0001032_reg-Y-4;size=5;
CCTACGGGTGGCTGCAGTGGGGAATATTGCACAATGGGCGCAAGCCTGATGCAGCGATGCCGCGTGAGGGAAGAAGGTTT
TCGGATTGTAAACCTCTGTCATCGGGGACGAAAATGACGGTACCCGAGAAGGAAGCTCCGGCTAACTACGTGCCAGCAGC
CGCGGTAATACGTAGGGAGCAAGCGTTATCCGGAATTACTGGGTGTAAAGGGAGTGTAGGCGGGACTGCAAGTCAGATGT
GAAATATGCCGGCTCAACTGGCAGACTGCATTTGAAACTGTGGTTCTTGAGTGAAGTAGAGGTAAGCGGAATTCCTAGTG
TAGCGGTGAAATGCGTAGATATTAGGAGGAACATCAGTGGCGAAGGCGGCTTACTGGGCTTTAACTGACGCTGAGGCTCG
AAAGCGTGGGGAGCAAACAGGATTAGATACCCCAGTAGTCC
>t0001106_reg-Y-4;size=5;
CCTACGGGGGGCAGCAGTGAGGAATATTGGTCAATGGGCGAGAGCCTGAACCAGCCAAGTCGCGTGAAGGATGAAGGTTC
TATGGATTGTAAACTTCTTTTGTCCGAGGGTAAAAAAGGTCACGTGTGACTTCTTGCAAGTATCGGACGAATAAGCATCG
GCTAACTCCGTGCCAGCAGCCGCGGTAATACGGAGGATGCGAGCGTTATCCGGATTTATTGGGTTTAAAGGGTGCGTAGG
TGGTTTGTTAAGTTTGTGGTGAAAGCGTGCGGCTCAACCGTACCAAGCCATGAAAACTGGCGAACTTGAGTGCAAACGAG
GTAGGCGGAATGTGATGTGTAGCGGTGAAATGCTTAGATATGTCACAGAACCCCGATTGCGAAGGCAGCTTACCAGCATG
CAACTGACACTGAGGCACGAAAGCGTGGGTATCAAACAGGATTAGATACCCTAGTAGTCC
>t0042912_reg-Y-4;size=5;
CCTACGGGGGGCTGCAGTGAGGAATATTGGACAATGGCCGAGAGGCTGATCCAGCCATGCCGCGTGCGGGAAGACGGCCC
TATGGGTTGTAAACCGCTTTTGTTGGAGAGCAATAAGAGTTACGTGTAACTTGATGAGAGTATCCAGCGAATAAGCATCG
GCTAACTCCGTGCCAGCAGCCGCGGTAATACGGAGGATGCAAGCGTTATCCGGATTTATTGGGTTTAAAGGGTGCGTAGG
CGGATGATTAAGCGTGAGGTGAAATGCCACTGCTCAACAGTGGAACTGCCTCGCGAACTGGTTGTCTGGAATGCCCCTGC
CGTGGGAGGAATGTGTGGTGTAGCGGTGAAATGCATAGAGATCACACAGAACACCGATTGCGAAGGCATCTCACGAAGGG
GTGATTGACGCTGAGGCACGAAAGCGTGGGGATCAAACAGGATTAGATACCCTTGTAGTCC
>t0010865_reg-Y-4;size=5;
CCTACGGGGGGCAGCAGTAGGGAATATTGGGCAATGGGAGCAATCCTGACCCAGCCATGCCGCGTGAAGGAAGACGGCCC
TATGGGTTGTAAACTTCTTTTGCCGCAGAGTAAACCCGGTCACGTGTGGCCGGTTGAGAGTATGCGGCGAATAAGTATCG
GCTAACTCCGTGCCAGCAGCCGCGGTAATACGGAGGATACAAGCGTTATCCGGATTTATTGGGTTTAAAGGGTGCGCAGG
CGGACCGTTAAGTCAGGGGTGAAAAGTCGGGGCTCAACTCCGATCGTGCCTTTGATACTGGCGGACTAGAGTGCGATAGG
CGTGGCCGGAATGTGGTGTGTAGCGGTGAAATGCTTAGATATGCCACAGAACACCGATCGAGAAGTCAGGTCACGAGTTC
GCAACTGACGCTCATGCACGAAAGCGTGGGGATCAAACAGGATTAGATACCCTAGTAGTCC
>t0061711_reg-Y-4;size=5;
CCTACGGGCGGCTGCAGTGAGGAATATTGGTCAATGGGCGAGAGCCTGAACCAGCCAAGTAGCGTGCAGGATGACGGCCC
TATGGGTTGTAAACTGCTTTTATATGGGGATAAAGTTCACCACGTGTGGTGTTTTGCAGGTACCATATGAATAAGGACCG
GCTAATTCCGTGCCAGCAGCCGCGGTAATACGGAAGGTCCGGGCGTTATCCGGATTTATTGGGTTTAAAGGGAGCGCAGG
CGGCCTTTTAAGCGTGACGTGAAATGTGGATGCTCAACATCTGAACTGCGTCGCGAACTGGAGGGCTTGAGTGGGTACGA
CGCCGGCGGAATTCGTGGTGTAGCGGTGAAATGCTTAGATATCACGAAGAACCCCGATTGCGAAGGCAGCCGGCGAGTCC
TCAACTGACGCTAAAGCTCGAAAGTGCGGGTATCGAACAGGATTAGATACCCCAGTAGTCC
>t0018403_reg-Y-4;size=5;
CCTACGGGGGGCTGCAGTGAGGAATATTGGTCAATGGGAGGAATCCTGAACCAGCCATGCCGCGTGCGGGAAGAAGGCCC
TACGGGTTGTAAACCGCTTTTGCACGGGAGTAATAAGTGGGGTGCGCCCCGCGATGAGAGTACCGTGCGAATAAGCATCG
GCTAACTCCGTGCCAGCAGCCGCGGTAATACGGAGGATGCGAGCGTTATCCGGATTTATTGGGTTTAAAGGGTGCGCAGG
CGGCGCGGTAAGTCAGCGGTGAAATGTCCCGGCTCAACCGGGGAGCTGCCGTTGATACTGTCGTGCTTGAGTGCGAACGG
CGCCGGCGGAATGTGTGGTGTAGCGGTGAAATGCATAGATATCACACAGAACACCGATCGCGAAGGCAGCTGGCGAGGAC
GCAACTGACGCTGAGGCACGAAGGCGTGGGGATCGAACAGGATTAGATACCCTAGTAGTCC
>t0043169_reg-Y-4;size=5;
CCTACGGGTGGCTGCAGTGAGGAATATTGGACAATGGCCGGAAGGCTGATCCAGCCATGCCGCGTGCGGGAAGACGGCCC
TATGGGTTGTAAACCGCTTTTGTTGGGGAGCAATAAGGTCCACGAGTGGATTGATGAGAGTACCCAGCGAATAAGCATCG
GCTAACTCCGTGCCAGCAGCCGCGGTAATACGGAGGATGCAAGCGTTATCCGGATTTATTGGGTTTAAAGGGTGCGTAGG
CGGATGCTTAAGCGTGAGGTGAAATGCCCGGGCTCAACCTGGGAACTGCCTCGCGAACTGGGTATCTGGAATGTCCGTGC
CGTGGGAGGAATGTGTGGTGTAGCGGTGAAATGCATAGAGATCACACAGAACACCGATTGCGAAGGCATCTCACGAACGG
ATGATTGACGCTGAGGCACGAAAGCGTGGGGATCAAACAGGATTAGATACCCTAGTAGTCC
>t0004842_reg-Y-4;size=5;
CCTACGGGAGGCTGCAGTGAGGAATATTGGTCAATGGGCGCGAGCCTGAACCAGCCAAGTAGCGTGCAGGAAGACGGCCC
TATGGGTTGTAAACTGCTTTTATGCGGGGATAAAGTCGCCCACGTGTGGGTGTTTGTAGGTACCGCATGAATAAGGACCG
GCTAATTCCGTGCCAGCAGCCGCGGTAATACGGAAGGTCCGGGCGTTATCCGGATTTATTGGGTTTAAAGGGAGCGCAGG
CCGGCTTTTAAGCGTGACGTGAAATGTGGATGCTCAACATCTGAACTGCGTCGCGAACTGGAGGCCTTGAGTGCATTCGA
CGTCGGCGGAATTCGTGGTGTAGCGGTGAAATGCTTAGATATCACGAAGAACTCCGATTGCGCAGGCAGCTGACGAGACT
GTAACTGACGCTAAAGCTCGAAAGTGCGGGTATCGAACAGGATTAGATACCCTAGTAGTCC
>t0013242_reg-Y-4;size=5;
CCTACGGGGGGCTGCAGTGAGGAATATTGGTCAATGGACGGAAGTCTGAACCAGCCATGCCGCGTGGAGGAAGAAGGTCC
TATGGGTTGTAAACTCCTTTTACGCCGGAGTAATAAGAGTCTTGCGAGGCTCGATGAGAGTACGGCGGGAATAAGCATCG
GCTAACTCCGTGCCAGCAGCCGCGGTAATACGGAGGATGCGAGCGTTATCCGGATTTATTGGGTTTAAAGGGTGCGCAGG
CGGCGCGTTAAGTCAGCGGTGAAATGTCCCGGCTCAACCGGGGAGCTGCCGTTGATACTGGCGTGCTAGAGTGCGGACGG
CGCCGGCGGAATGTGTCATGTAGCGGTGAAATGCTTAGATATGCCACAGAACACCGATCGCGAAGGCAGCTGGCGAGGCC
GTGACTGACGCTCAGGCACGAAAGCGTGGGGATCAAACAGGATTAGATACCCCTGTAGTCC
>t0032341_reg-Y-4;size=5;
CCTACGGGAGGCTGCAGTGAGGAATATTGGACAATGGCCGAGAGGCTGATCCAGCCATGCCGCGTGCGGGAAGACGGCCC
TATGGGTTGTAAACCGCTTTTGTTGGGGAGCAATAAGGTCCACGTGTGGATCGATGAGAGTACCCAGCGAATAAGCATCG
GCTAACTCCGTGCCAGCAGCCGCGGTAATACGGAGGATGCAAGCGTTATCCGGATTTATTGGGTTTAAAGGGTGCGTAGG
CGGATGCCTAAGCGTGAGGTGAAATCCCCGGGCTCAACCTGGGAACTGCCTCGCGAACTGGGTATCTGGAATGTCCGTGC
CGTGGGAGGAATGTGTGGTGTAGCGGTGAAATGCATAGAGATCACACAGAACACCGATTGCGAAGGCATCTCACGAACGG
ATGATTGACGCTGAGGCACGAAAGCGTGGGGATCAAACAGGATTAGATACCCTTGTAGTCC
>t0006124_reg-Y-4;size=5;
CCTACGGGCGGCTGCAGTGAGGAATATTGGTCAATGGGCGCGAGCCTGAACCAGCCAAGTAGCGTGCAGGATGACGGCCC
TATGGGTTGTAAACTGCTTTTATGCGGGGATAAAGTGCACCACGTGTGGTGTTTTGTAGGTACCGCATGAATAAGGACCG
GCTAATTCCGTGCCAGCAGCCGCGGTAATACGGAAGGTCCGGGCGTTATCCGGATTTATTGGGTTTAAAGGGAGCGCAGG
CTGATTGTTAAGCGTGACGTGAAATGTAGCCGCTCAACGGCTGAACTGCGTCGCGAACTGGCAGTCTTGAGTGAGTACGA
CGTCAGCGGAATTCGTGGTGTAGCGGTGAAATGCTTAGATATCACGAAGAACCCCGATTGCGAAGGCAGCTGACGAGTCC
TTTACTGACGCTAAAGCTCGAAGGTGCGGGTATCGAACAGGATTAGATACCCTAGTAGTCC
>t0015971_reg-Y-4;size=5;
CCTACGGGGGGCTGCAGTGAGGAATATTGGTCAATGGACGGAAGTCTGAACCAGCCAAGTAGCGTGCAGGATGACGGCCC
TACGGGTTGTAAACTGCTTTTGTGCGGGAATAAAGAGGGGGACGTGTCCCCCGTTGCATGTACCGCACGAATAAGGACCG
GCTAATTCCGTGCCAGCAGCCGCGGTAATACGGAAGGTCCGGGCGTTATCCGGATTTATTGGGTTTAAAGGGAGCGTAGG
CCGGAGATTAAGCGTGACGTGAAATGTAGATGCTCAACATCTGCACTGCGTCGCGAACTGGTTTTCTTGAGTGCGCAGGA
AGTTGGCGGAATTCGTTGTGTAGCGGTGAAATGCTTAGATATGACGAAGAACTCCGATTGCGAAGGCAGCTGACTGTAGC
GTAACTGACGCTGAAGCTCGAAAGTGTGGGTATCGAACAGGATTAGATACCCCGGTAGTCC
>t0003737_reg-Y-4;size=5;
CCTACGGGAGGCTGCAGTGGGGAATATTGCACAATGGACGAAAGTCTGATGCAGCAATTCTGCGTGAAGGATGAAGCATT
ACGGTGTGTAAACTTCTTTTTTGGTAGAAGACGAATGACGGTATACCAAGAATAAGGGACGGCTAACTATGTGCCAGCAG
CCGCGGTAATACATAGGTCCCGAGCGTTATCCGGATTTACTGGGCGTAAAGTGTCCGTAGCCTGATATGTAAGTCTGTTT
TCAAATATTGTGGCTTAACCATAAAGAGGGAATAGATACTGCATATCTTGAAGTTGTTGGGGGTTAGTGGAATTTCCGGT
GGAGCGGTGAAATGCGTTGATATCGGAAAGAACGCCGAAAGCGAAAGCAGCTAACTACAATAAACTTGACGGTGAGGGAC
GAAAGCTTGGGGAGCAAACGGGATTAGATACCCCAGTAGTCC
>t0039505_reg-Y-4;size=5;
CCTACGGGGGGCTGCAGTGAGGAATATTGGACAATGGCCGGAAGGCTGATCCAGCCATGCCGCGTGCGGGAAGACGGCCC
TATGGGTTGTAAACCGCTTTTGTTGGGGAGCAATAAGGTCCACGAGTGGATTGATGAGAGTACCCAGCGAATAAGCATCG
GCTAACTCCGTGCCAGCAGCCGCGGTAATACGGAGGATGCAAGCGTTATCCGGATTTATTGGGTTTAAAGGGTGCGTAGG
CGGATGCTTAAGCGTGAGGTGAAATGCCCGGGCTCAACCTGGGAACTGCCTCGCGAACTGGGTATCTGGAATGTCCGTGC
CGTGGGAGGAATGTGTGGTGTAGCGGTGAAATGCATAGAGATCACACAGAACACCGATTGCGAAGGCATCTCACGAACGG
ATGATTGACGCTGAGGCACGAAAGCGTGGGGATCAAACAGGATTAGATACCCTGGTAGTCC
>t0021147_reg-Y-4;size=5;
CCTACGGGAGGCTGCAGTGGGGAATCTTGCACAATGGACGAAAGTCTGATGCAGCGATCCCGCGTGAAGGATGAAGCATT
ACGGTGTGTAAACTTCTTTTTTGGTGGAAGACGAATGACGGTACACCAAGAATAAGAGACGGCTAACTACGTGCCAGCAG
CCGCGGTAATACGTAGGTCTCAAGCGTTATCCGGATTTACTGGGCGTAAAGTATCCGTAGCCTGATATGTAAGTCTGTTT
TCAAATCCCACGACTCAATCGTGGAAAGGGAATGGATACTGCATATCTAGAAGTTATTGGGGGTTAGTGGAATTTCCGGT
GGAGCGGTGAAATGCGTTGATATCGGAAAGAACGCCGAAAGCGAAAGCAGCTAACTATGATTAACTTGACGGTGAGGGAT
GAAAGTTTGGGTAGCAAACGGGATTAGATACCCGTGTAGTCC
>t0003927_reg-Y-4;size=5;
CCTACGGGGGGCTGCAGTGAGGAATATTGGACAATGGCCGAGAGGCTGATCCAGCCATGCCGCGTGCGGGAAGACGGCCC
TATGGGTTGTAAACCGCTTTTGTTGGAGAGCAATAAGAGTCACGTGTGACTTGATGAGAGTATCCAGCGAATAAGCATCG
GCTAACTCCGTGCCAGCAGCCGCGGTAATACGGAGGATGCAAGCGTTATCCGGATTTATTGGGTTTAAAGGGTGCGTAGG
CGGATGATTAAGCGTGAGGTGAAATGCCACTGCTCAACAGTGGAACTGCCTCGCGAACTGGTTGTCTGGAATGCCCCTGC
CGTGGGAGGAATGTGTGGTGTAGCGGTGAAATGCATAGAGATCACACAGAACACCGATTGCGAAGGCATCTCACGAAGGG
GTGATTGACGCTGAGGCACGAAAGCGTGGGGATCAAACAGGATTAGATACCCCAGTAGTCC
>t0032904_reg-Y-4;size=5;
CCTACGGGCGGCTGCAGTGGGGAATATTGGGCAATGGACGCAAGTCTGACCCAGCAACGCCGCGTGAAGGAAGAAGGCTT
TCGGGTTGTAAACTTCTTTTAAGGGGGAAGAGCAGAAGACGGTACCCCTTGAATAAGCCACGGCTAACTACGTGCCAGCA
GCCGCGGTAATACGTAGGTGGCAAGCGTTGTCCGGATTTACTGGGTGTAAAGGGCGTGCAGCCGGGCCTGCAAGTCAGAT
GTGAAATCCATGGGCTTAACCCATGAACTGCATTTGAAACTGTGGGTCTTGAGTATCGGAGAGGTAACCGGAATTCCTAG
TGTAGCGGTGAAATGCGTAGATATTAGGAAGAACACCAGTGGCGAAGGCGGGTTACTGGACGACAACTGACGGTGAGGCG
CGAAAGCGTGGGGAGCAAACAGGATTAGATACCCCAGTAGTCC
>t0007605_reg-Y-4;size=5;
CCTACGGGTGGCTGCAGTAGGGAATATTGGACAATGGGGGAAACCCTGATCCAGCGACGCCGCGTGAGTGAAGAAGTTAT
TCGTAATGTAAAGCTCTATCAGCAGGGACGATAATGACGGTACCTGACTAAGAAGCACCGGCTAAATACGTGCCAGCAGC
CGCGGTAATACGTATGGTGCAAGCGTTATCCGGATTTACTGGGTGTAAAGGGAGCGTAGGTGGTCTGGCAAGTCAGGAGT
GAAATGCCGGGGCTCAACCCCGGAGCTGCTCTTGAAACTGTCGGACTGGAGTGCAGGAGAGGTAAGTGGAATTCCTAGTG
TAGCGGTGAAATGCGTAGATATTAGGAGGAACACCGGTGGCGAAGGCGGCTTACTGGACTGTAACTGACACTGAGGCTCG
AAAGCGTGGGGAGCAAACAGGATTAGATACCCCAGTAGTCC
>t0007694_reg-Y-4;size=5;
CCTACGGGGGGCTGCAGTGAGGAATATTGGTCAATGGGAGGAATCCTGAACCAGCCATGCCGCGTGGGGGAAGAAGGTCC
TATGGGTTGTAAACCCCTTTTGCTCCGGAGTAATAAGGTCTTTGCGAAGACTGATGAGAGTACGGGGCGAATAAGCATCG
GCTAACTCCGTGCCAGCAGCCGCGGTAATACGGAGGATGCAAGCGTTATCCGGATTTATTGGGTTTAAAGGGTGCGCAGG
CGGCGCGTTAAGTCAGCGGTGAAATGTCCCGGCTCAACCGGGGCCCTGCCGTTGATACTGGCGTGCTGGAGTACGGACGG
CGCCGGCGGAATGTGTCATGTAGCGGTGAAATGCTTAGATATGCCACAGAACACCGATCGCGAAGGCAGCTGGCGAGGCC
GGTACTGACGCTCAGGCACGAAAGCGTGGGGATCAAACAGGATTAGATACCCCAGTAGTCC
>t0016704_reg-Y-4;size=5;
CCTACGGGTGGCTGCAGTCGAGGATCATTTGCAATGGGCGAAAGCCTGACAATGCGACGCTGCGTGGAGGATGAAGGCCT
TCGGGTTGTAAACTCCTGTCATGGGGGAACAGGCGAGGGGACCCAACACGTCCCTTAGTTGAGTGTACCCCAAGAGGAAG
CGACGGCTAACTCTGTGCCAGCAGCCGCGGTAATACAGAGGTCGCAAGCGTTGTTCGGATTTACTGGGCGTAAAGGGCGC
GTAGGCGGCATGGCGTGTCGGATGTGAAATCTCCGGGCTCAACCCGGAAAGTGCGTCCGAAACTACCGTGCTGGAGTATG
GGAGAGGGAATCGGAATATAGGGTGTAGCGGTGAAATGCGTTGATATCCTATAGAACACCGGAGGCGAAGGCGGATTCCT
TGAACATCACTGACGCTGAGGCGCGAAAGTCGGGGGAGCAAACAGGATTAGATACCCCAGTAGTCC
>t0007640_reg-Y-4;size=5;
CCTACGGGTGGCTGCAGTGGGGAATATTGCACAATGGGCGCAAGCCTGATGCAGCGACGCCGCGTGAGTGAAGAAGTATT
TCGGTATGTAAAGCTCTATCAGCAGGGAAGAAAATGACGGTACCTGACTAAGAAGCCCCGGCTAACTACGTGCCAGCAGC
CGCGGTAATACGTAGGGGGCAAGCGTTATCCGGATTTACTGGGTGTAAAGGGAGCGTAGGTGGCATGGCAAGCCAGAAGT
GAAAATCCGGGGCTCAACCCCGGAACTGCTTTTGGAACTGTCAGGCTAGAGTGCAGGAGAGGTAAGCGGAATTCCTAGTG
TAGCGGTGAAATGCGTAGATATTAGGAGGAACACCAGTGGCGAAGGCGGCTTACTGGACTGTAACTGACACTGAGGCTCG
AAAGCGTGGGGAGCAAACAGGATTAGATACCCTGGTAGTCC
>t0005451_reg-Y-4;size=5;
CCTACGGGCGGCTGCAGTCGAGGATCATTCGCAATGGGCGAAAGCCTGACGATGCGACGCTGCGTGGAGGATGAAGGCCC
TCGGGTTGTAAACTCCTGTCATGGGGGAAAAGGAAACGGGACCCAACACGTCCCCGATTTGATGGTACCCCAAGAGGAAG
CGACGGCTAACTCTGTGCCAGCAGCCGCGGTAATACAGAGGTCGCGAGCGTTGTTCGGATTTACTGGGCGTAAAGGGCGC
GTAGGCGGCGAGGCGTGTCGGATGTGAAATCTCCGGGCTCAACCCGGAAAGTGCGTCCGAAACTGCCCCGCTAGAGTTCG
GGAGAGGGAATCGGAATGCAGGGTGTAGCGGTGAAATGCGTTGATATCCTGCAGAACACCGGAGGCGAAGGCGGATTCCT
GGAACGAAACTGACGCTCAGGCGCGAAAGCCGGGGGAGCAAACAGGATTAGATACCCTGGTAGTCC
>t0040530_reg-Y-4;size=5;
CCTACGGGGGGCTGCAGTGGGGAATATTGGACAATGGGGGAAACCCTGATCCAGCGACGCCGCGTGAGTGAAGAAGTATT
TCGGTATGTAAAGCTCTATCAGCAGGGAAGATGATGACGGTACCTGACTAAGAAGCACCGGCTAAATACGTGCCAGCAGC
CGCGGTAATACGTATGGTGCAAGCGTTATCCGGATTTACTGGGTGTAAAGGGAGCGTAGGCGGCTATGCAAGTCAGATGT
GAAAGCCCGGGGCTCAACCCCGGGACTGCATTTGAAACTGCGTAGCTTGAGTGCAGGAGAGGCAGGCGGAATTCCTAGTG
TAGCGGTGAAATGCGTAGATATTAGGAAGAACACCGGTGGCGAAGGCGGCCTGCTGGACTGAGACTGACGCTGAGGCTCG
AAAGCGTGGGGAGCAAACAGGATTAGATACCCCAGTAGTCC
>t0012475_reg-Y-4;size=5;
CCTACGGGGGGCTGCAGTCGAGGATCATTCGCAATGGGCGCAAGCCTGACGATGCGACGCTGCGTGGAGGACGAAGGCCC
TCGGGTCGTAAACTCCTGTCAGAGGGGAAAAGGGCGCCCTCCCGATAACGGAGGAGCGCTTGATGGTACCCTCAGAGGAA
GCCACGGCTAACTCTGTGCCAGCAGCCGCGGTAATACAGAGGTGGCGAGCGTTGTTCGGATTTACTGGGCGTAAAGGGTG
CGTA
>t0007953_reg-Y-4;size=5;
CCTACGGGAGGCTGCAGTGAGGAATATTGGTCAATGGACGGAAGTCTGAACCAGCCAAGTAGCGTGCAGGATGACGGCCC
TATGGGTTGTAAACTGCTTTTATCAGGGGATAAAGTGAGGTATGTATACCTTTTTGCATGTACCTGATGAATAAGGACCG
GCTAATTCCGTGCCAGCAGCCGCGGTAATACGGAAGGTCCGGGCGTTATCCGGATTTATTGGGTTTAAAGGGAGCGCAGG
CGGACAGTTAAGCGTGACGTGAAATGCAGCGGCTCAACCGTATGAAGTGCGTCGCGAACTGGCAGTCTTGAGTGAGTACG
ATGTAGGCGGAATTCGTGGTGTAGCGGTGAAATGCTTAGATATCACGAAGAACTCCGATTGCGAAGGCAGCCTACAAGTC
CTTTACTGACGCTAAAGCTCGAAGGTGCGGGTATCGAACAGGATTAGATACCCTGGTAGTCC
>t0013958_reg-Y-4;size=5;
CCTACGGGGGGCTGCAGTGAGGAATATTGGTCAATGGGCGGAAGCCTGAACCAGCCAAGTCGCGTGAAGGATGAAGGCAT
TATGTGTTGTAAACTTCTTTAGCTGTGGAGAAATAAGGTGGTCGTGACCACCGATGCTAGTACACAGAGAATAAGGATCG
GCTAACTCCGTGCCAGCAGCCGCGGTAATACGGAGGATCCGAGCGTTATCCGGATTCATTGGGTTTAAAGGGTGCGCAGG
CGGCTTCTTAAGTCAGCGGTAAAATCGTGGGGCTCAACCCCATCCCGCCGTTGATACTGGGGAGCTTGATTACGGTCGAG
GCAGGCGGAATTCGTCGTGTAGCGGTGAAATGCATAGATATGACGAAGAACACCGATTGCGTAGGCAGCCTACCAGGCCG
TTAATGACGCTCATGCACGAAAGTGCGGGGATCGAACAGGATTAGATACCCTAGTAGTCC
>t0023578_reg-Y-4;size=5;
CCTACGGGGGGCTGCAGTGAGGAATATTGGTCAATGGCCGAGAGGCTGAACCAGCCAAGTAGCGTGCAGGACGACGGCCC
TACGGGTTGTAAACTGCTTTTGCGGGAGGATAAAGGACGTTACGTGTAACGTTTTGCAGGTATCCCGTGAATAAGGACCG
GCTAATTCCGTGCCAGCAGCCGCGGTAATACGGAAGGTCCGGGCGTTATCCGGATTTATTGGGTTTAAAGGGAGCGCAGG
CGGACTGTCAAGCGTGCCGTGAAATCGCGGGGCTCAACCCCGTAGAGCGGCGCGAACTGGCGGTCTTGGTTGCGGGAAGG
GGAGGCGGAACTCGTGGTGTAGCGGTGAAATGCATAGATATCACGAAGAACTCCGATCGCGAAGGCAGCCTCCCGGCCCG
CCAACGACGCTCATGCTCGAAGGCGCGGGTATCAAACAGGATTAGATACCCTAGTAGTCC
>t0008113_reg-Y-4;size=5;
CCTACGGGTGGCTGCAGTGAGGAATATTGGTCAATGGACGTAAGTCTGAACCAGCCAAGTAGCGTGCAGGATGACGGCCC
TATGGGTTGTAAACTGCTTTTATACAGGGATAAAGTGAGCCACGTGTGGCTTTTTGTAGGTACTGTATGAATAAGGACCG
GCTAATTCCGTGCCAGCAGCCGCGGTAATACGGAAGGTCCGGGCGTTATCCGGATTTATTGGGTTTAAAGGGAGCGCAGG
CTGATGATTAAGCGTGACGTGAAATGTAGCCGCTCAACGGCTGAACTGCGTCGCGAACTGGTTATCTTGAGTGAGTTCGA
TGTTGGCGGAATTCGTGGTGTAGCGGTGAAATGCTTAGATATCACGAAGAACTCCGATTGCGAAGGCAGCCAACAAGGCC
TTTACTGACGCTAAAGCTCGAAGGTGCGGGTATCGAACAGGATTAGATACCCCAGTAGTCC
>t0002508_reg-Y-4;size=5;
CCTACGGGGGGCAGCAGTGAGGAATATTGGTCAATGGGCGAGAGCCTGAACCAGCCAAGTCGCGTGAAGGATGAAGGTTC
TATGGATTGTAAACTTCTTTTGTCCGAGGGTAAAAAAGGCCACGTGTGGCTTCTTGCAAGTATCGGACGAATAAGCATCG
GCTAACTCCGTGCCAGCAGCCGCGGTAATACGGAGGATGCGAGCGTTATCCGGATTTATTGGGTTTAAAGGGTGCGTAGG
TGGTTTGTTAAGTTTGTGGTGAAAGCGTGCGGCTCAACCGTACCAAGCCATGAAAACTGGCGAACTTGAGTGCAAACGAG
GTAGGCGGAATGTGATGTGTAGCGGTGAAATGCTTAGATATGTCACAGAACCCCGATTGCGAAGGCAGCTTACCAGCATG
CAACTGACACTGAGGCACGAAAGCGTGGGTATCAAACAGGATTAGATACCCTAGTAGTCC
>t0039883_reg-Y-4;size=5;
CCTACGGGCGGCTGCAGTGAGGAATATTGGTCAATGGGCGGGAGCCTGAACCAGCCAAGTAGCGTGCAGGAAGACTGCCC
TATGGGTTGTAAACTGCTTTTATAGGGGAATAAAGTGAGGTACGTGTACCTTTTTGTATGTACCCTATGAATAAGGACCG
GCTAATTCCGTGCCAGCAGCCGCGGTAATACGGAAGGTCCGGGCGTTATCCGGATTTATTGGGTTTAAAGGGAGCGCAGG
CGGGTTTTTAAGCGTGTTGTGAAATGTACCGGCTCAACCGGTGACTTGCAGCGCGAACTGGAGACCTTGAGTGAGTACGA
GGAAGGCGGAATTCGTGGTGTAGCGGTGAAATGCTTAGATATCACGAAGAACTCCGATTGCGAAGGCAGCTTTCCAGTCC
TTAACTGACGCTAAAGCTCGAAAGTGCGGGTATCGAACAGGATTAGATACCCTAGTAGTCC
>t0023124_reg-Y-4;size=5;
CCTACGGGGGGCTGCAGTCGAGGATCATTTGCAATGGGCGAAAGCCTGACAATGCGACGCTGCGTGGAGGATGAAGGCCT
TCGGGTTGTAAACTCCTGTCATGGGGGAACAGGCGAGGGGACCCAATACGTCCCTTAGTTGAGTGTACCCCAAGAGGAAG
GGACGGCTAACTCTGTGCCAGCAGCCGCGGTAATACAGAGGTCCCTAGCGTTGTTCGGATTTACTGGGCGTAAAGGGCGC
GTAGGCGGCAGGGCGTGTCAAGTGTGAAATCTCCGGGCTCAACCCGGAAAGTGCGCTTGAAACTACCTTGCTCGAGTATG
GGAGAGGGAATCGGAATACAGGGTGTAGCGGTGAAATGCGTTGATATCCTGTAGAACACCGGAGGCGAAGGCGGATTCCT
TGAACATCACTGACGCTGAGGCGCGAAAGTCGGGGGAGCAAACAGGATTAGATACCCGAGTAGTCC
>t0022810_reg-Y-4;size=5;
CCTACGGGCGGCTGCAGTAGGGAATATTGCACAATGGAGGAAACTCTGATGCAGCCATGCCGCGTGTGTGAAGAAGGCCT
TCGGGTTGTAAAGCACTTTCGGAGGGGAGGAGAATGACGTTACCCTCAGAAGAAGCACCGGCTAACTCCGTGCCAGCAGC
CGCGGTAATACGGAGGGTGCAAGCGTTAATCGGAATAACTGGGCGTAAAGGGCATGCAGGCGGTTAAACAAGTAGGATGT
GAAATCCCCGGGCTCAACCTGGGAGCTGCATACTAAACTGTTTAACTAGAGTATTGCAGGGGGAGACGGAATTCCAGGTG
TAGCGGTGGAATGCGTAGATATCTGGAAGAACACCAAAGGCGAAGGCAGTCTCCTGGGCAAATACTGACGCTCATATGCG
AAAGCGTGGGTAGCAAACAGGATTAGATACCCTAGTAGTCC
>t0022777_reg-Y-4;size=5;
CCTACGGGGGGCTGCAGTGAGGAATATTGGTCAATGGGCGCAAGCCTGAACCAGCCATGCCGCGTGAAGGAATAAGGCCC
TATGGGTCGTAAACTTCTTTTGTGGTGGAGCAATAAGGTGCACGTGTGCATCGATGAGAGTACATCACGAATAAGCATCG
GCTAACTCCGTGCCAGCAGCCGCGGTAATACGGAGGATGCAAGCGTTATCCGGATTTATTGGGTTTAAAGGGTGCGTAGG
CTGTTCGACAAGTCAGGGGTGAAAGCCCAGTGCCTAACACTGGAACTGCCTTTGATACTGCCGAGCTGGAATACGGATGC
CGTGGGAGGAATGAGTAGTGTAGCGGTGAAATGCATAGATATTACTCAGAACACCGATTGCGAAGGCATCTCACGAATCC
GTCATTGACGCTGAGGCACGAAAGCGTGGGGATCAAACAGGATTAGATACCCCAGTAGTCC
>t0004019_reg-Y-4;size=5;
CCTACGGGCGGCTGCAGTGAGGAATATTGGACAATGGCCGGAAGGCTGATCCAGCCATGCCGCGTGCGGGAAGACGGCCC
TATGGGTTGTAAACCGCTTTTGCGAGGGAGCAATAAGGTCCACGTGTGGGCCGATGAGAGTACCTTGCGAATAAGCATCG
GCTAACTCCGTGCCAGCAGCCGCGGTAATACGGAGGATGCAAGCGTTATCCGGATTTATTGGGTTTAAAGGGTGCGCAGG
CGGCTTGTTAAGCGGGAGGTGAAATGCCGGCGCTCAACGTCGGAAGTGCCTCCCGAACTGGTGAGCTTGAATGACTCTGC
CGTGGGAGGAATGTGTAGTGTAGCGGTGAAATGCTTAGAGATTACACAGAACACCGATTGCGAAGGCATCTCACGAAGGG
TTGATTGACGCTGAGGCACGAAAGCGTGGGGATCAAACAGGATTAGATACCCTTGTAGTCC
>t0015135_reg-Y-4;size=5;
CCTACGGGGGGCTGCAGTGAGGAATATTGGTCAATGGGCGCGAGCCTGAACCAGCCAAGTAGCGTGCAGGATGACGGCCC
TATGGGTTGTAAACTGCTTTTATGCGGGGATAAAGTGCGGCACGTGTGCCGTTTTGTAGGTACCGCATGAATAAGGACCG
GCTAATTCCGTGCCAGCAGCCGCGGTAATACGGAAGGTCCGGGCGTTATCCGGATTTATTGGGTTTAAAGGGAGCGCAGG
CGGGTTGTTAAGCGTGACGTGAAATGTAGCCGCTCAACGGCTGAACTGCGTCGCGAACTGGCAGTCTTGAGTGAGTACGA
CGTCAGCGGAATTCGTGGTGTAGCGGTGAAATGCTTAGATATCACGAAGAACCCCGATTGCGAAGGCAGCTGACGAGTCC
TTTACTGACGCTAAAGCTCGAAGGTGCGGGTATCGAACAGGATTAGATACCCTAGTAGTCC
>t0036721_reg-Y-4;size=5;
CCTACGGGGGGCAGCAGTGAGGAATATTGGTCAATGGGCGAGAGCCTGAACCAGCCAAGTCGCGTGAAGGATGAAGGTTC
TATGGATTGTAAACTTCTTTTGTCCGAGGGTAAAAAAGGCTACGTGTAGCTTCTTGCAAGTATCGGACGAATAAGCATCG
GCTAACTCCGTGCCAGCAGCCGCGGTAATACGGAGGATGCGAGCGTTATCCGGATTTATTGGGTTTAAAGGGTGCGTAGG
TGGTTTGTTAAGTTTGTGGTGAAAGCGTGCGGCTCAACCGTACCAAGCCATGAAAACTGGCGAACTTGAGTGCAAACGAG
GTAGGCGGAATGTGATGTGTAGCGGTGAAATGCTTAGATATGTCACAGAACCCCGATTGCGAAGGCAGCTTACCAGCATG
CAACTGACACTGAGGCACGAAAGCGTGGGTATCAAACAGGATTAGATACCCTAGTAGTCC
>t0018525_reg-Y-4;size=5;
CCTACGGGGGGCTGCAGTGGGGAATATTGGGCAATGGGGGGAACCCTGACCCAGCAACGCCGCGTGAGGGAAGAAGGTTT
TCGGATCGTAAACCTCTGTCCTTGGTGAAGAGGAAGAGACGGTAGCCAAGGAGGAAGCCCCGGCTAACTACGTGCCAGCA
GCCGCGGTAATACGTAGGGGGCGAGCGTTGTCCGGAATGATTGGGCGTAAAGGGCGCGTAGGCGGCCCGGTAAGTCTGGA
GTGAAAGTCCTGCTTTTAAGGTGGGAATTGCTTTGGATACTGTCGGGCTTGAGTGCAGGAGAGGTAAGTGGAATTCCCAG
TGTAGCGGTGAAATGCGTAGAGATTGGGAGGAACACCAGTGGCGAAGGCGACTTACTGGACTGTAACTGACGCTGAGGCG
CGAAAGTGTGGGGAGCAAACAGGATTAGATACCCCAGTAGTCC
>t0036434_reg-Y-4;size=5;
CCTACGGGCGGCTGCAGTGAGGAATATTGGTCAATGGGCGTAAGCCTGAACCAGCCAAGTAGCGTGCAGGATGACGGCCC
TATGGGTTGTAAACTGCTTTTGTTGGGGAACAAAGTGTGGTACGTGTACCATTTTGCGTGTACCCTTCGAATAAGGACCG
GCTAATTCCGTGCCAGCAGCCGCGGTAATACGGAAGGTCCGGGCGTTATCCGGATTTATTGGGTTTAAAGGGAGCGTAGG
CCGAAGGCTAAGCGTGTTGTGAAATGTAGTCGCTCAACGGTTGCACTGCAGCGCGAACTGGCTTTCTTGAGTGCGCGGAA
AGTTGGCGGAATTCGTTGTGTAGCGGTGAAATGCTTAGATATGACGAAGAACTCCGATTGCGAAGGCAGCTGACTGTAGC
GTAACTGACGCTGAAGCTCGAAAGCGTGGGTATCGAACAGGATTAGATACCCCAGTAGTCC
>t0002818_reg-Y-4;size=5;
CCTACGGGGGGCTGCAGTGAGGAATATTGGTCAATGGGCGTGAGCCTGAACCAGCCAAGTAGCGTGCAGGATGACGGCCC
TATGGGTTGTAAACTGCTTTTATCAGGGGATAAAGTGCGGCACGTGTGCCGTTTTGTAGGTACCTGATGAATAAGGACCG
GCTAATTCCGTGCCAGCAGCCGCGGTAATACGGAAGGTCCGGGCGTTATCCGGATTTATTGGGTTTAAAGGGAGCGCAGG
CTGATTGTTAAGCGTGACGTGAAATGTAGCCGCTCAACGGCTGAACTGCGTCGCGAACTGGCAGTCTTGAGTGAGTACGA
CGTCAGCGGAATTCGTGGTGTAGCGGTGAAATGCTTAGATATCACGAAGAACCCCGATTGCGAAGGCAGCTGACGAGTCC
TTTACTGACGCTAAAGCTCGAAGGTGCGGGTATCGAACAGGATTAGATACCCCAGTAGTCC
>t0027806_reg-Y-4;size=5;
CCTACGGGTGGCTGCAGTGGGGAATATTGCACAATGGGCGAAAGCCTGATGCAGCGACGCCGCGTGAGTGATGAAGTATT
TCGGTATGTAAAGCTCTATCAGCAGGGAAGAAAATGACGGTACCTGACTAAGAAGCCCCGGCTAAATACGTGCCAGCAGC
CGCGGTAATACGTATGGGGCAAGCGTTATCCGGATTTACTGGGTGTAAAGGGAGCGCAGGCGGCAAGGCAAGTCAGAAGT
GAAAACCCGGGGCTCAACCCCGCGGATTGCTTTTGAGACTGTTTAGCTAAGAGTGCAGGAGGGGCAAGCGGAATTCCTAG
TGTAGCGGTGAAATGCGTAGATATTAGGAAGAACACCGGTGGCGAAGGCGGCTTGCTGGACTGTAACTGACGCTGAGGCT
CGAAGGCGTGGGGAGCAAACAGGATTAGATACCCCAGTAGTCC
>t0037032_reg-Y-4;size=5;
CCTACGGGCGGCTGCAGTGGGGAATATTGGGCAATGGGCGAAAGCCTGACCCAGCAACGCCGCGTGAAGGAAGAAGGTCT
TCGGATTGTAAACTTCTTTTATGAGGGACGAAGGACGTGACGGTACCTCATGAATAAGCCACGGCTAACTACGTGCCAGC
AGCCGCGGTAATACGTAGGTGGCGAGCGTTATCCGGATTTACTGGGTGTAAAGGGCGCGTAGGCGGGGATGCAAGTCAGA
TGTGAAATCCATGGGCTCAACCCATGAACTGCATTTGAAACTGTATTTCTTGAGTGCTGGAGAGGTAGACGGAATTCCTT
GTGTAGCGGTGAAATGCGTAGATATAAGGAAGAACACCAGTGGCGAAGGCGGTCTACTGGACAGTAACTGACGCTGAGGC
GCGAAAGCGTGGGGAGCAAACAGGATTAGATACCCCAGTAGTCC
>t0017709_reg-Y-4;size=5;
CCTACGGGGGGCTGCAGTGAGGAATATTGGTCAATGGGCGGAAGCCTGAACCAGCCAAGTAGCGTGCAGGAAGACGGCCC
TATGGGTTGTAAACTGCTTTTATGCGGGAATAAAGAGGCCCACGTGTGGGCCGTTGCATGTACCGCATGAATAAGGACCG
GCTAATTCCGTGCCAGCAGCCGCGGTAATACGGAAGGTCCGGGCGTTATCCGGATTTATTGGGTTTAAAGGGAGCGTAGG
CCGGTTTTTAAGCGTGTTGTGAAATGTGTGGGCTCAACCTATGCACTGCAGCGCGAACTGGAGACCTTGAGTGCGCGGGA
AGCCGGCGGAATTCGTTGTGTAGCGGTGAAATGCTTAGATATGACGAAGACCTCCGATTGCGAAGGCAGCTGGCTGTAGC
GTTACTGACGCTGAAGCTCGAAAGCGTGGGTATCGAACAGGATTAGATACCCTGGTAGTCC
>t0017707_reg-Y-4;size=5;
CCTACGGGCGGCTGCAGTCGAGGATCATTCGCAATGGGGGAAACCCTGACGATGCGACGCTGCGTGGAGGATGAAGGCCT
TCGGGTTGTAAACTCCTGTCATTGGGGAAAAGGAGAGGGGGCCCAACACGTCCCCGATTTGATGGTACCCAAAGAGGAAG
AGACGGCTAACTCTGTGCCAGCAGCCGCGGTAATACAGAGGTCTCGAGCGTTGTTCGGATTTACTGGGCGTAAAGGGCGC
GTAGGCGGCGAGGCGTGTCGGATGTGAAATCTCCGGGCTCAACCCGGAAAGTGCGTCCGAAACTGCCCCGCTCGAGTGCG
GGATGGGGAATCGGAATGCAGGGTGTAGCGGTGAAATGCGTTGATATCCTGCAGAACACCGGAGGCGAAGGCGGATTCCT
[truncated: 46,652,524 more chars]
