# Supplementary material for: Yak rumen microbial diversity at different forage growth stages of an alpine meadow on the Qinghai-Tibet Plateau
Source: PeerJ. 2019 Sep 19;7:e7645. doi: 10.7717/peerj.7645 (PMC6754979; doi:10.7717/peerj.7645)
Supplement: Data S3 [file peerj-07-7645-s005.zip › g female sequence/g-Y-6.unique.fasta]

>t0000538_g-Y-6;size=137;
CCTACGGGGGGCTGCAGTGAGGAATATTGGTCAATGGGCGAGAGCCTGAACCAGCCAAGTAGCGTGCAGGACGACTGCCC
TATGGGTTGTAAACTGCTTTTATGCGGGAATAAAGTGAGGCACGTGTGCCTTTTTGTATGTACCGCATGAATAAGGACCG
GCTAATTCCGTGCCAGCAGCCGCGGTAATACGGAAGGTCCGGGCGTTATCCGGATTTATTGGGTTTAAAGGGAGCGCAGG
CTGGAGATTAAGCGTGCTGTGAAATGTACCGGCTCAACCGGTGACGTGCAGCGCGAACTGGTTTCCTTGAGTGAGTACGA
CGTCAGCGGAATTCGTGGTGTAGCGGTGAAATGCTTAGATATCACGAAGAACTCCGATTGCGAAGGCAGCTGACGAGTCC
TTTACTGACGCTAAAGCTCGAAAGTGCGGGTATCGAACAGGATTAGATACCCTAGTAGTCC
>t0001009_g-Y-6;size=121;
CCTACGGGGGGCTGCAGTGAGGAATATTGGTCAATGGGCGAGAGCCTGAACCAGCCAAGTAGCGTGCAGGACGACTGCCC
TATGGGTTGTAAACTGCTTTTATGCGGGAATAAAGTGAGGCACGTGTGCCTTTTTGTATGTACCGCATGAATAAGGACCG
GCTAATTCCGTGCCAGCAGCCGCGGTAATACGGAAGGTCCGGGCGTTATCCGGATTTATTGGGTTTAAAGGGAGCGCAGG
CTGGAGATTAAGCGTGCTGTGAAATGTACCGGCTCAACCGGTGACGTGCAGCGCGAACTGGTTTCCTTGAGTGAGTACGA
CGTCAGCGGAATTCGTGGTGTAGCGGTGAAATGCTTAGATATCACGAAGAACTCCGATTGCGAAGGCAGCTGACGAGTCC
TTTACTGACGCTAAAGCTCGAAAGTGCGGGTATCGAACAGGATTAGATACCCTTGTAGTCC
>t0000543_g-Y-6;size=118;
CCTACGGGGGGCTGCAGTGAGGAATATTGGTCAATGGGCGAGAGCCTGAACCAGCCAAGTAGCGTGCAGGACGACTGCCC
TATGGGTTGTAAACTGCTTTTATGCGGGAATAAAGTGAGGCACGTGTGCCTTTTTGTATGTACCGCATGAATAAGGACCG
GCTAATTCCGTGCCAGCAGCCGCGGTAATACGGAAGGTCCGGGCGTTATCCGGATTTATTGGGTTTAAAGGGAGCGCAGG
CTGGAGATTAAGCGTGCTGTGAAATGTACCGGCTCAACCGGTGACGTGCAGCGCGAACTGGTTTCCTTGAGTGAGTACGA
CGTCAGCGGAATTCGTGGTGTAGCGGTGAAATGCTTAGATATCACGAAGAACTCCGATTGCGAAGGCAGCTGACGAGTCC
TTTACTGACGCTAAAGCTCGAAAGTGCGGGTATCGAACAGGATTAGATACCCCAGTAGTCC
>t0001553_g-Y-6;size=117;
CCTACGGGTGGCTGCAGTGAGGAATATTGGTCAATGGGCGAGAGCCTGAACCAGCCAAGTAGCGTGCAGGACGACTGCCC
TATGGGTTGTAAACTGCTTTTATGCGGGAATAAAGTGAGGCACGTGTGCCTTTTTGTATGTACCGCATGAATAAGGACCG
GCTAATTCCGTGCCAGCAGCCGCGGTAATACGGAAGGTCCGGGCGTTATCCGGATTTATTGGGTTTAAAGGGAGCGCAGG
CTGGAGATTAAGCGTGCTGTGAAATGTACCGGCTCAACCGGTGACGTGCAGCGCGAACTGGTTTCCTTGAGTGAGTACGA
CGTCAGCGGAATTCGTGGTGTAGCGGTGAAATGCTTAGATATCACGAAGAACTCCGATTGCGAAGGCAGCTGACGAGTCC
TTTACTGACGCTAAAGCTCGAAAGTGCGGGTATCGAACAGGATTAGATACCCTAGTAGTCC
>t0001368_g-Y-6;size=108;
CCTACGGGTGGCTGCAGTGAGGAATATTGGTCAATGGGCGAGAGCCTGAACCAGCCAAGTAGCGTGCAGGACGACTGCCC
TATGGGTTGTAAACTGCTTTTATGCGGGAATAAAGTGAGGCACGTGTGCCTTTTTGTATGTACCGCATGAATAAGGACCG
GCTAATTCCGTGCCAGCAGCCGCGGTAATACGGAAGGTCCGGGCGTTATCCGGATTTATTGGGTTTAAAGGGAGCGCAGG
CTGGAGATTAAGCGTGCTGTGAAATGTACCGGCTCAACCGGTGACGTGCAGCGCGAACTGGTTTCCTTGAGTGAGTACGA
CGTCAGCGGAATTCGTGGTGTAGCGGTGAAATGCTTAGATATCACGAAGAACTCCGATTGCGAAGGCAGCTGACGAGTCC
TTTACTGACGCTAAAGCTCGAAAGTGCGGGTATCGAACAGGATTAGATACCCCAGTAGTCC
>t0000395_g-Y-6;size=108;
CCTACGGGAGGCTGCAGTGAGGAATATTGGTCAATGGGCGAGAGCCTGAACCAGCCAAGTAGCGTGCAGGACGACTGCCC
TATGGGTTGTAAACTGCTTTTATGCGGGAATAAAGTGAGGCACGTGTGCCTTTTTGTATGTACCGCATGAATAAGGACCG
GCTAATTCCGTGCCAGCAGCCGCGGTAATACGGAAGGTCCGGGCGTTATCCGGATTTATTGGGTTTAAAGGGAGCGCAGG
CTGGAGATTAAGCGTGCTGTGAAATGTACCGGCTCAACCGGTGACGTGCAGCGCGAACTGGTTTCCTTGAGTGAGTACGA
CGTCAGCGGAATTCGTGGTGTAGCGGTGAAATGCTTAGATATCACGAAGAACTCCGATTGCGAAGGCAGCTGACGAGTCC
TTTACTGACGCTAAAGCTCGAAAGTGCGGGTATCGAACAGGATTAGATACCCTAGTAGTCC
>t0002871_g-Y-6;size=98;
CCTACGGGAGGCTGCAGTGAGGAATATTGGTCAATGGGCGAGAGCCTGAACCAGCCAAGTAGCGTGCAGGACGACTGCCC
TATGGGTTGTAAACTGCTTTTATGCGGGAATAAAGTGAGGCACGTGTGCCTTTTTGTATGTACCGCATGAATAAGGACCG
GCTAATTCCGTGCCAGCAGCCGCGGTAATACGGAAGGTCCGGGCGTTATCCGGATTTATTGGGTTTAAAGGGAGCGCAGG
CTGGAGATTAAGCGTGCTGTGAAATGTACCGGCTCAACCGGTGACGTGCAGCGCGAACTGGTTTCCTTGAGTGAGTACGA
CGTCAGCGGAATTCGTGGTGTAGCGGTGAAATGCTTAGATATCACGAAGAACTCCGATTGCGAAGGCAGCTGACGAGTCC
TTTACTGACGCTAAAGCTCGAAAGTGCGGGTATCGAACAGGATTAGATACCCCAGTAGTCC
>t0002005_g-Y-6;size=98;
CCTACGGGGGGCTGCAGTGAGGAATATTGGTCAATGGGCGAGAGCCTGAACCAGCCAAGTAGCGTGCAGGACGACTGCCC
TATGGGTTGTAAACTGCTTTTATGCGGGAATAAAGTGAGGCACGTGTGCCTTTTTGTATGTACCGCATGAATAAGGACCG
GCTAATTCCGTGCCAGCAGCCGCGGTAATACGGAAGGTCCGGGCGTTATCCGGATTTATTGGGTTTAAAGGGAGCGCAGG
CTGGAGATTAAGCGTGCTGTGAAATGTACCGGCTCAACCGGTGACGTGCAGCGCGAACTGGTTTCCTTGAGTGAGTACGA
CGTCAGCGGAATTCGTGGTGTAGCGGTGAAATGCTTAGATATCACGAAGAACTCCGATTGCGAAGGCAGCTGACGAGTCC
TTTACTGACGCTAAAGCTCGAAAGTGCGGGTATCGAACAGGATTAGATACCCTGGTAGTCC
>t0000671_g-Y-6;size=96;
CCTACGGGAGGCTGCAGTGAGGAATATTGGTCAATGGGCGAGAGCCTGAACCAGCCAAGTAGCGTGCAGGACGACTGCCC
TATGGGTTGTAAACTGCTTTTATGCGGGAATAAAGTGAGGCACGTGTGCCTTTTTGTATGTACCGCATGAATAAGGACCG
GCTAATTCCGTGCCAGCAGCCGCGGTAATACGGAAGGTCCGGGCGTTATCCGGATTTATTGGGTTTAAAGGGAGCGCAGG
CTGGAGATTAAGCGTGCTGTGAAATGTACCGGCTCAACCGGTGACGTGCAGCGCGAACTGGTTTCCTTGAGTGAGTACGA
CGTCAGCGGAATTCGTGGTGTAGCGGTGAAATGCTTAGATATCACGAAGAACTCCGATTGCGAAGGCAGCTGACGAGTCC
TTTACTGACGCTAAAGCTCGAAAGTGCGGGTATCGAACAGGATTAGATACCCTTGTAGTCC
>t0001344_g-Y-6;size=87;
CCTACGGGGGGCTGCAGTGAGGAATATTGGTCAATGGGCGAGAGCCTGAACCAGCCAAGTAGCGTGCAGGACGACTGCCC
TATGGGTTGTAAACTGCTTTTATGCGGGAATAAAGTGAGGCACGTGTGCCTTTTTGTATGTACCGCATGAATAAGGACCG
GCTAATTCCGTGCCAGCAGCCGCGGTAATACGGAAGGTCCGGGCGTTATCCGGATTTATTGGGTTTAAAGGGAGCGCAGG
CTGGAGATTAAGCGTGCTGTGAAATGTACCGGCTCAACCGGTGACGTGCAGCGCGAACTGGTTTCCTTGAGTGAGTACGA
CGTCAGCGGAATTCGTGGTGTAGCGGTGAAATGCTTAGATATCACGAAGAACTCCGATTGCGAAGGCAGCTGACGAGTCC
TTTACTGACGCTAAAGCTCGAAAGTGCGGGTATCGAACAGGATTAGATACCCGAGTAGTCC
>t0000701_g-Y-6;size=85;
CCTACGGGAGGCTGCAGTGAGGAATATTGGTCAATGGGCGAGAGCCTGAACCAGCCAAGTAGCGTGCAGGACGACTGCCC
TATGGGTTGTAAACTGCTTTTATGCGGGAATAAAGTGAGGCACGTGTGCCTTTTTGTATGTACCGCATGAATAAGGACCG
GCTAATTCCGTGCCAGCAGCCGCGGTAATACGGAAGGTCCGGGCGTTATCCGGATTTATTGGGTTTAAAGGGAGCGCAGG
CTGGAGATTAAGCGTGCTGTGAAATGTACCGGCTCAACCGGTGACGTGCAGCGCGAACTGGTTTCCTTGAGTGAGTACGA
CGTCAGCGGAATTCGTGGTGTAGCGGTGAAATGCTTAGATATCACGAAGAACTCCGATTGCGAAGGCAGCTGACGAGTCC
TTTACTGACGCTAAAGCTCGAAAGTGCGGGTATCGAACAGGATTAGATACCCTGGTAGTCC
>t0000141_g-Y-6;size=80;
CCTACGGGGGGCAGCAGTGAGGAATATTGGTCAATGGGCGAGAGCCTGAACCAGCCAAGTAGCGTGCAGGACGACTGCCC
TATGGGTTGTAAACTGCTTTTATGCGGGAATAAAGTGAGGCACGTGTGCCTTTTTGTATGTACCGCATGAATAAGGACCG
GCTAATTCCGTGCCAGCAGCCGCGGTAATACGGAAGGTCCGGGCGTTATCCGGATTTATTGGGTTTAAAGGGAGCGCAGG
CTGGAGATTAAGCGTGCTGTGAAATGTACCGGCTCAACCGGTGACGTGCAGCGCGAACTGGTTTCCTTGAGTGAGTACGA
CGTCAGCGGAATTCGTGGTGTAGCGGTGAAATGCTTAGATATCACGAAGAACTCCGATTGCGAAGGCAGCTGACGAGTCC
TTTACTGACGCTAAAGCTCGAAAGTGCGGGTATCGAACAGGATTAGATACCCTAGTAGTCC
>t0000514_g-Y-6;size=75;
CCTACGGGTGGCTGCAGTGAGGAATATTGGTCAATGGGCGAGAGCCTGAACCAGCCAAGTAGCGTGCAGGACGACTGCCC
TATGGGTTGTAAACTGCTTTTATGCGGGAATAAAGTGAGGCACGTGTGCCTTTTTGTATGTACCGCATGAATAAGGACCG
GCTAATTCCGTGCCAGCAGCCGCGGTAATACGGAAGGTCCGGGCGTTATCCGGATTTATTGGGTTTAAAGGGAGCGCAGG
CTGGAGATTAAGCGTGCTGTGAAATGTACCGGCTCAACCGGTGACGTGCAGCGCGAACTGGTTTCCTTGAGTGAGTACGA
CGTCAGCGGAATTCGTGGTGTAGCGGTGAAATGCTTAGATATCACGAAGAACTCCGATTGCGAAGGCAGCTGACGAGTCC
TTTACTGACGCTAAAGCTCGAAAGTGCGGGTATCGAACAGGATTAGATACCCTTGTAGTCC
>t0000377_g-Y-6;size=74;
CCTACGGGTGGCTGCAGTGAGGAATATTGGTCAATGGGCGAGAGCCTGAACCAGCCAAGTAGCGTGCAGGACGACTGCCC
TATGGGTTGTAAACTGCTTTTATGCGGGAATAAAGTGAGGCACGTGTGCCTTTTTGTATGTACCGCATGAATAAGGACCG
GCTAATTCCGTGCCAGCAGCCGCGGTAATACGGAAGGTCCGGGCGTTATCCGGATTTATTGGGTTTAAAGGGAGCGCAGG
CTGGAGATTAAGCGTGCTGTGAAATGTACCGGCTCAACCGGTGACGTGCAGCGCGAACTGGTTTCCTTGAGTGAGTACGA
CGTCAGCGGAATTCGTGGTGTAGCGGTGAAATGCTTAGATATCACGAAGAACTCCGATTGCGAAGGCAGCTGACGAGTCC
TTTACTGACGCTAAAGCTCGAAAGTGCGGGTATCGAACAGGATTAGATACCCTGGTAGTCC
>t0000203_g-Y-6;size=73;
CCTACGGGTGGCTGCAGTGAGGAATATTGGTCAATGGGCGAGAGCCTGAACCAGCCAAGTAGCGTGCAGGACGACTGCCC
TATGGGTTGTAAACTGCTTTTATGCGGGAATAAAGTGAGGCACGTGTGCCTTTTTGTATGTACCGCATGAATAAGGACCG
GCTAATTCCGTGCCAGCAGCCGCGGTAATACGGAAGGTCCGGGCGTTATCCGGATTTATTGGGTTTAAAGGGAGCGCAGG
CTGGAGATTAAGCGTGCTGTGAAATGTACCGGCTCAACCGGTGACGTGCAGCGCGAACTGGTTTCCTTGAGTGAGTACGA
CGTCAGCGGAATTCGTGGTGTAGCGGTGAAATGCTTAGATATCACGAAGAACTCCGATTGCGAAGGCAGCTGACGAGTCC
TTTACTGACGCTAAAGCTCGAAAGTGCGGGTATCGAACAGGATTAGATACCCGAGTAGTCC
>t0003802_g-Y-6;size=73;
CCTACGGGAGGCTGCAGTGAGGAATATTGGTCAATGGGCGAGAGCCTGAACCAGCCAAGTAGCGTGCAGGACGACTGCCC
TATGGGTTGTAAACTGCTTTTATGCGGGAATAAAGTGAGGCACGTGTGCCTTTTTGTATGTACCGCATGAATAAGGACCG
GCTAATTCCGTGCCAGCAGCCGCGGTAATACGGAAGGTCCGGGCGTTATCCGGATTTATTGGGTTTAAAGGGAGCGCAGG
CTGGAGATTAAGCGTGCTGTGAAATGTACCGGCTCAACCGGTGACGTGCAGCGCGAACTGGTTTCCTTGAGTGAGTACGA
CGTCAGCGGAATTCGTGGTGTAGCGGTGAAATGCTTAGATATCACGAAGAACTCCGATTGCGAAGGCAGCTGACGAGTCC
TTTACTGACGCTAAAGCTCGAAAGTGCGGGTATCGAACAGGATTAGATACCCGAGTAGTCC
>t0002258_g-Y-6;size=70;
CCTACGGGGGGCTGCAGTGAGGAATATTGGTCAATGGGCGAGAGCCTGAACCAGCCAAGTAGCGTGCAGGACGACTGCCC
TATGGGTTGTAAACTGCTTTTATGCGGGAATAAAGTGAGGCACGTGTGCCTTTTTGTATGTACCGCATGAATAAGGACCG
GCTAATTCCGTGCCAGCAGCCGCGGTAATACGGAAGGTCCGGGCGTTATCCGGATTTATTGGGTTTAAAGGGAGCGCAGG
CTGGAGATTAAGCGTGCTGTGAAATGTACCGGCTCAACCGGTGACGTGCAGCGCGAACTGGTTTCCTTGAGTGAGTACGA
CGTCAGCGGAATTCGTGGTGTAGCGGTGAAATGCTTAGATATCACGAAGAACTCCGATTGCGAAGGCAGCTGACGAGTCC
TTTACTGACGCTAAAGCTCGAAAGTGCGGGTATCGAACAGGATTAGATACCCGTGTAGTCC
>t0000051_g-Y-6;size=67;
CCTACGGGGGGCTGCAGTGAGGAATATTGGTCAATGGGCGAGAGCCTGAACCAGCCAAGTAGCGTGCAGGACGACTGCCC
TATGGGTTGTAAACTGCTTTTATGCGGGAATAAAGTGAGGCACGTGTGCCTTTTTGTATGTACCGCATGAATAAGGACCG
GCTAATTCCGTGCCAGCAGCCGCGGTAATACGGAAGGTCCGGGCGTTATCCGGATTTATTGGGTTTAAAGGGAGCGCAGG
CTGGAGATTAAGCGTGCTGTGAAATGTACCGGCTCAACCGGTGACGTGCAGCGCGAACTGGTTTCCTTGAGTGAGTACGA
CGTCAGCGGAATTCGTGGTGTAGCGGTGAAATGCTTAGATATCACGAAGAACTCCGATTGCGAAGGCAGCTGACGAGTCC
TTTACTGACGCTAAAGCTCGAAAGTGCGGGTATCGAACAGGATTAGATACCCCGGTAGTCC
>t0002227_g-Y-6;size=63;
CCTACGGGGGGCTGCAGTGAGGAATATTGGTCAATGGGCGAGAGCCTGAACCAGCCAAGTAGCGTGCAGGATGACTGCCC
TATGGGTTGTAAACTGCTTTTATGCGGGAATAAAGTGCGGCACGTGTGCCGTTTTGTATGTACCGCATGAATAAGGACCG
GCTAATTCCGTGCCAGCAGCCGCGGTAATACGGAAGGTCCGGGCGTTATCCGGATTTATTGGGTTTAAAGGGAGCGCAGG
CTGGAGATTAAGCGTGCTGTGAAATGTACCGGCTCAACCGGTGACGTGCAGCGCGAACTGGTTTCCTTGAGTGAGTACGA
CGTCAGCGGAATTCGTGGTGTAGCGGTGAAATGCTTAGATATCACGAAGAACTCCGATTGCGAAGGCAGCTGACGAGTCC
TTTACTGACGCTAAAGCTCGAAAGTGCGGGTATCGAACAGGATTAGATACCCTAGTAGTCC
>t0001082_g-Y-6;size=62;
CCTACGGGAGGCAGCAGTGAGGAATATTGGTCAATGGGCGAGAGCCTGAACCAGCCAAGTAGCGTGCAGGACGACTGCCC
TATGGGTTGTAAACTGCTTTTATGCGGGAATAAAGTGAGGCACGTGTGCCTTTTTGTATGTACCGCATGAATAAGGACCG
GCTAATTCCGTGCCAGCAGCCGCGGTAATACGGAAGGTCCGGGCGTTATCCGGATTTATTGGGTTTAAAGGGAGCGCAGG
CTGGAGATTAAGCGTGCTGTGAAATGTACCGGCTCAACCGGTGACGTGCAGCGCGAACTGGTTTCCTTGAGTGAGTACGA
CGTCAGCGGAATTCGTGGTGTAGCGGTGAAATGCTTAGATATCACGAAGAACTCCGATTGCGAAGGCAGCTGACGAGTCC
TTTACTGACGCTAAAGCTCGAAAGTGCGGGTATCGAACAGGATTAGATACCCTAGTAGTCC
>t0002172_g-Y-6;size=60;
CCTACGGGGGGCAGCAGTGAGGAATATTGGTCAATGGGCGAGAGCCTGAACCAGCCAAGTAGCGTGCAGGACGACTGCCC
TATGGGTTGTAAACTGCTTTTATGCGGGAATAAAGTGAGGCACGTGTGCCTTTTTGTATGTACCGCATGAATAAGGACCG
GCTAATTCCGTGCCAGCAGCCGCGGTAATACGGAAGGTCCGGGCGTTATCCGGATTTATTGGGTTTAAAGGGAGCGCAGG
CTGGAGATTAAGCGTGCTGTGAAATGTACCGGCTCAACCGGTGACGTGCAGCGCGAACTGGTTTCCTTGAGTGAGTACGA
CGTCAGCGGAATTCGTGGTGTAGCGGTGAAATGCTTAGATATCACGAAGAACTCCGATTGCGAAGGCAGCTGACGAGTCC
TTTACTGACGCTAAAGCTCGAAAGTGCGGGTATCGAACAGGATTAGATACCCCAGTAGTCC
>t0001739_g-Y-6;size=60;
CCTACGGGCGGCTGCAGTGAGGAATATTGGTCAATGGGCGAGAGCCTGAACCAGCCAAGTAGCGTGCAGGACGACTGCCC
TATGGGTTGTAAACTGCTTTTATGCGGGAATAAAGTGAGGCACGTGTGCCTTTTTGTATGTACCGCATGAATAAGGACCG
GCTAATTCCGTGCCAGCAGCCGCGGTAATACGGAAGGTCCGGGCGTTATCCGGATTTATTGGGTTTAAAGGGAGCGCAGG
CTGGAGATTAAGCGTGCTGTGAAATGTACCGGCTCAACCGGTGACGTGCAGCGCGAACTGGTTTCCTTGAGTGAGTACGA
CGTCAGCGGAATTCGTGGTGTAGCGGTGAAATGCTTAGATATCACGAAGAACTCCGATTGCGAAGGCAGCTGACGAGTCC
TTTACTGACGCTAAAGCTCGAAAGTGCGGGTATCGAACAGGATTAGATACCCCAGTAGTCC
>t0000296_g-Y-6;size=58;
CCTACGGGCGGCTGCAGTGAGGAATATTGGTCAATGGGCGAGAGCCTGAACCAGCCAAGTAGCGTGCAGGACGACTGCCC
TATGGGTTGTAAACTGCTTTTATGCGGGAATAAAGTGAGGCACGTGTGCCTTTTTGTATGTACCGCATGAATAAGGACCG
GCTAATTCCGTGCCAGCAGCCGCGGTAATACGGAAGGTCCGGGCGTTATCCGGATTTATTGGGTTTAAAGGGAGCGCAGG
CTGGAGATTAAGCGTGCTGTGAAATGTACCGGCTCAACCGGTGACGTGCAGCGCGAACTGGTTTCCTTGAGTGAGTACGA
CGTCAGCGGAATTCGTGGTGTAGCGGTGAAATGCTTAGATATCACGAAGAACTCCGATTGCGAAGGCAGCTGACGAGTCC
TTTACTGACGCTAAAGCTCGAAAGTGCGGGTATCGAACAGGATTAGATACCCTAGTAGTCC
>t0000407_g-Y-6;size=57;
CCTACGGGTGGCTGCAGTGAGGAATATTGGTCAATGGGCGAGAGCCTGAACCAGCCAAGTAGCGTGCAGGACGACTGCCC
TATGGGTTGTAAACTGCTTTTATGCGGGAATAAAGTGAGGCACGTGTGCCTTTTTGTATGTACCGCATGAATAAGGACCG
GCTAATTCCGTGCCAGCAGCCGCGGTAATACGGAAGGTCCGGGCGTTATCCGGATTTATTGGGTTTAAAGGGAGCGCAGG
CTGGAGATTAAGCGTGCTGTGAAATGTACCGGCTCAACCGGTGACGTGCAGCGCGAACTGGTTTCCTTGAGTGAGTACGA
CGTCAGCGGAATTCGTGGTGTAGCGGTGAAATGCTTAGATATCACGAAGAACTCCGATTGCGAAGGCAGCTGACGAGTCC
TTTACTGACGCTAAAGCTCGAAAGTGCGGGTATCGAACAGGATTAGATACCCCTGTAGTCC
>t0002211_g-Y-6;size=57;
CCTACGGGGGGCTGCAGTGAGGAATATTGGTCAATGGGCGAGAGCCTGAACCAGCCAAGTAGCGTGCAGGACGACTGCCC
TATGGGTTGTAAACTGCTTTTATGCGGGAATAAAGTGAGGCACGTGTGCCTTTTTGTATGTACCGCATGAATAAGGACCG
GCTAATTCCGTGCCAGCAGCCGCGGTAATACGGAAGGTCCGGGCGTTATCCGGATTTATTGGGTTTAAAGGGAGCGCAGG
CTGGAGATTAAGCGTGCTGTGAAATGTACCGGCTCAACCGGTGACGTGCAGCGCGAACTGGTTTCCTTGAGTGAGTACGA
CGTCAGCGGAATTCGTGGTGTAGCGGTGAAATGCTTAGATATCACGAAGAACTCCGATTGCGAAGGCAGCTGACGAGTCC
TTTACTGACGCTAAAGCTCGAAAGTGCGGGTATCGAACAGGATTAGATACCCCTGTAGTCC
>t0000197_g-Y-6;size=55;
CCTACGGGAGGCTGCAGTGAGGAATATTGGTCAATGGGCGAGAGCCTGAACCAGCCAAGTAGCGTGCAGGACGACTGCCC
TATGGGTTGTAAACTGCTTTTATGCGGGAATAAAGTGAGGCACGTGTGCCTTTTTGTATGTACCGCATGAATAAGGACCG
GCTAATTCCGTGCCAGCAGCCGCGGTAATACGGAAGGTCCGGGCGTTATCCGGATTTATTGGGTTTAAAGGGAGCGCAGG
CTGGAGATTAAGCGTGCTGTGAAATGTACCGGCTCAACCGGTGACGTGCAGCGCGAACTGGTTTCCTTGAGTGAGTACGA
CGTCAGCGGAATTCGTGGTGTAGCGGTGAAATGCTTAGATATCACGAAGAACTCCGATTGCGAAGGCAGCTGACGAGTCC
TTTACTGACGCTAAAGCTCGAAAGTGCGGGTATCGAACAGGATTAGATACCCCGGTAGTCC
>t0001407_g-Y-6;size=54;
CCTACGGGCGGCTGCAGTGAGGAATATTGGTCAATGGGCGAGAGCCTGAACCAGCCAAGTAGCGTGCAGGACGACTGCCC
TATGGGTTGTAAACTGCTTTTATGCGGGAATAAAGTGAGGCACGTGTGCCTTTTTGTATGTACCGCATGAATAAGGACCG
GCTAATTCCGTGCCAGCAGCCGCGGTAATACGGAAGGTCCGGGCGTTATCCGGATTTATTGGGTTTAAAGGGAGCGCAGG
CTGGAGATTAAGCGTGCTGTGAAATGTACCGGCTCAACCGGTGACGTGCAGCGCGAACTGGTTTCCTTGAGTGAGTACGA
CGTCAGCGGAATTCGTGGTGTAGCGGTGAAATGCTTAGATATCACGAAGAACTCCGATTGCGAAGGCAGCTGACGAGTCC
TTTACTGACGCTAAAGCTCGAAAGTGCGGGTATCGAACAGGATTAGATACCCTTGTAGTCC
>t0012253_g-Y-6;size=52;
CCTACGGGTGGCTGCAGTGAGGAATATTGGTCAATGGGCGAGAGCCTGAACCAGCCAAGTAGCGTGCAGGACGACTGCCC
TATGGGTTGTAAACTGCTTTTATGCGGGAATAAAGTGAGGCACGTGTGCCTTTTTGTATGTACCGCATGAATAAGGACCG
GCTAATTCCGTGCCAGCAGCCGCGGTAATACGGAAGGTCCGGGCGTTATCCGGATTTATTGGGTTTAAAGGGAGCGCAGG
CTGGAGATTAAGCGTGCTGTGAAATGTACCGGCTCAACCGGTGACGTGCAGCGCGAACTGGTTTCCTTGAGTGAGTACGA
CGTCAGCGGAATTCGTGGTGTAGCGGTGAAATGCTTAGATATCACGAAGAACTCCGATTGCGAAGGCAGCTGACGAGTCC
TTTACTGACGCTAAAGCTCGAAAGTGCGGGTATCGAACAGGATTAGATACCCGTGTAGTCC
>t0001810_g-Y-6;size=51;
CCTACGGGAGGCAGCAGTGAGGAATATTGGTCAATGGGCGAGAGCCTGAACCAGCCAAGTAGCGTGCAGGACGACTGCCC
TATGGGTTGTAAACTGCTTTTATGCGGGAATAAAGTGAGGCACGTGTGCCTTTTTGTATGTACCGCATGAATAAGGACCG
GCTAATTCCGTGCCAGCAGCCGCGGTAATACGGAAGGTCCGGGCGTTATCCGGATTTATTGGGTTTAAAGGGAGCGCAGG
CTGGAGATTAAGCGTGCTGTGAAATGTACCGGCTCAACCGGTGACGTGCAGCGCGAACTGGTTTCCTTGAGTGAGTACGA
CGTCAGCGGAATTCGTGGTGTAGCGGTGAAATGCTTAGATATCACGAAGAACTCCGATTGCGAAGGCAGCTGACGAGTCC
TTTACTGACGCTAAAGCTCGAAAGTGCGGGTATCGAACAGGATTAGATACCCCAGTAGTCC
>t0003528_g-Y-6;size=51;
CCTACGGGTGGCTGCAGTGAGGAATATTGGTCAATGGGCGAGAGCCTGAACCAGCCAAGTAGCGTGCAGGACGACTGCCC
TATGGGTTGTAAACTGCTTTTATGCGGGAATAAAGTGAGGCACGTGTGCCTTTTTGTATGTACCGCATGAATAAGGACCG
GCTAATTCCGTGCCAGCAGCCGCGGTAATACGGAAGGTCCGGGCGTTATCCGGATTTATTGGGTTTAAAGGGAGCGCAGG
CTGGAGATTAAGCGTGCTGTGAAATGTACCGGCTCAACCGGTGACGTGCAGCGCGAACTGGTTTCCTTGAGTGAGTACGA
CGTCAGCGGAATTCGTGGTGTAGCGGTGAAATGCTTAGATATCACGAAGAACTCCGATTGCGAAGGCAGCTGACGAGTCC
TTTACTGACGCTAAAGCTCGAAAGTGCGGGTATCGAACAGGATTAGATACCCCGGTAGTCC
>t0000066_g-Y-6;size=48;
CCTACGGGGGGCTGCAGTGAGGAATATTGGTCAATGGGCGAGAGCCTGAACCAGCCAAGTAGCGTGCAGGACGACTGCCC
TATGGGTTGTAAACTGCTTTTATGCGGGAATAAAGTGAGGCACGTGTGCCTTTTTGTATGTACCGCATGAATAAGGACCG
GCTAATTCCGTGCCAGCAGCCGCGGTAATACGGAAGGTCCGGGCGTTATCCGGATTTATTGGGTTTAAAGGGAGCGCAGG
CTGGAGATTAAGCGTGCTGTGAAATGTACCGGCTCAACCGGTGACGTGCAGCGCGAACTGGTTTCCTTGAGTGAGTACGA
CGTCAGCGGAATTCGTGGTGTAGCGGTGAAATGCTTAGATATCACGAAGAACTCCGATTGCGAAGGCAGCTGACGAGTCC
TTTACTGACGCTAAAGCTCGAAAGTGCGGGTATCGAACAGGATTAGATACCCGGGTAGTCC
>t0003163_g-Y-6;size=48;
CCTACGGGAGGCTGCAGTGAGGAATATTGGTCAATGGGCGAGAGCCTGAACCAGCCAAGTAGCGTGCAGGATGACTGCCC
TATGGGTTGTAAACTGCTTTTATGCGGGAATAAAGTGCGGCACGTGTGCCGTTTTGTATGTACCGCATGAATAAGGACCG
GCTAATTCCGTGCCAGCAGCCGCGGTAATACGGAAGGTCCGGGCGTTATCCGGATTTATTGGGTTTAAAGGGAGCGCAGG
CTGGAGATTAAGCGTGCTGTGAAATGTACCGGCTCAACCGGTGACGTGCAGCGCGAACTGGTTTCCTTGAGTGAGTACGA
CGTCAGCGGAATTCGTGGTGTAGCGGTGAAATGCTTAGATATCACGAAGAACTCCGATTGCGAAGGCAGCTGACGAGTCC
TTTACTGACGCTAAAGCTCGAAAGTGCGGGTATCGAACAGGATTAGATACCCCAGTAGTCC
>t0000029_g-Y-6;size=47;
CCTACGGGGGGCTGCAGTGAGGAATATTGGTCAATGGGCGAGAGCCTGAACCAGCCAAGTAGCGTGCAGGATGACTGCCC
TATGGGTTGTAAACTGCTTTTATGCGGGAATAAAGTGCGGCACGTGTGCCGTTTTGTATGTACCGCATGAATAAGGACCG
GCTAATTCCGTGCCAGCAGCCGCGGTAATACGGAAGGTCCGGGCGTTATCCGGATTTATTGGGTTTAAAGGGAGCGCAGG
CTGGAGATTAAGCGTGCTGTGAAATGTACCGGCTCAACCGGTGACGTGCAGCGCGAACTGGTTTCCTTGAGTGAGTACGA
CGTCAGCGGAATTCGTGGTGTAGCGGTGAAATGCTTAGATATCACGAAGAACTCCGATTGCGAAGGCAGCTGACGAGTCC
TTTACTGACGCTAAAGCTCGAAAGTGCGGGTATCGAACAGGATTAGATACCCCAGTAGTCC
>t0004070_g-Y-6;size=47;
CCTACGGGGGGCTGCAGTGAGGAATATTGGTCAATGGGCGAGAGCCTGAACCAGCCAAGTAGCGTGCAGGATGACTGCCC
TATGGGTTGTAAACTGCTTTTATGCGGGAATAAAGTGCGGCACGTGTGCCGTTTTGTATGTACCGCATGAATAAGGACCG
GCTAATTCCGTGCCAGCAGCCGCGGTAATACGGAAGGTCCGGGCGTTATCCGGATTTATTGGGTTTAAAGGGAGCGCAGG
CTGGAGATTAAGCGTGCTGTGAAATGTACCGGCTCAACCGGTGACGTGCAGCGCGAACTGGTTTCCTTGAGTGAGTACGA
CGTCAGCGGAATTCGTGGTGTAGCGGTGAAATGCTTAGATATCACGAAGAACTCCGATTGCGAAGGCAGCTGACGAGTCC
TTTACTGACGCTAAAGCTCGAAAGTGCGGGTATCGAACAGGATTAGATACCCGAGTAGTCC
>t0000873_g-Y-6;size=47;
CCTACGGGCGGCTGCAGTGAGGAATATTGGTCAATGGGCGAGAGCCTGAACCAGCCAAGTAGCGTGCAGGACGACTGCCC
TATGGGTTGTAAACTGCTTTTATGCGGGAATAAAGTGAGGCACGTGTGCCTTTTTGTATGTACCGCATGAATAAGGACCG
GCTAATTCCGTGCCAGCAGCCGCGGTAATACGGAAGGTCCGGGCGTTATCCGGATTTATTGGGTTTAAAGGGAGCGCAGG
CTGGAGATTAAGCGTGCTGTGAAATGTACCGGCTCAACCGGTGACGTGCAGCGCGAACTGGTTTCCTTGAGTGAGTACGA
CGTCAGCGGAATTCGTGGTGTAGCGGTGAAATGCTTAGATATCACGAAGAACTCCGATTGCGAAGGCAGCTGACGAGTCC
TTTACTGACGCTAAAGCTCGAAAGTGCGGGTATCGAACAGGATTAGATACCCTGGTAGTCC
>t0002921_g-Y-6;size=46;
CCTACGGGGGGCAGCAGTGAGGAATATTGGTCAATGGGCGAGAGCCTGAACCAGCCAAGTAGCGTGCAGGACGACTGCCC
TATGGGTTGTAAACTGCTTTTATGCGGGAATAAAGTGAGGCACGTGTGCCTTTTTGTATGTACCGCATGAATAAGGACCG
GCTAATTCCGTGCCAGCAGCCGCGGTAATACGGAAGGTCCGGGCGTTATCCGGATTTATTGGGTTTAAAGGGAGCGCAGG
CTGGAGATTAAGCGTGCTGTGAAATGTACCGGCTCAACCGGTGACGTGCAGCGCGAACTGGTTTCCTTGAGTGAGTACGA
CGTCAGCGGAATTCGTGGTGTAGCGGTGAAATGCTTAGATATCACGAAGAACTCCGATTGCGAAGGCAGCTGACGAGTCC
TTTACTGACGCTAAAGCTCGAAAGTGCGGGTATCGAACAGGATTAGATACCCTTGTAGTCC
>t0001013_g-Y-6;size=45;
CCTACGGGGGGCAGCAGTGAGGAATATTGGTCAATGGGCGAGAGCCTGAACCAGCCAAGTAGCGTGCAGGACGACTGCCC
TATGGGTTGTAAACTGCTTTTATGCGGGAATAAAGTGAGGCACGTGTGCCTTTTTGTATGTACCGCATGAATAAGGACCG
GCTAATTCCGTGCCAGCAGCCGCGGTAATACGGAAGGTCCGGGCGTTATCCGGATTTATTGGGTTTAAAGGGAGCGCAGG
CTGGAGATTAAGCGTGCTGTGAAATGTACCGGCTCAACCGGTGACGTGCAGCGCGAACTGGTTTCCTTGAGTGAGTACGA
CGTCAGCGGAATTCGTGGTGTAGCGGTGAAATGCTTAGATATCACGAAGAACTCCGATTGCGAAGGCAGCTGACGAGTCC
TTTACTGACGCTAAAGCTCGAAAGTGCGGGTATCGAACAGGATTAGATACCCTGGTAGTCC
>t0002111_g-Y-6;size=44;
CCTACGGGCGGCTGCAGTGAGGAATATTGGTCAATGGGCGAGAGCCTGAACCAGCCAAGTAGCGTGCAGGACGACTGCCC
TATGGGTTGTAAACTGCTTTTATGCGGGAATAAAGTGAGGCACGTGTGCCTTTTTGTATGTACCGCATGAATAAGGACCG
GCTAATTCCGTGCCAGCAGCCGCGGTAATACGGAAGGTCCGGGCGTTATCCGGATTTATTGGGTTTAAAGGGAGCGCAGG
CTGGAGATTAAGCGTGCTGTGAAATGTACCGGCTCAACCGGTGACGTGCAGCGCGAACTGGTTTCCTTGAGTGAGTACGA
CGTCAGCGGAATTCGTGGTGTAGCGGTGAAATGCTTAGATATCACGAAGAACTCCGATTGCGAAGGCAGCTGACGAGTCC
TTTACTGACGCTAAAGCTCGAAAGTGCGGGTATCGAACAGGATTAGATACCCGAGTAGTCC
>t0001734_g-Y-6;size=44;
CCTACGGGGGGCTGCAGTGGGGAATATTGCACAATGGGCGAAAGCCTGATGCAGCGACGCCGCGTGAGCGAAGAAGTATT
TCGGTATGTAAAGCTCTATCAGCAGGGAAGATAATGACGGTACCTGACTAAGAAGCACCGGCTAAATACGTGCCAGCAGC
CGCGGTAATACGTATGGTGCAAGCGTTATCCGGATTTACTGGGTGTAAAGGGAGCGTAGGCGGTTTTACAAGTCTGATGT
GAAAGCCCGGGGCTCAACTCCGGTATTGCATTGGAAACTGTAGAACTAGAGTGTCGGAGGGGTAAGTGGAATTCCTAGTG
TAGCGGTGAAATGCGTAGATATTAGGAGGAACACCAGTGGCGAAGGCGGCTTACTGGACGATTACTGACGCTGAGGCTCG
AAAGCGTGGGGAGCAAACAGGATTAGATACCCTAGTAGTCC
>t0000280_g-Y-6;size=43;
CCTACGGGAGGCTGCAGTGAGGAATATTGGTCAATGGGCGAGAGCCTGAACCAGCCAAGTAGCGTGCAGGATGACTGCCC
TATGGGTTGTAAACTGCTTTTATGCGGGAATAAAGTGCGGCACGTGTGCCGTTTTGTATGTACCGCATGAATAAGGACCG
GCTAATTCCGTGCCAGCAGCCGCGGTAATACGGAAGGTCCGGGCGTTATCCGGATTTATTGGGTTTAAAGGGAGCGCAGG
CTGGAGATTAAGCGTGCTGTGAAATGTACCGGCTCAACCGGTGACGTGCAGCGCGAACTGGTTTCCTTGAGTGAGTACGA
CGTCAGCGGAATTCGTGGTGTAGCGGTGAAATGCTTAGATATCACGAAGAACTCCGATTGCGAAGGCAGCTGACGAGTCC
TTTACTGACGCTAAAGCTCGAAAGTGCGGGTATCGAACAGGATTAGATACCCTAGTAGTCC
>t0000651_g-Y-6;size=43;
CCTACGGGTGGCTGCAGTGGGGAATATTGCACAATGGGCGAAAGCCTGATGCAGCGACGCCGCGTGAGCGAAGAAGTATT
TCGGTATGTAAAGCTCTATCAGCAGGGAAGATAATGACGGTACCTGACTAAGAAGCACCGGCTAAATACGTGCCAGCAGC
CGCGGTAATACGTATGGTGCAAGCGTTATCCGGATTTACTGGGTGTAAAGGGAGCGTAGGCGGTTTTACAAGTCTGATGT
GAAAGCCCGGGGCTCAACTCCGGTATTGCATTGGAAACTGTAGAACTAGAGTGTCGGAGGGGTAAGTGGAATTCCTAGTG
TAGCGGTGAAATGCGTAGATATTAGGAGGAACACCAGTGGCGAAGGCGGCTTACTGGACGATTACTGACGCTGAGGCTCG
AAAGCGTGGGGAGCAAACAGGATTAGATACCCCAGTAGTCC
>t0001623_g-Y-6;size=43;
CCTACGGGGGGCTGCAGTGGGGAATATTGCACAATGGGCGAAAGCCTGATGCAGCGACGCCGCGTGAGCGAAGAAGTATT
TCGGTATGTAAAGCTCTATCAGCAGGGAAGATAATGACGGTACCTGACTAAGAAGCACCGGCTAAATACGTGCCAGCAGC
CGCGGTAATACGTATGGTGCAAGCGTTATCCGGATTTACTGGGTGTAAAGGGAGCGTAGGCGGTTTTACAAGTCTGATGT
GAAAGCCCGGGGCTCAACTCCGGTATTGCATTGGAAACTGTAGAACTAGAGTGTCGGAGGGGTAAGTGGAATTCCTAGTG
TAGCGGTGAAATGCGTAGATATTAGGAGGAACACCAGTGGCGAAGGCGGCTTACTGGACGATTACTGACGCTGAGGCTCG
AAAGCGTGGGGAGCAAACAGGATTAGATACCCCAGTAGTCC
>t0000724_g-Y-6;size=42;
CCTACGGGAGGCTGCAGTGGGGAATATTGCACAATGGGCGAAAGCCTGATGCAGCGACGCCGCGTGAGCGAAGAAGTATT
TCGGTATGTAAAGCTCTATCAGCAGGGAAGATAATGACGGTACCTGACTAAGAAGCACCGGCTAAATACGTGCCAGCAGC
CGCGGTAATACGTATGGTGCAAGCGTTATCCGGATTTACTGGGTGTAAAGGGAGCGTAGGCGGTTTTACAAGTCTGATGT
GAAAGCCCGGGGCTCAACTCCGGTATTGCATTGGAAACTGTAGAACTAGAGTGTCGGAGGGGTAAGTGGAATTCCTAGTG
TAGCGGTGAAATGCGTAGATATTAGGAGGAACACCAGTGGCGAAGGCGGCTTACTGGACGATTACTGACGCTGAGGCTCG
AAAGCGTGGGGAGCAAACAGGATTAGATACCCTAGTAGTCC
>t0003591_g-Y-6;size=41;
CCTACGGGGGGCAGCAGTGAGGAATATTGGTCAATGGGCGAGAGCCTGAACCAGCCAAGTAGCGTGCAGGACGACTGCCC
TATGGGTTGTAAACTGCTTTTATGCGGGAATAAAGTGAGGCACGTGTGCCTTTTTGTATGTACCGCATGAATAAGGACCG
GCTAATTCCGTGCCAGCAGCCGCGGTAATACGGAAGGTCCGGGCGTTATCCGGATTTATTGGGTTTAAAGGGAGCGCAGG
CTGGAGATTAAGCGTGCTGTGAAATGTACCGGCTCAACCGGTGACGTGCAGCGCGAACTGGTTTCCTTGAGTGAGTACGA
CGTCAGCGGAATTCGTGGTGTAGCGGTGAAATGCTTAGATATCACGAAGAACTCCGATTGCGAAGGCAGCTGACGAGTCC
TTTACTGACGCTAAAGCTCGAAAGTGCGGGTATCGAACAGGATTAGATACCCCGGTAGTCC
>t0002520_g-Y-6;size=41;
CCTACGGGCGGCTGCAGTGAGGAATATTGGTCAATGGGCGAGAGCCTGAACCAGCCAAGTAGCGTGCAGGACGACTGCCC
TATGGGTTGTAAACTGCTTTTATGCGGGAATAAAGTGAGGCACGTGTGCCTTTTTGTATGTACCGCATGAATAAGGACCG
GCTAATTCCGTGCCAGCAGCCGCGGTAATACGGAAGGTCCGGGCGTTATCCGGATTTATTGGGTTTAAAGGGAGCGCAGG
CTGGAGATTAAGCGTGCTGTGAAATGTACCGGCTCAACCGGTGACGTGCAGCGCGAACTGGTTTCCTTGAGTGAGTACGA
CGTCAGCGGAATTCGTGGTGTAGCGGTGAAATGCTTAGATATCACGAAGAACTCCGATTGCGAAGGCAGCTGACGAGTCC
TTTACTGACGCTAAAGCTCGAAAGTGCGGGTATCGAACAGGATTAGATACCCCTGTAGTCC
>t0005415_g-Y-6;size=40;
CCTACGGGGGGCAGCAGTGAGGAATATTGGTCAATGGGCGAGAGCCTGAACCAGCCAAGTAGCGTGCAGGACGACTGCCC
TATGGGTTGTAAACTGCTTTTATGCGGGAATAAAGTGAGGCACGTGTGCCTTTTTGTATGTACCGCATGAATAAGGACCG
GCTAATTCCGTGCCAGCAGCCGCGGTAATACGGAAGGTCCGGGCGTTATCCGGATTTATTGGGTTTAAAGGGAGCGCAGG
CTGGAGATTAAGCGTGCTGTGAAATGTACCGGCTCAACCGGTGACGTGCAGCGCGAACTGGTTTCCTTGAGTGAGTACGA
CGTCAGCGGAATTCGTGGTGTAGCGGTGAAATGCTTAGATATCACGAAGAACTCCGATTGCGAAGGCAGCTGACGAGTCC
TTTACTGACGCTAAAGCTCGAAAGTGCGGGTATCGAACAGGATTAGATACCCCTGTAGTCC
>t0001031_g-Y-6;size=39;
CCTACGGGAGGCTGCAGTGAGGAATATTGGTCAATGGGCGAGAGCCTGAACCAGCCAAGTAGCGTGCAGGACGACTGCCC
TATGGGTTGTAAACTGCTTTTATGCGGGAATAAAGTGAGGCACGTGTGCCTTTTTGTATGTACCGCATGAATAAGGACCG
GCTAATTCCGTGCCAGCAGCCGCGGTAATACGGAAGGTCCGGGCGTTATCCGGATTTATTGGGTTTAAAGGGAGCGCAGG
CTGGAGATTAAGCGTGCTGTGAAATGTACCGGCTCAACCGGTGACGTGCAGCGCGAACTGGTTTCCTTGAGTGAGTACGA
CGTCAGCGGAATTCGTGGTGTAGCGGTGAAATGCTTAGATATCACGAAGAACTCCGATTGCGAAGGCAGCTGACGAGTCC
TTTACTGACGCTAAAGCTCGAAAGTGCGGGTATCGAACAGGATTAGATACCCCTGTAGTCC
>t0001540_g-Y-6;size=38;
CCTACGGGGGGCTGCAGTGGGGAATATTGCACAATGGGCGAAAGCCTGATGCAGCGACGCCGCGTGAGCGAAGAAGTATT
TCGGTATGTAAAGCTCTATCAGCAGGGAAGATAATGACGGTACCTGACTAAGAAGCACCGGCTAAATACGTGCCAGCAGC
CGCGGTAATACGTATGGTGCAAGCGTTATCCGGATTTACTGGGTGTAAAGGGAGCGTAGGCGGTTTTACAAGTCTGATGT
GAAAGCCCGGGGCTCAACTCCGGTATTGCATTGGAAACTGTAGAACTAGAGTGTCGGAGGGGTAAGTGGAATTCCTAGTG
TAGCGGTGAAATGCGTAGATATTAGGAGGAACACCAGTGGCGAAGGCGGCTTACTGGACGATTACTGACGCTGAGGCTCG
AAAGCGTGGGGAGCAAACAGGATTAGATACCCTTGTAGTCC
>t0004809_g-Y-6;size=38;
CCTACGGGAGGCTGCAGTGGGGAATATTGCACAATGGGCGAAAGCCTGATGCAGCGACGCCGCGTGAGCGAAGAAGTATT
TCGGTATGTAAAGCTCTATCAGCAGGGAAGATAATGACGGTACCTGACTAAGAAGCACCGGCTAAATACGTGCCAGCAGC
CGCGGTAATACGTATGGTGCAAGCGTTATCCGGATTTACTGGGTGTAAAGGGAGCGTAGGCGGTTTTACAAGTCTGATGT
GAAAGCCCGGGGCTCAACTCCGGTATTGCATTGGAAACTGTAGAACTAGAGTGTCGGAGGGGTAAGTGGAATTCCTAGTG
TAGCGGTGAAATGCGTAGATATTAGGAGGAACACCAGTGGCGAAGGCGGCTTACTGGACGATTACTGACGCTGAGGCTCG
AAAGCGTGGGGAGCAAACAGGATTAGATACCCCAGTAGTCC
>t0002845_g-Y-6;size=38;
CCTACGGGGGGCTGCAGTGAGGAATATTGGTCAATGGGCGAGAGCCTGAACCAGCCAAGTAGCGTGCAGGATGACTGCCC
TATGGGTTGTAAACTGCTTTTATGCGGGAATAAAGTGCGGCACGTGTGCCGTTTTGTATGTACCGCATGAATAAGGACCG
GCTAATTCCGTGCCAGCAGCCGCGGTAATACGGAAGGTCCGGGCGTTATCCGGATTTATTGGGTTTAAAGGGAGCGCAGG
CTGGAGATTAAGCGTGCTGTGAAATGTACCGGCTCAACCGGTGACGTGCAGCGCGAACTGGTTTCCTTGAGTGAGTACGA
CGTCAGCGGAATTCGTGGTGTAGCGGTGAAATGCTTAGATATCACGAAGAACTCCGATTGCGAAGGCAGCTGACGAGTCC
TTTACTGACGCTAAAGCTCGAAAGTGCGGGTATCGAACAGGATTAGATACCCTGGTAGTCC
>t0000450_g-Y-6;size=38;
CCTACGGGAGGCAGCAGTGAGGAATATTGGTCAATGGGCGAGAGCCTGAACCAGCCAAGTAGCGTGCAGGACGACTGCCC
TATGGGTTGTAAACTGCTTTTATGCGGGAATAAAGTGAGGCACGTGTGCCTTTTTGTATGTACCGCATGAATAAGGACCG
GCTAATTCCGTGCCAGCAGCCGCGGTAATACGGAAGGTCCGGGCGTTATCCGGATTTATTGGGTTTAAAGGGAGCGCAGG
CTGGAGATTAAGCGTGCTGTGAAATGTACCGGCTCAACCGGTGACGTGCAGCGCGAACTGGTTTCCTTGAGTGAGTACGA
CGTCAGCGGAATTCGTGGTGTAGCGGTGAAATGCTTAGATATCACGAAGAACTCCGATTGCGAAGGCAGCTGACGAGTCC
TTTACTGACGCTAAAGCTCGAAAGTGCGGGTATCGAACAGGATTAGATACCCTGGTAGTCC
>t0001490_g-Y-6;size=37;
CCTACGGGCGGCAGCAGTGAGGAATATTGGTCAATGGGCGAGAGCCTGAACCAGCCAAGTAGCGTGCAGGACGACTGCCC
TATGGGTTGTAAACTGCTTTTATGCGGGAATAAAGTGAGGCACGTGTGCCTTTTTGTATGTACCGCATGAATAAGGACCG
GCTAATTCCGTGCCAGCAGCCGCGGTAATACGGAAGGTCCGGGCGTTATCCGGATTTATTGGGTTTAAAGGGAGCGCAGG
CTGGAGATTAAGCGTGCTGTGAAATGTACCGGCTCAACCGGTGACGTGCAGCGCGAACTGGTTTCCTTGAGTGAGTACGA
CGTCAGCGGAATTCGTGGTGTAGCGGTGAAATGCTTAGATATCACGAAGAACTCCGATTGCGAAGGCAGCTGACGAGTCC
TTTACTGACGCTAAAGCTCGAAAGTGCGGGTATCGAACAGGATTAGATACCCTTGTAGTCC
>t0000906_g-Y-6;size=37;
CCTACGGGAGGCTGCAGTGAGGAATATTGGTCAATGGGCGAGAGCCTGAACCAGCCAAGTAGCGTGCAGGATGACTGCCC
TATGGGTTGTAAACTGCTTTTATGCGGGAATAAAGTGCGGCACGTGTGCCGTTTTGTATGTACCGCATGAATAAGGACCG
GCTAATTCCGTGCCAGCAGCCGCGGTAATACGGAAGGTCCGGGCGTTATCCGGATTTATTGGGTTTAAAGGGAGCGCAGG
CTGGAGATTAAGCGTGCTGTGAAATGTACCGGCTCAACCGGTGACGTGCAGCGCGAACTGGTTTCCTTGAGTGAGTACGA
CGTCAGCGGAATTCGTGGTGTAGCGGTGAAATGCTTAGATATCACGAAGAACTCCGATTGCGAAGGCAGCTGACGAGTCC
TTTACTGACGCTAAAGCTCGAAAGTGCGGGTATCGAACAGGATTAGATACCCTTGTAGTCC
>t0004546_g-Y-6;size=37;
CCTACGGGTGGCTGCAGTGAGGAATATTGGTCAATGGGCGAGAGCCTGAACCAGCCAAGTAGCGTGCAGGATGACTGCCC
TATGGGTTGTAAACTGCTTTTATGCGGGAATAAAGTGCGGCACGTGTGCCGTTTTGTATGTACCGCATGAATAAGGACCG
GCTAATTCCGTGCCAGCAGCCGCGGTAATACGGAAGGTCCGGGCGTTATCCGGATTTATTGGGTTTAAAGGGAGCGCAGG
CTGGAGATTAAGCGTGCTGTGAAATGTACCGGCTCAACCGGTGACGTGCAGCGCGAACTGGTTTCCTTGAGTGAGTACGA
CGTCAGCGGAATTCGTGGTGTAGCGGTGAAATGCTTAGATATCACGAAGAACTCCGATTGCGAAGGCAGCTGACGAGTCC
TTTACTGACGCTAAAGCTCGAAAGTGCGGGTATCGAACAGGATTAGATACCCTAGTAGTCC
>t0000431_g-Y-6;size=36;
CCTACGGGGGGCTGCAGTGGGGAATATTGCACAATGGGCGAAAGCCTGATGCAGCGACGCCGCGTGAGCGAAGAAGTATT
TCGGTATGTAAAGCTCTATCAGCAGGGAAGATAATGACGGTACCTGACTAAGAAGCACCGGCTAAATACGTGCCAGCAGC
CGCGGTAATACGTATGGTGCAAGCGTTATCCGGATTTACTGGGTGTAAAGGGAGCGTAGGCGGTTTTACAAGTCTGATGT
GAAAGCCCGGGGCTCAACTCCGGTATTGCATTGGAAACTGTAGAACTAGAGTGTCGGAGGGGTAAGTGGAATTCCTAGTG
TAGCGGTGAAATGCGTAGATATTAGGAGGAACACCAGTGGCGAAGGCGGCTTACTGGACGATTACTGACGCTGAGGCTCG
AAAGCGTGGGGAGCAAACAGGATTAGATACCCGAGTAGTCC
>t0000243_g-Y-6;size=36;
CCTACGGGAGGCTGCAGTGAGGAATATTGGTCAATGGGCGAGAGCCTGAACCAGCCAAGTAGCGTGCAGGACGACTGCCC
TATGGGTTGTAAACTGCTTTTATGCGGGAATAAAGTGAGGCACGTGTGCCTTTTTGTATGTACCGCATGAATAAGGACCG
GCTAATTCCGTGCCAGCAGCCGCGGTAATACGGAAGGTCCGGGCGTTATCCGGATTTATTGGGTTTAAAGGGAGCGCAGG
CTGGAGATTAAGCGTGCTGTGAAATGTACCGGCTCAACCGGTGACGTGCAGCGCGAACTGGTTTCCTTGAGTGAGTACGA
CGTCAGCGGAATTCGTGGTGTAGCGGTGAAATGCTTAGATATCACGAAGAACTCCGATTGCGAAGGCAGCTGACGAGTCC
TTTACTGACGCTAAAGCTCGAAAGTGCGGGTATCGAACAGGATTAGATACCCGGGTAGTCC
>t0001324_g-Y-6;size=36;
CCTACGGGAGGCTGCAGTGAGGAATATTGGTCAATGGGCGAGAGCCTGAACCAGCCAAGTAGCGTGCAGGACGACTGCCC
TATGGGTTGTAAACTGCTTTTATGCGGGAATAAAGTGAGGCACGTGTGCCTTTTTGTATGTACCGCATGAATAAGGACCG
GCTAATTCCGTGCCAGCAGCCGCGGTAATACGGAAGGTCCGGGCGTTATCCGGATTTATTGGGTTTAAAGGGAGCGCAGG
CTGGAGATTAAGCGTGCTGTGAAATGTACCGGCTCAACCGGTGACGTGCAGCGCGAACTGGTTTCCTTGAGTGAGTACGA
CGTCAGCGGAATTCGTGGTGTAGCGGTGAAATGCTTAGATATCACGAAGAACTCCGATTGCGAAGGCAGCTGACGAGTCC
TTTACTGACGCTAAAGCTCGAAAGTGCGGGTATCGAACAGGATTAGATACCCGTGTAGTCC
>t0001073_g-Y-6;size=36;
CCTACGGGTGGCTGCAGTGGGGAATATTGCACAATGGGCGAAAGCCTGATGCAGCGACGCCGCGTGAGCGAAGAAGTATT
TCGGTATGTAAAGCTCTATCAGCAGGGAAGATAATGACGGTACCTGACTAAGAAGCACCGGCTAAATACGTGCCAGCAGC
CGCGGTAATACGTATGGTGCAAGCGTTATCCGGATTTACTGGGTGTAAAGGGAGCGTAGGCGGTTTTACAAGTCTGATGT
GAAAGCCCGGGGCTCAACTCCGGTATTGCATTGGAAACTGTAGAACTAGAGTGTCGGAGGGGTAAGTGGAATTCCTAGTG
TAGCGGTGAAATGCGTAGATATTAGGAGGAACACCAGTGGCGAAGGCGGCTTACTGGACGATTACTGACGCTGAGGCTCG
AAAGCGTGGGGAGCAAACAGGATTAGATACCCTTGTAGTCC
>t0001116_g-Y-6;size=36;
CCTACGGGGGGCTGCAGTGAGGAATATTGGTCAATGGGCGAGAGCCTGAACCAGCCAAGTAGCGTGCAGGATGACTGCCC
TATGGGTTGTAAACTGCTTTTATGCGGGAATAAAGTGCGGCACGTGTGCCGTTTTGTATGTACCGCATGAATAAGGACCG
GCTAATTCCGTGCCAGCAGCCGCGGTAATACGGAAGGTCCGGGCGTTATCCGGATTTATTGGGTTTAAAGGGAGCGCAGG
CTGGAGATTAAGCGTGCTGTGAAATGTACCGGCTCAACCGGTGACGTGCAGCGCGAACTGGTTTCCTTGAGTGAGTACGA
CGTCAGCGGAATTCGTGGTGTAGCGGTGAAATGCTTAGATATCACGAAGAACTCCGATTGCGAAGGCAGCTGACGAGTCC
TTTACTGACGCTAAAGCTCGAAAGTGCGGGTATCGAACAGGATTAGATACCCTTGTAGTCC
>t0001937_g-Y-6;size=35;
CCTACGGGAGGCTGCAGTGGGGAATATTGCACAATGGGCGAAAGCCTGATGCAGCGACGCCGCGTGAGCGAAGAAGTATT
TCGGTATGTAAAGCTCTATCAGCAGGGAAGATAATGACGGTACCTGACTAAGAAGCACCGGCTAAATACGTGCCAGCAGC
CGCGGTAATACGTATGGTGCAAGCGTTATCCGGATTTACTGGGTGTAAAGGGAGCGTAGGCGGTTTTACAAGTCTGATGT
GAAAGCCCGGGGCTCAACTCCGGTATTGCATTGGAAACTGTAGAACTAGAGTGTCGGAGGGGTAAGTGGAATTCCTAGTG
TAGCGGTGAAATGCGTAGATATTAGGAGGAACACCAGTGGCGAAGGCGGCTTACTGGACGATTACTGACGCTGAGGCTCG
AAAGCGTGGGGAGCAAACAGGATTAGATACCCTGGTAGTCC
>t0000099_g-Y-6;size=35;
CCTACGGGTGGCTGCAGTGAGGAATATTGGTCAATGGGCGAGAGCCTGAACCAGCCAAGTAGCGTGCAGGATGACTGCCC
TATGGGTTGTAAACTGCTTTTATGCGGGAATAAAGTGCGGCACGTGTGCCGTTTTGTATGTACCGCATGAATAAGGACCG
GCTAATTCCGTGCCAGCAGCCGCGGTAATACGGAAGGTCCGGGCGTTATCCGGATTTATTGGGTTTAAAGGGAGCGCAGG
CTGGAGATTAAGCGTGCTGTGAAATGTACCGGCTCAACCGGTGACGTGCAGCGCGAACTGGTTTCCTTGAGTGAGTACGA
CGTCAGCGGAATTCGTGGTGTAGCGGTGAAATGCTTAGATATCACGAAGAACTCCGATTGCGAAGGCAGCTGACGAGTCC
TTTACTGACGCTAAAGCTCGAAAGTGCGGGTATCGAACAGGATTAGATACCCCAGTAGTCC
>t0000444_g-Y-6;size=35;
CCTACGGGGGGCAGCAGTGAGGAATATTGGTCAATGGGCGAGAGCCTGAACCAGCCAAGTAGCGTGCAGGACGACTGCCC
TATGGGTTGTAAACTGCTTTTATGCGGGAATAAAGTGAGGCACGTGTGCCTTTTTGTATGTACCGCATGAATAAGGACCG
GCTAATTCCGTGCCAGCAGCCGCGGTAATACGGAAGGTCCGGGCGTTATCCGGATTTATTGGGTTTAAAGGGAGCGCAGG
CTGGAGATTAAGCGTGCTGTGAAATGTACCGGCTCAACCGGTGACGTGCAGCGCGAACTGGTTTCCTTGAGTGAGTACGA
CGTCAGCGGAATTCGTGGTGTAGCGGTGAAATGCTTAGATATCACGAAGAACTCCGATTGCGAAGGCAGCTGACGAGTCC
TTTACTGACGCTAAAGCTCGAAAGTGCGGGTATCGAACAGGATTAGATACCCGTGTAGTCC
>t0007547_g-Y-6;size=34;
CCTACGGGCGGCAGCAGTGAGGAATATTGGTCAATGGGCGAGAGCCTGAACCAGCCAAGTAGCGTGCAGGACGACTGCCC
TATGGGTTGTAAACTGCTTTTATGCGGGAATAAAGTGAGGCACGTGTGCCTTTTTGTATGTACCGCATGAATAAGGACCG
GCTAATTCCGTGCCAGCAGCCGCGGTAATACGGAAGGTCCGGGCGTTATCCGGATTTATTGGGTTTAAAGGGAGCGCAGG
CTGGAGATTAAGCGTGCTGTGAAATGTACCGGCTCAACCGGTGACGTGCAGCGCGAACTGGTTTCCTTGAGTGAGTACGA
CGTCAGCGGAATTCGTGGTGTAGCGGTGAAATGCTTAGATATCACGAAGAACTCCGATTGCGAAGGCAGCTGACGAGTCC
TTTACTGACGCTAAAGCTCGAAAGTGCGGGTATCGAACAGGATTAGATACCCTAGTAGTCC
>t0001533_g-Y-6;size=34;
CCTACGGGGGGCAGCAGTGAGGAATATTGGTCAATGGGCGAGAGCCTGAACCAGCCAAGTAGCGTGCAGGACGACTGCCC
TATGGGTTGTAAACTGCTTTTATGCGGGAATAAAGTGAGGCACGTGTGCCTTTTTGTATGTACCGCATGAATAAGGACCG
GCTAATTCCGTGCCAGCAGCCGCGGTAATACGGAAGGTCCGGGCGTTATCCGGATTTATTGGGTTTAAAGGGAGCGCAGG
CTGGAGATTAAGCGTGCTGTGAAATGTACCGGCTCAACCGGTGACGTGCAGCGCGAACTGGTTTCCTTGAGTGAGTACGA
CGTCAGCGGAATTCGTGGTGTAGCGGTGAAATGCTTAGATATCACGAAGAACTCCGATTGCGAAGGCAGCTGACGAGTCC
TTTACTGACGCTAAAGCTCGAAAGTGCGGGTATCGAACAGGATTAGATACCCGAGTAGTCC
>t0000369_g-Y-6;size=34;
CCTACGGGAGGCAGCAGTGAGGAATATTGGTCAATGGGCGAGAGCCTGAACCAGCCAAGTAGCGTGCAGGACGACTGCCC
TATGGGTTGTAAACTGCTTTTATGCGGGAATAAAGTGAGGCACGTGTGCCTTTTTGTATGTACCGCATGAATAAGGACCG
GCTAATTCCGTGCCAGCAGCCGCGGTAATACGGAAGGTCCGGGCGTTATCCGGATTTATTGGGTTTAAAGGGAGCGCAGG
CTGGAGATTAAGCGTGCTGTGAAATGTACCGGCTCAACCGGTGACGTGCAGCGCGAACTGGTTTCCTTGAGTGAGTACGA
CGTCAGCGGAATTCGTGGTGTAGCGGTGAAATGCTTAGATATCACGAAGAACTCCGATTGCGAAGGCAGCTGACGAGTCC
TTTACTGACGCTAAAGCTCGAAAGTGCGGGTATCGAACAGGATTAGATACCCTTGTAGTCC
>t0000607_g-Y-6;size=33;
CCTACGGGGGGCTGCAGTGAGGAATATTGGTCAATGGGCGAGAGCCTGAACCAGCCAAGTAGCGTGCAGGATGACTGCCC
TATGGGTTGTAAACTGCTTTTATGCGGGAATAAAGTGCGGCACGTGTGCCGTTTTGTATGTACCGCATGAATAAGGACCG
GCTAATTCCGTGCCAGCAGCCGCGGTAATACGGAAGGTCCGGGCGTTATCCGGATTTATTGGGTTTAAAGGGAGCGCAGG
CTGGAGATTAAGCGTGCTGTGAAATGTACCGGCTCAACCGGTGACGTGCAGCGCGAACTGGTTTCCTTGAGTGAGTACGA
CGTCAGCGGAATTCGTGGTGTAGCGGTGAAATGCTTAGATATCACGAAGAACTCCGATTGCGAAGGCAGCTGACGAGTCC
TTTACTGACGCTAAAGCTCGAAAGTGCGGGTATCGAACAGGATTAGATACCCCTGTAGTCC
>t0002842_g-Y-6;size=32;
CCTACGGGCGGCTGCAGTGAGGAATATTGGTCAATGGGCGAGAGCCTGAACCAGCCAAGTAGCGTGCAGGACGACTGCCC
TATGGGTTGTAAACTGCTTTTATGCGGGAATAAAGTGAGGCACGTGTGCCTTTTTGTATGTACCGCATGAATAAGGACCG
GCTAATTCCGTGCCAGCAGCCGCGGTAATACGGAAGGTCCGGGCGTTATCCGGATTTATTGGGTTTAAAGGGAGCGCAGG
CTGGAGATTAAGCGTGCTGTGAAATGTACCGGCTCAACCGGTGACGTGCAGCGCGAACTGGTTTCCTTGAGTGAGTACGA
CGTCAGCGGAATTCGTGGTGTAGCGGTGAAATGCTTAGATATCACGAAGAACTCCGATTGCGAAGGCAGCTGACGAGTCC
TTTACTGACGCTAAAGCTCGAAAGTGCGGGTATCGAACAGGATTAGATACCCCGGTAGTCC
>t0001220_g-Y-6;size=32;
CCTACGGGTGGCTGCAGTGAGGAATATTGGTCAATGGGCGAGAGCCTGAACCAGCCAAGTAGCGTGCAGGACGACTGCCC
TATGGGTTGTAAACTGCTTTTATGCGGGAATAAAGTGAGGCACGTGTGCCTTTTTGTATGTACCGCATGAATAAGGACCG
GCTAATTCCGTGCCAGCAGCCGCGGTAATACGGAAGGTCCGGGCGTTATCCGGATTTATTGGGTTTAAAGGGAGCGCAGG
CTGGAGATTAAGCGTGCTGTGAAATGTACCGGCTCAACCGGTGACGTGCAGCGCGAACTGGTTTCCTTGAGTGAGTACGA
CGTCAGCGGAATTCGTGGTGTAGCGGTGAAATGCTTAGATATCACGAAGAACTCCGATTGCGAAGGCAGCTGACGAGTCC
TTTACTGACGCTAAAGCTCGAAAGTGCGGGTATCGAACAGGATTAGATACCCGGGTAGTCC
>t0006340_g-Y-6;size=32;
CCTACGGGAGGCTGCAGTGAGGAATATTGGTCAATGGGCGAGAGCCTGAACCAGCCAAGTAGCGTGCAGGATGACTGCCC
TATGGGTTGTAAACTGCTTTTATGCGGGAATAAAGTGCGGCACGTGTGCCGTTTTGTATGTACCGCATGAATAAGGACCG
GCTAATTCCGTGCCAGCAGCCGCGGTAATACGGAAGGTCCGGGCGTTATCCGGATTTATTGGGTTTAAAGGGAGCGCAGG
CTGGAGATTAAGCGTGCTGTGAAATGTACCGGCTCAACCGGTGACGTGCAGCGCGAACTGGTTTCCTTGAGTGAGTACGA
CGTCAGCGGAATTCGTGGTGTAGCGGTGAAATGCTTAGATATCACGAAGAACTCCGATTGCGAAGGCAGCTGACGAGTCC
TTTACTGACGCTAAAGCTCGAAAGTGCGGGTATCGAACAGGATTAGATACCCTGGTAGTCC
>t0004396_g-Y-6;size=32;
CCTACGGGTGGCTGCAGTGGGGAATATTGCACAATGGGCGAAAGCCTGATGCAGCGACGCCGCGTGAGCGAAGAAGTATT
TCGGTATGTAAAGCTCTATCAGCAGGGAAGATAATGACGGTACCTGACTAAGAAGCACCGGCTAAATACGTGCCAGCAGC
CGCGGTAATACGTATGGTGCAAGCGTTATCCGGATTTACTGGGTGTAAAGGGAGCGTAGGCGGTTTTACAAGTCTGATGT
GAAAGCCCGGGGCTCAACTCCGGTATTGCATTGGAAACTGTAGAACTAGAGTGTCGGAGGGGTAAGTGGAATTCCTAGTG
TAGCGGTGAAATGCGTAGATATTAGGAGGAACACCAGTGGCGAAGGCGGCTTACTGGACGATTACTGACGCTGAGGCTCG
AAAGCGTGGGGAGCAAACAGGATTAGATACCCTAGTAGTCC
>t0000105_g-Y-6;size=31;
CCTACGGGGGGCTGCAGTGGGGAATATTGCACAATGGGCGAAAGCCTGATGCAGCGACGCCGCGTGAGCGAAGAAGTATT
TCGGTATGTAAAGCTCTATCAGCAGGGAAGATAATGACGGTACCTGACTAAGAAGCACCGGCTAAATACGTGCCAGCAGC
CGCGGTAATACGTATGGTGCAAGCGTTATCCGGATTTACTGGGTGTAAAGGGAGCGTAGGCGGTTTTACAAGTCTGATGT
GAAAGCCCGGGGCTCAACTCCGGTATTGCATTGGAAACTGTAGAACTAGAGTGTCGGAGGGGTAAGTGGAATTCCTAGTG
TAGCGGTGAAATGCGTAGATATTAGGAGGAACACCAGTGGCGAAGGCGGCTTACTGGACGATTACTGACGCTGAGGCTCG
AAAGCGTGGGGAGCAAACAGGATTAGATACCCTGGTAGTCC
>t0003378_g-Y-6;size=31;
CCTACGGGGGGCTGCAGTGGGGAATATTGCACAATGGGCGAAAGCCTGATGCAGCGACGCCGCGTGAGCGAAGAAGTATT
TCGGTATGTAAAGCTCTATCAGCAGGGAAGATAATGACGGTACCTGACTAAGAAGCACCGGCTAAATACGTGCCAGCAGC
CGCGGTAATACGTATGGTGCAAGCGTTATCCGGATTTACTGGGTGTAAAGGGAGCGTAGGCGGTTTTACAAGTCTGATGT
GAAAGCCCGGGGCTCAACTCCGGTATTGCATTGGAAACTGTAGAACTAGAGTGTCGGAGGGGTAAGTGGAATTCCTAGTG
TAGCGGTGAAATGCGTAGATATTAGGAGGAACACCAGTGGCGAAGGCGGCTTACTGGACGATTACTGACGCTGAGGCTCG
AAAGCGTGGGGAGCAAACAGGATTAGATACCCCGGTAGTCC
>t0000835_g-Y-6;size=31;
CCTACGGGGGGCAGCAGTGGGGAATATTGCACAATGGGCGAAAGCCTGATGCAGCGACGCCGCGTGAGCGAAGAAGTATT
TCGGTATGTAAAGCTCTATCAGCAGGGAAGATAATGACGGTACCTGACTAAGAAGCACCGGCTAAATACGTGCCAGCAGC
CGCGGTAATACGTATGGTGCAAGCGTTATCCGGATTTACTGGGTGTAAAGGGAGCGTAGGCGGTTTTACAAGTCTGATGT
GAAAGCCCGGGGCTCAACTCCGGTATTGCATTGGAAACTGTAGAACTAGAGTGTCGGAGGGGTAAGTGGAATTCCTAGTG
TAGCGGTGAAATGCGTAGATATTAGGAGGAACACCAGTGGCGAAGGCGGCTTACTGGACGATTACTGACGCTGAGGCTCG
AAAGCGTGGGGAGCAAACAGGATTAGATACCCTAGTAGTCC
>t0001529_g-Y-6;size=30;
CCTACGGGCGGCAGCAGTGAGGAATATTGGTCAATGGGCGAGAGCCTGAACCAGCCAAGTAGCGTGCAGGACGACTGCCC
TATGGGTTGTAAACTGCTTTTATGCGGGAATAAAGTGAGGCACGTGTGCCTTTTTGTATGTACCGCATGAATAAGGACCG
GCTAATTCCGTGCCAGCAGCCGCGGTAATACGGAAGGTCCGGGCGTTATCCGGATTTATTGGGTTTAAAGGGAGCGCAGG
CTGGAGATTAAGCGTGCTGTGAAATGTACCGGCTCAACCGGTGACGTGCAGCGCGAACTGGTTTCCTTGAGTGAGTACGA
CGTCAGCGGAATTCGTGGTGTAGCGGTGAAATGCTTAGATATCACGAAGAACTCCGATTGCGAAGGCAGCTGACGAGTCC
TTTACTGACGCTAAAGCTCGAAAGTGCGGGTATCGAACAGGATTAGATACCCCAGTAGTCC
>t0004526_g-Y-6;size=30;
CCTACGGGGGGCAGCAGTGGGGAATATTGCACAATGGGCGAAAGCCTGATGCAGCGACGCCGCGTGAGCGAAGAAGTATT
TCGGTATGTAAAGCTCTATCAGCAGGGAAGATAATGACGGTACCTGACTAAGAAGCACCGGCTAAATACGTGCCAGCAGC
CGCGGTAATACGTATGGTGCAAGCGTTATCCGGATTTACTGGGTGTAAAGGGAGCGTAGGCGGTTTTACAAGTCTGATGT
GAAAGCCCGGGGCTCAACTCCGGTATTGCATTGGAAACTGTAGAACTAGAGTGTCGGAGGGGTAAGTGGAATTCCTAGTG
TAGCGGTGAAATGCGTAGATATTAGGAGGAACACCAGTGGCGAAGGCGGCTTACTGGACGATTACTGACGCTGAGGCTCG
AAAGCGTGGGGAGCAAACAGGATTAGATACCCCAGTAGTCC
>t0000807_g-Y-6;size=30;
CCTACGGGGGGCTGCAGTGAGGAATATTGGTCAATGGGCGAGAGCCTGAACCAGCCAAGTAGCGTGCAGGATGACTGCCC
TATGGGTTGTAAACTGCTTTTATGCGGGAATAAAGTGCGGCACGTGTGCCGTTTTGTATGTACCGCATGAATAAGGACCG
GCTAATTCCGTGCCAGCAGCCGCGGTAATACGGAAGGTCCGGGCGTTATCCGGATTTATTGGGTTTAAAGGGAGCGCAGG
CTGGAGATTAAGCGTGCTGTGAAATGTACCGGCTCAACCGGTGACGTGCAGCGCGAACTGGTTTCCTTGAGTGAGTACGA
CGTCAGCGGAATTCGTGGTGTAGCGGTGAAATGCTTAGATATCACGAAGAACTCCGATTGCGAAGGCAGCTGACGAGTCC
TTTACTGACGCTAAAGCTCGAAAGTGCGGGTATCGAACAGGATTAGATACCCGTGTAGTCC
>t0001375_g-Y-6;size=30;
CCTACGGGAGGCTGCAGTGAGGAATATTGGTCAATGGGCGAGAGCCTGAACCAGCCAAGTAGCGTGCAGGATGACTGCCC
TATGGGTTGTAAACTGCTTTTATGCGGGAATAAAGTGCGGCACGTGTGCCGTTTTGTATGTACCGCATGAATAAGGACCG
GCTAATTCCGTGCCAGCAGCCGCGGTAATACGGAAGGTCCGGGCGTTATCCGGATTTATTGGGTTTAAAGGGAGCGCAGG
CTGGAGATTAAGCGTGCTGTGAAATGTACCGGCTCAACCGGTGACGTGCAGCGCGAACTGGTTTCCTTGAGTGAGTACGA
CGTCAGCGGAATTCGTGGTGTAGCGGTGAAATGCTTAGATATCACGAAGAACTCCGATTGCGAAGGCAGCTGACGAGTCC
TTTACTGACGCTAAAGCTCGAAAGTGCGGGTATCGAACAGGATTAGATACCCGAGTAGTCC
>t0003475_g-Y-6;size=29;
CCTACGGGGGGCTGCAGTGGGGAATATTGCACAATGGGCGAAAGCCTGATGCAGCGACGCCGCGTGAGCGAAGAAGTATT
TCGGTATGTAAAGCTCTATCAGCAGGGAAGATAATGACGGTACCTGACTAAGAAGCACCGGCTAAATACGTGCCAGCAGC
CGCGGTAATACGTATGGTGCAAGCGTTATCCGGATTTACTGGGTGTAAAGGGAGCGTAGGCGGTTTTACAAGTCTGATGT
GAAAGCCCGGGGCTCAACTCCGGTATTGCATTGGAAACTGTAGAACTAGAGTGTCGGAGGGGTAAGTGGAATTCCTAGTG
TAGCGGTGAAATGCGTAGATATTAGGAGGAACACCAGTGGCGAAGGCGGCTTACTGGACGATTACTGACGCTGAGGCTCG
AAAGCGTGGGGAGCAAACAGGATTAGATACCCCTGTAGTCC
>t0003572_g-Y-6;size=28;
CCTACGGGAGGCAGCAGTGAGGAATATTGGTCAATGGGCGAGAGCCTGAACCAGCCAAGTAGCGTGCAGGACGACTGCCC
TATGGGTTGTAAACTGCTTTTATGCGGGAATAAAGTGAGGCACGTGTGCCTTTTTGTATGTACCGCATGAATAAGGACCG
GCTAATTCCGTGCCAGCAGCCGCGGTAATACGGAAGGTCCGGGCGTTATCCGGATTTATTGGGTTTAAAGGGAGCGCAGG
CTGGAGATTAAGCGTGCTGTGAAATGTACCGGCTCAACCGGTGACGTGCAGCGCGAACTGGTTTCCTTGAGTGAGTACGA
CGTCAGCGGAATTCGTGGTGTAGCGGTGAAATGCTTAGATATCACGAAGAACTCCGATTGCGAAGGCAGCTGACGAGTCC
TTTACTGACGCTAAAGCTCGAAAGTGCGGGTATCGAACAGGATTAGATACCCGAGTAGTCC
>t0000520_g-Y-6;size=27;
CCTACGGGAGGCTGCAGTGGGGAATATTGCACAATGGGCGAAAGCCTGATGCAGCGACGCCGCGTGAGCGAAGAAGTATT
TCGGTATGTAAAGCTCTATCAGCAGGGAAGATAATGACGGTACCTGACTAAGAAGCACCGGCTAAATACGTGCCAGCAGC
CGCGGTAATACGTATGGTGCAAGCGTTATCCGGATTTACTGGGTGTAAAGGGAGCGTAGGCGGTTTTACAAGTCTGATGT
GAAAGCCCGGGGCTCAACTCCGGTATTGCATTGGAAACTGTAGAACTAGAGTGTCGGAGGGGTAAGTGGAATTCCTAGTG
TAGCGGTGAAATGCGTAGATATTAGGAGGAACACCAGTGGCGAAGGCGGCTTACTGGACGATTACTGACGCTGAGGCTCG
AAAGCGTGGGGAGCAAACAGGATTAGATACCCTTGTAGTCC
>t0004370_g-Y-6;size=27;
CCTACGGGTGGCTGCAGTGAGGAATATTGGTCAATGGGCGAGAGCCTGAACCAGCCAAGTAGCGTGCAGGATGACTGCCC
TATGGGTTGTAAACTGCTTTTATGCGGGAATAAAGTGCGGCACGTGTGCCGTTTTGTATGTACCGCATGAATAAGGACCG
GCTAATTCCGTGCCAGCAGCCGCGGTAATACGGAAGGTCCGGGCGTTATCCGGATTTATTGGGTTTAAAGGGAGCGCAGG
CTGGAGATTAAGCGTGCTGTGAAATGTACCGGCTCAACCGGTGACGTGCAGCGCGAACTGGTTTCCTTGAGTGAGTACGA
CGTCAGCGGAATTCGTGGTGTAGCGGTGAAATGCTTAGATATCACGAAGAACTCCGATTGCGAAGGCAGCTGACGAGTCC
TTTACTGACGCTAAAGCTCGAAAGTGCGGGTATCGAACAGGATTAGATACCCTTGTAGTCC
>t0003053_g-Y-6;size=26;
CCTACGGGGGGCAGCAGTAGGGAATATTGGGCAATGGAGGCAACTCTGACCCAGCCATGCCGCGTGAAGGAAGACGGCCC
TATGGGTTGTAAACTTCTTTTGCCGCAGAGTAAACCCGGTCACGTGTGGCCGGCTGAGAGTATGCGGCGAATAAGTATCG
GCTAACTCCGTGCCAGCAGCCGCGGTAATACGGAGGATACGAGCGTTATCCGGATTTATTGGGTTTAAAGGGTGCGCAGG
CGGACCGTTAAGTCAGGGGTGAAAAGTTCGGGCTCAACCTGAATCGTGCCTTTGATACTGGCGGACTAGAGTGCGATAGG
CGTGGCCGGAATGTGGTGTGTAGCGGTGAAATGCTTAGATATGCCACAGAACACCGATCGAGAAGTCAGGTCACGAGTTC
GCAACTGACGCTCATGCACGAAAGCGTGGGGATCAAACAGGATTAGATACCCCAGTAGTCC
>t0004051_g-Y-6;size=26;
CCTACGGGTGGCTGCAGTGGGGAATATTGCACAATGGGCGAAAGCCTGATGCAGCGACGCCGCGTGAGCGAAGAAGTATT
TCGGTATGTAAAGCTCTATCAGCAGGGAAGATAATGACGGTACCTGACTAAGAAGCACCGGCTAAATACGTGCCAGCAGC
CGCGGTAATACGTATGGTGCAAGCGTTATCCGGATTTACTGGGTGTAAAGGGAGCGTAGGCGGTTTTACAAGTCTGATGT
GAAAGCCCGGGGCTCAACTCCGGTATTGCATTGGAAACTGTAGAACTAGAGTGTCGGAGGGGTAAGTGGAATTCCTAGTG
TAGCGGTGAAATGCGTAGATATTAGGAGGAACACCAGTGGCGAAGGCGGCTTACTGGACGATTACTGACGCTGAGGCTCG
AAAGCGTGGGGAGCAAACAGGATTAGATACCCGAGTAGTCC
>t0003624_g-Y-6;size=26;
CCTACGGGGGGCAGCAGTGAGGAATATTGGTCAATGGGCGAGAGCCTGAACCAGCCAAGTAGCGTGCAGGATGACTGCCC
TATGGGTTGTAAACTGCTTTTATGCGGGAATAAAGTGCGGCACGTGTGCCGTTTTGTATGTACCGCATGAATAAGGACCG
GCTAATTCCGTGCCAGCAGCCGCGGTAATACGGAAGGTCCGGGCGTTATCCGGATTTATTGGGTTTAAAGGGAGCGCAGG
CTGGAGATTAAGCGTGCTGTGAAATGTACCGGCTCAACCGGTGACGTGCAGCGCGAACTGGTTTCCTTGAGTGAGTACGA
CGTCAGCGGAATTCGTGGTGTAGCGGTGAAATGCTTAGATATCACGAAGAACTCCGATTGCGAAGGCAGCTGACGAGTCC
TTTACTGACGCTAAAGCTCGAAAGTGCGGGTATCGAACAGGATTAGATACCCTAGTAGTCC
>t0003838_g-Y-6;size=25;
CCTACGGGAGGCAGCAGTGAGGAATATTGGTCAATGGGCGAGAGCCTGAACCAGCCAAGTAGCGTGCAGGACGACTGCCC
TATGGGTTGTAAACTGCTTTTATGCGGGAATAAAGTGAGGCACGTGTGCCTTTTTGTATGTACCGCATGAATAAGGACCG
GCTAATTCCGTGCCAGCAGCCGCGGTAATACGGAAGGTCCGGGCGTTATCCGGATTTATTGGGTTTAAAGGGAGCGCAGG
CTGGAGATTAAGCGTGCTGTGAAATGTACCGGCTCAACCGGTGACGTGCAGCGCGAACTGGTTTCCTTGAGTGAGTACGA
CGTCAGCGGAATTCGTGGTGTAGCGGTGAAATGCTTAGATATCACGAAGAACTCCGATTGCGAAGGCAGCTGACGAGTCC
TTTACTGACGCTAAAGCTCGAAAGTGCGGGTATCGAACAGGATTAGATACCCGGGTAGTCC
>t0008713_g-Y-6;size=25;
CCTACGGGAGGCAGCAGTGAGGAATATTGGTCAATGGGCGAGAGCCTGAACCAGCCAAGTAGCGTGCAGGACGACTGCCC
TATGGGTTGTAAACTGCTTTTATGCGGGAATAAAGTGAGGCACGTGTGCCTTTTTGTATGTACCGCATGAATAAGGACCG
GCTAATTCCGTGCCAGCAGCCGCGGTAATACGGAAGGTCCGGGCGTTATCCGGATTTATTGGGTTTAAAGGGAGCGCAGG
CTGGAGATTAAGCGTGCTGTGAAATGTACCGGCTCAACCGGTGACGTGCAGCGCGAACTGGTTTCCTTGAGTGAGTACGA
CGTCAGCGGAATTCGTGGTGTAGCGGTGAAATGCTTAGATATCACGAAGAACTCCGATTGCGAAGGCAGCTGACGAGTCC
TTTACTGACGCTAAAGCTCGAAAGTGCGGGTATCGAACAGGATTAGATACCCGTGTAGTCC
>t0000277_g-Y-6;size=25;
CCTACGGGAGGCTGCAGTGAGGAATATTGGTCAATGGGCGAGAGCCTGAACCAGCCAAGTAGCGTGCAGGATGACTGCCC
TATGGGTTGTAAACTGCTTTTATGCGGGAATAAAGTGCGGCACGTGTGCCGTTTTGTATGTACCGCATGAATAAGGACCG
GCTAATTCCGTGCCAGCAGCCGCGGTAATACGGAAGGTCCGGGCGTTATCCGGATTTATTGGGTTTAAAGGGAGCGCAGG
CTGGAGATTAAGCGTGCTGTGAAATGTACCGGCTCAACCGGTGACGTGCAGCGCGAACTGGTTTCCTTGAGTGAGTACGA
CGTCAGCGGAATTCGTGGTGTAGCGGTGAAATGCTTAGATATCACGAAGAACTCCGATTGCGAAGGCAGCTGACGAGTCC
TTTACTGACGCTAAAGCTCGAAAGTGCGGGTATCGAACAGGATTAGATACCCGTGTAGTCC
>t0005059_g-Y-6;size=24;
CCTACGGGTGGCTGCAGTGAGGAATATTGGTCAATGGGCGAGAGCCTGAACCAGCCAAGTAGCGTGCAGGATGACTGCCC
TATGGGTTGTAAACTGCTTTTATGCGGGAATAAAGTGCGGCACGTGTGCCGTTTTGTATGTACCGCATGAATAAGGACCG
GCTAATTCCGTGCCAGCAGCCGCGGTAATACGGAAGGTCCGGGCGTTATCCGGATTTATTGGGTTTAAAGGGAGCGCAGG
CTGGAGATTAAGCGTGCTGTGAAATGTACCGGCTCAACCGGTGACGTGCAGCGCGAACTGGTTTCCTTGAGTGAGTACGA
CGTCAGCGGAATTCGTGGTGTAGCGGTGAAATGCTTAGATATCACGAAGAACTCCGATTGCGAAGGCAGCTGACGAGTCC
TTTACTGACGCTAAAGCTCGAAAGTGCGGGTATCGAACAGGATTAGATACCCGAGTAGTCC
>t0004497_g-Y-6;size=24;
CCTACGGGCGGCTGCAGTGAGGAATATTGGTCAATGGGCGAGAGCCTGAACCAGCCAAGTAGCGTGCAGGATGACTGCCC
TATGGGTTGTAAACTGCTTTTATGCGGGAATAAAGTGCGGCACGTGTGCCGTTTTGTATGTACCGCATGAATAAGGACCG
GCTAATTCCGTGCCAGCAGCCGCGGTAATACGGAAGGTCCGGGCGTTATCCGGATTTATTGGGTTTAAAGGGAGCGCAGG
CTGGAGATTAAGCGTGCTGTGAAATGTACCGGCTCAACCGGTGACGTGCAGCGCGAACTGGTTTCCTTGAGTGAGTACGA
CGTCAGCGGAATTCGTGGTGTAGCGGTGAAATGCTTAGATATCACGAAGAACTCCGATTGCGAAGGCAGCTGACGAGTCC
TTTACTGACGCTAAAGCTCGAAAGTGCGGGTATCGAACAGGATTAGATACCCTAGTAGTCC
>t0003236_g-Y-6;size=24;
CCTACGGGAGGCTGCAGTGAGGAATATTGGTCAATGGGCGAGAGCCTGAACCAGCCAAGTAGCGTGCAGGATGACTGCCC
TATGGGTTGTAAACTGCTTTTATGCGGGAATAAAGTGCGGCACGTGTGCCGTTTTGTATGTACCGCATGAATAAGGACCG
GCTAATTCCGTGCCAGCAGCCGCGGTAATACGGAAGGTCCGGGCGTTATCCGGATTTATTGGGTTTAAAGGGAGCGCAGG
CTGGAGATTAAGCGTGCTGTGAAATGTACCGGCTCAACCGGTGACGTGCAGCGCGAACTGGTTTCCTTGAGTGAGTACGA
CGTCAGCGGAATTCGTGGTGTAGCGGTGAAATGCTTAGATATCACGAAGAACTCCGATTGCGAAGGCAGCTGACGAGTCC
TTTACTGACGCTAAAGCTCGAAAGTGCGGGTATCGAACAGGATTAGATACCCGGGTAGTCC
>t0003166_g-Y-6;size=23;
CCTACGGGAGGCTGCAGTGGGGAATATTGCACAATGGGCGAAAGCCTGATGCAGCGACGCCGCGTGAGCGAAGAAGTATT
TCGGTATGTAAAGCTCTATCAGCAGGGAAGATAATGACGGTACCTGACTAAGAAGCACCGGCTAAATACGTGCCAGCAGC
CGCGGTAATACGTATGGTGCAAGCGTTATCCGGATTTACTGGGTGTAAAGGGAGCGTAGGCGGTTTTACAAGTCTGATGT
GAAAGCCCGGGGCTCAACTCCGGTATTGCATTGGAAACTGTAGAACTAGAGTGTCGGAGGGGTAAGTGGAATTCCTAGTG
TAGCGGTGAAATGCGTAGATATTAGGAGGAACACCAGTGGCGAAGGCGGCTTACTGGACGATTACTGACGCTGAGGCTCG
AAAGCGTGGGGAGCAAACAGGATTAGATACCCCTGTAGTCC
>t0000843_g-Y-6;size=23;
CCTACGGGAGGCTGCAGTGGGGAATATTGCACAATGGGCGAAAGCCTGATGCAGCGACGCCGCGTGAGCGAAGAAGTATT
TCGGTATGTAAAGCTCTATCAGCAGGGAAGATAATGACGGTACCTGACTAAGAAGCACCGGCTAAATACGTGCCAGCAGC
CGCGGTAATACGTATGGTGCAAGCGTTATCCGGATTTACTGGGTGTAAAGGGAGCGTAGGCGGTTTTACAAGTCTGATGT
GAAAGCCCGGGGCTCAACTCCGGTATTGCATTGGAAACTGTAGAACTAGAGTGTCGGAGGGGTAAGTGGAATTCCTAGTG
TAGCGGTGAAATGCGTAGATATTAGGAGGAACACCAGTGGCGAAGGCGGCTTACTGGACGATTACTGACGCTGAGGCTCG
AAAGCGTGGGGAGCAAACAGGATTAGATACCCGAGTAGTCC
>t0000778_g-Y-6;size=23;
CCTACGGGGGGCTGCAGTGAGGAATATTGGTCAATGGGCGAGAGCCTGAACCAGCCAAGTAGCGTGCAGGATGACGGCCC
TATGGGTTGTAAACTGCTTTTATGCGGGGATAAAGTGGGCTACGCGTAGCCCTTTGCAGGTACCGCATGAATAAGGACCG
GCTAATTCCGTGCCAGCAGCCGCGGTAATACGGAAGGTCCGGGCGTTATCCGGATTTATTGGGTTTAAAGGGAGCGCAGG
CTGATGATTAAGCGTGACGTGAAATGTAGCCGCTCAACGGCTGAACTGCGTCGCGAACTGGTTATCTTGAGTGAGTTCGA
TGTGGGCGGAATTCGTGGTGTAGCGGTGAAATGCTTAGATATCACGAAGAACTCCGATTGCGAAGGCAGCCCACAAGGCC
TTTACTGACGCTAAAGCTCGAAGGTGCGGGTATCGAACAGGATTAGATACCCTAGTAGTCC
>t0001151_g-Y-6;size=23;
CCTACGGGAGGCAGCAGTGAGGAATATTGGTCAATGGGCGAGAGCCTGAACCAGCCAAGTAGCGTGCAGGACGACTGCCC
TATGGGTTGTAAACTGCTTTTATGCGGGAATAAAGTGAGGCACGTGTGCCTTTTTGTATGTACCGCATGAATAAGGACCG
GCTAATTCCGTGCCAGCAGCCGCGGTAATACGGAAGGTCCGGGCGTTATCCGGATTTATTGGGTTTAAAGGGAGCGCAGG
CTGGAGATTAAGCGTGCTGTGAAATGTACCGGCTCAACCGGTGACGTGCAGCGCGAACTGGTTTCCTTGAGTGAGTACGA
CGTCAGCGGAATTCGTGGTGTAGCGGTGAAATGCTTAGATATCACGAAGAACTCCGATTGCGAAGGCAGCTGACGAGTCC
TTTACTGACGCTAAAGCTCGAAAGTGCGGGTATCGAACAGGATTAGATACCCCTGTAGTCC
>t0002267_g-Y-6;size=23;
CCTACGGGTGGCTGCAGTGAGGAATATTGGTCAATGGGCGAGAGCCTGAACCAGCCAAGTAGCGTGCAGGATGACTGCCC
TATGGGTTGTAAACTGCTTTTATGCGGGAATAAAGTGCGGCACGTGTGCCGTTTTGTATGTACCGCATGAATAAGGACCG
GCTAATTCCGTGCCAGCAGCCGCGGTAATACGGAAGGTCCGGGCGTTATCCGGATTTATTGGGTTTAAAGGGAGCGCAGG
CTGGAGATTAAGCGTGCTGTGAAATGTACCGGCTCAACCGGTGACGTGCAGCGCGAACTGGTTTCCTTGAGTGAGTACGA
CGTCAGCGGAATTCGTGGTGTAGCGGTGAAATGCTTAGATATCACGAAGAACTCCGATTGCGAAGGCAGCTGACGAGTCC
TTTACTGACGCTAAAGCTCGAAAGTGCGGGTATCGAACAGGATTAGATACCCTGGTAGTCC
>t0003247_g-Y-6;size=22;
CCTACGGGAGGCAGCAGTGAGGAATATTGGTCAATGGGCGAGAGCCTGAACCAGCCAAGTAGCGTGCAGGACGACTGCCC
TATGGGTTGTAAACTGCTTTTATGCGGGAATAAAGTGAGGCACGTGTGCCTTTTTGTATGTACCGCATGAATAAGGACCG
GCTAATTCCGTGCCAGCAGCCGCGGTAATACGGAAGGTCCGGGCGTTATCCGGATTTATTGGGTTTAAAGGGAGCGCAGG
CTGGAGATTAAGCGTGCTGTGAAATGTACCGGCTCAACCGGTGACGTGCAGCGCGAACTGGTTTCCTTGAGTGAGTACGA
CGTCAGCGGAATTCGTGGTGTAGCGGTGAAATGCTTAGATATCACGAAGAACTCCGATTGCGAAGGCAGCTGACGAGTCC
TTTACTGACGCTAAAGCTCGAAAGTGCGGGTATCGAACAGGATTAGATACCCCGGTAGTCC
>t0000254_g-Y-6;size=21;
CCTACGGGAGGCTGCAGTGAGGAATATTGGTCAATGGGCGAGAGCCTGAACCAGCCAAGTAGCGTGCAGGATGACTGCCC
TATGGGTTGTAAACTGCTTTTATGCGGGAATAAAGTGCGGCACGTGTGCCGTTTTGTATGTACCGCATGAATAAGGACCG
GCTAATTCCGTGCCAGCAGCCGCGGTAATACGGAAGGTCCGGGCGTTATCCGGATTTATTGGGTTTAAAGGGAGCGCAGG
CTGGAGATTAAGCGTGCTGTGAAATGTACCGGCTCAACCGGTGACGTGCAGCGCGAACTGGTTTCCTTGAGTGAGTACGA
CGTCAGCGGAATTCGTGGTGTAGCGGTGAAATGCTTAGATATCACGAAGAACTCCGATTGCGAAGGCAGCTGACGAGTCC
TTTACTGACGCTAAAGCTCGAAAGTGCGGGTATCGAACAGGATTAGATACCCCTGTAGTCC
>t0001024_g-Y-6;size=21;
CCTACGGGTGGCTGCAGTGAGGAATATTGGTCAATGGGCGAGAGCCTGAACCAGCCAAGTAGCGTGCAGGATGACTGCCC
TATGGGTTGTAAACTGCTTTTATGCGGGAATAAAGTGCGGCACGTGTGCCGTTTTGTATGTACCGCATGAATAAGGACCG
GCTAATTCCGTGCCAGCAGCCGCGGTAATACGGAAGGTCCGGGCGTTATCCGGATTTATTGGGTTTAAAGGGAGCGCAGG
CTGGAGATTAAGCGTGCTGTGAAATGTACCGGCTCAACCGGTGACGTGCAGCGCGAACTGGTTTCCTTGAGTGAGTACGA
CGTCAGCGGAATTCGTGGTGTAGCGGTGAAATGCTTAGATATCACGAAGAACTCCGATTGCGAAGGCAGCTGACGAGTCC
TTTACTGACGCTAAAGCTCGAAAGTGCGGGTATCGAACAGGATTAGATACCCCTGTAGTCC
>t0011237_g-Y-6;size=21;
CCTACGGGGGGCAGCAGTGAGGAATATTGGTCAATGGGCGAGAGCCTGAACCAGCCAAGTAGCGTGCAGGATGACTGCCC
TATGGGTTGTAAACTGCTTTTATGCGGGAATAAAGTGCGGCACGTGTGCCGTTTTGTATGTACCGCATGAATAAGGACCG
GCTAATTCCGTGCCAGCAGCCGCGGTAATACGGAAGGTCCGGGCGTTATCCGGATTTATTGGGTTTAAAGGGAGCGCAGG
CTGGAGATTAAGCGTGCTGTGAAATGTACCGGCTCAACCGGTGACGTGCAGCGCGAACTGGTTTCCTTGAGTGAGTACGA
CGTCAGCGGAATTCGTGGTGTAGCGGTGAAATGCTTAGATATCACGAAGAACTCCGATTGCGAAGGCAGCTGACGAGTCC
TTTACTGACGCTAAAGCTCGAAAGTGCGGGTATCGAACAGGATTAGATACCCTGGTAGTCC
>t0000011_g-Y-6;size=21;
CCTACGGGCGGCAGCAGTGAGGAATATTGGTCAATGGGCGAGAGCCTGAACCAGCCAAGTAGCGTGCAGGACGACTGCCC
TATGGGTTGTAAACTGCTTTTATGCGGGAATAAAGTGAGGCACGTGTGCCTTTTTGTATGTACCGCATGAATAAGGACCG
GCTAATTCCGTGCCAGCAGCCGCGGTAATACGGAAGGTCCGGGCGTTATCCGGATTTATTGGGTTTAAAGGGAGCGCAGG
CTGGAGATTAAGCGTGCTGTGAAATGTACCGGCTCAACCGGTGACGTGCAGCGCGAACTGGTTTCCTTGAGTGAGTACGA
CGTCAGCGGAATTCGTGGTGTAGCGGTGAAATGCTTAGATATCACGAAGAACTCCGATTGCGAAGGCAGCTGACGAGTCC
TTTACTGACGCTAAAGCTCGAAAGTGCGGGTATCGAACAGGATTAGATACCCTGGTAGTCC
>t0021545_g-Y-6;size=21;
CCTACGGGAGGCTGCAGTGGGGAATATTGCACAATGGGCGAAAGCCTGATGCAGCGACGCCGCGTGAGCGAAGAAGTATT
TCGGTATGTAAAGCTCTATCAGCAGGGAAGATAATGACGGTACCTGACTAAGAAGCACCGGCTAAATACGTGCCAGCAGC
CGCGGTAATACGTATGGTGCAAGCGTTATCCGGATTTACTGGGTGTAAAGGGAGCGTAGGCGGTTTTACAAGTCTGATGT
GAAAGCCCGGGGCTCAACTCCGGTATTGCATTGGAAACTGTAGAACTAGAGTGTCGGAGGGGTAAGTGGAATTCCTAGTG
TAGCGGTGAAATGCGTAGATATTAGGAGGAACACCAGTGGCGAAGGCGGCTTACTGGACGATTACTGACGCTGAGGCTCG
AAAGCGTGGGGAGCAAACAGGATTAGATACCCCGGTAGTCC
>t0003929_g-Y-6;size=20;
CCTACGGGCGGCTGCAGTGAGGAATATTGGTCAATGGGCGAGAGCCTGAACCAGCCAAGTAGCGTGCAGGATGACTGCCC
TATGGGTTGTAAACTGCTTTTATGCGGGAATAAAGTGCGGCACGTGTGCCGTTTTGTATGTACCGCATGAATAAGGACCG
GCTAATTCCGTGCCAGCAGCCGCGGTAATACGGAAGGTCCGGGCGTTATCCGGATTTATTGGGTTTAAAGGGAGCGCAGG
CTGGAGATTAAGCGTGCTGTGAAATGTACCGGCTCAACCGGTGACGTGCAGCGCGAACTGGTTTCCTTGAGTGAGTACGA
CGTCAGCGGAATTCGTGGTGTAGCGGTGAAATGCTTAGATATCACGAAGAACTCCGATTGCGAAGGCAGCTGACGAGTCC
TTTACTGACGCTAAAGCTCGAAAGTGCGGGTATCGAACAGGATTAGATACCCCAGTAGTCC
>t0006134_g-Y-6;size=20;
CCTACGGGCGGCAGCAGTGAGGAATATTGGTCAATGGGCGAGAGCCTGAACCAGCCAAGTAGCGTGCAGGACGACTGCCC
TATGGGTTGTAAACTGCTTTTATGCGGGAATAAAGTGAGGCACGTGTGCCTTTTTGTATGTACCGCATGAATAAGGACCG
GCTAATTCCGTGCCAGCAGCCGCGGTAATACGGAAGGTCCGGGCGTTATCCGGATTTATTGGGTTTAAAGGGAGCGCAGG
CTGGAGATTAAGCGTGCTGTGAAATGTACCGGCTCAACCGGTGACGTGCAGCGCGAACTGGTTTCCTTGAGTGAGTACGA
CGTCAGCGGAATTCGTGGTGTAGCGGTGAAATGCTTAGATATCACGAAGAACTCCGATTGCGAAGGCAGCTGACGAGTCC
TTTACTGACGCTAAAGCTCGAAAGTGCGGGTATCGAACAGGATTAGATACCCCGGTAGTCC
>t0012275_g-Y-6;size=20;
CCTACGGGCGGCTGCAGTGAGGAATATTGGTCAATGGGCGAGAGCCTGAACCAGCCAAGTAGCGTGCAGGACGACTGCCC
TATGGGTTGTAAACTGCTTTTATGCGGGAATAAAGTGAGGCACGTGTGCCTTTTTGTATGTACCGCATGAATAAGGACCG
GCTAATTCCGTGCCAGCAGCCGCGGTAATACGGAAGGTCCGGGCGTTATCCGGATTTATTGGGTTTAAAGGGAGCGCAGG
CTGGAGATTAAGCGTGCTGTGAAATGTACCGGCTCAACCGGTGACGTGCAGCGCGAACTGGTTTCCTTGAGTGAGTACGA
CGTCAGCGGAATTCGTGGTGTAGCGGTGAAATGCTTAGATATCACGAAGAACTCCGATTGCGAAGGCAGCTGACGAGTCC
TTTACTGACGCTAAAGCTCGAAAGTGCGGGTATCGAACAGGATTAGATACCCGTGTAGTCC
>t0000221_g-Y-6;size=20;
CCTACGGGGGGCAGCAGTGAGGAATATTGGTCAATGGGCGAGAGCCTGAACCAGCCAAGTAGCGTGCAGGATGACTGCCC
TATGGGTTGTAAACTGCTTTTATGCGGGAATAAAGTGCGGCACGTGTGCCGTTTTGTATGTACCGCATGAATAAGGACCG
GCTAATTCCGTGCCAGCAGCCGCGGTAATACGGAAGGTCCGGGCGTTATCCGGATTTATTGGGTTTAAAGGGAGCGCAGG
CTGGAGATTAAGCGTGCTGTGAAATGTACCGGCTCAACCGGTGACGTGCAGCGCGAACTGGTTTCCTTGAGTGAGTACGA
CGTCAGCGGAATTCGTGGTGTAGCGGTGAAATGCTTAGATATCACGAAGAACTCCGATTGCGAAGGCAGCTGACGAGTCC
TTTACTGACGCTAAAGCTCGAAAGTGCGGGTATCGAACAGGATTAGATACCCTTGTAGTCC
>t0007897_g-Y-6;size=20;
CCTACGGGCGGCTGCAGTGAGGAATATTGGTCAATGGGCGAGAGCCTGAACCAGCCAAGTAGCGTGCAGGATGACTGCCC
TATGGGTTGTAAACTGCTTTTATGCGGGAATAAAGTGCGGCACGTGTGCCGTTTTGTATGTACCGCATGAATAAGGACCG
GCTAATTCCGTGCCAGCAGCCGCGGTAATACGGAAGGTCCGGGCGTTATCCGGATTTATTGGGTTTAAAGGGAGCGCAGG
CTGGAGATTAAGCGTGCTGTGAAATGTACCGGCTCAACCGGTGACGTGCAGCGCGAACTGGTTTCCTTGAGTGAGTACGA
CGTCAGCGGAATTCGTGGTGTAGCGGTGAAATGCTTAGATATCACGAAGAACTCCGATTGCGAAGGCAGCTGACGAGTCC
TTTACTGACGCTAAAGCTCGAAAGTGCGGGTATCGAACAGGATTAGATACCCCTGTAGTCC
>t0002017_g-Y-6;size=20;
CCTACGGGCGGCTGCAGTGGGGAATATTGCACAATGGGCGAAAGCCTGATGCAGCGACGCCGCGTGAGCGAAGAAGTATT
TCGGTATGTAAAGCTCTATCAGCAGGGAAGATAATGACGGTACCTGACTAAGAAGCACCGGCTAAATACGTGCCAGCAGC
CGCGGTAATACGTATGGTGCAAGCGTTATCCGGATTTACTGGGTGTAAAGGGAGCGTAGGCGGTTTTACAAGTCTGATGT
GAAAGCCCGGGGCTCAACTCCGGTATTGCATTGGAAACTGTAGAACTAGAGTGTCGGAGGGGTAAGTGGAATTCCTAGTG
TAGCGGTGAAATGCGTAGATATTAGGAGGAACACCAGTGGCGAAGGCGGCTTACTGGACGATTACTGACGCTGAGGCTCG
AAAGCGTGGGGAGCAAACAGGATTAGATACCCTAGTAGTCC
>t0001468_g-Y-6;size=20;
CCTACGGGCGGCAGCAGTGAGGAATATTGGTCAATGGGCGAGAGCCTGAACCAGCCAAGTAGCGTGCAGGACGACTGCCC
TATGGGTTGTAAACTGCTTTTATGCGGGAATAAAGTGAGGCACGTGTGCCTTTTTGTATGTACCGCATGAATAAGGACCG
GCTAATTCCGTGCCAGCAGCCGCGGTAATACGGAAGGTCCGGGCGTTATCCGGATTTATTGGGTTTAAAGGGAGCGCAGG
CTGGAGATTAAGCGTGCTGTGAAATGTACCGGCTCAACCGGTGACGTGCAGCGCGAACTGGTTTCCTTGAGTGAGTACGA
CGTCAGCGGAATTCGTGGTGTAGCGGTGAAATGCTTAGATATCACGAAGAACTCCGATTGCGAAGGCAGCTGACGAGTCC
TTTACTGACGCTAAAGCTCGAAAGTGCGGGTATCGAACAGGATTAGATACCCGAGTAGTCC
>t0002289_g-Y-6;size=20;
CCTACGGGGGGCTGCAGTGGGGAATATTGCACAATGGGCGAAAGCCTGATGCAGCGACGCCGCGTGAGCGAAGAAGTATT
TCGGTATGTAAAGCTCTATCAGCAGGGAAGATAATGACGGTACCTGACTAAGAAGCACCGGCTAAATACGTGCCAGCAGC
CGCGGTAATACGTATGGTGCAAGCGTTATCCGGATTTACTGGGTGTAAAGGGAGCGTAGGCGGTTTTACAAGTCTGATGT
GAAAGCCCGGGGCTCAACTCCGGTATTGCATTGGAAACTGTAGAACTAGAGTGTCGGAGGGGTAAGTGGAATTCCTAGTG
TAGCGGTGAAATGCGTAGATATTAGGAGGAACACCAGTGGCGAAGGCGGCTTACTGGACGATTACTGACGCTGAGGCTCG
AAAGCGTGGGGAGCAAACAGGATTAGATACCCGTGTAGTCC
>t0003598_g-Y-6;size=19;
CCTACGGGTGGCTGCAGTGGGGAATATTGCACAATGGGCGAAAGCCTGATGCAGCGACGCCGCGTGAGCGAAGAAGTATT
TCGGTATGTAAAGCTCTATCAGCAGGGAAGATAATGACGGTACCTGACTAAGAAGCACCGGCTAAATACGTGCCAGCAGC
CGCGGTAATACGTATGGTGCAAGCGTTATCCGGATTTACTGGGTGTAAAGGGAGCGTAGGCGGTTTTACAAGTCTGATGT
GAAAGCCCGGGGCTCAACTCCGGTATTGCATTGGAAACTGTAGAACTAGAGTGTCGGAGGGGTAAGTGGAATTCCTAGTG
TAGCGGTGAAATGCGTAGATATTAGGAGGAACACCAGTGGCGAAGGCGGCTTACTGGACGATTACTGACGCTGAGGCTCG
AAAGCGTGGGGAGCAAACAGGATTAGATACCCCGGTAGTCC
>t0007443_g-Y-6;size=19;
CCTACGGGGGGCTGCAGTGAGGAATATTGGTCAATGGACGGAAGTCTGAACCAGCCAAGTAGCGTGCAGGATGACGGCCC
TATGGGTTGTAAACTGCTTTTTTAGGGGAATAAAGTTAGCCACGTGTGGTTATTTGCATGTACCCTACGAATAAGGACCG
GCTAATTCCGTGCCAGCAGCCGCGGTAATACGGAAGGTCCGGGCGTTATCCGGATTTATTGGGTTTAAAGGGAGCGCAGG
CCGTTTGGTAAGCGTGTTGTGAAATGTCCGGGCTCAACCTGGGCACTGCAGCGCGAACTGCCAGACTTGAGTGCACAGGA
AGCGGGCGGAATTCGTGGTGTAGCGGTGAAATGCTTAGATATCACGAAGAACTCCAATTGCGAAGGCAGCTCGCTGTAGT
GTTACTGACGCTAAAGCTCGAAAGTGCGGGTATCGAACAGGATTAGATACCCCAGTAGTCC
>t0001943_g-Y-6;size=19;
CCTACGGGTGGCTGCAGTGAGGAATATTGGTCAATGGGCGAGAGCCTGAACCAGCCAAGTAGCGTGCAGGATGACTGCCC
TATGGGTTGTAAACTGCTTTTATGCGGGAATAAAGTGCGGCACGTGTGCCGTTTTGTATGTACCGCATGAATAAGGACCG
GCTAATTCCGTGCCAGCAGCCGCGGTAATACGGAAGGTCCGGGCGTTATCCGGATTTATTGGGTTTAAAGGGAGCGCAGG
CTGGAGATTAAGCGTGCTGTGAAATGTACCGGCTCAACCGGTGACGTGCAGCGCGAACTGGTTTCCTTGAGTGAGTACGA
CGTCAGCGGAATTCGTGGTGTAGCGGTGAAATGCTTAGATATCACGAAGAACTCCGATTGCGAAGGCAGCTGACGAGTCC
TTTACTGACGCTAAAGCTCGAAAGTGCGGGTATCGAACAGGATTAGATACCCGTGTAGTCC
>t0001480_g-Y-6;size=19;
CCTACGGGAGGCAGCAGTGGGGAATATTGCACAATGGGCGAAAGCCTGATGCAGCGACGCCGCGTGAGCGAAGAAGTATT
TCGGTATGTAAAGCTCTATCAGCAGGGAAGATAATGACGGTACCTGACTAAGAAGCACCGGCTAAATACGTGCCAGCAGC
CGCGGTAATACGTATGGTGCAAGCGTTATCCGGATTTACTGGGTGTAAAGGGAGCGTAGGCGGTTTTACAAGTCTGATGT
GAAAGCCCGGGGCTCAACTCCGGTATTGCATTGGAAACTGTAGAACTAGAGTGTCGGAGGGGTAAGTGGAATTCCTAGTG
TAGCGGTGAAATGCGTAGATATTAGGAGGAACACCAGTGGCGAAGGCGGCTTACTGGACGATTACTGACGCTGAGGCTCG
AAAGCGTGGGGAGCAAACAGGATTAGATACCCTTGTAGTCC
>t0004000_g-Y-6;size=19;
CCTACGGGCGGCTGCAGTGAGGAATATTGGTCAATGGGCGAGAGCCTGAACCAGCCAAGTAGCGTGCAGGATGACTGCCC
TATGGGTTGTAAACTGCTTTTATGCGGGAATAAAGTGCGGCACGTGTGCCGTTTTGTATGTACCGCATGAATAAGGACCG
GCTAATTCCGTGCCAGCAGCCGCGGTAATACGGAAGGTCCGGGCGTTATCCGGATTTATTGGGTTTAAAGGGAGCGCAGG
CTGGAGATTAAGCGTGCTGTGAAATGTACCGGCTCAACCGGTGACGTGCAGCGCGAACTGGTTTCCTTGAGTGAGTACGA
CGTCAGCGGAATTCGTGGTGTAGCGGTGAAATGCTTAGATATCACGAAGAACTCCGATTGCGAAGGCAGCTGACGAGTCC
TTTACTGACGCTAAAGCTCGAAAGTGCGGGTATCGAACAGGATTAGATACCCCGGTAGTCC
>t0002095_g-Y-6;size=19;
CCTACGGGGGGCTGCAGTGGGGAATATTGCACAATGGGCGAAAGCCTGATGCAGCGACGCCGCGTGAGCGAAGAAGTATT
TCGGTATGTAAAGCTCTATCAGCAGGGAAGATAATGACGGTACCTGACTAAGAAGCACCGGCTAAATACGTGCCAGCAGC
CGCGGTAATACGTATGGTGCAAGCGTTATCCGGATTTACTGGGTGTAAAGGGAGCGTAGGCGGTTTTACAAGTCTGATGT
GAAAGCCCGCAGCTCAACTGCGGTATTGCATTGGAAACTGTAGAACTAGAGTGTCGGAGGGGTAAGTGGAATTCCTAGTG
TAGCGGTGAAATGCGTAGATATTAGGAGGAACACCAGTGGCGAAGGCGGCTTACTGGACGATTACTGACGCTGAGGCTCG
AAAGCGTGGGGAGCAAACAGGATTAGATACCCTAGTAGTCC
>t0003441_g-Y-6;size=19;
CCTACGGGGGGCAGCAGTGGGGAATATTGCACAATGGGCGAAAGCCTGATGCAGCGACGCCGCGTGAGCGAAGAAGTATT
TCGGTATGTAAAGCTCTATCAGCAGGGAAGATAATGACGGTACCTGACTAAGAAGCACCGGCTAAATACGTGCCAGCAGC
CGCGGTAATACGTATGGTGCAAGCGTTATCCGGATTTACTGGGTGTAAAGGGAGCGTAGGCGGTTTTACAAGTCTGATGT
GAAAGCCCGGGGCTCAACTCCGGTATTGCATTGGAAACTGTAGAACTAGAGTGTCGGAGGGGTAAGTGGAATTCCTAGTG
TAGCGGTGAAATGCGTAGATATTAGGAGGAACACCAGTGGCGAAGGCGGCTTACTGGACGATTACTGACGCTGAGGCTCG
AAAGCGTGGGGAGCAAACAGGATTAGATACCCTTGTAGTCC
>t0002033_g-Y-6;size=19;
CCTACGGGAGGCTGCAGTGAGGAATATTGGTCAATGGGCGAGAGCCTGAACCAGCCAAGTAGCGTGCAGGATGACTGCCC
TATGGGTTGTAAACTGCTTTTATGCGGGAATAAAGTGCGGCACGTGTGCCGTTTTGTATGTACCGCATGAATAAGGACCG
GCTAATTCCGTGCCAGCAGCCGCGGTAATACGGAAGGTCCGGGCGTTATCCGGATTTATTGGGTTTAAAGGGAGCGCAGG
CTGGAGATTAAGCGTGCTGTGAAATGTACCGGCTCAACCGGTGACGTGCAGCGCGAACTGGTTTCCTTGAGTGAGTACGA
CGTCAGCGGAATTCGTGGTGTAGCGGTGAAATGCTTAGATATCACGAAGAACTCCGATTGCGAAGGCAGCTGACGAGTCC
TTTACTGACGCTAAAGCTCGAAAGTGCGGGTATCGAACAGGATTAGATACCCCGGTAGTCC
>t0005849_g-Y-6;size=19;
CCTACGGGCGGCTGCAGTGGGGAATATTGCACAATGGGCGAAAGCCTGATGCAGCGACGCCGCGTGAGCGAAGAAGTATT
TCGGTATGTAAAGCTCTATCAGCAGGGAAGATAATGACGGTACCTGACTAAGAAGCACCGGCTAAATACGTGCCAGCAGC
CGCGGTAATACGTATGGTGCAAGCGTTATCCGGATTTACTGGGTGTAAAGGGAGCGTAGGCGGTTTTACAAGTCTGATGT
GAAAGCCCGGGGCTCAACTCCGGTATTGCATTGGAAACTGTAGAACTAGAGTGTCGGAGGGGTAAGTGGAATTCCTAGTG
TAGCGGTGAAATGCGTAGATATTAGGAGGAACACCAGTGGCGAAGGCGGCTTACTGGACGATTACTGACGCTGAGGCTCG
AAAGCGTGGGGAGCAAACAGGATTAGATACCCCAGTAGTCC
>t0001828_g-Y-6;size=19;
CCTACGGGGGGCTGCAGTGGGGGATATTGCACAATGGAGGAAACTCTGATGCAGCGACGCCGCGTGAGTGAAGAAGTATT
TCGGTATGTAAAGCTCTATCAGCAGGGAAGATAATGACAGTACCTGACCAAGAAGCCCCGGCTAACTACGTGCCAGCAGC
CGCGGTAATACGTAGGGGGCAAGCGTTATCCGGATTTACTGGGTGTAAAGGGAGCGTAGACGGAATGTCAAGTCTGAAGT
GAAATCCCCGGGCTTAACCCGGGAACTGCTTTGGAAACTGGTATTCTTGAGTGTCGGAGAGGTAAGCGGAATTCCTGGTG
TAGTAGTGAAATGCGTAGATATCAGGAAGAACACCGGAGGCGAAGGCGGCTTACTGGACGATAACTGACGTTGAGGCTCG
AAAGCGTGGGGAGCAAACAGGATTAGATACCCTAGTAGTCC
>t0008468_g-Y-6;size=19;
CCTACGGGGGGCTGCAGTGAGGAATATTGGTCAATGGGCGAGAGCCTGAACCAGCCAAGTAGCGTGCAGGATGACTGCCC
TATGGGTTGTAAACTGCTTTTATGCGGGAATAAAGTGCGGCACGTGTGCCGTTTTGTATGTACCGCATGAATAAGGACCG
GCTAATTCCGTGCCAGCAGCCGCGGTAATACGGAAGGTCCGGGCGTTATCCGGATTTATTGGGTTTAAAGGGAGCGCAGG
CTGGAGATTAAGCGTGCTGTGAAATGTACCGGCTCAACCGGTGACGTGCAGCGCGAACTGGTTTCCTTGAGTGAGTACGA
CGTCAGCGGAATTCGTGGTGTAGCGGTGAAATGCTTAGATATCACGAAGAACTCCGATTGCGAAGGCAGCTGACGAGTCC
TTTACTGACGCTAAAGCTCGAAAGTGCGGGTATCGAACAGGATTAGATACCCGGGTAGTCC
>t0000740_g-Y-6;size=19;
CCTACGGGCGGCAGCAGTGAGGAATATTGGTCAATGGGCGAGAGCCTGAACCAGCCAAGTAGCGTGCAGGACGACTGCCC
TATGGGTTGTAAACTGCTTTTATGCGGGAATAAAGTGAGGCACGTGTGCCTTTTTGTATGTACCGCATGAATAAGGACCG
GCTAATTCCGTGCCAGCAGCCGCGGTAATACGGAAGGTCCGGGCGTTATCCGGATTTATTGGGTTTAAAGGGAGCGCAGG
CTGGAGATTAAGCGTGCTGTGAAATGTACCGGCTCAACCGGTGACGTGCAGCGCGAACTGGTTTCCTTGAGTGAGTACGA
CGTCAGCGGAATTCGTGGTGTAGCGGTGAAATGCTTAGATATCACGAAGAACTCCGATTGCGAAGGCAGCTGACGAGTCC
TTTACTGACGCTAAAGCTCGAAAGTGCGGGTATCGAACAGGATTAGATACCCCTGTAGTCC
>t0002776_g-Y-6;size=19;
CCTACGGGCGGCAGCAGTGGGGAATATTGCACAATGGGCGAAAGCCTGATGCAGCGACGCCGCGTGAGCGAAGAAGTATT
TCGGTATGTAAAGCTCTATCAGCAGGGAAGATAATGACGGTACCTGACTAAGAAGCACCGGCTAAATACGTGCCAGCAGC
CGCGGTAATACGTATGGTGCAAGCGTTATCCGGATTTACTGGGTGTAAAGGGAGCGTAGGCGGTTTTACAAGTCTGATGT
GAAAGCCCGGGGCTCAACTCCGGTATTGCATTGGAAACTGTAGAACTAGAGTGTCGGAGGGGTAAGTGGAATTCCTAGTG
TAGCGGTGAAATGCGTAGATATTAGGAGGAACACCAGTGGCGAAGGCGGCTTACTGGACGATTACTGACGCTGAGGCTCG
AAAGCGTGGGGAGCAAACAGGATTAGATACCCTAGTAGTCC
>t0005625_g-Y-6;size=19;
CCTACGGGCGGCTGCAGTGGGGAATATTGCACAATGGGCGAAAGCCTGATGCAGCGACGCCGCGTGAGCGAAGAAGTATT
TCGGTATGTAAAGCTCTATCAGCAGGGAAGATAATGACGGTACCTGACTAAGAAGCACCGGCTAAATACGTGCCAGCAGC
CGCGGTAATACGTATGGTGCAAGCGTTATCCGGATTTACTGGGTGTAAAGGGAGCGTAGGCGGTTTTACAAGTCTGATGT
GAAAGCCCGGGGCTCAACTCCGGTATTGCATTGGAAACTGTAGAACTAGAGTGTCGGAGGGGTAAGTGGAATTCCTAGTG
TAGCGGTGAAATGCGTAGATATTAGGAGGAACACCAGTGGCGAAGGCGGCTTACTGGACGATTACTGACGCTGAGGCTCG
AAAGCGTGGGGAGCAAACAGGATTAGATACCCTTGTAGTCC
>t0001320_g-Y-6;size=18;
CCTACGGGGGGCTGCAGTGAGGAATATTGGTCAATGGACGGAAGTCTGAACCAGCCAAGTAGCGTGCAGGATGACGGCCC
TATGGGTTGTAAACTGCTTTTTTAGGGGAATAAAGTTAGCCACGTGTGGTTATTTGCATGTACCCTACGAATAAGGACCG
GCTAATTCCGTGCCAGCAGCCGCGGTAATACGGAAGGTCCGGGCGTTATCCGGATTTATTGGGTTTAAAGGGAGCGCAGG
CCGTTTGGTAAGCGTGTTGTGAAATGTCCGGGCTCAACCTGGGCACTGCAGCGCGAACTGCCAGACTTGAGTGCACAGGA
AGCGGGCGGAATTCGTGGTGTAGCGGTGAAATGCTTAGATATCACGAAGAACTCCAATTGCGAAGGCAGCTCGCTGTAGT
GTTACTGACGCTAAAGCTCGAAAGTGCGGGTATCGAACAGGATTAGATACCCGAGTAGTCC
>t0001270_g-Y-6;size=18;
CCTACGGGGGGCAGCAGTGAGGAATATTGGTCAATGGGCGAGAGCCTGAACCAGCCAAGTAGCGTGCAGGACGACTGCCC
TATGGGTTGTAAACTGCTTTTATGCGGGAATAAAGTGAGGCACGTGTGCCTTTTTGTATGTACCGCATGAATAAGGACCG
GCTAATTCCGTGCCAGCAGCCGCGGTAATACGGAAGGTCCGGGCGTTATCCGGATTTATTGGGTTTAAAGGGAGCGCAGG
CTGGAGATTAAGCGTGCTGTGAAATGTACCGGCTCAACCGGTGACGTGCAGCGCGAACTGGTTTCCTTGAGTGAGTACGA
CGTCAGCGGAATTCGTGGTGTAGCGGTGAAATGCTTAGATATCACGAAGAACTCCGATTGCGAAGGCAGCTGACGAGTCC
TTTACTGACGCTAAAGCTCGAAAGTGCGGGTATCGAACAGGATTAGATACCCGGGTAGTCC
>t0001058_g-Y-6;size=18;
CCTACGGGGGGCTGCAGTGGGGAATATTGCACAATGGGCGAAAGCCTGATGCAGCGACGCCGCGTGAGCGAAGAAGTATT
TCGGTATGTAAAGCTCTATCAGCAGGGAAGATAATGACGGTACCTGACTAAGAAGCACCGGCTAAATACGTGCCAGCAGC
CGCGGTAATACGTATGGTGCAAGCGTTATCCGGATTTACTGGGTGTAAAGGGAGCGTAGGCGGTTTTACAAGTCTGATGT
GAAAGCCCGCAGCTCAACTGCGGTATTGCATTGGAAACTGTAGAACTAGAGTGTCGGAGGGGTAAGTGGAATTCCTAGTG
TAGCGGTGAAATGCGTAGATATTAGGAGGAACACCAGTGGCGAAGGCGGCTTACTGGACGATTACTGACGCTGAGGCTCG
AAAGCGTGGGGAGCAAACAGGATTAGATACCCTTGTAGTCC
>t0003720_g-Y-6;size=18;
CCTACGGGGGGCAGCAGTGAGGAATATTGGTCAATGGGCGAGAGCCTGAACCAGCCAAGTAGCGTGCAGGATGACTGCCC
TATGGGTTGTAAACTGCTTTTATGCGGGAATAAAGTGCGGCACGTGTGCCGTTTTGTATGTACCGCATGAATAAGGACCG
GCTAATTCCGTGCCAGCAGCCGCGGTAATACGGAAGGTCCGGGCGTTATCCGGATTTATTGGGTTTAAAGGGAGCGCAGG
CTGGAGATTAAGCGTGCTGTGAAATGTACCGGCTCAACCGGTGACGTGCAGCGCGAACTGGTTTCCTTGAGTGAGTACGA
CGTCAGCGGAATTCGTGGTGTAGCGGTGAAATGCTTAGATATCACGAAGAACTCCGATTGCGAAGGCAGCTGACGAGTCC
TTTACTGACGCTAAAGCTCGAAAGTGCGGGTATCGAACAGGATTAGATACCCCAGTAGTCC
>t0004459_g-Y-6;size=18;
CCTACGGGAGGCAGCAGTGAGGAATATTGGTCAATGGGCGAGAGCCTGAACCAGCCAAGTAGCGTGCAGGATGACTGCCC
TATGGGTTGTAAACTGCTTTTATGCGGGAATAAAGTGCGGCACGTGTGCCGTTTTGTATGTACCGCATGAATAAGGACCG
GCTAATTCCGTGCCAGCAGCCGCGGTAATACGGAAGGTCCGGGCGTTATCCGGATTTATTGGGTTTAAAGGGAGCGCAGG
CTGGAGATTAAGCGTGCTGTGAAATGTACCGGCTCAACCGGTGACGTGCAGCGCGAACTGGTTTCCTTGAGTGAGTACGA
CGTCAGCGGAATTCGTGGTGTAGCGGTGAAATGCTTAGATATCACGAAGAACTCCGATTGCGAAGGCAGCTGACGAGTCC
TTTACTGACGCTAAAGCTCGAAAGTGCGGGTATCGAACAGGATTAGATACCCTAGTAGTCC
>t0000697_g-Y-6;size=18;
CCTACGGGGGGCTGCAGTGAGGAATATTGGTCAATGGGCGAGAGCCTGAACCAGCCAAGTAGCGTGCAGGATGACTGCCC
TATGGGTTGTAAACTGCTTTTATGCGGGAATAAAGTGCGGCACGTGTGCCGTTTTGTATGTACCGCATGAATAAGGACCG
GCTAATTCCGTGCCAGCAGCCGCGGTAATACGGAAGGTCCGGGCGTTATCCGGATTTATTGGGTTTAAAGGGAGCGCAGG
CTGGAGATTAAGCGTGCTGTGAAATGTACCGGCTCAACCGGTGACGTGCAGCGCGAACTGGTTTCCTTGAGTGAGTACGA
CGTCAGCGGAATTCGTGGTGTAGCGGTGAAATGCTTAGATATCACGAAGAACTCCGATTGCGAAGGCAGCTGACGAGTCC
TTTACTGACGCTAAAGCTCGAAAGTGCGGGTATCGAACAGGATTAGATACCCCGGTAGTCC
>t0010370_g-Y-6;size=18;
CCTACGGGCGGCTGCAGTGAGGAATATTGGTCAATGGGCGAGAGCCTGAACCAGCCAAGTAGCGTGCAGGATGACTGCCC
TATGGGTTGTAAACTGCTTTTATGCGGGAATAAAGTGCGGCACGTGTGCCGTTTTGTATGTACCGCATGAATAAGGACCG
GCTAATTCCGTGCCAGCAGCCGCGGTAATACGGAAGGTCCGGGCGTTATCCGGATTTATTGGGTTTAAAGGGAGCGCAGG
CTGGAGATTAAGCGTGCTGTGAAATGTACCGGCTCAACCGGTGACGTGCAGCGCGAACTGGTTTCCTTGAGTGAGTACGA
CGTCAGCGGAATTCGTGGTGTAGCGGTGAAATGCTTAGATATCACGAAGAACTCCGATTGCGAAGGCAGCTGACGAGTCC
TTTACTGACGCTAAAGCTCGAAAGTGCGGGTATCGAACAGGATTAGATACCCTTGTAGTCC
>t0022324_g-Y-6;size=18;
CCTACGGGGGGCTGCAGTGAGGAATATTGGTCAATGGGCGAGAGCCTGAACCAGCCAAGTAGCGTGCAGGATGACGGCCC
TATGGGTTGTAAACTGCTTTTATACAGGGATAAAGTCGGGGACGCGTTCCCCGTTTGCAGGTACTGTATGAATAAGGACC
GGCTAATTCCGTGCCAGCAGCCGCGGTAATACGGAAGGTCCGGGCGTTATCCGGATTTATTGGGTTTAAAGGGAGCGCAG
GCCGATTATTAAGCGTGACGTGAAATGTGGATGCTCAACATCTGAACTGCGTCGCGAACTGGTGGTCTTGAGTGAGTTCG
ATGTGGGCGGAATTCGTGGTGTAGCGGTGAAATGCTTAGATATCACGAAGAACTCCGATTGCGAAGGCAGCCCACAAGGC
CTTTACTGACGCTAAAGCTCGAAGGTGCGGGTATCGAACAGGATTAGATACCCCAGTAGTCC
>t0007847_g-Y-6;size=18;
CCTACGGGGGGCTGCAGTGAGGAATATTGGTCAATGGGCGAGAGCCTGAACCAGCCAAGTAGCGTGCAGGACGACGGCCC
TATGGGTTGTAAACTGCTTTTATACAGGGATAAAGTCGGGGACGCGTTCCCCGTTTGCAGGTACTGTATGAATAAGGACC
GGCTAATTCCGTGCCAGCAGCCGCGGTAATACGGAAGGTCCGAGCGTTATCCGGATTTATTGGGTTTAAAGGGAGCGCAG
GCCGATTATTAAGCGTGACGTGAAATGTAGATGCTCAACATCTGAACTGCGTCGCGAACTGGTAGTCTTGAGTGAGTTCG
ATGTGGGCGGAATTCGTGGTGTAGCGGTGAAATGCTTAGATATCACGAAGAACTCCGATTGCGAAGGCAGCCCACAAGGC
CTTTACTGACGCTAAAGCTCGAAGGTGCGGGTATCGAACAGGATTAGATACCCTAGTAGTCC
>t0005564_g-Y-6;size=18;
CCTACGGGGGGCTGCAGTGAGGAATATTGGTCAATGGGCGAGAGCCTGAACCAGCCAAGTAGCGTGCAGGACGACGGCCC
TATGGGTTGTAAACTGCTTTTATATAGGGATAAAGTCGGGGACGCGTTCCCCGTTTGCAGGTACTGTATGAATAAGGACC
GGCTAATTCCGTGCCAGCAGCCGCGGTAATACGGAAGGTCCGGGCGTTATCCGGATTTATTGGGTTTAAAGGGAGCGCAG
GCCGATTATTAAGCGTGACGTGAAATGTAGATGCTCAACATCTGAACTGCGTCGCGAACTGGTAGTCTTGAGTGAGTTCG
ATGTGGGCGGAATTCGTGGTGTAGCGGTGAAATGCTTAGATATCACGAAGAACTCCGATTGCGAAGGCAGCCCACAAGGC
CTTTACTGACGCTAAAGCTCGAAGGTGCGGGTATCGAACAGGATTAGATACCCTAGTAGTCC
>t0001853_g-Y-6;size=17;
CCTACGGGAGGCAGCAGTGAGGAATATTGGTCAATGGGCGAGAGCCTGAACCAGCCAAGTAGCGTGCAGGATGACTGCCC
TATGGGTTGTAAACTGCTTTTATGCGGGAATAAAGTGCGGCACGTGTGCCGTTTTGTATGTACCGCATGAATAAGGACCG
GCTAATTCCGTGCCAGCAGCCGCGGTAATACGGAAGGTCCGGGCGTTATCCGGATTTATTGGGTTTAAAGGGAGCGCAGG
CTGGAGATTAAGCGTGCTGTGAAATGTACCGGCTCAACCGGTGACGTGCAGCGCGAACTGGTTTCCTTGAGTGAGTACGA
CGTCAGCGGAATTCGTGGTGTAGCGGTGAAATGCTTAGATATCACGAAGAACTCCGATTGCGAAGGCAGCTGACGAGTCC
TTTACTGACGCTAAAGCTCGAAAGTGCGGGTATCGAACAGGATTAGATACCCCAGTAGTCC
>t0000476_g-Y-6;size=17;
CCTACGGGTGGCTGCAGTGAGGAATATTGGTCAATGGACGGAAGTCTGAACCAGCCAAGTAGCGTGCAGGATGACGGCCC
TATGGGTTGTAAACTGCTTTTTTAGGGGAATAAAGTTAGCCACGTGTGGTTATTTGCATGTACCCTACGAATAAGGACCG
GCTAATTCCGTGCCAGCAGCCGCGGTAATACGGAAGGTCCGGGCGTTATCCGGATTTATTGGGTTTAAAGGGAGCGCAGG
CCGTTTGGTAAGCGTGTTGTGAAATGTCCGGGCTCAACCTGGGCACTGCAGCGCGAACTGCCAGACTTGAGTGCACAGGA
AGCGGGCGGAATTCGTGGTGTAGCGGTGAAATGCTTAGATATCACGAAGAACTCCAATTGCGAAGGCAGCTCGCTGTAGT
GTTACTGACGCTAAAGCTCGAAAGTGCGGGTATCGAACAGGATTAGATACCCCAGTAGTCC
>t0002750_g-Y-6;size=17;
CCTACGGGAGGCAGCAGTGAGGAATATTGGTCAATGGGCGAGAGCCTGAACCAGCCAAGTAGCGTGCAGGATGACTGCCC
TATGGGTTGTAAACTGCTTTTATGCGGGAATAAAGTGCGGCACGTGTGCCGTTTTGTATGTACCGCATGAATAAGGACCG
GCTAATTCCGTGCCAGCAGCCGCGGTAATACGGAAGGTCCGGGCGTTATCCGGATTTATTGGGTTTAAAGGGAGCGCAGG
CTGGAGATTAAGCGTGCTGTGAAATGTACCGGCTCAACCGGTGACGTGCAGCGCGAACTGGTTTCCTTGAGTGAGTACGA
CGTCAGCGGAATTCGTGGTGTAGCGGTGAAATGCTTAGATATCACGAAGAACTCCGATTGCGAAGGCAGCTGACGAGTCC
TTTACTGACGCTAAAGCTCGAAAGTGCGGGTATCGAACAGGATTAGATACCCTTGTAGTCC
>t0015282_g-Y-6;size=17;
CCTACGGGTGGCAGCAGTGAGGAATATTGGTCAATGGGCGAGAGCCTGAACCAGCCAAGTAGCGTGCAGGACGACTGCCC
TATGGGTTGTAAACTGCTTTTATGCGGGAATAAAGTGAGGCACGTGTGCCTTTTTGTATGTACCGCATGAATAAGGACCG
GCTAATTCCGTGCCAGCAGCCGCGGTAATACGGAAGGTCCGGGCGTTATCCGGATTTATTGGGTTTAAAGGGAGCGCAGG
CTGGAGATTAAGCGTGCTGTGAAATGTACCGGCTCAACCGGTGACGTGCAGCGCGAACTGGTTTCCTTGAGTGAGTACGA
CGTCAGCGGAATTCGTGGTGTAGCGGTGAAATGCTTAGATATCACGAAGAACTCCGATTGCGAAGGCAGCTGACGAGTCC
TTTACTGACGCTAAAGCTCGAAAGTGCGGGTATCGAACAGGATTAGATACCCTAGTAGTCC
>t0013994_g-Y-6;size=17;
CCTACGGGGGGCTGCAGTGGGGAATATTGGGCAATGGGGGAAACCCTGACCCAGCAACGCCGCGTGAAGGAAGAAGGCTT
TCGGGTTGTAAACTTCTTTTACCAGGGACGAAGGACGTGACGGTACCTGGAGAAAAAGCCACGGCTAACTACGTGCCAGC
AGCCGCGGTAATACGTAGGTGGCAAGCGTTGTCCGGATTTACTGGGTGTAAAGGGCGTGTAGGCGGAGCAGCAAGTCAGA
AGTGAAATCTCCGGGCTTAACCCGGAAACTGCTTTTGAAACTGTTGCCCTTGAGTATCGGAGAGGCAGGCGGAATTCCTA
GTGTAGCGGTGAAATGCGTAGATATTAGGAGGAACACCAGTGGCGAAGGCGGCCTGCTGGACGACAACTGACGCTGAGGC
GCGAAAGCGTGGGGAGCAAACAGGATTAGATACCCCTGTAGTCC
>t0001305_g-Y-6;size=16;
CCTACGGGGGGCAGCAGTGAGGAATATTGGTCAATGGGCGAGAGCCTGAACCAGCCAAGTAGCGTGCAGGATGACTGCCC
TATGGGTTGTAAACTGCTTTTATGCGGGAATAAAGTGCGGCACGTGTGCCGTTTTGTATGTACCGCATGAATAAGGACCG
GCTAATTCCGTGCCAGCAGCCGCGGTAATACGGAAGGTCCGGGCGTTATCCGGATTTATTGGGTTTAAAGGGAGCGCAGG
CTGGAGATTAAGCGTGCTGTGAAATGTACCGGCTCAACCGGTGACGTGCAGCGCGAACTGGTTTCCTTGAGTGAGTACGA
CGTCAGCGGAATTCGTGGTGTAGCGGTGAAATGCTTAGATATCACGAAGAACTCCGATTGCGAAGGCAGCTGACGAGTCC
TTTACTGACGCTAAAGCTCGAAAGTGCGGGTATCGAACAGGATTAGATACCCGAGTAGTCC
>t0000463_g-Y-6;size=16;
CCTACGGGGGGCTGCAGTGAGGAATATTGGTCAATGGGCGAGAGCCTGAACCAGCCAAGTCGCGTGAAGGATGAAGGTTC
TATGGATTGTAAACTTCTTTTGTCCGAGGGTAAAAAAGGCCACGTGTGGCTTCTTGCAAGTATCGGACGAATAAGCATCG
GCTAACTCCGTGCCAGCAGCCGCGGTAATACGGAGGATGCGAGCGTTATCCGGATTTATTGGGTTTAAAGGGTGCGTAGG
TGGTTTGTTAAGTTTGTGGTGAAAGCGTGCGGCTCAACCGTACCAAGCCATGAAAACTGGCGAACTTGAGTGCAAACGAG
GTAGGCGGAATGTGATGTGTAGCGGTGAAATGCTTAGATATGTCACAGAACCCCGATTGCGAAGGCAGCTTACCAGCATG
CAACTGACACTGAGGCACGAAAGCGTGGGTATCAAACAGGATTAGATACCCCTGTAGTCC
>t0003092_g-Y-6;size=16;
CCTACGGGGGGCAGCAGTGGGGAATATTGCACAATGGGCGAAAGCCTGATGCAGCGACGCCGCGTGAGCGAAGAAGTATT
TCGGTATGTAAAGCTCTATCAGCAGGGAAGATAATGACGGTACCTGACTAAGAAGCACCGGCTAAATACGTGCCAGCAGC
CGCGGTAATACGTATGGTGCAAGCGTTATCCGGATTTACTGGGTGTAAAGGGAGCGTAGGCGGTTTTACAAGTCTGATGT
GAAAGCCCGGGGCTCAACTCCGGTATTGCATTGGAAACTGTAGAACTAGAGTGTCGGAGGGGTAAGTGGAATTCCTAGTG
TAGCGGTGAAATGCGTAGATATTAGGAGGAACACCAGTGGCGAAGGCGGCTTACTGGACGATTACTGACGCTGAGGCTCG
AAAGCGTGGGGAGCAAACAGGATTAGATACCCTGGTAGTCC
>t0009451_g-Y-6;size=16;
CCTACGGGGGGCTGCAGTGGGGAATATTGGGCAATGGGGGAAACCCTGACCCAGCAACGCCGCGTGAAGGAAGAAGGCTT
TCGGGTTGTAAACTTCTTTTACCAGGGACGAAGGACGTGACGGTACCTGGAGAAAAAGCCACGGCTAACTACGTGCCAGC
AGCCGCGGTAATACGTAGGTGGCAAGCGTTGTCCGGATTTACTGGGTGTAAAGGGCGTGTAGGCGGAGCGGCAAGTCAGA
AGTGAAATCTCCGGGCTTAACCCGGAAACTGCTTTTGAAACTGTCGCCCTTGAGTATCGGAGAGGCAGGCGGAATTCCTA
GTGTAGCGGTGAAATGCGTAGATATTAGGAGGAACACCAGTGGCGAAGGCGGCCTGCTGGACGACAACTGACGCTGAGGC
GCGAAAGCGTGGGGAGCAAACAGGATTAGATACCCTAGTAGTCC
>t0005328_g-Y-6;size=16;
CCTACGGGTGGCTGCAGTGGGGAATATTGCACAATGGGCGAAAGCCTGATGCAGCGACGCCGCGTGAGCGAAGAAGTATT
TCGGTATGTAAAGCTCTATCAGCAGGGAAGATAATGACGGTACCTGACTAAGAAGCACCGGCTAAATACGTGCCAGCAGC
CGCGGTAATACGTATGGTGCAAGCGTTATCCGGATTTACTGGGTGTAAAGGGAGCGTAGGCGGTTTTACAAGTCTGATGT
GAAAGCCCGGGGCTCAACTCCGGTATTGCATTGGAAACTGTAGAACTAGAGTGTCGGAGGGGTAAGTGGAATTCCTAGTG
TAGCGGTGAAATGCGTAGATATTAGGAGGAACACCAGTGGCGAAGGCGGCTTACTGGACGATTACTGACGCTGAGGCTCG
AAAGCGTGGGGAGCAAACAGGATTAGATACCCTGGTAGTCC
>t0005740_g-Y-6;size=16;
CCTACGGGTGGCTGCAGTGGGGAATATTGCACAATGGGCGAAAGCCTGATGCAGCGACGCCGCGTGAGCGAAGAAGTATT
TCGGTATGTAAAGCTCTATCAGCAGGGAAGATAATGACGGTACCTGACTAAGAAGCACCGGCTAAATACGTGCCAGCAGC
CGCGGTAATACGTATGGTGCAAGCGTTATCCGGATTTACTGGGTGTAAAGGGAGCGTAGGCGGTTTTACAAGTCTGATGT
GAAAGCCCGGGGCTCAACTCCGGTATTGCATTGGAAACTGTAGAACTAGAGTGTCGGAGGGGTAAGTGGAATTCCTAGTG
TAGCGGTGAAATGCGTAGATATTAGGAGGAACACCAGTGGCGAAGGCGGCTTACTGGACGATTACTGACGCTGAGGCTCG
AAAGCGTGGGGAGCAAACAGGATTAGATACCCGTGTAGTCC
>t0001509_g-Y-6;size=16;
CCTACGGGGGGCAGCAGTAGGGAATATTGGGCAATGGAGGCAACTCTGACCCAGCCATGCCGCGTGAAGGAAGACGGCCC
TATGGGTTGTAAACTTCTTTTGCCGCAGAGTAAACCCGGTCACGTGTGGCCGGCTGAGAGTATGCGGCGAATAAGTATCG
GCTAACTCCGTGCCAGCAGCCGCGGTAATACGGAGGATACGAGCGTTATCCGGATTTATTGGGTTTAAAGGGTGCGCAGG
CGGACCGTTAAGTCAGGGGTGAAAAGTTCGGGCTCAACCTGAATCGTGCCTTTGATACTGGCGGACTAGAGTGCGATAGG
CGTGGCCGGAATGTGGTGTGTAGCGGTGAAATGCTTAGATATGCCACAGAACACCGATCGAGAAGTCAGGTCACGAGTTC
GCAACTGACGCTCATGCACGAAAGCGTGGGGATCAAACAGGATTAGATACCCTAGTAGTCC
>t0013617_g-Y-6;size=16;
CCTACGGGGGGCTGCAGTGAGGAATATTGGTCAATGGACGGAAGTCTGAACCAGCCAAGTAGCGTGCAGGATGACGGCCC
TATGGGTTGTAAACTGCTTTTTTAGGGGAATAAAGTTAGCCACGTGTGGTTATTTGCATGTACCCTACGAATAAGGACCG
GCTAATTCCGTGCCAGCAGCCGCGGTAATACGGAAGGTCCGGGCGTTATCCGGATTTATTGGGTTTAAAGGGAGCGCAGG
CCGTTTGGTAAGCGTGTTGTGAAATGTCCGGGCTCAACCTGGGCACTGCAGCGCGAACTGCCAGACTTGAGTGCACAGGA
AGCGGGCGGAATTCGTGGTGTAGCGGTGAAATGCTTAGATATCACGAAGAACTCCAATTGCGAAGGCAGCTCGCTGTAGT
GTTACTGACGCTAAAGCTCGAAAGTGCGGGTATCGAACAGGATTAGATACCCTTGTAGTCC
>t0003848_g-Y-6;size=16;
CCTACGGGTGGCAGCAGTGAGGAATATTGGTCAATGGGCGAGAGCCTGAACCAGCCAAGTAGCGTGCAGGACGACTGCCC
TATGGGTTGTAAACTGCTTTTATGCGGGAATAAAGTGAGGCACGTGTGCCTTTTTGTATGTACCGCATGAATAAGGACCG
GCTAATTCCGTGCCAGCAGCCGCGGTAATACGGAAGGTCCGGGCGTTATCCGGATTTATTGGGTTTAAAGGGAGCGCAGG
CTGGAGATTAAGCGTGCTGTGAAATGTACCGGCTCAACCGGTGACGTGCAGCGCGAACTGGTTTCCTTGAGTGAGTACGA
CGTCAGCGGAATTCGTGGTGTAGCGGTGAAATGCTTAGATATCACGAAGAACTCCGATTGCGAAGGCAGCTGACGAGTCC
TTTACTGACGCTAAAGCTCGAAAGTGCGGGTATCGAACAGGATTAGATACCCCAGTAGTCC
>t0005128_g-Y-6;size=16;
CCTACGGGTGGCAGCAGTGAGGAATATTGGTCAATGGGCGAGAGCCTGAACCAGCCAAGTAGCGTGCAGGACGACTGCCC
TATGGGTTGTAAACTGCTTTTATGCGGGAATAAAGTGAGGCACGTGTGCCTTTTTGTATGTACCGCATGAATAAGGACCG
GCTAATTCCGTGCCAGCAGCCGCGGTAATACGGAAGGTCCGGGCGTTATCCGGATTTATTGGGTTTAAAGGGAGCGCAGG
CTGGAGATTAAGCGTGCTGTGAAATGTACCGGCTCAACCGGTGACGTGCAGCGCGAACTGGTTTCCTTGAGTGAGTACGA
CGTCAGCGGAATTCGTGGTGTAGCGGTGAAATGCTTAGATATCACGAAGAACTCCGATTGCGAAGGCAGCTGACGAGTCC
TTTACTGACGCTAAAGCTCGAAAGTGCGGGTATCGAACAGGATTAGATACCCGAGTAGTCC
>t0003977_g-Y-6;size=16;
CCTACGGGGGGCTGCAGTGGGGAATATTGGGCAATGGGGGAAACCCTGACCCAGCAACGCCGCGTGAAGGAAGAAGGCTT
TCGGGTTGTAAACTTCTTTTACCAGGGACGAAGGACGTGACGGTACCTGGAGAAAAAGCCACGGCTAACTACGTGCCAGC
AGCCGCGGTAATACGTAGGTGGCAAGCGTTGTCCGGATTTACTGGGTGTAAAGGGCGTGTAGGCGGAGCAGCAAGTCAGA
AGTGAAATCTCCGGGCTTAACCCGGAAACTGCTTTTGAAACTGTTGCCCTTGAGTATCGGAGAGGCAGGCGGAATTCCTA
GTGTAGCGGTGAAATGCGTAGATATTAGGAGGAACACCAGTGGCGAAGGCGGCCTGCTGGACGACAACTGACGCTGAGGC
GCGAAAGCGTGGGGAGCAAACAGGATTAGATACCCTAGTAGTCC
>t0003580_g-Y-6;size=15;
CCTACGGGTGGCTGCAGTGAGGAATATTGGTCAATGGGCGAGAGCCTGAACCAGCCAAGTAGCGTGCAGGATGACGGCCC
TATGGGTTGTAAACTGCTTTTATGCGGGGATAAAGTGGGCTACGCGTAGCCCTTTGCAGGTACCGCATGAATAAGGACCG
GCTAATTCCGTGCCAGCAGCCGCGGTAATACGGAAGGTCCGGGCGTTATCCGGATTTATTGGGTTTAAAGGGAGCGCAGG
CTGATGATTAAGCGTGACGTGAAATGTAGCCGCTCAACGGCTGAACTGCGTCGCGAACTGGTTATCTTGAGTGAGTTCGA
TGTGGGCGGAATTCGTGGTGTAGCGGTGAAATGCTTAGATATCACGAAGAACTCCGATTGCGAAGGCAGCCCACAAGGCC
TTTACTGACGCTAAAGCTCGAAGGTGCGGGTATCGAACAGGATTAGATACCCTAGTAGTCC
>t0002029_g-Y-6;size=15;
CCTACGGGAGGCAGCAGTGGGGAATATTGCACAATGGGCGAAAGCCTGATGCAGCGACGCCGCGTGAGCGAAGAAGTATT
TCGGTATGTAAAGCTCTATCAGCAGGGAAGATAATGACGGTACCTGACTAAGAAGCACCGGCTAAATACGTGCCAGCAGC
CGCGGTAATACGTATGGTGCAAGCGTTATCCGGATTTACTGGGTGTAAAGGGAGCGTAGGCGGTTTTACAAGTCTGATGT
GAAAGCCCGGGGCTCAACTCCGGTATTGCATTGGAAACTGTAGAACTAGAGTGTCGGAGGGGTAAGTGGAATTCCTAGTG
TAGCGGTGAAATGCGTAGATATTAGGAGGAACACCAGTGGCGAAGGCGGCTTACTGGACGATTACTGACGCTGAGGCTCG
AAAGCGTGGGGAGCAAACAGGATTAGATACCCCAGTAGTCC
>t0000551_g-Y-6;size=15;
CCTACGGGGGGCTGCAGTGAGGAATATTGGTCAATGGACGGAAGTCTGAACCAGCCAAGTAGCGTGCAGGATGACGGCCC
TATGGGTTGTAAACTGCTTTTATCAGGGGATAAAGTGAGGTATGTATACCTTTTTGCATGTACCTGATGAATAAGGACCG
GCTAATTCCGTGCCAGCAGCCGCGGTAATACGGAAGGTCCGGGCGTTATCCGGATTTATTGGGTTTAAAGGGAGCGCAGG
CGGACAGTTAAGCGTGACGTGAAATGCAGCGGCTCAACCGTATGAAGTGCGTCGCGAACTGGCAGTCTTGAGTGAGTACG
ATGTAGGCGGAATTCGTGGTGTAGCGGTGAAATGCTTAGATATCACGAAGAACTCCGATTGCGAAGGCAGCCTACAAGTC
CTTTACTGACGCTAAAGCTCGAAGGTGCGGGTATCGAACAGGATTAGATACCCTAGTAGTCC
>t0000006_g-Y-6;size=15;
CCTACGGGCGGCTGCAGTGAGGAATATTGGTCAATGGGCGAGAGCCTGAACCAGCCAAGTAGCGTGCAGGACGACTGCCC
TATGGGTTGTAAACTGCTTTTATGCGGGAATAAAGTGAGGCACGTGTGCCTTTTTGTATGTACCGCATGAATAAGGACCG
GCTAATTCCGTGCCAGCAGCCGCGGTAATACGGAAGGTCCGGGCGTTATCCGGATTTATTGGGTTTAAAGGGAGCGCAGG
CTGGAGATTAAGCGTGCTGTGAAATGTACCGGCTCAACCGGTGACGTGCAGCGCGAACTGGTTTCCTTGAGTGAGTACGA
CGTCAGCGGAATTCGTGGTGTAGCGGTGAAATGCTTAGATATCACGAAGAACTCCGATTGCGAAGGCAGCTGACGAGTCC
TTTACTGACGCTAAAGCTCGAAAGTGCGGGTATCGAACAGGATTAGATACCCGGGTAGTCC
>t0001700_g-Y-6;size=15;
CCTACGGGAGGCTGCAGTGGGGAATATTGCACAATGGGCGAAAGCCTGATGCAGCGACGCCGCGTGAGCGAAGAAGTATT
TCGGTATGTAAAGCTCTATCAGCAGGGAAGATAATGACGGTACCTGACTAAGAAGCACCGGCTAAATACGTGCCAGCAGC
CGCGGTAATACGTATGGTGCAAGCGTTATCCGGATTTACTGGGTGTAAAGGGAGCGTAGGCGGTTTTACAAGTCTGATGT
GAAAGCCCGGGGCTCAACTCCGGTATTGCATTGGAAACTGTAGAACTAGAGTGTCGGAGGGGTAAGTGGAATTCCTAGTG
TAGCGGTGAAATGCGTAGATATTAGGAGGAACACCAGTGGCGAAGGCGGCTTACTGGACGATTACTGACGCTGAGGCTCG
AAAGCGTGGGGAGCAAACAGGATTAGATACCCGGGTAGTCC
>t0002606_g-Y-6;size=15;
CCTACGGGAGGCTGCAGTGGGGAATTTTCCGCAATGGGCGAAAGCCTGACGGAGCAATGCCGCGTGGAGGTAGAAGGCCC
ACGGGTCGTGAACTTCTTTTCCCGGAGAAGAAGCAATGACGGTATCTGGGGAATAAGCATCGGCTAACTCTGTGCCAGCA
GCCGCGGTAAGACAGAGGATGCAAGCGTTATCCGGAATGATTGGGCGTAAAGCGTCTGTAGGTGGCTTTTTAAGTCCGCC
GTCAAATCCCAGGGCTCAACCCTGGACAGGCGGTGGAAACTACCAAGCTGGAGTACGGTAGGGGCAGAGGGAATTTCCGG
TGGAGCGGTGAAATGCGTAGAGATCGGAAAGAACACCAACGGCGAAAGCACTCTGCTGGGCCGACACTGACACTGAGAGA
CGAAAGCTAGGGGAGCGAATGGGATTAGATACCCTGGTAGTCC
>t0016906_g-Y-6;size=15;
CCTACGGGAGGCTGCAGTGAGGAATATTGGTCAATGGGCGAGAGCCTGAACCAGCCAAGTAGCGTGCAGGATGACGGCCC
TATGGGTTGTAAACTGCTTTTATGCGGGGATAAAGTGGGCTACGCGTAGCCCTTTGCAGGTACCGCATGAATAAGGACCG
GCTAATTCCGTGCCAGCAGCCGCGGTAATACGGAAGGTCCGGGCGTTATCCGGATTTATTGGGTTTAAAGGGAGCGCAGG
CTGATGATTAAGCGTGACGTGAAATGTAGCCGCTCAACGGCTGAACTGCGTCGCGAACTGGTTATCTTGAGTGAGTTCGA
TGTGGGCGGAATTCGTGGTGTAGCGGTGAAATGCTTAGATATCACGAAGAACTCCGATTGCGAAGGCAGCCCACAAGGCC
TTTACTGACGCTAAAGCTCGAAGGTGCGGGTATCGAACAGGATTAGATACCCTAGTAGTCC
>t0000560_g-Y-6;size=15;
CCTACGGGAGGCAGCAGTGGGGAATATTGCACAATGGGCGAAAGCCTGATGCAGCGACGCCGCGTGAGCGAAGAAGTATT
TCGGTATGTAAAGCTCTATCAGCAGGGAAGATAATGACGGTACCTGACTAAGAAGCACCGGCTAAATACGTGCCAGCAGC
CGCGGTAATACGTATGGTGCAAGCGTTATCCGGATTTACTGGGTGTAAAGGGAGCGTAGGCGGTTTTACAAGTCTGATGT
GAAAGCCCGGGGCTCAACTCCGGTATTGCATTGGAAACTGTAGAACTAGAGTGTCGGAGGGGTAAGTGGAATTCCTAGTG
TAGCGGTGAAATGCGTAGATATTAGGAGGAACACCAGTGGCGAAGGCGGCTTACTGGACGATTACTGACGCTGAGGCTCG
AAAGCGTGGGGAGCAAACAGGATTAGATACCCGTGTAGTCC
>t0018508_g-Y-6;size=15;
CCTACGGGAGGCAGCAGTGGGGAATATTGCACAATGGGCGAAAGCCTGATGCAGCGACGCCGCGTGAGCGAAGAAGTATT
TCGGTATGTAAAGCTCTATCAGCAGGGAAGATAATGACGGTACCTGACTAAGAAGCACCGGCTAAATACGTGCCAGCAGC
CGCGGTAATACGTATGGTGCAAGCGTTATCCGGATTTACTGGGTGTAAAGGGAGCGTAGGCGGTTTTACAAGTCTGATGT
GAAAGCCCGGGGCTCAACTCCGGTATTGCATTGGAAACTGTAGAACTAGAGTGTCGGAGGGGTAAGTGGAATTCCTAGTG
TAGCGGTGAAATGCGTAGATATTAGGAGGAACACCAGTGGCGAAGGCGGCTTACTGGACGATTACTGACGCTGAGGCTCG
AAAGCGTGGGGAGCAAACAGGATTAGATACCCGAGTAGTCC
>t0000292_g-Y-6;size=15;
CCTACGGGAGGCTGCAGTGAGGAATATTGGTCAATGGACGGAAGTCTGAACCAGCCAAGTAGCGTGCAGGATGACGGCCC
TATGGGTTGTAAACTGCTTTTTTAGGGGAATAAAGTTAGCCACGTGTGGTTATTTGCATGTACCCTACGAATAAGGACCG
GCTAATTCCGTGCCAGCAGCCGCGGTAATACGGAAGGTCCGGGCGTTATCCGGATTTATTGGGTTTAAAGGGAGCGCAGG
CCGTTTGGTAAGCGTGTTGTGAAATGTCCGGGCTCAACCTGGGCACTGCAGCGCGAACTGCCAGACTTGAGTGCACAGGA
AGCGGGCGGAATTCGTGGTGTAGCGGTGAAATGCTTAGATATCACGAAGAACTCCAATTGCGAAGGCAGCTCGCTGTAGT
GTTACTGACGCTAAAGCTCGAAAGTGCGGGTATCGAACAGGATTAGATACCCCAGTAGTCC
>t0000352_g-Y-6;size=15;
CCTACGGGCGGCTGCAGTGGGGAATATTGCACAATGGGCGAAAGCCTGATGCAGCGACGCCGCGTGAGCGAAGAAGTATT
TCGGTATGTAAAGCTCTATCAGCAGGGAAGATAATGACGGTACCTGACTAAGAAGCACCGGCTAAATACGTGCCAGCAGC
CGCGGTAATACGTATGGTGCAAGCGTTATCCGGATTTACTGGGTGTAAAGGGAGCGTAGGCGGTTTTACAAGTCTGATGT
GAAAGCCCGGGGCTCAACTCCGGTATTGCATTGGAAACTGTAGAACTAGAGTGTCGGAGGGGTAAGTGGAATTCCTAGTG
TAGCGGTGAAATGCGTAGATATTAGGAGGAACACCAGTGGCGAAGGCGGCTTACTGGACGATTACTGACGCTGAGGCTCG
AAAGCGTGGGGAGCAAACAGGATTAGATACCCGTGTAGTCC
>t0006337_g-Y-6;size=15;
CCTACGGGCGGCAGCAGTGGGGAATATTGCACAATGGGCGAAAGCCTGATGCAGCGACGCCGCGTGAGCGAAGAAGTATT
TCGGTATGTAAAGCTCTATCAGCAGGGAAGATAATGACGGTACCTGACTAAGAAGCACCGGCTAAATACGTGCCAGCAGC
CGCGGTAATACGTATGGTGCAAGCGTTATCCGGATTTACTGGGTGTAAAGGGAGCGTAGGCGGTTTTACAAGTCTGATGT
GAAAGCCCGGGGCTCAACTCCGGTATTGCATTGGAAACTGTAGAACTAGAGTGTCGGAGGGGTAAGTGGAATTCCTAGTG
TAGCGGTGAAATGCGTAGATATTAGGAGGAACACCAGTGGCGAAGGCGGCTTACTGGACGATTACTGACGCTGAGGCTCG
AAAGCGTGGGGAGCAAACAGGATTAGATACCCTGGTAGTCC
>t0000927_g-Y-6;size=15;
CCTACGGGAGGCAGCAGTGGGGAATATTGCACAATGGGCGAAAGCCTGATGCAGCGACGCCGCGTGAGCGAAGAAGTATT
TCGGTATGTAAAGCTCTATCAGCAGGGAAGATAATGACGGTACCTGACTAAGAAGCACCGGCTAAATACGTGCCAGCAGC
CGCGGTAATACGTATGGTGCAAGCGTTATCCGGATTTACTGGGTGTAAAGGGAGCGTAGGCGGTTTTACAAGTCTGATGT
GAAAGCCCGGGGCTCAACTCCGGTATTGCATTGGAAACTGTAGAACTAGAGTGTCGGAGGGGTAAGTGGAATTCCTAGTG
TAGCGGTGAAATGCGTAGATATTAGGAGGAACACCAGTGGCGAAGGCGGCTTACTGGACGATTACTGACGCTGAGGCTCG
AAAGCGTGGGGAGCAAACAGGATTAGATACCCCGGTAGTCC
>t0003182_g-Y-6;size=15;
CCTACGGGCGGCAGCAGTGGGGAATATTGCACAATGGGCGAAAGCCTGATGCAGCGACGCCGCGTGAGCGAAGAAGTATT
TCGGTATGTAAAGCTCTATCAGCAGGGAAGATAATGACGGTACCTGACTAAGAAGCACCGGCTAAATACGTGCCAGCAGC
CGCGGTAATACGTATGGTGCAAGCGTTATCCGGATTTACTGGGTGTAAAGGGAGCGTAGGCGGTTTTACAAGTCTGATGT
GAAAGCCCGGGGCTCAACTCCGGTATTGCATTGGAAACTGTAGAACTAGAGTGTCGGAGGGGTAAGTGGAATTCCTAGTG
TAGCGGTGAAATGCGTAGATATTAGGAGGAACACCAGTGGCGAAGGCGGCTTACTGGACGATTACTGACGCTGAGGCTCG
AAAGCGTGGGGAGCAAACAGGATTAGATACCCTTGTAGTCC
>t0000117_g-Y-6;size=15;
CCTACGGGAGGCTGCAGTGGGGGATATTGCACAATGGGCGAAAGCCTGATGCAGCGACGCCGCGTGAGTGAAGAAGTATT
TCGGTATGTAAAGCTCTATCAGCAGGGAAGAAAGACCTCGAAAGAGGGGATGACGGTACCTGAGTAAGAAGCCCCGGCTA
ACTACGTGCCAGCAGCCGCGGTAATACGTAGGGGGCAAGCGTTATCCGGATTTACTGGGTGTAAAGGGAGCGTAGACGGT
GTATCAAGTCTGAAGTGAAACCCCACGGCTCAACCGTGGGCTTGCTTTGGAAACTGGTAGACTAGAGTACTGGAGAGGTA
AGCGGAATTCCTGGTGTAGTAGTGAAATGCGTAGATATCAGGAAGAACATCAGTGGCGAAGGCGGCTTACTGGACAGCAA
CTGACGTTGAGGCTCGAAGGCGTGGGGAGCAAACAGGATTAGATACCCCAGTAGTCC
>t0002255_g-Y-6;size=14;
CCTACGGGAGGCTGCAGTGAGGAATATTGGTCAATGGGCGAGAGCCTGAACCAGCCAAGTAGCGTGCAGGACGACGGCCC
TATGGGTTGTAAACTGCTTTTATACAGGGATAAAGTCGGGGACGCGTTCCCCGTTTGCAGGTACTGTATGAATAAGGACC
GGCTAATTCCGTGCCAGCAGCCGCGGTAATACGGAAGGTCCGAGCGTTATCCGGATTTATTGGGTTTAAAGGGAGCGCAG
GCCGATTATTAAGCGTGACGTGAAATGTAGATGCTCAACATCTGAACTGCGTCGCGAACTGGTAGTCTTGAGTGAGTTCG
ATGTGGGCGGAATTCGTGGTGTAGCGGTGAAATGCTTAGATATCACGAAGAACTCCGATTGCGAAGGCAGCCCACAAGGC
CTTTACTGACGCTAAAGCTCGAAGGTGCGGGTATCGAACAGGATTAGATACCCCAGTAGTCC
>t0002229_g-Y-6;size=14;
CCTACGGGGGGCTGCAGTGGGGAATATTGGGCAATGGGGGAAACCCTGACCCAGCAACGCCGCGTGAAGGAAGAAGGCTT
TCGGGTTGTAAACTTCTTTTACCAGGGACGAAGGACGTGACGGTACCTGGAGAAAAAGCCACGGCTAACTACGTGCCAGC
AGCCGCGGTAATACGTAGGTGGCAAGCGTTGTCCGGATTTACTGGGTGTAAAGGGCGTGTAGGCGGAGCAGCAAGTCAGA
AGTGAAATCTCCGGGCTTAACCCGGAAACTGCTTTTGAAACTGTTGCCCTTGAGTATCGGAGAGGCAGGCGGAATTCCTA
GTGTAGCGGTGAAATGCGTAGATATTAGGAGGAACACCAGTGGCGAAGGCGGCCTGCTGGACGACAACTGACGCTGAGGC
GCGAAAGCGTGGGGAGCAAACAGGATTAGATACCCTTGTAGTCC
>t0001837_g-Y-6;size=14;
CCTACGGGGGGCTGCAGTGGGGAATATTGCACAATGGGCGAAAGCCTGATGCAGCGACGCCGCGTGAGCGAAGAAGTATT
TCGGTATGTAAAGCTCTATCAGCAGGGAAGATAATGACGGTACCTGACTAAGAAGCACCGGCTAAATACGTGCCAGCAGC
CGCGGTAATACGTATGGTGCAAGCGTTATCCGGATTTACTGGGTGTAAAGGGAGCGTAGGCGGTTTTACAAGTCTGATGT
GAAAGCCCGGGGCTCAACTCCGGTATTGCATTGGAAACTGTAGAACTAGAGTGTCGGAGGGGTAAGTGGAATTCCTAGTG
TAGCGGTGAAATGCGTAGATATTAGGAGGAACACCAGTGGCGAAGGCGGCTTACTGGACGATTACTGACGCTGAGGCTCG
AAAGCGTGGGGAGCAAACAGGATTAGATACCCGGGTAGTCC
>t0000578_g-Y-6;size=14;
CCTACGGGGGGCTGCAGTGGGGGATATTGCACAATGGAGGAAACTCTGATGCAGCGACGCCGCGTGAGTGAAGAAGTATT
TCGGTATGTAAAGCTCTATCAGCAGGGAAGAAAGACTCGAAAGAGAGATGACGGTACCTGAGTAAGAAGCCCCGGCTAAC
TACGTGCCAGCAGCCGCGGTAATACGTAGGGGGCAAGCGTTATCCGGATTTACTGGGTGTAAAGGGAGCGCAGACGGTCA
AGCAAGTCTGAAGTGAAACCCCACGGCTCAACCGTGGGCTTGCTTTGGAAACTGTTTGACTAGAGTACTGGAGAGGTAAG
CGGAATTCCTAGTGTAGCGGTGAAATGCGTAGATATTAGGAGGAACATCGGTGGCGAAGGCGGCTTACTGGACAGCAACT
GACGTTGAGGCTCGAAGGCGTGGGGAGCAAACAGGATTAGATACCCCAGTAGTCC
>t0009224_g-Y-6;size=14;
CCTACGGGGGGCTGCAGTGGGGGATATTGCACAATGGGCGAAAGCCTGATGCAGCGACGCCGCGTGAGTGAAGAAGTATT
TCGGTATGTAAAGCTCTATCAGCAGGGAAGAAAGACCTCGAAAGAGGGGATGACGGTACCTGAGTAAGAAGCCCCGGCTA
ACTACGTGCCAGCAGCCGCGGTAATACGTAGGGGGCAAGCGTTATCCGGATTTACTGGGTGTAAAGGGAGCGTAGACGGT
GTATCAAGTCTGAAGTGAAACCCCACGGCTCAACCGTGGGCTTGCTTTGGAAACTGGTAGACTAGAGTACTGGAGAGGTA
AGCGGAATTCCTGGTGTAGTAGTGAAATGCGTAGATATCAGGAAGAACATCAGTGGCGAAGGCGGCTTACTGGACAGCAA
CTGACGTTGAGGCTCGAAGGCGTGGGGAGCAAACAGGATTAGATACCCCAGTAGTCC
>t0006085_g-Y-6;size=14;
CCTACGGGGGGCAGCAGTGGGGAATATTGCACAATGGGCGAAAGCCTGATGCAGCGACGCCGCGTGAGCGAAGAAGTATT
TCGGTATGTAAAGCTCTATCAGCAGGGAAGATAATGACGGTACCTGACTAAGAAGCACCGGCTAAATACGTGCCAGCAGC
CGCGGTAATACGTATGGTGCAAGCGTTATCCGGATTTACTGGGTGTAAAGGGAGCGTAGGCGGTTTTACAAGTCTGATGT
GAAAGCCCGGGGCTCAACTCCGGTATTGCATTGGAAACTGTAGAACTAGAGTGTCGGAGGGGTAAGTGGAATTCCTAGTG
TAGCGGTGAAATGCGTAGATATTAGGAGGAACACCAGTGGCGAAGGCGGCTTACTGGACGATTACTGACGCTGAGGCTCG
AAAGCGTGGGGAGCAAACAGGATTAGATACCCGAGTAGTCC
>t0009047_g-Y-6;size=14;
CCTACGGGGGGCTGCAGTGGGGGATATTGCACAATGGAGGAAACTCTGATGCAGCGACGCCGCGTGAGTGAAGAAGTATT
TCGGTATGTAAAGCTCTATCAGCAGGGAAGAAAGACTCGAAAGAGAGATGACGGTACCTGAGTAAGAAGCCCCGGCTAAC
TACGTGCCAGCAGCCGCGGTAATACGTAGGGGGCAAGCGTTATCCGGATTTACTGGGTGTAAAGGGAGCGCAGACGGTCA
AGCAAGTCTGAAGTGAAACCCCACGGCTCAACCGTGGGCTTGCTTTGGAAACTGTTTGACTAGAGTACTGGAGAGGTAAG
CGGAATTCCTAGTGTAGCGGTGAAATGCGTAGATATTAGGAGGAACATCGGTGGCGAAGGCGGCTTACTGGACAGCAACT
GACGTTGAGGCTCGAAGGCGTGGGGAGCAAACAGGATTAGATACCCTGGTAGTCC
>t0002545_g-Y-6;size=14;
CCTACGGGGGGCAGCAGTGGGGGATATTGCACAATGGGCGAAAGCCTGATGCAGCGACGCCGCGTGAGTGAAGAAGTATT
TCGGTATGTAAAGCTCTATCAGCAGGGAAGAAAGACCTCGAAAGAGGGGATGACGGTACCTGAGTAAGAAGCCCCGGCTA
ACTACGTGCCAGCAGCCGCGGTAATACGTAGGGGGCAAGCGTTATCCGGATTTACTGGGTGTAAAGGGAGCGTAGACGGT
GTATCAAGTCTGAAGTGAAACCCCACGGCTCAACCGTGGGCTTGCTTTGGAAACTGGTAGACTAGAGTACTGGAGAGGTA
AGCGGAATTCCTGGTGTAGTAGTGAAATGCGTAGATATCAGGAAGAACATCAGTGGCGAAGGCGGCTTACTGGACAGCAA
CTGACGTTGAGGCTCGAAGGCGTGGGGAGCAAACAGGATTAGATACCCTAGTAGTCC
>t0001430_g-Y-6;size=14;
CCTACGGGGGGCTGCAGTGGGGAATATTGCACAATGGAGGAAACTCTGATGCAGCGACGCCGCGTGAGCGAAGAAGTATT
TCGGTATGTAAAGCTCTATCAGCAGGGAAGATAATGACGGTACCTGACTAAGAAGCTCCGGCTAAATACGTGCCAGCAGC
CGCGGTAATACGTATGGAGCAAGCGTTATCCGGATTTACTGGGTGTAAAGGGAGTGTAGGTGGCAAAGCAAGTCAGTAGT
GAAAATCCGGGGCTCAACCTCGGAACTGCTATTGAAACTGTTTAGCTAGAGTGCAGGAGAGGTAAGTGGAATTCCTAGTG
TAGCGGTGAAATGCGTAGATATTAGGAGGAACACCAGTGGCGAAGGCGGCTTACTGGACTGTAACTGACACTGAGGCTCG
AAAGCGTGGGGAGCAAACAGGATTAGATACCCTTGTAGTCC
>t0009864_g-Y-6;size=14;
CCTACGGGTGGCTGCAGTGGGGAATATTGGGCAATGGGCGAAAGCCTGACCCAGCAACGCCGCGTGAGGGAAGAAGGTCT
TCGGATTGTAAACCTCTGTCCTTGGTGACGAAGGAAGTGACGGTAGCCAAGGAGGAAGCCCCGGCTAACTACGTGCCAGC
AGCCGCGGTAATACGTAGGGGGCGAGCGTTGTCCGGAATTACTGGGCGTAAAGGGTGCGTAGGCGGTACTTTAAGTTGGA
TGTGAAATACCCGGGCTTAACTTGGGGGGTGCATCCAATACTGGAGAACTAGAGTGCAGGAGAGGGAAGCGGAATTCCTA
GTGTAGCGGTGAAATGCGTAGATATTAGGAGGAACACCAGTGGCGAAGGCGGCTTTCTGGACTGTAACTGACGCTGAGGC
ACGAAAGCGTGGGGAGCAAACAGGATTAGATACCCCAGTAGTCC
>t0004323_g-Y-6;size=14;
CCTACGGGAGGCTGCAGTGAGGAATATTGGTCAATGGACGGAAGTCTGAACCAGCCAAGTAGCGTGCAGGATGACGGCCC
TATGGGTTGTAAACTGCTTTTATCAGGGGATAAAGTGAGGTATGTATACCTTTTTGCATGTACCTGATGAATAAGGACCG
GCTAATTCCGTGCCAGCAGCCGCGGTAATACGGAAGGTCCGGGCGTTATCCGGATTTATTGGGTTTAAAGGGAGCGCAGG
CGGACAGTTAAGCGTGACGTGAAATGCAGCGGCTCAACCGTATGAAGTGCGTCGCGAACTGGCAGTCTTGAGTGAGTACG
ATGTAGGCGGAATTCGTGGTGTAGCGGTGAAATGCTTAGATATCACGAAGAACTCCGATTGCGAAGGCAGCCTACAAGTC
CTTTACTGACGCTAAAGCTCGAAGGTGCGGGTATCGAACAGGATTAGATACCCTAGTAGTCC
>t0011268_g-Y-6;size=14;
CCTACGGGCGGCAGCAGTGAGGAATATTGGTCAATGGGCGAGAGCCTGAACCAGCCAAGTAGCGTGCAGGATGACTGCCC
TATGGGTTGTAAACTGCTTTTATGCGGGAATAAAGTGCGGCACGTGTGCCGTTTTGTATGTACCGCATGAATAAGGACCG
GCTAATTCCGTGCCAGCAGCCGCGGTAATACGGAAGGTCCGGGCGTTATCCGGATTTATTGGGTTTAAAGGGAGCGCAGG
CTGGAGATTAAGCGTGCTGTGAAATGTACCGGCTCAACCGGTGACGTGCAGCGCGAACTGGTTTCCTTGAGTGAGTACGA
CGTCAGCGGAATTCGTGGTGTAGCGGTGAAATGCTTAGATATCACGAAGAACTCCGATTGCGAAGGCAGCTGACGAGTCC
TTTACTGACGCTAAAGCTCGAAAGTGCGGGTATCGAACAGGATTAGATACCCCAGTAGTCC
>t0000014_g-Y-6;size=14;
CCTACGGGGGGCTGCAGTGGGGAATATTGCACAATGGAGGAAACTCTGATGCAGCGACGCCGCGTGAGCGAAGAAGTATT
TCGGTATGTAAAGCTCTATCAGCAGGGAAGATAATGACGGTACCTGACTAAGAAGCTCCGGCTAAATACGTGCCAGCAGC
CGCGGTAATACGTATGGAGCAAGCGTTATCCGGATTTACTGGGTGTAAAGGGAGTGTAGGTGGCAAAGCAAGTCAGTAGT
GAAAATCCGGGGCTCAACCTCGGAACTGCTATTGAAACTGTTTAGCTAGAGTGCAGGAGAGGTAAGTGGAATTCCTAGTG
TAGCGGTGAAATGCGTAGATATTAGGAGGAACACCAGTGGCGAAGGCGGCTTACTGGACTGTAACTGACACTGAGGCTCG
AAAGCGTGGGGAGCAAACAGGATTAGATACCCTAGTAGTCC
>t0006655_g-Y-6;size=14;
CCTACGGGAGGCTGCAGTGAGGAATATTGGTCAATGGGCGAGAGCCTGAACCAGCCAAGTAGCGTGCAGGATGACGGCCC
TATGGGTTGTAAACTGCTTTTATACAGGGATAAAGTGCACCACGTGTGGTGTTTTGTAGGTACTGTATGAATAAGGACCG
GCTAATTCCGTGCCAGCAGCCGCGGTAATACGGAAGGTCCGGGCGTTATCCGGATTTATTGGGTTTAAAGGGAGCGCAGG
CCGATGGTTAAGCGTGACGTGAAATGTAGCCGCTCAACGGCTGAACTGCGTCGCGAACTGGCTATCTTGAGTGAGTTCGA
TGTTGGCGGAATTCGTGGTGTAGCGGTGAAATGCTTAGATATCACGAAGAACTCCGATTGCGAAGGCAGCCAACAAGGCC
TTTACTGACGCTAAAGCTCGAAGGTGCGGGTATCGAACAGGATTAGATACCCTAGTAGTCC
>t0000124_g-Y-6;size=14;
CCTACGGGTGGCTGCAGTGAGGAATATTGGTCAATGGGCGAGAGCCTGAACCAGCCAAGTAGCGTGCAGGATGACTGCCC
TATGGGTTGTAAACTGCTTTTATGCGGGAATAAAGTGCGGCACGTGTGCCGTTTTGTATGTACCGCATGAATAAGGACCG
GCTAATTCCGTGCCAGCAGCCGCGGTAATACGGAAGGTCCGGGCGTTATCCGGATTTATTGGGTTTAAAGGGAGCGCAGG
CTGGAGATTAAGCGTGCTGTGAAATGTACCGGCTCAACCGGTGACGTGCAGCGCGAACTGGTTTCCTTGAGTGAGTACGA
CGTCAGCGGAATTCGTGGTGTAGCGGTGAAATGCTTAGATATCACGAAGAACTCCGATTGCGAAGGCAGCTGACGAGTCC
TTTACTGACGCTAAAGCTCGAAAGTGCGGGTATCGAACAGGATTAGATACCCGGGTAGTCC
>t0005637_g-Y-6;size=14;
CCTACGGGGGGCAGCAGTGGGGAATATTGCACAATGGGCGAAAGCCTGATGCAGCGACGCCGCGTGAGCGAAGAAGTATT
TCGGTATGTAAAGCTCTATCAGCAGGGAAGATAATGACGGTACCTGACTAAGAAGCACCGGCTAAATACGTGCCAGCAGC
CGCGGTAATACGTATGGTGCAAGCGTTATCCGGATTTACTGGGTGTAAAGGGAGCGTAGGCGGTTTTACAAGTCTGATGT
GAAAGCCCGGGGCTCAACTCCGGTATTGCATTGGAAACTGTAGAACTAGAGTGTCGGAGGGGTAAGTGGAATTCCTAGTG
TAGCGGTGAAATGCGTAGATATTAGGAGGAACACCAGTGGCGAAGGCGGCTTACTGGACGATTACTGACGCTGAGGCTCG
AAAGCGTGGGGAGCAAACAGGATTAGATACCCCGGTAGTCC
>t0012952_g-Y-6;size=14;
CCTACGGGTGGCTGCAGTGGGGGATATTGCACAATGGGCGAAAGCCTGATGCAGCGACGCCGCGTGAGTGAAGAAGTATT
TCGGTATGTAAAGCTCTATCAGCAGGGAAGAAAGACCTCGAAAGAGGGGATGACGGTACCTGAGTAAGAAGCCCCGGCTA
ACTACGTGCCAGCAGCCGCGGTAATACGTAGGGGGCAAGCGTTATCCGGATTTACTGGGTGTAAAGGGAGCGTAGACGGT
GTATCAAGTCTGAAGTGAAACCCCACGGCTCAACCGTGGGCTTGCTTTGGAAACTGGTAGACTAGAGTACTGGAGAGGTA
AGCGGAATTCCTGGTGTAGTAGTGAAATGCGTAGATATCAGGAAGAACATCAGTGGCGAAGGCGGCTTACTGGACAGCAA
CTGACGTTGAGGCTCGAAGGCGTGGGGAGCAAACAGGATTAGATACCCTAGTAGTCC
>t0005255_g-Y-6;size=14;
CCTACGGGAGGCAGCAGTGAGGAATATTGGTCAATGGGCGAGAGCCTGAACCAGCCAAGTAGCGTGCAGGATGACTGCCC
TATGGGTTGTAAACTGCTTTTATGCGGGAATAAAGTGCGGCACGTGTGCCGTTTTGTATGTACCGCATGAATAAGGACCG
GCTAATTCCGTGCCAGCAGCCGCGGTAATACGGAAGGTCCGGGCGTTATCCGGATTTATTGGGTTTAAAGGGAGCGCAGG
CTGGAGATTAAGCGTGCTGTGAAATGTACCGGCTCAACCGGTGACGTGCAGCGCGAACTGGTTTCCTTGAGTGAGTACGA
CGTCAGCGGAATTCGTGGTGTAGCGGTGAAATGCTTAGATATCACGAAGAACTCCGATTGCGAAGGCAGCTGACGAGTCC
TTTACTGACGCTAAAGCTCGAAAGTGCGGGTATCGAACAGGATTAGATACCCTGGTAGTCC
>t0004881_g-Y-6;size=14;
CCTACGGGGGGCTGCAGTGGGGGATATTGCACAATGGAGGAAACTCTGATGCAGCGACGCCGCGTGAGTGAAGAAGTATT
TCGGTATGTAAAGCTCTATCAGCAGGGAAGATAATGACAGTACCTGACCAAGAAGCCCCGGCTAACTACGTGCCAGCAGC
CGCGGTAATACGTAGGGGGCAAGCGTTATCCGGATTTACTGGGTGTAAAGGGAGCGTAGACGGAATGTCAAGTCTGAAGT
GAAATCCCCGGGCTTAACCCGGGAACTGCTTTGGAAACTGGTATTCTTGAGTGTCGGAGAGGTAAGCGGAATTCCTGGTG
TAGTAGTGAAATGCGTAGATATCAGGAAGAACACCGGAGGCGAAGGCGGCTTACTGGACGATAACTGACGTTGAGGCTCG
AAAGCGTGGGGAGCAAACAGGATTAGATACCCTTGTAGTCC
>t0003882_g-Y-6;size=14;
CCTACGGGCGGCTGCAGTGGGGAATATTGCACAATGGGCGAAAGCCTGATGCAGCGACGCCGCGTGAGCGAAGAAGTATT
TCGGTATGTAAAGCTCTATCAGCAGGGAAGATAATGACGGTACCTGACTAAGAAGCACCGGCTAAATACGTGCCAGCAGC
CGCGGTAATACGTATGGTGCAAGCGTTATCCGGATTTACTGGGTGTAAAGGGAGCGTAGGCGGTTTTACAAGTCTGATGT
GAAAGCCCGCAGCTCAACTGCGGTATTGCATTGGAAACTGTAGAACTAGAGTGTCGGAGGGGTAAGTGGAATTCCTAGTG
TAGCGGTGAAATGCGTAGATATTAGGAGGAACACCAGTGGCGAAGGCGGCTTACTGGACGATTACTGACGCTGAGGCTCG
AAAGCGTGGGGAGCAAACAGGATTAGATACCCTAGTAGTCC
>t0015814_g-Y-6;size=13;
CCTACGGGGGGCTGCAGTGGGGAATATTGCACAATGGGCGAAAGCCTGATGCAGCGACGCCGCGTGAGCGAAGAAGTATT
TCGGTATGTAAAGCTCTATCAGCAGGGAAGATAATGACGGTACCTGACTAAGAAGCACCGGCTAAATACGTGCCAGCAGC
CGCGGTAATACGTATGGTGCAAGCGTTATCCGGATTTACTGGGTGTAAAGGGAGCGTAGGCGGTTTTACAAGTCTGATGT
GAAAGCCCGCAGCTCAACTGCGGTATTGCATTGGAAACTGTAGAACTAGAGTGTCGGAGGGGTAAGTGGAATTCCTAGTG
TAGCGGTGAAATGCGTAGATATTAGGAGGAACACCAGTGGCGAAGGCGGCTTACTGGACGATTACTGACGCTGAGGCTCG
AAAGCGTGGGGAGCAAACAGGATTAGATACCCTGGTAGTCC
>t0000477_g-Y-6;size=13;
CCTACGGGAGGCTGCAGTGAGGAATATTGGTCAATGGGCGAGAGCCTGAACCAGCCAAGTAGCGTGCAGGATGACGGCCC
TATGGGTTGTAAACTGCTTTTATACAGGGATAAAGTCGGGGACGCGTTCCCCGTTTGCAGGTACTGTATGAATAAGGACC
GGCTAATTCCGTGCCAGCAGCCGCGGTAATACGGAAGGTCCGGGCGTTATCCGGATTTATTGGGTTTAAAGGGAGCGCAG
GCCGATTATTAAGCGTGACGTGAAATGTGGATGCTCAACATCTGAACTGCGTCGCGAACTGGTGGTCTTGAGTGAGTTCG
ATGTGGGCGGAATTCGTGGTGTAGCGGTGAAATGCTTAGATATCACGAAGAACTCCGATTGCGAAGGCAGCCCACAAGGC
CTTTACTGACGCTAAAGCTCGAAGGTGCGGGTATCGAACAGGATTAGATACCCTAGTAGTCC
>t0000537_g-Y-6;size=13;
CCTACGGGGGGCTGCAGTGGGGGATATTGCACAATGGGCGAAAGCCTGATGCAGCGACGCCGCGTGAGTGAAGAAGTATT
TCGGTATGTAAAGCTCTATCAGCAGGGAAGAAAGACCTCGAAAGAGGGGATGACGGTACCTGAGTAAGAAGCCCCGGCTA
ACTACGTGCCAGCAGCCGCGGTAATACGTAGGGGGCAAGCGTTATCCGGATTTACTGGGTGTAAAGGGAGCGTAGACGGT
GTATCAAGTCTGAAGTGAAACCCCACGGCTCAACCGTGGGCTTGCTTTGGAAACTGGTAGACTAGAGTACTGGAGAGGTA
AGCGGAATTCCTGGTGTAGTAGTGAAATGCGTAGATATCAGGAAGAACATCAGTGGCGAAGGCGGCTTACTGGACAGCAA
CTGACGTTGAGGCTCGAAGGCGTGGGGAGCAAACAGGATTAGATACCCTTGTAGTCC
>t0015171_g-Y-6;size=13;
CCTACGGGCGGCTGCAGTGGGGAATATTGCACAATGGGCGAAAGCCTGATGCAGCGACGCCGCGTGAGCGAAGAAGTATT
TCGGTATGTAAAGCTCTATCAGCAGGGAAGATAATGACGGTACCTGACTAAGAAGCACCGGCTAAATACGTGCCAGCAGC
CGCGGTAATACGTATGGTGCAAGCGTTATCCGGATTTACTGGGTGTAAAGGGAGCGTAGGCGGTTTTACAAGTCTGATGT
GAAAGCCCGGGGCTCAACTCCGGTATTGCATTGGAAACTGTAGAACTAGAGTGTCGGAGGGGTAAGTGGAATTCCTAGTG
TAGCGGTGAAATGCGTAGATATTAGGAGGAACACCAGTGGCGAAGGCGGCTTACTGGACGATTACTGACGCTGAGGCTCG
AAAGCGTGGGGAGCAAACAGGATTAGATACCCGAGTAGTCC
>t0001411_g-Y-6;size=13;
CCTACGGGCGGCTGCAGTGAGGAATATTGGTCAATGGGCGAGAGCCTGAACCAGCCAAGTCGCGTGAAGGATGAAGGTTC
TATGGATTGTAAACTTCTTTTGTCCGAGGGTAAAAAAGGCCACGTGTGGCTTCTTGCAAGTATCGGACGAATAAGCATCG
GCTAACTCCGTGCCAGCAGCCGCGGTAATACGGAGGATGCGAGCGTTATCCGGATTTATTGGGTTTAAAGGGTGCGTAGG
TGGTTTGTTAAGTTTGTGGTGAAAGCGTGCGGCTCAACCGTACCAAGCCATGAAAACTGGCGAACTTGAGTGCAAACGAG
GTAGGCGGAATGTGATGTGTAGCGGTGAAATGCTTAGATATGTCACAGAACCCCGATTGCGAAGGCAGCTTACCAGCATG
CAACTGACACTGAGGCACGAAAGCGTGGGTATCAAACAGGATTAGATACCCTAGTAGTCC
>t0019995_g-Y-6;size=13;
CCTACGGGTGGCTGCAGTGAGGAATATTGGTCAATGGGCGAGAGCCTGAACCAGCCAAGTAGCGTGCAGGATGACGGCCC
TATGGGTTGTAAACTGCTTTTATGCGGGGATAAAGTGGGCTACGCGTAGCCCTTTGCAGGTACCGCATGAATAAGGACCG
GCTAATTCCGTGCCAGCAGCCGCGGTAATACGGAAGGTCCGGGCGTTATCCGGATTTATTGGGTTTAAAGGGAGCGCAGG
CTGATGATTAAGCGTGACGTGAAATGTAGCCGCTCAACGGCTGAACTGCGTCGCGAACTGGTTATCTTGAGTGAGTTCGA
TGTGGGCGGAATTCGTGGTGTAGCGGTGAAATGCTTAGATATCACGAAGAACTCCGATTGCGAAGGCAGCCCACAAGGCC
TTTACTGACGCTAAAGCTCGAAGGTGCGGGTATCGAACAGGATTAGATACCCTTGTAGTCC
>t0027226_g-Y-6;size=13;
CCTACGGGAGGCTGCAGTGGGGGATATTGCACAATGGGCGAAAGCCTGATGCAGCGACGCCGCGTGAGTGAAGAAGTATT
TCGGTATGTAAAGCTCTATCAGCAGGGAAGAAAGACCTCGAAAGAGGGGATGACGGTACCTGAGTAAGAAGCCCCGGCTA
ACTACGTGCCAGCAGCCGCGGTAATACGTAGGGGGCAAGCGTTATCCGGATTTACTGGGTGTAAAGGGAGCGTAGACGGT
GTATCAAGTCTGAAGTGAAACCCCACGGCTCAACCGTGGGCTTGCTTTGGAAACTGGTAGACTAGAGTACTGGAGAGGTA
AGCGGAATTCCTGGTGTAGTAGTGAAATGCGTAGATATCAGGAAGAACATCAGTGGCGAAGGCGGCTTACTGGACAGCAA
CTGACGTTGAGGCTCGAAGGCGTGGGGAGCAAACAGGATTAGATACCCTTGTAGTCC
>t0001498_g-Y-6;size=13;
CCTACGGGAGGCTGCAGTGAGGAATATTGGTCAATGGACGGAAGTCTGAACCAGCCAAGTAGCGTGCAGGATGACGGCCC
TATGGGTTGTAAACTGCTTTTTTAGGGGAATAAAGTTAGCCACGTGTGGTTATTTGCATGTACCCTACGAATAAGGACCG
GCTAATTCCGTGCCAGCAGCCGCGGTAATACGGAAGGTCCGGGCGTTATCCGGATTTATTGGGTTTAAAGGGAGCGCAGG
CCGTTTGGTAAGCGTGTTGTGAAATGTCCGGGCTCAACCTGGGCACTGCAGCGCGAACTGCCAGACTTGAGTGCACAGGA
AGCGGGCGGAATTCGTGGTGTAGCGGTGAAATGCTTAGATATCACGAAGAACTCCAATTGCGAAGGCAGCTCGCTGTAGT
GTTACTGACGCTAAAGCTCGAAAGTGCGGGTATCGAACAGGATTAGATACCCGAGTAGTCC
>t0015168_g-Y-6;size=13;
CCTACGGGGGGCTGCAGTGGGGAATCTTCCGCAATGGGCGAAAGCCTGACGGAGCAACGCCGCGTGAGTGAAGAAGGGTT
TCGGCTCGTAAAGCTCTGTTGACGGGGACGAATGTACGGAATGCGAATAGTTTTCTGTAATGACGGTACCCGTCGAGGAA
GCCACGGCTAACTACGTGCCAGCAGCCGCGGTAATACGTAGGTGGCGAGCGTTGTCCGGAATTATTGGGCGTAAAGGGAG
CGCAGGCGGGAAGGCAAGTCAGTCTTAAAAGTGCGGGGCTCAACCCCGTGATGGGATTGAAACTGTCTTTCTTGAGTGCA
GGAGAGGAAAGCGGAATTCCTAGTGTAGCGGTGAAATGCGTAGATATTAGGAGGAACACCAGTGGCGAAGGCGGCTTTCT
GGACTGTAACTGACGCTGAGGCTCGAAAGCGTGGGGAGCGAACAGGATTAGATACCCCAGTAGTCC
>t0015475_g-Y-6;size=13;
CCTACGGGGGGCTGCAGTGGGGAATTTTCCGCAATGGGCGAAAGCCTGACGGAGCAATGCCGCGTGGAGGTAGAAGGCCC
ACGGGTCGTGAACTTCTTTTCCCGGAGAAGAAGCAATGACGGTATCTGGGGAATAAGCATCGGCTAACTCTGTGCCAGCA
GCCGCGGTAAGACAGAGGATGCAAGCGTTATCCGGAATGATTGGGCGTAAAGCGTCTGTAGGTGGCTTTTTAAGTCCGCC
GTCAAATCCCAGGGCTCAACCCTGGACAGGCGGTGGAAACTACCAAGCTGGAGTACGGTAGGGGCAGAGGGAATTTCCGG
TGGAGCGGTGAAATGCGTAGAGATCGGAAAGAACACCAACGGCGAAAGCACTCTGCTGGGCCGACACTGACACTGAGAGA
CGAAAGCTAGGGGAGCGAATGGGATTAGATACCCCAGTAGTCC
>t0005365_g-Y-6;size=13;
CCTACGGGGGGCTGCAGTGGGGAATATTGCACAATGGGCGAAAGCCTGATGCAGCGACGCCGCGTGAGCGAAGAAGTATT
TCGGTATGTAAAGCTCTATCAGCAGGGAAGATAATGACGGTACCTGACTAAGAAGCACCGGCTAAATACGTGCCAGCAGC
CGCGGTAATACGTATGGTGCAAGCGTTATCCGGATTTACTGGGTGTAAAGGGAGCGTAGGCGGTTTTACAAGTCTGATGT
GAAAGCCCGCAGCTCAACTGCGGTATTGCATTGGAAACTGTAGAACTAGAGTGTCGGAGGGGTAAGTGGAATTCCTAGTG
TAGCGGTGAAATGCGTAGATATTAGGAGGAACACCAGTGGCGAAGGCGGCTTACTGGACGATTACTGACGCTGAGGCTCG
AAAGCGTGGGGAGCAAACAGGATTAGATACCCCAGTAGTCC
>t0000989_g-Y-6;size=13;
CCTACGGGTGGCTGCAGTGAGGAATATTGGTCAATGGGCGAGAGCCTGAACCAGCCAAGTAGCGTGCAGGACGACGGCCC
TATGGGTTGTAAACTGCTTTTATATAGGGATAAAGTCGGGGACGCGTTCCCCGTTTGCAGGTACTGTATGAATAAGGACC
GGCTAATTCCGTGCCAGCAGCCGCGGTAATACGGAAGGTCCGGGCGTTATCCGGATTTATTGGGTTTAAAGGGAGCGCAG
GCCGATTATTAAGCGTGACGTGAAATGTAGATGCTCAACATCTGAACTGCGTCGCGAACTGGTAGTCTTGAGTGAGTTCG
ATGTGGGCGGAATTCGTGGTGTAGCGGTGAAATGCTTAGATATCACGAAGAACTCCGATTGCGAAGGCAGCCCACAAGGC
CTTTACTGACGCTAAAGCTCGAAGGTGCGGGTATCGAACAGGATTAGATACCCTAGTAGTCC
>t0000021_g-Y-6;size=13;
CCTACGGGCGGCTGCAGTGGGGAATATTGCACAATGGGCGAAAGCCTGATGCAGCGACGCCGCGTGAGCGAAGAAGTATT
TCGGTATGTAAAGCTCTATCAGCAGGGAAGATAATGACGGTACCTGACTAAGAAGCACCGGCTAAATACGTGCCAGCAGC
CGCGGTAATACGTATGGTGCAAGCGTTATCCGGATTTACTGGGTGTAAAGGGAGCGTAGGCGGTTTTACAAGTCTGATGT
GAAAGCCCGGGGCTCAACTCCGGTATTGCATTGGAAACTGTAGAACTAGAGTGTCGGAGGGGTAAGTGGAATTCCTAGTG
TAGCGGTGAAATGCGTAGATATTAGGAGGAACACCAGTGGCGAAGGCGGCTTACTGGACGATTACTGACGCTGAGGCTCG
AAAGCGTGGGGAGCAAACAGGATTAGATACCCGGGTAGTCC
>t0010292_g-Y-6;size=13;
CCTACGGGGGGCTGCAGTGAGGAATATTGGTCAATGGGCGAGAGCCTGAACCAGCCAAGTAGCGTGCAGGATGACGGCCC
TATGGGTTGTAAACTGCTTTTATGCGGGGATAAAGTGGGCTACGCGTAGCCCTTTGCAGGTACCGCATGAATAAGGACCG
GCTAATTCCGTGCCAGCAGCCGCGGTAATACGGAAGGTCCGGGCGTTATCCGGATTTATTGGGTTTAAAGGGAGCGCAGG
CTGATGATTAAGCGTGACGTGAAATGTAGCCGCTCAACGGCTGAACTGCGTCGCGAACTGGTTATCTTGAGTGAGTTCGA
TGTGGGCGGAATTCGTGGTGTAGCGGTGAAATGCTTAGATATCACGAAGAACTCCGATTGCGAAGGCAGCCCACAAGGCC
TTTACTGACGCTAAAGCTCGAAGGTGCGGGTATCGAACAGGATTAGATACCCTTGTAGTCC
>t0000633_g-Y-6;size=13;
CCTACGGGGGGCAGCAGTGAGGAATATTGGTCAATGGGCGAGAGCCTGAACCAGCCAAGTAGCGTGCAGGATGACTGCCC
TATGGGTTGTAAACTGCTTTTATGCGGGAATAAAGTGCGGCACGTGTGCCGTTTTGTATGTACCGCATGAATAAGGACCG
GCTAATTCCGTGCCAGCAGCCGCGGTAATACGGAAGGTCCGGGCGTTATCCGGATTTATTGGGTTTAAAGGGAGCGCAGG
CTGGAGATTAAGCGTGCTGTGAAATGTACCGGCTCAACCGGTGACGTGCAGCGCGAACTGGTTTCCTTGAGTGAGTACGA
CGTCAGCGGAATTCGTGGTGTAGCGGTGAAATGCTTAGATATCACGAAGAACTCCGATTGCGAAGGCAGCTGACGAGTCC
TTTACTGACGCTAAAGCTCGAAAGTGCGGGTATCGAACAGGATTAGATACCCGGGTAGTCC
>t0019927_g-Y-6;size=13;
CCTACGGGAGGCAGCAGTGGGGAATATTGCACAATGGGCGAAAGCCTGATGCAGCGACGCCGCGTGAGCGAAGAAGTATT
TCGGTATGTAAAGCTCTATCAGCAGGGAAGATAATGACGGTACCTGACTAAGAAGCACCGGCTAAATACGTGCCAGCAGC
CGCGGTAATACGTATGGTGCAAGCGTTATCCGGATTTACTGGGTGTAAAGGGAGCGTAGGCGGTTTTACAAGTCTGATGT
GAAAGCCCGGGGCTCAACTCCGGTATTGCATTGGAAACTGTAGAACTAGAGTGTCGGAGGGGTAAGTGGAATTCCTAGTG
TAGCGGTGAAATGCGTAGATATTAGGAGGAACACCAGTGGCGAAGGCGGCTTACTGGACGATTACTGACGCTGAGGCTCG
AAAGCGTGGGGAGCAAACAGGATTAGATACCCTAGTAGTCC
>t0000248_g-Y-6;size=13;
CCTACGGGAGGCTGCAGTGAGGAATATTGGTCAATGGACGGAAGTCTGAACCAGCCAAGTAGCGTGCAGGATGACGGCCC
TATGGGTTGTAAACTGCTTTTTTAGGGGAATAAAGTTAGCCACGTGTGGTTATTTGCATGTACCCTACGAATAAGGACCG
GCTAATTCCGTGCCAGCAGCCGCGGTAATACGGAAGGTCCGGGCGTTATCCGGATTTATTGGGTTTAAAGGGAGCGCAGG
CCGTTTGGTAAGCGTGTTGTGAAATGTCCGGGCTCAACCTGGGCACTGCAGCGCGAACTGCCAGACTTGAGTGCACAGGA
AGCGGGCGGAATTCGTGGTGTAGCGGTGAAATGCTTAGATATCACGAAGAACTCCAATTGCGAAGGCAGCTCGCTGTAGT
GTTACTGACGCTAAAGCTCGAAAGTGCGGGTATCGAACAGGATTAGATACCCTAGTAGTCC
>t0011325_g-Y-6;size=13;
CCTACGGGCGGCAGCAGTGAGGAATATTGGTCAATGGGCGAGAGCCTGAACCAGCCAAGTAGCGTGCAGGACGACTGCCC
TATGGGTTGTAAACTGCTTTTATGCGGGAATAAAGTGAGGCACGTGTGCCTTTTTGTATGTACCGCATGAATAAGGACCG
GCTAATTCCGTGCCAGCAGCCGCGGTAATACGGAAGGTCCGGGCGTTATCCGGATTTATTGGGTTTAAAGGGAGCGCAGG
CTGGAGATTAAGCGTGCTGTGAAATGTACCGGCTCAACCGGTGACGTGCAGCGCGAACTGGTTTCCTTGAGTGAGTACGA
CGTCAGCGGAATTCGTGGTGTAGCGGTGAAATGCTTAGATATCACGAAGAACTCCGATTGCGAAGGCAGCTGACGAGTCC
TTTACTGACGCTAAAGCTCGAAAGTGCGGGTATCGAACAGGATTAGATACCCGTGTAGTCC
>t0017223_g-Y-6;size=13;
CCTACGGGGGGCTGCAGTAGGGAATATTGGGCAATGGAGGCAACTCTGACCCAGCCATGCCGCGTGAAGGAAGACGGCCC
TATGGGTTGTAAACTTCTTTTGCCGCAGAGTAAACCCGGTCACGTGTGGCCGGCTGAGAGTATGCGGCGAATAAGTATCG
GCTAACTCCGTGCCAGCAGCCGCGGTAATACGGAGGATACGAGCGTTATCCGGATTTATTGGGTTTAAAGGGTGCGCAGG
CGGACCGTTAAGTCAGGGGTGAAAAGTTCGGGCTCAACCTGAATCGTGCCTTTGATACTGGCGGACTAGAGTGCGATAGG
CGTGGCCGGAATGTGGTGTGTAGCGGTGAAATGCTTAGATATGCCACAGAACACCGATCGAGAAGTCAGGTCACGAGTTC
GCAACTGACGCTCATGCACGAAAGCGTGGGGATCAAACAGGATTAGATACCCCAGTAGTCC
>t0009099_g-Y-6;size=13;
CCTACGGGCGGCTGCAGTGAGGAATATTGGTCAATGGGCGAGAGCCTGAACCAGCCAAGTAGCGTGCAGGATGACTGCCC
TATGGGTTGTAAACTGCTTTTATGCGGGAATAAAGTGCGGCACGTGTGCCGTTTTGTATGTACCGCATGAATAAGGACCG
GCTAATTCCGTGCCAGCAGCCGCGGTAATACGGAAGGTCCGGGCGTTATCCGGATTTATTGGGTTTAAAGGGAGCGCAGG
CTGGAGATTAAGCGTGCTGTGAAATGTACCGGCTCAACCGGTGACGTGCAGCGCGAACTGGTTTCCTTGAGTGAGTACGA
CGTCAGCGGAATTCGTGGTGTAGCGGTGAAATGCTTAGATATCACGAAGAACTCCGATTGCGAAGGCAGCTGACGAGTCC
TTTACTGACGCTAAAGCTCGAAAGTGCGGGTATCGAACAGGATTAGATACCCGTGTAGTCC
>t0006882_g-Y-6;size=13;
CCTACGGGGGGCTGCAGTGGGGAATCTTCCGCAATGGGCGAAAGCCTGACGGAGCAACGCCGCGTGAGTGAAGAAGGTCT
TCGGATCGTAAAGCTCTGTCGAAGGGGACGAACGTGGGTTCTATCAACAACGGAACCTAATGACGGTACCTTTCAAGAAA
GCCACGGCTAACTACGTGCCAGCAGCCGCGGTAATACGTAGGTGGCGAGCGTTGTCCGGAATCATTGGGCGTAAAGGGAG
CGCAGGCGGGAAATTAAGTCTATCTTAAAAGTTCGGGGCTCAACCCCGTGATGGGATGGAAACTAATTTTCTTGAGTGCA
GGAGAGGAAAGCGGAATTCCTAGTGTAGCGGTGAAATGCGTAGATATTAGGAGGAACACCAGTGGCGAAGGCGGCTTTCT
GGACTGTAACTGACGCTGAGGCTCGAAAGCGTGGGGAGCGAACAGGATTAGATACCCTAGTAGTCC
>t0008108_g-Y-6;size=13;
CCTACGGGTGGCTGCAGTGGGGGATATTGCACAATGGAGGAAACTCTGATGCAGCGACGCCGCGTGAGTGAAGAAGTATT
TCGGTATGTAAAGCTCTATCAGCAGGGAAGAAAGACTCGAAAGAGAGATGACGGTACCTGAGTAAGAAGCCCCGGCTAAC
TACGTGCCAGCAGCCGCGGTAATACGTAGGGGGCAAGCGTTATCCGGATTTACTGGGTGTAAAGGGAGCGCAGACGGTCA
AGCAAGTCTGAAGTGAAACCCCACGGCTCAACCGTGGGCTTGCTTTGGAAACTGTTTGACTAGAGTACTGGAGAGGTAAG
CGGAATTCCTAGTGTAGCGGTGAAATGCGTAGATATTAGGAGGAACATCGGTGGCGAAGGCGGCTTACTGGACAGCAACT
GACGTTGAGGCTCGAAGGCGTGGGGAGCAAACAGGATTAGATACCCTAGTAGTCC
>t0003480_g-Y-6;size=13;
CCTACGGGGGGCTGCAGTGGGGGATATTGCACAATGGGCGAAAGCCTGATGCAGCGACGCCGCGTGAGTGAAGAAGTATT
TCGGTATGTAAAGCTCTATCAGCAGGGAAGAAAGACCTCGAAAGAGGGGATGACGGTACCTGAGTAAGAAGCCCCGGCTA
ACTACGTGCCAGCAGCCGCGGTAATACGTAGGGGGCAAGCGTTATCCGGATTTACTGGGTGTAAAGGGAGCGTAGACGGT
GTATCAAGTCTGAAGTGAAACCCCACGGCTCAACCGTGGGCTTGCTTTGGAAACTGGTAGACTAGAGTACTGGAGAGGTA
AGCGGAATTCCTGGTGTAGTAGTGAAATGCGTAGATATCAGGAAGAACATCAGTGGCGAAGGCGGCTTACTGGACAGCAA
CTGACGTTGAGGCTCGAAGGCGTGGGGAGCAAACAGGATTAGATACCCTAGTAGTCC
>t0013287_g-Y-6;size=13;
CCTACGGGGGGCTGCAGTGAGGAATATTGGTCAATGGGCGAGAGCCTGAACCAGCCAAGTAGCGTGCAGGATGACGGCCC
TATGGGTTGTAAACTGCTTTTATGCGGGGATAAAGTGGGCTACGCGTAGCCCTTTGCAGGTACCGCATGAATAAGGACCG
GCTAATTCCGTGCCAGCAGCCGCGGTAATACGGAAGGTCCGGGCGTTATCCGGATTTATTGGGTTTAAAGGGAGCGCAGG
CTGATGATTAAGCGTGACGTGAAATGTAGCCGCTCAACGGCTGAACTGCGTCGCGAACTGGTTATCTTGAGTGAGTTCGA
TGTGGGCGGAATTCGTGGTGTAGCGGTGAAATGCTTAGATATCACGAAGAACTCCGATTGCGAAGGCAGCCCACAAGGCC
TTTACTGACGCTAAAGCTCGAAGGTGCGGGTATCGAACAGGATTAGATACCCCAGTAGTCC
>t0006530_g-Y-6;size=13;
CCTACGGGTGGCAGCAGTGAGGAATATTGGTCAATGGGCGAGAGCCTGAACCAGCCAAGTAGCGTGCAGGACGACTGCCC
TATGGGTTGTAAACTGCTTTTATGCGGGAATAAAGTGAGGCACGTGTGCCTTTTTGTATGTACCGCATGAATAAGGACCG
GCTAATTCCGTGCCAGCAGCCGCGGTAATACGGAAGGTCCGGGCGTTATCCGGATTTATTGGGTTTAAAGGGAGCGCAGG
CTGGAGATTAAGCGTGCTGTGAAATGTACCGGCTCAACCGGTGACGTGCAGCGCGAACTGGTTTCCTTGAGTGAGTACGA
CGTCAGCGGAATTCGTGGTGTAGCGGTGAAATGCTTAGATATCACGAAGAACTCCGATTGCGAAGGCAGCTGACGAGTCC
TTTACTGACGCTAAAGCTCGAAAGTGCGGGTATCGAACAGGATTAGATACCCTTGTAGTCC
>t0004946_g-Y-6;size=13;
CCTACGGGCGGCAGCAGTGGGGAATATTGCACAATGGGCGAAAGCCTGATGCAGCGACGCCGCGTGAGCGAAGAAGTATT
TCGGTATGTAAAGCTCTATCAGCAGGGAAGATAATGACGGTACCTGACTAAGAAGCACCGGCTAAATACGTGCCAGCAGC
CGCGGTAATACGTATGGTGCAAGCGTTATCCGGATTTACTGGGTGTAAAGGGAGCGTAGGCGGTTTTACAAGTCTGATGT
GAAAGCCCGGGGCTCAACTCCGGTATTGCATTGGAAACTGTAGAACTAGAGTGTCGGAGGGGTAAGTGGAATTCCTAGTG
TAGCGGTGAAATGCGTAGATATTAGGAGGAACACCAGTGGCGAAGGCGGCTTACTGGACGATTACTGACGCTGAGGCTCG
AAAGCGTGGGGAGCAAACAGGATTAGATACCCGAGTAGTCC
>t0005754_g-Y-6;size=13;
CCTACGGGGGGCTGCAGTGGGGAATATTGGGCAATGGGGGAAACCCTGACCCAGCAACGCCGCGTGAAGGAAGAAGGCTT
TCGGGTTGTAAACTTCTTTTACCAGGGACGAAGGACGTGACGGTACCTGGAGAAAAAGCCACGGCTAACTACGTGCCAGC
AGCCGCGGTAATACGTAGGTGGCAAGCGTTGTCCGGATTTACTGGGTGTAAAGGGCGTGTAGGCGGAGCGGCAAGTCAGA
AGTGAAATCTCCGGGCTTAACCCGGAAACTGCTTTTGAAACTGTCGCCCTTGAGTATCGGAGAGGCAGGCGGAATTCCTA
GTGTAGCGGTGAAATGCGTAGATATTAGGAGGAACACCAGTGGCGAAGGCGGCCTGCTGGACGACAACTGACGCTGAGGC
GCGAAAGCGTGGGGAGCAAACAGGATTAGATACCCCAGTAGTCC
>t0003966_g-Y-6;size=13;
CCTACGGGAGGCAGCAGTAGGGAATATTGGGCAATGGAGGCAACTCTGACCCAGCCATGCCGCGTGAAGGAAGACGGCCC
TATGGGTTGTAAACTTCTTTTGCCGCAGAGTAAACCCGGTCACGTGTGGCCGGCTGAGAGTATGCGGCGAATAAGTATCG
GCTAACTCCGTGCCAGCAGCCGCGGTAATACGGAGGATACGAGCGTTATCCGGATTTATTGGGTTTAAAGGGTGCGCAGG
CGGACCGTTAAGTCAGGGGTGAAAAGTTCGGGCTCAACCTGAATCGTGCCTTTGATACTGGCGGACTAGAGTGCGATAGG
CGTGGCCGGAATGTGGTGTGTAGCGGTGAAATGCTTAGATATGCCACAGAACACCGATCGAGAAGTCAGGTCACGAGTTC
GCAACTGACGCTCATGCACGAAAGCGTGGGGATCAAACAGGATTAGATACCCGAGTAGTCC
>t0006299_g-Y-6;size=13;
CCTACGGGGGGCTGCAGTGAGGAATATTGGTCAATGGACGGAAGTCTGAACCAGCCAAGTAGCGTGCAGGATGACGGCCC
TATGGGTTGTAAACTGCTTTTTTAGGGGAATAAAGTTAGCCACGTGTGGTTATTTGCATGTACCCTACGAATAAGGACCG
GCTAATTCCGTGCCAGCAGCCGCGGTAATACGGAAGGTCCGGGCGTTATCCGGATTTATTGGGTTTAAAGGGAGCGCAGG
CCGTTTGGTAAGCGTGTTGTGAAATGTCCGGGCTCAACCTGGGCACTGCAGCGCGAACTGCCAGACTTGAGTGCACAGGA
AGCGGGCGGAATTCGTGGTGTAGCGGTGAAATGCTTAGATATCACGAAGAACTCCAATTGCGAAGGCAGCTCGCTGTAGT
GTTACTGACGCTAAAGCTCGAAAGTGCGGGTATCGAACAGGATTAGATACCCTAGTAGTCC
>t0003458_g-Y-6;size=13;
CCTACGGGCGGCTGCAGTGGGGAATATTGCACAATGGGCGAAAGCCTGATGCAGCGACGCCGCGTGAGCGAAGAAGTATT
TCGGTATGTAAAGCTCTATCAGCAGGGAAGATAATGACGGTACCTGACTAAGAAGCACCGGCTAAATACGTGCCAGCAGC
CGCGGTAATACGTATGGTGCAAGCGTTATCCGGATTTACTGGGTGTAAAGGGAGCGTAGGCGGTTTTACAAGTCTGATGT
GAAAGCCCGGGGCTCAACTCCGGTATTGCATTGGAAACTGTAGAACTAGAGTGTCGGAGGGGTAAGTGGAATTCCTAGTG
TAGCGGTGAAATGCGTAGATATTAGGAGGAACACCAGTGGCGAAGGCGGCTTACTGGACGATTACTGACGCTGAGGCTCG
AAAGCGTGGGGAGCAAACAGGATTAGATACCCTGGTAGTCC
>t0003861_g-Y-6;size=13;
CCTACGGGGGGCTGCAGTGAGGAATATTGGTCAATGGGCGAGAGCCTGAACCAGCCAAGTAGCGTGCAGGACGACGGCCC
TATGGGTTGTAAACTGCTTTTATACAGGGATAAAGTCGGGGACGCGTTCCCCGTTTGCAGGTACTGTATGAATAAGGACC
GGCTAATTCCGTGCCAGCAGCCGCGGTAATACGGAAGGTCCGGGCGTTATCCGGATTTATTGGGTTTAAAGGGAGCGCAG
GCCGATTATTAAGCGTGACGTGAAATGTAGATGCTCAACATCTGAACTGCGTCGCGAACTGGTAGTCTTGAGTGAGTTCG
ATGTGGGCGGAATTCGTGGTGTAGCGGTGAAATGCTTAGATATCACGAAGAACTCCGATTGCGAAGGCAGCCCACAAGGC
CTTTACTGACGCTAAAGCTCGAAGGTGCGGGTATCGAACAGGATTAGATACCCTAGTAGTCC
>t0010034_g-Y-6;size=13;
CCTACGGGTGGCTGCAGTGAGGAATATTGGTCAATGGGCGAGAGCCTGAACCAGCCAAGTAGCGTGCAGGATGACTGCCC
TATGGGTTGTAAACTGCTTTTATGCGGGAATAAAGTGCGGCACGTGTGCCGTTTTGTATGTACCGCATGAATAAGGACCG
GCTAATTCCGTGCCAGCAGCCGCGGTAATACGGAAGGTCCGGGCGTTATCCGGATTTATTGGGTTTAAAGGGAGCGCAGG
CTGGAGATTAAGCGTGCTGTGAAATGTACCGGCTCAACCGGTGACGTGCAGCGCGAACTGGTTTCCTTGAGTGAGTACGA
CGTCAGCGGAATTCGTGGTGTAGCGGTGAAATGCTTAGATATCACGAAGAACTCCGATTGCGAAGGCAGCTGACGAGTCC
TTTACTGACGCTAAAGCTCGAAAGTGCGGGTATCGAACAGGATTAGATACCCCGGTAGTCC
>t0006195_g-Y-6;size=13;
CCTACGGGCGGCAGCAGTGGGGAATATTGCACAATGGGCGAAAGCCTGATGCAGCGACGCCGCGTGAGCGAAGAAGTATT
TCGGTATGTAAAGCTCTATCAGCAGGGAAGATAATGACGGTACCTGACTAAGAAGCACCGGCTAAATACGTGCCAGCAGC
CGCGGTAATACGTATGGTGCAAGCGTTATCCGGATTTACTGGGTGTAAAGGGAGCGTAGGCGGTTTTACAAGTCTGATGT
GAAAGCCCGGGGCTCAACTCCGGTATTGCATTGGAAACTGTAGAACTAGAGTGTCGGAGGGGTAAGTGGAATTCCTAGTG
TAGCGGTGAAATGCGTAGATATTAGGAGGAACACCAGTGGCGAAGGCGGCTTACTGGACGATTACTGACGCTGAGGCTCG
AAAGCGTGGGGAGCAAACAGGATTAGATACCCCAGTAGTCC
>t0008566_g-Y-6;size=13;
CCTACGGGCGGCTGCAGTGAGGAATATTGGTCAATGGGCGAGAGCCTGAACCAGCCAAGTAGCGTGCAGGATGACTGCCC
TATGGGTTGTAAACTGCTTTTATGCGGGAATAAAGTGCGGCACGTGTGCCGTTTTGTATGTACCGCATGAATAAGGACCG
GCTAATTCCGTGCCAGCAGCCGCGGTAATACGGAAGGTCCGGGCGTTATCCGGATTTATTGGGTTTAAAGGGAGCGCAGG
CTGGAGATTAAGCGTGCTGTGAAATGTACCGGCTCAACCGGTGACGTGCAGCGCGAACTGGTTTCCTTGAGTGAGTACGA
CGTCAGCGGAATTCGTGGTGTAGCGGTGAAATGCTTAGATATCACGAAGAACTCCGATTGCGAAGGCAGCTGACGAGTCC
TTTACTGACGCTAAAGCTCGAAAGTGCGGGTATCGAACAGGATTAGATACCCTGGTAGTCC
>t0008694_g-Y-6;size=13;
CCTACGGGAGGCTGCAGTGGGGAATATTGCACAATGGGCGAAAGCCTGATGCAGCGACGCCGCGTGAGCGAAGAAGTATT
TCGGTATGTAAAGCTCTATCAGCAGGGAAGATAATGACGGTACCTGACTAAGAAGCACCGGCTAAATACGTGCCAGCAGC
CGCGGTAATACGTATGGTGCAAGCGTTATCCGGATTTACTGGGTGTAAAGGGAGCGTAGGCGGTTTTACAAGTCTGATGT
GAAAGCCCGGGGCTCAACTCCGGTATTGCATTGGAAACTGTAGAACTAGAGTGTCGGAGGGGTAAGTGGAATTCCTAGTG
TAGCGGTGAAATGCGTAGATATTAGGAGGAACACCAGTGGCGAAGGCGGCTTACTGGACGATTACTGACGCTGAGGCTCG
AAAGCGTGGGGAGCAAACAGGATTAGATACCCGTGTAGTCC
>t0005330_g-Y-6;size=13;
CCTACGGGGGGCTGCAGTGAGGAATATTGGTCAATGGGCGAGAGCCTGAACCAGCCAAGTAGCGTGCAGGATGACGGCCC
TATGGGTTGTAAACTGCTTTTATACAGGGATAAAGTCGGGGACGCGTTCCCCGTTTGCAGGTACTGTATGAATAAGGACC
GGCTAATTCCGTGCCAGCAGCCGCGGTAATACGGAAGGTCCGGGCGTTATCCGGATTTATTGGGTTTAAAGGGAGCGCAG
GCCGATTATTAAGCGTGACGTGAAATGTGGATGCTCAACATCTGAACTGCGTCGCGAACTGGTGGTCTTGAGTGAGTTCG
ATGTGGGCGGAATTCGTGGTGTAGCGGTGAAATGCTTAGATATCACGAAGAACTCCGATTGCGAAGGCAGCCCACAAGGC
CTTTACTGACGCTAAAGCTCGAAGGTGCGGGTATCGAACAGGATTAGATACCCGAGTAGTCC
>t0004290_g-Y-6;size=13;
CCTACGGGGGGCTGCAGTGAGGAATATTGGTCAATGGGCGAGAGCCTGAACCAGCCAAGTAGCGTGCAGGATGACGGCCC
TATGGGTTGTAAACTGCTTTTATGCGGGGATAAAGTGGGCTACGCGTAGCCCTTTGCAGGTACCGCATGAATAAGGACCG
GCTAATTCCGTGCCAGCAGCCGCGGTAATACGGAAGGTCCGGGCGTTATCCGGATTTATTGGGTTTAAAGGGAGCGCAGG
CTGATGATTAAGCGTGACGTGAAATGTAGCCGCTCAACGGCTGAACTGCGTCGCGAACTGGTTATCTTGAGTGAGTTCGA
TGTGGGCGGAATTCGTGGTGTAGCGGTGAAATGCTTAGATATCACGAAGAACTCCGATTGCGAAGGCAGCCCACAAGGCC
TTTACTGACGCTAAAGCTCGAAGGTGCGGGTATCGAACAGGATTAGATACCCGAGTAGTCC
>t0008067_g-Y-6;size=12;
CCTACGGGTGGCTGCAGTGGGGAATATTGCACAATGGGCGAAAGCCTGATGCAGCGACGCCGCGTGAGCGAAGAAGTATT
TCGGTATGTAAAGCTCTATCAGCAGGGAAGATAATGACGGTACCTGACTAAGAAGCACCGGCTAAATACGTGCCAGCAGC
CGCGGTAATACGTATGGTGCAAGCGTTATCCGGATTTACTGGGTGTAAAGGGAGCGTAGGCGGTTTTACAAGTCTGATGT
GAAAGCCCGGGGCTCAACTCCGGTATTGCATTGGAAACTGTAGAACTAGAGTGTCGGAGGGGTAAGTGGAATTCCTAGTG
TAGCGGTGAAATGCGTAGATATTAGGAGGAACACCAGTGGCGAAGGCGGCTTACTGGACGATTACTGACGCTGAGGCTCG
AAAGCGTGGGGAGCAAACAGGATTAGATACCCCTGTAGTCC
>t0002607_g-Y-6;size=12;
CCTACGGGAGGCTGCAGTGGGGAATATTGCACAATGGAGGGAACTCTGATGCAGCGACGCCGCGTGAGTGACGAAGTGTT
TCGGCATGTAAAGCTCTATCAGCAGGGAAGAAAGTGACGGTACCTGACCAAGAAGCCCCGGCTAACTACGTGCCAGCAGC
CGCGGTAATACGTAGGGGGCAAGCGTTATCCGGATTTACTGGGTGTAAAGGGAGCGCAGGCGGCTGCGCAAGTCAGAAGT
GAAACCCCCCGGCTCAACTGGGGGCATGCTTTTGAAACTGCGAGGCTGGAGTGCTGGAGGGGTAAGCGGAATTCCTGGTG
TAGCGGTGAAATGCGTAGATATCAGGAAGAACACCGGTGGCGAAGGCGGCTTACTGGACAGCAACTGACGCTGAGGCTCG
AAGGCGTGGGGAGCAAACAGGATTAGATACCCCAGTAGTCC
>t0007860_g-Y-6;size=12;
CCTACGGGGGGCAGCAGTGGGGAATATTGCACAATGGGCGAAAGCCTGATGCAGCGACGCCGCGTGAGCGAAGAAGTATT
TCGGTATGTAAAGCTCTATCAGCAGGGAAGATAATGACGGTACCTGACTAAGAAGCACCGGCTAAATACGTGCCAGCAGC
CGCGGTAATACGTATGGTGCAAGCGTTATCCGGATTTACTGGGTGTAAAGGGAGCGTAGGCGGTTTTACAAGTCTGATGT
GAAAGCCCGGGGCTCAACTCCGGTATTGCATTGGAAACTGTAGAACTAGAGTGTCGGAGGGGTAAGTGGAATTCCTAGTG
TAGCGGTGAAATGCGTAGATATTAGGAGGAACACCAGTGGCGAAGGCGGCTTACTGGACGATTACTGACGCTGAGGCTCG
AAAGCGTGGGGAGCAAACAGGATTAGATACCCCTGTAGTCC
>t0009261_g-Y-6;size=12;
CCTACGGGTGGCTGCAGTGGGGAATATTGGGCAATGGGCGAAAGCCTGACCCAGCAACGCCGCGTGAGGGAAGAAGGTCT
TCGGATTGTAAACCTCTGTCCTTGGTGACGAAGGAAGTGACGGTAGCCAAGGAGGAAGCCCCGGCTAACTACGTGCCAGC
AGCCGCGGTAATACGTAGGGGGCGAGCGTTGTCCGGAATTACTGGGCGTAAAGGGTGCGTAGGCGGTACTTTAAGTTGGA
TGTGAAATACCCGGGCTTAACTTGGGGGGTGCATCCAATACTGGAGAACTAGAGTGCAGGAGAGGGAAGCGGAATTCCTA
GTGTAGCGGTGAAATGCGTAGATATTAGGAGGAACACCAGTGGCGAAGGCGGCTTTCTGGACTGTAACTGACGCTGAGGC
ACGAAAGCGTGGGGAGCAAACAGGATTAGATACCCTAGTAGTCC
>t0027798_g-Y-6;size=12;
CCTACGGGAGGCTGCAGTGGGGAATATTGCACAATGGGCGAAAGCCTGATGCAGCGACGCCGCGTGAGCGAAGAAGTATT
TCGGTATGTAAAGCTCTATCAGCAGGGAAGATAATGACGGTACCTGACTAAGAAGCACCGGCTAAATACGTGCCAGCAGC
CGCGGTAATACGTATGGTGCAAGCGTTATCCGGATTTACTGGGTGTAAAGGGAGCGTAGGCGGTTTTACAAGTCTGATGT
GAAAGCCCGCAGCTCAACTGCGGTATTGCATTGGAAACTGTAGAACTAGAGTGTCGGAGGGGTAAGTGGAATTCCTAGTG
TAGCGGTGAAATGCGTAGATATTAGGAGGAACACCAGTGGCGAAGGCGGCTTACTGGACGATTACTGACGCTGAGGCTCG
AAAGCGTGGGGAGCAAACAGGATTAGATACCCTGGTAGTCC
>t0005873_g-Y-6;size=12;
CCTACGGGTGGCAGCAGTGAGGAATATTGGTCAATGGGCGAGAGCCTGAACCAGCCAAGTAGCGTGCAGGACGACTGCCC
TATGGGTTGTAAACTGCTTTTATGCGGGAATAAAGTGAGGCACGTGTGCCTTTTTGTATGTACCGCATGAATAAGGACCG
GCTAATTCCGTGCCAGCAGCCGCGGTAATACGGAAGGTCCGGGCGTTATCCGGATTTATTGGGTTTAAAGGGAGCGCAGG
CTGGAGATTAAGCGTGCTGTGAAATGTACCGGCTCAACCGGTGACGTGCAGCGCGAACTGGTTTCCTTGAGTGAGTACGA
CGTCAGCGGAATTCGTGGTGTAGCGGTGAAATGCTTAGATATCACGAAGAACTCCGATTGCGAAGGCAGCTGACGAGTCC
TTTACTGACGCTAAAGCTCGAAAGTGCGGGTATCGAACAGGATTAGATACCCTGGTAGTCC
>t0002024_g-Y-6;size=12;
CCTACGGGGGGCTGCAGTGGGGGATATTGCACAATGGGCGAAAGCCTGATGCAGCGACGCCGCGTGAGTGAAGAAGTATT
TCGGTATGTAAAGCTCTATCAGCAGGGAAGAAAGACCTCGAAAGAGGGGATGACGGTACCTGAGTAAGAAGCCCCGGCTA
ACTACGTGCCAGCAGCCGCGGTAATACGTAGGGGGCAAGCGTTATCCGGATTTACTGGGTGTAAAGGGAGCGTAGACGGT
GTATCAAGTCTGAAGTGAAACCCCACGGCTCAACCGTGGGCTTGCTTTGGAAACTGGTAGACTAGAGTACTGGAGAGGTA
AGCGGAATTCCTGGTGTAGTAGTGAAATGCGTAGATATCAGGAAGAACATCAGTGGCGAAGGCGGCTTACTGGACAGCAA
CTGACGTTGAGGCTCGAAGGCGTGGGGAGCAAACAGGATTAGATACCCGTGTAGTCC
>t0005413_g-Y-6;size=12;
CCTACGGGTGGCTGCAGTGAGGAATATTGGTCAATGGGCGAGAGCCTGAACCAGCCAAGTAGCGTGCAGGACGACGGCCC
TATGGGTTGTAAACTGCTTTTATATAGGGATAAAGTCGGGGACGCGTTCCCCGTTTGCAGGTACTGTATGAATAAGGACC
GGCTAATTCCGTGCCAGCAGCCGCGGTAATACGGAAGGTCCGGGCGTTATCCGGATTTATTGGGTTTAAAGGGAGCGCAG
GCCGATTATTAAGCGTGACGTGAAATGTAGATGCTCAACATCTGAACTGCGTCGCGAACTGGTAGTCTTGAGTGAGTTCG
ATGTGGGCGGAATTCGTGGTGTAGCGGTGAAATGCTTAGATATCACGAAGAACTCCGATTGCGAAGGCAGCCCACAAGGC
CTTTACTGACGCTAAAGCTCGAAGGTGCGGGTATCGAACAGGATTAGATACCCTTGTAGTCC
>t0017370_g-Y-6;size=12;
CCTACGGGGGGCTGCAGTGGGGGATATTGCACAATGGAGGAAACTCTGATGCAGCGACGCCGCGTGAGTGAAGAAGTATT
TCGGTATGTAAAGCTCTATCAGCAGGGAAGATAATGACAGTACCTGACCAAGAAGCCCCGGCTAACTACGTGCCAGCAGC
CGCGGTAATACGTAGGGGGCAAGCGTTATCCGGATTTACTGGGTGTAAAGGGAGCGTAGACGGAATGTCAAGTCTGAAGT
GAAATCCCCGGGCTTAACCCGGGAACTGCTTTGGAAACTGGTATTCTTGAGTGTCGGAGAGGTAAGCGGAATTCCTGGTG
TAGTAGTGAAATGCGTAGATATCAGGAAGAACACCGGAGGCGAAGGCGGCTTACTGGACGATAACTGACGTTGAGGCTCG
AAAGCGTGGGGAGCAAACAGGATTAGATACCCGAGTAGTCC
>t0011410_g-Y-6;size=12;
CCTACGGGGGGCTGCAGTGGGGAATCTTCCGCAATGGGCGAAAGCCTGACGGAGCAACGCCGCGTGAGTGAAGAAGGTCT
TCGGATCGTAAAGCTCTGTCGAAGGGGACGAACGTGGGTTCTATCAACAACGGAACCTAATGACGGTACCTTTCAAGAAA
GCCACGGCTAACTACGTGCCAGCAGCCGCGGTAATACGTAGGTGGCGAGCGTTGTCCGGAATCATTGGGCGTAAAGGGAG
CGCAGGCGGGAAATTAAGTCTATCTTAAAAGTTCGGGGCTCAACCCCGTGATGGGATGGAAACTAATTTTCTTGAGTGCA
GGAGAGGAAAGCGGAATTCCTAGTGTAGCGGTGAAATGCGTAGATATTAGGAGGAACACCAGTGGCGAAGGCGGCTTTCT
GGACTGTAACTGACGCTGAGGCTCGAAAGCGTGGGGAGCGAACAGGATTAGATACCCCAGTAGTCC
>t0000521_g-Y-6;size=12;
CCTACGGGTGGCTGCAGTGGGGGATATTGCACAATGGAGGAAACTCTGATGCAGCGACGCCGCGTGAGTGAAGAAGTATT
TCGGTATGTAAAGCTCTATCAGCAGGGAAGATAATGACAGTACCTGACCAAGAAGCCCCGGCTAACTACGTGCCAGCAGC
CGCGGTAATACGTAGGGGGCAAGCGTTATCCGGATTTACTGGGTGTAAAGGGAGCGTAGACGGAATGTCAAGTCTGAAGT
GAAATCCCCGGGCTTAACCCGGGAACTGCTTTGGAAACTGGTATTCTTGAGTGTCGGAGAGGTAAGCGGAATTCCTGGTG
TAGTAGTGAAATGCGTAGATATCAGGAAGAACACCGGAGGCGAAGGCGGCTTACTGGACGATAACTGACGTTGAGGCTCG
AAAGCGTGGGGAGCAAACAGGATTAGATACCCTAGTAGTCC
>t0012136_g-Y-6;size=12;
CCTACGGGTGGCTGCAGTGGGGAATATTGCACAATGGAGGAAACTCTGATGCAGCGACGCCGCGTGAGCGAAGAAGTATT
TCGGTATGTAAAGCTCTATCAGCAGGGAAGATAATGACGGTACCTGACTAAGAAGCTCCGGCTAAATACGTGCCAGCAGC
CGCGGTAATACGTATGGAGCAAGCGTTATCCGGATTTACTGGGTGTAAAGGGAGTGTAGGTGGCAAAGCAAGTCAGTAGT
GAAAATCCGGGGCTCAACCTCGGAACTGCTATTGAAACTGTTTAGCTAGAGTGCAGGAGAGGTAAGTGGAATTCCTAGTG
TAGCGGTGAAATGCGTAGATATTAGGAGGAACACCAGTGGCGAAGGCGGCTTACTGGACTGTAACTGACACTGAGGCTCG
AAAGCGTGGGGAGCAAACAGGATTAGATACCCTAGTAGTCC
>t0016513_g-Y-6;size=12;
CCTACGGGCGGCAGCAGTGAGGAATATTGGTCAATGGGCGAGAGCCTGAACCAGCCAAGTAGCGTGCAGGATGACTGCCC
TATGGGTTGTAAACTGCTTTTATGCGGGAATAAAGTGCGGCACGTGTGCCGTTTTGTATGTACCGCATGAATAAGGACCG
GCTAATTCCGTGCCAGCAGCCGCGGTAATACGGAAGGTCCGGGCGTTATCCGGATTTATTGGGTTTAAAGGGAGCGCAGG
CTGGAGATTAAGCGTGCTGTGAAATGTACCGGCTCAACCGGTGACGTGCAGCGCGAACTGGTTTCCTTGAGTGAGTACGA
CGTCAGCGGAATTCGTGGTGTAGCGGTGAAATGCTTAGATATCACGAAGAACTCCGATTGCGAAGGCAGCTGACGAGTCC
TTTACTGACGCTAAAGCTCGAAAGTGCGGGTATCGAACAGGATTAGATACCCGAGTAGTCC
>t0016943_g-Y-6;size=12;
CCTACGGGGGGCTGCAGTGAGGAATATTGGTCAATGGGCGAGAGCCTGAACCAGCCAAGTCGCGTGAAGGATGAAGGTTC
TATGGATTGTAAACTTCTTTTGTCCGAGGGTAAAAAAGGCCACGTGTGGCTTCTTGCAAGTATCGGACGAATAAGCATCG
GCTAACTCCGTGCCAGCAGCCGCGGTAATACGGAGGATGCGAGCGTTATCCGGATTTATTGGGTTTAAAGGGTGCGTAGG
TGGTTTGTTAAGTTTGTGGTGAAAGCGTGCGGCTCAACCGTACCAAGCCATGAAAACTGGCGAACTTGAGTGCAAACGAG
GTAGGCGGAATGTGATGTGTAGCGGTGAAATGCTTAGATATGTCACAGAACCCCGATTGCGAAGGCAGCTTACCAGCATG
CAACTGACACTGAGGCACGAAAGCGTGGGTATCAAACAGGATTAGATACCCCAGTAGTCC
>t0003987_g-Y-6;size=12;
CCTACGGGGGGCTGCAGTGGGGAATATTGCACAATGGAGGAAACTCTGATGCAGCGACGCCGCGTGAGCGAAGAAGTATT
TCGGTATGTAAAGCTCTATCAGCAGGGAAGATAATGACGGTACCTGACTAAGAAGCTCCGGCTAAATACGTGCCAGCAGC
CGCGGTAATACGTATGGAGCAAGCGTTATCCGGATTTACTGGGTGTAAAGGGAGTGTAGGTGGCAAAGCAAGTCAGTAGT
GAAAATCCGGGGCTCAACCTCGGAACTGCTATTGAAACTGTTTAGCTAGAGTGCAGGAGAGGTAAGTGGAATTCCTAGTG
TAGCGGTGAAATGCGTAGATATTAGGAGGAACACCAGTGGCGAAGGCGGCTTACTGGACTGTAACTGACACTGAGGCTCG
AAAGCGTGGGGAGCAAACAGGATTAGATACCCCAGTAGTCC
>t0006432_g-Y-6;size=12;
CCTACGGGAGGCTGCAGTGGGGGATATTGCACAATGGAGGAAACTCTGATGCAGCGACGCCGCGTGAGTGAAGAAGTATT
TCGGTATGTAAAGCTCTATCAGCAGGGAAGATAATGACAGTACCTGACCAAGAAGCCCCGGCTAACTACGTGCCAGCAGC
CGCGGTAATACGTAGGGGGCAAGCGTTATCCGGATTTACTGGGTGTAAAGGGAGCGTAGACGGAATGTCAAGTCTGAAGT
GAAATCCCCGGGCTTAACCCGGGAACTGCTTTGGAAACTGGTATTCTTGAGTGTCGGAGAGGTAAGCGGAATTCCTGGTG
TAGTAGTGAAATGCGTAGATATCAGGAAGAACACCGGAGGCGAAGGCGGCTTACTGGACGATAACTGACGTTGAGGCTCG
AAAGCGTGGGGAGCAAACAGGATTAGATACCCGAGTAGTCC
>t0003728_g-Y-6;size=12;
CCTACGGGAGGCTGCAGTGGGGAATTTTCCGCAATGGGCGAAAGCCTGACGGAGCAATGCCGCGTGGAGGTAGAAGGCCC
ACGGGTCGTGAACTTCTTTTCCCGGAGAAGAAGCAATGACGGTATCTGGGGAATAAGCATCGGCTAACTCTGTGCCAGCA
GCCGCGGTAAGACAGAGGATGCAAGCGTTATCCGGAATGATTGGGCGTAAAGCGTCTGTAGGTGGCTTTTTAAGTCCGCC
GTCAAATCCCAGGGCTCAACCCTGGACAGGCGGTGGAAACTACCAAGCTGGAGTACGGTAGGGGCAGAGGGAATTTCCGG
TGGAGCGGTGAAATGCGTAGAGATCGGAAAGAACACCAACGGCGAAAGCACTCTGCTGGGCCGACACTGACACTGAGAGA
CGAAAGCTAGGGGAGCGAATGGGATTAGATACCCCAGTAGTCC
>t0008030_g-Y-6;size=12;
CCTACGGGCGGCTGCAGTGAGGAATATTGGTCAATGGGCGAGAGCCTGAACCAGCCAAGTAGCGTGCAGGATGACGGCCC
TATGGGTTGTAAACTGCTTTTATGCGGGGATAAAGTGGGCTACGCGTAGCCCTTTGCAGGTACCGCATGAATAAGGACCG
GCTAATTCCGTGCCAGCAGCCGCGGTAATACGGAAGGTCCGGGCGTTATCCGGATTTATTGGGTTTAAAGGGAGCGCAGG
CTGATGATTAAGCGTGACGTGAAATGTAGCCGCTCAACGGCTGAACTGCGTCGCGAACTGGTTATCTTGAGTGAGTTCGA
TGTGGGCGGAATTCGTGGTGTAGCGGTGAAATGCTTAGATATCACGAAGAACTCCGATTGCGAAGGCAGCCCACAAGGCC
TTTACTGACGCTAAAGCTCGAAGGTGCGGGTATCGAACAGGATTAGATACCCTAGTAGTCC
>t0011094_g-Y-6;size=12;
CCTACGGGTGGCTGCAGTGAGGAATATTGGTCAATGGGCGAGAGCCTGAACCAGCCAAGTCGCGTGAAGGATGAAGGTTC
TATGGATTGTAAACTTCTTTTGTCCGAGGGTAAAAAAGGCCACGTGTGGCTTCTTGCAAGTATCGGACGAATAAGCATCG
GCTAACTCCGTGCCAGCAGCCGCGGTAATACGGAGGATGCGAGCGTTATCCGGATTTATTGGGTTTAAAGGGTGCGTAGG
TGGTTTGTTAAGTTTGTGGTGAAAGCGTGCGGCTCAACCGTACCAAGCCATGAAAACTGGCGAACTTGAGTGCAAACGAG
GTAGGCGGAATGTGATGTGTAGCGGTGAAATGCTTAGATATGTCACAGAACCCCGATTGCGAAGGCAGCTTACCAGCATG
CAACTGACACTGAGGCACGAAAGCGTGGGTATCAAACAGGATTAGATACCCTGGTAGTCC
>t0003733_g-Y-6;size=12;
CCTACGGGGGGCTGCAGTGAGGAATATTGGTCAATGGGCGAGAGCCTGAACCAGCCAAGTAGCGTGCAGGACGACGGCCC
TATGGGTTGTAAACTGCTTTTATATAGGGATAAAGTCGGGGACGCGTTCCCCGTTTGCAGGTACTGTATGAATAAGGACC
GGCTAATTCCGTGCCAGCAGCCGCGGTAATACGGAAGGTCCGGGCGTTATCCGGATTTATTGGGTTTAAAGGGAGCGCAG
GCCGATTATTAAGCGTGACGTGAAATGTAGATGCTCAACATCTGAACTGCGTCGCGAACTGGTAGTCTTGAGTGAGTTCG
ATGTGGGCGGAATTCGTGGTGTAGCGGTGAAATGCTTAGATATCACGAAGAACTCCGATTGCGAAGGCAGCCCACAAGGC
CTTTACTGACGCTAAAGCTCGAAGGTGCGGGTATCGAACAGGATTAGATACCCGAGTAGTCC
>t0002667_g-Y-6;size=12;
CCTACGGGGGGCTGCAGTGAGGAATATTGGTCAATGGACGGAAGTCTGAACCAGCCAAGTAGCGTGCAGGATGACGGCCC
TATGGGTTGTAAACTGCTTTTATCAGGGGATAAAGTGAGGTATGTATACCTTTTTGCATGTACCTGATGAATAAGGACCG
GCTAATTCCGTGCCAGCAGCCGCGGTAATACGGAAGGTCCGGGCGTTATCCGGATTTATTGGGTTTAAAGGGAGCGCAGG
CGGACAGTTAAGCGTGACGTGAAATGCAGCGGCTCAACCGTATGAAGTGCGTCGCGAACTGGCAGTCTTGAGTGAGTACG
ATGTAGGCGGAATTCGTGGTGTAGCGGTGAAATGCTTAGATATCACGAAGAACTCCGATTGCGAAGGCAGCCTACAAGTC
CTTTACTGACGCTAAAGCTCGAAGGTGCGGGTATCGAACAGGATTAGATACCCCAGTAGTCC
>t0000097_g-Y-6;size=12;
CCTACGGGAGGCTGCAGTGAGGAATATTGGTCAATGGGCGAGAGCCTGAACCAGCCAAGTAGCGTGCAGGATGACGGCCC
TATGGGTTGTAAACTGCTTTTATGCGGGGATAAAGTGGGCTACGCGTAGCCCTTTGCAGGTACCGCATGAATAAGGACCG
GCTAATTCCGTGCCAGCAGCCGCGGTAATACGGAAGGTCCGGGCGTTATCCGGATTTATTGGGTTTAAAGGGAGCGCAGG
CTGATGATTAAGCGTGACGTGAAATGTAGCCGCTCAACGGCTGAACTGCGTCGCGAACTGGTTATCTTGAGTGAGTTCGA
TGTGGGCGGAATTCGTGGTGTAGCGGTGAAATGCTTAGATATCACGAAGAACTCCGATTGCGAAGGCAGCCCACAAGGCC
TTTACTGACGCTAAAGCTCGAAGGTGCGGGTATCGAACAGGATTAGATACCCTGGTAGTCC
>t0010743_g-Y-6;size=12;
CCTACGGGTGGCAGCAGTGGGGAATATTGCACAATGGGCGAAAGCCTGATGCAGCGACGCCGCGTGAGCGAAGAAGTATT
TCGGTATGTAAAGCTCTATCAGCAGGGAAGATAATGACGGTACCTGACTAAGAAGCACCGGCTAAATACGTGCCAGCAGC
CGCGGTAATACGTATGGTGCAAGCGTTATCCGGATTTACTGGGTGTAAAGGGAGCGTAGGCGGTTTTACAAGTCTGATGT
GAAAGCCCGGGGCTCAACTCCGGTATTGCATTGGAAACTGTAGAACTAGAGTGTCGGAGGGGTAAGTGGAATTCCTAGTG
TAGCGGTGAAATGCGTAGATATTAGGAGGAACACCAGTGGCGAAGGCGGCTTACTGGACGATTACTGACGCTGAGGCTCG
AAAGCGTGGGGAGCAAACAGGATTAGATACCCTAGTAGTCC
>t0002222_g-Y-6;size=12;
CCTACGGGGGGCAGCAGTGGGGAATATTGGGCAATGGGGGAAACCCTGACCCAGCAACGCCGCGTGAAGGAAGAAGGCTT
TCGGGTTGTAAACTTCTTTTACCAGGGACGAAGGACGTGACGGTACCTGGAGAAAAAGCCACGGCTAACTACGTGCCAGC
AGCCGCGGTAATACGTAGGTGGCAAGCGTTGTCCGGATTTACTGGGTGTAAAGGGCGTGTAGGCGGAGCGGCAAGTCAGA
AGTGAAATCTCCGGGCTTAACCCGGAAACTGCTTTTGAAACTGTCGCCCTTGAGTATCGGAGAGGCAGGCGGAATTCCTA
GTGTAGCGGTGAAATGCGTAGATATTAGGAGGAACACCAGTGGCGAAGGCGGCCTGCTGGACGACAACTGACGCTGAGGC
GCGAAAGCGTGGGGAGCAAACAGGATTAGATACCCTAGTAGTCC
>t0014625_g-Y-6;size=12;
CCTACGGGAGGCTGCAGTGGGGGATATTGCACAATGGAGGAAACTCTGATGCAGCGACGCCGCGTGAGTGAAGAAGTATT
TCGGTATGTAAAGCTCTATCAGCAGGGAAGATAATGACAGTACCTGACCAAGAAGCCCCGGCTAACTACGTGCCAGCAGC
CGCGGTAATACGTAGGGGGCAAGCGTTATCCGGATTTACTGGGTGTAAAGGGAGCGTAGACGGAATGTCAAGTCTGAAGT
GAAATCCCCGGGCTTAACCCGGGAACTGCTTTGGAAACTGGTATTCTTGAGTGTCGGAGAGGTAAGCGGAATTCCTGGTG
TAGTAGTGAAATGCGTAGATATCAGGAAGAACACCGGAGGCGAAGGCGGCTTACTGGACGATAACTGACGTTGAGGCTCG
AAAGCGTGGGGAGCAAACAGGATTAGATACCCCAGTAGTCC
>t0000677_g-Y-6;size=12;
CCTACGGGTGGCTGCAGTGGGGAATCTTCCGCAATGGGCGAAAGCCTGACGGAGCAACGCCGCGTGAGTGAAGAAGGGTT
TCGGCTCGTAAAGCTCTGTTGACGGGGACGAATGTGCGAAATGCGAATAGTTTTTCGCAATGACGGTACCCGTCGAGGAA
GCCACGGCTAACTACGTGCCAGCAGCCGCGGTAATACGTAGGTGGCGAGCGTTGTCCGGAATTATTGGGCGTAAAGGGAG
CGCAGGCGGGAAGGCAAGTCAGTCTTAAAAGTGCGGGGCTCAACCCCGTGATGGGATTGAAACTGTCTTTCTTGAGTGCA
GGAGAGGAAAGCGGAATTCCTAGTGTAGCGGTGAAATGCGTAGATATTAGGAGGAACACCAGTGGCGAAGGCGGCTTTCT
GGACTGTAACTGACGCTGAGGCTCGAAAGCGTGGGGAGCGAACAGGATTAGATACCCTAGTAGTCC
>t0003403_g-Y-6;size=12;
CCTACGGGGGGCTGCAGTGAGGAATATTGGTCAATGGGCGAGAGCCTGAACCAGCCAAGTAGCGTGCAGGACGACGGCCC
TATGGGTTGTAAACTGCTTTTATATAGGGATAAAGTCGGGGACGCGTTCCCCGTTTGCAGGTACTGTATGAATAAGGACC
GGCTAATTCCGTGCCAGCAGCCGCGGTAATACGGAAGGTCCGGGCGTTATCCGGATTTATTGGGTTTAAAGGGAGCGCAG
GCCGATTATTAAGCGTGACGTGAAATGTAGATGCTCAACATCTGAACTGCGTCGCGAACTGGTAGTCTTGAGTGAGTTCG
ATGTGGGCGGAATTCGTGGTGTAGCGGTGAAATGCTTAGATATCACGAAGAACTCCGATTGCGAAGGCAGCCCACAAGGC
CTTTACTGACGCTAAAGCTCGAAGGTGCGGGTATCGAACAGGATTAGATACCCCAGTAGTCC
>t0002275_g-Y-6;size=12;
CCTACGGGGGGCAGCAGTGGGGGATATTGCACAATGGAGGAAACTCTGATGCAGCGACGCCGCGTGAGTGAAGAAGTATT
TCGGTATGTAAAGCTCTATCAGCAGGGAAGAAAGACTCGAAAGAGAGATGACGGTACCTGAGTAAGAAGCCCCGGCTAAC
TACGTGCCAGCAGCCGCGGTAATACGTAGGGGGCAAGCGTTATCCGGATTTACTGGGTGTAAAGGGAGCGCAGACGGTCA
AGCAAGTCTGAAGTGAAACCCCACGGCTCAACCGTGGGCTTGCTTTGGAAACTGTTTGACTAGAGTACTGGAGAGGTAAG
CGGAATTCCTAGTGTAGCGGTGAAATGCGTAGATATTAGGAGGAACATCGGTGGCGAAGGCGGCTTACTGGACAGCAACT
GACGTTGAGGCTCGAAGGCGTGGGGAGCAAACAGGATTAGATACCCTAGTAGTCC
>t0000647_g-Y-6;size=12;
CCTACGGGGGGCTGCAGTGGGGGATATTGCACAATGGAGGAAACTCTGATGCAGCGACGCCGCGTGAGTGAAGAAGTATT
TCGGTATGTAAAGCTCTATCAGCAGGGAAGATAATGACAGTACCTGACCAAGAAGCCCCGGCTAACTACGTGCCAGCAGC
CGCGGTAATACGTAGGGGGCAAGCGTTATCCGGATTTACTGGGTGTAAAGGGAGCGTAGACGGAATGTCAAGTCTGAAGT
GAAATCCCCGGGCTTAACCCGGGAACTGCTTTGGAAACTGGTATTCTTGAGTGTCGGAGAGGTAAGCGGAATTCCTGGTG
TAGTAGTGAAATGCGTAGATATCAGGAAGAACACCGGAGGCGAAGGCGGCTTACTGGACGATAACTGACGTTGAGGCTCG
AAAGCGTGGGGAGCAAACAGGATTAGATACCCCAGTAGTCC
>t0013241_g-Y-6;size=12;
CCTACGGGGGGCTGCAGTGGGGAATTTTCCGCAATGGGCGAAAGCCTGACGGAGCAATGCCGCGTGGAGGTAGAAGGCCC
ACGGGTCGTGAACTTCTTTTCCCGGAGAAGAAGCAATGACGGTATCTGGGGAATAAGCATCGGCTAACTCTGTGCCAGCA
GCCGCGGTAAGACAGAGGATGCAAGCGTTATCCGGAATGATTGGGCGTAAAGCGTCTGTAGGTGGCTTTTTAAGTCCGCC
GTCAAATCCCAGGGCTCAACCCTGGACAGGCGGTGGAAACTACCAAGCTGGAGTACGGTAGGGGCAGAGGGAATTTCCGG
TGGAGCGGTGAAATGCGTAGAGATCGGAAAGAACACCAACGGCGAAAGCACTCTGCTGGGCCGACACTGACACTGAGAGA
CGAAAGCTAGGGGAGCGAATGGGATTAGATACCCTTGTAGTCC
>t0001109_g-Y-6;size=12;
CCTACGGGAGGCAGCAGTGGGGAATATTGCACAATGGGCGAAAGCCTGATGCAGCGACGCCGCGTGAGCGAAGAAGTATT
TCGGTATGTAAAGCTCTATCAGCAGGGAAGATAATGACGGTACCTGACTAAGAAGCACCGGCTAAATACGTGCCAGCAGC
CGCGGTAATACGTATGGTGCAAGCGTTATCCGGATTTACTGGGTGTAAAGGGAGCGTAGGCGGTTTTACAAGTCTGATGT
GAAAGCCCGGGGCTCAACTCCGGTATTGCATTGGAAACTGTAGAACTAGAGTGTCGGAGGGGTAAGTGGAATTCCTAGTG
TAGCGGTGAAATGCGTAGATATTAGGAGGAACACCAGTGGCGAAGGCGGCTTACTGGACGATTACTGACGCTGAGGCTCG
AAAGCGTGGGGAGCAAACAGGATTAGATACCCTGGTAGTCC
>t0002344_g-Y-6;size=12;
CCTACGGGGGGCTGCAGTGAGGAATATTGGTCAATGGGCGAGAGCCTGAACCAGCCAAGTAGCGTGCAGGATGACGGCCC
TATGGGTTGTAAACTGCTTTTATACAGGGATAAAGTGCACCACGTGTGGTGTTTTGTAGGTACTGTATGAATAAGGACCG
GCTAATTCCGTGCCAGCAGCCGCGGTAATACGGAAGGTCCGGGCGTTATCCGGATTTATTGGGTTTAAAGGGAGCGCAGG
CCGATGGTTAAGCGTGACGTGAAATGTAGCCGCTCAACGGCTGAACTGCGTCGCGAACTGGCTATCTTGAGTGAGTTCGA
TGTTGGCGGAATTCGTGGTGTAGCGGTGAAATGCTTAGATATCACGAAGAACTCCGATTGCGAAGGCAGCCAACAAGGCC
TTTACTGACGCTAAAGCTCGAAGGTGCGGGTATCGAACAGGATTAGATACCCTAGTAGTCC
>t0002549_g-Y-6;size=12;
CCTACGGGTGGCTGCAGTGAGGAATATTGGTCAATGGACGGAAGTCTGAACCAGCCAAGTAGCGTGCAGGATGACGGCCC
TATGGGTTGTAAACTGCTTTTTTAGGGGAATAAAGTTAGCCACGTGTGGTTATTTGCATGTACCCTACGAATAAGGACCG
GCTAATTCCGTGCCAGCAGCCGCGGTAATACGGAAGGTCCGGGCGTTATCCGGATTTATTGGGTTTAAAGGGAGCGCAGG
CCGTTTGGTAAGCGTGTTGTGAAATGTCCGGGCTCAACCTGGGCACTGCAGCGCGAACTGCCAGACTTGAGTGCACAGGA
AGCGGGCGGAATTCGTGGTGTAGCGGTGAAATGCTTAGATATCACGAAGAACTCCAATTGCGAAGGCAGCTCGCTGTAGT
GTTACTGACGCTAAAGCTCGAAAGTGCGGGTATCGAACAGGATTAGATACCCTTGTAGTCC
>t0005943_g-Y-6;size=12;
CCTACGGGCGGCTGCAGTGGGGAATATTGCACAATGGGCGAAAGCCTGATGCAGCGACGCCGCGTGAGCGAAGAAGTATT
TCGGTATGTAAAGCTCTATCAGCAGGGAAGATAATGACGGTACCTGACTAAGAAGCACCGGCTAAATACGTGCCAGCAGC
CGCGGTAATACGTATGGTGCAAGCGTTATCCGGATTTACTGGGTGTAAAGGGAGCGTAGGCGGTTTTACAAGTCTGATGT
GAAAGCCCGGGGCTCAACTCCGGTATTGCATTGGAAACTGTAGAACTAGAGTGTCGGAGGGGTAAGTGGAATTCCTAGTG
TAGCGGTGAAATGCGTAGATATTAGGAGGAACACCAGTGGCGAAGGCGGCTTACTGGACGATTACTGACGCTGAGGCTCG
AAAGCGTGGGGAGCAAACAGGATTAGATACCCCTGTAGTCC
>t0007445_g-Y-6;size=12;
CCTACGGGGGGCTGCAGTGGGGAATATTGGGCAATGGGGGAAACCCTGACCCAGCAACGCCGCGTGAAGGAAGAAGGCTT
TCGGGTTGTAAACTTCTTTTACCAGGGACGAAGGACGTGACGGTACCTGGAGAAAAAGCCACGGCTAACTACGTGCCAGC
AGCCGCGGTAATACGTAGGTGGCAAGCGTTGTCCGGATTTACTGGGTGTAAAGGGCGTGTAGGCGGAGCAGCAAGTCAGA
AGTGAAATCTCCGGGCTTAACCCGGAAACTGCTTTTGAAACTGTTGCCCTTGAGTATCGGAGAGGCAGGCGGAATTCCTA
GTGTAGCGGTGAAATGCGTAGATATTAGGAGGAACACCAGTGGCGAAGGCGGCCTGCTGGACGACAACTGACGCTGAGGC
GCGAAAGCGTGGGGAGCAAACAGGATTAGATACCCCAGTAGTCC
>t0016500_g-Y-6;size=12;
CCTACGGGCGGCAGCAGTGAGGAATATTGGTCAATGGGCGAGAGCCTGAACCAGCCAAGTAGCGTGCAGGACGACTGCCC
TATGGGTTGTAAACTGCTTTTATGCGGGAATAAAGTGAGGCACGTGTGCCTTTTTGTATGTACCGCATGAATAAGGACCG
GCTAATTCCGTGCCAGCAGCCGCGGTAATACGGAAGGTCCGGGCGTTATCCGGATTTATTGGGTTTAAAGGGAGCGCAGG
CTGGAGATTAAGCGTGCTGTGAAATGTACCGGCTCAACCGGTGACGTGCAGCGCGAACTGGTTTCCTTGAGTGAGTACGA
CGTCAGCGGAATTCGTGGTGTAGCGGTGAAATGCTTAGATATCACGAAGAACTCCGATTGCGAAGGCAGCTGACGAGTCC
TTTACTGACGCTAAAGCTCGAAAGTGCGGGTATCGAACAGGATTAGATACCCGGGTAGTCC
>t0013089_g-Y-6;size=11;
CCTACGGGCGGCAGCAGTGAGGAATATTGGTCAATGGGCGAGAGCCTGAACCAGCCAAGTAGCGTGCAGGATGACTGCCC
TATGGGTTGTAAACTGCTTTTATGCGGGAATAAAGTGCGGCACGTGTGCCGTTTTGTATGTACCGCATGAATAAGGACCG
GCTAATTCCGTGCCAGCAGCCGCGGTAATACGGAAGGTCCGGGCGTTATCCGGATTTATTGGGTTTAAAGGGAGCGCAGG
CTGGAGATTAAGCGTGCTGTGAAATGTACCGGCTCAACCGGTGACGTGCAGCGCGAACTGGTTTCCTTGAGTGAGTACGA
CGTCAGCGGAATTCGTGGTGTAGCGGTGAAATGCTTAGATATCACGAAGAACTCCGATTGCGAAGGCAGCTGACGAGTCC
TTTACTGACGCTAAAGCTCGAAAGTGCGGGTATCGAACAGGATTAGATACCCTTGTAGTCC
>t0012304_g-Y-6;size=11;
CCTACGGGGGGCAGCAGTGGGGAATATTGCACAATGGGCGAAAGCCTGATGCAGCGACGCCGCGTGAGCGAAGAAGTATT
TCGGTATGTAAAGCTCTATCAGCAGGGAAGATAATGACGGTACCTGACTAAGAAGCACCGGCTAAATACGTGCCAGCAGC
CGCGGTAATACGTATGGTGCAAGCGTTATCCGGATTTACTGGGTGTAAAGGGAGCGTAGGCGGTTTTACAAGTCTGATGT
GAAAGCCCGGGGCTCAACTCCGGTATTGCATTGGAAACTGTAGAACTAGAGTGTCGGAGGGGTAAGTGGAATTCCTAGTG
TAGCGGTGAAATGCGTAGATATTAGGAGGAACACCAGTGGCGAAGGCGGCTTACTGGACGATTACTGACGCTGAGGCTCG
AAAGCGTGGGGAGCAAACAGGATTAGATACCCGGGTAGTCC
>t0012454_g-Y-6;size=11;
CCTACGGGTGGCTGCAGTGGGGAATATTGGGCAATGGGGGAAACCCTGACCCAGCAACGCCGCGTGAAGGAAGAAGGCTT
TCGGGTTGTAAACTTCTTTTACCAGGGACGAAGGACGTGACGGTACCTGGAGAAAAAGCCACGGCTAACTACGTGCCAGC
AGCCGCGGTAATACGTAGGTGGCAAGCGTTGTCCGGATTTACTGGGTGTAAAGGGCGTGTAGGCGGAGCGGCAAGTCAGA
AGTGAAATCTCCGGGCTTAACCCGGAAACTGCTTTTGAAACTGTCGCCCTTGAGTATCGGAGAGGCAGGCGGAATTCCTA
GTGTAGCGGTGAAATGCGTAGATATTAGGAGGAACACCAGTGGCGAAGGCGGCCTGCTGGACGACAACTGACGCTGAGGC
GCGAAAGCGTGGGGAGCAAACAGGATTAGATACCCTAGTAGTCC
>t0010600_g-Y-6;size=11;
CCTACGGGGGGCAGCAGTGGGGAATATTGGGCAATGGGCGAAAGCCTGACCCAGCAACGCCGCGTGAGGGAAGAAGGTCT
TCGGATTGTAAACCTCTGTCCTTGGTGACGAAGGAAGTGACGGTAGCCAAGGAGGAAGCCCCGGCTAACTACGTGCCAGC
AGCCGCGGTAATACGTAGGGGGCGAGCGTTGTCCGGAATTACTGGGCGTAAAGGGTGCGTAGGCGGTACTTTAAGTTGGA
TGTGAAATACCCGGGCTTAACTTGGGGGGTGCATCCAATACTGGAGAACTAGAGTGCAGGAGAGGGAAGCGGAATTCCTA
GTGTAGCGGTGAAATGCGTAGATATTAGGAGGAACACCAGTGGCGAAGGCGGCTTTCTGGACTGTAACTGACGCTGAGGC
ACGAAAGCGTGGGGAGCAAACAGGATTAGATACCCCAGTAGTCC
>t0000667_g-Y-6;size=11;
CCTACGGGTGGCTGCAGTGGGGAATATTGGGCAATGGGGGAAACCCTGACCCAGCAACGCCGCGTGAAGGAAGAAGGCTT
TCGGGTTGTAAACTTCTTTTACCAGGGACGAAGGACGTGACGGTACCTGGAGAAAAAGCCACGGCTAACTACGTGCCAGC
AGCCGCGGTAATACGTAGGTGGCAAGCGTTGTCCGGATTTACTGGGTGTAAAGGGCGTGTAGGCGGAGCAGCAAGTCAGA
AGTGAAATCTCCGGGCTTAACCCGGAAACTGCTTTTGAAACTGTTGCCCTTGAGTATCGGAGAGGCAGGCGGAATTCCTA
GTGTAGCGGTGAAATGCGTAGATATTAGGAGGAACACCAGTGGCGAAGGCGGCCTGCTGGACGACAACTGACGCTGAGGC
GCGAAAGCGTGGGGAGCAAACAGGATTAGATACCCTAGTAGTCC
>t0005067_g-Y-6;size=11;
CCTACGGGAGGCTGCAGTGAGGAATATTGGTCAATGGGCGAGAGCCTGAACCAGCCAAGTCGCGTGAAGGATGAAGGTTC
TATGGATTGTAAACTTCTTTTGTCCGAGGGTAAAAAAGGCCACGTGTGGCTTCTTGCAAGTATCGGACGAATAAGCATCG
GCTAACTCCGTGCCAGCAGCCGCGGTAATACGGAGGATGCGAGCGTTATCCGGATTTATTGGGTTTAAAGGGTGCGTAGG
TGGTTTGTTAAGTTTGTGGTGAAAGCGTGCGGCTCAACCGTACCAAGCCATGAAAACTGGCGAACTTGAGTGCAAACGAG
GTAGGCGGAATGTGATGTGTAGCGGTGAAATGCTTAGATATGTCACAGAACCCCGATTGCGAAGGCAGCTTACCAGCATG
CAACTGACACTGAGGCACGAAAGCGTGGGTATCAAACAGGATTAGATACCCGAGTAGTCC
>t0014510_g-Y-6;size=11;
CCTACGGGGGGCTGCAGTGGGGAATATTGGGCAATGGGGGCAACCCTGACCCAGCAACGCCGCGTGAAGGAAGAAGGCTT
TCGGGTTGTAAACTTCTTTGACGAGGGACGATAGTGACGGTACCTCGAAAACAAGCCACGGCTAACTACGTGCCAGCAGC
CGCGGTAATACGTAGGTGGCAAGCGTTGTCCGGATTTACTGGGTGTAAAGGGCGCGTAGGCGGGATTGCAAGTCAGATGT
GAAATCTCCGGGCTCAACCCGGAAATTGCATTTGAAACTGTAGTTCTTGAGTATCGGAGAGGCAAGCGGAATTCCTAGTG
TAGCGGTGAAATGCGTAGATATTAGGAGGAACACCAGTGGCGAAGGCGGCTTGCTGGACGACAACTGACGCTGAGGCGCG
AAAGCGTGGGGAGCAAACAGGATTAGATACCCCAGTAGTCC
>t0005806_g-Y-6;size=11;
CCTACGGGAGGCAGCAGTGGGGAATATTGCACAATGGGCGAAAGCCTGATGCAGCGACGCCGCGTGAGCGAAGAAGTATT
TCGGTATGTAAAGCTCTATCAGCAGGGAAGATAATGACGGTACCTGACTAAGAAGCACCGGCTAAATACGTGCCAGCAGC
CGCGGTAATACGTATGGTGCAAGCGTTATCCGGATTTACTGGGTGTAAAGGGAGCGTAGGCGGTTTTACAAGTCTGATGT
GAAAGCCCGGGGCTCAACTCCGGTATTGCATTGGAAACTGTAGAACTAGAGTGTCGGAGGGGTAAGTGGAATTCCTAGTG
TAGCGGTGAAATGCGTAGATATTAGGAGGAACACCAGTGGCGAAGGCGGCTTACTGGACGATTACTGACGCTGAGGCTCG
AAAGCGTGGGGAGCAAACAGGATTAGATACCCCTGTAGTCC
>t0006509_g-Y-6;size=11;
CCTACGGGAGGCTGCAGTGGGGGATATTGCACAATGGAGGAAACTCTGATGCAGCGACGCCGCGTGAGTGAAGAAGTATT
TCGGTATGTAAAGCTCTATCAGCAGGGAAGAAAGACTCGAAAGAGAGATGACGGTACCTGAGTAAGAAGCCCCGGCTAAC
TACGTGCCAGCAGCCGCGGTAATACGTAGGGGGCAAGCGTTATCCGGATTTACTGGGTGTAAAGGGAGCGCAGACGGTCA
AGCAAGTCTGAAGTGAAACCCCACGGCTCAACCGTGGGCTTGCTTTGGAAACTGTTTGACTAGAGTACTGGAGAGGTAAG
CGGAATTCCTAGTGTAGCGGTGAAATGCGTAGATATTAGGAGGAACATCGGTGGCGAAGGCGGCTTACTGGACAGCAACT
GACGTTGAGGCTCGAAGGCGTGGGGAGCAAACAGGATTAGATACCCCAGTAGTCC
>t0015247_g-Y-6;size=11;
CCTACGGGTGGCTGCAGTGGGGAATATTGCACAATGGAGGGAACTCTGATGCAGCGACGCCGCGTGAGTGACGAAGTGTT
TCGGCATGTAAAGCTCTATCAGCAGGGAAGAAAGTGACGGTACCTGACCAAGAAGCCCCGGCTAACTACGTGCCAGCAGC
CGCGGTAATACGTAGGGGGCAAGCGTTATCCGGATTTACTGGGTGTAAAGGGAGCGCAGGCGGCTGCGCAAGTCAGAAGT
GAAACCCCCCGGCTCAACTGGGGGCATGCTTTTGAAACTGCGAGGCTGGAGTGCTGGAGGGGTAAGCGGAATTCCTGGTG
TAGCGGTGAAATGCGTAGATATCAGGAAGAACACCGGTGGCGAAGGCGGCTTACTGGACAGCAACTGACGCTGAGGCTCG
AAGGCGTGGGGAGCAAACAGGATTAGATACCCTAGTAGTCC
>t0024832_g-Y-6;size=11;
CCTACGGGGGGCTGCAGTGAGGAATATTGGTCAATGGGCGAGAGCCTGAACCAGCCAAGTAGCGTGCAGGACGACGGCCC
TATGGGTTGTAAACTGCTTTTATACAGGGATAAAGTCGGGGACGCGTTCCCCGTTTGCAGGTACTGTATGAATAAGGACC
GGCTAATTCCGTGCCAGCAGCCGCGGTAATACGGAAGGTCCGGGCGTTATCCGGATTTATTGGGTTTAAAGGGAGCGCAG
GCCGATTATTAAGCGTGACGTGAAATGTAGATGCTCAACATCTGAACTGCGTCGCGAACTGGTAGTCTTGAGTGAGTTCG
ATGTGGGCGGAATTCGTGGTGTAGCGGTGAAATGCTTAGATATCACGAAGAACTCCGATTGCGAAGGCAGCCCACAAGGC
CTTTACTGACGCTAAAGCTCGAAGGTGCGGGTATCGAACAGGATTAGATACCCTTGTAGTCC
>t0001809_g-Y-6;size=11;
CCTACGGGCGGCTGCAGTGAGGAATATTGGTCAATGGGCGAGAGCCTGAACCAGCCAAGTAGCGTGCAGGATGACTGCCC
TATGGGTTGTAAACTGCTTTTATGCGGGAATAAAGTGCGGCACGTGTGCCGTTTTGTATGTACCGCATGAATAAGGACCG
GCTAATTCCGTGCCAGCAGCCGCGGTAATACGGAAGGTCCGGGCGTTATCCGGATTTATTGGGTTTAAAGGGAGCGCAGG
CTGGAGATTAAGCGTGCTGTGAAATGTACCGGCTCAACCGGTGACGTGCAGCGCGAACTGGTTTCCTTGAGTGAGTACGA
CGTCAGCGGAATTCGTGGTGTAGCGGTGAAATGCTTAGATATCACGAAGAACTCCGATTGCGAAGGCAGCTGACGAGTCC
TTTACTGACGCTAAAGCTCGAAAGTGCGGGTATCGAACAGGATTAGATACCCGAGTAGTCC
>t0003189_g-Y-6;size=11;
CCTACGGGGGGCAGCAGTGAGGAATATTGGTCAATGGGCGAGAGCCTGAACCAGCCAAGTAGCGTGCAGGATGACTGCCC
TATGGGTTGTAAACTGCTTTTATGCGGGAATAAAGTGCGGCACGTGTGCCGTTTTGTATGTACCGCATGAATAAGGACCG
GCTAATTCCGTGCCAGCAGCCGCGGTAATACGGAAGGTCCGGGCGTTATCCGGATTTATTGGGTTTAAAGGGAGCGCAGG
CTGGAGATTAAGCGTGCTGTGAAATGTACCGGCTCAACCGGTGACGTGCAGCGCGAACTGGTTTCCTTGAGTGAGTACGA
CGTCAGCGGAATTCGTGGTGTAGCGGTGAAATGCTTAGATATCACGAAGAACTCCGATTGCGAAGGCAGCTGACGAGTCC
TTTACTGACGCTAAAGCTCGAAAGTGCGGGTATCGAACAGGATTAGATACCCGTGTAGTCC
>t0003724_g-Y-6;size=11;
CCTACGGGAGGCTGCAGTGAGGAATATTGGACAATGGCCGGAAGGCTGATCCAGCCATGCCGCGTGCGGGAGGACGGCCC
TATGGGTTGTAAACCGCTTTTGCGGGGGAGCAATAAGGTGCACGTGTGCACCGATGAGAGTACCCTGCGAATAAGCATCG
GCTAACTCCGTGCCAGCAGCCGCGGTAATACGGAGGATGCGAGCGTTATCCGGATTTATTGGGTTTAAAGGGTGCGCAGG
CGGCTTGTTAAGCGGGAGGTGAAATGCCGGCGCTCAACGTCGGAAGTGCCTCCCGAACTGGTGAGCTTGAATGACTCTGC
CGTGGGAGGAATGTGTAGTGTAGCGGTGAAATGCTTAGAGATTACACAGAACACCGATTGCGAAGGCATCTCACGAAGGG
TTGATTGACGCTGAGGCACGAAAGCGTGGGGATCAAACAGGATTAGATACCCTAGTAGTCC
>t0004767_g-Y-6;size=11;
CCTACGGGGGGCTGCAGTGGGGGATATTGCACAATGGAGGAAACTCTGATGCAGCGACGCCGCGTGAGTGAAGAAGTATT
TCGGTATGTAAAGCTCTATCAGCAGGGAAGAAAGACTCGAAAGAGAGATGACGGTACCTGAGTAAGAAGCCCCGGCTAAC
TACGTGCCAGCAGCCGCGGTAATACGTAGGGGGCAAGCGTTATCCGGATTTACTGGGTGTAAAGGGAGCGCAGACGGTCA
AGCAAGTCTGAAGTGAAACCCCACGGCTCAACCGTGGGCTTGCTTTGGAAACTGTTTGACTAGAGTACTGGAGAGGTAAG
CGGAATTCCTAGTGTAGCGGTGAAATGCGTAGATATTAGGAGGAACATCGGTGGCGAAGGCGGCTTACTGGACAGCAACT
GACGTTGAGGCTCGAAGGCGTGGGGAGCAAACAGGATTAGATACCCGAGTAGTCC
>t0001803_g-Y-6;size=11;
CCTACGGGAGGCTGCAGTAGGGAATATTGGGCAATGGAGGCAACTCTGACCCAGCCATGCCGCGTGAAGGAAGACGGCCC
TATGGGTTGTAAACTTCTTTTGCCGCAGAGTAAACCCGGTCACGTGTGGCCGGCTGAGAGTATGCGGCGAATAAGTATCG
GCTAACTCCGTGCCAGCAGCCGCGGTAATACGGAGGATACGAGCGTTATCCGGATTTATTGGGTTTAAAGGGTGCGCAGG
CGGACCGTTAAGTCAGGGGTGAAAAGTTCGGGCTCAACCTGAATCGTGCCTTTGATACTGGCGGACTAGAGTGCGATAGG
CGTGGCCGGAATGTGGTGTGTAGCGGTGAAATGCTTAGATATGCCACAGAACACCGATCGAGAAGTCAGGTCACGAGTTC
GCAACTGACGCTCATGCACGAAAGCGTGGGGATCAAACAGGATTAGATACCCTGGTAGTCC
>t0005839_g-Y-6;size=11;
CCTACGGGGGGCTGCAGTGAGGAATATTGGTCAATGGGCGAGAGCCTGAACCAGCCAAGTAGCGTGCAGGACGACGGCCC
TATGGGTTGTAAACTGCTTTTATATAGGGATAAAGTCGGGGACGCGTTCCCCGTTTGCAGGTACTGTATGAATAAGGACC
GGCTAATTCCGTGCCAGCAGCCGCGGTAATACGGAAGGTCCGGGCGTTATCCGGATTTATTGGGTTTAAAGGGAGCGCAG
GCCGATTATTAAGCGTGACGTGAAATGTAGATGCTCAACATCTGAACTGCGTCGCGAACTGGTAGTCTTGAGTGAGTTCG
ATGTGGGCGGAATTCGTGGTGTAGCGGTGAAATGCTTAGATATCACGAAGAACTCCGATTGCGAAGGCAGCCCACAAGGC
CTTTACTGACGCTAAAGCTCGAAGGTGCGGGTATCGAACAGGATTAGATACCCTGGTAGTCC
>t0024190_g-Y-6;size=11;
CCTACGGGAGGCTGCAGTGAGGAATATTGGTCAATGGGCGAGAGCCTGAACCAGCCAAGTCGCGTGAAGGATGAAGGTTC
TATGGATTGTAAACTTCTTTTGTCCGAGGGTAAAAAAGGCCACGTGTGGCTTCTTGCAAGTATCGGACGAATAAGCATCG
GCTAACTCCGTGCCAGCAGCCGCGGTAATACGGAGGATGCGAGCGTTATCCGGATTTATTGGGTTTAAAGGGTGCGTAGG
TGGTTTGTTAAGTTTGTGGTGAAAGCGTGCGGCTCAACCGTACCAAGCCATGAAAACTGGCGAACTTGAGTGCAAACGAG
GTAGGCGGAATGTGATGTGTAGCGGTGAAATGCTTAGATATGTCACAGAACCCCGATTGCGAAGGCAGCTTACCAGCATG
CAACTGACACTGAGGCACGAAAGCGTGGGTATCAAACAGGATTAGATACCCTAGTAGTCC
>t0009973_g-Y-6;size=11;
CCTACGGGTGGCTGCAGTGAGGAATATTGGTCAATGGGCGAGAGCCTGAACCAGCCAAGTAGCGTGCAGGATGACGGCCC
TATGGGTTGTAAACTGCTTTTATACAGGGATAAAGTCGGGGACGCGTTCCCCGTTTGCAGGTACTGTATGAATAAGGACC
GGCTAATTCCGTGCCAGCAGCCGCGGTAATACGGAAGGTCCGGGCGTTATCCGGATTTATTGGGTTTAAAGGGAGCGCAG
GCCGATTATTAAGCGTGACGTGAAATGTGGATGCTCAACATCTGAACTGCGTCGCGAACTGGTGGTCTTGAGTGAGTTCG
ATGTGGGCGGAATTCGTGGTGTAGCGGTGAAATGCTTAGATATCACGAAGAACTCCGATTGCGAAGGCAGCCCACAAGGC
CTTTACTGACGCTAAAGCTCGAAGGTGCGGGTATCGAACAGGATTAGATACCCTAGTAGTCC
>t0020904_g-Y-6;size=11;
CCTACGGGTGGCTGCAGTGGGGAATCTTCCGCAATGGGCGAAAGCCTGACGGAGCAACGCCGCGTGAGTGAAGAAGGTCT
TCGGATCGTAAAGCTCTGTCGAAGGGGACGAACGTGGGTTCTATCAACAACGGAACCTAATGACGGTACCTTTCAAGAAA
GCCACGGCTAACTACGTGCCAGCAGCCGCGGTAATACGTAGGTGGCGAGCGTTGTCCGGAATCATTGGGCGTAAAGGGAG
CGCAGGCGGGAAATTAAGTCTATCTTAAAAGTTCGGGGCTCAACCCCGTGATGGGATGGAAACTAATTTTCTTGAGTGCA
GGAGAGGAAAGCGGAATTCCTAGTGTAGCGGTGAAATGCGTAGATATTAGGAGGAACACCAGTGGCGAAGGCGGCTTTCT
GGACTGTAACTGACGCTGAGGCTCGAAAGCGTGGGGAGCGAACAGGATTAGATACCCTAGTAGTCC
>t0004394_g-Y-6;size=11;
CCTACGGGAGGCTGCAGTGAGGAATATTGGTCAATGGGCGAGAGCCTGAACCAGCCAAGTAGCGTGCAGGACGACGGCCC
TATGGGTTGTAAACTGCTTTTATACAGGGATAAAGTCGGGGACGCGTTCCCCGTTTGCAGGTACTGTATGAATAAGGACC
GGCTAATTCCGTGCCAGCAGCCGCGGTAATACGGAAGGTCCGAGCGTTATCCGGATTTATTGGGTTTAAAGGGAGCGCAG
GCCGATTATTAAGCGTGACGTGAAATGTAGATGCTCAACATCTGAACTGCGTCGCGAACTGGTAGTCTTGAGTGAGTTCG
ATGTGGGCGGAATTCGTGGTGTAGCGGTGAAATGCTTAGATATCACGAAGAACTCCGATTGCGAAGGCAGCCCACAAGGC
CTTTACTGACGCTAAAGCTCGAAGGTGCGGGTATCGAACAGGATTAGATACCCGAGTAGTCC
>t0021241_g-Y-6;size=11;
CCTACGGGTGGCTGCAGTGAGGAATATTGGTCAATGGGCGAGAGCCTGAACCAGCCAAGTAGCGTGCAGGATGACGGCCC
TATGGGTTGTAAACTGCTTTTATACAGGGATAAAGTCGGGGACGCGTTCCCCGTTTGCAGGTACTGTATGAATAAGGACC
GGCTAATTCCGTGCCAGCAGCCGCGGTAATACGGAAGGTCCGGGCGTTATCCGGATTTATTGGGTTTAAAGGGAGCGCAG
GCCGATTATTAAGCGTGACGTGAAATGTGGATGCTCAACATCTGAACTGCGTCGCGAACTGGTGGTCTTGAGTGAGTTCG
ATGTGGGCGGAATTCGTGGTGTAGCGGTGAAATGCTTAGATATCACGAAGAACTCCGATTGCGAAGGCAGCCCACAAGGC
CTTTACTGACGCTAAAGCTCGAAGGTGCGGGTATCGAACAGGATTAGATACCCCAGTAGTCC
>t0017258_g-Y-6;size=11;
CCTACGGGAGGCTGCAGTGAGGAATATTGGTCAATGGGCGAGAGCCTGAACCAGCCAAGTAGCGTGCAGGACGACGGCCC
TATGGGTTGTAAACTGCTTTTATACAGGGATAAAGTCGGGGACGCGTTCCCCGTTTGCAGGTACTGTATGAATAAGGACC
GGCTAATTCCGTGCCAGCAGCCGCGGTAATACGGAAGGTCCGGGCGTTATCCGGATTTATTGGGTTTAAAGGGAGCGCAG
GCCGATTATTAAGCGTGACGTGAAATGTAGATGCTCAACATCTGAACTGCGTCGCGAACTGGTAGTCTTGAGTGAGTTCG
ATGTGGGCGGAATTCGTGGTGTAGCGGTGAAATGCTTAGATATCACGAAGAACTCCGATTGCGAAGGCAGCCCACAAGGC
CTTTACTGACGCTAAAGCTCGAAGGTGCGGGTATCGAACAGGATTAGATACCCCAGTAGTCC
>t0050738_g-Y-6;size=11;
CCTACGGGGGGCTGCAGTGGGGAATATTGCACAATGGGCGCAAGCCTGATGCAGCGACGCCGCGTGAGCGAAGAAGTATT
TCGGTATGTAAAGCTCTATCAGCAGGGAAGATAATGACGGTACCTGACTAAGAAGCACCGGCTAAATACGTGCCAGCAGC
CGCGGTAATACGTATGGTGCAAGCGTTATCCGGATTTACTGGGTGTAAAGGGAGCGTAGGCGGTTTTACAAGTCTGATGT
GAAAGCCCGGGGCTCAACTCCGGTATTGCATTGGAAACTGTAGAACTAGAGTGTCGGAGGGGTAAGTGGAATTCCTAGTG
TAGCGGTGAAATGCGTAGATATTAGGAGGAACACCAGTGGCGAAGGCGGCTTACTGGACGATTACTGACGCTGAGGCTCG
AAAGCGTGGGGAGCAAACAGGATTAGATACCCTAGTAGTCC
>t0000233_g-Y-6;size=11;
CCTACGGGGGGCTGCAGTAGGGAATATTGGGCAATGGAGGCAACTCTGACCCAGCCATGCCGCGTGAAGGAAGACGGCCC
TATGGGTTGTAAACTTCTTTTGCCGCAGAGTAAACCCGGTCACGTGTGGCCGGCTGAGAGTATGCGGCGAATAAGTATCG
GCTAACTCCGTGCCAGCAGCCGCGGTAATACGGAGGATACGAGCGTTATCCGGATTTATTGGGTTTAAAGGGTGCGCAGG
CGGACCGTTAAGTCAGGGGTGAAAAGTTCGGGCTCAACCTGAATCGTGCCTTTGATACTGGCGGACTAGAGTGCGATAGG
CGTGGCCGGAATGTGGTGTGTAGCGGTGAAATGCTTAGATATGCCACAGAACACCGATCGAGAAGTCAGGTCACGAGTTC
GCAACTGACGCTCATGCACGAAAGCGTGGGGATCAAACAGGATTAGATACCCGAGTAGTCC
>t0006077_g-Y-6;size=11;
CCTACGGGAGGCTGCAGTGGGGAATATTGGGCAATGGGGGCAACCCTGACCCAGCAACGCCGCGTGAAGGAAGAAGGCTT
TCGGGTTGTAAACTTCTTTGACGAGGGACGATAGTGACGGTACCTCGAAAACAAGCCACGGCTAACTACGTGCCAGCAGC
CGCGGTAATACGTAGGTGGCAAGCGTTGTCCGGATTTACTGGGTGTAAAGGGCGCGTAGGCGGGATTGCAAGTCAGATGT
GAAATCTCCGGGCTCAACCCGGAAATTGCATTTGAAACTGTAGTTCTTGAGTATCGGAGAGGCAAGCGGAATTCCTAGTG
TAGCGGTGAAATGCGTAGATATTAGGAGGAACACCAGTGGCGAAGGCGGCTTGCTGGACGACAACTGACGCTGAGGCGCG
AAAGCGTGGGGAGCAAACAGGATTAGATACCCTAGTAGTCC
>t0002801_g-Y-6;size=11;
CCTACGGGGGGCTGCAGTGAGGAATATTGGTCAATGGGCGAGAGCCTGAACCAGCCAAGTAGCGTGCAGGATGACGGCCC
TATGGGTTGTAAACTGCTTTTATGCGGGGATAAAGTGGGCTACGCGTAGCCCTTTGCAGGTACCGCATGAATAAGGACCG
GCTAATTCCGTGCCAGCAGCCGCGGTAATACGGAAGGTCCGGGCGTTATCCGGATTTATTGGGTTTAAAGGGAGCGCAGG
CTGATGATTAAGCGTGACGTGAAATGTAGCCGCTCAACGGCTGAACTGCGTCGCGAACTGGTTATCTTGAGTGAGTTCGA
TGTGGGCGGAATTCGTGGTGTAGCGGTGAAATGCTTAGATATCACGAAGAACTCCGATTGCGAAGGCAGCCCACAAGGCC
TTTACTGACGCTAAAGCTCGAAGGTGCGGGTATCGAACAGGATTAGATACCCCTGTAGTCC
>t0000570_g-Y-6;size=11;
CCTACGGGAGGCAGCAGTGAGGAATATTGGTCAATGGGCGAGAGCCTGAACCAGCCAAGTAGCGTGCAGGATGACTGCCC
TATGGGTTGTAAACTGCTTTTATGCGGGAATAAAGTGCGGCACGTGTGCCGTTTTGTATGTACCGCATGAATAAGGACCG
GCTAATTCCGTGCCAGCAGCCGCGGTAATACGGAAGGTCCGGGCGTTATCCGGATTTATTGGGTTTAAAGGGAGCGCAGG
CTGGAGATTAAGCGTGCTGTGAAATGTACCGGCTCAACCGGTGACGTGCAGCGCGAACTGGTTTCCTTGAGTGAGTACGA
CGTCAGCGGAATTCGTGGTGTAGCGGTGAAATGCTTAGATATCACGAAGAACTCCGATTGCGAAGGCAGCTGACGAGTCC
TTTACTGACGCTAAAGCTCGAAAGTGCGGGTATCGAACAGGATTAGATACCCGAGTAGTCC
>t0010803_g-Y-6;size=11;
CCTACGGGGGGCAGCAGTGGGGAATCTTCCGCAATGGGCGAAAGCCTGACGGAGCAACGCCGCGTGAGTGAAGAAGGGTT
TCGGCTCGTAAAGCTCTGTTGACGGGGACGAATGTGCGAAATGCGAATAGTTTTTCGCAATGACGGTACCCGTCGAGGAA
GCCACGGCTAACTACGTGCCAGCAGCCGCGGTAATACGTAGGTGGCGAGCGTTGTCCGGAATTATTGGGCGTAAAGGGAG
CGCAGGCGGGAAGGCAAGTCAGTCTTAAAAGTGCGGGGCTCAACCCCGTGATGGGATTGAAACTGTCTTTCTTGAGTGCA
GGAGAGGAAAGCGGAATTCCTAGTGTAGCGGTGAAATGCGTAGATATTAGGAGGAACACCAGTGGCGAAGGCGGCTTTCT
GGACTGTAACTGACGCTGAGGCTCGAAAGCGTGGGGAGCGAACAGGATTAGATACCCTAGTAGTCC
>t0004573_g-Y-6;size=11;
CCTACGGGAGGCTGCAGTGAGGAATATTGGTCAATGGGCGAGAGCCTGAACCAGCCAAGTAGCGTGCAGGATGACGGCCC
TATGGGTTGTAAACTGCTTTTATGCGGGGATAAAGTGGGCTACGCGTAGCCCTTTGCAGGTACCGCATGAATAAGGACCG
GCTAATTCCGTGCCAGCAGCCGCGGTAATACGGAAGGTCCGGGCGTTATCCGGATTTATTGGGTTTAAAGGGAGCGCAGG
CTGATGATTAAGCGTGACGTGAAATGTAGCCGCTCAACGGCTGAACTGCGTCGCGAACTGGTTATCTTGAGTGAGTTCGA
TGTGGGCGGAATTCGTGGTGTAGCGGTGAAATGCTTAGATATCACGAAGAACTCCGATTGCGAAGGCAGCCCACAAGGCC
TTTACTGACGCTAAAGCTCGAAGGTGCGGGTATCGAACAGGATTAGATACCCTTGTAGTCC
>t0004851_g-Y-6;size=11;
CCTACGGGCGGCTGCAGTGAGGAATATTGGTCAATGGACGGAAGTCTGAACCAGCCAAGTAGCGTGCAGGATGACGGCCC
TATGGGTTGTAAACTGCTTTTTTAGGGGAATAAAGTTAGCCACGTGTGGTTATTTGCATGTACCCTACGAATAAGGACCG
GCTAATTCCGTGCCAGCAGCCGCGGTAATACGGAAGGTCCGGGCGTTATCCGGATTTATTGGGTTTAAAGGGAGCGCAGG
CCGTTTGGTAAGCGTGTTGTGAAATGTCCGGGCTCAACCTGGGCACTGCAGCGCGAACTGCCAGACTTGAGTGCACAGGA
AGCGGGCGGAATTCGTGGTGTAGCGGTGAAATGCTTAGATATCACGAAGAACTCCAATTGCGAAGGCAGCTCGCTGTAGT
GTTACTGACGCTAAAGCTCGAAAGTGCGGGTATCGAACAGGATTAGATACCCTAGTAGTCC
>t0010611_g-Y-6;size=11;
CCTACGGGAGGCTGCAGTGGGGAATATTGCACAATGGGCGAAAGCCTGATGCAGCGACGCCGCGTGAGCGAAGAAGTATT
TCGGTATGTAAAGCTCTATCAGCAGGGAAGATAATGACGGTACCTGACTAAGAAGCACCGGCTAAATACGTGCCAGCAGC
CGCGGTAATACGTATGGTGCAAGCGTTATCCGGATTTACTGGGTGTAAAGGGAGCGTAGGCGGTTTTACAAGTCTGATGT
GAAAGCCCGCAGCTCAACTGCGGTATTGCATTGGAAACTGTAGAACTAGAGTGTCGGAGGGGTAAGTGGAATTCCTAGTG
TAGCGGTGAAATGCGTAGATATTAGGAGGAACACCAGTGGCGAAGGCGGCTTACTGGACGATTACTGACGCTGAGGCTCG
AAAGCGTGGGGAGCAAACAGGATTAGATACCCTAGTAGTCC
>t0008847_g-Y-6;size=11;
CCTACGGGTGGCTGCAGTGAGGAATATTGGTCAATGGGCGAGAGCCTGAACCAGCCAAGTAGCGTGCAGGACGACGGCCC
TATGGGTTGTAAACTGCTTTTATACAGGGATAAAGTCGGGGACGCGTTCCCCGTTTGCAGGTACTGTATGAATAAGGACC
GGCTAATTCCGTGCCAGCAGCCGCGGTAATACGGAAGGTCCGGGCGTTATCCGGATTTATTGGGTTTAAAGGGAGCGCAG
GCCGATTATTAAGCGTGACGTGAAATGTAGATGCTCAACATCTGAACTGCGTCGCGAACTGGTAGTCTTGAGTGAGTTCG
ATGTGGGCGGAATTCGTGGTGTAGCGGTGAAATGCTTAGATATCACGAAGAACTCCGATTGCGAAGGCAGCCCACAAGGC
CTTTACTGACGCTAAAGCTCGAAGGTGCGGGTATCGAACAGGATTAGATACCCTAGTAGTCC
>t0001363_g-Y-6;size=11;
CCTACGGGGGGCTGCAGTGGGGGATATTGCACAATGGAGGAAACTCTGATGCAGCGACGCCGCGTGAGTGAAGAAGTATT
TCGGTATGTAAAGCTCTATCAGCAGGGAAGAAAGACTCGAAAGAGAGATGACGGTACCTGAGTAAGAAGCCCCGGCTAAC
TACGTGCCAGCAGCCGCGGTAATACGTAGGGGGCAAGCGTTATCCGGATTTACTGGGTGTAAAGGGAGCGCAGACGGTCA
AGCAAGTCTGAAGTGAAACCCCACGGCTCAACCGTGGGCTTGCTTTGGAAACTGTTTGACTAGAGTACTGGAGAGGTAAG
CGGAATTCCTAGTGTAGCGGTGAAATGCGTAGATATTAGGAGGAACATCGGTGGCGAAGGCGGCTTACTGGACAGCAACT
GACGTTGAGGCTCGAAGGCGTGGGGAGCAAACAGGATTAGATACCCTAGTAGTCC
>t0002903_g-Y-6;size=11;
CCTACGGGGGGCAGCAGTGGGGGATATTGCACAATGGAGGAAACTCTGATGCAGCGACGCCGCGTGAGTGAAGAAGTATT
TCGGTATGTAAAGCTCTATCAGCAGGGAAGATAATGACAGTACCTGACCAAGAAGCCCCGGCTAACTACGTGCCAGCAGC
CGCGGTAATACGTAGGGGGCAAGCGTTATCCGGATTTACTGGGTGTAAAGGGAGCGTAGACGGAATGTCAAGTCTGAAGT
GAAATCCCCGGGCTTAACCCGGGAACTGCTTTGGAAACTGGTATTCTTGAGTGTCGGAGAGGTAAGCGGAATTCCTGGTG
TAGTAGTGAAATGCGTAGATATCAGGAAGAACACCGGAGGCGAAGGCGGCTTACTGGACGATAACTGACGTTGAGGCTCG
AAAGCGTGGGGAGCAAACAGGATTAGATACCCTAGTAGTCC
>t0003819_g-Y-6;size=11;
CCTACGGGTGGCTGCAGTGGGGAATCTTCCGCAATGGGCGAAAGCCTGACGGAGCAACGCCGCGTGAGTGAAGAAGGGTT
TCGGCTCGTAAAGCTCTGTTGACGGGGACGAATGTGCGAAATGCGAATAGTTTTTCGCAATGACGGTACCCGTCGAGGAA
GCCACGGCTAACTACGTGCCAGCAGCCGCGGTAATACGTAGGTGGCGAGCGTTGTCCGGAATTATTGGGCGTAAAGGGAG
CGCAGGCGGGAAGGCAAGTCAGTCTTAAAAGTGCGGGGCTCAACCCCGTGATGGGATTGAAACTGTCTTTCTTGAGTGCA
GGAGAGGAAAGCGGAATTCCTAGTGTAGCGGTGAAATGCGTAGATATTAGGAGGAACACCAGTGGCGAAGGCGGCTTTCT
GGACTGTAACTGACGCTGAGGCTCGAAAGCGTGGGGAGCGAACAGGATTAGATACCCCAGTAGTCC
>t0004126_g-Y-6;size=10;
CCTACGGGGGGCTGCAGTGGGGAATATTGCACAATGGAGGGAACTCTGATGCAGCGACGCCGCGTGAGTGACGAAGTGTT
TCGGCATGTAAAGCTCTATCAGCAGGGAAGAAAGTGACGGTACCTGACCAAGAAGCCCCGGCTAACTACGTGCCAGCAGC
CGCGGTAATACGTAGGGGGCAAGCGTTATCCGGATTTACTGGGTGTAAAGGGAGCGCAGGCGGCTGCGCAAGTCAGAAGT
GAAACCCCCCGGCTCAACTGGGGGCATGCTTTTGAAACTGCGAGGCTGGAGTGCTGGAGGGGTAAGCGGAATTCCTGGTG
TAGCGGTGAAATGCGTAGATATCAGGAAGAACACCGGTGGCGAAGGCGGCTTACTGGACAGCAACTGACGCTGAGGCTCG
AAGGCGTGGGGAGCAAACAGGATTAGATACCCCAGTAGTCC
>t0002155_g-Y-6;size=10;
CCTACGGGAGGCTGCAGTAGGGAATATTGGGCAATGGGCGCAAGCCTGACCCAGCAACGCCGCGTGAGGGAAGAAGGTTT
TCGGATTGTAAACCTCTGTCCTATGTGACGAAGGAAGTGACGGTAGCATAGGAGGAAGCCCCGGCTAACTACGTGCCAGC
AGCCGCGGTAATACGTAGGGGGCGAGCGTTGTCCGGAATTACTGGGCGTAAAGGGTGCGTAGGCGGCATGGCAAGTTGGA
TGTGAAATACCCGGGCTTAACTTGGGGGCTGCATCCAAAACTGCTGAGCTTGAGTGCGGGAGAGGAAAGCGGAATTCCTA
GTGTAGCGGTAAAATGCGTAGATATTAGGAGGAACACCGGTGGCGAAGGCGGCTTTCTGGACCGTAACTGACGCTGAGGC
ACGAAAGCGTGGGGAGCAAACAGGATTAGATACCCCTGTAGTCC
>t0019336_g-Y-6;size=10;
CCTACGGGGGGCTGCAGTGGGGAATATTGCACAATGGGCGAAAGCCTGATGCAGCGACGCCGCGTGAGCGAAGAAGTATT
TCGGTATGTAAAGCTCTATCAGCAGGGAAGATAATGACGGTACCTGACTAAGAAGCACCGGCTAAATACGTGCCAGCAGC
CGCGGTAATACGTATGGTGCAAGCGTTATCCGGATTTACTGGGTGTAAAGGGAGCGTAGGCGGTTTTACAAGTCTGATGT
GAAAGCCCGCAGCTCAACTGCGGTATTGCATTGGAAACTGTAGAACTAGAGTGTCGGAGGGGTAAGTGGAATTCCTAGTG
TAGCGGTGAAATGCGTAGATATTAGGAGGAACACCAGTGGCGAAGGCGGCTTACTGGACGATTACTGACGCTGAGGCTCG
AAAGCGTGGGGAGCAAACAGGATTAGATACCCGAGTAGTCC
>t0002148_g-Y-6;size=10;
CCTACGGGGGGCTGCAGTGGGGAATATTGGGCAATGGGCGCAAGCCTGACCCAGCAACGCCGCGTGAGGGAAGAAGGTCT
TCGGATTGTAAACCTCTGTCCTTGGTGACGAAGGAAGTGACGGTAGCCAAGGAGGAAGCCCCGGCTAACTACGTGCCAGC
AGCCGCGGTAATACGTAGGGGGCGAGCGTTGTCCGGAATTACTGGGCGTAAAGGGTGCGTAGGCGGTACTTTAAGTTGGA
TGTGAAATACCCGGGCTTAACTTGGGGGGTGCATCCAATACTGGAGAACTAGAGTGCAGGAGAGGGAAGCGGAATTCCTA
GTGTAGCGGTGAAATGCGTAGATATTAGGAGGAACACCAGTGGCGAAGGCGGCTTTCTGGACTGTAACTGACGCTGAGGC
ACGAAAGCGTGGGGAGCAAACAGGATTAGATACCCTAGTAGTCC
>t0009158_g-Y-6;size=10;
CCTACGGGAGGCTGCAGTGAGGAATATTGGTCAATGGGCGAGAGCCTGAACCAGCCAAGTAGCGTGCAGGATGACGGCCC
TATGGGTTGTAAACTGCTTTTATGCGGGGATAAAGTGAGGGACGTGTCCCTTTTTGTAGGTACCGCATGAATAAGGACCG
GCTAATTCCGTGCCAGCAGCCGCGGTAATACGGAAGGTCCGGGCGTTATCCGGATTTATTGGGTTTAAAGGGAGCGCAGG
CCGATGGTTAAGCGTGACGTGAAATGTAGCCGCTCAACGGCTGAACTGCGTCGCGAACTGGCTATCTTGAGTGAGTTCGA
TGTTGGCGGAATTCGTGGTGTAGCGGTGAAATGCTTAGATATCACGAAGAACTCCGATTGCGAAGGCAGCCAACAAGGCC
TTTACTGACGCTAAAGCTCGAAGGTGCGGGTATCGAACAGGATTAGATACCCCAGTAGTCC
>t0010903_g-Y-6;size=10;
CCTACGGGAGGCTGCAGTGGGGAATATTGCACAATGGAGGGAACTCTGATGCAGCGACGCCGCGTGAGTGACGAAGTGTT
TCGGCATGTAAAGCTCTATCAGCAGGGAAGAAAGTGACGGTACCTGACCAAGAAGCCCCGGCTAACTACGTGCCAGCAGC
CGCGGTAATACGTAGGGGGCAAGCGTTATCCGGATTTACTGGGTGTAAAGGGAGCGCAGGCGGCTGCGCAAGTCAGAAGT
GAAACCCCCCGGCTCAACTGGGGGCATGCTTTTGAAACTGCGAGGCTGGAGTGCTGGAGGGGTAAGCGGAATTCCTGGTG
TAGCGGTGAAATGCGTAGATATCAGGAAGAACACCGGTGGCGAAGGCGGCTTACTGGACAGCAACTGACGCTGAGGCTCG
AAGGCGTGGGGAGCAAACAGGATTAGATACCCTGGTAGTCC
>t0003971_g-Y-6;size=10;
CCTACGGGGGGCTGCAGTGGGGAATATTGCACAATGGGCGAAAGCCTGATGCAGCGACGCCGCGTGAGCGAAGAAGTATT
TCGGTATGTAAAGCTCTATCAGCAGGGAAGATAATGACGGTACCTGACTAAGAAGCACCGGCTAAATACGTGCCAGCAGC
CGCGGTAATACGTATGGTGCAAGCGTTATCCGGATTTACTGGGTGTAAAGGGAGCGTAGGCGGTTTTACAAGTCTGATGT
GAAAGCCCGCAGCTCAACTGCGGTATTGCATTGGAAACTGTAGAACTAGAGTGTCGGAGGGGTAAGTGGAATTCCTAGTG
TAGCGGTGAAATGCGTAGATATTAGGAGGAACACCAGTGGCGAAGGCGGCTTACTGGACGATTACTGACGCTGAGGCTCG
AAAGCGTGGGGAGCAAACAGGATTAGATACCCCGGTAGTCC
>t0024920_g-Y-6;size=10;
CCTACGGGAGGCTGCAGTGGGGAATATTGCACAATGGGGGGAACCCTGATGCAGCAACGCCGCGTGAGTGAAGAAGTATT
TCGGTATGTAAAGCTCTATCGATAGGGAATAAGATGAAGGTACCTAAGTAAGAAGCCCCGGCTAACTACGTGCCAGCAGC
CGCGGTAATACGTAGGGGGCAAGCGTTATCCGGATTTACTGGGTGTAAAGGGAGCGTAGACGGGTAGGCAAGTTTGAAGT
GAAAACCCAAGGCTTAACCATGGAATTGCTTTGAAAACTGTTTATCTAGAGTACTGGAGAGGTAAGTGGAATTCCTAGTG
TAGTAGTGAAATGCGTAGATATTAGGAAGAACACCGGAGGCGAAGGCGGCTTACTGGACAGAGACTGACGTTGAGGCTCG
AAAGCGTGGGGAGCAAACAGGATTAGATACCCCAGTAGTCC
>t0006595_g-Y-6;size=10;
CCTACGGGTGGCTGCAGTGGGGAATATTGGGCAATGGGGGAAACCCTGACCCAGCAACGCCGCGTGAAGGAAGAAGGCTT
TCGGGTTGTAAACTTCTTTTACCAGGGACGAAGGACGTGACGGTACCTGGAGAAAAAGCCACGGCTAACTACGTGCCAGC
AGCCGCGGTAATACGTAGGTGGCAAGCGTTGTCCGGATTTACTGGGTGTAAAGGGCGTGTAGGCGGAGCAGCAAGTCAGA
AGTGAAATCTCCGGGCTTAACCCGGAAACTGCTTTTGAAACTGTTGCCCTTGAGTATCGGAGAGGCAGGCGGAATTCCTA
GTGTAGCGGTGAAATGCGTAGATATTAGGAGGAACACCAGTGGCGAAGGCGGCCTGCTGGACGACAACTGACGCTGAGGC
GCGAAAGCGTGGGGAGCAAACAGGATTAGATACCCGAGTAGTCC
>t0003516_g-Y-6;size=10;
CCTACGGGGGGCAGCAGTGGGGGATATTGCACAATGGAGGAAACTCTGATGCAGCGACGCCGCGTGAGTGAAGAAGTATT
TCGGTATGTAAAGCTCTATCAGCAGGGAAGAAAGACTCGAAAGAGAGATGACGGTACCTGAGTAAGAAGCCCCGGCTAAC
TACGTGCCAGCAGCCGCGGTAATACGTAGGGGGCAAGCGTTATCCGGATTTACTGGGTGTAAAGGGAGCGCAGACGGTCA
AGCAAGTCTGAAGTGAAACCCCACGGCTCAACCGTGGGCTTGCTTTGGAAACTGTTTGACTAGAGTACTGGAGAGGTAAG
CGGAATTCCTAGTGTAGCGGTGAAATGCGTAGATATTAGGAGGAACATCGGTGGCGAAGGCGGCTTACTGGACAGCAACT
GACGTTGAGGCTCGAAGGCGTGGGGAGCAAACAGGATTAGATACCCCAGTAGTCC
>t0017769_g-Y-6;size=10;
CCTACGGGGGGCAGCAGTGGGGAATATTGCACAATGGGCGAAAGCCTGATGCAGCGACGCCGCGTGAGCGAAGAAGTATT
TCGGTATGTAAAGCTCTATCAGCAGGGAAGATAATGACGGTACCTGACTAAGAAGCACCGGCTAAATACGTGCCAGCAGC
CGCGGTAATACGTATGGTGCAAGCGTTATCCGGATTTACTGGGTGTAAAGGGAGCGTAGGCGGTTTTACAAGTCTGATGT
GAAAGCCCGCAGCTCAACTGCGGTATTGCATTGGAAACTGTAGAACTAGAGTGTCGGAGGGGTAAGTGGAATTCCTAGTG
TAGCGGTGAAATGCGTAGATATTAGGAGGAACACCAGTGGCGAAGGCGGCTTACTGGACGATTACTGACGCTGAGGCTCG
AAAGCGTGGGGAGCAAACAGGATTAGATACCCTAGTAGTCC
>t0009011_g-Y-6;size=10;
CCTACGGGGGGCTGCAGTGGGGAATCTTCCGCAATGGGCGAAAGCCTGACGGAGCAACGCCGCGTGAGTGAAGAAGGGTT
TCGGCTCGTAAAGCTCTGTTGACGGGGACGAATGTGCGAAATGCGAATAGTTTTTCGCAATGACGGTACCCGTCGAGGAA
GCCACGGCTAACTACGTGCCAGCAGCCGCGGTAATACGTAGGTGGCGAGCGTTGTCCGGAATTATTGGGCGTAAAGGGAG
CGCAGGCGGGAAGGCAAGTCAGTCTTAAAAGTGCGGGGCTCAACCCCGTGATGGGATTGAAACTGTCTTTCTTGAGTGCA
GGAGAGGAAAGCGGAATTCCTAGTGTAGCGGTGAAATGCGTAGATATTAGGAGGAACACCAGTGGCGAAGGCGGCTTTCT
GGACTGTAACTGACGCTGAGGCTCGAAAGCGTGGGGAGCGAACAGGATTAGATACCCTTGTAGTCC
>t0001564_g-Y-6;size=10;
CCTACGGGTGGCTGCAGTGGGGGATATTGCACAATGGAGGAAACTCTGATGCAGCGACGCCGCGTGAGTGAAGAAGTATT
TCGGTATGTAAAGCTCTATCAGCAGGGAAGATAATGACAGTACCTGACCAAGAAGCCCCGGCTAACTACGTGCCAGCAGC
CGCGGTAATACGTAGGGGGCAAGCGTTATCCGGATTTACTGGGTGTAAAGGGAGCGTAGACGGAATGTCAAGTCTGAAGT
GAAATCCCCGGGCTTAACCCGGGAACTGCTTTGGAAACTGGTATTCTTGAGTGTCGGAGAGGTAAGCGGAATTCCTGGTG
TAGTAGTGAAATGCGTAGATATCAGGAAGAACACCGGAGGCGAAGGCGGCTTACTGGACGATAACTGACGTTGAGGCTCG
AAAGCGTGGGGAGCAAACAGGATTAGATACCCTGGTAGTCC
>t0014142_g-Y-6;size=10;
CCTACGGGGGGCAGCAGTGAGGAATATTGGTCAATGGGCGAGAGCCTGAACCAGCCAAGTAGCGTGCAGGATGACGGCCC
TATGGGTTGTAAACTGCTTTTATGCGGGGATAAAGTGGGCTACGCGTAGCCCTTTGCAGGTACCGCATGAATAAGGACCG
GCTAATTCCGTGCCAGCAGCCGCGGTAATACGGAAGGTCCGGGCGTTATCCGGATTTATTGGGTTTAAAGGGAGCGCAGG
CTGATGATTAAGCGTGACGTGAAATGTAGCCGCTCAACGGCTGAACTGCGTCGCGAACTGGTTATCTTGAGTGAGTTCGA
TGTGGGCGGAATTCGTGGTGTAGCGGTGAAATGCTTAGATATCACGAAGAACTCCGATTGCGAAGGCAGCCCACAAGGCC
TTTACTGACGCTAAAGCTCGAAGGTGCGGGTATCGAACAGGATTAGATACCCTAGTAGTCC
>t0000118_g-Y-6;size=10;
CCTACGGGCGGCAGCAGTAGGGAATATTGGGCAATGGAGGCAACTCTGACCCAGCCATGCCGCGTGAAGGAAGACGGCCC
TATGGGTTGTAAACTTCTTTTGCCGCAGAGTAAACCCGGTCACGTGTGGCCGGCTGAGAGTATGCGGCGAATAAGTATCG
GCTAACTCCGTGCCAGCAGCCGCGGTAATACGGAGGATACGAGCGTTATCCGGATTTATTGGGTTTAAAGGGTGCGCAGG
CGGACCGTTAAGTCAGGGGTGAAAAGTTCGGGCTCAACCTGAATCGTGCCTTTGATACTGGCGGACTAGAGTGCGATAGG
CGTGGCCGGAATGTGGTGTGTAGCGGTGAAATGCTTAGATATGCCACAGAACACCGATCGAGAAGTCAGGTCACGAGTTC
GCAACTGACGCTCATGCACGAAAGCGTGGGGATCAAACAGGATTAGATACCCCAGTAGTCC
>t0005716_g-Y-6;size=10;
CCTACGGGAGGCTGCAGTGGGGAATATTGGGCAATGGGGGAAACCCTGACCCAGCAACGCCGCGTGAAGGAAGAAGGCTT
TCGGGTTGTAAACTTCTTTTACCAGGGACGAAGGACGTGACGGTACCTGGAGAAAAAGCCACGGCTAACTACGTGCCAGC
AGCCGCGGTAATACGTAGGTGGCAAGCGTTGTCCGGATTTACTGGGTGTAAAGGGCGTGTAGGCGGAGCAGCAAGTCAGA
AGTGAAATCTCCGGGCTTAACCCGGAAACTGCTTTTGAAACTGTTGCCCTTGAGTATCGGAGAGGCAGGCGGAATTCCTA
GTGTAGCGGTGAAATGCGTAGATATTAGGAGGAACACCAGTGGCGAAGGCGGCCTGCTGGACGACAACTGACGCTGAGGC
GCGAAAGCGTGGGGAGCAAACAGGATTAGATACCCTAGTAGTCC
>t0005452_g-Y-6;size=10;
CCTACGGGGGGCTGCAGTGAGGAATATTGGTCAATGGGCGAGAGCCTGAACCAGCCAAGTAGCGTGCAGGACGACGGCCC
TATGGGTTGTAAACTGCTTTTATACAGGGATAAAGTCGGGGACGCGTTCCCCGTTTGCAGGTACTGTATGAATAAGGACC
GGCTAATTCCGTGCCAGCAGCCGCGGTAATACGGAAGGTCCGAGCGTTATCCGGATTTATTGGGTTTAAAGGGAGCGCAG
GCCGATTATTAAGCGTGACGTGAAATGTAGATGCTCAACATCTGAACTGCGTCGCGAACTGGTAGTCTTGAGTGAGTTCG
ATGTGGGCGGAATTCGTGGTGTAGCGGTGAAATGCTTAGATATCACGAAGAACTCCGATTGCGAAGGCAGCCCACAAGGC
CTTTACTGACGCTAAAGCTCGAAGGTGCGGGTATCGAACAGGATTAGATACCCTTGTAGTCC
>t0008000_g-Y-6;size=10;
CCTACGGGAGGCTGCAGTGAGGAATATTGGTCAATGGGCGAGAGCCTGAACCAGCCAAGTAGCGTGCAGGACGACGGCCC
TATGGGTTGTAAACTGCTTTTATACAGGGATAAAGTCGGGGACGCGTTCCCCGTTTGCAGGTACTGTATGAATAAGGACC
GGCTAATTCCGTGCCAGCAGCCGCGGTAATACGGAAGGTCCGGGCGTTATCCGGATTTATTGGGTTTAAAGGGAGCGCAG
GCCGATTATTAAGCGTGACGTGAAATGTAGATGCTCAACATCTGAACTGCGTCGCGAACTGGTAGTCTTGAGTGAGTTCG
ATGTGGGCGGAATTCGTGGTGTAGCGGTGAAATGCTTAGATATCACGAAGAACTCCGATTGCGAAGGCAGCCCACAAGGC
CTTTACTGACGCTAAAGCTCGAAGGTGCGGGTATCGAACAGGATTAGATACCCTAGTAGTCC
>t0001138_g-Y-6;size=10;
CCTACGGGAGGCTGCAGTGAGGAATATTGGTCAATGGACGGAAGTCTGAACCAGCCAAGTAGCGTGCAGGATGACGGCCC
TATGGGTTGTAAACTGCTTTTTTAGGGGAATAAAGTTAGCCACGTGTGGTTATTTGCATGTACCCTACGAATAAGGACCG
GCTAATTCCGTGCCAGCAGCCGCGGTAATACGGAAGGTCCGGGCGTTATCCGGATTTATTGGGTTTAAAGGGAGCGCAGG
CCGTTTGGTAAGCGTGTTGTGAAATGTCCGGGCTCAACCTGGGCACTGCAGCGCGAACTGCCAGACTTGAGTGCACAGGA
AGCGGGCGGAATTCGTGGTGTAGCGGTGAAATGCTTAGATATCACGAAGAACTCCAATTGCGAAGGCAGCTCGCTGTAGT
GTTACTGACGCTAAAGCTCGAAAGTGCGGGTATCGAACAGGATTAGATACCCCTGTAGTCC
>t0007415_g-Y-6;size=10;
CCTACGGGAGGCAGCAGTAGGGAATATTGGGCAATGGAGGCAACTCTGACCCAGCCATGCCGCGTGAAGGAAGACGGCCC
TATGGGTTGTAAACTTCTTTTGCCGCAGAGTAAACCCGGTCACGTGTGGCCGGCTGAGAGTATGCGGCGAATAAGTATCG
GCTAACTCCGTGCCAGCAGCCGCGGTAATACGGAGGATACGAGCGTTATCCGGATTTATTGGGTTTAAAGGGTGCGCAGG
CGGACCGTTAAGTCAGGGGTGAAAAGTTCGGGCTCAACCTGAATCGTGCCTTTGATACTGGCGGACTAGAGTGCGATAGG
CGTGGCCGGAATGTGGTGTGTAGCGGTGAAATGCTTAGATATGCCACAGAACACCGATCGAGAAGTCAGGTCACGAGTTC
GCAACTGACGCTCATGCACGAAAGCGTGGGGATCAAACAGGATTAGATACCCCAGTAGTCC
>t0005412_g-Y-6;size=10;
CCTACGGGGGGCTGCAGTGGGGAATCTTCCGCAATGGGCGAAAGCCTGACGGAGCAACGCCGCGTGAGTGAAGAAGGGTT
TCGGCTCGTAAAGCTCTGTTGACGGGGACGAATGTGCGAAATGCGAATAGTTTTTCGCAATGACGGTACCCGTCGAGGAA
GCCACGGCTAACTACGTGCCAGCAGCCGCGGTAATACGTAGGTGGCGAGCGTTGTCCGGAATTATTGGGCGTAAAGGGAG
CGCAGGCGGGAAGGCAAGTCAGTCTTAAAAGTGCGGGGCTCAACCCCGTGATGGGATTGAAACTGTCTTTCTTGAGTGCA
GGAGAGGAAAGCGGAATTCCTAGTGTAGCGGTGAAATGCGTAGATATTAGGAGGAACACCAGTGGCGAAGGCGGCTTTCT
GGACTGTAACTGACGCTGAGGCTCGAAAGCGTGGGGAGCGAACAGGATTAGATACCCTGGTAGTCC
>t0011939_g-Y-6;size=10;
CCTACGGGGGGCTGCAGTGGGGAATCTTCCGCAATGGGCGAAAGCCTGACGGAGCAACGCCGCGTGAGTGAAGAAGGGTT
TCGGCTCGTAAAGCTCTGTTGACGGGGACGAATGTGCAAGATGCGAATAGTTTCTTGCAATGACGGTACCCGTCGAGGAA
GCCACGGCTAACTACGTGCCAGCAGCCGCGGTAATACGTAGGTGGCGAGCGTTGTCCGGAATTATTGGGCGTAAAGGGAG
CGCAGGCGGGAAGGCAAGTCAGTCTTAAAAGTGCGGGGCTCAACCCCGTGATGGGATTGAAACTGTCTTTCTTGAGTGCA
GGAGAGGAAAGCGGAATTCCTAGTGTAGCGGTGAAATGCGTAGATATTAGGAGGAACACCAGTGGCGAAGGCGGCTTTCT
GGACTGTAACTGACGCTGAGGCTCGAAAGCGTGGGGAGCGAACAGGATTAGATACCCCTGTAGTCC
>t0002559_g-Y-6;size=10;
CCTACGGGTGGCAGCAGTGAGGAATATTGGTCAATGGGCGAGAGCCTGAACCAGCCAAGTAGCGTGCAGGACGACTGCCC
TATGGGTTGTAAACTGCTTTTATGCGGGAATAAAGTGAGGCACGTGTGCCTTTTTGTATGTACCGCATGAATAAGGACCG
GCTAATTCCGTGCCAGCAGCCGCGGTAATACGGAAGGTCCGGGCGTTATCCGGATTTATTGGGTTTAAAGGGAGCGCAGG
CTGGAGATTAAGCGTGCTGTGAAATGTACCGGCTCAACCGGTGACGTGCAGCGCGAACTGGTTTCCTTGAGTGAGTACGA
CGTCAGCGGAATTCGTGGTGTAGCGGTGAAATGCTTAGATATCACGAAGAACTCCGATTGCGAAGGCAGCTGACGAGTCC
TTTACTGACGCTAAAGCTCGAAAGTGCGGGTATCGAACAGGATTAGATACCCCTGTAGTCC
>t0008464_g-Y-6;size=10;
CCTACGGGTGGCTGCAGTGAGGAATATTGGTCAATGGGCGAGAGCCTGAACCAGCCAAGTAGCGTGCAGGATGACGGCCC
TATGGGTTGTAAACTGCTTTTATACAGGGATAAAGTGCACCACGTGTGGTGTTTTGTAGGTACTGTATGAATAAGGACCG
GCTAATTCCGTGCCAGCAGCCGCGGTAATACGGAAGGTCCGGGCGTTATCCGGATTTATTGGGTTTAAAGGGAGCGCAGG
CCGATGGTTAAGCGTGACGTGAAATGTAGCCGCTCAACGGCTGAACTGCGTCGCGAACTGGCTATCTTGAGTGAGTTCGA
TGTTGGCGGAATTCGTGGTGTAGCGGTGAAATGCTTAGATATCACGAAGAACTCCGATTGCGAAGGCAGCCAACAAGGCC
TTTACTGACGCTAAAGCTCGAAGGTGCGGGTATCGAACAGGATTAGATACCCTAGTAGTCC
>t0008139_g-Y-6;size=10;
CCTACGGGGGGCTGCAGTGGGGAATATTGCACAATGGGGGGAACCCTGATGCAGCAACGCCGCGTGAGTGAAGAAGTATT
TCGGTATGTAAAGCTCTATCGATAGGGAATAAGATGAAGGTACCTAAGTAAGAAGCCCCGGCTAACTACGTGCCAGCAGC
CGCGGTAATACGTAGGGGGCAAGCGTTATCCGGATTTACTGGGTGTAAAGGGAGCGTAGACGGGTAGGCAAGTTTGAAGT
GAAAACCCAAGGCTTAACCATGGAATTGCTTTGAAAACTGTTTATCTAGAGTACTGGAGAGGTAAGTGGAATTCCTAGTG
TAGTAGTGAAATGCGTAGATATTAGGAAGAACACCGGAGGCGAAGGCGGCTTACTGGACAGAGACTGACGTTGAGGCTCG
AAAGCGTGGGGAGCAAACAGGATTAGATACCCTAGTAGTCC
>t0014949_g-Y-6;size=10;
CCTACGGGGGGCTGCAGTGGGGAATCTTGCACAATGGACGAAAGTCTGATGCAGCGATCCCGCGTGAAGGATGAAGCATT
ACGGTGTGTAAACTTCTTTTTTGGTGGAAGACGAATGACGGTACACCAAGAATAAGAGACGGCTAACTACGTGCCAGCAG
CCGCGGTAATACGTAGGTCTCAAGCGTTATCCGGATTTACTGGGCGTAAAGTATCCGTAGCCTGATATGTAAGTCTGTTT
TCAAATCCCACGACTCAATCGTGGAAAGGGAATGGATACTGCATATCTAGAAGTTATTGGGGGTTAGTGGAATTTCCGGT
GGAGCGGTGAAATGCGTTGATATCGGAAAGAACGCCGAAAGCGAAAGCAGCTAACTATGATTAACTTGACGGTGAGGGAT
GAAAGTTTGGGTAGCAAACGGGATTAGATACCCTTGTAGTCC
>t0021304_g-Y-6;size=10;
CCTACGGGAGGCTGCAGTGAGGAATATTGGTCAATGGGCGAGAGCCTGAACCAGCCAAGTAGCGTGCAGGATGACGGCCC
TATGGGTTGTAAACTGCTTTTATGCGGGGATAAAGTGGGCTACGCGTAGCCCTTTGCAGGTACCGCATGAATAAGGACCG
GCTAATTCCGTGCCAGCAGCCGCGGTAATACGGAAGGTCCGGGCGTTATCCGGATTTATTGGGTTTAAAGGGAGCGCAGG
CTGATGATTAAGCGTGACGTGAAATGTAGCCGCTCAACGGCTGAACTGCGTCGCGAACTGGTTATCTTGAGTGAGTTCGA
TGTGGGCGGAATTCGTGGTGTAGCGGTGAAATGCTTAGATATCACGAAGAACTCCGATTGCGAAGGCAGCCCACAAGGCC
TTTACTGACGCTAAAGCTCGAAGGTGCGGGTATCGAACAGGATTAGATACCCGAGTAGTCC
>t0014618_g-Y-6;size=10;
CCTACGGGAGGCTGCAGTAGGGAATATTGGGCAATGGAGGCAACTCTGACCCAGCCATGCCGCGTGAAGGAAGACGGCCC
TATGGGTTGTAAACTTCTTTTGCCGCAGAGTAAACCCGGTCACGTGTGGCCGGCTGAGAGTATGCGGCGAATAAGTATCG
GCTAACTCCGTGCCAGCAGCCGCGGTAATACGGAGGATACGAGCGTTATCCGGATTTATTGGGTTTAAAGGGTGCGCAGG
CGGACCGTTAAGTCAGGGGTGAAAAGTTCGGGCTCAACCTGAATCGTGCCTTTGATACTGGCGGACTAGAGTGCGATAGG
CGTGGCCGGAATGTGGTGTGTAGCGGTGAAATGCTTAGATATGCCACAGAACACCGATCGAGAAGTCAGGTCACGAGTTC
GCAACTGACGCTCATGCACGAAAGCGTGGGGATCAAACAGGATTAGATACCCGAGTAGTCC
>t0005834_g-Y-6;size=10;
CCTACGGGGGGCTGCAGTGAGGAATATTGGTCAATGGGCGAGAGCCTGAACCAGCCAAGTAGCGTGCAGGACGACGGCCC
TATGGGTTGTAAACTGCTTTTATACAGGGATAAAGTCGGGGACGCGTTCCCCGTTTGCAGGTACTGTATGAATAAGGACC
GGCTAATTCCGTGCCAGCAGCCGCGGTAATACGGAAGGTCCGAGCGTTATCCGGATTTATTGGGTTTAAAGGGAGCGCAG
GCCGATTATTAAGCGTGACGTGAAATGTAGATGCTCAACATCTGAACTGCGTCGCGAACTGGTAGTCTTGAGTGAGTTCG
ATGTGGGCGGAATTCGTGGTGTAGCGGTGAAATGCTTAGATATCACGAAGAACTCCGATTGCGAAGGCAGCCCACAAGGC
CTTTACTGACGCTAAAGCTCGAAGGTGCGGGTATCGAACAGGATTAGATACCCCAGTAGTCC
>t0003753_g-Y-6;size=10;
CCTACGGGGGGCTGCAGTGGGGAATTTTCCGCAATGGGCGAAAGCCTGACGGAGCAATGCCGCGTGGAGGTAGAAGGCCC
ACGGGTCGTGAACTTCTTTTCCCGGAGAAGAAGCAATGACGGTATCTGGGGAATAAGCATCGGCTAACTCTGTGCCAGCA
GCCGCGGTAAGACAGAGGATGCAAGCGTTATCCGGAATGATTGGGCGTAAAGCGTCTGTAGGTGGCTTTTTAAGTCCGCC
GTCAAATCCCAGGGCTCAACCCTGGACAGGCGGTGGAAACTACCAAGCTGGAGTACGGTAGGGGCAGAGGGAATTTCCGG
TGGAGCGGTGAAATGCGTAGAGATCGGAAAGAACACCAACGGCGAAAGCACTCTGCTGGGCCGACACTGACACTGAGAGA
CGAAAGCTAGGGGAGCGAATGGGATTAGATACCCTAGTAGTCC
>t0020162_g-Y-6;size=10;
CCTACGGGAGGCTGCAGTGGGGAATCTTCCGCAATGGGCGAAAGCCTGACGGAGCAACGCCGCGTGAGTGAAGAAGGGTT
TCGGCTCGTAAAGCTCTGTTGACGGGGACGAATGTGCGAAATGCGAATAGTTTTTCGCAATGACGGTACCCGTCGAGGAA
GCCACGGCTAACTACGTGCCAGCAGCCGCGGTAATACGTAGGTGGCGAGCGTTGTCCGGAATTATTGGGCGTAAAGGGAG
CGCAGGCGGGAAGGCAAGTCAGTCTTAAAAGTGCGGGGCTCAACCCCGTGATGGGATTGAAACTGTCTTTCTTGAGTGCA
GGAGAGGAAAGCGGAATTCCTAGTGTAGCGGTGAAATGCGTAGATATTAGGAGGAACACCAGTGGCGAAGGCGGCTTTCT
GGACTGTAACTGACGCTGAGGCTCGAAAGCGTGGGGAGCGAACAGGATTAGATACCCCAGTAGTCC
>t0030772_g-Y-6;size=10;
CCTACGGGAGGCTGCAGTGAGGAATATTGGTCAATGGGCGAGAGCCTGAACCAGCCAAGTAGCGTGCAGGACGACGGCCC
TATGGGTTGTAAACTGCTTTTATACAGGGATAAAGTCGGGGACGCGTTCCCCGTTTGCAGGTACTGTATGAATAAGGACC
GGCTAATTCCGTGCCAGCAGCCGCGGTAATACGGAAGGTCCGGGCGTTATCCGGATTTATTGGGTTTAAAGGGAGCGCAG
GCCGATTATTAAGCGTGACGTGAAATGTAGATGCTCAACATCTGAACTGCGTCGCGAACTGGTAGTCTTGAGTGAGTTCG
ATGTGGGCGGAATTCGTGGTGTAGCGGTGAAATGCTTAGATATCACGAAGAACTCCGATTGCGAAGGCAGCCCACAAGGC
CTTTACTGACGCTAAAGCTCGAAGGTGCGGGTATCGAACAGGATTAGATACCCTTGTAGTCC
>t0034548_g-Y-6;size=10;
CCTACGGGGGGCAGCAGTAGGGAATTTTCGGCAATGGGCGGAAGCCTGACCGAGCAATGCCGCGTGAATGAAGAAGTATT
TCGGTATGTAAAGTTCTTTTATTTGGGACGAAAAAACAAATTGACGGTACCAAATGAATAAGCCCCGGCTAACTATGTGC
CAGCAGCCGCGGTAATACATAGGGGGCGAGCGTTATCCGGAATTATTGGGCGTAAAGGGTGCGTAGGTGGCAATGAAAGT
CTTTGGTTAAACTTCTGGGCTCAACCCAGTTTTGCCAAAGAAACTTCATAGCTAGAGTATGGTAGAGGTGAGTGGAATTC
CATGTGTAACGGTAAAATGTGTAAATATATGGAGGAACACCAGTGGCGAAGGCGGCTCACTAGACCGAGACTGACACTGA
GGCACGAAAGCGTGGGGAGCAAACAGGATTAGATACCCCAGTAGTCC
>t0003881_g-Y-6;size=10;
CCTACGGGAGGCTGCAGTGGGGGATATTGCACAATGGAGGAAACTCTGATGCAGCGACGCCGCGTGAGTGAAGAAGTATT
TCGGTATGTAAAGCTCTATCAGCAGGGAAGATAATGACAGTACCTGACCAAGAAGCCCCGGCTAACTACGTGCCAGCAGC
CGCGGTAATACGTAGGGGGCAAGCGTTATCCGGATTTACTGGGTGTAAAGGGAGCGTAGACGGAATGTCAAGTCTGAAGT
GAAATCCCCGGGCTTAACCCGGGAACTGCTTTGGAAACTGGTATTCTTGAGTGTCGGAGAGGTAAGCGGAATTCCTGGTG
TAGTAGTGAAATGCGTAGATATCAGGAAGAACACCGGAGGCGAAGGCGGCTTACTGGACGATAACTGACGTTGAGGCTCG
AAAGCGTGGGGAGCAAACAGGATTAGATACCCTTGTAGTCC
>t0007353_g-Y-6;size=10;
CCTACGGGCGGCAGCAGTGAGGAATATTGGTCAATGGGCGAGAGCCTGAACCAGCCAAGTAGCGTGCAGGATGACTGCCC
TATGGGTTGTAAACTGCTTTTATGCGGGAATAAAGTGCGGCACGTGTGCCGTTTTGTATGTACCGCATGAATAAGGACCG
GCTAATTCCGTGCCAGCAGCCGCGGTAATACGGAAGGTCCGGGCGTTATCCGGATTTATTGGGTTTAAAGGGAGCGCAGG
CTGGAGATTAAGCGTGCTGTGAAATGTACCGGCTCAACCGGTGACGTGCAGCGCGAACTGGTTTCCTTGAGTGAGTACGA
CGTCAGCGGAATTCGTGGTGTAGCGGTGAAATGCTTAGATATCACGAAGAACTCCGATTGCGAAGGCAGCTGACGAGTCC
TTTACTGACGCTAAAGCTCGAAAGTGCGGGTATCGAACAGGATTAGATACCCTAGTAGTCC
>t0028173_g-Y-6;size=10;
CCTACGGGGGGCTGCAGTGGGGAATATTGCACAATGGGGGGAACCCTGATGCAGCAACGCCGCGTGAGTGAAGAAGTATT
TCGGTATGTAAAGCTCTATCGATAGGGAATAAGATGAAGGTACCTAAGTAAGAAGCCCCGGCTAACTACGTGCCAGCAGC
CGCGGTAATACGTAGGGGGCAAGCGTTATCCGGATTTACTGGGTGTAAAGGGAGCGTAGACGGGTAGGCAAGTTTGAAGT
GAAAACCCAAGGCTTAACCATGGAATTGCTTTGAAAACTGTTTATCTAGAGTACTGGAGAGGTAAGTGGAATTCCTAGTG
TAGTAGTGAAATGCGTAGATATTAGGAAGAACACCGGAGGCGAAGGCGGCTTACTGGACAGAGACTGACGTTGAGGCTCG
AAAGCGTGGGGAGCAAACAGGATTAGATACCCCAGTAGTCC
>t0001586_g-Y-6;size=10;
CCTACGGGGGGCTGCAGTGGGGAATATTGGGCAATGGGCGAAAGCCTGACCCAGCAACGCCGCGTGAGGGAAGAAGGTCT
TCGGATTGTAAACCTCTGTCCTTGGTGACGAAGGAAGTGACGGTAGCCAAGGAGGAAGCCCCGGCTAACTACGTGCCAGC
AGCCGCGGTAATACGTAGGGGGCGAGCGTTGTCCGGAATTACTGGGCGTAAAGGGTGCGTAGGCGGTACTTTAAGTTGGA
TGTGAAATACCCGGGCTTAACTTGGGGGGTGCATCCAATACTGGAGAACTAGAGTGCAGGAGAGGGAAGCGGAATTCCTA
GTGTAGCGGTGAAATGCGTAGATATTAGGAGGAACACCAGTGGCGAAGGCGGCTTTCTGGACTGTAACTGACGCTGAGGC
ACGAAAGCGTGGGGAGCAAACAGGATTAGATACCCTAGTAGTCC
>t0003035_g-Y-6;size=10;
CCTACGGGCGGCTGCAGTGAGGAATATTGGTCAATGGGCGAGAGCCTGAACCAGCCAAGTAGCGTGCAGGATGACTGCCC
TATGGGTTGTAAACTGCTTTTATGCGGGAATAAAGTGCGGCACGTGTGCCGTTTTGTATGTACCGCATGAATAAGGACCG
GCTAATTCCGTGCCAGCAGCCGCGGTAATACGGAAGGTCCGGGCGTTATCCGGATTTATTGGGTTTAAAGGGAGCGCAGG
CTGGAGATTAAGCGTGCTGTGAAATGTACCGGCTCAACCGGTGACGTGCAGCGCGAACTGGTTTCCTTGAGTGAGTACGA
CGTCAGCGGAATTCGTGGTGTAGCGGTGAAATGCTTAGATATCACGAAGAACTCCGATTGCGAAGGCAGCTGACGAGTCC
TTTACTGACGCTAAAGCTCGAAAGTGCGGGTATCGAACAGGATTAGATACCCGGGTAGTCC
>t0005590_g-Y-6;size=10;
CCTACGGGTGGCTGCAGTGGGGAATCTTCCGCAATGGGCGAAAGCCTGACGGAGCAACGCCGCGTGAGTGAAGAAGGTCT
TCGGATCGTAAAGCTCTGTCGAAGGGGACGAACGTGGGTTCTATCAACAACGGAACCTAATGACGGTACCTTTCAAGAAA
GCCACGGCTAACTACGTGCCAGCAGCCGCGGTAATACGTAGGTGGCGAGCGTTGTCCGGAATCATTGGGCGTAAAGGGAG
CGCAGGCGGGAAATCAAGTCCATCTTAAAAGTTCGGGGCTCAACCCCGTGATGGGATGGAAACTGGTTTTCTTGAGTGCA
GGAGAGGAAAGCGGAATTCCTAGTGTAGCGGTGAAATGCGTAGATATTAGGAGGAACACCAGTGGCGAAGGCGGCTTTCT
GGACTGTAACTGACGCTGAGGCTCGAAAGCGTGGGGAGCGAACAGGATTAGATACCCTAGTAGTCC
>t0005179_g-Y-6;size=10;
CCTACGGGGGGCTGCAGTGGGGAATCTTCCGCAATGGGCGAAAGCCTGACGGAGCAACGCCGCGTGAGTGAAGAAGGTCT
TCGGATCGTAAAGCTCTGTCGAAGGGGACGAACGTGGGTTCTATCAACAACGGAACCTAATGACGGTACCTTTCAAGAAA
GCCACGGCTAACTACGTGCCAGCAGCCGCGGTAATACGTAGGTGGCGAGCGTTGTCCGGAATCATTGGGCGTAAAGGGAG
CGCAGGCGGGAAATTAAGTCTATCTTAAAAGTTCGGGGCTCAACCCCGTGATGGGATGGAAACTAATTTTCTTGAGTGCA
GGAGAGGAAAGCGGAATTCCTAGTGTAGCGGTGAAATGCGTAGATATTAGGAGGAACACCAGTGGCGAAGGCGGCTTTCT
GGACTGTAACTGACGCTGAGGCTCGAAAGCGTGGGGAGCGAACAGGATTAGATACCCTTGTAGTCC
>t0010104_g-Y-6;size=10;
CCTACGGGGGGCAGCAGTGAGGAATATTGGTCAATGGGCGAGAGCCTGAACCAGCCAAGTAGCGTGCAGGATGACGGCCC
TATGGGTTGTAAACTGCTTTTATGCGGGGATAAAGTGGGCTACGCGTAGCCCTTTGCAGGTACCGCATGAATAAGGACCG
GCTAATTCCGTGCCAGCAGCCGCGGTAATACGGAAGGTCCGGGCGTTATCCGGATTTATTGGGTTTAAAGGGAGCGCAGG
CTGATGATTAAGCGTGACGTGAAATGTAGCCGCTCAACGGCTGAACTGCGTCGCGAACTGGTTATCTTGAGTGAGTTCGA
TGTGGGCGGAATTCGTGGTGTAGCGGTGAAATGCTTAGATATCACGAAGAACTCCGATTGCGAAGGCAGCCCACAAGGCC
TTTACTGACGCTAAAGCTCGAAGGTGCGGGTATCGAACAGGATTAGATACCCTGGTAGTCC
>t0010542_g-Y-6;size=10;
CCTACGGGGGGCTGCAGTGGGGAATATTGGGCAATGGGGGAAACCCTGACCCAGCAACGCCGCGTGAAGGAAGAAGGCTT
TCGGGTTGTAAACTTCTTTTACCAGGGACGAAGGACGTGACGGTACCTGGAGAAAAAGCCACGGCTAACTACGTGCCAGC
AGCCGCGGTAATACGTAGGTGGCAAGCGTTGTCCGGATTTACTGGGTGTAAAGGGCGTGTAGGCGGAGCGGCAAGTCAGA
AGTGAAATCTCCGGGCTTAACCCGGAAACTGCTTTTGAAACTGTCGCCCTTGAGTATCGGAGAGGCAGGCGGAATTCCTA
GTGTAGCGGTGAAATGCGTAGATATTAGGAGGAACACCAGTGGCGAAGGCGGCCTGCTGGACGACAACTGACGCTGAGGC
GCGAAAGCGTGGGGAGCAAACAGGATTAGATACCCCGGTAGTCC
>t0011951_g-Y-6;size=10;
CCTACGGGTGGCTGCAGTGAGGAATATTGGTCAATGGGCGAGAGCCTGAACCAGCCAAGTAGCGTGCAGGATGACGGCCC
TATGGGTTGTAAACTGCTTTTATGCGGGGATAAAGTGGGCTACGCGTAGCCCTTTGCAGGTACCGCATGAATAAGGACCG
GCTAATTCCGTGCCAGCAGCCGCGGTAATACGGAAGGTCCGGGCGTTATCCGGATTTATTGGGTTTAAAGGGAGCGCAGG
CTGATGATTAAGCGTGACGTGAAATGTAGCCGCTCAACGGCTGAACTGCGTCGCGAACTGGTTATCTTGAGTGAGTTCGA
TGTGGGCGGAATTCGTGGTGTAGCGGTGAAATGCTTAGATATCACGAAGAACTCCGATTGCGAAGGCAGCCCACAAGGCC
TTTACTGACGCTAAAGCTCGAAGGTGCGGGTATCGAACAGGATTAGATACCCGAGTAGTCC
>t0011861_g-Y-6;size=10;
CCTACGGGGGGCTGCAGTGGGGAATCTTCCGCAATGGGCGAAAGCCTGACGGAGCAACGCCGCGTGAGTGAAGAAGGTCT
TCGGATCGTAAAGCTCTGTCGAAGGGGACGAACGTGGGTTCTATCAACAACGGAACCTAATGACGGTACCTTTCAAGAAA
GCCACGGCTAACTACGTGCCAGCAGCCGCGGTAATACGTAGGTGGCGAGCGTTGTCCGGAATCATTGGGCGTAAAGGGAG
CGCAGGCGGGAAATCAAGTCCATCTTAAAAGTTCGGGGCTCAACCCCGTGATGGGATGGAAACTGGTTTTCTTGAGTGCA
GGAGAGGAAAGCGGAATTCCTAGTGTAGCGGTGAAATGCGTAGATATTAGGAGGAACACCAGTGGCGAAGGCGGCTTTCT
GGACTGTAACTGACGCTGAGGCTCGAAAGCGTGGGGAGCGAACAGGATTAGATACCCTGGTAGTCC
>t0007357_g-Y-6;size=10;
CCTACGGGGGGCTGCAGTGGGGAATCTTCCGCAATGGGCGAAAGCCTGACGGAGCAACGCCGCGTGAGTGAAGAAGGGTT
TCGGCTCGTAAAGCTCTGTTGACGGGGACGAATGTGCAAGATGCGAATAGTTTCTTGCAATGACGGTACCCGTCGAGGAA
GCCACGGCTAACTACGTGCCAGCAGCCGCGGTAATACGTAGGTGGCGAGCGTTGTCCGGAATTATTGGGCGTAAAGGGAG
CGCAGGCGGGAAGGCAAGTCAGTCTTAAAAGTGCGGGGCTCAACCCCGTGATGGGATTGAAACTGTCTTTCTTGAGTGCA
GGAGAGGAAAGCGGAATTCCTAGTGTAGCGGTGAAATGCGTAGATATTAGGAGGAACACCAGTGGCGAAGGCGGCTTTCT
GGACTGTAACTGACGCTGAGGCTCGAAAGCGTGGGGAGCGAACAGGATTAGATACCCTAGTAGTCC
>t0021765_g-Y-6;size=10;
CCTACGGGGGGCTGCAGTGGGGGATATTGCACAATGGGCGAAAGCCTGATGCAGCGACGCCGCGTGAGTGAAGAAGTATT
TCGGTATGTAAAGCTCTATCAGCAGGGAAGAAAGACCTCGAAAGAGGGGATGACGGTACCTGAGTAAGAAGCCCCGGCTA
ACTACGTGCCAGCAGCCGCGGTAATACGTAGGGGGCAAGCGTTATCCGGATTTACTGGGTGTAAAGGGAGCGTAGACGGT
GTATCAAGTCTGAAGTGAAACCCCACGGCTCAACCGTGGGCTTGCTTTGGAAACTGGTAGACTAGAGTACTGGAGAGGTA
AGCGGAATTCCTGGTGTAGTAGTGAAATGCGTAGATATCAGGAAGAACATCAGTGGCGAAGGCGGCTTACTGGACAGCAA
CTGACGTTGAGGCTCGAAGGCGTGGGGAGCAAACAGGATTAGATACCCTGGTAGTCC
>t0011967_g-Y-6;size=10;
CCTACGGGAGGCTGCAGTGAGGAATATTGGTCAATGGGCGAGAGCCTGAACCAGCCAAGTAGCGTGCAGGACGACGGCCC
TATGGGTTGTAAACTGCTTTTATATAGGGATAAAGTCGGGGACGCGTTCCCCGTTTGCAGGTACTGTATGAATAAGGACC
GGCTAATTCCGTGCCAGCAGCCGCGGTAATACGGAAGGTCCGGGCGTTATCCGGATTTATTGGGTTTAAAGGGAGCGCAG
GCCGATTATTAAGCGTGACGTGAAATGTAGATGCTCAACATCTGAACTGCGTCGCGAACTGGTAGTCTTGAGTGAGTTCG
ATGTGGGCGGAATTCGTGGTGTAGCGGTGAAATGCTTAGATATCACGAAGAACTCCGATTGCGAAGGCAGCCCACAAGGC
CTTTACTGACGCTAAAGCTCGAAGGTGCGGGTATCGAACAGGATTAGATACCCCAGTAGTCC
>t0006177_g-Y-6;size=10;
CCTACGGGGGGCTGCAGTGAGGAATATTGGTCAATGGGCGAGAGCCTGAACCAGCCAAGTAGCGTGCAGGATGACGGCCC
TATGGGTTGTAAACTGCTTTTATGCGGGGATAAAGTGGGCTACGCGTAGCCCTTTGCAGGTACCGCATGAATAAGGACCG
GCTAATTCCGTGCCAGCAGCCGCGGTAATACGGAAGGTCCGGGCGTTATCCGGATTTATTGGGTTTAAAGGGAGCGCAGG
CTGATGATTAAGCGTGACGTGAAATGTAGCCGCTCAACGGCTGAACTGCGTCGCGAACTGGTTATCTTGAGTGAGTTCGA
TGTGGGCGGAATTCGTGGTGTAGCGGTGAAATGCTTAGATATCACGAAGAACTCCGATTGCGAAGGCAGCCCACAAGGCC
TTTACTGACGCTAAAGCTCGAAGGTGCGGGTATCGAACAGGATTAGATACCCCGGTAGTCC
>t0001350_g-Y-6;size=10;
CCTACGGGGGGCAGCAGTGGGGAATCTTGCACAATGGACGAAAGTCTGATGCAGCGATCCCGCGTGAAGGATGAAGCATT
ACGGTGTGTAAACTTCTTTTTTGGTGGAAGACGAATGACGGTACACCAAGAATAAGAGACGGCTAACTACGTGCCAGCAG
CCGCGGTAATACGTAGGTCTCAAGCGTTATCCGGATTTACTGGGCGTAAAGTATCCGTAGCCTGATATGTAAGTCTGTTT
TCAAATCCCACGACTCAATCGTGGAAAGGGAATGGATACTGCATATCTAGAAGTTATTGGGGGTTAGTGGAATTTCCGGT
GGAGCGGTGAAATGCGTTGATATCGGAAAGAACGCCGAAAGCGAAAGCAGCTAACTATGATTAACTTGACGGTGAGGGAT
GAAAGTTTGGGTAGCAAACGGGATTAGATACCCCAGTAGTCC
>t0012209_g-Y-6;size=10;
CCTACGGGAGGCTGCAGTGAGGAATATTGGACAATGGCCGGAAGGCTGATCCAGCCATGCCGCGTGCGGGATGACGGCCC
TATGGGTTGTAAACCGCTTTTGCGGGGGAGCAATAAGTGTCACGTGTGACACGATGAGAGTACCCTGCGAATAAGCATCG
GCTAACTCCGTGCCAGCAGCCGCGGTAATACGGAGGATGCAAGCGTTATCCGGATTTATTGGGTTTAAAGGGTGCGCAGG
CGGCTTGTTAAGCGGGAGGTGAAATGCCGGCGCTCAACGTCGGAAGTGCCTCCCGAACTGGTGAGCTGGAATGACTCTGC
CGTGGGAGGAATGTGTAGTGTAGCGGTGAAATGCTTAGAGATTACACAGAACACCGATTGCGAAGGCATCTCACGAAGGG
TTGATTGACGCTGAGGCACGAAAGCGTGGGGATCAAACAGGATTAGATACCCTAGTAGTCC
>t0004560_g-Y-6;size=10;
CCTACGGGAGGCTGCAGTAGGGAATATTGGGCAATGGAGGCAACTCTGACCCAGCCATGCCGCGTGAAGGAAGACGGCCC
TATGGGTTGTAAACTTCTTTTGCCGCAGAGTAAACCCGGTCACGTGTGGCCGGCTGAGAGTATGCGGCGAATAAGTATCG
GCTAACTCCGTGCCAGCAGCCGCGGTAATACGGAGGATACGAGCGTTATCCGGATTTATTGGGTTTAAAGGGTGCGCAGG
CGGACCGTTAAGTCAGGGGTGAAAAGTTCGGGCTCAACCTGAATCGTGCCTTTGATACTGGCGGACTAGAGTGCGATAGG
CGTGGCCGGAATGTGGTGTGTAGCGGTGAAATGCTTAGATATGCCACAGAACACCGATCGAGAAGTCAGGTCACGAGTTC
GCAACTGACGCTCATGCACGAAAGCGTGGGGATCAAACAGGATTAGATACCCTAGTAGTCC
>t0005504_g-Y-6;size=10;
CCTACGGGGGGCTGCAGTGGGGGATATTGCACAATGGAGGAAACTCTGATGCAGCGACGCCGCGTGAGTGAAGAAGTATT
TCGGTATGTAAAGCTCTATCAGCAGGGAAGATAATGACAGTACCTGACCAAGAAGCCCCGGCTAACTACGTGCCAGCAGC
CGCGGTAATACGTAGGGGGCAAGCGTTATCCGGATTTACTGGGTGTAAAGGGAGCGTAGACGGAATGTCAAGTCTGAAGT
GAAATCCCCGGGCTTAACCCGGGAACTGCTTTGGAAACTGGTATTCTTGAGTGTCGGAGAGGTAAGCGGAATTCCTGGTG
TAGTAGTGAAATGCGTAGATATCAGGAAGAACACCGGAGGCGAAGGCGGCTTACTGGACGATAACTGACGTTGAGGCTCG
AAAGCGTGGGGAGCAAACAGGATTAGATACCCCGGTAGTCC
>t0000484_g-Y-6;size=10;
CCTACGGGTGGCTGCAGTGGGGGATATTGCACAATGGAGGAAACTCTGATGCAGCGACGCCGCGTGAGTGAAGAAGTATT
TCGGTATGTAAAGCTCTATCAGCAGGGAAGAAAGACTCGAAAGAGAGATGACGGTACCTGAGTAAGAAGCCCCGGCTAAC
TACGTGCCAGCAGCCGCGGTAATACGTAGGGGGCAAGCGTTATCCGGATTTACTGGGTGTAAAGGGAGCGCAGACGGTCA
AGCAAGTCTGAAGTGAAACCCCACGGCTCAACCGTGGGCTTGCTTTGGAAACTGTTTGACTAGAGTACTGGAGAGGTAAG
CGGAATTCCTAGTGTAGCGGTGAAATGCGTAGATATTAGGAGGAACATCGGTGGCGAAGGCGGCTTACTGGACAGCAACT
GACGTTGAGGCTCGAAGGCGTGGGGAGCAAACAGGATTAGATACCCCAGTAGTCC
>t0004605_g-Y-6;size=10;
CCTACGGGGGGCTGCAGTGAGGAATATTGGTCAATGGGCGAGAGCCTGAACCAGCCAAGTAGCGTGCAGGACGACGGCCC
TATGGGTTGTAAACTGCTTTTATACAGGGATAAAGTCGGGGACGCGTTCCCCGTTTGCAGGTACTGTATGAATAAGGACC
GGCTAATTCCGTGCCAGCAGCCGCGGTAATACGGAAGGTCCGGGCGTTATCCGGATTTATTGGGTTTAAAGGGAGCGCAG
GCCGATTATTAAGCGTGACGTGAAATGTAGATGCTCAACATCTGAACTGCGTCGCGAACTGGTAGTCTTGAGTGAGTTCG
ATGTGGGCGGAATTCGTGGTGTAGCGGTGAAATGCTTAGATATCACGAAGAACTCCGATTGCGAAGGCAGCCCACAAGGC
CTTTACTGACGCTAAAGCTCGAAGGTGCGGGTATCGAACAGGATTAGATACCCCTGTAGTCC
>t0001646_g-Y-6;size=9;
CCTACGGGTGGCTGCAGTGAGGAATATTGGTCAATGGGCGAGAGCCTGAACCAGCCAAGTAGCGTGCAGGATGACGGCCC
TATGGGTTGTAAACTGCTTTTATACAGGGATAAAGTCGGGGACGCGTTCCCCGTTTGCAGGTACTGTATGAATAAGGACC
GGCTAATTCCGTGCCAGCAGCCGCGGTAATACGGAAGGTCCGGGCGTTATCCGGATTTATTGGGTTTAAAGGGAGCGCAG
GCCGATTATTAAGCGTGACGTGAAATGTGGATGCTCAACATCTGAACTGCGTCGCGAACTGGTGGTCTTGAGTGAGTTCG
ATGTGGGCGGAATTCGTGGTGTAGCGGTGAAATGCTTAGATATCACGAAGAACTCCGATTGCGAAGGCAGCCCACAAGGC
CTTTACTGACGCTAAAGCTCGAAGGTGCGGGTATCGAACAGGATTAGATACCCCGGTAGTCC
>t0025077_g-Y-6;size=9;
CCTACGGGGGGCAGCAGTGGGGAATATTGCACAATGGAGGGAACTCTGATGCAGCGACGCCGCGTGAGTGACGAAGTGTT
TCGGCATGTAAAGCTCTATCAGCAGGGAAGAAAGTGACGGTACCTGACCAAGAAGCCCCGGCTAACTACGTGCCAGCAGC
CGCGGTAATACGTAGGGGGCAAGCGTTATCCGGATTTACTGGGTGTAAAGGGAGCGCAGGCGGCTGCGCAAGTCAGAAGT
GAAACCCCCCGGCTCAACTGGGGGCATGCTTTTGAAACTGCGAGGCTGGAGTGCTGGAGGGGTAAGCGGAATTCCTGGTG
TAGCGGTGAAATGCGTAGATATCAGGAAGAACACCGGTGGCGAAGGCGGCTTACTGGACAGCAACTGACGCTGAGGCTCG
AAGGCGTGGGGAGCAAACAGGATTAGATACCCTAGTAGTCC
>t0004813_g-Y-6;size=9;
CCTACGGGGGGCTGCAGTGGGGAATATTGGGCAATGGGCGAAAGCCTGACCCAGCAACGCCGCGTGAGGGAAGAAGGTCT
TCGGATTGTAAACCTCTGTCCTTGGTGACGAAGGAAGTGACGGTAGCCAAGGAGGAAGCCCCGGCTAACTACGTGCCAGC
AGCCGCGGTAATACGTAGGGGGCGAGCGTTGTCCGGAATTACTGGGCGTAAAGGGTGCGTAGGCGGTACTTTAAGTTGGA
TGTGAAATACCCGGGCTTAACTTGGGGGGTGCATCCAATACTGGAGAACTAGAGTGCAGGAGAGGGAAGCGGAATTCCTA
GTGTAGCGGTGAAATGCGTAGATATTAGGAGGAACACCAGTGGCGAAGGCGGCTTTCTGGACTGTAACTGACGCTGAGGC
ACGAAAGCGTGGGGAGCAAACAGGATTAGATACCCCAGTAGTCC
>t0006108_g-Y-6;size=9;
CCTACGGGAGGCTGCAGTGGGGAATCTTCCGCAATGGGCGAAAGCCTGACGGAGCAACGCCGCGTGAGTGAAGAAGGGTT
TCGGCTCGTAAAGCTCTGTTGACGGGGACGAATGTACGGAATGCGAATAGTTTTCTGTAATGACGGTACCCGTCGAGGAA
GCCACGGCTAACTACGTGCCAGCAGCCGCGGTAATACGTAGGTGGCGAGCGTTGTCCGGAATTATTGGGCGTAAAGGGAG
CGCAGGCGGGAAGGCAAGTCAGTCTTAAAAGTGCGGGGCTCAACCCCGTGATGGGATTGAAACTGTCTTTCTTGAGTGCA
GGAGAGGAAAGCGGAATTCCTAGTGTAGCGGTGAAATGCGTAGATATTAGGAGGAACACCAGTGGCGAAGGCGGCTTTCT
GGACTGTAACTGACGCTGAGGCTCGAAAGCGTGGGGAGCGAACAGGATTAGATACCCCAGTAGTCC
>t0002502_g-Y-6;size=9;
CCTACGGGAGGCTGCAGTGAGGAATATTGGTCAATGGGCGAGAGCCTGAACCAGCCAAGTAGCGTGCAGGACGACGGCCC
TATGGGTTGTAAACTGCTTTTATATAGGGATAAAGTCGGGGACGCGTTCCCCGTTTGCAGGTACTGTATGAATAAGGACC
GGCTAATTCCGTGCCAGCAGCCGCGGTAATACGGAAGGTCCGGGCGTTATCCGGATTTATTGGGTTTAAAGGGAGCGCAG
GCCGATTATTAAGCGTGACGTGAAATGTAGATGCTCAACATCTGAACTGCGTCGCGAACTGGTAGTCTTGAGTGAGTTCG
ATGTGGGCGGAATTCGTGGTGTAGCGGTGAAATGCTTAGATATCACGAAGAACTCCGATTGCGAAGGCAGCCCACAAGGC
CTTTACTGACGCTAAAGCTCGAAGGTGCGGGTATCGAACAGGATTAGATACCCTAGTAGTCC
>t0000164_g-Y-6;size=9;
CCTACGGGGGGCTGCAGTGAGGAATATTGGTCAATGGGCGAGAGCCTGAACCAGCCAAGTAGCGTGCAGGATGACGGCCC
TATGGGTTGTAAACTGCTTTTATGCGGGGATAAAGTGGGCTACGCGTAGCCCTTTGCAGGTACCGCATGAATAAGGACCG
GCTAATTCCGTGCCAGCAGCCGCGGTAATACGGAAGGTCCGGGCGTTATCCGGATTTATTGGGTTTAAAGGGAGCGCAGG
CTGATGATTAAGCGTGACGTGAAATGTAGCCGCTCAACGGCTGAACTGCGTCGCGAACTGGTTATCTTGAGTGAGTTCGA
TGTGGGCGGAATTCGTGGTGTAGCGGTGAAATGCTTAGATATCACGAAGAACTCCGATTGCGAAGGCAGCCCACAAGGCC
TTTACTGACGCTAAAGCTCGAAGGTGCGGGTATCGAACAGGATTAGATACCCTGGTAGTCC
>t0029057_g-Y-6;size=9;
CCTACGGGGGGCTGCAGTGAGGAATATTGGTCAATGGGCGAGAGCCTGAACCAGCCAAGTAGCGTGCAGGACGACGGCCC
TATGGGTTGTAAACTGCTTTTATACAGGGATAAAGTCGGGGACGCGTTCCCCGTTTGCAGGTACTGTATGAATAAGGACC
GGCTAATTCCGTGCCAGCAGCCGCGGTAATACGGAAGGTCCGAGCGTTATCCGGATTTATTGGGTTTAAAGGGAGCGCAG
GCCGATTATTAAGCGTGACGTGAAATGTAGATGCTCAACATCTGAACTGCGTCGCGAACTGGTAGTCTTGAGTGAGTTCG
ATGTGGGCGGAATTCGTGGTGTAGCGGTGAAATGCTTAGATATCACGAAGAACTCCGATTGCGAAGGCAGCCCACAAGGC
CTTTACTGACGCTAAAGCTCGAAGGTGCGGGTATCGAACAGGATTAGATACCCTGGTAGTCC
>t0009923_g-Y-6;size=9;
CCTACGGGAGGCTGCAGTGAGGAATATTGGTCAATGGTCGAGAGACTGAACCAGCCAAGTAGCGTGCAGGACGACGGCCC
TATGGGTTGTAAACTGCTTTTGTCGGGGAATAAAGTTCGCTACGTGTAGTGTTTTGTATGTACCCGATGAATAAGGACCG
GCTAATTCCGTGCCAGCAGCCGCGGTAATACGGAAGGTCCGGGCGTTATCCGGATTTATTGGGTTTAAAGGGAGCGCAGG
CTGGATATTAAGCGTGACGTGAAATGCAGGTGCTCAACATCTGCACTGCGTCGCGAACTGGTATTCTTGAGTGCATTCGA
CGTCAGCGGAATTTGTGGTGTAGCGGTGAAATGCTTAGATATCACGAAGAACTCCGATTGCGAAGGCAGCTGACGAGACT
GTAACTGACGCTAAAGCTCGAAAGTGCGGGTATCGAACAGGATTAGATACCCTAGTAGTCC
>t0001069_g-Y-6;size=9;
CCTACGGGTGGCTGCAGTGGGGGATATTGCACAATGGGCGAAAGCCTGATGCAGCGACGCCGCGTGAGTGAAGAAGTATT
TCGGTATGTAAAGCTCTATCAGCAGGGAAGAAAGACCTCGAAAGAGGGGATGACGGTACCTGAGTAAGAAGCCCCGGCTA
ACTACGTGCCAGCAGCCGCGGTAATACGTAGGGGGCAAGCGTTATCCGGATTTACTGGGTGTAAAGGGAGCGTAGACGGT
GTATCAAGTCTGAAGTGAAACCCCACGGCTCAACCGTGGGCTTGCTTTGGAAACTGGTAGACTAGAGTACTGGAGAGGTA
AGCGGAATTCCTGGTGTAGTAGTGAAATGCGTAGATATCAGGAAGAACATCAGTGGCGAAGGCGGCTTACTGGACAGCAA
CTGACGTTGAGGCTCGAAGGCGTGGGGAGCAAACAGGATTAGATACCCGAGTAGTCC
>t0003428_g-Y-6;size=9;
CCTACGGGGGGCTGCAGTGGGGAATCTTCCGCAATGGGCGAAAGCCTGACGGAGCAACGCCGCGTGAGTGAAGAAGGTCT
TCGGATCGTAAAGCTCTGTCGAAGGGGACGAACGTGGGTTCTATCAACAACGGAACCTAATGACGGTACCTTTCAAGAAA
GCCACGGCTAACTACGTGCCAGCAGCCGCGGTAATACGTAGGTGGCGAGCGTTGTCCGGAATCATTGGGCGTAAAGGGAG
CGCAGGCGGGAAATCAAGTCCATCTTAAAAGTTCGGGGCTCAACCCCGTGATGGGATGGAAACTGGTTTTCTTGAGTGCA
GGAGAGGAAAGCGGAATTCCTAGTGTAGCGGTGAAATGCGTAGATATTAGGAGGAACACCAGTGGCGAAGGCGGCTTTCT
GGACTGTAACTGACGCTGAGGCTCGAAAGCGTGGGGAGCGAACAGGATTAGATACCCTAGTAGTCC
>t0003419_g-Y-6;size=9;
CCTACGGGGGGCAGCAGTGGGGAATATTGCACAATGGGCGAAAGCCTGATGCAGCGACGCCGCGTGAGCGAAGAAGTATT
TCGGTATGTAAAGCTCTATCAGCAGGGAAGATAATGACGGTACCTGACTAAGAAGCACCGGCTAAATACGTGCCAGCAGC
CGCGGTAATACGTATGGTGCAAGCGTTATCCGGATTTACTGGGTGTAAAGGGAGCGTAGGCGGTTTTACAAGTCTGATGT
GAAAGCCCGGGGCTCAACTCCGGTATTGCATTGGAAACTGTAGAACTAGAGTGTCGGAGGGGTAAGTGGAATTCCTAGTG
TAGCGGTGAAATGCGTAGATATTAGGAGGAACACCAGTGGCGAAGGCGGCTTACTGGACGATTACTGACGCTGAGGCTCG
AAAGCGTGGGGAGCAAACAGGATTAGATACCCGTGTAGTCC
>t0002290_g-Y-6;size=9;
CCTACGGGGGGCTGCAGTGGGGAATCTTCCGCAATGGGCGAAAGCCTGACGGAGCAACGCCGCGTGAGTGAAGAAGGTCT
TCGGATCGTAAAGCTCTGTCGAAGGGGACGAACGTGGGTTCTATCAACAACGGAACCTAATGACGGTACCTTTCAAGAAA
GCCACGGCTAACTACGTGCCAGCAGCCGCGGTAATACGTAGGTGGCGAGCGTTGTCCGGAATCATTGGGCGTAAAGGGAG
CGCAGGCGGGAAATTAAGTCTATCTTAAAAGTTCGGGGCTCAACCCCGTGATGGGATGGAAACTAATTTTCTTGAGTGCA
GGAGAGGAAAGCGGAATTCCTAGTGTAGCGGTGAAATGCGTAGATATTAGGAGGAACACCAGTGGCGAAGGCGGCTTTCT
GGACTGTAACTGACGCTGAGGCTCGAAAGCGTGGGGAGCGAACAGGATTAGATACCCTGGTAGTCC
>t0004625_g-Y-6;size=9;
CCTACGGGCGGCAGCAGTGGGGAATATTGCACAATGGGCGAAAGCCTGATGCAGCGACGCCGCGTGAGCGAAGAAGTATT
TCGGTATGTAAAGCTCTATCAGCAGGGAAGATAATGACGGTACCTGACTAAGAAGCACCGGCTAAATACGTGCCAGCAGC
CGCGGTAATACGTATGGTGCAAGCGTTATCCGGATTTACTGGGTGTAAAGGGAGCGTAGGCGGTTTTACAAGTCTGATGT
GAAAGCCCGGGGCTCAACTCCGGTATTGCATTGGAAACTGTAGAACTAGAGTGTCGGAGGGGTAAGTGGAATTCCTAGTG
TAGCGGTGAAATGCGTAGATATTAGGAGGAACACCAGTGGCGAAGGCGGCTTACTGGACGATTACTGACGCTGAGGCTCG
AAAGCGTGGGGAGCAAACAGGATTAGATACCCCGGTAGTCC
>t0007377_g-Y-6;size=9;
CCTACGGGGGGCTGCAGTGGGGAATATTGGGCAATGGGGGAAACCCTGACCCAGCAACGCCGCGTGAAGGAAGAAGGCTT
TCGGGTTGTAAACTTCTTTTACCAGGGACGAAGGACGTGACGGTACCTGGAGAAAAAGCCACGGCTAACTACGTGCCAGC
AGCCGCGGTAATACGTAGGTGGCAAGCGTTGTCCGGATTTACTGGGTGTAAAGGGCGTGTAGGCGGAGCGGCAAGTCAGA
AGTGAAATCTCCGGGCTTAACCCGGAAACTGCTTTTGAAACTGTCGCCCTTGAGTATCGGAGAGGCAGGCGGAATTCCTA
GTGTAGCGGTGAAATGCGTAGATATTAGGAGGAACACCAGTGGCGAAGGCGGCCTGCTGGACGACAACTGACGCTGAGGC
GCGAAAGCGTGGGGAGCAAACAGGATTAGATACCCTGGTAGTCC
>t0001606_g-Y-6;size=9;
CCTACGGGCGGCTGCAGTGGGGGATATTGCACAATGGAGGAAACTCTGATGCAGCGACGCCGCGTGAGTGAAGAAGTATT
TCGGTATGTAAAGCTCTATCAGCAGGGAAGAAAGACTCGAAAGAGAGATGACGGTACCTGAGTAAGAAGCCCCGGCTAAC
TACGTGCCAGCAGCCGCGGTAATACGTAGGGGGCAAGCGTTATCCGGATTTACTGGGTGTAAAGGGAGCGCAGACGGTCA
AGCAAGTCTGAAGTGAAACCCCACGGCTCAACCGTGGGCTTGCTTTGGAAACTGTTTGACTAGAGTACTGGAGAGGTAAG
CGGAATTCCTAGTGTAGCGGTGAAATGCGTAGATATTAGGAGGAACATCGGTGGCGAAGGCGGCTTACTGGACAGCAACT
GACGTTGAGGCTCGAAGGCGTGGGGAGCAAACAGGATTAGATACCCTAGTAGTCC
>t0001764_g-Y-6;size=9;
CCTACGGGTGGCTGCAGTGGGGAATATTGCACAATGGGCGAAAGCCTGATGCAGCGACGCCGCGTGAGCGAAGAAGTATT
TCGGTATGTAAAGCTCTATCAGCAGGGAAGATAATGACGGTACCTGACTAAGAAGCACCGGCTAAATACGTGCCAGCAGC
CGCGGTAATACGTATGGTGCAAGCGTTATCCGGATTTACTGGGTGTAAAGGGAGCGTAGGCGGTTTTACAAGTCTGATGT
GAAAGCCCGCAGCTCAACTGCGGTATTGCATTGGAAACTGTAGAACTAGAGTGTCGGAGGGGTAAGTGGAATTCCTAGTG
TAGCGGTGAAATGCGTAGATATTAGGAGGAACACCAGTGGCGAAGGCGGCTTACTGGACGATTACTGACGCTGAGGCTCG
AAAGCGTGGGGAGCAAACAGGATTAGATACCCCAGTAGTCC
>t0001612_g-Y-6;size=9;
CCTACGGGGGGCTGCAGTGAGGAATATTGGTCAATGGGCGAGAGCCTGAACCAGCCAAGTAGCGTGCAGGATGACGGCCC
TATGGGTTGTAAACTGCTTTTATACAGGGATAAAGTGCACCACGTGTGGTGTTTTGTAGGTACTGTATGAATAAGGACCG
GCTAATTCCGTGCCAGCAGCCGCGGTAATACGGAAGGTCCGGGCGTTATCCGGATTTATTGGGTTTAAAGGGAGCGCAGG
CCGATGGTTAAGCGTGACGTGAAATGTAGCCGCTCAACGGCTGAACTGCGTCGCGAACTGGCTATCTTGAGTGAGTTCGA
TGTTGGCGGAATTCGTGGTGTAGCGGTGAAATGCTTAGATATCACGAAGAACTCCGATTGCGAAGGCAGCCAACAAGGCC
TTTACTGACGCTAAAGCTCGAAGGTGCGGGTATCGAACAGGATTAGATACCCCAGTAGTCC
>t0023249_g-Y-6;size=9;
CCTACGGGGGGCAGCAGTGGGGAATATTGGGCAATGGGGGAAACCCTGACCCAGCAACGCCGCGTGAAGGAAGAAGGCTT
TCGGGTTGTAAACTTCTTTTACCAGGGACGAAGGACGTGACGGTACCTGGAGAAAAAGCCACGGCTAACTACGTGCCAGC
AGCCGCGGTAATACGTAGGTGGCAAGCGTTGTCCGGATTTACTGGGTGTAAAGGGCGTGTAGGCGGAGCAGCAAGTCAGA
AGTGAAATCTCCGGGCTTAACCCGGAAACTGCTTTTGAAACTGTTGCCCTTGAGTATCGGAGAGGCAGGCGGAATTCCTA
GTGTAGCGGTGAAATGCGTAGATATTAGGAGGAACACCAGTGGCGAAGGCGGCCTGCTGGACGACAACTGACGCTGAGGC
GCGAAAGCGTGGGGAGCAAACAGGATTAGATACCCTGGTAGTCC
>t0003239_g-Y-6;size=9;
CCTACGGGAGGCAGCAGTGGGGAATCTTCCGCAATGGGCGAAAGCCTGACGGAGCAACGCCGCGTGAGTGAAGAAGGGTT
TCGGCTCGTAAAGCTCTGTTGACGGGGACGAATGTGCGAAATGCGAATAGTTTTTCGCAATGACGGTACCCGTCGAGGAA
GCCACGGCTAACTACGTGCCAGCAGCCGCGGTAATACGTAGGTGGCGAGCGTTGTCCGGAATTATTGGGCGTAAAGGGAG
CGCAGGCGGGAAGGCAAGTCAGTCTTAAAAGTGCGGGGCTCAACCCCGTGATGGGATTGAAACTGTCTTTCTTGAGTGCA
GGAGAGGAAAGCGGAATTCCTAGTGTAGCGGTGAAATGCGTAGATATTAGGAGGAACACCAGTGGCGAAGGCGGCTTTCT
GGACTGTAACTGACGCTGAGGCTCGAAAGCGTGGGGAGCGAACAGGATTAGATACCCCAGTAGTCC
>t0003225_g-Y-6;size=9;
CCTACGGGCGGCTGCAGTGGGGAATATTGCACAATGGGCGAAAGCCTGATGCAGCGACGCCGCGTGAGCGAAGAAGTATT
TCGGTATGTAAAGCTCTATCAGCAGGGAAGATAATGACGGTACCTGACTAAGAAGCACCGGCTAAATACGTGCCAGCAGC
CGCGGTAATACGTATGGTGCAAGCGTTATCCGGATTTACTGGGTGTAAAGGGAGCGTAGGCGGTTTTACAAGTCTGATGT
GAAAGCCCGGGGCTCAACTCCGGTATTGCATTGGAAACTGTAGAACTAGAGTGTCGGAGGGGTAAGTGGAATTCCTAGTG
TAGCGGTGAAATGCGTAGATATTAGGAGGAACACCAGTGGCGAAGGCGGCTTACTGGACGATTACTGACGCTGAGGCTCG
AAAGCGTGGGGAGCAAACAGGATTAGATACCCCGGTAGTCC
>t0019968_g-Y-6;size=9;
CCTACGGGTGGCTGCAGTGGGGGATATTGCACAATGGAGGAAACTCTGATGCAGCGACGCCGCGTGAGTGAAGAAGTATT
TCGGTATGTAAAGCTCTATCAGCAGGGAAGATAATGACAGTACCTGACCAAGAAGCCCCGGCTAACTACGTGCCAGCAGC
CGCGGTAATACGTAGGGGGCAAGCGTTATCCGGATTTACTGGGTGTAAAGGGAGCGTAGACGGAATGTCAAGTCTGAAGT
GAAATCCCCGGGCTTAACCCGGGAACTGCTTTGGAAACTGGTATTCTTGAGTGTCGGAGAGGTAAGCGGAATTCCTGGTG
TAGTAGTGAAATGCGTAGATATCAGGAAGAACACCGGAGGCGAAGGCGGCTTACTGGACGATAACTGACGTTGAGGCTCG
AAAGCGTGGGGAGCAAACAGGATTAGATACCCCGGTAGTCC
>t0010841_g-Y-6;size=9;
CCTACGGGGGGCAGCAGTGAGGAATATTGGTCAATGGGCGAGAGCCTGAACCAGCCAAGTAGCGTGCAGGACGACGGCCC
TATGGGTTGTAAACTGCTTTTATATAGGGATAAAGTCGGGGACGCGTTCCCCGTTTGCAGGTACTGTATGAATAAGGACC
GGCTAATTCCGTGCCAGCAGCCGCGGTAATACGGAAGGTCCGGGCGTTATCCGGATTTATTGGGTTTAAAGGGAGCGCAG
GCCGATTATTAAGCGTGACGTGAAATGTAGATGCTCAACATCTGAACTGCGTCGCGAACTGGTAGTCTTGAGTGAGTTCG
ATGTGGGCGGAATTCGTGGTGTAGCGGTGAAATGCTTAGATATCACGAAGAACTCCGATTGCGAAGGCAGCCCACAAGGC
CTTTACTGACGCTAAAGCTCGAAGGTGCGGGTATCGAACAGGATTAGATACCCTAGTAGTCC
>t0001638_g-Y-6;size=9;
CCTACGGGGGGCAGCAGTGGGGAATCTTCCGCAATGGGCGAAAGCCTGACGGAGCAACGCCGCGTGAGTGAAGAAGGTCT
TCGGATCGTAAAGCTCTGTCGAAGGGGACGAACGTGGGTTCTATCAACAACGGAACCTAATGACGGTACCTTTCAAGAAA
GCCACGGCTAACTACGTGCCAGCAGCCGCGGTAATACGTAGGTGGCGAGCGTTGTCCGGAATCATTGGGCGTAAAGGGAG
CGCAGGCGGGAAATCAAGTCCATCTTAAAAGTTCGGGGCTCAACCCCGTGATGGGATGGAAACTGGTTTTCTTGAGTGCA
GGAGAGGAAAGCGGAATTCCTAGTGTAGCGGTGAAATGCGTAGATATTAGGAGGAACACCAGTGGCGAAGGCGGCTTTCT
GGACTGTAACTGACGCTGAGGCTCGAAAGCGTGGGGAGCGAACAGGATTAGATACCCTAGTAGTCC
>t0003488_g-Y-6;size=9;
CCTACGGGGGGCAGCAGTGAGGAATATTGGTCAATGGGCGAGAGCCTGAACCAGCCAAGTAGCGTGCAGGACGACGGCCC
TATGGGTTGTAAACTGCTTTTATACAGGGATAAAGTCGGGGACGCGTTCCCCGTTTGCAGGTACTGTATGAATAAGGACC
GGCTAATTCCGTGCCAGCAGCCGCGGTAATACGGAAGGTCCGGGCGTTATCCGGATTTATTGGGTTTAAAGGGAGCGCAG
GCCGATTATTAAGCGTGACGTGAAATGTAGATGCTCAACATCTGAACTGCGTCGCGAACTGGTAGTCTTGAGTGAGTTCG
ATGTGGGCGGAATTCGTGGTGTAGCGGTGAAATGCTTAGATATCACGAAGAACTCCGATTGCGAAGGCAGCCCACAAGGC
CTTTACTGACGCTAAAGCTCGAAGGTGCGGGTATCGAACAGGATTAGATACCCCAGTAGTCC
>t0024761_g-Y-6;size=9;
CCTACGGGGGGCTGCAGTGAGGAATATTGGTCAATGGGCGAGAGCCTGAACCAGCCAAGTAGCGTGCAGGACGACGGCCC
TATGGGTTGTAAACTGCTTTTATACAGGGATAAAGTCGGGGACGCGTTCCCCGTTTGCAGGTACTGTATGAATAAGGACC
GGCTAATTCCGTGCCAGCAGCCGCGGTAATACGGAAGGTCCGAGCGTTATCCGGATTTATTGGGTTTAAAGGGAGCGCAG
GCCGATTATTAAGCGTGACGTGAAATGTAGATGCTCAACATCTGAACTGCGTCGCGAACTGGTAGTCTTGAGTGAGTTCG
ATGTGGGCGGAATTCGTGGTGTAGCGGTGAAATGCTTAGATATCACGAAGAACTCCGATTGCGAAGGCAGCCCACAAGGC
CTTTACTGACGCTAAAGCTCGAAGGTGCGGGTATCGAACAGGATTAGATACCCGGGTAGTCC
>t0008001_g-Y-6;size=9;
CCTACGGGCGGCTGCAGTGAGGAATATTGGTCAATGGGCGAGAGCCTGAACCAGCCAAGTAGCGTGCAGGATGACGGCCC
TATGGGTTGTAAACTGCTTTTATGCGGGGATAAAGTGGGCTACGCGTAGCCCTTTGCAGGTACCGCATGAATAAGGACCG
GCTAATTCCGTGCCAGCAGCCGCGGTAATACGGAAGGTCCGGGCGTTATCCGGATTTATTGGGTTTAAAGGGAGCGCAGG
CTGATGATTAAGCGTGACGTGAAATGTAGCCGCTCAACGGCTGAACTGCGTCGCGAACTGGTTATCTTGAGTGAGTTCGA
TGTGGGCGGAATTCGTGGTGTAGCGGTGAAATGCTTAGATATCACGAAGAACTCCGATTGCGAAGGCAGCCCACAAGGCC
TTTACTGACGCTAAAGCTCGAAGGTGCGGGTATCGAACAGGATTAGATACCCCAGTAGTCC
>t0003850_g-Y-6;size=9;
CCTACGGGGGGCAGCAGTAGGGAATATTGGGCAATGGAGGCAACTCTGACCCAGCCATGCCGCGTGAAGGAAGACGGCCC
TATGGGTTGTAAACTTCTTTTGCCGCAGAGTAAACCCGGTCACGTGTGGCCGGCTGAGAGTATGCGGCGAATAAGTATCG
GCTAACTCCGTGCCAGCAGCCGCGGTAATACGGAGGATACGAGCGTTATCCGGATTTATTGGGTTTAAAGGGTGCGCAGG
CGGACCGTTAAGTCAGGGGTGAAAAGTTCGGGCTCAACCTGAATCGTGCCTTTGATACTGGCGGACTAGAGTGCGATAGG
CGTGGCCGGAATGTGGTGTGTAGCGGTGAAATGCTTAGATATGCCACAGAACACCGATCGAGAAGTCAGGTCACGAGTTC
GCAACTGACGCTCATGCACGAAAGCGTGGGGATCAAACAGGATTAGATACCCTGGTAGTCC
>t0003912_g-Y-6;size=9;
CCTACGGGGGGCTGCAGTGGGGAATATTGCACAATGGGCGCAAGCCTGATGCAGCGACGCCGCGTGAGCGAAGAAGTATT
TCGGTATGTAAAGCTCTATCAGCAGGGAAGATAATGACGGTACCTGACTAAGAAGCACCGGCTAAATACGTGCCAGCAGC
CGCGGTAATACGTATGGTGCAAGCGTTATCCGGATTTACTGGGTGTAAAGGGAGCGTAGGCGGTTTTACAAGTCTGATGT
GAAAGCCCGGGGCTCAACTCCGGTATTGCATTGGAAACTGTAGAACTAGAGTGTCGGAGGGGTAAGTGGAATTCCTAGTG
TAGCGGTGAAATGCGTAGATATTAGGAGGAACACCAGTGGCGAAGGCGGCTTACTGGACGATTACTGACGCTGAGGCTCG
AAAGCGTGGGGAGCAAACAGGATTAGATACCCCAGTAGTCC
>t0009073_g-Y-6;size=9;
CCTACGGGTGGCTGCAGTGGGGGATATTGCACAATGGAGGAAACTCTGATGCAGCGACGCCGCGTGAGTGAAGAAGTATT
TCGGTATGTAAAGCTCTATCAGCAGGGAAGAAAGACTCGAAAGAGAGATGACGGTACCTGAGTAAGAAGCCCCGGCTAAC
TACGTGCCAGCAGCCGCGGTAATACGTAGGGGGCAAGCGTTATCCGGATTTACTGGGTGTAAAGGGAGCGCAGACGGTCA
AGCAAGTCTGAAGTGAAACCCCACGGCTCAACCGTGGGCTTGCTTTGGAAACTGTTTGACTAGAGTACTGGAGAGGTAAG
CGGAATTCCTAGTGTAGCGGTGAAATGCGTAGATATTAGGAGGAACATCGGTGGCGAAGGCGGCTTACTGGACAGCAACT
GACGTTGAGGCTCGAAGGCGTGGGGAGCAAACAGGATTAGATACCCTTGTAGTCC
>t0029045_g-Y-6;size=9;
CCTACGGGGGGCTGCAGTGGGGGATATTGCACAATGGAGGAAACTCTGATGCAGCGACGCCGCGTGAGTGAAGAAGTATT
TCGGTATGTAAAGCTCTATCAGCAGGGAAGAAAGACTCGAAAGAGAGATGACGGTACCTGAGTAAGAAGCCCCGGCTAAC
TACGTGCCAGCAGCCGCGGTAATACGTAGGGGGCAAGCGTTATCCGGATTTACTGGGTGTAAAGGGAGCGCAGACGGTCA
AGCAAGTCTGAAGTGAAACCCCACGGCTCAACCGTGGGCTTGCTTTGGAAACTGTTTGACTAGAGTACTGGAGAGGTAAG
CGGAATTCCTAGTGTAGCGGTGAAATGCGTAGATATTAGGAGGAACATCGGTGGCGAAGGCGGCTTACTGGACAGCAACT
GACGTTGAGGCTCGAAGGCGTGGGGAGCAAACAGGATTAGATACCCGGGTAGTCC
>t0034443_g-Y-6;size=9;
CCTACGGGGGGCTGCAGTGGGGGATATTGCACAATGGAGGAAACTCTGATGCAGCGACGCCGCGTGAGTGAAGAAGTATT
TCGGTATGTAAAGCTCTATCAGCAGGGAAGAAAGGCCCGAAAGGGAGATGACGGTACCTGACTAAGAAGCCCCGGCTAAC
TACGTGCCAGCAGCCGCGGTAATACGTAGGGGGCAAGCGTTATCCGGATTTACTGGGTGTAAAGGGAGCGCAGACGGTGA
TGCAAGTCTGAAGTGAAACCCCACGGCTCAACCGTGGGCTTGCTTTGGAAACTGTATGACTAGAGTACTGGAGAGGTAAG
CGGAATTCCTAGTGTAGCGGTGAAATGCGTAGATATTAGGAGGAACATCGGTGGCGAAGGCGGCTTACTGGACAGCAACT
GACGTTGAGGCTCGAAGGCGTGGGGAGCAAACAGGATTAGATACCCTTGTAGTCC
>t0004227_g-Y-6;size=9;
CCTACGGGCGGCAGCAGTGGGGAATATTGCACAATGGGCGAAAGCCTGATGCAGCGACGCCGCGTGAGCGAAGAAGTATT
TCGGTATGTAAAGCTCTATCAGCAGGGAAGATAATGACGGTACCTGACTAAGAAGCACCGGCTAAATACGTGCCAGCAGC
CGCGGTAATACGTATGGTGCAAGCGTTATCCGGATTTACTGGGTGTAAAGGGAGCGTAGGCGGTTTTACAAGTCTGATGT
GAAAGCCCGGGGCTCAACTCCGGTATTGCATTGGAAACTGTAGAACTAGAGTGTCGGAGGGGTAAGTGGAATTCCTAGTG
TAGCGGTGAAATGCGTAGATATTAGGAGGAACACCAGTGGCGAAGGCGGCTTACTGGACGATTACTGACGCTGAGGCTCG
AAAGCGTGGGGAGCAAACAGGATTAGATACCCCTGTAGTCC
>t0000931_g-Y-6;size=9;
CCTACGGGTGGCTGCAGTGGGGGATATTGCACAATGGAGGAAACTCTGATGCAGCGACGCCGCGTGAGTGAAGAAGTATT
TCGGTATGTAAAGCTCTATCAGCAGGGAAGAAAGACTCGAAAGAGAGATGACGGTACCTGAGTAAGAAGCCCCGGCTAAC
TACGTGCCAGCAGCCGCGGTAATACGTAGGGGGCAAGCGTTATCCGGATTTACTGGGTGTAAAGGGAGCGCAGACGGTCA
AGCAAGTCTGAAGTGAAACCCCACGGCTCAACCGTGGGCTTGCTTTGGAAACTGTTTGACTAGAGTACTGGAGAGGTAAG
CGGAATTCCTAGTGTAGCGGTGAAATGCGTAGATATTAGGAGGAACATCGGTGGCGAAGGCGGCTTACTGGACAGCAACT
GACGTTGAGGCTCGAAGGCGTGGGGAGCAAACAGGATTAGATACCCTGGTAGTCC
>t0000604_g-Y-6;size=9;
CCTACGGGAGGCTGCAGTGGGGGATATTGCACAATGGGCGAAAGCCTGATGCAGCGACGCCGCGTGAGTGAAGAAGTATT
TCGGTATGTAAAGCTCTATCAGCAGGGAAGAAAGACCTCGAAAGAGGGGATGACGGTACCTGAGTAAGAAGCCCCGGCTA
ACTACGTGCCAGCAGCCGCGGTAATACGTAGGGGGCAAGCGTTATCCGGATTTACTGGGTGTAAAGGGAGCGTAGACGGT
GTATCAAGTCTGAAGTGAAACCCCACGGCTCAACCGTGGGCTTGCTTTGGAAACTGGTAGACTAGAGTACTGGAGAGGTA
AGCGGAATTCCTGGTGTAGTAGTGAAATGCGTAGATATCAGGAAGAACATCAGTGGCGAAGGCGGCTTACTGGACAGCAA
CTGACGTTGAGGCTCGAAGGCGTGGGGAGCAAACAGGATTAGATACCCCTGTAGTCC
>t0000461_g-Y-6;size=9;
CCTACGGGTGGCTGCAGTGGGGAATATTGCACAATGGGGGGAACCCTGATGCAGCAACGCCGCGTGAGTGAAGAAGTATT
TCGGTATGTAAAGCTCTATCGATAGGGAATAAGATGAAGGTACCTAAGTAAGAAGCCCCGGCTAACTACGTGCCAGCAGC
CGCGGTAATACGTAGGGGGCAAGCGTTATCCGGATTTACTGGGTGTAAAGGGAGCGTAGACGGGTAGGCAAGTTTGAAGT
GAAAACCCAAGGCTTAACCATGGAATTGCTTTGAAAACTGTTTATCTAGAGTACTGGAGAGGTAAGTGGAATTCCTAGTG
TAGTAGTGAAATGCGTAGATATTAGGAAGAACACCGGAGGCGAAGGCGGCTTACTGGACAGAGACTGACGTTGAGGCTCG
AAAGCGTGGGGAGCAAACAGGATTAGATACCCTAGTAGTCC
>t0002103_g-Y-6;size=9;
CCTACGGGGGGCTGCAGTGAGGAATATTGGTCAATGGGCGAGAGCCTGAACCAGCCAAGTAGCGTGCAGGACGACGGCCC
TATGGGTTGTAAACTGCTTTTATATAGGGATAAAGTCGGGGACGCGTTCCCCGTTTGCAGGTACTGTATGAATAAGGACC
GGCTAATTCCGTGCCAGCAGCCGCGGTAATACGGAAGGTCCGGGCGTTATCCGGATTTATTGGGTTTAAAGGGAGCGCAG
GCCGATTATTAAGCGTGACGTGAAATGTAGATGCTCAACATCTGAACTGCGTCGCGAACTGGTAGTCTTGAGTGAGTTCG
ATGTGGGCGGAATTCGTGGTGTAGCGGTGAAATGCTTAGATATCACGAAGAACTCCGATTGCGAAGGCAGCCCACAAGGC
CTTTACTGACGCTAAAGCTCGAAGGTGCGGGTATCGAACAGGATTAGATACCCTTGTAGTCC
>t0005572_g-Y-6;size=9;
CCTACGGGAGGCTGCAGTGGGGAATCTTGCACAATGGACGAAAGTCTGATGCAGCGATCCCGCGTGAAGGATGAAGCATT
ACGGTGTGTAAACTTCTTTTTTGGTGGAAGACGAATGACGGTACACCAAGAATAAGAGACGGCTAACTACGTGCCAGCAG
CCGCGGTAATACGTAGGTCTCAAGCGTTATCCGGATTTACTGGGCGTAAAGTATCCGTAGCCTGATATGTAAGTCTGTTT
TCAAATCCCACGACTCAATCGTGGAAAGGGAATGGATACTGCATATCTAGAAGTTATTGGGGGTTAGTGGAATTTCCGGT
GGAGCGGTGAAATGCGTTGATATCGGAAAGAACGCCGAAAGCGAAAGCAGCTAACTATGATTAACTTGACGGTGAGGGAT
GAAAGTTTGGGTAGCAAACGGGATTAGATACCCTGGTAGTCC
>t0004187_g-Y-6;size=9;
CCTACGGGAGGCTGCAGTGAGGAATATTGGTCAATGGGCGAGAGCCTGAACCAGCCAAGTAGCGTGCAGGATGACGGCCC
TATGGGTTGTAAACTGCTTTTATGCGGGGATAAAGTGGGCTACGTGTAGCCCTTTGCAGGTACCGCATGAATAAGGACCG
GCTAATTCCGTGCCAGCAGCCGCGGTAATACGGAAGGTCCGGGCGTTATCCGGATTTATTGGGTTTAAAGGGAGCGCAGG
CTGATGATTAAGCGTGACGTGAAATGTAGCCGCTCAACGGCTGAACTGCGTCGCGAACTGGTTATCTTGAGTGAGTTCGA
TGTGGGCGGAATTCGTGGTGTAGCGGTGAAATGCTTAGATATCACGAAGAACTCCGATTGCGAAGGCAGCCCACAAGGCC
TTTACTGACGCTAAAGCTCGAAGGTGCGGGTATCGAACAGGATTAGATACCCTAGTAGTCC
>t0015346_g-Y-6;size=9;
CCTACGGGGGGCTGCAGTGGGGAATCTTCCGCAATGGGCGAAAGCCTGACGGAGCAACGCCGCGTGAGTGAAGAAGGGTT
TCGGCTCGTAAAGCTCTGTTGACGGGGACGAATGTGCGAAATGCGAATAGTTTTTCGCAATGACGGTACCCGTCGAGGAA
GCCACGGCTAACTACGTGCCAGCAGCCGCGGTAATACGTAGGTGGCGAGCGTTGTCCGGAATTATTGGGCGTAAAGGGAG
CGCAGGCGGGAAGGCAAGTCAGTCTTAAAAGTGCGGGGCTCAACCCCGTGATGGGATTGAAACTGTCTTTCTTGAGTGCA
GGAGAGGAAAGCGGAATTCCTAGTGTAGCGGTGAAATGCGTAGATATTAGGAGGAACACCAGTGGCGAAGGCGGCTTTCT
GGACTGTAACTGACGCTGAGGCTCGAAAGCGTGGGGAGCGAACAGGATTAGATACCCCTGTAGTCC
>t0000891_g-Y-6;size=9;
CCTACGGGCGGCAGCAGTGGGGAATATTGGGCAATGGGGGAAACCCTGACCCAGCAACGCCGCGTGAAGGAAGAAGGCTT
TCGGGTTGTAAACTTCTTTTACCAGGGACGAAGGACGTGACGGTACCTGGAGAAAAAGCCACGGCTAACTACGTGCCAGC
AGCCGCGGTAATACGTAGGTGGCAAGCGTTGTCCGGATTTACTGGGTGTAAAGGGCGTGTAGGCGGAGCGGCAAGTCAGA
AGTGAAATCTCCGGGCTTAACCCGGAAACTGCTTTTGAAACTGTCGCCCTTGAGTATCGGAGAGGCAGGCGGAATTCCTA
GTGTAGCGGTGAAATGCGTAGATATTAGGAGGAACACCAGTGGCGAAGGCGGCCTGCTGGACGACAACTGACGCTGAGGC
GCGAAAGCGTGGGGAGCAAACAGGATTAGATACCCCAGTAGTCC
>t0016786_g-Y-6;size=9;
CCTACGGGAGGCAGCAGTGGGGAATATTGGGCAATGGGCGAAAGCCTGACCCAGCAACGCCGCGTGAGGGAAGAAGGTCT
TCGGATTGTAAACCTCTGTCCTTGGTGACGAAGGAAGTGACGGTAGCCAAGGAGGAAGCCCCGGCTAACTACGTGCCAGC
AGCCGCGGTAATACGTAGGGGGCGAGCGTTGTCCGGAATTACTGGGCGTAAAGGGTGCGTAGGCGGTACTTTAAGTTGGA
TGTGAAATACCCGGGCTTAACTTGGGGGGTGCATCCAATACTGGAGAACTAGAGTGCAGGAGAGGGAAGCGGAATTCCTA
GTGTAGCGGTGAAATGCGTAGATATTAGGAGGAACACCAGTGGCGAAGGCGGCTTTCTGGACTGTAACTGACGCTGAGGC
ACGAAAGCGTGGGGAGCAAACAGGATTAGATACCCCAGTAGTCC
>t0000628_g-Y-6;size=9;
CCTACGGGGGGCTGCAGTGGGGGATATTGCACAATGGAGGAAACTCTGATGCAGCGACGCCGCGTGAGTGAAGAAGTATT
TCGGTATGTAAAGCTCTATCAGCAGGGAAGAAAGACTCGAAAGAGAGATGACGGTACCTGAGTAAGAAGCCCCGGCTAAC
TACGTGCCAGCAGCCGCGGTAATACGTAGGGGGCAAGCGTTATCCGGATTTACTGGGTGTAAAGGGAGCGCAGACGGTCA
AGCAAGTCTGAAGTGAAACCCCACGGCTCAACCGTGGGCTTGCTTTGGAAACTGTTTGACTAGAGTACTGGAGAGGTAAG
CGGAATTCCTAGTGTAGCGGTGAAATGCGTAGATATTAGGAGGAACATCGGTGGCGAAGGCGGCTTACTGGACAGCAACT
GACGTTGAGGCTCGAAGGCGTGGGGAGCAAACAGGATTAGATACCCCGGTAGTCC
>t0016270_g-Y-6;size=9;
CCTACGGGTGGCTGCAGTGAGGAATATTGGTCAATGGACGGAAGTCTGAACCAGCCAAGTAGCGTGCAGGATGACGGCCC
TATGGGTTGTAAACTGCTTTTATCAGGGGATAAAGTGAGGTATGTATACCTTTTTGCATGTACCTGATGAATAAGGACCG
GCTAATTCCGTGCCAGCAGCCGCGGTAATACGGAAGGTCCGGGCGTTATCCGGATTTATTGGGTTTAAAGGGAGCGCAGG
CGGACAGTTAAGCGTGACGTGAAATGCAGCGGCTCAACCGTATGAAGTGCGTCGCGAACTGGCAGTCTTGAGTGAGTACG
ATGTAGGCGGAATTCGTGGTGTAGCGGTGAAATGCTTAGATATCACGAAGAACTCCGATTGCGAAGGCAGCCTACAAGTC
CTTTACTGACGCTAAAGCTCGAAGGTGCGGGTATCGAACAGGATTAGATACCCTGGTAGTCC
>t0020303_g-Y-6;size=9;
CCTACGGGGGGCAGCAGTGGGGAATATTGGGCAATGGGGGCAACCCTGACCCAGCAACGCCGCGTGAAGGAAGAAGGCTT
TCGGGTTGTAAACTTCTTTGACGAGGGACGATAGTGACGGTACCTCGAAAACAAGCCACGGCTAACTACGTGCCAGCAGC
CGCGGTAATACGTAGGTGGCAAGCGTTGTCCGGATTTACTGGGTGTAAAGGGCGCGTAGGCGGGATTGCAAGTCAGATGT
GAAATCTCCGGGCTCAACCCGGAAATTGCATTTGAAACTGTAGTTCTTGAGTATCGGAGAGGCAAGCGGAATTCCTAGTG
TAGCGGTGAAATGCGTAGATATTAGGAGGAACACCAGTGGCGAAGGCGGCTTGCTGGACGACAACTGACGCTGAGGCGCG
AAAGCGTGGGGAGCAAACAGGATTAGATACCCCAGTAGTCC
>t0019541_g-Y-6;size=9;
CCTACGGGGGGCTGCAGTGGGGAATATTGCACAATGGAGGGAACTCTGATGCAGCGACGCCGCGTGAGTGACGAAGTGTT
TCGGCATGTAAAGCTCTATCAGCAGGGAAGAAAGTGACGGTACCTGACCAAGAAGCCCCGGCTAACTACGTGCCAGCAGC
CGCGGTAATACGTAGGGGGCAAGCGTTATCCGGATTTACTGGGTGTAAAGGGAGCGCAGGCGGCTGCGCAAGTCAGAAGT
GAAACCCCCCGGCTCAACTGGGGGCATGCTTTTGAAACTGCGAGGCTGGAGTGCTGGAGGGGTAAGCGGAATTCCTGGTG
TAGCGGTGAAATGCGTAGATATCAGGAAGAACACCGGTGGCGAAGGCGGCTTACTGGACAGCAACTGACGCTGAGGCTCG
AAGGCGTGGGGAGCAAACAGGATTAGATACCCTGGTAGTCC
>t0016800_g-Y-6;size=9;
CCTACGGGGGGCTGCAGTGAGGAATATTGGTCAATGGTCGAGAGACTGAACCAGCCAAGTAGCGTGCAGGACGACGGCCC
TATGGGTTGTAAACTGCTTTTGTCGGGGAATAAAGTTCGCTACGTGTAGTGTTTTGTATGTACCCGATGAATAAGGACCG
GCTAATTCCGTGCCAGCAGCCGCGGTAATACGGAAGGTCCGGGCGTTATCCGGATTTATTGGGTTTAAAGGGAGCGCAGG
CTGGATATTAAGCGTGACGTGAAATGCAGGTGCTCAACATCTGCACTGCGTCGCGAACTGGTATTCTTGAGTGCATTCGA
CGTCAGCGGAATTTGTGGTGTAGCGGTGAAATGCTTAGATATCACGAAGAACTCCGATTGCGAAGGCAGCTGACGAGACT
GTAACTGACGCTAAAGCTCGAAAGTGCGGGTATCGAACAGGATTAGATACCCCAGTAGTCC
>t0020129_g-Y-6;size=9;
CCTACGGGGGGCAGCAGTGAGGAATATTGGTCAATGGACGGAAGTCTGAACCAGCCAAGTAGCGTGCAGGATGACGGCCC
TATGGGTTGTAAACTGCTTTTTTAGGGGAATAAAGTTAGCCACGTGTGGTTATTTGCATGTACCCTACGAATAAGGACCG
GCTAATTCCGTGCCAGCAGCCGCGGTAATACGGAAGGTCCGGGCGTTATCCGGATTTATTGGGTTTAAAGGGAGCGCAGG
CCGTTTGGTAAGCGTGTTGTGAAATGTCCGGGCTCAACCTGGGCACTGCAGCGCGAACTGCCAGACTTGAGTGCACAGGA
AGCGGGCGGAATTCGTGGTGTAGCGGTGAAATGCTTAGATATCACGAAGAACTCCAATTGCGAAGGCAGCTCGCTGTAGT
GTTACTGACGCTAAAGCTCGAAAGTGCGGGTATCGAACAGGATTAGATACCCCAGTAGTCC
>t0000058_g-Y-6;size=9;
CCTACGGGAGGCTGCAGTAGGGAATATTGGGCAATGGAGGCAACTCTGACCCAGCCATGCCGCGTGAAGGAAGACGGCCC
TATGGGTTGTAAACTTCTTTTGCCGCAGAGTAAACCCGGTCACGTGTGGCCGGCTGAGAGTATGCGGCGAATAAGTATCG
GCTAACTCCGTGCCAGCAGCCGCGGTAATACGGAGGATACGAGCGTTATCCGGATTTATTGGGTTTAAAGGGTGCGCAGG
CGGACCGTTAAGTCAGGGGTGAAAAGTTCGGGCTCAACCTGAATCGTGCCTTTGATACTGGCGGACTAGAGTGCGATAGG
CGTGGCCGGAATGTGGTGTGTAGCGGTGAAATGCTTAGATATGCCACAGAACACCGATCGAGAAGTCAGGTCACGAGTTC
GCAACTGACGCTCATGCACGAAAGCGTGGGGATCAAACAGGATTAGATACCCTTGTAGTCC
>t0007436_g-Y-6;size=9;
CCTACGGGAGGCTGCAGTGAGGAATATTGGTCAATGGGCGAGAGCCTGAACCAGCCAAGTAGCGTGCAGGATGACGGCCC
TATGGGTTGTAAACTGCTTTTATACAGGGATAAAGTGCACCACGTGTGGTGTTTTGTAGGTACTGTATGAATAAGGACCG
GCTAATTCCGTGCCAGCAGCCGCGGTAATACGGAAGGTCCGGGCGTTATCCGGATTTATTGGGTTTAAAGGGAGCGCAGG
CCGATGGTTAAGCGTGACGTGAAATGTAGCCGCTCAACGGCTGAACTGCGTCGCGAACTGGCTATCTTGAGTGAGTTCGA
TGTTGGCGGAATTCGTGGTGTAGCGGTGAAATGCTTAGATATCACGAAGAACTCCGATTGCGAAGGCAGCCAACAAGGCC
TTTACTGACGCTAAAGCTCGAAGGTGCGGGTATCGAACAGGATTAGATACCCCAGTAGTCC
>t0004223_g-Y-6;size=9;
CCTACGGGAGGCTGCAGTGAGGAATATTGGTCAATGGGCGAGAGCCTGAACCAGCCAAGTAGCGTGCAGGATGACGGCCC
TATGGGTTGTAAACTGCTTTTATGCGGGGATAAAGTGGGCTACGCGTAGCCCTTTGCAGGTACCGCATGAATAAGGACCG
GCTAATTCCGTGCCAGCAGCCGCGGTAATACGGAAGGTCCGGGCGTTATCCGGATTTATTGGGTTTAAAGGGAGCGCAGG
CTGATGATTAAGCGTGACGTGAAATGTAGCCGCTCAACGGCTGAACTGCGTCGCGAACTGGTTATCTTGAGTGAGTTCGA
TGTGGGCGGAATTCGTGGTGTAGCGGTGAAATGCTTAGATATCACGAAGAACTCCGATTGCGAAGGCAGCCCACAAGGCC
TTTACTGACGCTAAAGCTCGAAGGTGCGGGTATCGAACAGGATTAGATACCCCAGTAGTCC
>t0004137_g-Y-6;size=9;
CCTACGGGAGGCTGCAGTGAGGAATATTGGTCAATGGGCGAGAGCCTGAACCAGCCAAGTAGCGTGCAGGACGACGGCCC
TATGGGTTGTAAACTGCTTTTATACAGGGATAAAGTCGGGGACGCGTTCCCCGTTTGCAGGTACTGTATGAATAAGGACC
GGCTAATTCCGTGCCAGCAGCCGCGGTAATACGGAAGGTCCGAGCGTTATCCGGATTTATTGGGTTTAAAGGGAGCGCAG
GCCGATTATTAAGCGTGACGTGAAATGTAGATGCTCAACATCTGAACTGCGTCGCGAACTGGTAGTCTTGAGTGAGTTCG
ATGTGGGCGGAATTCGTGGTGTAGCGGTGAAATGCTTAGATATCACGAAGAACTCCGATTGCGAAGGCAGCCCACAAGGC
CTTTACTGACGCTAAAGCTCGAAGGTGCGGGTATCGAACAGGATTAGATACCCTAGTAGTCC
>t0042104_g-Y-6;size=9;
CCTACGGGGGGCTGCAGTGAGGAATATTGGTCAATGGGCGAGAGCCTGAACCAGCCAAGTAGCGTGCAGGATGACGGCCC
TATGGGTTGTAAACTGCTTTTATACAGGGATAAAGTGCACCACGTGTGGTGTTTTGTAGGTACTGTATGAATAAGGACCG
GCTAATTCCGTGCCAGCAGCCGCGGTAATACGGAAGGTCCGGGCGTTATCCGGATTTATTGGGTTTAAAGGGAGCGCAGG
CCGATGGTTAAGCGTGACGTGAAATGTAGCCGCTCAACGGCTGAACTGCGTCGCGAACTGGCTATCTTGAGTGAGTTCGA
TGTTGGCGGAATTCGTGGTGTAGCGGTGAAATGCTTAGATATCACGAAGAACTCCGATTGCGAAGGCAGCCAACAAGGCC
TTTACTGACGCTAAAGCTCGAAGGTGCGGGTATCGAACAGGATTAGATACCCGTGTAGTCC
>t0035815_g-Y-6;size=9;
CCTACGGGTGGCTGCAGTGGGGGATATTGCACAATGGAGGAAACTCTGATGCAGCGACGCCGCGTGAGTGAAGAAGTATT
TCGGTATGTAAAGCTCTATCAGCAGGGAAGATAATGACAGTACCTGACCAAGAAGCCCCGGCTAACTACGTGCCAGCAGC
CGCGGTAATACGTAGGGGGCAAGCGTTATCCGGATTTACTGGGTGTAAAGGGAGCGTAGACGGAATGTCAAGTCTGAAGT
GAAATCCCCGGGCTTAACCCGGGAACTGCTTTGGAAACTGGTATTCTTGAGTGTCGGAGAGGTAAGCGGAATTCCTGGTG
TAGTAGTGAAATGCGTAGATATCAGGAAGAACACCGGAGGCGAAGGCGGCTTACTGGACGATAACTGACGTTGAGGCTCG
AAAGCGTGGGGAGCAAACAGGATTAGATACCCCAGTAGTCC
>t0001262_g-Y-6;size=9;
CCTACGGGGGGCTGCAGTGGGGGATATTGCACAATGGAGGAAACTCTGATGCAGCGACGCCGCGTGAGTGAAGAAGTATT
TCGGTATGTAAAGCTCTATCAGCAGGGAAGAAAGACTCGAAAGAGAGATGACGGTACCTGAGTAAGAAGCCCCGGCTAAC
TACGTGCCAGCAGCCGCGGTAATACGTAGGGGGCAAGCGTTATCCGGATTTACTGGGTGTAAAGGGAGCGCAGACGGTCA
AGCAAGTCTGAAGTGAAACCCCACGGCTCAACCGTGGGCTTGCTTTGGAAACTGTTTGACTAGAGTACTGGAGAGGTAAG
CGGAATTCCTAGTGTAGCGGTGAAATGCGTAGATATTAGGAGGAACATCGGTGGCGAAGGCGGCTTACTGGACAGCAACT
GACGTTGAGGCTCGAAGGCGTGGGGAGCAAACAGGATTAGATACCCTTGTAGTCC
>t0000283_g-Y-6;size=9;
CCTACGGGTGGCTGCAGTGGGGAATATTGCACAATGGGCGAAAGCCTGATGCAGCGACGCCGCGTGAGCGAAGAAGTATT
TCGGTATGTAAAGCTCTATCAGCAGGGAAGATAATGACGGTACCTGACTAAGAAGCACCGGCTAAATACGTGCCAGCAGC
CGCGGTAATACGTATGGTGCAAGCGTTATCCGGATTTACTGGGTGTAAAGGGAGCGTAGGCGGTTTTACAAGTCTGATGT
GAAAGCCCGGGGCTCAACTCCGGTATTGCATTGGAAACTGTAGAACTAGAGTGTCGGAGGGGTAAGTGGAATTCCTAGTG
TAGCGGTGAAATGCGTAGATATTAGGAGGAACACCAGTGGCGAAGGCGGCTTACTGGACGATTACTGACGCTGAGGCTCG
AAAGCGTGGGGAGCAAACAGGATTAGATACCCGGGTAGTCC
>t0015152_g-Y-6;size=9;
CCTACGGGCGGCTGCAGTGGGGAATATTGGGCAATGGGGGAAACCCTGACCCAGCAACGCCGCGTGAAGGAAGAAGGCTT
TCGGGTTGTAAACTTCTTTTACCAGGGACGAAGGACGTGACGGTACCTGGAGAAAAAGCCACGGCTAACTACGTGCCAGC
AGCCGCGGTAATACGTAGGTGGCAAGCGTTGTCCGGATTTACTGGGTGTAAAGGGCGTGTAGGCGGAGCAGCAAGTCAGA
AGTGAAATCTCCGGGCTTAACCCGGAAACTGCTTTTGAAACTGTTGCCCTTGAGTATCGGAGAGGCAGGCGGAATTCCTA
GTGTAGCGGTGAAATGCGTAGATATTAGGAGGAACACCAGTGGCGAAGGCGGCCTGCTGGACGACAACTGACGCTGAGGC
GCGAAAGCGTGGGGAGCAAACAGGATTAGATACCCCAGTAGTCC
>t0000087_g-Y-6;size=9;
CCTACGGGGGGCTGCAGTGAGGAATATTGGTCAATGGGCGAGAGCCTGAACCAGCCAAGTAGCGTGCAGGATGACGGCCC
TATGGGTTGTAAACTGCTTTTATGCGGGGATAAAGTGGGCTACGTGTAGCCCTTTGCAGGTACCGCATGAATAAGGACCG
GCTAATTCCGTGCCAGCAGCCGCGGTAATACGGAAGGTCCGGGCGTTATCCGGATTTATTGGGTTTAAAGGGAGCGCAGG
CTGATGATTAAGCGTGACGTGAAATGTAGCCGCTCAACGGCTGAACTGCGTCGCGAACTGGTTATCTTGAGTGAGTTCGA
TGTGGGCGGAATTCGTGGTGTAGCGGTGAAATGCTTAGATATCACGAAGAACTCCGATTGCGAAGGCAGCCCACAAGGCC
TTTACTGACGCTAAAGCTCGAAGGTGCGGGTATCGAACAGGATTAGATACCCCAGTAGTCC
>t0007525_g-Y-6;size=9;
CCTACGGGGGGCTGCAGTGGGGAATATTGCACAATGGAGGAAACTCTGATGCAGCGACGCCGCGTGAGCGAAGAAGTATT
TCGGTATGTAAAGCTCTATCAGCAGGGAAGATAATGACGGTACCTGACTAAGAAGCTCCGGCTAAATACGTGCCAGCAGC
CGCGGTAATACGTATGGAGCAAGCGTTATCCGGATTTACTGGGTGTAAAGGGAGTGTAGGTGGCAAAGCAAGTCAGTAGT
GAAAATCCGGGGCTCAACCTCGGAACTGCTATTGAAACTGTTTAGCTAGAGTGCAGGAGAGGTAAGTGGAATTCCTAGTG
TAGCGGTGAAATGCGTAGATATTAGGAGGAACACCAGTGGCGAAGGCGGCTTACTGGACTGTAACTGACACTGAGGCTCG
AAAGCGTGGGGAGCAAACAGGATTAGATACCCCGGTAGTCC
>t0024669_g-Y-6;size=9;
CCTACGGGAGGCTGCAGTGGGGAATCTTCCGCAATGGGCGAAAGCCTGACGGAGCAACGCCGCGTGAGTGAAGAAGGGTT
TCGGCTCGTAAAGCTCTGTTGACGGGGACGAATGTGCGAAATGCGAATAGTTTTTCGCAATGACGGTACCCGTCGAGGAA
GCCACGGCTAACTACGTGCCAGCAGCCGCGGTAATACGTAGGTGGCGAGCGTTGTCCGGAATTATTGGGCGTAAAGGGAG
CGCAGGCGGGAAGGCAAGTCAGTCTTAAAAGTGCGGGGCTCAACCCCGTGATGGGATTGAAACTGTCTTTCTTGAGTGCA
GGAGAGGAAAGCGGAATTCCTAGTGTAGCGGTGAAATGCGTAGATATTAGGAGGAACACCAGTGGCGAAGGCGGCTTTCT
GGACTGTAACTGACGCTGAGGCTCGAAAGCGTGGGGAGCGAACAGGATTAGATACCCTGGTAGTCC
>t0023641_g-Y-6;size=9;
CCTACGGGTGGCTGCAGTGGGGGATATTGCACAATGGAGGAAACTCTGATGCAGCGACGCCGCGTGAGTGAAGAAGTATT
TCGGTATGTAAAGCTCTATCAGCAGGGAAGATAATGACAGTACCTGACCAAGAAGCCCCGGCTAACTACGTGCCAGCAGC
CGCGGTAATACGTAGGGGGCAAGCGTTATCCGGATTTACTGGGTGTAAAGGGAGCGTAGACGGAATGTCAAGTCTGAAGT
GAAATCCCCGGGCTTAACCCGGGAACTGCTTTGGAAACTGGTATTCTTGAGTGTCGGAGAGGTAAGCGGAATTCCTGGTG
TAGTAGTGAAATGCGTAGATATCAGGAAGAACACCGGAGGCGAAGGCGGCTTACTGGACGATAACTGACGTTGAGGCTCG
AAAGCGTGGGGAGCAAACAGGATTAGATACCCGAGTAGTCC
>t0023242_g-Y-6;size=9;
CCTACGGGAGGCAGCAGTGAGGAATATTGGTCAATGGGCGAGAGCCTGAACCAGCCAAGTAGCGTGCAGGATGACGGCCC
TATGGGTTGTAAACTGCTTTTATGCGGGGATAAAGTGGGCTACGCGTAGCCCTTTGCAGGTACCGCATGAATAAGGACCG
GCTAATTCCGTGCCAGCAGCCGCGGTAATACGGAAGGTCCGGGCGTTATCCGGATTTATTGGGTTTAAAGGGAGCGCAGG
CTGATGATTAAGCGTGACGTGAAATGTAGCCGCTCAACGGCTGAACTGCGTCGCGAACTGGTTATCTTGAGTGAGTTCGA
TGTGGGCGGAATTCGTGGTGTAGCGGTGAAATGCTTAGATATCACGAAGAACTCCGATTGCGAAGGCAGCCCACAAGGCC
TTTACTGACGCTAAAGCTCGAAGGTGCGGGTATCGAACAGGATTAGATACCCGAGTAGTCC
>t0009880_g-Y-6;size=9;
CCTACGGGAGGCTGCAGTGGGGAATATTGGGCAATGGGCGCAAGCCTGACCCAGCAACGCCGCGTGAGGGAAGAAGGTCT
TCGGATTGTAAACCTCTGTCCTTGGTGACGAAGGAAGTGACGGTAGCCAAGGAGGAAGCCCCGGCTAACTACGTGCCAGC
AGCCGCGGTAATACGTAGGGGGCGAGCGTTGTCCGGAATTACTGGGCGTAAAGGGTGCGTAGGCGGTACTTTAAGTTGGA
TGTGAAATACCCGGGCTTAACTTGGGGGGTGCATCCAATACTGGAGAACTAGAGTGCAGGAGAGGGAAGCGGAATTCCTA
GTGTAGCGGTGAAATGCGTAGATATTAGGAGGAACACCAGTGGCGAAGGCGGCTTTCTGGACTGTAACTGACGCTGAGGC
ACGAAAGCGTGGGGAGCAAACAGGATTAGATACCCTGGTAGTCC
>t0006241_g-Y-6;size=9;
CCTACGGGCGGCTGCAGTGGGGAATATTGCACAATGGAGGAAACTCTGATGCAGCGACGCCGCGTGAGCGAAGAAGTATT
TCGGTATGTAAAGCTCTATCAGCAGGGAAGATAATGACGGTACCTGACTAAGAAGCTCCGGCTAAATACGTGCCAGCAGC
CGCGGTAATACGTATGGAGCAAGCGTTATCCGGATTTACTGGGTGTAAAGGGAGTGTAGGTGGCAAAGCAAGTCAGTAGT
GAAAATCCGGGGCTCAACCTCGGAACTGCTATTGAAACTGTTTAGCTAGAGTGCAGGAGAGGTAAGTGGAATTCCTAGTG
TAGCGGTGAAATGCGTAGATATTAGGAGGAACACCAGTGGCGAAGGCGGCTTACTGGACTGTAACTGACACTGAGGCTCG
AAAGCGTGGGGAGCAAACAGGATTAGATACCCCAGTAGTCC
>t0002702_g-Y-6;size=9;
CCTACGGGTGGCTGCAGTGGGGAATCTTCCGCAATGGGCGAAAGCCTGACGGAGCAACGCCGCGTGAGTGAAGAAGGGTT
TCGGCTCGTAAAGCTCTGTTGACGGGGACGAATGTGCGAAATGCGAATAGTTTTTCGCAATGACGGTACCCGTCGAGGAA
GCCACGGCTAACTACGTGCCAGCAGCCGCGGTAATACGTAGGTGGCGAGCGTTGTCCGGAATTATTGGGCGTAAAGGGAG
CGCAGGCGGGAAGGCAAGTCAGTCTTAAAAGTGCGGGGCTCAACCCCGTGATGGGATTGAAACTGTCTTTCTTGAGTGCA
GGAGAGGAAAGCGGAATTCCTAGTGTAGCGGTGAAATGCGTAGATATTAGGAGGAACACCAGTGGCGAAGGCGGCTTTCT
GGACTGTAACTGACGCTGAGGCTCGAAAGCGTGGGGAGCGAACAGGATTAGATACCCTTGTAGTCC
>t0010212_g-Y-6;size=9;
CCTACGGGGGGCTGCAGTGGGGGATATTGCACAATGGAGGAAACTCTGATGCAGCGACGCCGCGTGAGTGAAGAAGTATT
TCGGTATGTAAAGCTCTATCAGCAGGGAAGAAAGGCCCGAAAGGGAGATGACGGTACCTGACTAAGAAGCCCCGGCTAAC
TACGTGCCAGCAGCCGCGGTAATACGTAGGGGGCAAGCGTTATCCGGATTTACTGGGTGTAAAGGGAGCGCAGACGGTGA
TGCAAGTCTGAAGTGAAACCCCACGGCTCAACCGTGGGCTTGCTTTGGAAACTGTATGACTAGAGTACTGGAGAGGTAAG
CGGAATTCCTAGTGTAGCGGTGAAATGCGTAGATATTAGGAGGAACATCGGTGGCGAAGGCGGCTTACTGGACAGCAACT
GACGTTGAGGCTCGAAGGCGTGGGGAGCAAACAGGATTAGATACCCTAGTAGTCC
>t0010234_g-Y-6;size=9;
CCTACGGGTGGCTGCAGTGGGGAATATTGGGCAATGGGGGAAACCCTGACCCAGCAACGCCGCGTGAAGGAAGAAGGCTT
TCGGGTTGTAAACTTCTTTTACCAGGGACGAAGGACGTGACGGTACCTGGAGAAAAAGCCACGGCTAACTACGTGCCAGC
AGCCGCGGTAATACGTAGGTGGCAAGCGTTGTCCGGATTTACTGGGTGTAAAGGGCGTGTAGGCGGAGCAGCAAGTCAGA
AGTGAAATCTCCGGGCTTAACCCGGAAACTGCTTTTGAAACTGTTGCCCTTGAGTATCGGAGAGGCAGGCGGAATTCCTA
GTGTAGCGGTGAAATGCGTAGATATTAGGAGGAACACCAGTGGCGAAGGCGGCCTGCTGGACGACAACTGACGCTGAGGC
GCGAAAGCGTGGGGAGCAAACAGGATTAGATACCCTGGTAGTCC
>t0010607_g-Y-6;size=9;
CCTACGGGTGGCTGCAGTGGGGGATATTGCACAATGGGCGAAAGCCTGATGCAGCGACGCCGCGTGAGTGAAGAAGTATT
TCGGTATGTAAAGCTCTATCAGCAGGGAAGAAAGACCTCGAAAGAGGGGATGACGGTACCTGAGTAAGAAGCCCCGGCTA
ACTACGTGCCAGCAGCCGCGGTAATACGTAGGGGGCAAGCGTTATCCGGATTTACTGGGTGTAAAGGGAGCGTAGACGGT
GTATCAAGTCTGAAGTGAAACCCCACGGCTCAACCGTGGGCTTGCTTTGGAAACTGGTAGACTAGAGTACTGGAGAGGTA
AGCGGAATTCCTGGTGTAGTAGTGAAATGCGTAGATATCAGGAAGAACATCAGTGGCGAAGGCGGCTTACTGGACAGCAA
CTGACGTTGAGGCTCGAAGGCGTGGGGAGCAAACAGGATTAGATACCCCAGTAGTCC
>t0006223_g-Y-6;size=9;
CCTACGGGGGGCTGCAGTAGGGAATATTGGGCAATGGAGGCAACTCTGACCCAGCCATGCCGCGTGAAGGAAGACGGCCC
TATGGGTTGTAAACTTCTTTTGCCGCAGAGTAAACCCGGTCACGTGTGGCCGGCTGAGAGTATGCGGCGAATAAGTATCG
GCTAACTCCGTGCCAGCAGCCGCGGTAATACGGAGGATACGAGCGTTATCCGGATTTATTGGGTTTAAAGGGTGCGCAGG
CGGACCGTTAAGTCAGGGGTGAAAAGTTCGGGCTCAACCTGAATCGTGCCTTTGATACTGGCGGACTAGAGTGCGATAGG
CGTGGCCGGAATGTGGTGTGTAGCGGTGAAATGCTTAGATATGCCACAGAACACCGATCGAGAAGTCAGGTCACGAGTTC
GCAACTGACGCTCATGCACGAAAGCGTGGGGATCAAACAGGATTAGATACCCTGGTAGTCC
>t0008818_g-Y-6;size=9;
CCTACGGGGGGCTGCAGTGAGGAATATTGGTCAATGGGCGAGAGCCTGAACCAGCCAAGTAGCGTGCAGGACGACGGCCC
TATGGGTTGTAAACTGCTTTTATATAGGGATAAAGTCGGGGACGCGTTCCCCGTTTGCAGGTACTGTATGAATAAGGACC
GGCTAATTCCGTGCCAGCAGCCGCGGTAATACGGAAGGTCCGGGCGTTATCCGGATTTATTGGGTTTAAAGGGAGCGCAG
GCCGATTATTAAGCGTGACGTGAAATGTAGATGCTCAACATCTGAACTGCGTCGCGAACTGGTAGTCTTGAGTGAGTTCG
ATGTGGGCGGAATTCGTGGTGTAGCGGTGAAATGCTTAGATATCACGAAGAACTCCGATTGCGAAGGCAGCCCACAAGGC
CTTTACTGACGCTAAAGCTCGAAGGTGCGGGTATCGAACAGGATTAGATACCCCTGTAGTCC
>t0018257_g-Y-6;size=9;
CCTACGGGGGGCTGCAGTGAGGAATATTGGTCAATGGGCGAGAGCCTGAACCAGCCAAGTAGCGTGCAGGACGACGGCCC
TATGGGTTGTAAACTGCTTTTATACAGGGATAAAGTCGGGGACGCGTTCCCCGTTTGCAGGTACTGTATGAATAAGGACC
GGCTAATTCCGTGCCAGCAGCCGCGGTAATACGGAAGGTCCGGGCGTTATCCGGATTTATTGGGTTTAAAGGGAGCGCAG
GCCGATTATTAAGCGTGACGTGAAATGTAGATGCTCAACATCTGAACTGCGTCGCGAACTGGTAGTCTTGAGTGAGTTCG
ATGTGGGCGGAATTCGTGGTGTAGCGGTGAAATGCTTAGATATCACGAAGAACTCCGATTGCGAAGGCAGCCCACAAGGC
CTTTACTGACGCTAAAGCTCGAAGGTGCGGGTATCGAACAGGATTAGATACCCGAGTAGTCC
>t0010336_g-Y-6;size=9;
CCTACGGGGGGCTGCAGTGGGGAATATTGGGCAATGGGGGAAACCCTGACCCAGCAACGCCGCGTGAAGGAAGAAGGCTT
TCGGGTTGTAAACTTCTTTTACCAGGGACGAAGGACGTGACGGTACCTGGAGAAAAAGCCACGGCTAACTACGTGCCAGC
AGCCGCGGTAATACGTAGGTGGCAAGCGTTGTCCGGATTTACTGGGTGTAAAGGGCGTGTAGGCGGAGCGGCAAGTCAGA
AGTGAAATCTCCGGGCTTAACCCGGAAACTGCTTTTGAAACTGTCGCCCTTGAGTATCGGAGAGGCAGGCGGAATTCCTA
GTGTAGCGGTGAAATGCGTAGATATTAGGAGGAACACCAGTGGCGAAGGCGGCCTGCTGGACGACAACTGACGCTGAGGC
GCGAAAGCGTGGGGAGCAAACAGGATTAGATACCCGAGTAGTCC
>t0025489_g-Y-6;size=9;
CCTACGGGAGGCTGCAGTGGGGGATATTGCACAATGGAGGAAACTCTGATGCAGCGACGCCGCGTGAGTGAAGAAGTATT
TCGGTATGTAAAGCTCTATCAGCAGGGAAGATAATGACAGTACCTGACCAAGAAGCCCCGGCTAACTACGTGCCAGCAGC
CGCGGTAATACGTAGGGGGCAAGCGTTATCCGGATTTACTGGGTGTAAAGGGAGCGTAGACGGAATGTCAAGTCTGAAGT
GAAATCCCCGGGCTTAACCCGGGAACTGCTTTGGAAACTGGTATTCTTGAGTGTCGGAGAGGTAAGCGGAATTCCTGGTG
TAGTAGTGAAATGCGTAGATATCAGGAAGAACACCGGAGGCGAAGGCGGCTTACTGGACGATAACTGACGTTGAGGCTCG
AAAGCGTGGGGAGCAAACAGGATTAGATACCCGTGTAGTCC
>t0000429_g-Y-6;size=9;
CCTACGGGGGGCTGCAGTGAGGAATATTGGACAATGGCCGGAAGGCTGATCCAGCCATGCCGCGTGCGGGAAGACGGCCC
TATGGGTTGTAAACCGCTTTTGCGGGGGAGCAATAAGTGCCACGTGTGGCACGATGAGAGTACCCTGCGAATAAGCATCG
GCTAACTCCGTGCCAGCAGCCGCGGTAATACGGAGGATGCGAGCGTTATCCGGATTTATTGGGTTTAAAGGGTGCGCAGG
CGGCTTGTTAAGCGGGAGGTGAAATGCCGGCGCTCAACGTCGGAAGTGCCTCCCGAACTGGTGAGCTTGAATGACTCTGC
CGTGGGAGGAATGTGTAGTGTAGCGGTGAAATGCTTAGAGATTACACAGAACACCGATTGCGAAGGCATCTCACGAAGGG
TTGATTGACGCTGAGGCACGAAAGCGTGGGGATCAAACAGGATTAGATACCCTAGTAGTCC
>t0009017_g-Y-6;size=9;
CCTACGGGGGGCTGCAGTAGGGAATATTGGGCAATGGGCGCAAGCCTGACCCAGCAACGCCGCGTGAGGGAAGAAGGTTT
TCGGATTGTAAACCTCTGTCCTATGTGACGAAGGAAGTGACGGTAGCATAGGAGGAAGCCCCGGCTAACTACGTGCCAGC
AGCCGCGGTAATACGTAGGGGGCGAGCGTTGTCCGGAATTACTGGGCGTAAAGGGTGCGTAGGCGGTCTGGTAAGTTGGA
TGTGAAATACCCGGGCTTAACTTGGGTGCTGCATCCAATACTGTCGGACTTGAGTGCAGGAGAGGAAAGCGGAATTCCTA
GTGTAGCGGTGAAATGCGTAGATATTAGGAGGAACACCAGTGGCGAAGGCGGCTTTCTGGACTGTAACTGACGCTGAGGC
ACGAAAGCGTGGGGAGCAAACAGGATTAGATACCCTGGTAGTCC
>t0005019_g-Y-6;size=9;
CCTACGGGGGGCTGCAGTGGGGAATATTGGGCAATGGGGGCAACCCTGACCCAGCAACGCCGCGTGAAGGAAGAAGGCTT
TCGGGTTGTAAACTTCTTTGACGAGGGACGATAGTGACGGTACCTCGAAAACAAGCCACGGCTAACTACGTGCCAGCAGC
CGCGGTAATACGTAGGTGGCAAGCGTTGTCCGGATTTACTGGGTGTAAAGGGCGCGTAGGCGGGATTGCAAGTCAGATGT
GAAATCTCCGGGCTCAACCCGGAAATTGCATTTGAAACTGTAGTTCTTGAGTATCGGAGAGGCAAGCGGAATTCCTAGTG
TAGCGGTGAAATGCGTAGATATTAGGAGGAACACCAGTGGCGAAGGCGGCTTGCTGGACGACAACTGACGCTGAGGCGCG
AAAGCGTGGGGAGCAAACAGGATTAGATACCCTAGTAGTCC
>t0002053_g-Y-6;size=9;
CCTACGGGGGGCTGCAGTGAGGAATATTGGTCAATGGTCGAGAGACTGAACCAGCCAAGTAGCGTGCAGGACGACGGCCC
TATGGGTTGTAAACTGCTTTTGTCGGGGAATAAAGTTCGCTACGTGTAGTGTTTTGTATGTACCCGATGAATAAGGACCG
GCTAATTCCGTGCCAGCAGCCGCGGTAATACGGAAGGTCCGGGCGTTATCCGGATTTATTGGGTTTAAAGGGAGCGCAGG
CTGGATATTAAGCGTGACGTGAAATGCAGGTGCTCAACATCTGCACTGCGTCGCGAACTGGTATTCTTGAGTGCATTCGA
CGTCAGCGGAATTTGTGGTGTAGCGGTGAAATGCTTAGATATCACGAAGAACTCCGATTGCGAAGGCAGCTGACGAGACT
GTAACTGACGCTAAAGCTCGAAAGTGCGGGTATCGAACAGGATTAGATACCCTAGTAGTCC
>t0002947_g-Y-6;size=9;
CCTACGGGGGGCTGCAGTGAGGAATATTGGTCAATGGGCGAGAGCCTGAACCAGCCAAGTCGCGTGAAGGATGAAGGTTC
TATGGATTGTAAACTTCTTTTGTCCGAGGGTAAAAAAGGCTACGTGTAGCTTCTTGCAAGTATCGGACGAATAAGCATCG
GCTAACTCCGTGCCAGCAGCCGCGGTAATACGGAGGATGCGAGCGTTATCCGGATTTATTGGGTTTAAAGGGTGCGTAGG
TGGTTTGTTAAGTTTGTGGTGAAAGCGTGCGGCTCAACCGTACCAAGCCATGAAAACTGGCGAACTTGAGTGCAAACGAG
GTAGGCGGAATGTGATGTGTAGCGGTGAAATGCTTAGATATGTCACAGAACCCCGATTGCGAAGGCAGCTTACCAGCATG
CAACTGACACTGAGGCACGAAAGCGTGGGTATCAAACAGGATTAGATACCCTAGTAGTCC
>t0007819_g-Y-6;size=9;
CCTACGGGGGGCTGCAGTGGGGAATCTTCCGCAATGGGCGAAAGCCTGACGGAGCAACGCCGCGTGAGTGAAGAAGGTCT
TCGGATCGTAAAGCTCTGTCGAAGGGGACGAACGTGGGTTCTATCAACAACGGAACCTAATGACGGTACCTTTCAAGAAA
GCCACGGCTAACTACGTGCCAGCAGCCGCGGTAATACGTAGGTGGCGAGCGTTGTCCGGAATCATTGGGCGTAAAGGGAG
CGCA
>t0001994_g-Y-6;size=9;
CCTACGGGGGGCTGCAGTGGGGAATCTTCCGCAATGGGCGAAAGCCTGACGGAGCAACGCCGCGTGAGTGAAGAAGGGTT
TCGGCTCGTAAAGCTCTGTTGACGGGGACGAATGTGCAAGATGCGAATAGTTTCTTGCAATGACGGTACCCGTCGAGGAA
GCCACGGCTAACTACGTGCCAGCAGCCGCGGTAATACGTAGGTGGCGAGCGTTGTCCGGAATTATTGGGCGTAAAGGGAG
CGCAGGCGGGAAGGCAAGTCAGTCTTAAAAGTGCGGGGCTCAACCCCGTGATGGGATTGAAACTGTCTTTCTTGAGTGCA
GGAGAGGAAAGCGGAATTCCTAGTGTAGCGGTGAAATGCGTAGATATTAGGAGGAACACCAGTGGCGAAGGCGGCTTTCT
GGACTGTAACTGACGCTGAGGCTCGAAAGCGTGGGGAGCGAACAGGATTAGATACCCTGGTAGTCC
>t0002406_g-Y-6;size=8;
CCTACGGGAGGCTGCAGTGGGGAATATTGGGCAATGGGGGAAACCCTGACCCAGCAACGCCGCGTGAAGGAAGAAGGCTT
TCGGGTTGTAAACTTCTTTTACCAGGGACGAAGGACGTGACGGTACCTGGAGAAAAAGCCACGGCTAACTACGTGCCAGC
AGCCGCGGTAATACGTAGGTGGCAAGCGTTGTCCGGATTTACTGGGTGTAAAGGGCGTGTAGGCGGAGCAGCAAGTCAGA
AGTGAAATCTCCGGGCTTAACCCGGAAACTGCTTTTGAAACTGTTGCCCTTGAGTATCGGAGAGGCAGGCGGAATTCCTA
GTGTAGCGGTGAAATGCGTAGATATTAGGAGGAACACCAGTGGCGAAGGCGGCCTGCTGGACGACAACTGACGCTGAGGC
GCGAAAGCGTGGGGAGCAAACAGGATTAGATACCCCAGTAGTCC
>t0015525_g-Y-6;size=8;
CCTACGGGGGGCTGCAGTGAGGAATATTGGTCAATGGTCGAGAGACTGAACCAGCCAAGTAGCGTGCAGGATGACGGCCC
TATGGGTTGTAAACTGCTTTTATGCGGGGATAAAGTGAGGGACGTGTCCCTTTTTGTAGGTACCGCATGAATAAGGACCG
GCTAATTCCGTGCCAGCAGCCGCGGTAATACGGAAGGTCCGGGCGTTATCCGGATTTATTGGGTTTAAAGGGAGCGCAGG
CGGAGGCTTAAGCGTGACGTGAAATGTAGCCGCTCAACGGCTGAGTTGCGTCGCGAACTGGGTTTCTTGAGTGAGTGCGA
CGTCAGCGGAATTCGTGGTGTAGCGGTGAAATGCTTAGATATCACGAAGAACCCCGATTGCGAAGGCAGCTGACGAGCCC
TTTACTGACGCTAAAGCTCGAAGGTGCGGGTATCGAACAGGATTAGATACCCTGGTAGTCC
>t0012194_g-Y-6;size=8;
CCTACGGGAGGCTGCAGTGGGGAATATTGGGCAATGGGGGAAACCCTGACCCAGCAACGCCGCGTGAAGGAAGAAGGCTT
TCGGGTTGTAAACTTCTTTTACCAGGGACGAAGGACGTGACGGTACCTGGAGAAAAAGCCACGGCTAACTACGTGCCAGC
AGCCGCGGTAATACGTAGGTGGCAAGCGTTGTCCGGATTTACTGGGTGTAAAGGGCGTGTAGGCGGAGCGGCAAGTCAGA
AGTGAAATCTCCGGGCTTAACCCGGAAACTGCTTTTGAAACTGTCGCCCTTGAGTATCGGAGAGGCAGGCGGAATTCCTA
GTGTAGCGGTGAAATGCGTAGATATTAGGAGGAACACCAGTGGCGAAGGCGGCCTGCTGGACGACAACTGACGCTGAGGC
GCGAAAGCGTGGGGAGCAAACAGGATTAGATACCCCAGTAGTCC
>t0009460_g-Y-6;size=8;
CCTACGGGGGGCAGCAGTGGGGAATATTGCACAATGGAGGAAACTCTGATGCAGCGACGCCGCGTGAGCGAAGAAGTATT
TCGGTATGTAAAGCTCTATCAGCAGGGAAGATAATGACGGTACCTGACTAAGAAGCTCCGGCTAAATACGTGCCAGCAGC
CGCGGTAATACGTATGGAGCAAGCGTTATCCGGATTTACTGGGTGTAAAGGGAGTGTAGGTGGCAAAGCAAGTCAGTAGT
GAAAATCCGGGGCTCAACCTCGGAACTGCTATTGAAACTGTTTAGCTAGAGTGCAGGAGAGGTAAGTGGAATTCCTAGTG
TAGCGGTGAAATGCGTAGATATTAGGAGGAACACCAGTGGCGAAGGCGGCTTACTGGACTGTAACTGACACTGAGGCTCG
AAAGCGTGGGGAGCAAACAGGATTAGATACCCGAGTAGTCC
>t0002238_g-Y-6;size=8;
CCTACGGGAGGCTGCAGTGAGGAATATTGGTCAATGGGCGAGAGCCTGAACCAGCCAAGTAGCGTGCAGGATGACGGCCC
TATGGGTTGTAAACTGCTTTTATACGGGGATAAAGTGAGCCACGTGTGGCTTTTTGTAGGTACCGTATGAATAAGGACCG
GCTAATTCCGTGCCAGCAGCCGCGGTAATACGGAAGGTCCGGGCGTTATCCGGATTTATTGGGTTTAAAGGGAGCGCAGG
CCGAAGGTTAAGCGTGACGTGAAATGTAGCCGCTCAACGGCTGAACTGCGTCGCGAACTGGCTTTCTTGAGTGAGTTCGA
TGTGGGCGGAATTCGTGGTGTAGCGGTGAAATGCTTAGATATCACGAAGAACTCCGATTGCGAAGGCAGCCCACAAGGCC
TTTACTGACGCTAAAGCTCGAAGGTGCGGGTATCGAACAGGATTAGATACCCCAGTAGTCC
>t0002513_g-Y-6;size=8;
CCTACGGGAGGCTGCAGTGGGGAATCTTCCGCAATGGGCGAAAGCCTGACGGAGCAACGCCGCGTGAGTGAAGAAGGGTT
TCGGCTCGTAAAGCTCTGTTGACGGGGACGAATGTGCGAAATGCGAATAGTTTTTCGCAATGACGGTACCCGTCGAGGAA
GCCACGGCTAACTACGTGCCAGCAGCCGCGGTAATACGTAGGTGGCGAGCGTTGTCCGGAATTATTGGGCGTAAAGGGAG
CGCAGGCGGGAAGGCAAGTCAGTCTTAAAAGTGCGGGGCTCAACCCCGTGATGGGATTGAAACTGTCTTTCTTGAGTGCA
GGAGAGGAAAGCGGAATTCCTAGTGTAGCGGTGAAATGCGTAGATATTAGGAGGAACACCAGTGGCGAAGGCGGCTTTCT
GGACTGTAACTGACGCTGAGGCTCGAAAGCGTGGGGAGCGAACAGGATTAGATACCCTTGTAGTCC
>t0016947_g-Y-6;size=8;
CCTACGGGAGGCTGCAGTGGGGGATATTGCACAATGGGCGAAAGCCTGATGCAGCGACGCCGCGTGAGTGAAGAAGTATT
TCGGTATGTAAAGCTCTATCAGCAGGGAAGAAAGACCTCGAAAGAGGGGATGACGGTACCTGAGTAAGAAGCCCCGGCTA
ACTACGTGCCAGCAGCCGCGGTAATACGTAGGGGGCAAGCGTTATCCGGATTTACTGGGTGTAAAGGGAGCGTAGACGGT
GTATCAAGTCTGAAGTGAAACCCCACGGCTCAACCGTGGGCTTGCTTTGGAAACTGGTAGACTAGAGTACTGGAGAGGTA
AGCGGAATTCCTGGTGTAGTAGTGAAATGCGTAGATATCAGGAAGAACATCAGTGGCGAAGGCGGCTTACTGGACAGCAA
CTGACGTTGAGGCTCGAAGGCGTGGGGAGCAAACAGGATTAGATACCCTAGTAGTCC
>t0019243_g-Y-6;size=8;
CCTACGGGCGGCTGCAGTGGGGAATATTGCACAATGGGGGGAACCCTGATGCAGCAACGCCGCGTGAGTGAAGAAGTATT
TCGGTATGTAAAGCTCTATCGATAGGGAATAAGATGAAGGTACCTAAGTAAGAAGCCCCGGCTAACTACGTGCCAGCAGC
CGCGGTAATACGTAGGGGGCAAGCGTTATCCGGATTTACTGGGTGTAAAGGGAGCGTAGACGGGTAGGCAAGTTTGAAGT
GAAAACCCAAGGCTTAACCATGGAATTGCTTTGAAAACTGTTTATCTAGAGTACTGGAGAGGTAAGTGGAATTCCTAGTG
TAGTAGTGAAATGCGTAGATATTAGGAAGAACACCGGAGGCGAAGGCGGCTTACTGGACAGAGACTGACGTTGAGGCTCG
AAAGCGTGGGGAGCAAACAGGATTAGATACCCTAGTAGTCC
>t0002057_g-Y-6;size=8;
CCTACGGGGGGCAGCAGTGAGGAATATTGGTCAATGGGCGAGAGCCTGAACCAGCCAAGTAGCGTGCAGGATGACTGCCC
TATGGGTTGTAAACTGCTTTTATGCGGGAATAAAGTGCGGCACGTGTGCCGTTTTGTATGTACCGCATGAATAAGGACCG
GCTAATTCCGTGCCAGCAGCCGCGGTAATACGGAAGGTCCGGGCGTTATCCGGATTTATTGGGTTTAAAGGGAGCGCAGG
CTGGAGATTAAGCGTGCTGTGAAATGTACCGGCTCAACCGGTGACGTGCAGCGCGAACTGGTTTCCTTGAGTGAGTACGA
CGTCAGCGGAATTCGTGGTGTAGCGGTGAAATGCTTAGATATCACGAAGAACTCCGATTGCGAAGGCAGCTGACGAGTCC
TTTACTGACGCTAAAGCTCGAAAGTGCGGGTATCGAACAGGATTAGATACCCCGGTAGTCC
>t0015779_g-Y-6;size=8;
CCTACGGGAGGCTGCAGTGAGGAATATTGGTCAATGGGCGAGAGCCTGAACCAGCCAAGTCGCGTGAAGGATGAAGGTTC
TATGGATTGTAAACTTCTTTTGTCCGAGGGTAAAAAAGGCTACGTGTAGCTTCTTGCAAGTATCGGACGAATAAGCATCG
GCTAACTCCGTGCCAGCAGCCGCGGTAATACGGAGGATGCGAGCGTTATCCGGATTTATTGGGTTTAAAGGGTGCGTAGG
TGGTTTGTTAAGTTTGTGGTGAAAGCGTGCGGCTCAACCGTACCAAGCCATGAAAACTGGCGAACTTGAGTGCAAACGAG
GTAGGCGGAATGTGATGTGTAGCGGTGAAATGCTTAGATATGTCACAGAACCCCGATTGCGAAGGCAGCTTACCAGCATG
CAACTGACACTGAGGCACGAAAGCGTGGGTATCAAACAGGATTAGATACCCTAGTAGTCC
>t0003284_g-Y-6;size=8;
CCTACGGGAGGCTGCAGTGGGGAATATTGGGCAATGGGCGAAAGCCTGACCCAGCAACGCCGCGTGAGGGAAGAAGGTCT
TCGGATTGTAAACCTCTGTCCTTGGTGACGAAGGAAGTGACGGTAGCCAAGGAGGAAGCCCCGGCTAACTACGTGCCAGC
AGCCGCGGTAATACGTAGGGGGCGAGCGTTGTCCGGAATTACTGGGCGTAAAGGGTGCGTAGGCGGTACTTTAAGTTGGA
TGTGAAATACCCGGGCTTAACTTGGGGGGTGCATCCAATACTGGAGAACTAGAGTGCAGGAGAGGGAAGCGGAATTCCTA
GTGTAGCGGTGAAATGCGTAGATATTAGGAGGAACACCAGTGGCGAAGGCGGCTTTCTGGACTGTAACTGACGCTGAGGC
ACGAAAGCGTGGGGAGCAAACAGGATTAGATACCCCGGTAGTCC
>t0005451_g-Y-6;size=8;
CCTACGGGGGGCTGCAGTGAGGAATATTGGTCAATGGTCGAGAGACTGAACCAGCCAAGTAGCGTGCAGGACGACGGCCC
TATGGGTTGTAAACTGCTTTTGTCGGGGAATAAAGTTCGCTACGTGTAGTGTTTTGTATGTACCCGATGAATAAGGACCG
GCTAATTCCGTGCCAGCAGCCGCGGTAATACGGAAGGTCCGGGCGTTATCCGGATTTATTGGGTTTAAAGGGAGCGCAGG
CTGGATATTAAGCGTGACGTGAAATGCAGGTGCTCAACATCTGCACTGCGTCGCGAACTGGTATTCTTGAGTGCATTCGA
CGTCAGCGGAATTTGTGGTGTAGCGGTGAAATGCTTAGATATCACGAAGAACTCCGATTGCGAAGGCAGCTGACGAGACT
GTAACTGACGCTAAAGCTCGAAAGTGCGGGTATCGAACAGGATTAGATACCCTTGTAGTCC
>t0002784_g-Y-6;size=8;
CCTACGGGAGGCTGCAGTCGGGAATTTTGCGCAATGGAGGAAACTCTGACGCAGTGACGCCGCGTGCAGGAAGAAGGTTT
TCGGATTGTAAACTGCTTTAGACAGGGAAGAAAAAGGACAGTACCTGTAGAATAAGCTCCGGCTAACTACGTGCCAGCAG
CCGCGGTAATACGTAGGGAGCAAGCGTTATCCGGATTTATTGGGTGTAAAGGGTGCGTAGACGGGAAAATAAGTTAGCTG
TGAAATCCCTCGGCTTAACTGAGGAACTGCAACTAAAACTGTTTTTCTTGAGTACTGGAGAGGAAAGTGGAATTCCTAGT
GTAGCGGTGAAATGCGTAGATATTAGGAGGAACACCAGTGGCGAAGGCGACTTTCTGGACAGAAACTGACGTTGAGGCAC
GAAAGTGTGGGGAGCAAACAGGATTAGATACCCTAGTAGTCC
>t0002102_g-Y-6;size=8;
CCTACGGGGGGCTGCAGTGGGGAATATTGGGCAATGGGGGCAACCCTGACCCAGCAACGCCGCGTGAAGGAAGAAGGCTT
TCGGGTTGTAAACTTCTTTGACGAGGGACGATAGTGACGGTACCTCGAAAACAAGCCACGGCTAACTACGTGCCAGCAGC
CGCGGTAATACGTAGGTGGCAAGCGTTGTCCGGATTTACTGGGTGTAAAGGGCGCGTAGGCGGGATTGCAAGTCAGATGT
GAAATCTCCGGGCTCAACCCGGAAATTGCATTTGAAACTGTAGTTCTTGAGTATCGGAGAGGCAAGCGGAATTCCTAGTG
TAGCGGTGAAATGCGTAGATATTAGGAGGAACACCAGTGGCGAAGGCGGCTTGCTGGACGACAACTGACGCTGAGGCGCG
AAAGCGTGGGGAGCAAACAGGATTAGATACCCCGGTAGTCC
>t0012718_g-Y-6;size=8;
CCTACGGGTGGCTGCAGTGGGGAATCTTCCGCAATGGGCGAAAGCCTGACGGAGCAACGCCGCGTGAGTGAAGAAGGGTT
TCGGCTCGTAAAGCTCTGTTGACGGGGACGAATGTACGGAATGCGAATAGTTTTCTGTAATGACGGTACCCGTCGAGGAA
GCCACGGCTAACTACGTGCCAGCAGCCGCGGTAATACGTAGGTGGCGAGCGTTGTCCGGAATTATTGGGCGTAAAGGGAG
CGCAGGCGGGAAGGCAAGTCAGTCTTAAAAGTGCGGGGCTCAACCCCGTGATGGGATTGAAACTGTCTTTCTTGAGTGCA
GGAGAGGAAAGCGGAATTCCTAGTGTAGCGGTGAAATGCGTAGATATTAGGAGGAACACCAGTGGCGAAGGCGGCTTTCT
GGACTGTAACTGACGCTGAGGCTCGAAAGCGTGGGGAGCGAACAGGATTAGATACCCCAGTAGTCC
>t0002659_g-Y-6;size=8;
CCTACGGGCGGCAGCAGTGAGGAATATTGGTCAATGGGCGAGAGCCTGAACCAGCCAAGTAGCGTGCAGGATGACTGCCC
TATGGGTTGTAAACTGCTTTTATGCGGGAATAAAGTGCGGCACGTGTGCCGTTTTGTATGTACCGCATGAATAAGGACCG
GCTAATTCCGTGCCAGCAGCCGCGGTAATACGGAAGGTCCGGGCGTTATCCGGATTTATTGGGTTTAAAGGGAGCGCAGG
CTGGAGATTAAGCGTGCTGTGAAATGTACCGGCTCAACCGGTGACGTGCAGCGCGAACTGGTTTCCTTGAGTGAGTACGA
CGTCAGCGGAATTCGTGGTGTAGCGGTGAAATGCTTAGATATCACGAAGAACTCCGATTGCGAAGGCAGCTGACGAGTCC
TTTACTGACGCTAAAGCTCGAAAGTGCGGGTATCGAACAGGATTAGATACCCCGGTAGTCC
>t0010617_g-Y-6;size=8;
CCTACGGGTGGCTGCAGTGAGGAATATTGGTCAATGGGCGAGAGCCTGAACCAGCCAAGTAGCGTGCAGGACGACGGCCC
TATGGGTTGTAAACTGCTTTTATACAGGGATAAAGTCGGGGACGCGTTCCCCGTTTGCAGGTACTGTATGAATAAGGACC
GGCTAATTCCGTGCCAGCAGCCGCGGTAATACGGAAGGTCCGGGCGTTATCCGGATTTATTGGGTTTAAAGGGAGCGCAG
GCCGATTATTAAGCGTGACGTGAAATGTAGATGCTCAACATCTGAACTGCGTCGCGAACTGGTAGTCTTGAGTGAGTTCG
ATGTGGGCGGAATTCGTGGTGTAGCGGTGAAATGCTTAGATATCACGAAGAACTCCGATTGCGAAGGCAGCCCACAAGGC
CTTTACTGACGCTAAAGCTCGAAGGTGCGGGTATCGAACAGGATTAGATACCCTTGTAGTCC
>t0014864_g-Y-6;size=8;
CCTACGGGAGGCTGCAGTGGGGAATATTGGGCAATGGGGGAAACCCTGACCCAGCAACGCCGCGTGAAGGAAGAAGGCTT
TCGGGTTGTAAACTTCTTTTACCAGGGACGAAGGACGTGACGGTACCTGGAGAAAAAGCCACGGCTAACTACGTGCCAGC
AGCCGCGGTAATACGTAGGTGGCAAGCGTTGTCCGGATTTACTGGGTGTAAAGGGCGTGTAGGCGGAGCGGCAAGTCAGA
AGTGAAATCTCCGGGCTTAACCCGGAAACTGCTTTTGAAACTGTCGCCCTTGAGTATCGGAGAGGCAGGCGGAATTCCTA
GTGTAGCGGTGAAATGCGTAGATATTAGGAGGAACACCAGTGGCGAAGGCGGCCTGCTGGACGACAACTGACGCTGAGGC
GCGAAAGCGTGGGGAGCAAACAGGATTAGATACCCGAGTAGTCC
>t0002691_g-Y-6;size=8;
CCTACGGGGGGCAGCAGTGAGGAATATTGGTCAATGGGCGAGAGCCTGAACCAGCCAAGTAGCGTGCAGGATGACGGCCC
TATGGGTTGTAAACTGCTTTTATGCGGGGATAAAGTGGGCTACGCGTAGCCCTTTGCAGGTACCGCATGAATAAGGACCG
GCTAATTCCGTGCCAGCAGCCGCGGTAATACGGAAGGTCCGGGCGTTATCCGGATTTATTGGGTTTAAAGGGAGCGCAGG
CTGATGATTAAGCGTGACGTGAAATGTAGCCGCTCAACGGCTGAACTGCGTCGCGAACTGGTTATCTTGAGTGAGTTCGA
TGTGGGCGGAATTCGTGGTGTAGCGGTGAAATGCTTAGATATCACGAAGAACTCCGATTGCGAAGGCAGCCCACAAGGCC
TTTACTGACGCTAAAGCTCGAAGGTGCGGGTATCGAACAGGATTAGATACCCTTGTAGTCC
>t0002131_g-Y-6;size=8;
CCTACGGGAGGCAGCAGTGAGGAATATTGGTCAATGGGCGAGAGCCTGAACCAGCCAAGTAGCGTGCAGGATGACTGCCC
TATGGGTTGTAAACTGCTTTTATGCGGGAATAAAGTGCGGCACGTGTGCCGTTTTGTATGTACCGCATGAATAAGGACCG
GCTAATTCCGTGCCAGCAGCCGCGGTAATACGGAAGGTCCGGGCGTTATCCGGATTTATTGGGTTTAAAGGGAGCGCAGG
CTGGAGATTAAGCGTGCTGTGAAATGTACCGGCTCAACCGGTGACGTGCAGCGCGAACTGGTTTCCTTGAGTGAGTACGA
CGTCAGCGGAATTCGTGGTGTAGCGGTGAAATGCTTAGATATCACGAAGAACTCCGATTGCGAAGGCAGCTGACGAGTCC
TTTACTGACGCTAAAGCTCGAAAGTGCGGGTATCGAACAGGATTAGATACCCCTGTAGTCC
>t0011449_g-Y-6;size=8;
CCTACGGGAGGCTGCAGTGGGGAATATTGGGCAATGGGGGAAACCCTGACCCAGCAACGCCGCGTGAAGGAAGAAGGCTT
TCGGGTTGTAAACTTCTTTTACCAGGGACGAAGGACGTGACGGTACCTGGAGAAAAAGCCACGGCTAACTACGTGCCAGC
AGCCGCGGTAATACGTAGGTGGCAAGCGTTGTCCGGATTTACTGGGTGTAAAGGGCGTGTAGGCGGAGCGGCAAGTCAGA
AGTGAAATCTCCGGGCTTAACCCGGAAACTGCTTTTGAAACTGTCGCCCTTGAGTATCGGAGAGGCAGGCGGAATTCCTA
GTGTAGCGGTGAAATGCGTAGATATTAGGAGGAACACCAGTGGCGAAGGCGGCCTGCTGGACGACAACTGACGCTGAGGC
GCGAAAGCGTGGGGAGCAAACAGGATTAGATACCCTTGTAGTCC
>t0001781_g-Y-6;size=8;
CCTACGGGAGGCTGCAGTGAGGAATATTGGTCAATGGGCGAGAGCCTGAACCAGCCAAGTAGCGTGCAGGATGACGGCCC
TATGGGTTGTAAACTGCTTTTATGCGGGGATAAAGTGGGCTACGCGTAGCCCTTTGCAGGTACCGCATGAATAAGGACCG
GCTAATTCCGTGCCAGCAGCCGCGGTAATACGGAAGGTCCGGGCGTTATCCGGATTTATTGGGTTTAAAGGGAGCGCAGG
CTGATGATTAAGCGTGACGTGAAATGTAGCCGCTCAACGGCTGAACTGCGTCGCGAACTGGTTATCTTGAGTGAGTTCGA
TGTGGGCGGAATTCGTGGTGTAGCGGTGAAATGCTTAGATATCACGAAGAACTCCGATTGCGAAGGCAGCCCACAAGGCC
TTTACTGACGCTAAAGCTCGAAGGTGCGGGTATCGAACAGGATTAGATACCCGGGTAGTCC
>t0005699_g-Y-6;size=8;
CCTACGGGTGGCAGCAGTGAGGAATATTGGTCAATGGGCGAGAGCCTGAACCAGCCAAGTAGCGTGCAGGACGACTGCCC
TATGGGTTGTAAACTGCTTTTATGCGGGAATAAAGTGAGGCACGTGTGCCTTTTTGTATGTACCGCATGAATAAGGACCG
GCTAATTCCGTGCCAGCAGCCGCGGTAATACGGAAGGTCCGGGCGTTATCCGGATTTATTGGGTTTAAAGGGAGCGCAGG
CTGGAGATTAAGCGTGCTGTGAAATGTACCGGCTCAACCGGTGACGTGCAGCGCGAACTGGTTTCCTTGAGTGAGTACGA
CGTCAGCGGAATTCGTGGTGTAGCGGTGAAATGCTTAGATATCACGAAGAACTCCGATTGCGAAGGCAGCTGACGAGTCC
TTTACTGACGCTAAAGCTCGAAAGTGCGGGTATCGAACAGGATTAGATACCCGTGTAGTCC
>t0016881_g-Y-6;size=8;
CCTACGGGTGGCTGCAGTGAGGAATATTGGTCAATGGGCGAGAGCCTGAACCAGCCAAGTAGCGTGCAGGATGACGGCCC
TATGGGTTGTAAACTGCTTTTATGCGGGGATAAAGTGGGCTACGTGTAGCCCTTTGCAGGTACCGCATGAATAAGGACCG
GCTAATTCCGTGCCAGCAGCCGCGGTAATACGGAAGGTCCGGGCGTTATCCGGATTTATTGGGTTTAAAGGGAGCGCAGG
CTGATGATTAAGCGTGACGTGAAATGTAGCCGCTCAACGGCTGAACTGCGTCGCGAACTGGTTATCTTGAGTGAGTTCGA
TGTGGGCGGAATTCGTGGTGTAGCGGTGAAATGCTTAGATATCACGAAGAACTCCGATTGCGAAGGCAGCCCACAAGGCC
TTTACTGACGCTAAAGCTCGAAGGTGCGGGTATCGAACAGGATTAGATACCCTAGTAGTCC
>t0015043_g-Y-6;size=8;
CCTACGGGAGGCAGCAGTAGGGAATATTGGGCAATGGGCGCAAGCCTGACCCAGCAACGCCGCGTGAGGGAAGAAGGTTT
TCGGATTGTAAACCTCTGTCCTATGTGACGAAGGAAGTGACGGTAGCATAGGAGGAAGCCCCGGCTAACTACGTGCCAGC
AGCCGCGGTAATACGTAGGGGGCGAGCGTTGTCCGGAATTACTGGGCGTAAAGGGTGCGTAGGCGGTCTGGTAAGTTGGA
TGTGAAATACCCGGGCTTAACTTGGGTGCTGCATCCAATACTGTCGGACTTGAGTGCAGGAGAGGAAAGCGGAATTCCTA
GTGTAGCGGTGAAATGCGTAGATATTAGGAGGAACACCAGTGGCGAAGGCGGCTTTCTGGACTGTAACTGACGCTGAGGC
ACGAAAGCGTGGGGAGCAAACAGGATTAGATACCCCAGTAGTCC
>t0025472_g-Y-6;size=8;
CCTACGGGGGGCTGCAGTGGGGAATCTTCCGCAATGGGCGAAAGCCTGACGGAGCAACGCCGCGTGAGTGAAGAAGGGTT
TCGGCTCGTAAAGCTCTGTTGACGGGGACGAATGTGCAAGATGCGAATAGTTTCTTGCAATGACGGTACCCGTCGAGGAA
GCCACGGCTAACTACGTGCCAGCAGCCGCGGTAATACGTAGGTGGCGAGCGTTGTCCGGAATTATTGGGCGTAAAGGGAG
CGCAGGCGGGAAGGCAAGTCAGTCTTAAAAGTGCGGGGCTCAACCCCGTGATGGGATTGAAACTGTCTTTCTTGAGTGCA
GGAGAGGAAAGCGGAATTCCTAGTGTAGCGGTGAAATGCGTAGATATTAGGAGGAACACCAGTGGCGAAGGCGGCTTTCT
GGACTGTAACTGACGCTGAGGCTCGAAAGCGTGGGGAGCGAACAGGATTAGATACCCTTGTAGTCC
>t0005546_g-Y-6;size=8;
CCTACGGGGGGCTGCAGTGGGGAATTTTCCGCAATGGGCGAAAGCCTGACGGAGCAATGCCGCGTGGAGGTAGAAGGCCC
ACGGGTCGTGAACTTCTTTTCCCGGAGAAGAAGCAATGACGGTATCTGGGGAATAAGCATCGGCTAACTCTGTGCCAGCA
GCCGCGGTAAGACAGAGGATGCAAGCGTTATCCGGAATGATTGGGCGTAAAGCGTCTGTAGGTGGCTTTTTAAGTCCGCC
GTCAAATCCCAGGGCTCAACCCTGGACAGGCGGTGGAAACTACCAAGCTGGAGTACGGTAGGGGCAGAGGGAATTTCCGG
TGGAGCGGTGAAATGCGTAGAGATCGGAAAGAACACCAACGGCGAAAGCACTCTGCTGGGCCGACACTGACACTGAGAGA
CGAAAGCTAGGGGAGCGAATGGGATTAGATACCCCGGTAGTCC
>t0015681_g-Y-6;size=8;
CCTACGGGGGGCTGCAGTGGGGGATATTGCACAATGGGCGAAAGCCTGATGCAGCGACGCCGCGTGAGTGAAGAAGTATT
TCGGTATGTAAAGCTCTATCAGCAGGGAAGAAAGACCTCGAAAGAGGGGATGACGGTACCTGAGTAAGAAGCCCCGGCTA
ACTACGTGCCAGCAGCCGCGGTAATACGTAGGGGGCAAGCGTTATCCGGATTTACTGGGTGTAAAGGGAGCGTAGACGGT
GTATCAAGTCTGAAGTGAAACCCCACGGCTCAACCGTGGGCTTGCTTTGGAAACTGGTAGACTAGAGTACTGGAGAGGTA
AGCGGAATTCCTGGTGTAGTAGTGAAATGCGTAGATATCAGGAAGAACATCAGTGGCGAAGGCGGCTTACTGGACAGCAA
CTGACGTTGAGGCTCGAAGGCGTGGGGAGCAAACAGGATTAGATACCCGAGTAGTCC
>t0014770_g-Y-6;size=8;
CCTACGGGGGGCAGCAGTGGGGAATATTGCACAATGGAGGAAACTCTGATGCAGCGACGCCGCGTGAGCGAAGAAGTATT
TCGGTATGTAAAGCTCTATCAGCAGGGAAGATAATGACGGTACCTGACTAAGAAGCTCCGGCTAAATACGTGCCAGCAGC
CGCGGTAATACGTATGGAGCAAGCGTTATCCGGATTTACTGGGTGTAAAGGGAGTGTAGGTGGCAAAGCAAGTCAGTAGT
GAAAATCCGGGGCTCAACCTCGGAACTGCTATTGAAACTGTTTAGCTAGAGTGCAGGAGAGGTAAGTGGAATTCCTAGTG
TAGCGGTGAAATGCGTAGATATTAGGAGGAACACCAGTGGCGAAGGCGGCTTACTGGACTGTAACTGACACTGAGGCTCG
AAAGCGTGGGGAGCAAACAGGATTAGATACCCTTGTAGTCC
>t0000643_g-Y-6;size=8;
CCTACGGGGGGCTGCAGTGAGGAATATTGGTCAATGGGCGAGAGCCTGAACCAGCCAAGTCGCGTGAAGGATGAAGGTTC
TATGGATTGTAAACTTCTTTTGTCCGAGGGTAAAAAAGGCCACGTGTGGCTTCTTGCAAGTATCGGACGAATAAGCATCG
GCTAACTCCGTGCCAGCAGCCGCGGTAATACGGAGGATGCGAGCGTTATCCGGATTTATTGGGTTTAAAGGGTGCGTAGG
TGGTTTGTTAAGTTTGTGGTGAAAGCGTGCGGCTCAACCGTACCAAGCCATGAAAACTGGCGAACTTGAGTGCAAACGAG
GTAGGCGGAATGTGATGTGTAGCGGTGAAATGCTTAGATATGTCACAGAACCCCGATTGCGAAGGCAGCTTACCAGCATG
CAACTGACACTGAGGCACGAAAGCGTGGGTATCAAACAGGATTAGATACCCCGGTAGTCC
>t0017459_g-Y-6;size=8;
CCTACGGGGGGCTGCAGTGGGGAATCTTCCGCAATGGGCGAAAGCCTGACGGAGCAACGCCGCGTGAGTGAAGAAGGGTT
TCGGCTCGTAAAGCTCTGTTGACGGGGACGAATGTACGGAATGCGAATAGTTTTCTGTAATGACGGTACCCGTCGAGGAA
GCCACGGCTAACTACGTGCCAGCAGCCGCGGTAATACGTAGGTGGCGAGCGTTGTCCGGAATTATTGGGCGTAAAGGGAG
CGCAGGCGGGAAGGCAAGTCAGTCTTAAAAGTGCGGGGCTCAACCCCGTGATGGGATTGAAACTGTCTTTCTTGAGTGCA
GGAGAGGAAAGCGGAATTCCTAGTGTAGCGGTGAAATGCGTAGATATTAGGAGGAACACCAGTGGCGAAGGCGGCTTTCT
GGACTGTAACTGACGCTGAGGCTCGAAAGCGTGGGGAGCGAACAGGATTAGATACCCTTGTAGTCC
>t0024259_g-Y-6;size=8;
CCTACGGGCGGCTGCAGTGGGGAATCTTCCGCAATGGGCGAAAGCCTGACGGAGCAACGCCGCGTGAGTGAAGAAGGGTT
TCGGCTCGTAAAGCTCTGTTGACGGGGACGAATGTGCAAGATGCGAATAGTTTCTTGCAATGACGGTACCCGTCGAGGAA
GCCACGGCTAACTACGTGCCAGCAGCCGCGGTAATACGTAGGTGGCGAGCGTTGTCCGGAATTATTGGGCGTAAAGGGAG
CGCAGGCGGGAAGGCAAGTCAGTCTTAAAAGTGCGGGGCTCAACCCCGTGATGGGATTGAAACTGTCTTTCTTGAGTGCA
GGAGAGGAAAGCGGAATTCCTAGTGTAGCGGTGAAATGCGTAGATATTAGGAGGAACACCAGTGGCGAAGGCGGCTTTCT
GGACTGTAACTGACGCTGAGGCTCGAAAGCGTGGGGAGCGAACAGGATTAGATACCCTTGTAGTCC
>t0016910_g-Y-6;size=8;
CCTACGGGGGGCTGCAGTGAGGAATATTGGTCAATGGGCGAGAGCCTGAACCAGCCAAGTCGCGTGAAGGATGAAGGTTC
TATGGATTGTAAACTTCTTTTGTCCGAGGGTAAAAAAGGTCACGTGTGACTTCTTGCAAGTATCGGACGAATAAGCATCG
GCTAACTCCGTGCCAGCAGCCGCGGTAATACGGAGGATGCGAGCGTTATCCGGATTTATTGGGTTTAAAGGGTGCGTAGG
TGGTTTGTTAAGTTTGTGGTGAAAGCGTGCGGCTCAACCGTACCAAGCCATGAAAACTGGCGAACTTGAGTGCAAACGAG
GTAGGCGGAATGTGATGTGTAGCGGTGAAATGCTTAGATATGTCACAGAACCCCGATTGCGAAGGCAGCTTACCAGCATG
CAACTGACACTGAGGCACGAAAGCGTGGGTATCAAACAGGATTAGATACCCTTGTAGTCC
>t0013734_g-Y-6;size=8;
CCTACGGGTGGCTGCAGTGGGGAATCTTCCGCAATGGGCGAAAGCCTGACGGAGCAACGCCGCGTGAGTGAAGAAGGGTT
TCGGCTCGTAAAGCTCTGTTGACGGGGACGAATGTGCAAGATGCGAATAGTTTCTTGCAATGACGGTACCCGTCGAGGAA
GCCACGGCTAACTACGTGCCAGCAGCCGCGGTAATACGTAGGTGGCGAGCGTTGTCCGGAATTATTGGGCGTAAAGGGAG
CGCAGGCGGGAAGGCAAGTCAGTCTTAAAAGTGCGGGGCTCAACCCCGTGATGGGATTGAAACTGTCTTTCTTGAGTGCA
GGAGAGGAAAGCGGAATTCCTAGTGTAGCGGTGAAATGCGTAGATATTAGGAGGAACACCAGTGGCGAAGGCGGCTTTCT
GGACTGTAACTGACGCTGAGGCTCGAAAGCGTGGGGAGCGAACAGGATTAGATACCCCAGTAGTCC
>t0017089_g-Y-6;size=8;
CCTACGGGTGGCAGCAGTGGGGAATATTGCACAATGGGCGAAAGCCTGATGCAGCGACGCCGCGTGAGCGAAGAAGTATT
TCGGTATGTAAAGCTCTATCAGCAGGGAAGATAATGACGGTACCTGACTAAGAAGCACCGGCTAAATACGTGCCAGCAGC
CGCGGTAATACGTATGGTGCAAGCGTTATCCGGATTTACTGGGTGTAAAGGGAGCGTAGGCGGTTTTACAAGTCTGATGT
GAAAGCCCGGGGCTCAACTCCGGTATTGCATTGGAAACTGTAGAACTAGAGTGTCGGAGGGGTAAGTGGAATTCCTAGTG
TAGCGGTGAAATGCGTAGATATTAGGAGGAACACCAGTGGCGAAGGCGGCTTACTGGACGATTACTGACGCTGAGGCTCG
AAAGCGTGGGGAGCAAACAGGATTAGATACCCTTGTAGTCC
>t0011011_g-Y-6;size=8;
CCTACGGGGGGCAGCAGTGAGGAATATTGGTCAATGGACGGAAGTCTGAACCAGCCAAGTAGCGTGCAGGATGACGGCCC
TATGGGTTGTAAACTGCTTTTATCAGGGGATAAAGTGAGGTATGTATACCTTTTTGCATGTACCTGATGAATAAGGACCG
GCTAATTCCGTGCCAGCAGCCGCGGTAATACGGAAGGTCCGGGCGTTATCCGGATTTATTGGGTTTAAAGGGAGCGCAGG
CGGACAGTTAAGCGTGACGTGAAATGCAGCGGCTCAACCGTATGAAGTGCGTCGCGAACTGGCAGTCTTGAGTGAGTACG
ATGTAGGCGGAATTCGTGGTGTAGCGGTGAAATGCTTAGATATCACGAAGAACTCCGATTGCGAAGGCAGCCTACAAGTC
CTTTACTGACGCTAAAGCTCGAAGGTGCGGGTATCGAACAGGATTAGATACCCTAGTAGTCC
>t0011051_g-Y-6;size=8;
CCTACGGGTGGCAGCAGTGAGGAATATTGGTCAATGGGCGAGAGCCTGAACCAGCCAAGTAGCGTGCAGGACGACTGCCC
TATGGGTTGTAAACTGCTTTTATGCGGGAATAAAGTGAGGCACGTGTGCCTTTTTGTATGTACCGCATGAATAAGGACCG
GCTAATTCCGTGCCAGCAGCCGCGGTAATACGGAAGGTCCGGGCGTTATCCGGATTTATTGGGTTTAAAGGGAGCGCAGG
CTGGAGATTAAGCGTGCTGTGAAATGTACCGGCTCAACCGGTGACGTGCAGCGCGAACTGGTTTCCTTGAGTGAGTACGA
CGTCAGCGGAATTCGTGGTGTAGCGGTGAAATGCTTAGATATCACGAAGAACTCCGATTGCGAAGGCAGCTGACGAGTCC
TTTACTGACGCTAAAGCTCGAAAGTGCGGGTATCGAACAGGATTAGATACCCGGGTAGTCC
>t0008509_g-Y-6;size=8;
CCTACGGGAGGCAGCAGTGAGGAATATTGGTCAATGGGCGAGAGCCTGAACCAGCCAAGTAGCGTGCAGGATGACTGCCC
TATGGGTTGTAAACTGCTTTTATGCGGGAATAAAGTGCGGCACGTGTGCCGTTTTGTATGTACCGCATGAATAAGGACCG
GCTAATTCCGTGCCAGCAGCCGCGGTAATACGGAAGGTCCGGGCGTTATCCGGATTTATTGGGTTTAAAGGGAGCGCAGG
CTGGAGATTAAGCGTGCTGTGAAATGTACCGGCTCAACCGGTGACGTGCAGCGCGAACTGGTTTCCTTGAGTGAGTACGA
CGTCAGCGGAATTCGTGGTGTAGCGGTGAAATGCTTAGATATCACGAAGAACTCCGATTGCGAAGGCAGCTGACGAGTCC
TTTACTGACGCTAAAGCTCGAAAGTGCGGGTATCGAACAGGATTAGATACCCGTGTAGTCC
>t0010159_g-Y-6;size=8;
CCTACGGGTGGCTGCAGTGGGGAATCTTCCGCAATGGGCGAAAGCCTGACGGAGCAACGCCGCGTGAGTGAAGAAGGTCT
TCGGATCGTAAAGCTCTGTCGAAGGGGACGAACGTGGGTTCTATCAACAACGGAACCTAATGACGGTACCTTTCAAGAAA
GCCACGGCTAACTACGTGCCAGCAGCCGCGGTAATACGTAGGTGGCGAGCGTTGTCCGGAATCATTGGGCGTAAAGGGAG
CGCAGGCGGGAAATCAAGTCCATCTTAAAAGTTCGGGGCTCAACCCCGTGATGGGATGGAAACTGGTTTTCTTGAGTGCA
GGAGAGGAAAGCGGAATTCCTAGTGTAGCGGTGAAATGCGTAGATATTAGGAGGAACACCAGTGGCGAAGGCGGCTTTCT
GGACTGTAACTGACGCTGAGGCTCGAAAGCGTGGGGAGCGAACAGGATTAGATACCCCAGTAGTCC
>t0010485_g-Y-6;size=8;
CCTACGGGCGGCTGCAGTGAGGAATATTGGTCAATGGGCGAGAGCCTGAACCAGCCAAGTAGCGTGCAGGACGACGGCCC
TATGGGTTGTAAACTGCTTTTATATAGGGATAAAGTCGGGGACGCGTTCCCCGTTTGCAGGTACTGTATGAATAAGGACC
GGCTAATTCCGTGCCAGCAGCCGCGGTAATACGGAAGGTCCGGGCGTTATCCGGATTTATTGGGTTTAAAGGGAGCGCAG
GCCGATTATTAAGCGTGACGTGAAATGTAGATGCTCAACATCTGAACTGCGTCGCGAACTGGTAGTCTTGAGTGAGTTCG
ATGTGGGCGGAATTCGTGGTGTAGCGGTGAAATGCTTAGATATCACGAAGAACTCCGATTGCGAAGGCAGCCCACAAGGC
CTTTACTGACGCTAAAGCTCGAAGGTGCGGGTATCGAACAGGATTAGATACCCTAGTAGTCC
>t0010516_g-Y-6;size=8;
CCTACGGGAGGCTGCAGTGGGGAATATTGCACAATGGGCGAAAGCCTGATGCAGCGACGCCGCGTGAGCGAAGAAGTATT
TCGGTATGTAAAGCTCTATCAGCAGGGAAGATAATGACGGTACCTGACTAAGAAGCACCGGCTAAATACGTGCCAGCAGC
CGCGGTAATACGTATGGTGCAAGCGTTATCCGGATTTACTGGGTGTAAAGGGAGCGTAGGCGGTTTTACAAGTCTGATGT
GAAAGCCCGCAGCTCAACTGCGGTATTGCATTGGAAACTGTAGAACTAGAGTGTCGGAGGGGTAAGTGGAATTCCTAGTG
TAGCGGTGAAATGCGTAGATATTAGGAGGAACACCAGTGGCGAAGGCGGCTTACTGGACGATTACTGACGCTGAGGCTCG
AAAGCGTGGGGAGCAAACAGGATTAGATACCCCAGTAGTCC
>t0052611_g-Y-6;size=8;
CCTACGGGAGGCTGCAGTGGGGAATATTGCACAATGGGCGAAAGCCTGATGCAGCGACGCCGCGTGAGCGAAGAAGTATT
TCGGTATGTAAAGCTCTATCAGCAGGGAAGATAATGACGGTACCTGACTAAGAAGCACCGGCTAAATACGTGCCAGCAGC
CGCGGTAATACGTATGGTGCAAGCGTTATCCGGATTTACTGGGTGTAAAGGGAGCGTAGGCGGTTTTACAAGTCTGATGT
GAAAGCCCGCAGCTCAACTGCGGTATTGCATTGGAAACTGTAGAACTAGAGTGTCGGAGGGGTAAGTGGAATTCCTAGTG
TAGCGGTGAAATGCGTAGATATTAGGAGGAACACCAGTGGCGAAGGCGGCTTACTGGACGATTACTGACGCTGAGGCTCG
AAAGCGTGGGGAGCAAACAGGATTAGATACCCTTGTAGTCC
>t0026317_g-Y-6;size=8;
CCTACGGGAGGCTGCAGTGGGGGATATTGCACAATGGAGGAAACTCTGATGCAGCGACGCCGCGTGAGTGAAGAAGTATT
TCGGTATGTAAAGCTCTATCAGCAGGGAAGAAAGACTCGAAAGAGAGATGACGGTACCTGAGTAAGAAGCCCCGGCTAAC
TACGTGCCAGCAGCCGCGGTAATACGTAGGGGGCAAGCGTTATCCGGATTTACTGGGTGTAAAGGGAGCGCAGACGGTCA
AGCAAGTCTGAAGTGAAACCCCACGGCTCAACCGTGGGCTTGCTTTGGAAACTGTTTGACTAGAGTACTGGAGAGGTAAG
CGGAATTCCTAGTGTAGCGGTGAAATGCGTAGATATTAGGAGGAACATCGGTGGCGAAGGCGGCTTACTGGACAGCAACT
GACGTTGAGGCTCGAAGGCGTGGGGAGCAAACAGGATTAGATACCCTTGTAGTCC
>t0014595_g-Y-6;size=8;
CCTACGGGGGGCTGCAGTGGGGAATCTTCCGCAATGGGCGAAAGCCTGACGGAGCAACGCCGCGTGAGTGAAGAAGGTCT
TCGGATCGTAAAGCTCTGTCGAAGGGGACGAACGTGGGTTCTATCAACAACGGAACCTAATGACGGTACCTTTCAAGAAA
GCCACGGCTAACTACGTGCCAGCAGCCGCGGTAATACGTAGGTGGCGAGCGTTGTCCGGAATCATTGGGCGTAAAGGGAG
CGCAGGCGGGAAATTAAGTCTATCTTAAAAGTTCGGGGCTCAACCCCGTGATGGGATGGAAACTAATTTTCTTGAGTGCA
GGAGAGGAAAGCGGAATTCCTAGTGTAGCGGTGAAATGCGTAGATATTAGGAGGAACACCAGTGGCGAAGGCGGCTTTCT
GGACTGTAACTGACGCTGAGGCTCGAAAGCGTGGGGAGCGAACAGGATTAGATACCCCTGTAGTCC
>t0023116_g-Y-6;size=8;
CCTACGGGCGGCTGCAGTGGGGAATATTGCACAATGGGGGGAACCCTGATGCAGCAACGCCGCGTGAGTGAAGAAGTATT
TCGGTATGTAAAGCTCTATCGATAGGGAATAAGATGAAGGTACCTAAGTAAGAAGCCCCGGCTAACTACGTGCCAGCAGC
CGCGGTAATACGTAGGGGGCAAGCGTTATCCGGATTTACTGGGTGTAAAGGGAGCGTAGACGGGTAGGCAAGTTTGAAGT
GAAAACCCAAGGCTTAACCATGGAATTGCTTTGAAAACTGTTTATCTAGAGTACTGGAGAGGTAAGTGGAATTCCTAGTG
TAGTAGTGAAATGCGTAGATATTAGGAAGAACACCGGAGGCGAAGGCGGCTTACTGGACAGAGACTGACGTTGAGGCTCG
AAAGCGTGGGGAGCAAACAGGATTAGATACCCCAGTAGTCC
>t0003397_g-Y-6;size=8;
CCTACGGGAGGCTGCAGTGAGGAATATTGGTCAATGGTCGAGAGACTGAACCAGCCAAGTAGCGTGCAGGACGACGGCCC
TATGGGTTGTAAACTGCTTTTGTCGGGGAATAAAGTTCGCTACGTGTAGTGTTTTGTATGTACCCGATGAATAAGGACCG
GCTAATTCCGTGCCAGCAGCCGCGGTAATACGGAAGGTCCGGGCGTTATCCGGATTTATTGGGTTTAAAGGGAGCGCAGG
CTGGATATTAAGCGTGACGTGAAATGCAGGTGCTCAACATCTGCACTGCGTCGCGAACTGGTATTCTTGAGTGCATTCGA
CGTCAGCGGAATTTGTGGTGTAGCGGTGAAATGCTTAGATATCACGAAGAACTCCGATTGCGAAGGCAGCTGACGAGACT
GTAACTGACGCTAAAGCTCGAAAGTGCGGGTATCGAACAGGATTAGATACCCCAGTAGTCC
>t0029365_g-Y-6;size=8;
CCTACGGGGGGCTGCAGTGGGGAATATTGGGCAATGGGCGAAAGCCTGACCCAGCAACGCCGCGTGAGGGAAGAAGGTCT
TCGGATTGTAAACCTCTGTCCTTGGTGACGAAGGAAGTGACGGTAGCCAAGGAGGAAGCCCCGGCTAACTACGTGCCAGC
AGCCGCGGTAATACGTAGGGGGCGAGCGTTGTCCGGAATTACTGGGCGTAAAGGGTGCGTAGGCGGTACTTTAAGTTGGA
TGTGAAATACCCGGGCTTAACTTGGGGGGTGCATCCAATACTGGAGAACTAGAGTGCAGGAGAGGGAAGCGGAATTCCTA
GTGTAGCGGTGAAATGCGTAGATATTAGGAGGAACACCAGTGGCGAAGGCGGCTTTCTGGACTGTAACTGACGCTGAGGC
ACGAAAGCGTGGGGAGCAAACAGGATTAGATACCCTGGTAGTCC
>t0003360_g-Y-6;size=8;
CCTACGGGAGGCTGCAGTGAGGAATATTGGTCAATGGGCGAGAGCCTGAACCAGCCAAGTAGCGTGCAGGACGACGGCCC
TATGGGTTGTAAACTGCTTTTATATAGGGATAAAGTCGGGGACGCGTTCCCCGTTTGCAGGTACTGTATGAATAAGGACC
GGCTAATTCCGTGCCAGCAGCCGCGGTAATACGGAAGGTCCGGGCGTTATCCGGATTTATTGGGTTTAAAGGGAGCGCAG
GCCGATTATTAAGCGTGACGTGAAATGTAGATGCTCAACATCTGAACTGCGTCGCGAACTGGTAGTCTTGAGTGAGTTCG
ATGTGGGCGGAATTCGTGGTGTAGCGGTGAAATGCTTAGATATCACGAAGAACTCCGATTGCGAAGGCAGCCCACAAGGC
CTTTACTGACGCTAAAGCTCGAAGGTGCGGGTATCGAACAGGATTAGATACCCTGGTAGTCC
>t0011068_g-Y-6;size=8;
CCTACGGGCGGCAGCAGTGAGGAATATTGGTCAATGGGCGAGAGCCTGAACCAGCCAAGTAGCGTGCAGGATGACTGCCC
TATGGGTTGTAAACTGCTTTTATGCGGGAATAAAGTGCGGCACGTGTGCCGTTTTGTATGTACCGCATGAATAAGGACCG
GCTAATTCCGTGCCAGCAGCCGCGGTAATACGGAAGGTCCGGGCGTTATCCGGATTTATTGGGTTTAAAGGGAGCGCAGG
CTGGAGATTAAGCGTGCTGTGAAATGTACCGGCTCAACCGGTGACGTGCAGCGCGAACTGGTTTCCTTGAGTGAGTACGA
CGTCAGCGGAATTCGTGGTGTAGCGGTGAAATGCTTAGATATCACGAAGAACTCCGATTGCGAAGGCAGCTGACGAGTCC
TTTACTGACGCTAAAGCTCGAAAGTGCGGGTATCGAACAGGATTAGATACCCGTGTAGTCC
>t0019232_g-Y-6;size=8;
CCTACGGGGGGCTGCAGTGAGGAATATTGGTCAATGGGCGAGAGCCTGAACCAGCCAAGTAGCGTGCAGGATGACGGCCC
TATGGGTTGTAAACTGCTTTTATGCGGGGATAAAGTGGGCTACGTGTAGCCCTTTGCAGGTACCGCATGAATAAGGACCG
GCTAATTCCGTGCCAGCAGCCGCGGTAATACGGAAGGTCCGGGCGTTATCCGGATTTATTGGGTTTAAAGGGAGCGCAGG
CTGATGATTAAGCGTGACGTGAAATGTAGCCGCTCAACGGCTGAACTGCGTCGCGAACTGGTTATCTTGAGTGAGTTCGA
TGTGGGCGGAATTCGTGGTGTAGCGGTGAAATGCTTAGATATCACGAAGAACTCCGATTGCGAAGGCAGCCCACAAGGCC
TTTACTGACGCTAAAGCTCGAAGGTGCGGGTATCGAACAGGATTAGATACCCGAGTAGTCC
>t0001222_g-Y-6;size=8;
CCTACGGGGGGCAGCAGTGGGGAATCTTCCGCAATGGGCGAAAGCCTGACGGAGCAACGCCGCGTGAGTGAAGAAGGGTT
TCGGCTCGTAAAGCTCTGTTGACGGGGACGAATGTGCAAGATGCGAATAGTTTCTTGCAATGACGGTACCCGTCGAGGAA
GCCACGGCTAACTACGTGCCAGCAGCCGCGGTAATACGTAGGTGGCGAGCGTTGTCCGGAATTATTGGGCGTAAAGGGAG
CGCAGGCGGGAAGGCAAGTCAGTCTTAAAAGTGCGGGGCTCAACCCCGTGATGGGATTGAAACTGTCTTTCTTGAGTGCA
GGAGAGGAAAGCGGAATTCCTAGTGTAGCGGTGAAATGCGTAGATATTAGGAGGAACACCAGTGGCGAAGGCGGCTTTCT
GGACTGTAACTGACGCTGAGGCTCGAAAGCGTGGGGAGCGAACAGGATTAGATACCCTAGTAGTCC
>t0023121_g-Y-6;size=8;
CCTACGGGGGGCTGCAGTGGGGAATCTTCCGCAATGGGCGAAAGCCTGACGGAGCAACGCCGCGTGAGTGAAGAAGGGTT
TCGGCTCGTAAAGCTCTGTTGACGGGGACGAATGTGCAAGATGCGAATAGTTTCTTGCAATGACGGTACCCGTCGAGGAA
GCCACGGCTAACTACGTGCCAGCAGCCGCGGTAATACGTAGGTGGCGAGCGTTGTCCGGAATTATTGGGCGTAAAGGGAG
CGCAGGCGGGAAGGCAAGTCAGTCTTAAAAGTGCGGGGCTCAACCCCGTGATGGGATTGAAACTGTCTTTCTTGAGTGCA
GGAGAGGAAAGCGGAATTCCTAGTGTAGCGGTGAAATGCGTAGATATTAGGAGGAACACCAGTGGCGAAGGCGGCTTTCT
GGACTGTAACTGACGCTGAGGCTCGAAAGCGTGGGGAGCGAACAGGATTAGATACCCCAGTAGTCC
>t0006816_g-Y-6;size=8;
CCTACGGGGGGCTGCAGTGGGGAATATTGGGCAATGGGGGAAACCCTGACCCAGCAACGCCGCGTGAAGGAAGAAGGCTT
TCGGGTTGTAAACTTCTTTTACCAGGGACGAAGGACGTGACGGTACCTGGAGAAAAAGCCACGGCTAACTACGTGCCAGC
AGCCGCGGTAATACGTAGGTGGCAAGCGTTGTCCGGATTTACTGGGTGTAAAGGGCGTGTAGGCGGAGCAGCAAGTCAGA
AGTGAAATCTCCGGGCTTAACCCGGAAACTGCTTTTGAAACTGTTGCCCTTGAGTATCGGAGAGGCAGGCGGAATTCCTA
GTGTAGCGGTGAAATGCGTAGATATTAGGAGGAACACCAGTGGCGAAGGCGGCCTGCTGGACGACAACTGACGCTGAGGC
GCGAAAGCGTGGGGAGCAAACAGGATTAGATACCCCGGTAGTCC
>t0006158_g-Y-6;size=8;
CCTACGGGTGGCAGCAGTGGGGAATATTGGGCAATGGGGGAAACCCTGACCCAGCAACGCCGCGTGAAGGAAGAAGGCTT
TCGGGTTGTAAACTTCTTTTACCAGGGACGAAGGACGTGACGGTACCTGGAGAAAAAGCCACGGCTAACTACGTGCCAGC
AGCCGCGGTAATACGTAGGTGGCAAGCGTTGTCCGGATTTACTGGGTGTAAAGGGCGTGTAGGCGGAGCAGCAAGTCAGA
AGTGAAATCTCCGGGCTTAACCCGGAAACTGCTTTTGAAACTGTTGCCCTTGAGTATCGGAGAGGCAGGCGGAATTCCTA
GTGTAGCGGTGAAATGCGTAGATATTAGGAGGAACACCAGTGGCGAAGGCGGCCTGCTGGACGACAACTGACGCTGAGGC
GCGAAAGCGTGGGGAGCAAACAGGATTAGATACCCCAGTAGTCC
>t0003493_g-Y-6;size=8;
CCTACGGGGGGCTGCAGTGGGGGATATTGCACAATGGAGGAAACTCTGATGCAGCGACGCCGCGTGAGTGAAGAAGTATT
TCGGTATGTAAAGCTCTATCAGCAGGGAAGAAAGACTCGAAAGAGAGATGACGGTACCTGAGTAAGAAGCCCCGGCTAAC
TACGTGCCAGCAGCCGCGGTAATACGTAGGGGGCAAGCGTTATCCGGATTTACTGGGTGTAAAGGGAGCGCAGACGGTCA
AGCAAGTCTGAAGTGAAACCCCACGGCTCAACCGTGGGCTTGCTTTGGAAACTGTTTGACTAGAGTACTGGAGAGGTAAG
CGGAATTCCTAGTGTAGCGGTGAAATGCGTAGATATTAGGAGGAACATCGGTGGCGAAGGCGGCTTACTGGACAGCAACT
GACGTTGAGGCTCGAAGGCGTGGGGAGCAAACAGGATTAGATACCCCTGTAGTCC
>t0004122_g-Y-6;size=8;
CCTACGGGCGGCAGCAGTGGGGGATATTGCACAATGGAGGAAACTCTGATGCAGCGACGCCGCGTGAGTGAAGAAGTATT
TCGGTATGTAAAGCTCTATCAGCAGGGAAGAAAGACTCGAAAGAGAGATGACGGTACCTGAGTAAGAAGCCCCGGCTAAC
TACGTGCCAGCAGCCGCGGTAATACGTAGGGGGCAAGCGTTATCCGGATTTACTGGGTGTAAAGGGAGCGCAGACGGTCA
AGCAAGTCTGAAGTGAAACCCCACGGCTCAACCGTGGGCTTGCTTTGGAAACTGTTTGACTAGAGTACTGGAGAGGTAAG
CGGAATTCCTAGTGTAGCGGTGAAATGCGTAGATATTAGGAGGAACATCGGTGGCGAAGGCGGCTTACTGGACAGCAACT
GACGTTGAGGCTCGAAGGCGTGGGGAGCAAACAGGATTAGATACCCTGGTAGTCC
>t0004743_g-Y-6;size=8;
CCTACGGGAGGCTGCAGTGGGGGATATTGCACAATGGAGGAAACTCTGATGCAGCGACGCCGCGTGAGTGAAGAAGTATT
TCGGTATGTAAAGCTCTATCAGCAGGGAAGATAATGACAGTACCTGACCAAGAAGCCCCGGCTAACTACGTGCCAGCAGC
CGCGGTAATACGTAGGGGGCAAGCGTTATCCGGATTTACTGGGTGTAAAGGGAGCGTAGACGGAATGTCAAGTCTGAAGT
GAAATCCCCGGGCTTAACCCGGGAACTGCTTTGGAAACTGGTATTCTTGAGTGTCGGAGAGGTAAGCGGAATTCCTGGTG
TAGTAGTGAAATGCGTAGATATCAGGAAGAACACCGGAGGCGAAGGCGGCTTACTGGACGATAACTGACGTTGAGGCTCG
AAAGCGTGGGGAGCAAACAGGATTAGATACCCTAGTAGTCC
>t0009522_g-Y-6;size=8;
CCTACGGGGGGCTGCAGTGGGGAATATTGCACAATGGGCGCAAGCCTGATGCAGCGACGCCGCGTGAGCGAAGAAGTATT
TCGGTATGTAAAGCTCTATCAGCAGGGAAGATAATGACGGTACCTGACTAAGAAGCACCGGCTAAATACGTGCCAGCAGC
CGCGGTAATACGTATGGTGCAAGCGTTATCCGGATTTACTGGGTGTAAAGGGAGCGTAGGCGGTTTTACAAGTCTGATGT
GAAAGCCCGGGGCTCAACTCCGGTATTGCATTGGAAACTGTAGAACTAGAGTGTCGGAGGGGTAAGTGGAATTCCTAGTG
TAGCGGTGAAATGCGTAGATATTAGGAGGAACACCAGTGGCGAAGGCGGCTTACTGGACGATTACTGACGCTGAGGCTCG
AAAGCGTGGGGAGCAAACAGGATTAGATACCCTTGTAGTCC
>t0003016_g-Y-6;size=8;
CCTACGGGTGGCTGCAGTGAGGAATATTGGTCAATGGGCGAGAGCCTGAACCAGCCAAGTCGCGTGAAGGATGAAGGTTC
TATGGATTGTAAACTTCTTTTGTCCGAGGGTAAAAAAGGCCACGTGTGGCTTCTTGCAAGTATCGGACGAATAAGCATCG
GCTAACTCCGTGCCAGCAGCCGCGGTAATACGGAGGATGCGAGCGTTATCCGGATTTATTGGGTTTAAAGGGTGCGTAGG
TGGTTTGTTAAGTTTGTGGTGAAAGCGTGCGGCTCAACCGTACCAAGCCATGAAAACTGGCGAACTTGAGTGCAAACGAG
GTAGGCGGAATGTGATGTGTAGCGGTGAAATGCTTAGATATGTCACAGAACCCCGATTGCGAAGGCAGCTTACCAGCATG
CAACTGACACTGAGGCACGAAAGCGTGGGTATCAAACAGGATTAGATACCCCAGTAGTCC
>t0008738_g-Y-6;size=8;
CCTACGGGGGGCTGCAGTGGGGAATATTGCACAATGGAGGGAACTCTGATGCAGCGACGCCGCGTGAGTGACGAAGTGTT
TCGGCATGTAAAGCTCTATCAGCAGGGAAGAAAGTGACGGTACCTGACCAAGAAGCCCCGGCTAACTACGTGCCAGCAGC
CGCGGTAATACGTAGGGGGCAAGCGTTATCCGGATTTACTGGGTGTAAAGGGAGCGCAGGCGGCTGCGCAAGTCAGAAGT
GAAACCCCCCGGCTCAACTGGGGGCATGCTTTTGAAACTGCGAGGCTGGAGTGCTGGAGGGGTAAGCGGAATTCCTGGTG
TAGCGGTGAAATGCGTAGATATCAGGAAGAACACCGGTGGCGAAGGCGGCTTACTGGACAGCAACTGACGCTGAGGCTCG
AAGGCGTGGGGAGCAAACAGGATTAGATACCCTAGTAGTCC
>t0004296_g-Y-6;size=8;
CCTACGGGCGGCTGCAGTGGGGAATATTGCACAATGGAGGGAACTCTGATGCAGCGACGCCGCGTGAGTGACGAAGTGTT
TCGGCATGTAAAGCTCTATCAGCAGGGAAGAAAGTGACGGTACCTGACCAAGAAGCCCCGGCTAACTACGTGCCAGCAGC
CGCGGTAATACGTAGGGGGCAAGCGTTATCCGGATTTACTGGGTGTAAAGGGAGCGCAGGCGGCTGCGCAAGTCAGAAGT
GAAACCCCCCGGCTCAACTGGGGGCATGCTTTTGAAACTGCGAGGCTGGAGTGCTGGAGGGGTAAGCGGAATTCCTGGTG
TAGCGGTGAAATGCGTAGATATCAGGAAGAACACCGGTGGCGAAGGCGGCTTACTGGACAGCAACTGACGCTGAGGCTCG
AAGGCGTGGGGAGCAAACAGGATTAGATACCCCAGTAGTCC
>t0002299_g-Y-6;size=8;
CCTACGGGGGGCTGCAGTGGGGAATATTGCACAATGGGCGAAAGCCTGATGCAGCGACGCCGCGTGAGCGAAGAAGTATT
TCGGTATGTAAAGCTCTATCAGCAGGGAAGATAATGACGGTACCTGACTAAGAAGCACCGGCTAAATACGTGCCAGCAGC
CGCGGTAATACGTATGGTGCAAGCGTTATCCGGATTTACTGGGTGTAAAGGGAGCGTAGGCGGTTTTACAAGTCTGATGT
GAAAGCCCGCAGCTCAACTGCGGTATTGCATTGGAAACTGTAGAACTAGAGTGTCGGAGGGGTAAGTGGAATTCCTAGTG
TAGCGGTGAAATGCGTAGATATTAGGAGGAACACCAGTGGCGAAGGCGGCTTACTGGACGATTACTGACGCTGAGGCTCG
AAAGCGTGGGGAGCAAACAGGATTAGATACCCGGGTAGTCC
>t0009929_g-Y-6;size=8;
CCTACGGGCGGCTGCAGTGGGGAATCTTCCGCAATGGGCGAAAGCCTGACGGAGCAACGCCGCGTGAGTGAAGAAGGTCT
TCGGATCGTAAAGCTCTGTCGAAGGGGACGAACGTGGGTTCTATCAACAACGGAACCTAATGACGGTACCTTTCAAGAAA
GCCACGGCTAACTACGTGCCAGCAGCCGCGGTAATACGTAGGTGGCGAGCGTTGTCCGGAATCATTGGGCGTAAAGGGAG
CGCAGGCGGGAAATCAAGTCCATCTTAAAAGTTCGGGGCTCAACCCCGTGATGGGATGGAAACTGGTTTTCTTGAGTGCA
GGAGAGGAAAGCGGAATTCCTAGTGTAGCGGTGAAATGCGTAGATATTAGGAGGAACACCAGTGGCGAAGGCGGCTTTCT
GGACTGTAACTGACGCTGAGGCTCGAAAGCGTGGGGAGCGAACAGGATTAGATACCCTAGTAGTCC
>t0009085_g-Y-6;size=8;
CCTACGGGGGGCAGCAGTGGGGGATATTGCACAATGGAGGAAACTCTGATGCAGCGACGCCGCGTGAGTGAAGAAGTATT
TCGGTATGTAAAGCTCTATCAGCAGGGAAGATAATGACAGTACCTGACCAAGAAGCCCCGGCTAACTACGTGCCAGCAGC
CGCGGTAATACGTAGGGGGCAAGCGTTATCCGGATTTACTGGGTGTAAAGGGAGCGTAGACGGAATGTCAAGTCTGAAGT
GAAATCCCCGGGCTTAACCCGGGAACTGCTTTGGAAACTGGTATTCTTGAGTGTCGGAGAGGTAAGCGGAATTCCTGGTG
TAGTAGTGAAATGCGTAGATATCAGGAAGAACACCGGAGGCGAAGGCGGCTTACTGGACGATAACTGACGTTGAGGCTCG
AAAGCGTGGGGAGCAAACAGGATTAGATACCCCAGTAGTCC
>t0002677_g-Y-6;size=8;
CCTACGGGGGGCTGCAGTAAGGAATATTGGGCAATGGGGGGAACCCTGACCCAGCCATGCCGCGTGAGGGAAGAAGGCCC
TACGGGTTGTAAACCTCTTTTGCCGGGGGACAAGGCACCGCGTGCGCGCGGTGTTGCGGTTACCCGGAGAATAAGCATCG
GCTAACTCCGTGCCAGCAGCCGCGGTAATACGGAGGATGCGAGCGTTATCCGGATTCATTGGGTTTAAAGGGTGCGCAGG
CGGCCGTCTAAGTCAGCGGTGAAATCCGGGGGCTCAACTCCCGAAGTGCCGATGATACTGGGGGGCTGGAATGCGGTCGA
GGCGGGCGGAATGTGGCGTGTAGCGGTGAAATGCATAGATATGCCACAGAACTCCGATAGCGAAGGCAGCTCGCCAGGCC
TGCATTGACGCTCAGGCACGAAAGCGTGGGGATCGAACAGGATTAGATACCCCAGTAGTCC
>t0010776_g-Y-6;size=8;
CCTACGGGAGGCTGCAGTGAGGAATATTGGTCAATGGGCGAGAGCCTGAACCAGCCAAGTAGCGTGCAGGATGACGGCCC
TATGGGTTGTAAACTGCTTTTATGCGGGGATAAAGTGGGCTACGCGTAGCCCTTTGCAGGTACCGCATGAATAAGGACCG
GCTAATTCCGTGCCAGCAGCCGCGGTAATACGGAAGGTCCGGGCGTTATCCGGATTTATTGGGTTTAAAGGGAGCGCAGG
CTGATGATTAAGCGTGACGTGAAATGTAGCCGCTCAACGGCTGAACTGCGTCGCGAACTGGTTATCTTGAGTGAGTTCGA
TGTGGGCGGAATTCGTGGTGTAGCGGTGAAATGCTTAGATATCACGAAGAACTCCGATTGCGAAGGCAGCCCACAAGGCC
TTTACTGACGCTAAAGCTCGAAGGTGCGGGTATCGAACAGGATTAGATACCCCTGTAGTCC
>t0010457_g-Y-6;size=8;
CCTACGGGTGGCTGCAGTGGGGAATATTGCACAATGGGCGCAAGCCTGATGCAGCGACGCCGCGTGAGCGAAGAAGTATT
TCGGTATGTAAAGCTCTATCAGCAGGGAAGATAATGACGGTACCTGACTAAGAAGCACCGGCTAAATACGTGCCAGCAGC
CGCGGTAATACGTATGGTGCAAGCGTTATCCGGATTTACTGGGTGTAAAGGGAGCGTAGGCGGTTTTACAAGTCTGATGT
GAAAGCCCGGGGCTCAACTCCGGTATTGCATTGGAAACTGTAGAACTAGAGTGTCGGAGGGGTAAGTGGAATTCCTAGTG
TAGCGGTGAAATGCGTAGATATTAGGAGGAACACCAGTGGCGAAGGCGGCTTACTGGACGATTACTGACGCTGAGGCTCG
AAAGCGTGGGGAGCAAACAGGATTAGATACCCTGGTAGTCC
>t0010017_g-Y-6;size=8;
CCTACGGGTGGCTGCAGTGGGGAATATTGGGCAATGGGGGAAACCCTGACCCAGCAACGCCGCGTGAAGGAAGAAGGCTT
TCGGGTTGTAAACTTCTTTTACCAGGGACGAAGGACGTGACGGTACCTGGAGAAAAAGCCACGGCTAACTACGTGCCAGC
AGCCGCGGTAATACGTAGGTGGCAAGCGTTGTCCGGATTTACTGGGTGTAAAGGGCGTGTAGGCGGAGCGGCAAGTCAGA
AGTGAAATCTCCGGGCTTAACCCGGAAACTGCTTTTGAAACTGTCGCCCTTGAGTATCGGAGAGGCAGGCGGAATTCCTA
GTGTAGCGGTGAAATGCGTAGATATTAGGAGGAACACCAGTGGCGAAGGCGGCCTGCTGGACGACAACTGACGCTGAGGC
GCGAAAGCGTGGGGAGCAAACAGGATTAGATACCCCAGTAGTCC
>t0008393_g-Y-6;size=8;
CCTACGGGGGGCTGCAGTGAGGAATATTGGTCAATGGGCGAGAGCCTGAACCAGCCAAGTAGCGTGCAGGATGACGGCCC
TATGGGTTGTAAACTGCTTTTATACAGGGATAAAGTCGGGGACGCGTTCCCCGTTTGCAGGTACTGTATGAATAAGGACC
GGCTAATTCCGTGCCAGCAGCCGCGGTAATACGGAAGGTCCGGGCGTTATCCGGATTTATTGGGTTTAAAGGGAGCGCAG
GCCGATTATTAAGCGTGACGTGAAATGTGGATGCTCAACATCTGAACTGCGTCGCGAACTGGTGGTCTTGAGTGAGTTCG
ATGTGGGCGGAATTCGTGGTGTAGCGGTGAAATGCTTAGATATCACGAAGAACTCCGATTGCGAAGGCAGCCCACAAGGC
CTTTACTGACGCTAAAGCTCGAAGGTGCGGGTATCGAACAGGATTAGATACCCTGGTAGTCC
>t0018727_g-Y-6;size=8;
CCTACGGGAGGCTGCAGTGGGGAATATTGGGCAATGGGGGAAACCCTGACCCAGCAACGCCGCGTGAAGGAAGAAGGCTT
TCGGGTTGTAAACTTCTTTTACCAGGGACGAAGGACGTGACGGTACCTGGAGAAAAAGCCACGGCTAACTACGTGCCAGC
AGCCGCGGTAATACGTAGGTGGCAAGCGTTGTCCGGATTTACTGGGTGTAAAGGGCGTGTAGGCGGAGCGGCAAGTCAGA
AGTGAAATCTCCGGGCTTAACCCGGAAACTGCTTTTGAAACTGTCGCCCTTGAGTATCGGAGAGGCAGGCGGAATTCCTA
GTGTAGCGGTGAAATGCGTAGATATTAGGAGGAACACCAGTGGCGAAGGCGGCCTGCTGGACGACAACTGACGCTGAGGC
GCGAAAGCGTGGGGAGCAAACAGGATTAGATACCCTAGTAGTCC
>t0018734_g-Y-6;size=8;
CCTACGGGAGGCAGCAGTAGGGAATATTGGGCAATGGAGGCAACTCTGACCCAGCCATGCCGCGTGAAGGAAGACGGCCC
TATGGGTTGTAAACTTCTTTTGCCGCAGAGTAAACCCGGTCACGTGTGGCCGGCTGAGAGTATGCGGCGAATAAGTATCG
GCTAACTCCGTGCCAGCAGCCGCGGTAATACGGAGGATACGAGCGTTATCCGGATTTATTGGGTTTAAAGGGTGCGCAGG
CGGACCGTTAAGTCAGGGGTGAAAAGTTCGGGCTCAACCTGAATCGTGCCTTTGATACTGGCGGACTAGAGTGCGATAGG
CGTGGCCGGAATGTGGTGTGTAGCGGTGAAATGCTTAGATATGCCACAGAACACCGATCGAGAAGTCAGGTCACGAGTTC
GCAACTGACGCTCATGCACGAAAGCGTGGGGATCAAACAGGATTAGATACCCTAGTAGTCC
>t0007283_g-Y-6;size=8;
CCTACGGGAGGCTGCAGTGGGGAATATTGCACAATGGGGGGAACCCTGATGCAGCAACGCCGCGTGAGTGAAGAAGTATT
TCGGTATGTAAAGCTCTATCGATAGGGAATAAGATGAAGGTACCTAAGTAAGAAGCCCCGGCTAACTACGTGCCAGCAGC
CGCGGTAATACGTAGGGGGCAAGCGTTATCCGGATTTACTGGGTGTAAAGGGAGCGTAGACGGGTAGGCAAGTTTGAAGT
GAAAACCCAAGGCTTAACCATGGAATTGCTTTGAAAACTGTTTATCTAGAGTACTGGAGAGGTAAGTGGAATTCCTAGTG
TAGTAGTGAAATGCGTAGATATTAGGAAGAACACCGGAGGCGAAGGCGGCTTACTGGACAGAGACTGACGTTGAGGCTCG
AAAGCGTGGGGAGCAAACAGGATTAGATACCCTGGTAGTCC
>t0007777_g-Y-6;size=8;
CCTACGGGAGGCAGCAGTGGGGAATATTGCACAATGGAGGAAACTCTGATGCAGCGACGCCGCGTGAGCGAAGAAGTATT
TCGGTATGTAAAGCTCTATCAGCAGGGAAGATAATGACGGTACCTGACTAAGAAGCTCCGGCTAAATACGTGCCAGCAGC
CGCGGTAATACGTATGGAGCAAGCGTTATCCGGATTTACTGGGTGTAAAGGGAGTGTAGGTGGCAAAGCAAGTCAGTAGT
GAAAATCCGGGGCTCAACCTCGGAACTGCTATTGAAACTGTTTAGCTAGAGTGCAGGAGAGGTAAGTGGAATTCCTAGTG
TAGCGGTGAAATGCGTAGATATTAGGAGGAACACCAGTGGCGAAGGCGGCTTACTGGACTGTAACTGACACTGAGGCTCG
AAAGCGTGGGGAGCAAACAGGATTAGATACCCCAGTAGTCC
>t0006759_g-Y-6;size=8;
CCTACGGGAGGCAGCAGTGGGGGATATTGCACAATGGGCGAAAGCCTGATGCAGCGACGCCGCGTGAGTGAAGAAGTATT
TCGGTATGTAAAGCTCTATCAGCAGGGAAGAAAGACCTCGAAAGAGGGGATGACGGTACCTGAGTAAGAAGCCCCGGCTA
ACTACGTGCCAGCAGCCGCGGTAATACGTAGGGGGCAAGCGTTATCCGGATTTACTGGGTGTAAAGGGAGCGTAGACGGT
GTATCAAGTCTGAAGTGAAACCCCACGGCTCAACCGTGGGCTTGCTTTGGAAACTGGTAGACTAGAGTACTGGAGAGGTA
AGCGGAATTCCTGGTGTAGTAGTGAAATGCGTAGATATCAGGAAGAACATCAGTGGCGAAGGCGGCTTACTGGACAGCAA
CTGACGTTGAGGCTCGAAGGCGTGGGGAGCAAACAGGATTAGATACCCCAGTAGTCC
>t0007023_g-Y-6;size=8;
CCTACGGGTGGCTGCAGTGGGGAATCTTCCGCAATGGGCGAAAGCCTGACGGAGCAACGCCGCGTGAGTGAAGAAGGGTT
TCGGCTCGTAAAGCTCTGTTGACGGGGACGAATGTGCGAAATGCGAATAGTTTTTCGCAATGACGGTACCCGTCGAGGAA
GCCACGGCTAACTACGTGCCAGCAGCCGCGGTAATACGTAGGTGGCGAGCGTTGTCCGGAATTATTGGGCGTAAAGGGAG
CGCAGGCGGGAAGGCAAGTCAGTCTTAAAAGTGCGGGGCTCAACCCCGTGATGGGATTGAAACTGTCTTTCTTGAGTGCA
GGAGAGGAAAGCGGAATTCCTAGTGTAGCGGTGAAATGCGTAGATATTAGGAGGAACACCAGTGGCGAAGGCGGCTTTCT
GGACTGTAACTGACGCTGAGGCTCGAAAGCGTGGGGAGCGAACAGGATTAGATACCCCTGTAGTCC
>t0024884_g-Y-6;size=8;
CCTACGGGTGGCTGCAGTGAGGAATATTGGTCAATGGTCGAGAGACTGAACCAGCCAAGTAGCGTGCAGGACGACGGCCC
TATGGGTTGTAAACTGCTTTTGTCGGGGAATAAAGTTCGCTACGTGTAGTGTTTTGTATGTACCCGATGAATAAGGACCG
GCTAATTCCGTGCCAGCAGCCGCGGTAATACGGAAGGTCCGGGCGTTATCCGGATTTATTGGGTTTAAAGGGAGCGCAGG
CTGGATATTAAGCGTGACGTGAAATGCAGGTGCTCAACATCTGCACTGCGTCGCGAACTGGTATTCTTGAGTGCATTCGA
CGTCAGCGGAATTTGTGGTGTAGCGGTGAAATGCTTAGATATCACGAAGAACTCCGATTGCGAAGGCAGCTGACGAGACT
GTAACTGACGCTAAAGCTCGAAAGTGCGGGTATCGAACAGGATTAGATACCCTTGTAGTCC
>t0003775_g-Y-6;size=8;
CCTACGGGAGGCAGCAGTGAGGAATATTGGTCAATGGGCGAGAGCCTGAACCAGCCAAGTAGCGTGCAGGATGACTGCCC
TATGGGTTGTAAACTGCTTTTATGCGGGAATAAAGTGCGGCACGTGTGCCGTTTTGTATGTACCGCATGAATAAGGACCG
GCTAATTCCGTGCCAGCAGCCGCGGTAATACGGAAGGTCCGGGCGTTATCCGGATTTATTGGGTTTAAAGGGAGCGCAGG
CTGGAGATTAAGCGTGCTGTGAAATGTACCGGCTCAACCGGTGACGTGCAGCGCGAACTGGTTTCCTTGAGTGAGTACGA
CGTCAGCGGAATTCGTGGTGTAGCGGTGAAATGCTTAGATATCACGAAGAACTCCGATTGCGAAGGCAGCTGACGAGTCC
TTTACTGACGCTAAAGCTCGAAAGTGCGGGTATCGAACAGGATTAGATACCCCGGTAGTCC
>t0002820_g-Y-6;size=8;
CCTACGGGAGGCAGCAGTGGGGAATATTGCACAATGGGCGAAAGCCTGATGCAGCGACGCCGCGTGAGCGAAGAAGTATT
TCGGTATGTAAAGCTCTATCAGCAGGGAAGATAATGACGGTACCTGACTAAGAAGCACCGGCTAAATACGTGCCAGCAGC
CGCGGTAATACGTATGGTGCAAGCGTTATCCGGATTTACTGGGTGTAAAGGGAGCGTAGGCGGTTTTACAAGTCTGATGT
GAAAGCCCGGGGCTCAACTCCGGTATTGCATTGGAAACTGTAGAACTAGAGTGTCGGAGGGGTAAGTGGAATTCCTAGTG
TAGCGGTGAAATGCGTAGATATTAGGAGGAACACCAGTGGCGAAGGCGGCTTACTGGACGATTACTGACGCTGAGGCTCG
AAAGCGTGGGGAGCAAACAGGATTAGATACCCGGGTAGTCC
>t0003369_g-Y-6;size=8;
CCTACGGGGGGCAGCAGTGGGGGATATTGCACAATGGGCGAAAGCCTGATGCAGCGACGCCGCGTGAGTGAAGAAGTATT
TCGGTATGTAAAGCTCTATCAGCAGGGAAGAAAGACCTCGAAAGAGGGGATGACGGTACCTGAGTAAGAAGCCCCGGCTA
ACTACGTGCCAGCAGCCGCGGTAATACGTAGGGGGCAAGCGTTATCCGGATTTACTGGGTGTAAAGGGAGCGTAGACGGT
GTATCAAGTCTGAAGTGAAACCCCACGGCTCAACCGTGGGCTTGCTTTGGAAACTGGTAGACTAGAGTACTGGAGAGGTA
AGCGGAATTCCTGGTGTAGTAGTGAAATGCGTAGATATCAGGAAGAACATCAGTGGCGAAGGCGGCTTACTGGACAGCAA
CTGACGTTGAGGCTCGAAGGCGTGGGGAGCAAACAGGATTAGATACCCCAGTAGTCC
>t0005018_g-Y-6;size=8;
CCTACGGGGGGCTGCAGTGGGGAATATTGCGCAATGGGGGAAACCCTGACGCAGCAACGCCGCGTGAGTGAGGAAGTATT
TCGGTATGTAAAGCTCTATCAGCGGGGACGAAGATGACGGTACCCGCAGAAGAAGTCCCGGCTAACTACGTGCCAGCAGC
CGCGGTAATACGTAGGGGACAAGCGTTATCCGGATTTACTGGGTGTAAAGGGAGCGTAGGCGGCAAAGCAAGTCAGAAGT
GAAAGCCCGCGGCTCAACTGCGGGACTGCTTTTGAAACTGTTTAGCTAGAGTACTGGAGGGGCAAGCGGAATTCCTGGTG
TAGCGGTGAAATGCGTAGATATCAGGAAGAACACCGGAGGCGAAGGCGGCTTGCTGGACAGATACTGACGCTGAGGCTCG
AAGGCGTGGGGAGCAAACAGGATTAGATACCCGAGTAGTCC
>t0005265_g-Y-6;size=8;
CCTACGGGAGGCTGCAGTGAGGAATATTGGTCAATGGGCGAGAGCCTGAACCAGCCAAGTAGCGTGCAGGATGACGGCCC
TATGGGTTGTAAACTGCTTTTATACAGGGATAAAGTCGGGGACGCGTTCCCCGTTTGCAGGTACTGTATGAATAAGGACC
GGCTAATTCCGTGCCAGCAGCCGCGGTAATACGGAAGGTCCGGGCGTTATCCGGATTTATTGGGTTTAAAGGGAGCGCAG
GCCGATTATTAAGCGTGACGTGAAATGTGGATGCTCAACATCTGAACTGCGTCGCGAACTGGTGGTCTTGAGTGAGTTCG
ATGTGGGCGGAATTCGTGGTGTAGCGGTGAAATGCTTAGATATCACGAAGAACTCCGATTGCGAAGGCAGCCCACAAGGC
CTTTACTGACGCTAAAGCTCGAAGGTGCGGGTATCGAACAGGATTAGATACCCGAGTAGTCC
>t0004116_g-Y-6;size=8;
CCTACGGGTGGCAGCAGTGGGGAATATTGCACAATGGGCGAAAGCCTGATGCAGCGACGCCGCGTGAGCGAAGAAGTATT
TCGGTATGTAAAGCTCTATCAGCAGGGAAGATAATGACGGTACCTGACTAAGAAGCACCGGCTAAATACGTGCCAGCAGC
CGCGGTAATACGTATGGTGCAAGCGTTATCCGGATTTACTGGGTGTAAAGGGAGCGTAGGCGGTTTTACAAGTCTGATGT
GAAAGCCCGGGGCTCAACTCCGGTATTGCATTGGAAACTGTAGAACTAGAGTGTCGGAGGGGTAAGTGGAATTCCTAGTG
TAGCGGTGAAATGCGTAGATATTAGGAGGAACACCAGTGGCGAAGGCGGCTTACTGGACGATTACTGACGCTGAGGCTCG
AAAGCGTGGGGAGCAAACAGGATTAGATACCCTGGTAGTCC
>t0023658_g-Y-6;size=8;
CCTACGGGTGGCTGCAGTGAGGAATATTGGTCAATGGGCGAGAGCCTGAACCAGCCAAGTAGCGTGCAGGATGACGGCCC
TATGGGTTGTAAACTGCTTTTATGCGGGGATAAAGTGGGCTACGTGTAGCCCTTTGCAGGTACCGCATGAATAAGGACCG
GCTAATTCCGTGCCAGCAGCCGCGGTAATACGGAAGGTCCGGGCGTTATCCGGATTTATTGGGTTTAAAGGGAGCGCAGG
CTGATGATTAAGCGTGACGTGAAATGTAGCCGCTCAACGGCTGAACTGCGTCGCGAACTGGTTATCTTGAGTGAGTTCGA
TGTGGGCGGAATTCGTGGTGTAGCGGTGAAATGCTTAGATATCACGAAGAACTCCGATTGCGAAGGCAGCCCACAAGGCC
TTTACTGACGCTAAAGCTCGAAGGTGCGGGTATCGAACAGGATTAGATACCCCAGTAGTCC
>t0001581_g-Y-6;size=8;
CCTACGGGAGGCTGCAGTGAGGAATATTGGTCAATGGGCGAGAGCCTGAACCAGCCAAGTAGCGTGCAGGACGACGGCCC
TATGGGTTGTAAACTGCTTTTATACAGGGATAAAGTCGGGGACGCGTTCCCCGTTTGCAGGTACTGTATGAATAAGGACC
GGCTAATTCCGTGCCAGCAGCCGCGGTAATACGGAAGGTCCGAGCGTTATCCGGATTTATTGGGTTTAAAGGGAGCGCAG
GCCGATTATTAAGCGTGACGTGAAATGTAGATGCTCAACATCTGAACTGCGTCGCGAACTGGTAGTCTTGAGTGAGTTCG
ATGTGGGCGGAATTCGTGGTGTAGCGGTGAAATGCTTAGATATCACGAAGAACTCCGATTGCGAAGGCAGCCCACAAGGC
CTTTACTGACGCTAAAGCTCGAAGGTGCGGGTATCGAACAGGATTAGATACCCTTGTAGTCC
>t0000786_g-Y-6;size=8;
CCTACGGGAGGCTGCAGTGGGGAATATTGCACAATGGAGGGAACTCTGATGCAGCGACGCCGCGTGAGTGACGAAGTGTT
TCGGCATGTAAAGCTCTATCAGCAGGGAAGAAAGTGACGGTACCTGACCAAGAAGCCCCGGCTAACTACGTGCCAGCAGC
CGCGGTAATACGTAGGGGGCAAGCGTTATCCGGATTTACTGGGTGTAAAGGGAGCGCAGGCGGCTGCGCAAGTCAGAAGT
GAAACCCCCCGGCTCAACTGGGGGCATGCTTTTGAAACTGCGAGGCTGGAGTGCTGGAGGGGTAAGCGGAATTCCTGGTG
TAGCGGTGAAATGCGTAGATATCAGGAAGAACACCGGTGGCGAAGGCGGCTTACTGGACAGCAACTGACGCTGAGGCTCG
AAGGCGTGGGGAGCAAACAGGATTAGATACCCTAGTAGTCC
>t0032449_g-Y-6;size=8;
CCTACGGGTGGCTGCAGTGAGGAATATTGGTCAATGGGCGAGAGCCTGAACCAGCCAAGTAGCGTGCAGGACGACGGCCC
TATGGGTTGTAAACTGCTTTTATATAGGGATAAAGTCGGGGACGCGTTCCCCGTTTGCAGGTACTGTATGAATAAGGACC
GGCTAATTCCGTGCCAGCAGCCGCGGTAATACGGAAGGTCCGGGCGTTATCCGGATTTATTGGGTTTAAAGGGAGCGCAG
GCCGATTATTAAGCGTGACGTGAAATGTAGATGCTCAACATCTGAACTGCGTCGCGAACTGGTAGTCTTGAGTGAGTTCG
ATGTGGGCGGAATTCGTGGTGTAGCGGTGAAATGCTTAGATATCACGAAGAACTCCGATTGCGAAGGCAGCCCACAAGGC
CTTTACTGACGCTAAAGCTCGAAGGTGCGGGTATCGAACAGGATTAGATACCCTGGTAGTCC
>t0000165_g-Y-6;size=8;
CCTACGGGGGGCTGCAGTGAGGAATATTGGTCAATGGACGGAAGTCTGAACCAGCCAAGTAGCGTGCAGGATGACGGCCC
TATGGGTTGTAAACTGCTTTTTTAGGGGAATAAAGTTAGCCACGTGTGGTTATTTGCATGTACCCTACGAATAAGGACCG
GCTAATTCCGTGCCAGCAGCCGCGGTAATACGGAAGGTCCGGGCGTTATCCGGATTTATTGGGTTTAAAGGGAGCGCAGG
CCGTTTGGTAAGCGTGTTGTGAAATGTCCGGGCTCAACCTGGGCACTGCAGCGCGAACTGCCAGACTTGAGTGCACAGGA
AGCGGGCGGAATTCGTGGTGTAGCGGTGAAATGCTTAGATATCACGAAGAACTCCAATTGCGAAGGCAGCTCGCTGTAGT
GTTACTGACGCTAAAGCTCGAAAGTGCGGGTATCGAACAGGATTAGATACCCGTGTAGTCC
>t0000204_g-Y-6;size=8;
CCTACGGGAGGCTGCAGTGGGGAATCTTCCGCAATGGGCGAAAGCCTGACGGAGCAACGCCGCGTGAGTGAAGAAGGGTT
TCGGCTCGTAAAGCTCTGTTGACGGGGACGAATGTGCGAAATGCGAATAGTTTTTCGCAATGACGGTACCCGTCGAGGAA
GCCACGGCTAACTACGTGCCAGCAGCCGCGGTAATACGTAGGTGGCGAGCGTTGTCCGGAATTATTGGGCGTAAAGGGAG
CGCAGGCGGGAAGGCAAGTCAGTCTTAAAAGTGCGGGGCTCAACCCCGTGATGGGATTGAAACTGTCTTTCTTGAGTGCA
GGAGAGGAAAGCGGAATTCCTAGTGTAGCGGTGAAATGCGTAGATATTAGGAGGAACACCAGTGGCGAAGGCGGCTTTCT
GGACTGTAACTGACGCTGAGGCTCGAAAGCGTGGGGAGCGAACAGGATTAGATACCCTAGTAGTCC
>t0002036_g-Y-6;size=8;
CCTACGGGGGGCAGCAGTGGGGAATATTGCACAATGGGGGGAACCCTGATGCAGCAACGCCGCGTGAGTGAAGAAGTATT
TCGGTATGTAAAGCTCTATCGATAGGGAATAAGATGAAGGTACCTAAGTAAGAAGCCCCGGCTAACTACGTGCCAGCAGC
CGCGGTAATACGTAGGGGGCAAGCGTTATCCGGATTTACTGGGTGTAAAGGGAGCGTAGACGGGTAGGCAAGTTTGAAGT
GAAAACCCAAGGCTTAACCATGGAATTGCTTTGAAAACTGTTTATCTAGAGTACTGGAGAGGTAAGTGGAATTCCTAGTG
TAGTAGTGAAATGCGTAGATATTAGGAAGAACACCGGAGGCGAAGGCGGCTTACTGGACAGAGACTGACGTTGAGGCTCG
AAAGCGTGGGGAGCAAACAGGATTAGATACCCTTGTAGTCC
>t0024974_g-Y-6;size=8;
CCTACGGGGGGCTGCAGTGAGGAATATTGGTCAATGGGCGAGAGCCTGAACCAGCCAAGTAGCGTGCAGGATGACGGCCC
TATGGGTTGTAAACTGCTTTTATACAGGGATAAAGTCGGGGACGCGTTCCCCGTTTGCAGGTACTGTATGAATAAGGACC
GGCTAATTCCGTGCCAGCAGCCGCGGTAATACGGAAGGTCCGGGCGTTATCCGGATTTATTGGGTTTAAAGGGAGCGCAG
GCCGATTATTAAGCGTGACGTGAAATGTGGATGCTCAACATCTGAACTGCGTCGCGAACTGGTGGTCTTGAGTGAGTTCG
ATGTGGGCGGAATTCGTGGTGTAGCGGTGAAATGCTTAGATATCACGAAGAACTCCGATTGCGAAGGCAGCCCACAAGGC
CTTTACTGACGCTAAAGCTCGAAGGTGCGGGTATCGAACAGGATTAGATACCCTAGTAGTCC
>t0001628_g-Y-6;size=8;
CCTACGGGCGGCTGCAGTGGGGAATCTTCCGCAATGGGCGAAAGCCTGACGGAGCAACGCCGCGTGAGTGAAGAAGGTCT
TCGGATCGTAAAGCTCTGTCGAAGGGGACGAACGTGGGTTCTATCAACAACGGAACCTAATGACGGTACCTTTCAAGAAA
GCCACGGCTAACTACGTGCCAGCAGCCGCGGTAATACGTAGGTGGCGAGCGTTGTCCGGAATCATTGGGCGTAAAGGGAG
CGCAGGCGGGAAATTAAGTCTATCTTAAAAGTTCGGGGCTCAACCCCGTGATGGGATGGAAACTAATTTTCTTGAGTGCA
GGAGAGGAAAGCGGAATTCCTAGTGTAGCGGTGAAATGCGTAGATATTAGGAGGAACACCAGTGGCGAAGGCGGCTTTCT
GGACTGTAACTGACGCTGAGGCTCGAAAGCGTGGGGAGCGAACAGGATTAGATACCCCAGTAGTCC
>t0001997_g-Y-6;size=8;
CCTACGGGGGGCTGCAGTGAGGAATATTGGTCAATGGGCGAGAGCCTGAACCAGCCAAGTAGCGTGCAGGATGACGGCCC
TATGGGTTGTAAACTGCTTTTATGCGGGGATAAAGTGGGCTACGTGTAGCCCTTTGCAGGTACCGCATGAATAAGGACCG
GCTAATTCCGTGCCAGCAGCCGCGGTAATACGGAAGGTCCGGGCGTTATCCGGATTTATTGGGTTTAAAGGGAGCGCAGG
CTGATGATTAAGCGTGACGTGAAATGTAGCCGCTCAACGGCTGAACTGCGTCGCGAACTGGTTATCTTGAGTGAGTTCGA
TGTGGGCGGAATTCGTGGTGTAGCGGTGAAATGCTTAGATATCACGAAGAACTCCGATTGCGAAGGCAGCCCACAAGGCC
TTTACTGACGCTAAAGCTCGAAGGTGCGGGTATCGAACAGGATTAGATACCCTAGTAGTCC
>t0005653_g-Y-6;size=8;
CCTACGGGGGGCAGCAGTAGGGAATATTGGGCAATGGGCGCAAGCCTGACCCAGCAACGCCGCGTGAGGGAAGAAGGTTT
TCGGATTGTAAACCTCTGTCCTATGTGACGAAGGAAGTGACGGTAGCATAGGAGGAAGCCCCGGCTAACTACGTGCCAGC
AGCCGCGGTAATACGTAGGGGGCGAGCGTTGTCCGGAATTACTGGGCGTAAAGGGTGCGTAGGCGGCATGGCAAGTTGGA
TGTGAAATACCCGGGCTTAACTTGGGGGCTGCATCCAAAACTGCTGAGCTTGAGTGCGGGAGAGGAAAGCGGAATTCCTA
GTGTAGCGGTAAAATGCGTAGATATTAGGAGGAACACCGGTGGCGAAGGCGGCTTTCTGGACCGTAACTGACGCTGAGGC
ACGAAAGCGTGGGGAGCAAACAGGATTAGATACCCCAGTAGTCC
>t0011782_g-Y-6;size=8;
CCTACGGGCGGCAGCAGTGAGGAATATTGGTCAATGGGCGAGAGCCTGAACCAGCCAAGTAGCGTGCAGGATGACGGCCC
TATGGGTTGTAAACTGCTTTTATGCGGGGATAAAGTGGGCTACGCGTAGCCCTTTGCAGGTACCGCATGAATAAGGACCG
GCTAATTCCGTGCCAGCAGCCGCGGTAATACGGAAGGTCCGGGCGTTATCCGGATTTATTGGGTTTAAAGGGAGCGCAGG
CTGATGATTAAGCGTGACGTGAAATGTAGCCGCTCAACGGCTGAACTGCGTCGCGAACTGGTTATCTTGAGTGAGTTCGA
TGTGGGCGGAATTCGTGGTGTAGCGGTGAAATGCTTAGATATCACGAAGAACTCCGATTGCGAAGGCAGCCCACAAGGCC
TTTACTGACGCTAAAGCTCGAAGGTGCGGGTATCGAACAGGATTAGATACCCTAGTAGTCC
>t0012662_g-Y-6;size=8;
CCTACGGGAGGCAGCAGTGGGGAATATTGCACAATGGGGGGAACCCTGATGCAGCAACGCCGCGTGAGTGAAGAAGTATT
TCGGTATGTAAAGCTCTATCGATAGGGAATAAGATGAAGGTACCTAAGTAAGAAGCCCCGGCTAACTACGTGCCAGCAGC
CGCGGTAATACGTAGGGGGCAAGCGTTATCCGGATTTACTGGGTGTAAAGGGAGCGTAGACGGGTAGGCAAGTTTGAAGT
GAAAACCCAAGGCTTAACCATGGAATTGCTTTGAAAACTGTTTATCTAGAGTACTGGAGAGGTAAGTGGAATTCCTAGTG
TAGTAGTGAAATGCGTAGATATTAGGAAGAACACCGGAGGCGAAGGCGGCTTACTGGACAGAGACTGACGTTGAGGCTCG
AAAGCGTGGGGAGCAAACAGGATTAGATACCCCAGTAGTCC
>t0010386_g-Y-6;size=8;
CCTACGGGGGGCAGCAGTGGGGAATCTTCCGCAATGGGCGAAAGCCTGACGGAGCAACGCCGCGTGAGTGAAGAAGGTCT
TCGGATCGTAAAGCTCTGTCGAAGGGGACGAACGTGGGTTCTATCAACAACGGAACCTAATGACGGTACCTTTCAAGAAA
GCCACGGCTAACTACGTGCCAGCAGCCGCGGTAATACGTAGGTGGCGAGCGTTGTCCGGAATCATTGGGCGTAAAGGGAG
CGCAGGCGGGAAATTAAGTCTATCTTAAAAGTTCGGGGCTCAACCCCGTGATGGGATGGAAACTAATTTTCTTGAGTGCA
GGAGAGGAAAGCGGAATTCCTAGTGTAGCGGTGAAATGCGTAGATATTAGGAGGAACACCAGTGGCGAAGGCGGCTTTCT
GGACTGTAACTGACGCTGAGGCTCGAAAGCGTGGGGAGCGAACAGGATTAGATACCCTAGTAGTCC
>t0011151_g-Y-6;size=8;
CCTACGGGAGGCAGCAGTGAGGAATATTGGTCAATGGGCGAGAGCCTGAACCAGCCAAGTAGCGTGCAGGATGACTGCCC
TATGGGTTGTAAACTGCTTTTATGCGGGAATAAAGTGCGGCACGTGTGCCGTTTTGTATGTACCGCATGAATAAGGACCG
GCTAATTCCGTGCCAGCAGCCGCGGTAATACGGAAGGTCCGGGCGTTATCCGGATTTATTGGGTTTAAAGGGAGCGCAGG
CTGGAGATTAAGCGTGCTGTGAAATGTACCGGCTCAACCGGTGACGTGCAGCGCGAACTGGTTTCCTTGAGTGAGTACGA
CGTCAGCGGAATTCGTGGTGTAGCGGTGAAATGCTTAGATATCACGAAGAACTCCGATTGCGAAGGCAGCTGACGAGTCC
TTTACTGACGCTAAAGCTCGAAAGTGCGGGTATCGAACAGGATTAGATACCCGGGTAGTCC
>t0001337_g-Y-6;size=8;
CCTACGGGCGGCTGCAGTGAGGAATATTGGTCAATGGGCGAGAGCCTGAACCAGCCAAGTAGCGTGCAGGACGACGGCCC
TATGGGTTGTAAACTGCTTTTATACAGGGATAAAGTCGGGGACGCGTTCCCCGTTTGCAGGTACTGTATGAATAAGGACC
GGCTAATTCCGTGCCAGCAGCCGCGGTAATACGGAAGGTCCGAGCGTTATCCGGATTTATTGGGTTTAAAGGGAGCGCAG
GCCGATTATTAAGCGTGACGTGAAATGTAGATGCTCAACATCTGAACTGCGTCGCGAACTGGTAGTCTTGAGTGAGTTCG
ATGTGGGCGGAATTCGTGGTGTAGCGGTGAAATGCTTAGATATCACGAAGAACTCCGATTGCGAAGGCAGCCCACAAGGC
CTTTACTGACGCTAAAGCTCGAAGGTGCGGGTATCGAACAGGATTAGATACCCGGGTAGTCC
>t0014674_g-Y-6;size=8;
CCTACGGGTGGCTGCAGTGAGGAATATTGGTCAATGGGCGAGAGCCTGAACCAGCCAAGTAGCGTGCAGGATGACGGCCC
TATGGGTTGTAAACTGCTTTTATGCGGGGATAAAGTGGGCTACGCGTAGCCCTTTGCAGGTACCGCATGAATAAGGACCG
GCTAATTCCGTGCCAGCAGCCGCGGTAATACGGAAGGTCCGGGCGTTATCCGGATTTATTGGGTTTAAAGGGAGCGCAGG
CTGATGATTAAGCGTGACGTGAAATGTAGCCGCTCAACGGCTGAACTGCGTCGCGAACTGGTTATCTTGAGTGAGTTCGA
TGTGGGCGGAATTCGTGGTGTAGCGGTGAAATGCTTAGATATCACGAAGAACTCCGATTGCGAAGGCAGCCCACAAGGCC
TTTACTGACGCTAAAGCTCGAAGGTGCGGGTATCGAACAGGATTAGATACCCCTGTAGTCC
>t0014243_g-Y-6;size=8;
CCTACGGGGGGCAGCAGTGAGGAATATTGGTCAATGGGCGAGAGCCTGAACCAGCCAAGTAGCGTGCAGGACGACGGCCC
TATGGGTTGTAAACTGCTTTTATACAGGGATAAAGTCGGGGACGCGTTCCCCGTTTGCAGGTACTGTATGAATAAGGACC
GGCTAATTCCGTGCCAGCAGCCGCGGTAATACGGAAGGTCCGAGCGTTATCCGGATTTATTGGGTTTAAAGGGAGCGCAG
GCCGATTATTAAGCGTGACGTGAAATGTAGATGCTCAACATCTGAACTGCGTCGCGAACTGGTAGTCTTGAGTGAGTTCG
ATGTGGGCGGAATTCGTGGTGTAGCGGTGAAATGCTTAGATATCACGAAGAACTCCGATTGCGAAGGCAGCCCACAAGGC
CTTTACTGACGCTAAAGCTCGAAGGTGCGGGTATCGAACAGGATTAGATACCCCAGTAGTCC
>t0018104_g-Y-6;size=8;
CCTACGGGTGGCTGCAGTGAGGAATATTGGTCAATGGGCGAGAGCCTGAACCAGCCAAGTAGCGTGCAGGACGACGGCCC
TATGGGTTGTAAACTGCTTTTATACAGGGATAAAGTCGGGGACGCGTTCCCCGTTTGCAGGTACTGTATGAATAAGGACC
GGCTAATTCCGTGCCAGCAGCCGCGGTAATACGGAAGGTCCGAGCGTTATCCGGATTTATTGGGTTTAAAGGGAGCGCAG
GCCGATTATTAAGCGTGACGTGAAATGTAGATGCTCAACATCTGAACTGCGTCGCGAACTGGTAGTCTTGAGTGAGTTCG
ATGTGGGCGGAATTCGTGGTGTAGCGGTGAAATGCTTAGATATCACGAAGAACTCCGATTGCGAAGGCAGCCCACAAGGC
CTTTACTGACGCTAAAGCTCGAAGGTGCGGGTATCGAACAGGATTAGATACCCCAGTAGTCC
>t0019395_g-Y-6;size=8;
CCTACGGGCGGCTGCAGTGAGGAATATTGGTCAATGGACGCGAGTCTGAACCAGCCAAGTAGCGTGCAGGAAGACGGCCC
TATGGGTTGTAAACTGCTTTTATGAGGGGATAAAGTGCGGGACGCGTCCCGCTTTGCAGGTACCTCATGAATAAGGACCG
GCTAATTCCGTGCCAGCAGCCGCGGTAATACGGAAGGTCCGGGCGTTATCCGGATTTATTGGGTTTAAAGGGAGCGTAGG
CGGATGCTTAAGCGTGTCGTGAAATGCCGCGGCTCAACCGTGGCACTGCGGCGCGAACTGGGTGTCTTGAGTGTGCTGAA
AGTAGGCGGAATTCGTGGTGTAGCGGTGAAATGCTTAGATATCACGAGGAACTCCGATTGCGAAGGCAGCTTACTGTATC
ACAACTGACGCTGAAGCTCGAAGGCGCGGGTATCGAACAGGATTAGATACCCCAGTAGTCC
>t0006531_g-Y-6;size=8;
CCTACGGGAGGCTGCAGTGAGGAATATTGGTCAATGGGCGAGAGCCTGAACCAGCCAAGTAGCGTGCAGGATGACGGCCC
TATGGGTTGTAAACTGCTTTTATACAGGGATAAAGTGCACCACGTGTGGTGTTTTGTAGGTACTGTATGAATAAGGACCG
GCTAATTCCGTGCCAGCAGCCGCGGTAATACGGAAGGTCCGGGCGTTATCCGGATTTATTGGGTTTAAAGGGAGCGCAGG
CCGATGGTTAAGCGTGACGTGAAATGTAGCCGCTCAACGGCTGAACTGCGTCGCGAACTGGCTATCTTGAGTGAGTTCGA
TGTTGGCGGAATTCGTGGTGTAGCGGTGAAATGCTTAGATATCACGAAGAACTCCGATTGCGAAGGCAGCCAACAAGGCC
TTTACTGACGCTAAAGCTCGAAGGTGCGGGTATCGAACAGGATTAGATACCCGAGTAGTCC
>t0006676_g-Y-6;size=8;
CCTACGGGAGGCTGCAGTGAGGAATATTGGTCAATGGGCGATGGCCTGAACCAGCCAAGTCGCGTGCGGGATGAAGGCCC
TCCGGGTCGTAAACCGCTTTAGCCGGGGAGTAACGTGCGGGACGTGTCCCGCAGTGAGAGTACCCGGAGAATAAGCATCG
GCTAACTCCGTGCCAGCAGCCGCGGTAATACGGAGGATGCGAGCGTTATCCGGATTTATTGGGTTTAAAGGGTGCGCAGG
CGGC
>t0022604_g-Y-6;size=8;
CCTACGGGCGGCTGCAGTAGGGAATATTGGGCAATGGAGGCAACTCTGACCCAGCCATGCCGCGTGAAGGAAGACGGCCC
TATGGGTTGTAAACTTCTTTTGCCGCAGAGTAAACCCGGTCACGTGTGGCCGGCTGAGAGTATGCGGCGAATAAGTATCG
GCTAACTCCGTGCCAGCAGCCGCGGTAATACGGAGGATACGAGCGTTATCCGGATTTATTGGGTTTAAAGGGTGCGCAGG
CGGACCGTTAAGTCAGGGGTGAAAAGTTCGGGCTCAACCTGAATCGTGCCTTTGATACTGGCGGACTAGAGTGCGATAGG
CGTGGCCGGAATGTGGTGTGTAGCGGTGAAATGCTTAGATATGCCACAGAACACCGATCGAGAAGTCAGGTCACGAGTTC
GCAACTGACGCTCATGCACGAAAGCGTGGGGATCAAACAGGATTAGATACCCTAGTAGTCC
>t0006243_g-Y-6;size=8;
CCTACGGGCGGCTGCAGTAGGGAATATTGGGCAATGGAGGCAACTCTGACCCAGCCATGCCGCGTGAAGGAAGACGGCCC
TATGGGTTGTAAACTTCTTTTGCCGCAGAGTAAACCCGGTCACGTGTGGCCGGCTGAGAGTATGCGGCGAATAAGTATCG
GCTAACTCCGTGCCAGCAGCCGCGGTAATACGGAGGATACGAGCGTTATCCGGATTTATTGGGTTTAAAGGGTGCGCAGG
CGGACCGTTAAGTCAGGGGTGAAAAGTTCGGGCTCAACCTGAATCGTGCCTTTGATACTGGCGGACTAGAGTGCGATAGG
CGTGGCCGGAATGTGGTGTGTAGCGGTGAAATGCTTAGATATGCCACAGAACACCGATCGAGAAGTCAGGTCACGAGTTC
GCAACTGACGCTCATGCACGAAAGCGTGGGGATCAAACAGGATTAGATACCCGTGTAGTCC
>t0008038_g-Y-6;size=8;
CCTACGGGGGGCTGCAGTGAGGAATATTGGTCAATGGGCGAGAGCCTGAACCAGCCAAGTAGCGTGCAGGATGACGGCCC
TATGGGTTGTAAACTGCTTTTATACAGGGATAAAGTGCACCACGTGTGGTGTTTTGTAGGTACTGTATGAATAAGGACCG
GCTAATTCCGTGCCAGCAGCCGCGGTAATACGGAAGGTCCGGGCGTTATCCGGATTTATTGGGTTTAAAGGGAGCGCAGG
CCGATGGTTAAGCGTGACGTGAAATGTAGCCGCTCAACGGCTGAACTGCGTCGCGAACTGGCTATCTTGAGTGAGTTCGA
TGTTGGCGGAATTCGTGGTGTAGCGGTGAAATGCTTAGATATCACGAAGAACTCCGATTGCGAAGGCAGCCAACAAGGCC
TTTACTGACGCTAAAGCTCGAAGGTGCGGGTATCGAACAGGATTAGATACCCTTGTAGTCC
>t0009490_g-Y-6;size=8;
CCTACGGGGGGCTGCAGTGAGGAATATTGGACAATGGCCGGAAGGCTGATCCAGCCATGCCGCGTGCGGGAAGACGGCCC
TATGGGTTGTAAACCGCTTTTGCGGGGGAGCAATAAGTGCCACGTGTGGCACGATGAGAGTACCCTGCGAATAAGCATCG
GCTAACTCCGTGCCAGCAGCCGCGGTAATACGGAGGATGCGAGCGTTATCCGGATTTATTGGGTTTAAAGGGTGCGCAGG
CGGCTTGTTAAGCGGGAGGTGAAATGCCGGCGCTCAACGTCGGAAGTGCCTCCCGAACTGGTGAGCTTGAATGACTCTGC
CGTGGGAGGAATGTGTAGTGTAGCGGTGAAATGCTTAGAGATTACACAGAACACCGATTGCGAAGGCATCTCACGAAGGG
TTGATTGACGCTGAGGCACGAAAGCGTGGGGATCAAACAGGATTAGATACCCGAGTAGTCC
>t0001450_g-Y-6;size=8;
CCTACGGGGGGCTGCAGTGAGGAATATTGGTCAATGGGCGAGAGCCTGAACCAGCCAAGTAGCGTGCAGGACGACGGCCC
TATGGGTTGTAAACTGCTTTTATACAGGGATAAAGTCGGGGACGCGTTCCCCGTTTGCAGGTACTGTATGAATAAGGACC
GGCTAATTCCGTGCCAGCAGCCGCGGTAATACGGAAGGTCCGAGCGTTATCCGGATTTATTGGGTTTAAAGGGAGCGCAG
GCCGATTATTAAGCGTGACGTGAAATGTAGATGCTCAACATCTGAACTGCGTCGCGAACTGGTAGTCTTGAGTGAGTTCG
ATGTGGGCGGAATTCGTGGTGTAGCGGTGAAATGCTTAGATATCACGAAGAACTCCGATTGCGAAGGCAGCCCACAAGGC
CTTTACTGACGCTAAAGCTCGAAGGTGCGGGTATCGAACAGGATTAGATACCCCGGTAGTCC
>t0007370_g-Y-6;size=8;
CCTACGGGGGGCTGCAGTGAGGAATATTGGACAATGGCCGGAAGGCTGATCCAGCCATGCCGCGTGCGGGATGACGGCCC
TATGGGTTGTAAACCGCTTTTGCGGGGGAGCAATAAGTGTCACGTGTGACACGATGAGAGTACCCTGCGAATAAGCATCG
GCTAACTCCGTGCCAGCAGCCGCGGTAATACGGAGGATGCAAGCGTTATCCGGATTTATTGGGTTTAAAGGGTGCGCAGG
CGGCTTGTTAAGCGGGAGGTGAAATGCCGGCGCTCAACGTCGGAAGTGCCTCCCGAACTGGTGAGCTGGAATGACTCTGC
CGTGGGAGGAATGTGTAGTGTAGCGGTGAAATGCTTAGAGATTACACAGAACACCGATTGCGAAGGCATCTCACGAAGGG
TTGATTGACGCTGAGGCACGAAAGCGTGGGGATCAAACAGGATTAGATACCCGTGTAGTCC
>t0000354_g-Y-6;size=8;
CCTACGGGAGGCTGCAGTGAGGAATATTGGACAATGGCCGGAAGGCTGATCCAGCCATGCCGCGTGCGGGAAGAATGCCC
TATGGGTTGTAAACCGCTTTTGCGGGGGAGCAATAAGGGTCACGCGTGGCCCGATGAGAGTACCCTGCGAATAAGCATCG
GCTAACTCCGTGCCAGCAGCCGCGGTAATACGGAGGATGCGAGCGTTATCCGGATTTATTGGGTTTAAAGGGTGCGTAGG
CGGTTTGCTAAGCGGGAGGTGAAATGCCGGCGCTCAACGTCGGAAGTGCCTCCCGAACTGGTGGACTGGAATGACTCTGC
CGTGGGAGGAATGTGTAGTGTAGCGGTGAAATGCTTAGAGATTACACAGAACACCGATTGCGAAGGCATCTCACGAAGGG
TTGATTGACGCTGAGGCACGAAAGCGTGGGGATCAAACAGGATTAGATACCCTAGTAGTCC
>t0000020_g-Y-6;size=8;
CCTACGGGCGGCTGCAGTGAGGAATATTGGTCAATGGGCGAGAGCCTGAACCAGCCAAGTAGCGTGCAGGACGACGGCCC
TATGGGTTGTAAACTGCTTTTATACAGGGATAAAGTCGGGGACGCGTTCCCCGTTTGCAGGTACTGTATGAATAAGGACC
GGCTAATTCCGTGCCAGCAGCCGCGGTAATACGGAAGGTCCGAGCGTTATCCGGATTTATTGGGTTTAAAGGGAGCGCAG
GCCGATTATTAAGCGTGACGTGAAATGTAGATGCTCAACATCTGAACTGCGTCGCGAACTGGTAGTCTTGAGTGAGTTCG
ATGTGGGCGGAATTCGTGGTGTAGCGGTGAAATGCTTAGATATCACGAAGAACTCCGATTGCGAAGGCAGCCCACAAGGC
CTTTACTGACGCTAAAGCTCGAAGGTGCGGGTATCGAACAGGATTAGATACCCCAGTAGTCC
>t0021033_g-Y-6;size=8;
CCTACGGGAGGCTGCAGTGGGGAATATTGCACAATGGGCGAAAGCCTGATGCAGCGACGCCGCGTGAGCGAAGAAGTATT
TCGGTATGTAAAGCTCTATCAGCAGGGAAGATAATGACGGTACCTGACTAAGAAGCACCGGCTAAATACGTGCCAGCAGC
CGCGGTAATACGTATGGTGCAAGCGTTATCCGGATTTACTGGGTGTAAAGGGAGCGTAGGCGGTTTTACAAGTCTGATGT
GAAAGCCCGCAGCTCAACTGCGGTATTGCATTGGAAACTGTAGAACTAGAGTGTCGGAGGGGTAAGTGGAATTCCTAGTG
TAGCGGTGAAATGCGTAGATATTAGGAGGAACACCAGTGGCGAAGGCGGCTTACTGGACGATTACTGACGCTGAGGCTCG
AAAGCGTGGGGAGCAAACAGGATTAGATACCCGAGTAGTCC
>t0000018_g-Y-6;size=8;
CCTACGGGCGGCTGCAGTAGGGAATATTGGGCAATGGAGGCAACTCTGACCCAGCCATGCCGCGTGAAGGAAGACGGCCC
TATGGGTTGTAAACTTCTTTTGCCGCAGAGTAAACCCGGTCACGTGTGGCCGGCTGAGAGTATGCGGCGAATAAGTATCG
GCTAACTCCGTGCCAGCAGCCGCGGTAATACGGAGGATACGAGCGTTATCCGGATTTATTGGGTTTAAAGGGTGCGCAGG
CGGACCGTTAAGTCAGGGGTGAAAAGTTCGGGCTCAACCTGAATCGTGCCTTTGATACTGGCGGACTAGAGTGCGATAGG
CGTGGCCGGAATGTGGTGTGTAGCGGTGAAATGCTTAGATATGCCACAGAACACCGATCGAGAAGTCAGGTCACGAGTTC
GCAACTGACGCTCATGCACGAAAGCGTGGGGATCAAACAGGATTAGATACCCCAGTAGTCC
>t0038481_g-Y-6;size=8;
CCTACGGGCGGCTGCAGTGAGGAATATTGGTCAATGGACGGAAGTCTGAACCAGCCAAGTAGCGTGCAGGATGACGGCCC
TATGGGTTGTAAACTGCTTTTTTAGGGGAATAAAGTTAGCCACGTGTGGTTATTTGCATGTACCCTACGAATAAGGACCG
GCTAATTCCGTGCCAGCAGCCGCGGTAATACGGAAGGTCCGGGCGTTATCCGGATTTATTGGGTTTAAAGGGAGCGCAGG
CCGTTTGGTAAGCGTGTTGTGAAATGTCCGGGCTCAACCTGGGCACTGCAGCGCGAACTGCCAGACTTGAGTGCACAGGA
AGCGGGCGGAATTCGTGGTGTAGCGGTGAAATGCTTAGATATCACGAAGAACTCCAATTGCGAAGGCAGCTCGCTGTAGT
GTTACTGACGCTAAAGCTCGAAAGTGCGGGTATCGAACAGGATTAGATACCCCAGTAGTCC
>t0020562_g-Y-6;size=8;
CCTACGGGGGGCAGCAGTGGGGAATATTGCACAATGGGCGCAAGCCTGATGCAGCGACGCCGCGTGAGCGAAGAAGTATT
TCGGTATGTAAAGCTCTATCAGCAGGGAAGATAATGACGGTACCTGACTAAGAAGCACCGGCTAAATACGTGCCAGCAGC
CGCGGTAATACGTATGGTGCAAGCGTTATCCGGATTTACTGGGTGTAAAGGGAGCGTAGGCGGTTTTACAAGTCTGATGT
GAAAGCCCGGGGCTCAACTCCGGTATTGCATTGGAAACTGTAGAACTAGAGTGTCGGAGGGGTAAGTGGAATTCCTAGTG
TAGCGGTGAAATGCGTAGATATTAGGAGGAACACCAGTGGCGAAGGCGGCTTACTGGACGATTACTGACGCTGAGGCTCG
AAAGCGTGGGGAGCAAACAGGATTAGATACCCTAGTAGTCC
>t0008937_g-Y-6;size=7;
CCTACGGGGGGCTGCAGTGAGGAATATTGGTCAATGGGCGAGAGCCTGAACCAGCCAAGTAGCGTGCAGGATGACGGCCC
TATGGGTTGTAAACTGCTTTTATACGGGGATAAAGTGAGGGACGTGTCCCTTTTTGTAGGTACCGTATGAATAAGGACCG
GCTAATTCCGTGCCAGCAGCCGCGGTAATACGGAAGGTCCGGGCGTTATCCGGATTTATTGGGTTTAAAGGGAGCGCAGG
CCGAAGGTTAAGCGTGACGTGAAATGTAGCCGCTCAACGGCTGAACTGCGTCGCGAACTGGCTTTCTTGAGTGAGTTCGA
TGTAGGCGGAATTCGTGGTGTAGCGGTGAAATGCTTAGATATCACGAAGAACTCCGATTGCGAAGGCAGCCTACAAGGCC
TTTACTGACGCTAAAGCTCGAAGGTGCGGGTATCGAACAGGATTAGATACCCCAGTAGTCC
>t0022275_g-Y-6;size=7;
CCTACGGGGGGCTGCAGTGAGGAATATTGGTCAATGGCCGCAAGGCTGAACCAGCCAAGTAGCGTGAGGGATGACCGCCC
TACGGGTCGTAAACCTCTTTTGCGCGGGAATAACCGCACCCACGCGTGGGTGCCTGCATGTACCGTGCGAATAAGCATCG
GCTAACTCCGTGCCAGCAGCCGCGGTAATACGGAGGATGCGAGCGTTATCCGGATTTATTGGGTTTAAAGGGAGCGCAGG
CGGCCGTTTAGGCCAGCCGTGAAATTTCCGCGCTTAACGCGGTCCTTGCGGTTGGAACCGGATGGCTTGAGTGGGGTACA
GGAAGGCGGAATTCGTGGTGTAGCGGTGAAATGCTTAGATATCACGAAGAACTCCGATTGCGAAGGCAGCTTTCCGGACC
TTTACTGACGCTCATGCTCGAAAGCGCGGGAATCAAACAGGATTAGATACCCTAGTAGTCC
>t0006229_g-Y-6;size=7;
CCTACGGGGGGCTGCAGTGAGGAATATTGGTCAATGGACGAGAGTCTGAACCAGCCAAGTAGCGTGCAGGATGACGGCCC
TATGGGTTGTAAACTGCTTTTATACGGGGATAAAGTGAGGGACGTGTCCCTTTTTGTAGGTACCGTATGAATAAGGACCG
GCTAATTCCGTGCCAGCAGCCGCGGTAATACGGAAGGTCCGGGCGTTATCCGGATTTATTGGGTTTAAAGGGAGCGCAGG
CTGATTGTTAAGCGTGACGTGAAATGTAGCCGCTCAACGGCTGAACTGCGTCGCGAACTGGCAGTCTTGAGTGAGTACGA
CGTCAGCGGAATTCGTGGTGTAGCGGTGAAATGCTTAGATATCACGAAGAACCCCGATTGCGAAGGCAGCTGACGAGTCC
TTTACTGACGCTAAAGCTCGAAGGTGCGGGTATCGAACAGGATTAGATACCCTAGTAGTCC
>t0000739_g-Y-6;size=7;
CCTACGGGAGGCTGCAGTGGGGGATATTGCACAATGGAGGAAACTCTGATGCAGCGACGCCGCGTGAGTGAAGAAGTATT
TCGGTATGTAAAGCTCTATCAGCAGGGAAGATAATGACAGTACCTGACCAAGAAGCCCCGGCTAACTACGTGCCAGCAGC
CGCGGTAATACGTAGGGGGCAAGCGTTATCCGGATTTACTGGGTGTAAAGGGAGCGTAGACGGAATGTCAAGTCTGAAGT
GAAATCCCCGGGCTTAACCCGGGAACTGCTTTGGAAACTGGTATTCTTGAGTGTCGGAGAGGTAAGCGGAATTCCTGGTG
TAGTAGTGAAATGCGTAGATATCAGGAAGAACACCGGAGGCGAAGGCGGCTTACTGGACGATAACTGACGTTGAGGCTCG
AAAGCGTGGGGAGCAAACAGGATTAGATACCCTGGTAGTCC
>t0008991_g-Y-6;size=7;
CCTACGGGGGGCTGCAGTGAGGAATATTGGTCAATGGGCGAGAGCCTGAACCAGCCAAGTAGCGTGCAGGACGACGGCCC
TATGGGTTGTAAACTGCTTTTATACAGGGATAAAGTCGGGGACGCGTTCCCCGTTTGCAGGTACTGTATGAATAAGGACC
GGCTAATTCCGTGCCAGCAGCCGCGGTAATACGGAAGGTCCGGGCGTTATCCGGATTTATTGGGTTTAAAGGGAGCGCAG
GCCGATTATTAAGCGTGACGTGAAATGTAGATGCTCAACATCTGAACTGCGTCGCGAACTGGTAGTCTTGAGTGAGTTCG
ATGTGGGCGGAATTCGTGGTGTAGCGGTGAAATGCTTAGATATCACGAAGAACTCCGATTGCGAAGGCAGCCCACAAGGC
CTTTACTGACGCTAAAGCTCGAAGGTGCGGGTATCGAACAGGATTAGATACCCCAGTAGTCC
>t0012665_g-Y-6;size=7;
CCTACGGGAGGCTGCAGTGGGGAATATTGGGCAATGGGCGAAAGCCTGACCCAGCAACGCCGCGTGAGGGAAGAAGGTCT
TCGGATTGTAAACCTCTGTCCTTGGTGACGAAGGAAGTGACGGTAGCCAAGGAGGAAGCCCCGGCTAACTACGTGCCAGC
AGCCGCGGTAATACGTAGGGGGCGAGCGTTGTCCGGAATTACTGGGCGTAAAGGGTGCGTAGGCGGTACTTTAAGTTGGA
TGTGAAATACCCGGGCTTAACTTGGGGGGTGCATCCAATACTGGAGAACTAGAGTGCAGGAGAGGGAAGCGGAATTCCTA
GTGTAGCGGTGAAATGCGTAGATATTAGGAGGAACACCAGTGGCGAAGGCGGCTTTCTGGACTGTAACTGACGCTGAGGC
ACGAAAGCGTGGGGAGCAAACAGGATTAGATACCCTAGTAGTCC
>t0011225_g-Y-6;size=7;
CCTACGGGGGGCAGCAGTGGGGGATATTGCACAATGGAGGAAACTCTGATGCAGCGACGCCGCGTGAGTGAAGAAGTATT
TCGGTATGTAAAGCTCTATCAGCAGGGAAGATAATGACAGTACCTGACCAAGAAGCCCCGGCTAACTACGTGCCAGCAGC
CGCGGTAATACGTAGGGGGCAAGCGTTATCCGGATTTACTGGGTGTAAAGGGAGCGTAGACGGAATGTCAAGTCTGAAGT
GAAATCCCCGGGCTTAACCCGGGAACTGCTTTGGAAACTGGTATTCTTGAGTGTCGGAGAGGTAAGCGGAATTCCTGGTG
TAGTAGTGAAATGCGTAGATATCAGGAAGAACACCGGAGGCGAAGGCGGCTTACTGGACGATAACTGACGTTGAGGCTCG
AAAGCGTGGGGAGCAAACAGGATTAGATACCCGAGTAGTCC
>t0008849_g-Y-6;size=7;
CCTACGGGGGGCAGCAGTGGGGAATCTTCCGCAATGGGCGAAAGCCTGACGGAGCAACGCCGCGTGAGTGAAGAAGGGTT
TCGGCTCGTAAAGCTCTGTTGACGGGGACGAATGTGCAAGATGCGAATAGTTTCTTGCAATGACGGTACCCGTCGAGGAA
GCCACGGCTAACTACGTGCCAGCAGCCGCGGTAATACGTAGGTGGCGAGCGTTGTCCGGAATTATTGGGCGTAAAGGGAG
CGCAGGCGGGAAGGCAAGTCAGTCTTAAAAGTGCGGGGCTCAACCCCGTGATGGGATTGAAACTGTCTTTCTTGAGTGCA
GGAGAGGAAAGCGGAATTCCTAGTGTAGCGGTGAAATGCGTAGATATTAGGAGGAACACCAGTGGCGAAGGCGGCTTTCT
GGACTGTAACTGACGCTGAGGCTCGAAAGCGTGGGGAGCGAACAGGATTAGATACCCCGGTAGTCC
>t0017720_g-Y-6;size=7;
CCTACGGGGGGCTGCAGTGAGGAATATTGGTCAATGGGCGATAGCCTGAACCAGCCAAGTAGCGTGCAGGACGACGGCCC
TATGGGTTGTAAACTGCTTTTATGCGGGGATAAAGTGCGGCACGTGTGCCGTTTTGTAGGTACCGCATGAATAAGGACCG
GCTAATTCCGTGCCAGCAGCCGCGGTAATACGGAAGGTCCGGGCGTTATCCGGATTTATTGGGTTTAAAGGGAGCGCAGG
CGGCCTTTTAAGCGTGACGTGAAATGTAGGCGCTCAACGTCTGAATTGCGTCGCGAACTGTTAGGCTTGAGTAGACGGAA
TGTCGGCGGAATTCGTGGTGTAGCGGTGAAATGCTTAGATATCACGAAGAACTCCGATTGCGAAGGCAGCTGACAGCAGT
TTTACTGACGCTCATGCTCGAAAGTGCGGGTATCGAACAGGATTAGATACCCCAGTAGTCC
>t0011717_g-Y-6;size=7;
CCTACGGGTGGCTGCAGTGGGGAATATTGCACAATGGAGGAAACTCTGATGCAGCGACGCCGCGTGAGCGAAGAAGTATT
TCGGTATGTAAAGCTCTATCAGCAGGGAAGATAATGACGGTACCTGACTAAGAAGCTCCGGCTAAATACGTGCCAGCAGC
CGCGGTAATACGTATGGAGCAAGCGTTATCCGGATTTACTGGGTGTAAAGGGAGTGTAGGTGGCAAAGCAAGTCAGTAGT
GAAAATCCGGGGCTCAACCTCGGAACTGCTATTGAAACTGTTTAGCTAGAGTGCAGGAGAGGTAAGTGGAATTCCTAGTG
TAGCGGTGAAATGCGTAGATATTAGGAGGAACACCAGTGGCGAAGGCGGCTTACTGGACTGTAACTGACACTGAGGCTCG
AAAGCGTGGGGAGCAAACAGGATTAGATACCCTTGTAGTCC
>t0011401_g-Y-6;size=7;
CCTACGGGCGGCTGCAGTGGGGGATATTGCACAATGGAGGAAACTCTGATGCAGCGACGCCGCGTGAGTGAAGAAGTATT
TCGGTATGTAAAGCTCTATCAGCAGGGAAGAAAGACTCGAAAGAGAGATGACGGTACCTGAGTAAGAAGCCCCGGCTAAC
TACGTGCCAGCAGCCGCGGTAATACGTAGGGGGCAAGCGTTATCCGGATTTACTGGGTGTAAAGGGAGCGCAGACGGTCA
AGCAAGTCTGAAGTGAAACCCCACGGCTCAACCGTGGGCTTGCTTTGGAAACTGTTTGACTAGAGTACTGGAGAGGTAAG
CGGAATTCCTAGTGTAGCGGTGAAATGCGTAGATATTAGGAGGAACATCGGTGGCGAAGGCGGCTTACTGGACAGCAACT
GACGTTGAGGCTCGAAGGCGTGGGGAGCAAACAGGATTAGATACCCGAGTAGTCC
>t0011284_g-Y-6;size=7;
CCTACGGGGGGCTGCAGTGAGGAATATTGGTCAATGGACGAGAGTCTGAACCAGCCAAGTAGCGTGCAGGATGACGGCCC
TATGGGTTGTAAACTGCTTTTATACGGGGATAAAGTGAGGGACGTGTCCCTTTTTGTAGGTACCGTATGAATAAGGACCG
GCTAATTCCGTGCCAGCAGCCGCGGTAATACGGAAGGTCCGGGCGTTATCCGGATTTATTGGGTTTAAAGGGAGCGCAGG
CCGATGGTTAAGCGTGACGTGAAATGTAGCCGCTCAACGGCTGAACTGCGTCGCGAACTGGCTGTCTTGAGTGAGTTCGA
TGTGGGCGGAATTCGTGGTGTAGCGGTGAAATGCTTAGATATCACGAAGAACTCCGATTGCGAAGGCAGCCCACAAGGCC
TTTACTGACGCTAAAGCTCGAAGGTGCGGGTATCGAACAGGATTAGATACCCCAGTAGTCC
>t0002796_g-Y-6;size=7;
CCTACGGGGGGCTGCAGTGAGGAATATTGGTCAATGGTCGAGAGACTGAACCAGCCAAGTAGCGTGCAGGATGACGGCCC
TATGGGTTGTAAACTGCTTTTATGCGGGGATAAAGTGACGTACGTGTACGTTTTTGTAGGTACCGCATGAATAAGGACCG
GCTAATTCCGTGCCAGCAGCCGCGGTAATACGGAAGGTCCGGGCGTTATCCGGATTTATTGGGTTTAAAGGGAGCGCAGG
CGGAGGCTTAAGCGTGACGTGAAATGTAGCCGCTCAACGGCTGAGTTGCGTCGCGAACTGGGTTTCTTGAGTGAGTGCGA
CGTCAGCGGAATTCGTGGTGTAGCGGTGAAATGCTTAGATATCACGAAGAACCCCGATTGCGAAGGCAGCTGACGAGCCC
TTTACTGACGCTAAAGCTCGAAGGTGCGGGTATCGAACAGGATTAGATACCCCAGTAGTCC
>t0009239_g-Y-6;size=7;
CCTACGGGAGGCAGCAGTGAGGAATATTGGTCAATGGGCGAGAGCCTGAACCAGCCAAGTAGCGTGCAGGATGACGGCCC
TATGGGTTGTAAACTGCTTTTATACAGGGATAAAGTCGGGGACGCGTTCCCCGTTTGCAGGTACTGTATGAATAAGGACC
GGCTAATTCCGTGCCAGCAGCCGCGGTAATACGGAAGGTCCGGGCGTTATCCGGATTTATTGGGTTTAAAGGGAGCGCAG
GCCGATTATTAAGCGTGACGTGAAATGTGGATGCTCAACATCTGAACTGCGTCGCGAACTGGTGGTCTTGAGTGAGTTCG
ATGTGGGCGGAATTCGTGGTGTAGCGGTGAAATGCTTAGATATCACGAAGAACTCCGATTGCGAAGGCAGCCCACAAGGC
CTTTACTGACGCTAAAGCTCGAAGGTGCGGGTATCGAACAGGATTAGATACCCCAGTAGTCC
>t0001876_g-Y-6;size=7;
CCTACGGGGGGCTGCAGTGAGGAATATTGGTCAATGGGCGAGAGCCTGAACCAGCCAAGTAGCGTGCAGGATGACGGCCC
TATGGGTTGTAAACTGCTTTTATGCGGGGATAAAGTGGGCTACGTGTAGCCCTTTGCAGGTACCGCATGAATAAGGACCG
GCTAATTCCGTGCCAGCAGCCGCGGTAATACGGAAGGTCCGGGCGTTATCCGGATTTATTGGGTTTAAAGGGAGCGCAGG
CTGATGATTAAGCGTGACGTGAAATGTAGCCGCTCAACGGCTGAACTGCGTCGCGAACTGGTTATCTTGAGTGAGTTCGA
TGTGGGCGGAATTCGTGGTGTAGCGGTGAAATGCTTAGATATCACGAAGAACTCCGATTGCGAAGGCAGCCCACAAGGCC
TTTACTGACGCTAAAGCTCGAAGGTGCGGGTATCGAACAGGATTAGATACCCCGGTAGTCC
>t0007339_g-Y-6;size=7;
CCTACGGGGGGCTGCAGTGGGGAATCTTCCGCAATGGGCGAAAGCCTGACGGAGCAACGCCGCGTGAGTGAAGAAGGTCT
TCGGATCGTAAAGCTCTGTCGAAGGGGACGAACGTGGGTTCTATCAACAACGGAACCTAATGACGGTACCTTTCAAGAAA
GCCACGGCTAACTACGTGCCAGCAGCCGCGGTAATACGTAGGTGGCGAGCGTTGTCCGGAATCATTGGGCGTAAAGGGAG
CGCAGGCGGGAAATTAAGTCTATCTTAAAAGTTCGGGGCTCAACCCCGTGATGGGATGGAAACTAATTTTCTTGAGTGCA
GGAGAGGAAAGCGGAATTCCTAGTGTAGCGGTGAAATGCGTAGATATTAGGAGGAACACCAGTGGCGAAGGCGGCTTTCT
GGACTGTAACTGACGCTGAGGCTCGAAAGCGTGGGGAGCGAACAGGATTAGATACCCGAGTAGTCC
>t0014663_g-Y-6;size=7;
CCTACGGGGGGCTGCAGTGAGGAATATTGGTCAATGGGCGGAAGCCTGAACCAGCCAAGTAGCGTGCAGGAAGACGGCCC
TATGGGTTGTAAACTGCTTTTACCGGGGAATAAAGAGGCCTACGTGTAGGCCGTTGCATGTACCCGTTGAATAAGGACCG
GCTAATTCCGTGCCAGCAGCCGCGGTAATACGGAAGGTCCGGGCGTTATCCGGATTTATTGGGTTTAAAGGGAGCGTAGG
CCGGTTTTTAAGCGTGTTGTGAAATGTGTGGGCTCAACCTATGCACTGCAGCGCGAACTGGAGACCTTGAGTGCGCGGGA
AGCCGGCGGAATTCGTTGTGTAGCGGTGAAATGCTTAGATATGACGAAGACCTCCGATTGCGAAGGCAGCTGGCTGTAGC
GTTACTGACGCTGAAGCTCGAAAGCGTGGGTATCGAACAGGATTAGATACCCTAGTAGTCC
>t0007732_g-Y-6;size=7;
CCTACGGGAGGCTGCAGTGGGGAATATTGCACAATGGGCGAAAGCCTGATGCAGCGACGCCGCGTGAGTGATGAAGTATT
TCGGTATGTAAAGCTCTATCAGCAGGGAAGATAATGACGGTACCTGACTAAGAAGCACCGGCTAAATACGTGCCAGCAGC
CGCGGTAATACGTATGGTGCAAGCGTTATCCGGATTTACTGGGTGTAAAGGGAGCGTAGGCGGTCTTGCAAGTCTGATGT
GAAAGCCCGGGGCTCAACCGCGGGATTGCATTGGAAACTGTAGGACTTGAGTATCGGAGAGGTAAGTGGAATTCCTAGTG
TAGCGGTGAAATGCGTAGATATTAGGAGGAACACCAGTGGCGAAGGCGGCTTACTGGACGATAACTGACGCTGAGGCTCG
AAAGCGTGGGGAGCAAACAGGATTAGATACCCTTGTAGTCC
>t0013857_g-Y-6;size=7;
CCTACGGGGGGCAGCAGTGAGGAATATTGGTCAATGGAGGGAACTCTGAACCAGCCATGCCGCGTGAGGGAGGAAGGCCC
TACGGGTCGTAAACCTCTTTTGCCCCGGGGCAATAAGGGCCGTGCGCGGTCCGATGAGAGTACGGGGCGAATAAGCATCG
GCTAACTCCGTGCCAGCAGCCGCGGTAATACGGAGGATGCGAGCGTTATCCGGATTTATTGGGTTTAAAGGGTGCGCAGG
CGGTCGATTAAGTCAGCGGTGAAATGTCCCGGCTCAACCGGGGAGCTGCCGTTGATACTGGTTGGCTTGAGTGCGGACGG
CGCCGGCGGAATGAGTGGTGTAGCGGTGAAATGCATAGATATCACTCAGAACACCGATCGCGAAGGCAGCTGGCGAGGCC
GTCACTGACGCTGAGGCACGAAAGCGTGGGGATCAAACAGGATTAGATACCCGTGTAGTCC
>t0006952_g-Y-6;size=7;
CCTACGGGGGGCTGCAGTGGGGAATCTTCCGCAATGGGCGAAAGCCTGACGGAGCAACGCCGCGTGAGTGAAGAAGGGTT
TCGGCTCGTAAAGCTCTGTTGACGGGGACGAATGTGCGAAATGCGAATAGTTTTTCGCAATGACGGTACCCGTCGAGGAA
GCCACGGCTAACTACGTGCCAGCAGCCGCGGTAATACGTAGGTGGCGAGCGTTGTCCGGAATTATTGGGCGTAAAGGGAG
CGCAGGCGGGAAGGCAAGTCAGTCTTAAAAGTGCGGGGCTCAACCCCGTGATGGGATTGAAACTGTCTTTCTTGAGTGCA
GGAGAGGAAAGCGGAATTCCTAGTGTAGCGGTGAAATGCGTAGATATTAGGAGGAACACCAGTGGCGAAGGCGGCTTTCT
GGACTGTAACTGACGCTGAGGCTCGAAAGCGTGGGGAGCGAACAGGATTAGATACCCGAGTAGTCC
>t0026699_g-Y-6;size=7;
CCTACGGGTGGCTGCAGTGAGGAATATTGGTCAATGGGCGAGAGCCTGAACCAGCCAAGTAGCGTGCAGGACGACGGCCC
TATGGGTTGTAAACTGCTTTTATACAGGGATAAAGTCGGGGACGCGTTCCCCGTTTGCAGGTACTGTATGAATAAGGACC
GGCTAATTCCGTGCCAGCAGCCGCGGTAATACGGAAGGTCCGGGCGTTATCCGGATTTATTGGGTTTAAAGGGAGCGCAG
GCCGATTATTAAGCGTGACGTGAAATGTAGATGCTCAACATCTGAACTGCGTCGCGAACTGGTAGTCTTGAGTGAGTTCG
ATGTGGGCGGAATTCGTGGTGTAGCGGTGAAATGCTTAGATATCACGAAGAACTCCGATTGCGAAGGCAGCCCACAAGGC
CTTTACTGACGCTAAAGCTCGAAGGTGCGGGTATCGAACAGGATTAGATACCCGAGTAGTCC
>t0013057_g-Y-6;size=7;
CCTACGGGTGGCTGCAGTGAGGAATATTGGTCAATGGGCGAGAGCCTGAACCAGCCAAGTAGCGTGCAGGATGACGGCCC
TATGGGTTGTAAACTGCTTTTATACGGGGATAAAGTGAGCCACGTGTGGCTTTTTGTAGGTACCGTATGAATAAGGACCG
GCTAATTCCGTGCCAGCAGCCGCGGTAATACGGAAGGTCCGGGCGTTATCCGGATTTATTGGGTTTAAAGGGAGCGCAGG
CCGAAGGTTAAGCGTGACGTGAAATGTAGCCGCTCAACGGCTGAACTGCGTCGCGAACTGGCTTTCTTGAGTGAGTTCGA
TGTGGGCGGAATTCGTGGTGTAGCGGTGAAATGCTTAGATATCACGAAGAACTCCGATTGCGAAGGCAGCCCACAAGGCC
TTTACTGACGCTAAAGCTCGAAGGTGCGGGTATCGAACAGGATTAGATACCCCAGTAGTCC
>t0026208_g-Y-6;size=7;
CCTACGGGTGGCTGCAGTGGGGAATCTTCCGCAATGGGCGAAAGCCTGACGGAGCAACGCCGCGTGAGTGAAGAAGGTCT
TCGGATCGTAAAGCTCTGTCGAAGGGGACGAACGTGGGTTCTATCAACAACGGAACCTAATGACGGTACCTTTCAAGAAA
GCCACGGCTAACTACGTGCCAGCAGCCGCGGTAATACGTAGGTGGCGAGCGTTGTCCGGAATCATTGGGCGTAAAGGGAG
CGCAGGCGGGAAATTAAGTCTATCTTAAAAGTTCGGGGCTCAACCCCGTGATGGGATGGAAACTAATTTTCTTGAGTGCA
GGAGAGGAAAGCGGAATTCCTAGTGTAGCGGTGAAATGCGTAGATATTAGGAGGAACACCAGTGGCGAAGGCGGCTTTCT
GGACTGTAACTGACGCTGAGGCTCGAAAGCGTGGGGAGCGAACAGGATTAGATACCCCAGTAGTCC
>t0013348_g-Y-6;size=7;
CCTACGGGCGGCTGCAGTGGGGAATATTGGGCAATGGGGGAAACCCTGACCCAGCAACGCCGCGTGAAGGAAGAAGGCTT
TCGGGTTGTAAACTTCTTTTACCAGGGACGAAGGACGTGACGGTACCTGGAGAAAAAGCCACGGCTAACTACGTGCCAGC
AGCCGCGGTAATACGTAGGTGGCAAGCGTTGTCCGGATTTACTGGGTGTAAAGGGCGTGTAGGCGGAGCAGCAAGTCAGA
AGTGAAATCTCCGGGCTTAACCCGGAAACTGCTTTTGAAACTGTTGCCCTTGAGTATCGGAGAGGCAGGCGGAATTCCTA
GTGTAGCGGTGAAATGCGTAGATATTAGGAGGAACACCAGTGGCGAAGGCGGCCTGCTGGACGACAACTGACGCTGAGGC
GCGAAAGCGTGGGGAGCAAACAGGATTAGATACCCCGGTAGTCC
>t0007109_g-Y-6;size=7;
CCTACGGGCGGCAGCAGTAGGGAATATTGGGCAATGGAGGCAACTCTGACCCAGCCATGCCGCGTGAAGGAAGACGGCCC
TATGGGTTGTAAACTTCTTTTGCCGCAGAGTAAACCCGGTCACGTGTGGCCGGCTGAGAGTATGCGGCGAATAAGTATCG
GCTAACTCCGTGCCAGCAGCCGCGGTAATACGGAGGATACGAGCGTTATCCGGATTTATTGGGTTTAAAGGGTGCGCAGG
CGGACCGTTAAGTCAGGGGTGAAAAGTTCGGGCTCAACCTGAATCGTGCCTTTGATACTGGCGGACTAGAGTGCGATAGG
CGTGGCCGGAATGTGGTGTGTAGCGGTGAAATGCTTAGATATGCCACAGAACACCGATCGAGAAGTCAGGTCACGAGTTC
GCAACTGACGCTCATGCACGAAAGCGTGGGGATCAAACAGGATTAGATACCCGAGTAGTCC
>t0002818_g-Y-6;size=7;
CCTACGGGAGGCAGCAGTGAGGAATATTGGACAATGGCCGGAAGGCTGATCCAGCCATGCCGCGTGCGGGATGACGGCCC
TATGGGTTGTAAACCGCTTTTGCGGGGGAGCAATAAGTGTCACGTGTGACACGATGAGAGTACCCTGCGAATAAGCATCG
GCTAACTCCGTGCCAGCAGCCGCGGTAATACGGAGGATGCAAGCGTTATCCGGATTTATTGGGTTTAAAGGGTGCGCAGG
CGGCTTGTTAAGCGGGAGGTGAAATGCCGGCGCTCAACGTCGGAAGTGCCTCCCGAACTGGTGAGCTGGAATGACTCTGC
CGTGGGAGGAATGTGTAGTGTAGCGGTGAAATGCTTAGAGATTACACAGAACACCGATTGCGAAGGCATCTCACGAAGGG
TTGATTGACGCTGAGGCACGAAAGCGTGGGGATCAAACAGGATTAGATACCCTAGTAGTCC
>t0002369_g-Y-6;size=7;
CCTACGGGGGGCTGCAGTGGGGAATCTTCCGCAATGGGCGAAAGCCTGACGGAGCAACGCCGCGTGAGTGAAGAAGGGTT
TCGGCTCGTAAAGCTCTGTTGACGGGGACGAATGTGCGAAATGCGAATAGTTTTTCGCAATGACGGTACCCGTCGAGGAA
GCCACGGCTAACTACGTGCCAGCAGCCGCGGTAATACGTAGGTGGCGAGCGTTGTCCGGAATTATTGGGCGTAAAGGGAG
CGCAGGCGGGAAGGCAAGTCAGTCTTAAAAGTGCGGGGCTCAACCCCGTGATGGGATTGAAACTGTCTTTCTTGAGTGCA
GGAGAGGAAAGCGGAATTCCTAGTGTAGCGGTGAAATGCGTAGATATTAGGAGGAACACCAGTGGCGAAGGCGGCTTTCT
GGACTGTAACTGACGCTGAGGCTCGAAAGCGTGGGGAGCGAACAGGATTAGATACCCTAGTAGTCC
>t0024555_g-Y-6;size=7;
CCTACGGGTGGCTGCAGTGGGGAATATTGGGCAATGGGGGAAACCCTGACCCAGCAACGCCGCGTGAAGGAAGAAGGCTT
TCGGGTTGTAAACTTCTTTTACCAGGGACGAAGGACGTGACGGTACCTGGAGAAAAAGCCACGGCTAACTACGTGCCAGC
AGCCGCGGTAATACGTAGGTGGCAAGCGTTGTCCGGATTTACTGGGTGTAAAGGGCGTGTAGGCGGAGCGGCAAGTCAGA
AGTGAAATCTCCGGGCTTAACCCGGAAACTGCTTTTGAAACTGTCGCCCTTGAGTATCGGAGAGGCAGGCGGAATTCCTA
GTGTAGCGGTGAAATGCGTAGATATTAGGAGGAACACCAGTGGCGAAGGCGGCCTGCTGGACGACAACTGACGCTGAGGC
GCGAAAGCGTGGGGAGCAAACAGGATTAGATACCCTGGTAGTCC
>t0017320_g-Y-6;size=7;
CCTACGGGCGGCAGCAGTGAGGAATATTGGTCAATGGGCGAGAGCCTGAACCAGCCAAGTAGCGTGCAGGATGACTGCCC
TATGGGTTGTAAACTGCTTTTATGCGGGAATAAAGTGCGGCACGTGTGCCGTTTTGTATGTACCGCATGAATAAGGACCG
GCTAATTCCGTGCCAGCAGCCGCGGTAATACGGAAGGTCCGGGCGTTATCCGGATTTATTGGGTTTAAAGGGAGCGCAGG
CTGGAGATTAAGCGTGCTGTGAAATGTACCGGCTCAACCGGTGACGTGCAGCGCGAACTGGTTTCCTTGAGTGAGTACGA
CGTCAGCGGAATTCGTGGTGTAGCGGTGAAATGCTTAGATATCACGAAGAACTCCGATTGCGAAGGCAGCTGACGAGTCC
TTTACTGACGCTAAAGCTCGAAAGTGCGGGTATCGAACAGGATTAGATACCCGGGTAGTCC
>t0024407_g-Y-6;size=7;
CCTACGGGTGGCTGCAGTGGGGAATATTGGGCAATGGGCGAAAGCCTGACCCAGCAACGCCGCGTGAAGGAAGAAGGTCT
TCGGATTGTAAACTTCTTTTATGAGGGACGAAGGACGTGACGGTACCTCATGAATAAGCCACGGCTAACTACGTGCCAGC
AGCCGCGGTAATACGTAGGTGGCAAGCGTTATCCGGATTTACTGGGTGTAAAGGGCGCGTAGGCGGGGATGCAAGTCAGA
TGTGAAATCTATGGGCTTAACTCATAAACTGCATTTGAAACTGTATCTCTTGAGTGCTGGAGAGGTAGACGGAATTCCTT
GTGTAGCGGTGAAATGCGTAGATATAAGGAAGAACACCAGTGGCGAAGGCGGTCTACTGGACAGTAACTGACGCTGAGGC
GCGAAAGCGTGGGGAGCAAACAGGATTAGATACCCCAGTAGTCC
>t0004313_g-Y-6;size=7;
CCTACGGGCGGCAGCAGTAGGGAATATTGGGCAATGGGCGCAAGCCTGACCCAGCAACGCCGCGTGAGGGAAGAAGGTTT
TCGGATTGTAAACCTCTGTCCTATGTGACGAAGGAAGTGACGGTAGCATAGGAGGAAGCCCCGGCTAACTACGTGCCAGC
AGCCGCGGTAATACGTAGGGGGCGAGCGTTGTCCGGAATTACTGGGCGTAAAGGGTGCGTAGGCGGCATGGCAAGTTGGA
TGTGAAATACCCGGGCTTAACTTGGGGGCTGCATCCAAAACTGCTGAGCTTGAGTGCGGGAGAGGAAAGCGGAATTCCTA
GTGTAGCGGTAAAATGCGTAGATATTAGGAGGAACACCGGTGGCGAAGGCGGCTTTCTGGACCGTAACTGACGCTGAGGC
ACGAAAGCGTGGGGAGCAAACAGGATTAGATACCCCAGTAGTCC
>t0008610_g-Y-6;size=7;
CCTACGGGCGGCTGCAGTGGGGAATATTGGGCAATGGGCGAAAGCCTGACCCAGCAACGCCGCGTGAGGGAAGAAGGTCT
TCGGATTGTAAACCTCTGTCCTTGGTGACGAAGGAAGTGACGGTAGCCAAGGAGGAAGCCCCGGCTAACTACGTGCCAGC
AGCCGCGGTAATACGTAGGGGGCGAGCGTTGTCCGGAATTACTGGGCGTAAAGGGTGCGTAGGCGGTACTTTAAGTTGGA
TGTGAAATACCCGGGCTTAACTTGGGGGGTGCATCCAATACTGGAGAACTAGAGTGCAGGAGAGGGAAGCGGAATTCCTA
GTGTAGCGGTGAAATGCGTAGATATTAGGAGGAACACCAGTGGCGAAGGCGGCTTTCTGGACTGTAACTGACGCTGAGGC
ACGAAAGCGTGGGGAGCAAACAGGATTAGATACCCTAGTAGTCC
>t0008880_g-Y-6;size=7;
CCTACGGGGGGCAGCAGTGGGGAATATTGGGCAATGGGGGAAACCCTGACCCAGCAACGCCGCGTGAAGGAAGAAGGCTT
TCGGGTTGTAAACTTCTTTTACCAGGGACGAAGGACGTGACGGTACCTGGAGAAAAAGCCACGGCTAACTACGTGCCAGC
AGCCGCGGTAATACGTAGGTGGCAAGCGTTGTCCGGATTTACTGGGTGTAAAGGGCGTGTAGGCGGAGCGGCAAGTCAGA
AGTGAAATCTCCGGGCTTAACCCGGAAACTGCTTTTGAAACTGTCGCCCTTGAGTATCGGAGAGGCAGGCGGAATTCCTA
GTGTAGCGGTGAAATGCGTAGATATTAGGAGGAACACCAGTGGCGAAGGCGGCCTGCTGGACGACAACTGACGCTGAGGC
GCGAAAGCGTGGGGAGCAAACAGGATTAGATACCCCAGTAGTCC
>t0000273_g-Y-6;size=7;
CCTACGGGGGGCTGCAGTGAGGAATATTGGTCAATGGGCGAGAGCCTGAACCAGCCAAGTAGCGTGCAGGATGACGGCCC
TATGGGTTGTAAACTGCTTTTATACAGGGATAAAGTCGGGGACGCGTTCCCCGTTTGCAGGTACTGTATGAATAAGGACC
GGCTAATTCCGTGCCAGCAGCCGCGGTAATACGGAAGGTCCGGGCGTTATCCGGATTTATTGGGTTTAAAGGGAGCGCAG
GCCGATTATTAAGCGTGACGTGAAATGTGGATGCTCAACATCTGAACTGCGTCGCGAACTGGTGGTCTTGAGTGAGTTCG
ATGTGGGCGGAATTCGTGGTGTAGCGGTGAAATGCTTAGATATCACGAAGAACTCCGATTGCGAAGGCAGCCCACAAGGC
CTTTACTGACGCTAAAGCTCGAAGGTGCGGGTATCGAACAGGATTAGATACCCCTGTAGTCC
>t0002612_g-Y-6;size=7;
CCTACGGGCGGCTGCAGTGAGGAATATTGGTCAATGGGCGAGAGCCTGAACCAGCCAAGTAGCGTGCAGGATGACGGCCC
TATGGGTTGTAAACTGCTTTTATACGGGGATAAAGTGAGCCACGTGTGGCTTTTTGTAGGTACCGTATGAATAAGGACCG
GCTAATTCCGTGCCAGCAGCCGCGGTAATACGGAAGGTCCGGGCGTTATCCGGATTTATTGGGTTTAAAGGGAGCGCAGG
CCGAAGGTTAAGCGTGACGTGAAATGTAGCCGCTCAACGGCTGAACTGCGTCGCGAACTGGCTTTCTTGAGTGAGTTCGA
TGTGGGCGGAATTCGTGGTGTAGCGGTGAAATGCTTAGATATCACGAAGAACTCCGATTGCGAAGGCAGCCCACAAGGCC
TTTACTGACGCTAAAGCTCGAAGGTGCGGGTATCGAACAGGATTAGATACCCCAGTAGTCC
>t0024821_g-Y-6;size=7;
CCTACGGGGGGCAGCAGTGAGGAATATTGGTCAATGGACGGAAGTCTGAACCAGCCAAGTAGCGTGCAGGATGACGGCCC
TATGGGTTGTAAACTGCTTTTATCAGGGGATAAAGTGAGGTATGTATACCTTTTTGCATGTACCTGATGAATAAGGACCG
GCTAATTCCGTGCCAGCAGCCGCGGTAATACGGAAGGTCCGGGCGTTATCCGGATTTATTGGGTTTAAAGGGAGCGCAGG
CGGACAGTTAAGCGTGACGTGAAATGCAGCGGCTCAACCGTATGAAGTGCGTCGCGAACTGGCAGTCTTGAGTGAGTACG
ATGTAGGCGGAATTCGTGGTGTAGCGGTGAAATGCTTAGATATCACGAAGAACTCCGATTGCGAAGGCAGCCTACAAGTC
CTTTACTGACGCTAAAGCTCGAAGGTGCGGGTATCGAACAGGATTAGATACCCTTGTAGTCC
>t0003566_g-Y-6;size=7;
CCTACGGGGGGCAGCAGTGGGGAATATTGGGCAATGGGGGAAACCCTGACCCAGCAACGCCGCGTGAAGGAAGAAGGCTT
TCGGGTTGTAAACTTCTTTTACCAGGGACGAAGGACGTGACGGTACCTGGAGAAAAAGCCACGGCTAACTACGTGCCAGC
AGCCGCGGTAATACGTAGGTGGCAAGCGTTGTCCGGATTTACTGGGTGTAAAGGGCGTGTAGGCGGAGCGGCAAGTCAGA
AGTGAAATCTCCGGGCTTAACCCGGAAACTGCTTTTGAAACTGTCGCCCTTGAGTATCGGAGAGGCAGGCGGAATTCCTA
GTGTAGCGGTGAAATGCGTAGATATTAGGAGGAACACCAGTGGCGAAGGCGGCCTGCTGGACGACAACTGACGCTGAGGC
GCGAAAGCGTGGGGAGCAAACAGGATTAGATACCCGTGTAGTCC
>t0025929_g-Y-6;size=7;
CCTACGGGCGGCTGCAGTGAGGAATATTGGTCAATGGGCGAGAGCCTGAACCAGCCAAGTAGCGTGCAGGATGACGGCCC
TATGGGTTGTAAACTGCTTTTATGCGGGGATAAAGTGGGCTACGCGTAGCCCTTTGCAGGTACCGCATGAATAAGGACCG
GCTAATTCCGTGCCAGCAGCCGCGGTAATACGGAAGGTCCGGGCGTTATCCGGATTTATTGGGTTTAAAGGGAGCGCAGG
CTGATGATTAAGCGTGACGTGAAATGTAGCCGCTCAACGGCTGAACTGCGTCGCGAACTGGTTATCTTGAGTGAGTTCGA
TGTGGGCGGAATTCGTGGTGTAGCGGTGAAATGCTTAGATATCACGAAGAACTCCGATTGCGAAGGCAGCCCACAAGGCC
TTTACTGACGCTAAAGCTCGAAGGTGCGGGTATCGAACAGGATTAGATACCCTTGTAGTCC
>t0004453_g-Y-6;size=7;
CCTACGGGGGGCTGCAGTGAGGAATATTGGTCAATGGGCGAGAGCCTGAACCAGCCAAGTCGCGTGAAGGATGAAGGTTC
TATGGATTGTAAACTTCTTTTGTCCGAGGGTAAAAAAGGCCACGTGTGGCTTCTTGCAAGTATCGGACGAATAAGCATCG
GCTAACTCCGTGCCAGCAGCCGCGGTAATACGGAGGATGCGAGCGTTATCCGGATTTATTGGGTTTAAAGGGTGCGTAGG
TGGTTTGTTAAGTTTGTGGTGAAAGCGTGCGGCTCAACCGTACCAAGCCATGAAAACTGGCGAACTTGAGTGCAAACGAG
GTAGGCGGAATGTGATGTGTAGCGGTGAAATGCTTAGATATGTCACAGAACCCCGATTGCGAAGGCAGCTTACCAGCATG
CAACTGACACTGAGGCACGAAAGCGTGGGTATCAAACAGGATTAGATACCCTTGTAGTCC
>t0005058_g-Y-6;size=7;
CCTACGGGGGGCTGCAGTGAGGAATATTGGTCAATGGGCGAGAGCCTGAACCAGCCAAGTAGCGTGCAGGATGACGGCCC
TATGGGTTGTAAACTGCTTTTATGCGGGGATAAAGTGAGGGACGTGTCCCTTTTTGTAGGTACCGCATGAATAAGGACCG
GCTAATTCCGTGCCAGCAGCCGCGGTAATACGGAAGGTCCGGGCGTTATCCGGATTTATTGGGTTTAAAGGGAGCGCAGG
CCGATGGTTAAGCGTGACGTGAAATGTAGCCGCTCAACGGCTGAACTGCGTCGCGAACTGGCTATCTTGAGTGAGTTCGA
TGTTGGCGGAATTCGTGGTGTAGCGGTGAAATGCTTAGATATCACGAAGAACTCCGATTGCGAAGGCAGCCAACAAGGCC
TTTACTGACGCTAAAGCTCGAAGGTGCGGGTATCGAACAGGATTAGATACCCTAGTAGTCC
>t0025724_g-Y-6;size=7;
CCTACGGGAGGCTGCAGTGGGGAATATTGGGCAATGGGCGAAAGCCTGACCCAGCAACGCCGCGTGAAGGAAGAAGGTCT
TCGGATTGTAAACTTCTTTTATGAGGGACGAAGGACGTGACGGTACCTCATGAATAAGCCACGGCTAACTACGTGCCAGC
AGCCGCGGTAATACGTAGGTGGCAAGCGTTATCCGGATTTACTGGGTGTAAAGGGCGCGTAGGCGGGGATGCAAGTCAGA
TGTGAAATCTATGGGCTTAACTCATAAACTGCATTTGAAACTGTATCTCTTGAGTGCTGGAGAGGTAGACGGAATTCCTT
GTGTAGCGGTGAAATGCGTAGATATAAGGAAGAACACCAGTGGCGAAGGCGGTCTACTGGACAGTAACTGACGCTGAGGC
GCGAAAGCGTGGGGAGCAAACAGGATTAGATACCCTAGTAGTCC
>t0003845_g-Y-6;size=7;
CCTACGGGAGGCTGCAGTGAGGAATATTGGTCAATGGGCGAGAGCCTGAACCAGCCAAGTAGCGTGCAGGATGACGGCCC
TATGGGTTGTAAACTGCTTTTATACGGGGATAAAGTGAGGGACGTGTCCCTTTTTGTAGGTACCGTATGAATAAGGACCG
GCTAATTCCGTGCCAGCAGCCGCGGTAATACGGAAGGTCCGGGCGTTATCCGGATTTATTGGGTTTAAAGGGAGCGCAGG
CCGAAGGTTAAGCGTGACGTGAAATGTAGCCGCTCAACGGCTGAACTGCGTCGCGAACTGGCTTTCTTGAGTGAGTTCGA
TGTAGGCGGAATTCGTGGTGTAGCGGTGAAATGCTTAGATATCACGAAGAACTCCGATTGCGAAGGCAGCCTACAAGGCC
TTTACTGACGCTAAAGCTCGAAGGTGCGGGTATCGAACAGGATTAGATACCCTAGTAGTCC
>t0005368_g-Y-6;size=7;
CCTACGGGGGGCAGCAGTGGGGAATATTGCACAATGGAGGGAACTCTGATGCAGCGACGCCGCGTGAGTGACGAAGTGTT
TCGGCATGTAAAGCTCTATCAGCAGGGAAGAAAGTGACGGTACCTGACCAAGAAGCCCCGGCTAACTACGTGCCAGCAGC
CGCGGTAATACGTAGGGGGCAAGCGTTATCCGGATTTACTGGGTGTAAAGGGAGCGCAGGCGGCTGCGCAAGTCAGAAGT
GAAACCCCCCGGCTCAACTGGGGGCATGCTTTTGAAACTGCGAGGCTGGAGTGCTGGAGGGGTAAGCGGAATTCCTGGTG
TAGCGGTGAAATGCGTAGATATCAGGAAGAACACCGGTGGCGAAGGCGGCTTACTGGACAGCAACTGACGCTGAGGCTCG
AAGGCGTGGGGAGCAAACAGGATTAGATACCCTTGTAGTCC
>t0003719_g-Y-6;size=7;
CCTACGGGTGGCTGCAGTGAGGAATATTGGTCAATGGACGCGAGTCTGAACCAGCCAAGTCGCGTGCGGGAAGAAGGCCC
TCTGGGTCGTAAACCGCTTTAGCCGGGGAGTAACGTGCGGGACGGGTCCCGCAGTGAGAGTACCCGGAGAATAAGCATCG
GCTAACTCCGTGCCAGCAGCCGCGGTAATACGGAGGATGCGAGCGTTATCCGGATTTATTGGGTTTAAAGGGTGCGCAGG
CGGCAGGTCAAGTCAGCGGTCAAACTGCGGGGCTCAACCCCGTACCGCCGTTGAAACTGGCCGGCTCGAGTGCGTGCGAT
GGACGCGGAATGCGCGGTGTAGCGGTGAAATGCATAGATATCGCGCAGAACCCCGATTGCGAAGGCAGCGTCCAAGCACG
CCACTGACGCTCATGCACGAAAGCGTGGGTATCGAACAGGATTAGATACCCTAGTAGTCC
>t0025983_g-Y-6;size=7;
CCTACGGGAGGCTGCAGTGGGGAATCTTGCACAATGGACGAAAGTCTGATGCAGCGATCCCGCGTGAAGGATGAAGCATT
ACGGTGTGTAAACTTCTTTTTTGGTGGAAGACGAATGACGGTACACCAAGAATAAGAGACGGCTAACTACGTGCCAGCAG
CCGCGGTAATACGTAGGTCTCAAGCGTTATCCGGATTTACTGGGCGTAAAGTATCCGTAGCCTGATATGTAAGTCTGTTT
TCAAATCCCACGACTCAATCGTGGAAAGGGAATGGATACTGCATATCTAGAAGTTATTGGGGGTTAGTGGAATTTCCGGT
GGAGCGGTGAAATGCGTTGATATCGGAAAGAACGCCGAAAGCGAAAGCAGCTAACTATGATTAACTTGACGGTGAGGGAT
GAAAGTTTGGGTAGCAAACGGGATTAGATACCCTTGTAGTCC
>t0010050_g-Y-6;size=7;
CCTACGGGGGGCTGCAGTGGGGAATTTTCCGCAATGGGCGAAAGCCTGACGGAGCAATGCCGCGTGGAGGTAGAAGGCCC
ACGGGTCGTGAACTTCTTTTCCCGGAGAAGAAGCAATGACGGTATCTGGGGAATAAGCATCGGCTAACTCTGTGCCAGCA
GCCGCGGTAAGACAGAGGATGCAAGCGTTATCCGGAATGATTGGGCGTAAAGCGTCTGTAGGTGGCTTTTTAAGTCCGCC
GTCAAATCCCAGGGCTCAACCCTGGACAGGCGGTGGAAACTACCAAGCTGGAGTACGGTAGGGGCAGAGGGAATTTCCGG
TGGAGCGGTGAAATGCGTAGAGATCGGAAAGAACACCAACGGCGAAAGCACTCTGCTGGGCCGACACTGACACTGAGAGA
CGAAAGCTAGGGGAGCGAATGGGATTAGATACCCCTGTAGTCC
>t0024310_g-Y-6;size=7;
CCTACGGGGGGCTGCAGTGGGGAATTTTCCGCAATGGGCGAAAGCCTGACGGAGCAATGCCGCGTGGAGGTAGAAGGCCC
ACGGGTCGTGAACTTCTTTTCCCGGAGAAGAAGCAATGACGGTATCTGGGGAATAAGCATCGGCTAACTCTGTGCCAGCA
GCCGCGGTAAGACAGAGGATGCAAGCGTTATCCGGAATGATTGGGCGTAAAGCGTCTGTAGGTGGCTTTTTAAGTCCGCC
GTCAAATCCCAGGGCTCAACCCTGGACAGGCGGTGGAAACTACCAAGCTGGAGTACGGTAGGGGCAGAGGGAATTTCCGG
TGGAGCGGTGAAATGCGTAGAGATCGGAAAGAACACCAACGGCGAAAGCACTCTGCTGGGCCGACACTGACACTGAGAGA
CGAAAGCTAGGGGAGCGAATGGGATTAGATACCCGAGTAGTCC
>t0004303_g-Y-6;size=7;
CCTACGGGTGGCTGCAGTGGGGAATCTTCCGCAATGGGCGAAAGCCTGACGGAGCAACGCCGCGTGAGTGAAGAAGGTCT
TCGGATCGTAAAGCTCTGTCGAAGGGGACGAACGTGGGTTCTATCAACAACGGAACCTAATGACGGTACCTTTCAAGAAA
GCCACGGCTAACTACGTGCCAGCAGCCGCGGTAATACGTAGGTGGCGAGCGTTGTCCGGAATCATTGGGCGTAAAGGGAG
CGCAGGCGGGAAATCAAGTCCATCTTAAAAGTTCGGGGCTCAACCCCGTGATGGGATGGAAACTGGTTTTCTTGAGTGCA
GGAGAGGAAAGCGGAATTCCTAGTGTAGCGGTGAAATGCGTAGATATTAGGAGGAACACCAGTGGCGAAGGCGGCTTTCT
GGACTGTAACTGACGCTGAGGCTCGAAAGCGTGGGGAGCGAACAGGATTAGATACCCTGGTAGTCC
>t0008756_g-Y-6;size=7;
CCTACGGGTGGCTGCAGTGAGGAATATTGGTCAATGGTCGAGAGACTGAACCAGCCAAGTAGCGTGCAGGATGACGGCCC
TATGGGTTGTAAACTGCTTTTATGCGGGGATAAAGTGAGGGACGTGTCCCTTTTTGTAGGTACCGCATGAATAAGGACCG
GCTAATTCCGTGCCAGCAGCCGCGGTAATACGGAAGGTCCGGGCGTTATCCGGATTTATTGGGTTTAAAGGGAGCGCAGG
CGGAGGCTTAAGCGTGACGTGAAATGTAGCCGCTCAACGGCTGAGTTGCGTCGCGAACTGGGTTTCTTGAGTGAGTGCGA
CGTCAGCGGAATTCGTGGTGTAGCGGTGAAATGCTTAGATATCACGAAGAACCCCGATTGCGAAGGCAGCTGACGAGCCC
TTTACTGACGCTAAAGCTCGAAGGTGCGGGTATCGAACAGGATTAGATACCCTGGTAGTCC
>t0004069_g-Y-6;size=7;
CCTACGGGCGGCAGCAGTGGGGAATATTGCACAATGGGCGAAAGCCTGATGCAGCGACGCCGCGTGAGCGAAGAAGTATT
TCGGTATGTAAAGCTCTATCAGCAGGGAAGATAATGACGGTACCTGACTAAGAAGCACCGGCTAAATACGTGCCAGCAGC
CGCGGTAATACGTATGGTGCAAGCGTTATCCGGATTTACTGGGTGTAAAGGGAGCGTAGGCGGTTTTACAAGTCTGATGT
GAAAGCCCGGGGCTCAACTCCGGTATTGCATTGGAAACTGTAGAACTAGAGTGTCGGAGGGGTAAGTGGAATTCCTAGTG
TAGCGGTGAAATGCGTAGATATTAGGAGGAACACCAGTGGCGAAGGCGGCTTACTGGACGATTACTGACGCTGAGGCTCG
AAAGCGTGGGGAGCAAACAGGATTAGATACCCGGGTAGTCC
>t0004148_g-Y-6;size=7;
CCTACGGGTGGCTGCAGTGGGGAATATTGCACAATGGAGGGAACTCTGATGCAGCGACGCCGCGTGAGTGACGAAGTGTT
TCGGCATGTAAAGCTCTATCAGCAGGGAAGAAAGTGACGGTACCTGACCAAGAAGCCCCGGCTAACTACGTGCCAGCAGC
CGCGGTAATACGTAGGGGGCAAGCGTTATCCGGATTTACTGGGTGTAAAGGGAGCGCAGGCGGCTGCGCAAGTCAGAAGT
GAAACCCCCCGGCTCAACTGGGGGCATGCTTTTGAAACTGCGAGGCTGGAGTGCTGGAGGGGTAAGCGGAATTCCTGGTG
TAGCGGTGAAATGCGTAGATATCAGGAAGAACACCGGTGGCGAAGGCGGCTTACTGGACAGCAACTGACGCTGAGGCTCG
AAGGCGTGGGGAGCAAACAGGATTAGATACCCCAGTAGTCC
>t0001311_g-Y-6;size=7;
CCTACGGGTGGCTGCAGTGGGGGATATTGCACAATGGAGGAAACTCTGATGCAGCGACGCCGCGTGAGTGAAGAAGTATT
TCGGTATGTAAAGCTCTATCAGCAGGGAAGATAATGACAGTACCTGACCAAGAAGCCCCGGCTAACTACGTGCCAGCAGC
CGCGGTAATACGTAGGGGGCAAGCGTTATCCGGATTTACTGGGTGTAAAGGGAGCGTAGACGGAATGTCAAGTCTGAAGT
GAAATCCCCGGGCTTAACCCGGGAACTGCTTTGGAAACTGGTATTCTTGAGTGTCGGAGAGGTAAGCGGAATTCCTGGTG
TAGTAGTGAAATGCGTAGATATCAGGAAGAACACCGGAGGCGAAGGCGGCTTACTGGACGATAACTGACGTTGAGGCTCG
AAAGCGTGGGGAGCAAACAGGATTAGATACCCTTGTAGTCC
>t0040271_g-Y-6;size=7;
CCTACGGGAGGCTGCAGTGAGGAATATTGGTCAATGGTCGAGAGACTGAACCAGCCAAGTAGCGTGCAGGATGACGGCCC
TATGGGTTGTAAACTGCTTTTATGCGGGGATAAAGTGACGTACGTGTACGTTTTTGTAGGTACCGCATGAATAAGGACCG
GCTAATTCCGTGCCAGCAGCCGCGGTAATACGGAAGGTCCGGGCGTTATCCGGATTTATTGGGTTTAAAGGGAGCGCAGG
CGGAGGCTTAAGCGTGACGTGAAATGTAGCCGCTCAACGGCTGAGTTGCGTCGCGAACTGGGTTTCTTGAGTGAGTGCGA
CGTCAGCGGAATTCGTGGTGTAGCGGTGAAATGCTTAGATATCACGAAGAACCCCGATTGCGAAGGCAGCTGACGAGCCC
TTTACTGACGCTAAAGCTCGAAGGTGCGGGTATCGAACAGGATTAGATACCCTAGTAGTCC
>t0001464_g-Y-6;size=7;
CCTACGGGAGGCTGCAGTGGGGAATATTGGGCAATGGGGGCAACCCTGACCCAGCAACGCCGCGTGGAGGAAGAAGGCTT
TCGGGTTGTAAACTCCTTTGACGAGGGACGATGATGACGGTACCTCGAAAACAAGCCACGGCTAACTACGTGCCAGCAGC
CGCGGTAATACGTAGGTGGCAAGCGTTGTCCGGATTTACTGGGTGTAAAGGGCGCGTAGGCGGGCAGGCAAGTCAGATGT
GAAATCTCCGGGCTCAACCCGGAAATTGCATTTGAAACTGCAGGTCTTGAGTATCGGAGAGGCAAGCGGAATTCCTAGTG
TAGCGGTGAAATGCGTAGATATTAGGAGGAACACCAGTGGCGAAGGCGGCTTGCTGGACGACAACTGACGCTGAGGCGCG
AAAGCGTGGGGAGCAAACAGGATTAGATACCCTAGTAGTCC
>t0012857_g-Y-6;size=7;
CCTACGGGTGGCAGCAGTAGGGAATATTGGGCAATGGAGGCAACTCTGACCCAGCCATGCCGCGTGAAGGAAGACGGCCC
TATGGGTTGTAAACTTCTTTTGCCGCAGAGTAAACCCGGTCACGTGTGGCCGGCTGAGAGTATGCGGCGAATAAGTATCG
GCTAACTCCGTGCCAGCAGCCGCGGTAATACGGAGGATACGAGCGTTATCCGGATTTATTGGGTTTAAAGGGTGCGCAGG
CGGACCGTTAAGTCAGGGGTGAAAAGTTCGGGCTCAACCTGAATCGTGCCTTTGATACTGGCGGACTAGAGTGCGATAGG
CGTGGCCGGAATGTGGTGTGTAGCGGTGAAATGCTTAGATATGCCACAGAACACCGATCGAGAAGTCAGGTCACGAGTTC
GCAACTGACGCTCATGCACGAAAGCGTGGGGATCAAACAGGATTAGATACCCTTGTAGTCC
>t0014873_g-Y-6;size=7;
CCTACGGGGGGCTGCAGTGGGGAATATTGGGCAATGGGGGCAACCCTGACCCAGCAACGCCGCGTGAAGGAAGAAGGCTT
TCGGGTTGTAAACTTCTTTTACCGAGGACGAAGAACGTGACGGTACTCGGAGAAAAAGCCACGGCTAACTACGTGCCAGC
AGCCGCGGTAATACGTAGGTGGCAAGCGTTGTCCGGAATTACTGGGTGTAAAGGGCGTGTAGGCGGAGCGGCAAGTCAGA
AGTGAAATCTCTGGGCTCAACCCGGAAACTGCTTTTGAAACTGTCGCCCTTGAGTATCGGAGAGGCAGGCGGAATTCCTA
GTGTAGCGGTGAAATGCGTAGATATTAGGAGGAACACCAGTGGCGAAGGCGGCCTGCTGGACGACAACTGACGCTGAGGC
GCGAAAGCGTGGGGAGCAAACAGGATTAGATACCCCAGTAGTCC
>t0038941_g-Y-6;size=7;
CCTACGGGAGGCTGCAGTGGGGAATATTGGGCAATGGGGGAAACCCTGACCCAGCAACGCCGCGTGAAGGAAGAAGGCTT
TCGGGTTGTAAACTTCTTTTACCAGGGACGAAGGACGTGACGGTACCTGGAGAAAAAGCCACGGCTAACTACGTGCCAGC
AGCCGCGGTAATACGTAGGTGGCAAGCGTTGTCCGGATTTACTGGGTGTAAAGGGCGTGTAGGCGGAGCAGCAAGTCAGA
AGTGAAATCTCCGGGCTTAACCCGGAAACTGCTTTTGAAACTGTTGCCCTTGAGTATCGGAGAGGCAGGCGGAATTCCTA
GTGTAGCGGTGAAATGCGTAGATATTAGGAGGAACACCAGTGGCGAAGGCGGCCTGCTGGACGACAACTGACGCTGAGGC
GCGAAAGCGTGGGGAGCAAACAGGATTAGATACCCGAGTAGTCC
>t0011077_g-Y-6;size=7;
CCTACGGGAGGCTGCAGTGAGGAATATTGGTCAATGGACGGAAGTCTGAACCAGCCAAGTAGCGTGCAGGATGACGGCCC
TATGGGTTGTAAACTGCTTTTTTAGGGGAATAAAGTTAGCCACGTGTGGTTATTTGCATGTACCCTACGAATAAGGACCG
GCTAATTCCGTGCCAGCAGCCGCGGTAATACGGAAGGTCCGGGCGTTATCCGGATTTATTGGGTTTAAAGGGAGCGCAGG
CCGTTTGGTAAGCGTGTTGTGAAATGTCCGGGCTCAACCTGGGCACTGCAGCGCGAACTGCCAGACTTGAGTGCACAGGA
AGCGGGCGGAATTCGTGGTGTAGCGGTGAAATGCTTAGATATCACGAAGAACTCCAATTGCGAAGGCAGCTCGCTGTAGT
GTTACTGACGCTAAAGCTCGAAAGTGCGGGTATCGAACAGGATTAGATACCCTTGTAGTCC
>t0019267_g-Y-6;size=7;
CCTACGGGAGGCTGCAGTGAGGAATATTGGTCAATGGACGGAAGTCTGAACCAGCCAAGTAGCGTGCAGGATGACGGCCC
TACGGGTTGTAAACTGCTTTTGTGCGGGAATAAAGAGGGGGACGTGTCCCCCGTTGCATGTACCGCACGAATAAGGACCG
GCTAATTCCGTGCCAGCAGCCGCGGTAATACGGAAGGTCCGGGCGTTATCCGGATTTATTGGGTTTAAAGGGAGCGTAGG
CCGGAGATTAAGCGTGACGTGAAATGTAGATGCTCAACATCTGCACTGCGTCGCGAACTGGTTTTCTTGAGTGCGCAGGA
AGTTGGCGGAATTCGTTGTGTAGCGGTGAAATGCTTAGATATGACGAAGAACTCCGATTGCGAAGGCAGCTGACTGTAGC
GTAACTGACGCTGAAGCTCGAAAGTGTGGGTATCGAACAGGATTAGATACCCTAGTAGTCC
>t0018923_g-Y-6;size=7;
CCTACGGGTGGCTGCAGTGGGGAATATTGGGCAATGGGCGCAAGCCTGACCCAGCAACGCCGCGTGAGGGAAGAAGGTCT
TCGGATTGTAAACCTCTGTCCTTGGTGACGAAGGAAGTGACGGTAGCCAAGGAGGAAGCCCCGGCTAACTACGTGCCAGC
AGCCGCGGTAATACGTAGGGGGCGAGCGTTGTCCGGAATTACTGGGCGTAAAGGGTGCGTAGGCGGTACTTTAAGTTGGA
TGTGAAATACCCGGGCTTAACTTGGGGGGTGCATCCAATACTGGAGAACTAGAGTGCAGGAGAGGGAAGCGGAATTCCTA
GTGTAGCGGTGAAATGCGTAGATATTAGGAGGAACACCAGTGGCGAAGGCGGCTTTCTGGACTGTAACTGACGCTGAGGC
ACGAAAGCGTGGGGAGCAAACAGGATTAGATACCCTAGTAGTCC
>t0022571_g-Y-6;size=7;
CCTACGGGGGGCTGCAGTGAGGAATATTGGTCAATGGACGGAAGTCTGAACCAGCCAAGTAGCGTGCAGGATGACGGCCC
TATGGGTTGTAAACTGCTTTTTTAGGGGAATAAAGTTAGCCACGTGTGGTTATTTGCATGTACCCTACGAATAAGGACCG
GCTAATTCCGTGCCAGCAGCCGCGGTAATACGGAAGGTCCGGGCGTTATCCGGATTTATTGGGTTTAAAGGGAGCGCAGG
CCGTTTGGTAAGCGTGTTGTGAAATGTCCGGGCTCAACCTGGGCACTGCAGCGCGAACTGCCAGACTTGAGTGCACAGGA
AGCGGGCGGAATTCGTGGTGTAGCGGTGAAATGCTTAGATATCACGAAGAACTCCAATTGCGAAGGCAGCTCGCTGTAGT
GTTACTGACGCTAAAGCTCGAAAGTGCGGGTATCGAACAGGATTAGATACCCCGGTAGTCC
>t0030289_g-Y-6;size=7;
CCTACGGGGGGCTGCAGTGAGGAATATTGGTCAATGGGCGAGAGCCTGAACCAGCCAAGTAGCGTGCAGGATGACGGCCC
TATGGGTTGTAAACTGCTTTTATACGGGGATAAAGTGAGCCACGTGTGGCTTTTTGTAGGTACCGTATGAATAAGGACCG
GCTAATTCCGTGCCAGCAGCCGCGGTAATACGGAAGGTCCGGGCGTTATCCGGATTTATTGGGTTTAAAGGGAGCGCAGG
CCGAAGGTTAAGCGTGACGTGAAATGTAGCCGCTCAACGGCTGAACTGCGTCGCGAACTGGCTTTCTTGAGTGAGTTCGA
TGTGGGCGGAATTCGTGGTGTAGCGGTGAAATGCTTAGATATCACGAAGAACTCCGATTGCGAAGGCAGCCCACAAGGCC
TTTACTGACGCTAAAGCTCGAAGGTGCGGGTATCGAACAGGATTAGATACCCTTGTAGTCC
>t0056413_g-Y-6;size=7;
CCTACGGGAGGCTGCAGTGAGGAATATTGGTCAATGGACGAAAGTCTGAACCAGCCAAGTAGCGTGCAGGATGACGGCCC
TATGGGTTGTAAACTGCTTTTATACAGGGATAAAGTCAGTTACGTGTAACTGTTTGTAGGTACTGTATGAATAAGGACCG
GCTAATTCCGTGCCAGCAGCCGCGGTAATACGGAAGGTCCAGGCGTTATCCGGATTTATTGGGTTTAAAGGGAGCGCAGG
CTGATGATTAAGCGTGACGTGAAATGTAGCCGCTCAACGGCTGAACTGCGTCGCGAACTGGTTATCTTGAGTGAGTTCGA
TGTTGGCGGAATTCGTGGTGTAGCGGTGAAATGCTTAGATATCACGAAGAACTCCGATTGCGAAGGCAGCCAACAAGGCC
TTTACTGACGCTAAAGCTCGAAGGTGCGGGTATCGAACAGGATTAGATACCCTAGTAGTCC
>t0032116_g-Y-6;size=7;
CCTACGGGAGGCAGCAGTGGGGAATATTGGGCAATGGGGGAAACCCTGACCCAGCAACGCCGCGTGAAGGAAGAAGGCTT
TCGGGTTGTAAACTTCTTTTACCAGGGACGAAGGACGTGACGGTACCTGGAGAAAAAGCCACGGCTAACTACGTGCCAGC
AGCCGCGGTAATACGTAGGTGGCAAGCGTTGTCCGGATTTACTGGGTGTAAAGGGCGTGTAGGCGGAGCAGCAAGTCAGA
AGTGAAATCTCCGGGCTTAACCCGGAAACTGCTTTTGAAACTGTTGCCCTTGAGTATCGGAGAGGCAGGCGGAATTCCTA
GTGTAGCGGTGAAATGCGTAGATATTAGGAGGAACACCAGTGGCGAAGGCGGCCTGCTGGACGACAACTGACGCTGAGGC
GCGAAAGCGTGGGGAGCAAACAGGATTAGATACCCTGGTAGTCC
>t0026745_g-Y-6;size=7;
CCTACGGGTGGCTGCAGTGGGGGATATTGCACAATGGAGGAAACTCTGATGCAGCGACGCCGCGTGAGTGAAGAAGTATT
TCGGTATGTAAAGCTCTATCAGCAGGGAAGAAAGACTCGTAAGAGAGATGACGGTACCTGAGTAAGAAGCCCCGGCTAAC
TACGTGCCAGCAGCCGCGGTAATACGTAGGGGGCAAGCGTTATCCGGATTTACTGGGTGTAAAGGGAGCGCAGACGGTCA
AGCAAGTCTGAAGTGAAACCCCATGGCTCAACCGTGGGCTTGCTTTGGAAACTGTTTGACTAGAGTACTGGAGAGGTAAG
CGGAATTCCTAGTGTAGCGGTGAAATGCGTAGATATTAGGAGGAACATCGGTGGCGAAGGCGGCTTACTGGACAGCAACT
GACGTTGAGGCTCGAAGGCGTGGGGAGCAAACAGGATTAGATACCCTAGTAGTCC
>t0026652_g-Y-6;size=7;
CCTACGGGAGGCAGCAGTGGGGGATATTGCACAATGGAGGAAACTCTGATGCAGCGACGCCGCGTGAGTGAAGAAGTATT
TCGGTATGTAAAGCTCTATCAGCAGGGAAGATAATGACAGTACCTGACCAAGAAGCCCCGGCTAACTACGTGCCAGCAGC
CGCGGTAATACGTAGGGGGCAAGCGTTATCCGGATTTACTGGGTGTAAAGGGAGCGTAGACGGAATGTCAAGTCTGAAGT
GAAATCCCCGGGCTTAACCCGGGAACTGCTTTGGAAACTGGTATTCTTGAGTGTCGGAGAGGTAAGCGGAATTCCTGGTG
TAGTAGTGAAATGCGTAGATATCAGGAAGAACACCGGAGGCGAAGGCGGCTTACTGGACGATAACTGACGTTGAGGCTCG
AAAGCGTGGGGAGCAAACAGGATTAGATACCCTTGTAGTCC
>t0029721_g-Y-6;size=7;
CCTACGGGTGGCAGCAGTGGGGAATATTGCACAATGGGCGAAAGCCTGATGCAGCGACGCCGCGTGAGCGAAGAAGTATT
TCGGTATGTAAAGCTCTATCAGCAGGGAAGATAATGACGGTACCTGACTAAGAAGCACCGGCTAAATACGTGCCAGCAGC
CGCGGTAATACGTATGGTGCAAGCGTTATCCGGATTTACTGGGTGTAAAGGGAGCGTAGGCGGTTTTACAAGTCTGATGT
GAAAGCCCGGGGCTCAACTCCGGTATTGCATTGGAAACTGTAGAACTAGAGTGTCGGAGGGGTAAGTGGAATTCCTAGTG
TAGCGGTGAAATGCGTAGATATTAGGAGGAACACCAGTGGCGAAGGCGGCTTACTGGACGATTACTGACGCTGAGGCTCG
AAAGCGTGGGGAGCAAACAGGATTAGATACCCGAGTAGTCC
>t0003375_g-Y-6;size=7;
CCTACGGGTGGCTGCAGTGAGGAATATTGGTCAATGGGCGAGAGCCTGAACCAGCCAAGTAGCGTGCAGGATGACGGCCC
TATGGGTTGTAAACTGCTTTTATGCGGGGATAAAGTGGGCTACGCGTAGCCCTTTGCAGGTACCGCATGAATAAGGACCG
GCTAATTCCGTGCCAGCAGCCGCGGTAATACGGAAGGTCCGGGCGTTATCCGGATTTATTGGGTTTAAAGGGAGCGCAGG
CTGATGATTAAGCGTGACGTGAAATGTAGCCGCTCAACGGCTGAACTGCGTCGCGAACTGGTTATCTTGAGTGAGTTCGA
TGTGGGCGGAATTCGTGGTGTAGCGGTGAAATGCTTAGATATCACGAAGAACTCCGATTGCGAAGGCAGCCCACAAGGCC
TTTACTGACGCTAAAGCTCGAAGGTGCGGGTATCGAACAGGATTAGATACCCCAGTAGTCC
>t0014105_g-Y-6;size=7;
CCTACGGGGGGCTGCAGTGGGGAATATTGGGCAATGGGGGAAACCCTGACCCAGCAACGCCGCGTGAAGGAAGAAGGCTT
TCGGGTTGTAAACTTCTTTTACCAGGGACGAAGGACGTGACGGTACCTGGAGAAAAAGCCACGGCTAACTACGTGCCAGC
AGCCGCGGTAATACGTAGGTGGCAAGCGTTGTCCGGATTTACTGGGTGTAAAGGGCGTGTAGGCGGAGCAGCAAGTCAGA
AGTGAAATCTCCGGGCTTAACCCGGAAACTGCTTTTGAAACTGTTGCCCTTGAGTATCGGAGAGGCAGGCGGAATTCCTA
GTGTAGCGGTGAAATGCGTAGATATTAGGAGGAACACCAGTGGCGAAGGCGGCCTGCTGGACGACAACTGACGCTGAGGC
GCGAAAGCGTGGGGAGCAAACAGGATTAGATACCCGAGTAGTCC
>t0015768_g-Y-6;size=7;
CCTACGGGCGGCTGCAGTGAGGAATATTGGTCAATGGGCGAGAGCCTGAACCAGCCAAGTAGCGTGCAGGATGACGGCCC
TATGGGTTGTAAACTGCTTTTATGCGGGGATAAAGTGGGCTACGTGTAGCCCTTTGCAGGTACCGCATGAATAAGGACCG
GCTAATTCCGTGCCAGCAGCCGCGGTAATACGGAAGGTCCGGGCGTTATCCGGATTTATTGGGTTTAAAGGGAGCGCAGG
CTGATGATTAAGCGTGACGTGAAATGTAGCCGCTCAACGGCTGAACTGCGTCGCGAACTGGTTATCTTGAGTGAGTTCGA
TGTGGGCGGAATTCGTGGTGTAGCGGTGAAATGCTTAGATATCACGAAGAACTCCGATTGCGAAGGCAGCCCACAAGGCC
TTTACTGACGCTAAAGCTCGAAGGTGCGGGTATCGAACAGGATTAGATACCCTAGTAGTCC
>t0013652_g-Y-6;size=7;
CCTACGGGTGGCTGCAGTGGGGAATATTGCACAATGGAGGAAACTCTGATGCAGCGACGCCGCGTGAGCGAAGAAGTATT
TCGGTATGTAAAGCTCTATCAGCAGGGAAGATAATGACGGTACCTGACTAAGAAGCTCCGGCTAAATACGTGCCAGCAGC
CGCGGTAATACGTATGGAGCAAGCGTTATCCGGATTTACTGGGTGTAAAGGGAGTGTAGGTGGCAAAGCAAGTCAGTAGT
GAAAATCCGGGGCTCAACCTCGGAACTGCTATTGAAACTGTTTAGCTAGAGTGCAGGAGAGGTAAGTGGAATTCCTAGTG
TAGCGGTGAAATGCGTAGATATTAGGAGGAACACCAGTGGCGAAGGCGGCTTACTGGACTGTAACTGACACTGAGGCTCG
AAAGCGTGGGGAGCAAACAGGATTAGATACCCCAGTAGTCC
>t0024393_g-Y-6;size=7;
CCTACGGGGGGCTGCAGTGAGGAATATTGGTCAATGGGCGAGAGCCTGAACCAGCCAAGTCGCGTGAAGGATGAAGGTTC
TATGGATTGTAAACTTCTTTTGTCCGAGGGTAAAAAAGGCCACGTGTGGCTTCTTGCAAGTATCGGACGAATAAGCATCG
GCTAACTCCGTGCCAGCAGCCGCGGTAATACGGAGGATGCGAGCGTTATCCGGATTTATTGGGTTTAAAGGGTGCGTAGG
TGGTTTGTTAAGTTTGTGGTGAAAGCGTGCGGCTCAACCGTACCAAGCCATGAAAACTGGCGAACTTGAGTGCAAACGAG
GTAGGCGGAATGTGATGTGTAGCGGTGAAATGCTTAGATATGTCACAGAACCCCGATTGCGAAGGCAGCTTACCAGCATG
CAACTGACACTGAGGCACGAAAGCGTGGGTATCAAACAGGATTAGATACCCTAGTAGTCC
>t0024023_g-Y-6;size=7;
CCTACGGGGGGCAGCAGTGAGGAATATTGGTCAATGGACGGAAGTCTGAACCAGCCAAGTAGCGTGCAGGATGACGGCCC
TATGGGTTGTAAACTGCTTTTTTAGGGGAATAAAGTTAGCCACGTGTGGTTATTTGCATGTACCCTACGAATAAGGACCG
GCTAATTCCGTGCCAGCAGCCGCGGTAATACGGAAGGTCCGGGCGTTATCCGGATTTATTGGGTTTAAAGGGAGCGCAGG
CCGTTTGGTAAGCGTGTTGTGAAATGTCCGGGCTCAACCTGGGCACTGCAGCGCGAACTGCCAGACTTGAGTGCACAGGA
AGCGGGCGGAATTCGTGGTGTAGCGGTGAAATGCTTAGATATCACGAAGAACTCCAATTGCGAAGGCAGCTCGCTGTAGT
GTTACTGACGCTAAAGCTCGAAAGTGCGGGTATCGAACAGGATTAGATACCCTAGTAGTCC
>t0030043_g-Y-6;size=7;
CCTACGGGGGGCTGCAGTGGGGAATATTGCACAATGGGGGGAACCCTGATGCAGCAACGCCGCGTGAGTGAAGAAGTATT
TCGGTATGTAAAGCTCTATCGATAGGGAATAAGATGAAGGTACCTAAGTAAGAAGCCCCGGCTAACTACGTGCCAGCAGC
CGCGGTAATACGTAGGGGGCAAGCGTTATCCGGATTTACTGGGTGTAAAGGGAGCGTAGACGGGTAGGCAAGTTTGAAGT
GAAAACCCAAGGCTTAACCATGGAATTGCTTTGAAAACTGTTTATCTAGAGTACTGGAGAGGTAAGTGGAATTCCTAGTG
TAGTAGTGAAATGCGTAGATATTAGGAAGAACACCGGAGGCGAAGGCGGCTTACTGGACAGAGACTGACGTTGAGGCTCG
AAAGCGTGGGGAGCAAACAGGATTAGATACCCGAGTAGTCC
>t0014591_g-Y-6;size=7;
CCTACGGGGGGCTGCAGTGAGGAATATTGGACAATGGCCGGAAGGCTGATCCAGCCATGCCGCGTGCGGGAAGACGGCCC
TATGGGTTGTAAACCGCTTTTGCGGGGGAGCAATAAGAGTCACGTGTGGCTCGATGAGAGTACCCTGCGAATAAGCATCG
GCTAACTCCGTGCCAGCAGCCGCGGTAATACGGAGGATGCAAGCGTTATCCGGATTTATTGGGTTTAAAGGGTGCGCAGG
CGGCTTGTTAAGCGGGAGGTGAAATGCCGGCGCTCAACGTCGGAAGTGCCTCCCGAACTGGTGAGCTTGAATGACTCTGC
CGTGGGAGGAATGTGTAGTGTAGCGGTGAAATGCTTAGAGATTACACAGAACACCGATTGCGAAGGCATCTCACGAAGGG
TTGATTGACGCTGAGGCACGAAAGCGTGGGGATCAAACAGGATTAGATACCCCAGTAGTCC
>t0013725_g-Y-6;size=7;
CCTACGGGGGGCTGCAGTGGGGAATCTTCCGCAATGGGCGAAAGCCTGACGGAGCAACGCCGCGTGAGTGAAGAAGGGTT
TCGGCTCGTAAAGCTCTGTTGACGGGGACGAATGTGCGAAATGCGAATAGTTTTTCGCAATGACGGTACCCGTCGAGGAA
GCCACGGCTAACTACGTGCCAGCAGCCGCGGTAATACGTAGGTGGCGAGCGTTGTCCGGAATTATTGGGCGTAAAGGGAG
CGCAGGCGGGAAGGCAAGTCAGTCTTAAAAGTGCGGGGCTCAACCCCGTGATGGGATTGAAACTGTCTTTCTTGAGTGCA
GGAGAGGAAAGCGGAATTCCTAGTGTAGCGGTGAAATGCGTAGATATTAGGAGGAACACCAGTGGCGAAGGCGGCTTTCT
GGACTGTAACTGACGCTGAGGCTCGAAAGCGTGGGGAGCGAACAGGATTAGATACCCGTGTAGTCC
>t0021043_g-Y-6;size=7;
CCTACGGGTGGCTGCAGTGAGGAATATTGGTCAATGGGCGAGAGCCTGAACCAGCCAAGTAGCGTGCAGGATGACGGCCC
TATGGGTTGTAAACTGCTTTTATACAGGGATAAAGTGCACCACGTGTGGTGTTTTGTAGGTACTGTATGAATAAGGACCG
GCTAATTCCGTGCCAGCAGCCGCGGTAATACGGAAGGTCCGGGCGTTATCCGGATTTATTGGGTTTAAAGGGAGCGCAGG
CCGATGGTTAAGCGTGACGTGAAATGTAGCCGCTCAACGGCTGAACTGCGTCGCGAACTGGCTATCTTGAGTGAGTTCGA
TGTTGGCGGAATTCGTGGTGTAGCGGTGAAATGCTTAGATATCACGAAGAACTCCGATTGCGAAGGCAGCCAACAAGGCC
TTTACTGACGCTAAAGCTCGAAGGTGCGGGTATCGAACAGGATTAGATACCCCGGTAGTCC
>t0020227_g-Y-6;size=7;
CCTACGGGAGGCTGCAGTGAGGAATATTGGTCAATGGGCGAGAGCCTGAACCAGCCAAGTAGCGTGCAGGACGACGGCCC
TATGGGTTGTAAACTGCTTTTATACAGGGATAAAGTCGGGGACGCGTTCCCCGTTTGCAGGTACTGTATGAATAAGGACC
GGCTAATTCCGTGCCAGCAGCCGCGGTAATACGGAAGGTCCGAGCGTTATCCGGATTTATTGGGTTTAAAGGGAGCGCAG
GCCGATTATTAAGCGTGACGTGAAATGTAGATGCTCAACATCTGAACTGCGTCGCGAACTGGTAGTCTTGAGTGAGTTCG
ATGTGGGCGGAATTCGTGGTGTAGCGGTGAAATGCTTAGATATCACGAAGAACTCCGATTGCGAAGGCAGCCCACAAGGC
CTTTACTGACGCTAAAGCTCGAAGGTGCGGGTATCGAACAGGATTAGATACCCTGGTAGTCC
>t0009295_g-Y-6;size=7;
CCTACGGGGGGCAGCAGTGGGGAATATTGGGCAATGGGGGAAACCCTGACCCAGCAACGCCGCGTGAAGGAAGAAGGCTT
TCGGGTTGTAAACTTCTTTTACCAGGGACGAAGGACGTGACGGTACCTGGAGAAAAAGCCACGGCTAACTACGTGCCAGC
AGCCGCGGTAATACGTAGGTGGCAAGCGTTGTCCGGATTTACTGGGTGTAAAGGGCGTGTAGGCGGAGCGGCAAGTCAGA
AGTGAAATCTCCGGGCTTAACCCGGAAACTGCTTTTGAAACTGTCGCCCTTGAGTATCGGAGAGGCAGGCGGAATTCCTA
GTGTAGCGGTGAAATGCGTAGATATTAGGAGGAACACCAGTGGCGAAGGCGGCCTGCTGGACGACAACTGACGCTGAGGC
GCGAAAGCGTGGGGAGCAAACAGGATTAGATACCCCTGTAGTCC
>t0016396_g-Y-6;size=7;
CCTACGGGGGGCTGCAGTGGGGAATATTGGGCAATGGGGGAAACCCTGACCCAGCAACGCCGCGTGAAGGAAGAAGGCTT
TCGGGTTGTAAACTTCTTTTACCAGGGACGAAGGACGTGACGGTACCTGGAGAAAAAGCCACGGCTAACTACGTGCCAGC
AGCCGCGGTAATACGTAGGTGGCAAGCGTTGTCCGGATTTACTGGGTGTAAAGGGCGTGTAGGCGGAGCGGCAAGTCAGA
AGTGAAATCTCCGGGCTTAACCCGGAAACTGCTTTTGAAACTGTCGCCCTTGAGTATCGGAGAGGCAGGCGGAATTCCTA
GTGTAGCGGTGAAATGCGTAGATATTAGGAGGAACACCAGTGGCGAAGGCGGCCTGCTGGACGACAACTGACGCTGAGGC
GCGAAAGCGTGGGGAGCAAACAGGATTAGATACCCCTGTAGTCC
>t0017860_g-Y-6;size=7;
CCTACGGGAGGCTGCAGTGGGGGATATTGCACAATGGAGGAAACTCTGATGCAGCGACGCCGCGTGAGTGAAGAAGTATT
TCGGTATGTAAAGCTCTATCAGCAGGGAAGAAAGACTCGTAAGAGAGATGACGGTACCTGAGTAAGAAGCCCCGGCTAAC
TACGTGCCAGCAGCCGCGGTAATACGTAGGGGGCAAGCGTTATCCGGATTTACTGGGTGTAAAGGGAGCGCAGACGGTCA
AGCAAGTCTGAAGTGAAACCCCACGGCTCAACCGTGGGCTTGCTTTGGAAACTGTTTGACTAGAGTACTGGAGAGGTAAG
CGGAATTCCTAGTGTAGCGGTGAAATGCGTAGATATTAGGAGGAACATCGGTGGCGAAGGCGGCTTACTGGACAGCAACT
GACGTTGAGGCTCGAAGGCGTGGGGAGCAAACAGGATTAGATACCCTAGTAGTCC
>t0001034_g-Y-6;size=7;
CCTACGGGGGGCTGCAGTGAGGAATATTGGTCAATGGGCGAGAGCCTGAACCAGCCAAGTAGCGTGCAGGATGACGGCCC
TATGGGTTGTAAACTGCTTTTATACAGGGATAAAGTGCACCACGTGTGGTGTTTTGTAGGTACTGTATGAATAAGGACCG
GCTAATTCCGTGCCAGCAGCCGCGGTAATACGGAAGGTCCGGGCGTTATCCGGATTTATTGGGTTTAAAGGGAGCGCAGG
CCGATGGTTAAGCGTGACGTGAAATGTAGCCGCTCAACGGCTGAACTGCGTCGCGAACTGGCTATCTTGAGTGAGTTCGA
TGTTGGCGGAATTCGTGGTGTAGCGGTGAAATGCTTAGATATCACGAAGAACTCCGATTGCGAAGGCAGCCAACAAGGCC
TTTACTGACGCTAAAGCTCGAAGGTGCGGGTATCGAACAGGATTAGATACCCGAGTAGTCC
>t0034582_g-Y-6;size=7;
CCTACGGGAGGCAGCAGTGGGGAATATTGCACAATGGGCGAAAGCCTGATGCAGCGACGCCGCGTGAGCGAAGAAGTATT
TCGGTATGTAAAGCTCTATCAGCAGGGAAGATAATGACGGTACCTGACTAAGAAGCACCGGCTAAATACGTGCCAGCAGC
CGCGGTAATACGTATGGTGCAAGCGTTATCCGGATTTACTGGGTGTAAAGGGAGCGTAGGCGGTTTTACAAGTCTGATGT
GAAAGCCCGCAGCTCAACTGCGGTATTGCATTGGAAACTGTAGAACTAGAGTGTCGGAGGGGTAAGTGGAATTCCTAGTG
TAGCGGTGAAATGCGTAGATATTAGGAGGAACACCAGTGGCGAAGGCGGCTTACTGGACGATTACTGACGCTGAGGCTCG
AAAGCGTGGGGAGCAAACAGGATTAGATACCCTGGTAGTCC
>t0008484_g-Y-6;size=7;
CCTACGGGCGGCTGCAGTGGGGAATATTGGGCAATGGGGGAAACCCTGACCCAGCAACGCCGCGTGAAGGAAGAAGGCTT
TCGGGTTGTAAACTTCTTTTACCAGGGACGAAGGACGTGACGGTACCTGGAGAAAAAGCCACGGCTAACTACGTGCCAGC
AGCCGCGGTAATACGTAGGTGGCAAGCGTTGTCCGGATTTACTGGGTGTAAAGGGCGTGTAGGCGGAGCAGCAAGTCAGA
AGTGAAATCTCCGGGCTTAACCCGGAAACTGCTTTTGAAACTGTTGCCCTTGAGTATCGGAGAGGCAGGCGGAATTCCTA
GTGTAGCGGTGAAATGCGTAGATATTAGGAGGAACACCAGTGGCGAAGGCGGCCTGCTGGACGACAACTGACGCTGAGGC
GCGAAAGCGTGGGGAGCAAACAGGATTAGATACCCTAGTAGTCC
>t0005457_g-Y-6;size=7;
CCTACGGGCGGCTGCAGTGGGGAATCTTCCGCAATGGGCGAAAGCCTGACGGAGCAACGCCGCGTGAGTGAAGAAGGGTT
TCGGCTCGTAAAGCTCTGTTGACGGGGACGAATGTGCAAGATGCGAATAGTTTCTTGCAATGACGGTACCCGTCGAGGAA
GCCACGGCTAACTACGTGCCAGCAGCCGCGGTAATACGTAGGTGGCGAGCGTTGTCCGGAATTATTGGGCGTAAAGGGAG
CGCAGGCGGGAAGGCAAGTCAGTCTTAAAAGTGCGGGGCTCAACCCCGTGATGGGATTGAAACTGTCTTTCTTGAGTGCA
GGAGAGGAAAGCGGAATTCCTAGTGTAGCGGTGAAATGCGTAGATATTAGGAGGAACACCAGTGGCGAAGGCGGCTTTCT
GGACTGTAACTGACGCTGAGGCTCGAAAGCGTGGGGAGCGAACAGGATTAGATACCCTAGTAGTCC
>t0001938_g-Y-6;size=7;
CCTACGGGAGGCTGCAGTGAGGAATATTGGTCAATGGTCGGGAGACTGAACCAGCCAAGTCGCGTGCGGGACGAAGGCCC
TCCGGGTCGTAAACCGCTTTAGCCGGGGAGTAACGTGGGGGTCGTGACCCTCAGTGAGAGTACCCGGAGAATAAGCATCG
GCTAACTCCGTGCCAGCAGCCGCGGTAATACGGAGGATGCGAGCGTTATCCGGATTTATTGGGTTTAAAGGGTGCGCAGG
CGGCGCGTCAAGTCAGCGGTCAAACTGCGGGGCTCAACCCCGTATCGCCGTTGAAACTGGCGAGCTCGAGTGCGTGGGAG
GATGGCGGAATGCGCGGTGTAGCGGTGAAATGCATAGATATCGCGCAGAACGCCGATTGCGAAGGCAGCTGTCCATCACG
CCACTGACGCTCATGCACGAAAGCGTGGGTATCGAACAGGATTAGATACCCCAGTAGTCC
>t0028956_g-Y-6;size=7;
CCTACGGGGGGCTGCAGTGAGGAATATTGGACAATGGCCGGAAGGCTGATCCAGCCATGCCGCGTGCGGGATGACGGCCC
TATGGGTTGTAAACCGCTTTTGCGGGGGAGCAATAAGTGTCACGTGTGACACGATGAGAGTACCCTGCGAATAAGCATCG
GCTAACTCCGTGCCAGCAGCCGCGGTAATACGGAGGATGCAAGCGTTATCCGGATTTATTGGGTTTAAAGGGTGCGCAGG
CGGCTTGTTAAGCGGGAGGTGAAATGCCGGCGCTCAACGTCGGAAGTGCCTCCCGAACTGGTGAGCTGGAATGACTCTGC
CGTGGGAGGAATGTGTAGTGTAGCGGTGAAATGCTTAGAGATTACACAGAACACCGATTGCGAAGGCATCTCACGAAGGG
TTGATTGACGCTGAGGCACGAAAGCGTGGGGATCAAACAGGATTAGATACCCCAGTAGTCC
>t0026324_g-Y-6;size=7;
CCTACGGGAGGCTGCAGTGGGGAATTTTCCGCAATGGGCGAAAGCCTGACGGAGCAATGCCGCGTGGAGGTAGAAGGCCC
ACGGGTCGTGAACTTCTTTTCCCGGAGAAGAAGCAATGACGGTATCTGGGGAATAAGCATCGGCTAACTCTGTGCCAGCA
GCCGCGGTAAGACAGAGGATGCAAGCGTTATCCGGAATGATTGGGCGTAAAGCGTCTGTAGGTGGCTTTTTAAGTCCGCC
GTCAAATCCCAGGGCTCAACCCTGGACAGGCGGTGGAAACTACCAAGCTGGAGTACGGTAGGGGCAGAGGGAATTTCCGG
TGGAGCGGTGAAATGCGTAGAGATCGGAAAGAACACCAACGGCGAAAGCACTCTGCTGGGCCGACACTGACACTGAGAGA
CGAAAGCTAGGGGAGCGAATGGGATTAGATACCCTAGTAGTCC
>t0001365_g-Y-6;size=7;
CCTACGGGGGGCTGCAGTGAGGAATATTGGTCAATGGGCGAGAGCCTGAACCAGCCAAGTAGCGTGCAGGACGACGGCCC
TATGGGTTGTAAACTGCTTTTATACAGGGATAAAGTCGGGGACGCGTTCCCCGTTTGCAGGTACTGTATGAATAAGGACC
GGCTAATTCCGTGCCAGCAGCCGCGGTAATACGGAAGGTCCGGGCGTTATCCGGATTTATTGGGTTTAAAGGGAGCGCAG
GCCGATTATTAAGCGTGACGTGAAATGTAGATGCTCAACATCTGAACTGCGTCGCGAACTGGTAGTCTTGAGTGAGTTCG
ATGTGGGCGGAATTCGTGGTGTAGCGGTGAAATGCTTAGATATCACGAAGAACTCCGATTGCGAAGGCAGCCCACAAGGC
CTTTACTGACGCTAAAGCTCGAAGGTGCGGGTATCGAACAGGATTAGATACCCTGGTAGTCC
>t0000938_g-Y-6;size=7;
CCTACGGGGGGCTGCAGTGAGGAATATTGGTCAATGGGCGAGAGCCTGAACCAGCCAAGTAGCGTGCAGGATGACGGCCC
TATGGGTTGTAAACTGCTTTTATACGGGGATAAAGTGAGGGACGTGTCCCTTTTTGTAGGTACCGTATGAATAAGGACCG
GCTAATTCCGTGCCAGCAGCCGCGGTAATACGGAAGGTCCGGGCGTTATCCGGATTTATTGGGTTTAAAGGGAGCGCAGG
CCGAAGGTTAAGCGTGACGTGAAATGTAGCCGCTCAACGGCTGAACTGCGTCGCGAACTGGCTTTCTTGAGTGAGTTCGA
TGTAGGCGGAATTCGTGGTGTAGCGGTGAAATGCTTAGATATCACGAAGAACTCCGATTGCGAAGGCAGCCTACAAGGCC
TTTACTGACGCTAAAGCTCGAAGGTGCGGGTATCGAACAGGATTAGATACCCTGGTAGTCC
>t0011983_g-Y-6;size=7;
CCTACGGGAGGCTGCAGTGGGGAATATTGCACAATGGGGGGAACCCTGATGCAGCAACGCCGCGTGAGTGAAGAAGTATT
TCGGTATGTAAAGCTCTATCGATAGGGAATAAGATGAAGGTACCTAAGTAAGAAGCCCCGGCTAACTACGTGCCAGCAGC
CGCGGTAATACGTAGGGGGCAAGCGTTATCCGGATTTACTGGGTGTAAAGGGAGCGTAGACGGGTAGGCAAGTTTGAAGT
GAAAACCCAAGGCTTAACCATGGAATTGCTTTGAAAACTGTTTATCTAGAGTACTGGAGAGGTAAGTGGAATTCCTAGTG
TAGTAGTGAAATGCGTAGATATTAGGAAGAACACCGGAGGCGAAGGCGGCTTACTGGACAGAGACTGACGTTGAGGCTCG
AAAGCGTGGGGAGCAAACAGGATTAGATACCCTAGTAGTCC
>t0019903_g-Y-6;size=7;
CCTACGGGTGGCTGCAGTGAGGAATATTGGTCAATGGGCGAGAGCCTGAACCAGCCAAGTAGCGTGCAGGACGACGGCCC
TATGGGTTGTAAACTGCTTTTATACAGGGATAAAGTCGGGGACGCGTTCCCCGTTTGCAGGTACTGTATGAATAAGGACC
GGCTAATTCCGTGCCAGCAGCCGCGGTAATACGGAAGGTCCGGGCGTTATCCGGATTTATTGGGTTTAAAGGGAGCGCAG
GCCGATTATTAAGCGTGACGTGAAATGTAGATGCTCAACATCTGAACTGCGTCGCGAACTGGTAGTCTTGAGTGAGTTCG
ATGTGGGCGGAATTCGTGGTGTAGCGGTGAAATGCTTAGATATCACGAAGAACTCCGATTGCGAAGGCAGCCCACAAGGC
CTTTACTGACGCTAAAGCTCGAAGGTGCGGGTATCGAACAGGATTAGATACCCTGGTAGTCC
>t0019399_g-Y-6;size=7;
CCTACGGGCGGCTGCAGTGGGGAATCTTCCGCAATGGGCGAAAGCCTGACGGAGCAACGCCGCGTGAGTGAAGAAGGGTT
TCGGCTCGTAAAGCTCTGTTGACGGGGACGAATGTGCGAAATGCGAATAGTTTTTCGCAATGACGGTACCCGTCGAGGAA
GCCACGGCTAACTACGTGCCAGCAGCCGCGGTAATACGTAGGTGGCGAGCGTTGTCCGGAATTATTGGGCGTAAAGGGAG
CGCAGGCGGGAAGGCAAGTCAGTCTTAAAAGTGCGGGGCTCAACCCCGTGATGGGATTGAAACTGTCTTTCTTGAGTGCA
GGAGAGGAAAGCGGAATTCCTAGTGTAGCGGTGAAATGCGTAGATATTAGGAGGAACACCAGTGGCGAAGGCGGCTTTCT
GGACTGTAACTGACGCTGAGGCTCGAAAGCGTGGGGAGCGAACAGGATTAGATACCCTAGTAGTCC
>t0028233_g-Y-6;size=7;
CCTACGGGGGGCTGCAGTGGGGAATATTGCACAATGGGGGGAACCCTGATGCAGCAACGCCGCGTGAGTGAAGAAGTATT
TCGGTATGTAAAGCTCTATCGATAGGGAATAAGATGAAGGTACCTAAGTAAGAAGCCCCGGCTAACTACGTGCCAGCAGC
CGCGGTAATACGTAGGGGGCAAGCGTTATCCGGATTTACTGGGTGTAAAGGGAGCGTAGACGGGTAGGCAAGTTTGAAGT
GAAAACCCAAGGCTTAACCATGGAATTGCTTTGAAAACTGTTTATCTAGAGTACTGGAGAGGTAAGTGGAATTCCTAGTG
TAGTAGTGAAATGCGTAGATATTAGGAAGAACACCGGAGGCGAAGGCGGCTTACTGGACAGAGACTGACGTTGAGGCTCG
AAAGCGTGGGGAGCAAACAGGATTAGATACCCGGGTAGTCC
>t0018374_g-Y-6;size=7;
CCTACGGGGGGCTGCAGTGGGGAATCTTCCGCAATGGGCGAAAGCCTGACGGAGCAACGCCGCGTGAGTGAAGAAGGTCT
TCGGATCGTAAAGCTCTGTCGAAGGGGACGAACGTGGGTTCTATCAACAACGGAACCTAATGACGGTACCTTTCAAGAAA
GCCACGGCTAACTACGTGCCAGCAGCCGCGGTAATACGTAGGTGGCGAGCGTTGTCCGGAATCATTGGGCGTAAAGGGAG
CGCAGGCGGGAAATCAAGTCCATCTTAAAAGTTCGGGGCTCAACCCCGTGATGGGATGGAAACTGGTTTTCTTGAGTGCA
GGAGAGGAAAGCGGAATTCCTAGTGTAGCGGTGAAATGCGTAGATATTAGGAGGAACACCAGTGGCGAAGGCGGCTTTCT
GGACTGTAACTGACGCTGAGGCTCGAAAGCGTGGGGAGCGAACAGGATTAGATACCCCAGTAGTCC
>t0015683_g-Y-6;size=7;
CCTACGGGAGGCTGCAGTAGGGAATATTGGGCAATGGAGGCAACTCTGACCCAGCCATGCCGCGTGAAGGAAGACGGCCC
TATGGGTTGTAAACTTCTTTTGCCGCAGAGTAAACCCGGTCACGTGTGGCCGGCTGAGAGTATGCGGCGAATAAGTATCG
GCTAACTCCGTGCCAGCAGCCGCGGTAATACGGAGGATACGAGCGTTATCCGGATTTATTGGGTTTAAAGGGTGCGCAGG
CGGACCGTTAAGTCAGGGGTGAAAAGTTCGGGCTCAACCTGAATCGTGCCTTTGATACTGGCGGACTAGAGTGCGATAGG
CGTGGCCGGAATGTGGTGTGTAGCGGTGAAATGCTTAGATATGCCACAGAACACCGATCGAGAAGTCAGGTCACGAGTTC
GCAACTGACGCTCATGCACGAAAGCGTGGGGATCAAACAGGATTAGATACCCCGGTAGTCC
>t0010832_g-Y-6;size=7;
CCTACGGGGGGCTGCAGTGGGGAATCTTCCGCAATGGGCGAAAGCCTGACGGAGCAACGCCGCGTGAGTGAAGAAGGGTT
TCGGCTCGTAAAGCTCTGTTGACGGGGACGAATGTACGGAATGCGAATAGTTTTCTGTAATGACGGTACCCGTCGAGGAA
GCCACGGCTAACTACGTGCCAGCAGCCGCGGTAATACGTAGGTGGCGAGCGTTGTCCGGAATTATTGGGCGTAAAGGGAG
CGCAGGCGGGAAGGCAAGTCAGTCTTAAAAGTGCGGGGCTCAACCCCGTGATGGGATTGAAACTGTCTTTCTTGAGTGCA
GGAGAGGAAAGCGGAATTCCTAGTGTAGCGGTGAAATGCGTAGATATTAGGAGGAACACCAGTGGCGAAGGCGGCTTTCT
GGACTGTAACTGACGCTGAGGCTCGAAAGCGTGGGGAGCGAACAGGATTAGATACCCTAGTAGTCC
>t0018476_g-Y-6;size=7;
CCTACGGGAGGCTGCAGTGGGGAATATTGGGCAATGGGCGAAAGCCTGACCCAGCAACGCCGCGTGAAGGAAGAAGGTCT
TCGGATTGTAAACTTCTTTTATGAGGGACGAAGGACGTGACGGTACCTCATGAATAAGCCACGGCTAACTACGTGCCAGC
AGCCGCGGTAATACGTAGGTGGCAAGCGTTATCCGGATTTACTGGGTGTAAAGGGCGCGTAGGCGGGGATGCAAGTCAGA
TGTGAAATCTATGGGCTTAACTCATAAACTGCATTTGAAACTGTATCTCTTGAGTGCTGGAGAGGTAGACGGAATTCCTT
GTGTAGCGGTGAAATGCGTAGATATAAGGAAGAACACCAGTGGCGAAGGCGGTCTACTGGACAGTAACTGACGCTGAGGC
GCGAAAGCGTGGGGAGCAAACAGGATTAGATACCCCAGTAGTCC
>t0010170_g-Y-6;size=7;
CCTACGGGAGGCTGCAGTGGGGGATATTGCACAATGGAGGAAACTCTGATGCAGCGACGCCGCGTGAGTGAAGAAGTATT
TCGGTATGTAAAGCTCTATCAGCAGGGAAGAAAGACTCGAAAGAGAGATGACGGTACCTGAGTAAGAAGCCCCGGCTAAC
TACGTGCCAGCAGCCGCGGTAATACGTAGGGGGCAAGCGTTATCCGGATTTACTGGGTGTAAAGGGAGCGCAGACGGTCA
AGCAAGTCTGAAGTGAAACCCCACGGCTCAACCGTGGGCTTGCTTTGGAAACTGTTTGACTAGAGTACTGGAGAGGTAAG
CGGAATTCCTAGTGTAGCGGTGAAATGCGTAGATATTAGGAGGAACATCGGTGGCGAAGGCGGCTTACTGGACAGCAACT
GACGTTGAGGCTCGAAGGCGTGGGGAGCAAACAGGATTAGATACCCCTGTAGTCC
>t0011625_g-Y-6;size=7;
CCTACGGGGGGCTGCAGTGAGGAATATTGGTCAATGGTCGAGAGACTGAACCAGCCAAGTAGCGTGCAGGATGACGGCCC
TATGGGTTGTAAACTGCTTTTATGCGGGGATAAAGTGAGGGACGTGTCCCTTTTTGTAGGTACCGCATGAATAAGGACCG
GCTAATTCCGTGCCAGCAGCCGCGGTAATACGGAAGGTCCGGGCGTTATCCGGATTTATTGGGTTTAAAGGGAGCGCAGG
CGGAGGCTTAAGCGTGACGTGAAATGTAGCCGCTCAACGGCTGAGTTGCGTCGCGAACTGGGTTTCTTGAGTGAGTGCGA
CGTCAGCGGAATTCGTGGTGTAGCGGTGAAATGCTTAGATATCACGAAGAACCCCGATTGCGAAGGCAGCTGACGAGCCC
TTTACTGACGCTAAAGCTCGAAGGTGCGGGTATCGAACAGGATTAGATACCCTAGTAGTCC
>t0000493_g-Y-6;size=7;
CCTACGGGGGGCTGCAGTGGGGAATCTTCCGCAATGGGCGCAAGCCTGACGGAGCAACGCCGCGTGAGTGAAGAAGGTTT
TCGGATCGTAAAGCTCTGTTGTCAGGGACGAGAGACTTGATCAGGAAATGGGTCAAGGAGGACGGTACCTGGCGAGAAAG
CCACGGCTAACTACGTGCCAGCAGCCGCGGTAATACGTAGGTGGCGAGCGTTGTCCGGAATTATTGGGCGTAAAGGGAGC
GCAGGTGGGATTGTAAGTCAGTCTTAAAAGTTCGGGGCTCAACCCCGTGATGGGATTGAAACTACAATTCTTGAGTGCAG
GAGAGGAAAGCGGAATTCCTAGTGTAGCGGTGAAATGCGTAGATATTAGGAGGAACACCAGTGGCGAAGGCGGCTTTCTG
GACTGTAACTGACACTGAGGCTCGAAAGCGTGGGGAGCGAACAGGATTAGATACCCTAGTAGTCC
>t0018884_g-Y-6;size=7;
CCTACGGGGGGCAGCAGTGGGGAATATTGCACAATGGGCGCAAGCCTGATGCAGCGACGCCGCGTGAGCGAAGAAGTATT
TCGGTATGTAAAGCTCTATCAGCAGGGAAGATAATGACGGTACCTGACTAAGAAGCACCGGCTAAATACGTGCCAGCAGC
CGCGGTAATACGTATGGTGCAAGCGTTATCCGGATTTACTGGGTGTAAAGGGAGCGTAGGCGGTTTTACAAGTCTGATGT
GAAAGCCCGGGGCTCAACTCCGGTATTGCATTGGAAACTGTAGAACTAGAGTGTCGGAGGGGTAAGTGGAATTCCTAGTG
TAGCGGTGAAATGCGTAGATATTAGGAGGAACACCAGTGGCGAAGGCGGCTTACTGGACGATTACTGACGCTGAGGCTCG
AAAGCGTGGGGAGCAAACAGGATTAGATACCCTGGTAGTCC
>t0007149_g-Y-6;size=7;
CCTACGGGTGGCTGCAGTAGGGAATATTGGGCAATGGAGGCAACTCTGACCCAGCCATGCCGCGTGAAGGAAGACGGCCC
TATGGGTTGTAAACTTCTTTTGCCGCAGAGTAAACCCGGTCACGTGTGGCCGGCTGAGAGTATGCGGCGAATAAGTATCG
GCTAACTCCGTGCCAGCAGCCGCGGTAATACGGAGGATACGAGCGTTATCCGGATTTATTGGGTTTAAAGGGTGCGCAGG
CGGACCGTTAAGTCAGGGGTGAAAAGTTCGGGCTCAACCTGAATCGTGCCTTTGATACTGGCGGACTAGAGTGCGATAGG
CGTGGCCGGAATGTGGTGTGTAGCGGTGAAATGCTTAGATATGCCACAGAACACCGATCGAGAAGTCAGGTCACGAGTTC
GCAACTGACGCTCATGCACGAAAGCGTGGGGATCAAACAGGATTAGATACCCCGGTAGTCC
>t0003615_g-Y-6;size=7;
CCTACGGGTGGCAGCAGTGGGGAATATTGCACAATGGGCGAAAGCCTGATGCAGCGACGCCGCGTGAGCGAAGAAGTATT
TCGGTATGTAAAGCTCTATCAGCAGGGAAGATAATGACGGTACCTGACTAAGAAGCACCGGCTAAATACGTGCCAGCAGC
CGCGGTAATACGTATGGTGCAAGCGTTATCCGGATTTACTGGGTGTAAAGGGAGCGTAGGCGGTTTTACAAGTCTGATGT
GAAAGCCCGGGGCTCAACTCCGGTATTGCATTGGAAACTGTAGAACTAGAGTGTCGGAGGGGTAAGTGGAATTCCTAGTG
TAGCGGTGAAATGCGTAGATATTAGGAGGAACACCAGTGGCGAAGGCGGCTTACTGGACGATTACTGACGCTGAGGCTCG
AAAGCGTGGGGAGCAAACAGGATTAGATACCCCAGTAGTCC
>t0031054_g-Y-6;size=7;
CCTACGGGCGGCAGCAGTGGGGGATATTGCACAATGGGCGAAAGCCTGATGCAGCGACGCCGCGTGAGTGAAGAAGTATT
TCGGTATGTAAAGCTCTATCAGCAGGGAAGAAAGACCTCGAAAGAGGGGATGACGGTACCTGAGTAAGAAGCCCCGGCTA
ACTACGTGCCAGCAGCCGCGGTAATACGTAGGGGGCAAGCGTTATCCGGATTTACTGGGTGTAAAGGGAGCGTAGACGGT
GTATCAAGTCTGAAGTGAAACCCCACGGCTCAACCGTGGGCTTGCTTTGGAAACTGGTAGACTAGAGTACTGGAGAGGTA
AGCGGAATTCCTGGTGTAGTAGTGAAATGCGTAGATATCAGGAAGAACATCAGTGGCGAAGGCGGCTTACTGGACAGCAA
CTGACGTTGAGGCTCGAAGGCGTGGGGAGCAAACAGGATTAGATACCCGAGTAGTCC
>t0001725_g-Y-6;size=7;
CCTACGGGGGGCAGCAGTGGGGAATATTGGGCAATGGGCGAAAGCCTGACCCAGCAACGCCGCGTGAGGGAAGAAGGTCT
TCGGATTGTAAACCTCTGTCCTTGGTGACGAAGGAAGTGACGGTAGCCAAGGAGGAAGCCCCGGCTAACTACGTGCCAGC
AGCCGCGGTAATACGTAGGGGGCGAGCGTTGTCCGGAATTACTGGGCGTAAAGGGTGCGTAGGCGGTACTTTAAGTTGGA
TGTGAAATACCCGGGCTTAACTTGGGGGGTGCATCCAATACTGGAGAACTAGAGTGCAGGAGAGGGAAGCGGAATTCCTA
GTGTAGCGGTGAAATGCGTAGATATTAGGAGGAACACCAGTGGCGAAGGCGGCTTTCTGGACTGTAACTGACGCTGAGGC
ACGAAAGCGTGGGGAGCAAACAGGATTAGATACCCGAGTAGTCC
>t0011477_g-Y-6;size=7;
CCTACGGGAGGCTGCAGTAGGGAATATTGGGCAATGGAGGCAACTCTGACCCAGCCATGCCGCGTGAAGGAAGACGGCCC
TATGGGTTGTAAACTTCTTTTGCCGCAGAGTAAACCCGGTCACGTGTGGCCGGCTGAGAGTATGCGGCGAATAAGTATCG
GCTAACTCCGTGCCAGCAGCCGCGGTAATACGGAGGATACGAGCGTTATCCGGATTTATTGGGTTTAAAGGGTGCGCAGG
CGGACCGTTAAGTCAGGGGTGAAAAGTTCGGGCTCAACCTGAATCGTGCCTTTGATACTGGCGGACTAGAGTGCGATAGG
CGTGGCCGGAATGTGGTGTGTAGCGGTGAAATGCTTAGATATGCCACAGAACACCGATCGAGAAGTCAGGTCACGAGTTC
GCAACTGACGCTCATGCACGAAAGCGTGGGGATCAAACAGGATTAGATACCCGTGTAGTCC
>t0000189_g-Y-6;size=7;
CCTACGGGGGGCTGCAGTGAGGAATATTGGTCAATGGGCGAGAGCCTGAACCAGCCAAGTAGCGTGCAGGATGACTGCCC
TATGGGTTGTAAACTGCTTTTATGCGGGAATAAAGTGCGGCACGTGTGCCGTTTTGTATGTACCGCATGAATAAGGACCG
GCTAATTCCGTGCCAGCAGCCGCGGTAATACGGAAGGTCCGGGCGTTATCCGGATTTATTGGGTTTAAAGGGAGCGCAGG
CTGG
>t0002567_g-Y-6;size=7;
CCTACGGGGGGCTGCAGTGGGGGATATTGCACAATGGAGGAAACTCTGATGCAGCGACGCCGCGTGAGTGAAGAAGTATT
TCGGTATGTAAAGCTCTATCAGCAGGGAAGATAATGACAGTACCTGACCAAGAAGCCCCGGCTAACTACGTGCCAGCAGC
CGCGGTAATACGTAGGGGGCAAGCGTTATCCGGATTTACTGGGTGTAAAGGGAGCGTAGACGGAATGTCAAGTCTGAAGT
GAAATCCCCGGGCTTAACCCGGGAACTGCTTTGGAAACTGGTATTCTTGAGTGTCGGAGAGGTAAGCGGAATTCCTGGTG
TAGTAGTGAAATGCGTAGATATCAGGAAGAACACCGGAGGCGAAGGCGGCTTACTGGACGATAACTGACGTTGAGGCTCG
AAAGCGTGGGGAGCAAACAGGATTAGATACCCTGGTAGTCC
>t0005703_g-Y-6;size=7;
CCTACGGGGGGCTGCAGTGAGGAATATTGGTCAATGGGCGAGAGCCTGAACCAGCCAAGTAGCGTGCAGGATGACGGCCC
TATGGGTTGTAAACTGCTTTTATACGGGGATAAAGTGAGGGACGTGTCCCTTTTTGTAGGTACCGTATGAATAAGGACCG
GCTAATTCCGTGCCAGCAGCCGCGGTAATACGGAAGGTCCGGGCGTTATCCGGATTTATTGGGTTTAAAGGGAGCGCAGG
CCGAAGGTTAAGCGTGACGTGAAATGTAGCCGCTCAACGGCTGAACTGCGTCGCGAACTGGCTTTCTTGAGTGAGTTCGA
TGTAGGCGGAATTCGTGGTGTAGCGGTGAAATGCTTAGATATCACGAAGAACTCCGATTGCGAAGGCAGCCTACAAGGCC
TTTACTGACGCTAAAGCTCGAAGGTGCGGGTATCGAACAGGATTAGATACCCCGGTAGTCC
>t0006991_g-Y-6;size=7;
CCTACGGGAGGCAGCAGTGGGGAATATTGGGCAATGGGGGAAACCCTGACCCAGCAACGCCGCGTGAAGGAAGAAGGCTT
TCGGGTTGTAAACTTCTTTTACCAGGGACGAAGGACGTGACGGTACCTGGAGAAAAAGCCACGGCTAACTACGTGCCAGC
AGCCGCGGTAATACGTAGGTGGCAAGCGTTGTCCGGATTTACTGGGTGTAAAGGGCGTGTAGGCGGAGCGGCAAGTCAGA
AGTGAAATCTCCGGGCTTAACCCGGAAACTGCTTTTGAAACTGTCGCCCTTGAGTATCGGAGAGGCAGGCGGAATTCCTA
GTGTAGCGGTGAAATGCGTAGATATTAGGAGGAACACCAGTGGCGAAGGCGGCCTGCTGGACGACAACTGACGCTGAGGC
GCGAAAGCGTGGGGAGCAAACAGGATTAGATACCCGTGTAGTCC
>t0003531_g-Y-6;size=7;
CCTACGGGTGGCTGCAGTGAGGAATATTGGTCAATGGACGGAAGTCTGAACCAGCCAAGTAGCGTGCAGGATGACGGCCC
TATGGGTTGTAAACTGCTTTTTTAGGGGAATAAAGTTAGCCACGTGTGGTTATTTGCATGTACCCTACGAATAAGGACCG
GCTAATTCCGTGCCAGCAGCCGCGGTAATACGGAAGGTCCGGGCGTTATCCGGATTTATTGGGTTTAAAGGGAGCGCAGG
CCGTTTGGTAAGCGTGTTGTGAAATGTCCGGGCTCAACCTGGGCACTGCAGCGCGAACTGCCAGACTTGAGTGCACAGGA
AGCGGGCGGAATTCGTGGTGTAGCGGTGAAATGCTTAGATATCACGAAGAACTCCAATTGCGAAGGCAGCTCGCTGTAGT
GTTACTGACGCTAAAGCTCGAAAGTGCGGGTATCGAACAGGATTAGATACCCTAGTAGTCC
>t0001562_g-Y-6;size=7;
CCTACGGGAGGCAGCAGTAGGGAATATTGGGCAATGGGCGCAAGCCTGACCCAGCAACGCCGCGTGAGGGAAGAAGGTTT
TCGGATTGTAAACCTCTGTCCTATGTGACGAAGGAAGTGACGGTAGCATAGGAGGAAGCCCCGGCTAACTACGTGCCAGC
AGCCGCGGTAATACGTAGGGGGCGAGCGTTGTCCGGAATTACTGGGCGTAAAGGGTGCGTAGGCGGCATGGCAAGTTGGA
TGTGAAATACCCGGGCTTAACTTGGGGGCTGCATCCAAAACTGCTAAGCTTGAGTGCGGGAGAGGAAAGCGGAATTCCTA
GTGTAGCGGTAAAATGCGTAGATATTAGGAGGAACACCGGTGGCGAAGGCGGCTTTCTGGACCGTAACTGACGCTGAGGC
ACGAAAGCGTGGGGAGCAAACAGGATTAGATACCCCAGTAGTCC
>t0000027_g-Y-6;size=7;
CCTACGGGGGGCTGCAGTGGGGAATATTGGGCAATGGGCGAAAGCCTGACCCAGCAACGCCGCGTGAAGGAAGAAGGTCT
TCGGATTGTAAACTTCTTTTATGAGGGACGAAGGACGTGACGGTACCTCATGAATAAGCCACGGCTAACTACGTGCCAGC
AGCCGCGGTAATACGTAGGTGGCAAGCGTTATCCGGATTTACTGGGTGTAAAGGGCGCGTAGGCGGGGATGCAAGTCAGA
TGTGAAATCTATGGGCTTAACTCATAAACTGCATTTGAAACTGTATCTCTTGAGTGCTGGAGAGGTAGACGGAATTCCTT
GTGTAGCGGTGAAATGCGTAGATATAAGGAAGAACACCAGTGGCGAAGGCGGTCTACTGGACAGTAACTGACGCTGAGGC
GCGAAAGCGTGGGGAGCAAACAGGATTAGATACCCCGGTAGTCC
>t0002312_g-Y-6;size=7;
CCTACGGGCGGCTGCAGTGGGGGATATTGCACAATGGAGGAAACTCTGATGCAGCGACGCCGCGTGAGTGAAGAAGTATT
TCGGTATGTAAAGCTCTATCAGCAGGGAAGATAATGACAGTACCTGACCAAGAAGCCCCGGCTAACTACGTGCCAGCAGC
CGCGGTAATACGTAGGGGGCAAGCGTTATCCGGATTTACTGGGTGTAAAGGGAGCGTAGACGGAATGTCAAGTCTGAAGT
GAAATCCCCGGGCTTAACCCGGGAACTGCTTTGGAAACTGGTATTCTTGAGTGTCGGAGAGGTAAGCGGAATTCCTGGTG
TAGTAGTGAAATGCGTAGATATCAGGAAGAACACCGGAGGCGAAGGCGGCTTACTGGACGATAACTGACGTTGAGGCTCG
AAAGCGTGGGGAGCAAACAGGATTAGATACCCCAGTAGTCC
>t0040922_g-Y-6;size=7;
CCTACGGGGGGCAGCAGTGGGGAATCTTCCGCAATGGGCGAAAGCCTGACGGAGCAACGCCGCGTGAGTGAAGAAGGGTT
TCGGCTCGTAAAGCTCTGTTGACGGGGACGAATGTACGGAATGCGAATAGTTTTCTGTAATGACGGTACCCGTCGAGGAA
GCCACGGCTAACTACGTGCCAGCAGCCGCGGTAATACGTAGGTGGCGAGCGTTGTCCGGAATTATTGGGCGTAAAGGGAG
CGCAGGCGGGAAGGCAAGTCAGTCTTAAAAGTGCGGGGCTCAACCCCGTGATGGGATTGAAACTGTCTTTCTTGAGTGCA
GGAGAGGAAAGCGGAATTCCTAGTGTAGCGGTGAAATGCGTAGATATTAGGAGGAACACCAGTGGCGAAGGCGGCTTTCT
GGACTGTAACTGACGCTGAGGCTCGAAAGCGTGGGGAGCGAACAGGATTAGATACCCCAGTAGTCC
>t0000460_g-Y-6;size=7;
CCTACGGGAGGCTGCAGTGGGGAATATTGGGCAATGGGGGAAACCCTGACCCAGCAACGCCGCGTGAAGGAAGAAGGCTT
TCGGGTTGTAAACTTCTTTTACCAGGGACGAAGGACGTGACGGTACCTGGAGAAAAAGCCACGGCTAACTACGTGCCAGC
AGCCGCGGTAATACGTAGGTGGCAAGCGTTGTCCGGATTTACTGGGTGTAAAGGGCGTGTAGGCGGAGCGGCAAGTCAGA
AGTGAAATCTCCGGGCTTAACCCGGAAACTGCTTTTGAAACTGTCGCCCTTGAGTATCGGAGAGGCAGGCGGAATTCCTA
GTGTAGCGGTGAAATGCGTAGATATTAGGAGGAACACCAGTGGCGAAGGCGGCCTGCTGGACGACAACTGACGCTGAGGC
GCGAAAGCGTGGGGAGCAAACAGGATTAGATACCCGGGTAGTCC
>t0018941_g-Y-6;size=7;
CCTACGGGGGGCAGCAGTGAGGAATATTGGTCAATGGGCGAGAGCCTGAACCAGCCAAGTAGCGTGCAGGATGACGGCCC
TATGGGTTGTAAACTGCTTTTATGCGGGGATAAAGTGGGCTACGCGTAGCCCTTTGCAGGTACCGCATGAATAAGGACCG
GCTAATTCCGTGCCAGCAGCCGCGGTAATACGGAAGGTCCGGGCGTTATCCGGATTTATTGGGTTTAAAGGGAGCGCAGG
CTGATGATTAAGCGTGACGTGAAATGTAGCCGCTCAACGGCTGAACTGCGTCGCGAACTGGTTATCTTGAGTGAGTTCGA
TGTGGGCGGAATTCGTGGTGTAGCGGTGAAATGCTTAGATATCACGAAGAACTCCGATTGCGAAGGCAGCCCACAAGGCC
TTTACTGACGCTAAAGCTCGAAGGTGCGGGTATCGAACAGGATTAGATACCCCAGTAGTCC
>t0008473_g-Y-6;size=7;
CCTACGGGAGGCTGCAGTGGGGGATATTGCACAATGGAGGAAACTCTGATGCAGCGACGCCGCGTGAGTGAAGAAGTATT
TCGGTATGTAAAGCTCTATCAGCAGGGAAGAAAGACTCGTAAGAGAGATGACGGTACCTGAGTAAGAAGCCCCGGCTAAC
TACGTGCCAGCAGCCGCGGTAATACGTAGGGGGCAAGCGTTATCCGGATTTACTGGGTGTAAAGGGAGCGCAGACGGTCA
AGCAAGTCTGAAGTGAAACCCCACGGCTCAACCGTGGGCTTGCTTTGGAAACTGTTTGACTAGAGTACTGGAGAGGTAAG
CGGAATTCCTAGTGTAGCGGTGAAATGCGTAGATATTAGGAGGAACATCGGTGGCGAAGGCGGCTTACTGGACAGCAACT
GACGTTGAGGCTCGAAGGCGTGGGGAGCAAACAGGATTAGATACCCCGGTAGTCC
>t0007784_g-Y-6;size=7;
CCTACGGGCGGCAGCAGTGAGGAATATTGGTCAATGGGCGAGAGCCTGAACCAGCCAAGTAGCGTGCAGGATGACGGCCC
TATGGGTTGTAAACTGCTTTTATACAGGGATAAAGTGCACCACGTGTGGTGTTTTGTAGGTACTGTATGAATAAGGACCG
GCTAATTCCGTGCCAGCAGCCGCGGTAATACGGAAGGTCCGGGCGTTATCCGGATTTATTGGGTTTAAAGGGAGCGCAGG
CCGATGGTTAAGCGTGACGTGAAATGTAGCCGCTCAACGGCTGAACTGCGTCGCGAACTGGCTATCTTGAGTGAGTTCGA
TGTTGGCGGAATTCGTGGTGTAGCGGTGAAATGCTTAGATATCACGAAGAACTCCGATTGCGAAGGCAGCCAACAAGGCC
TTTACTGACGCTAAAGCTCGAAGGTGCGGGTATCGAACAGGATTAGATACCCCAGTAGTCC
>t0006015_g-Y-6;size=7;
CCTACGGGGGGCAGCAGTGAGGAATATTGGTCAATGGACGGTAGTCTGAACCAGCCAAGTCGCGTGCGGGATGAAGGCCC
TCCGGGTCGTAAACCGCTTTAGCCGGGGAGTAACGTGTGGGTCGTGACCCACAGTGAGAGTACCCGGAGAATAAGCATCG
GCTAACTCCGTGCCAGCAGCCGCGGTAATACGGAGGATGCGAGCGTTATCCGGATTTATTGGGTTTAAAGGGTGCGCAGG
CGGCGAGTCAAGTCAGCGGTCAAACTGCGGCGCTCAACGCCGTACCGCCGTTGAAACTGGCGCGCTCGAGTTTGTGCGAG
GATGGCGGAATGCGCAGTGTAGCGGTGAAATGCATAGATATTGCGCAGAACTCCGATTGCGAAGGCAGCTGTCCAGCACA
CTACTGACGCTCATGCACGAAAGCGTGGGTATCGAACAGGATTAGATACCCTAGTAGTCC
>t0001618_g-Y-6;size=7;
CCTACGGGTGGCTGCAGTGGGGAATATTGGGCAATGGGGGAAACCCTGACCCAGCAACGCCGCGTGAAGGAAGAAGGCTT
TCGGGTTGTAAACTTCTTTTACCAGGGACGAAGGACGTGACGGTACCTGGAGAAAAAGCCACGGCTAACTACGTGCCAGC
AGCCGCGGTAATACGTAGGTGGCAAGCGTTGTCCGGATTTACTGGGTGTAAAGGGCGTGTAGGCGGAGCGGCAAGTCAGA
AGTGAAATCTCCGGGCTTAACCCGGAAACTGCTTTTGAAACTGTCGCCCTTGAGTATCGGAGAGGCAGGCGGAATTCCTA
GTGTAGCGGTGAAATGCGTAGATATTAGGAGGAACACCAGTGGCGAAGGCGGCCTGCTGGACGACAACTGACGCTGAGGC
GCGAAAGCGTGGGGAGCAAACAGGATTAGATACCCCTGTAGTCC
>t0005398_g-Y-6;size=7;
CCTACGGGCGGCTGCAGTGGGGAATATTGCACAATGGGCGAAAGCCTGATGCAGCGACGCCGCGTGAGCGAAGAAGTATT
TCGGTATGTAAAGCTCTATCAGCAGGGAAGATAATGACGGTACCTGACTAAGAAGCACCGGCTAAATACGTGCCAGCAGC
CGCGGTAATACGTATGGTGCAAGCGTTATCCGGATTTACTGGGTGTAAAGGGAGCGTAGGCGGTTTTACAAGTCTGATGT
GAAAGCCCGCAGCTCAACTGCGGTATTGCATTGGAAACTGTAGAACTAGAGTGTCGGAGGGGTAAGTGGAATTCCTAGTG
TAGCGGTGAAATGCGTAGATATTAGGAGGAACACCAGTGGCGAAGGCGGCTTACTGGACGATTACTGACGCTGAGGCTCG
AAAGCGTGGGGAGCAAACAGGATTAGATACCCGAGTAGTCC
>t0013183_g-Y-6;size=7;
CCTACGGGTGGCTGCAGTGGGGAATCTTCCGCAATGGGCGAAAGCCTGACGGAGCAACGCCGCGTGAGTGAAGAAGGGTT
TCGGCTCGTAAAGCTCTGTTGACGGGGACGAATGTGCGAAATGCGAATAGTTTTTCGCAATGACGGTACCCGTCGAGGAA
GCCACGGCTAACTACGTGCCAGCAGCCGCGGTAATACGTAGGTGGCGAGCGTTGTCCGGAATTATTGGGCGTAAAGGGAG
CGCAGGCGGGAAGGCAAGTCAGTCTTAAAAGTGCGGGGCTCAACCCCGTGATGGGATTGAAACTGTCTTTCTTGAGTGCA
GGAGAGGAAAGCGGAATTCCTAGTGTAGCGGTGAAATGCGTAGATATTAGGAGGAACACCAGTGGCGAAGGCGGCTTTCT
GGACTGTAACTGACGCTGAGGCTCGAAAGCGTGGGGAGCGAACAGGATTAGATACCCTGGTAGTCC
>t0013231_g-Y-6;size=7;
CCTACGGGAGGCTGCAGTGGGGAATCTTCCGCAATGGGCGAAAGCCTGACGGAGCAACGCCGCGTGAGTGAAGAAGGGTT
TCGGCTCGTAAAGCTCTGTTGACGGGGACGAATGTACGGAATGCGAATAGTTTTCTGTAATGACGGTACCCGTCGAGGAA
GCCACGGCTAACTACGTGCCAGCAGCCGCGGTAATACGTAGGTGGCGAGCGTTGTCCGGAATTATTGGGCGTAAAGGGAG
CGCAGGCGGGAAGGCAAGTCAGTCTTAAAAGTGCGGGGCTCAACCCCGTGATGGGATTGAAACTGTCTTTCTTGAGTGCA
GGAGAGGAAAGCGGAATTCCTAGTGTAGCGGTGAAATGCGTAGATATTAGGAGGAACACCAGTGGCGAAGGCGGCTTTCT
GGACTGTAACTGACGCTGAGGCTCGAAAGCGTGGGGAGCGAACAGGATTAGATACCCTAGTAGTCC
>t0018822_g-Y-6;size=7;
CCTACGGGCGGCTGCAGTGAGGAATATTGGTCAATGGGCGAGAGCCTGAACCAGCCAAGTAGCGTGCAGGACGACGGCCC
TATGGGTTGTAAACTGCTTTTATACAGGGATAAAGTCGGGGACGCGTTCCCCGTTTGCAGGTACTGTATGAATAAGGACC
GGCTAATTCCGTGCCAGCAGCCGCGGTAATACGGAAGGTCCGGGCGTTATCCGGATTTATTGGGTTTAAAGGGAGCGCAG
GCCGATTATTAAGCGTGACGTGAAATGTAGATGCTCAACATCTGAACTGCGTCGCGAACTGGTAGTCTTGAGTGAGTTCG
ATGTGGGCGGAATTCGTGGTGTAGCGGTGAAATGCTTAGATATCACGAAGAACTCCGATTGCGAAGGCAGCCCACAAGGC
CTTTACTGACGCTAAAGCTCGAAGGTGCGGGTATCGAACAGGATTAGATACCCCAGTAGTCC
>t0006658_g-Y-6;size=7;
CCTACGGGGGGCTGCAGTGGGGAATATTGGGCAATGGGCGAAAGCCTGACCCAGCAACGCCGCGTGAGGGAAGAAGGTCT
TCGGATTGTAAACCTCTGTCCTTGGTGACGAAGGAAGTGACGGTAGCCAAGGAGGAAGCCCCGGCTAACTACGTGCCAGC
AGCCGCGGTAATACGTAGGGGGCGAGCGTTGTCCGGAATTACTGGGCGTAAAGGGTGCGTAGGCGGTACTTTAAGTTGGA
TGTGAAATACCCGGGCTTAACTTGGGGGGTGCATCCAATACTGGAGAACTAGAGTGCAGGAGAGGGAAGCGGAATTCCTA
GTGTAGCGGTGAAATGCGTAGATATTAGGAGGAACACCAGTGGCGAAGGCGGCTTTCTGGACTGTAACTGACGCTGAGGC
ACGAAAGCGTGGGGAGCAAACAGGATTAGATACCCCTGTAGTCC
>t0002542_g-Y-6;size=7;
CCTACGGGAGGCTGCAGTGAGGAATATTGGTCAATGGGCGAGAGCCTGAACCAGCCAAGTAGCGTGCAGGACGACGGCCC
TATGGGTTGTAAACTGCTTTTATACAGGGATAAAGTCGGGGACGCGTTCCCCGTTTGCAGGTACTGTATGAATAAGGACC
GGCTAATTCCGTGCCAGCAGCCGCGGTAATACGGAAGGTCCGGGCGTTATCCGGATTTATTGGGTTTAAAGGGAGCGCAG
GCCGATTATTAAGCGTGACGTGAAATGTAGATGCTCAACATCTGAACTGCGTCGCGAACTGGTAGTCTTGAGTGAGTTCG
ATGTGGGCGGAATTCGTGGTGTAGCGGTGAAATGCTTAGATATCACGAAGAACTCCGATTGCGAAGGCAGCCCACAAGGC
CTTTACTGACGCTAAAGCTCGAAGGTGCGGGTATCGAACAGGATTAGATACCCCGGTAGTCC
>t0005846_g-Y-6;size=7;
CCTACGGGGGGCTGCAGTGAGGAATATTGGTCAATGGGCGCGAGCCTGAACCAGCCAAGTAGCGTGCAGGACGACGGCCC
TATGGGTTGTAAACTGCTTTTATGCGGGGATAAAGTGCGGCACGTGTGCCGTTTTGTAGGTACCGCATGAATAAGGACCG
GCTAATTCCGTGCCAGCAGCCGCGGTAATACGGAAGGTCCGGGCGTTATCCGGATTTATTGGGTTTAAAGGGAGCGCAGG
CGGAGGCTTAAGCGTGACGTGAAATGTAGCCGCTCAACGGCTGAGTTGCGTCGCGAACTGGGTTTCTTGAGTGAGTGCGA
CGTCAGCGGAATTCGTGGTGTAGCGGTGAAATGCTTAGATATCACGAAGAACCCCGATTGCGAAGGCAGCTGACGAGCCC
TTTACTGACGCTAAAGCTCGAAGGTGCGGGTATCGAACAGGATTAGATACCCGTGTAGTCC
>t0024566_g-Y-6;size=7;
CCTACGGGGGGCTGCAGTGAGGAATATTGGTCAATGGTCGAGAGACTGAACCAGCCAAGTAGCGTGCAGGATGACGGCCC
TATGGGTTGTAAACTGCTTTTATGCGGGGATAAAGTGAGGGACGTGTCCCTTTTTGTAGGTACCGCATGAATAAGGACCG
GCTAATTCCGTGCCAGCAGCCGCGGTAATACGGAAGGTCCGGGCGTTATCCGGATTTATTGGGTTTAAAGGGAGCGCAGG
CGGAGGCTTAAGCGTGACGTGAAATGTAGCCGCTCAACGGCTGAGTTGCGTCGCGAACTGGGTTTCTTGAGTGAGTGCGA
CGTCAGCGGAATTCGTGGTGTAGCGGTGAAATGCTTAGATATCACGAAGAACCCCGATTGCGAAGGCAGCTGACGAGCCC
TTTACTGACGCTAAAGCTCGAAGGTGCGGGTATCGAACAGGATTAGATACCCCAGTAGTCC
>t0021067_g-Y-6;size=7;
CCTACGGGAGGCAGCAGTAGGGAATTTTCGGCAATGGGCGGAAGCCTGACCGAGCAATGCCGCGTGAATGAAGAAGTATT
TCGGTATGTAAAGTTCTTTTATTTGGGACGAAAAAACAAATTGACGGTACCAAATGAATAAGCCCCGGCTAACTATGTGC
CAGCAGCCGCGGTAATACATAGGGGGCGAGCGTTATCCGGAATTATTGGGCGTAAAGGGTGCGTAGGTGGCAATGAAAGT
CTTTGGTTAAACTTCTGGGCTCAACCCAGTTTTGCCAAAGAAACTTCATAGCTAGAGTATGGTAGAGGTGAGTGGAATTC
CATGTGTAACGGTAAAATGTGTAAATATATGGAGGAACACCAGTGGCGAAGGCGGCTCACTAGACCGAGACTGACACTGA
GGCACGAAAGCGTGGGGAGCAAACAGGATTAGATACCCTGGTAGTCC
>t0006369_g-Y-6;size=7;
CCTACGGGGGGCTGCAGTGGGGAATATTGGGCAATGGGCGAAAGCCTGACCCAGCAACGCCGCGTGAAGGAAGAAGGTCT
TCGGATTGTAAACTTCTTTTATGAGGGACGAAGGACGTGACGGTACCTCATGAATAAGCCACGGCTAACTACGTGCCAGC
AGCCGCGGTAATACGTAGGTGGCAAGCGTTATCCGGATTTACTGGGTGTAAAGGGCGCGTAGGCGGGGATGCAAGTCAGA
TGTGAAATCTATGGGCTTAACTCATAAACTGCATTTGAAACTGTATCTCTTGAGTGCTGGAGAGGTAGACGGAATTCCTT
GTGTAGCGGTGAAATGCGTAGATATAAGGAAGAACACCAGTGGCGAAGGCGGTCTACTGGACAGTAACTGACGCTGAGGC
GCGAAAGCGTGGGGAGCAAACAGGATTAGATACCCCAGTAGTCC
>t0001668_g-Y-6;size=7;
CCTACGGGCGGCTGCAGTGGGGAATATTGGGCAATGGGGGAAACCCTGACCCAGCAACGCCGCGTGAAGGAAGAAGGCTT
TCGGGTTGTAAACTTCTTTTACCAGGGACGAAGGACGTGACGGTACCTGGAGAAAAAGCCACGGCTAACTACGTGCCAGC
AGCCGCGGTAATACGTAGGTGGCAAGCGTTGTCCGGATTTACTGGGTGTAAAGGGCGTGTAGGCGGAGCGGCAAGTCAGA
AGTGAAATCTCCGGGCTTAACCCGGAAACTGCTTTTGAAACTGTCGCCCTTGAGTATCGGAGAGGCAGGCGGAATTCCTA
GTGTAGCGGTGAAATGCGTAGATATTAGGAGGAACACCAGTGGCGAAGGCGGCCTGCTGGACGACAACTGACGCTGAGGC
GCGAAAGCGTGGGGAGCAAACAGGATTAGATACCCCAGTAGTCC
>t0010139_g-Y-6;size=7;
CCTACGGGTGGCTGCAGTGAGGAATATTGGTCAATGGACGGAAGTCTGAACCAGCCAAGTAGCGTGCAGGATGACGGCCC
TATGGGTTGTAAACTGCTTTTATCAGGGGATAAAGTGAGGTATGTATACCTTTTTGCATGTACCTGATGAATAAGGACCG
GCTAATTCCGTGCCAGCAGCCGCGGTAATACGGAAGGTCCGGGCGTTATCCGGATTTATTGGGTTTAAAGGGAGCGCAGG
CGGACAGTTAAGCGTGACGTGAAATGCAGCGGCTCAACCGTATGAAGTGCGTCGCGAACTGGCAGTCTTGAGTGAGTACG
ATGTAGGCGGAATTCGTGGTGTAGCGGTGAAATGCTTAGATATCACGAAGAACTCCGATTGCGAAGGCAGCCTACAAGTC
CTTTACTGACGCTAAAGCTCGAAGGTGCGGGTATCGAACAGGATTAGATACCCCAGTAGTCC
>t0013770_g-Y-6;size=7;
CCTACGGGTGGCTGCAGTGAGGAATATTGGTCAATGGGCGAGAGCCTGAACCAGCCAAGTCGCGTGAAGGATGAAGGTTC
TATGGATTGTAAACTTCTTTTGTCCGAGGGTAAAAAAGGCCACGTGTGGCTTCTTGCAAGTATCGGACGAATAAGCATCG
GCTAACTCCGTGCCAGCAGCCGCGGTAATACGGAGGATGCGAGCGTTATCCGGATTTATTGGGTTTAAAGGGTGCGTAGG
TGGTTTGTTAAGTTTGTGGTGAAAGCGTGCGGCTCAACCGTACCAAGCCATGAAAACTGGCGAACTTGAGTGCAAACGAG
GTAGGCGGAATGTGATGTGTAGCGGTGAAATGCTTAGATATGTCACAGAACCCCGATTGCGAAGGCAGCTTACCAGCATG
CAACTGACACTGAGGCACGAAAGCGTGGGTATCAAACAGGATTAGATACCCTAGTAGTCC
>t0006586_g-Y-6;size=7;
CCTACGGGAGGCAGCAGTGGGGAATATTGGGCAATGGGCGAAAGCCTGACCCAGCAACGCCGCGTGAGGGAAGAAGGTCT
TCGGATTGTAAACCTCTGTCCTTGGTGACGAAGGAAGTGACGGTAGCCAAGGAGGAAGCCCCGGCTAACTACGTGCCAGC
AGCCGCGGTAATACGTAGGGGGCGAGCGTTGTCCGGAATTACTGGGCGTAAAGGGTGCGTAGGCGGTACTTTAAGTTGGA
TGTGAAATACCCGGGCTTAACTTGGGGGGTGCATCCAATACTGGAGAACTAGAGTGCAGGAGAGGGAAGCGGAATTCCTA
GTGTAGCGGTGAAATGCGTAGATATTAGGAGGAACACCAGTGGCGAAGGCGGCTTTCTGGACTGTAACTGACGCTGAGGC
ACGAAAGCGTGGGGAGCAAACAGGATTAGATACCCTAGTAGTCC
>t0023053_g-Y-6;size=7;
CCTACGGGAGGCTGCAGTGGGGAATATTGGGCAATGGGCGAAAGCCTGACCCAGCAACGCCGCGTGAAGGAAGAAGGTCT
TCGGATTGTAAACTTCTTTTATGAGGGACGAAGGACGTGACGGTACCTCATGAATAAGCCACGGCTAACTACGTGCCAGC
AGCCGCGGTAATACGTAGGTGGCAAGCGTTATCCGGATTTACTGGGTGTAAAGGGCGCGTAGGCGGGGATGCAAGTCAGA
TGTGAAATCTATGGGCTTAACTCATAAACTGCATTTGAAACTGTATCTCTTGAGTGCTGGAGAGGTAGACGGAATTCCTT
GTGTAGCGGTGAAATGCGTAGATATAAGGAAGAACACCAGTGGCGAAGGCGGTCTACTGGACAGTAACTGACGCTGAGGC
GCGAAAGCGTGGGGAGCAAACAGGATTAGATACCCCGGTAGTCC
>t0006450_g-Y-6;size=7;
CCTACGGGGGGCTGCAGTGAGGAATATTGGTCAATGGACGGAAGTCTGAACCAGCCAAGTAGCGTGCAGGATGACGGCCC
TATGGGTTGTAAACTGCTTTTATCAGGGGATAAAGTGAGGTATGTATACCTTTTTGCATGTACCTGATGAATAAGGACCG
GCTAATTCCGTGCCAGCAGCCGCGGTAATACGGAAGGTCCGGGCGTTATCCGGATTTATTGGGTTTAAAGGGAGCGCAGG
CGGACAGTTAAGCGTGACGTGAAATGCAGCGGCTCAACCGTATGAAGTGCGTCGCGAACTGGCAGTCTTGAGTGAGTACG
ATGTAGGCGGAATTCGTGGTGTAGCGGTGAAATGCTTAGATATCACGAAGAACTCCGATTGCGAAGGCAGCCTACAAGTC
CTTTACTGACGCTAAAGCTCGAAGGTGCGGGTATCGAACAGGATTAGATACCCGTGTAGTCC
>t0010699_g-Y-6;size=7;
CCTACGGGAGGCTGCAGTGGGGAATATTGCGCAATGGGGGAAACCCTGACGCAGCAACGCCGCGTGAGTGAGGAAGTATT
TCGGTATGTAAAGCTCTATCAGCGGGGACGAAGATGACGGTACCCGCAGAAGAAGTCCCGGCTAACTACGTGCCAGCAGC
CGCGGTAATACGTAGGGGACAAGCGTTATCCGGATTTACTGGGTGTAAAGGGAGCGTAGGCGGCAAAGCAAGTCAGAAGT
GAAAGCCCGCGGCTCAACTGCGGGACTGCTTTTGAAACTGTTTAGCTAGAGTACTGGAGGGGCAAGCGGAATTCCTGGTG
TAGCGGTGAAATGCGTAGATATCAGGAAGAACACCGGAGGCGAAGGCGGCTTGCTGGACAGATACTGACGCTGAGGCTCG
AAGGCGTGGGGAGCAAACAGGATTAGATACCCCAGTAGTCC
>t0014498_g-Y-6;size=7;
CCTACGGGCGGCTGCAGTGAGGAATATTGGTCAATGGGCGAGAGCCTGAACCAGCCAAGTAGCGTGCAGGATGACGGCCC
TATGGGTTGTAAACTGCTTTTATACAGGGATAAAGTCGGGGACGCGTTCCCCGTTTGCAGGTACTGTATGAATAAGGACC
GGCTAATTCCGTGCCAGCAGCCGCGGTAATACGGAAGGTCCGGGCGTTATCCGGATTTATTGGGTTTAAAGGGAGCGCAG
GCCGATTATTAAGCGTGACGTGAAATGTGGATGCTCAACATCTGAACTGCGTCGCGAACTGGTGGTCTTGAGTGAGTTCG
ATGTGGGCGGAATTCGTGGTGTAGCGGTGAAATGCTTAGATATCACGAAGAACTCCGATTGCGAAGGCAGCCCACAAGGC
CTTTACTGACGCTAAAGCTCGAAGGTGCGGGTATCGAACAGGATTAGATACCCCAGTAGTCC
>t0010319_g-Y-6;size=7;
CCTACGGGAGGCTGCAGTGAGGAATATTGGTCAATGGGCGAGAGCCTGAACCAGCCAAGTAGCGTGCAGGATGACGGCCC
TATGGGTTGTAAACTGCTTTTATACAGGGATAAAGTCGGGGACGCGTTCCCCGTTTGCAGGTACTGTATGAATAAGGACC
GGCTAATTCCGTGCCAGCAGCCGCGGTAATACGGAAGGTCCGGGCGTTATCCGGATTTATTGGGTTTAAAGGGAGCGCAG
GCCGATTATTAAGCGTGACGTGAAATGTGGATGCTCAACATCTGAACTGCGTCGCGAACTGGTGGTCTTGAGTGAGTTCG
ATGTGGGCGGAATTCGTGGTGTAGCGGTGAAATGCTTAGATATCACGAAGAACTCCGATTGCGAAGGCAGCCCACAAGGC
CTTTACTGACGCTAAAGCTCGAAGGTGCGGGTATCGAACAGGATTAGATACCCCGGTAGTCC
>t0003876_g-Y-6;size=7;
CCTACGGGGGGCTGCAGTGAGGAATATTGGTCAATGGTCGGGAGACTGAACCAGCCAAGTCGCGTGCGGGATGAAGGCCC
TCCGGGTCGTAAACCGCTTTAGCCGGGGAGTAACGTGCGGGTCGTGACCCGCAGTGAGAGTACCCGGAGAATAAGCATCG
GCTAACTCCGTGCCAGCAGCCGCGGTAATACGGAGGATGCGAGCGTTATCCGGATTTATTGGGTTTAAAGGGTGCGCAGG
CGGCAGGTCAAGTCAGCGGTAAAATTTCGGGGCTCAACCCCGTCGTGCCGTTGAAACTGGCCGGCTGGAGTTCGTGGGAG
GATCGCGGAATGCGCGGTGTAGCGGTGAAATGCATAGATATCGCGCAGAACCCCGATTGCGAAGGCAGCGGTCCATCACG
CGACTGACGCTCATGCACGAAAGCGTGGGTATCGAACAGGATTAGATACCCTGGTAGTCC
>t0004731_g-Y-6;size=7;
CCTACGGGGGGCTGCAGTGGGGAATATTGGGCAATGGGCGCAAGCCTGACCCAGCAACGCCGCGTGAGGGAAGAAGGTCT
TCGGATTGTAAACCTCTGTCCTATGTGACGAAGGAAGTGACGGTAGCATAGGAGGAAGCCCCGGCTAACTACGTGCCAGC
AGCCGCGGTAATACGTAGGGGGCGAGCGTTGTCCGGAATTACTGGGCGTAAAGGGTGCGTAGGTGGCACTTTAAGTTGGA
TGTGAAATCCCCGTGCTTAACATGGGAGCTGCATCCAATACTGGAGAGCTAGAGTGCAGGAGAGGTAAGCGGAATTCCTA
GTGTAGCGGTGAAATGCGTAGATATTAGGAGGAACACCAGTGGCGAAGGCGGCTTACTGGACTGTAACTGACACTGAGGC
ACGAAAGCGTGGGGAGCAAACAGGATTAGATACCCCAGTAGTCC
>t0008335_g-Y-6;size=7;
CCTACGGGTGGCTGCAGTGGGGAATATTGGGCAATGGGGGAAACCCTGACCCAGCAACGCCGCGTGAAGGAAGAAGGCTT
TCGGGTTGTAAACTTCTTTTACCGAGGACGAAGAACGTGACGGTACTCGGAGAAAAAGCCACGGCTAACTACGTGCCAGC
AGCCGCGGTAATACGTAGGTGGCAAGCGTTGTCCGGATTTACTGGGTGTAAAGGGCGTGTAGGCGGAGCAGCAAGTCAGA
AGTGAAATCTCCGGGCTTAACCCGGAAACTGCTTTTGAAACTGTTGCCCTTGAGTATCGGAGAGGCAGGCGGAATTCCTA
GTGTAGCGGTGAAATGCGTAGATATTAGGAGGAACACCAGTGGCGAAGGCGGCCTGCTGGACGACAACTGACGCTGAGGC
GCGAAAGCGTGGGGAGCAAACAGGATTAGATACCCTAGTAGTCC
>t0035702_g-Y-6;size=7;
CCTACGGGGGGCTGCAGTGGGGAATATTGGGCAATGGGGGCAACCCTGACCCAGCAACGCCGCGTGAAGGAAGAAGGCTT
TCGGGTTGTAAACTTCTTTGACGAGGGACGATAGTGACGGTACCTCGAAAACAAGCCACGGCTAACTACGTGCCAGCAGC
CGCGGTAATACGTAGGTGGCAAGCGTTGTCCGGATTTACTGGGTGTAAAGGGCGCGTAGGCGGGATTGCAAGTCAGATGT
GAAATCTCCGGGCTCAACCCGGAAATTGCATTTGAAACTGTAGTTCTTGAGTATCGGAGAGGCAAGCGGAATTCCTAGTG
TAGCGGTGAAATGCGTAGATATTAGGAGGAACACCAGTGGCGAAGGCGGCTTGCTGGACGACAACTGACGCTGAGGCGCG
AAAGCGTGGGGAGCAAACAGGATTAGATACCCCTGTAGTCC
>t0040710_g-Y-6;size=7;
CCTACGGGGGGCTGCAGTGGGGAATATTGCACAATGGAGGAAACTCTGATGCAGCGACGCCGCGTGAGCGAAGAAGTATT
TCGGTATGTAAAGCTCTATCAGCAGGGAAGATAATGACGGTACCTGACTAAGAAGCTCCGGCTAAATACGTGCCAGCAGC
CGCGGTAATACGTATGGAGCAAGCGTTATCCGGATTTACTGGGTGTAAAGGGAGTGTAGGTGGCAAAGCAAGTCAGTAGT
GAAAATCCGGGGCTCAACCTCGGAACTGCTATTGAAACTGTTTAGCTAGAGTGCAGGAGAGGTAAGTGGAATTCCTAGTG
TAGCGGTGAAATGCGTAGATATTAGGAGGAACACCAGTGGCGAAGGCGGCTTACTGGACTGTAACTGACACTGAGGCTCG
AAAGCGTGGGGAGCAAACAGGATTAGATACCCGAGTAGTCC
>t0020947_g-Y-6;size=7;
CCTACGGGGGGCTGCAGTGGGGGATATTGCACAATGGAGGAAACTCTGATGCAGCGACGCCGCGTGAGTGAAGAAGTATT
TCGGTATGTAAAGCTCTATCAGCAGGGAAGAAAGGCCCGAAAGGGAGATGACGGTACCTGACTAAGAAGCCCCGGCTAAC
TACGTGCCAGCAGCCGCGGTAATACGTAGGGGGCAAGCGTTATCCGGATTTACTGGGTGTAAAGGGAGCGCAGACGGTGA
TGCAAGTCTGAAGTGAAACCCCACGGCTCAACCGTGGGCTTGCTTTGGAAACTGTATGACTAGAGTACTGGAGAGGTAAG
CGGAATTCCTAGTGTAGCGGTGAAATGCGTAGATATTAGGAGGAACATCGGTGGCGAAGGCGGCTTACTGGACAGCAACT
GACGTTGAGGCTCGAAGGCGTGGGGAGCAAACAGGATTAGATACCCGAGTAGTCC
>t0008264_g-Y-6;size=7;
CCTACGGGAGGCTGCAGTGGGGAATCTTCCGCAATGGGCGAAAGCCTGACGGAGCAACGCCGCGTGAGTGAAGAAGGGTT
TCGGCTCGTAAAGCTCTGTTGACGGGGACGAATGTGCAAGATGCGAATAGTTTCTTGCAATGACGGTACCCGTCGAGGAA
GCCACGGCTAACTACGTGCCAGCAGCCGCGGTAATACGTAGGTGGCGAGCGTTGTCCGGAATTATTGGGCGTAAAGGGAG
CGCAGGCGGGAAGGCAAGTCAGTCTTAAAAGTGCGGGGCTCAACCCCGTGATGGGATTGAAACTGTCTTTCTTGAGTGCA
GGAGAGGAAAGCGGAATTCCTAGTGTAGCGGTGAAATGCGTAGATATTAGGAGGAACACCAGTGGCGAAGGCGGCTTTCT
GGACTGTAACTGACGCTGAGGCTCGAAAGCGTGGGGAGCGAACAGGATTAGATACCCCGGTAGTCC
>t0006847_g-Y-6;size=7;
CCTACGGGGGGCTGCAGTGAGGAATATTGGTCAATGGGCGAGAGCCTGAACCAGCCAAGTAGCGTGCAGGATGACGGCCC
TATGGGTTGTAAACTGCTTTTATGCGGGGATAAAGTGGGCTACGCGTAGCCCTTTGCAGGTACCGCATGAATAAGGACCG
GCTAATTCCGTGCCAGCAGCCGCGGTAATACGGAAGGTCCGGGCGTTATCCGGATTTATTGGGTTTAAAGGGAGCGCAGG
CTGATGATTAAGCGTGACGTGAAATGTAGCCGCTCAACGGCTGAACTGCGTCGCGAACTGGTTATCTTGAGTGAGTTCGA
TGTGGGCGGAATTCGTGGTGTAGCGGTGAAATGCTTAGATATCACGAAGAACTCCGATTGCGAAGGCAGCCCACAAGGCC
TTTACTGACGCTAAAGCTCGAAGGTGCGGGTATCGAACAGGATTAGATACCCGTGTAGTCC
>t0000428_g-Y-6;size=7;
CCTACGGGAGGCAGCAGTAGGGAATATTGGGCAATGGAGGCAACTCTGACCCAGCCATGCCGCGTGAAGGAAGACGGCCC
TATGGGTTGTAAACTTCTTTTGCCGCAGAGTAAACCCGGTCACGTGTGGCCGGCTGAGAGTATGCGGCGAATAAGTATCG
GCTAACTCCGTGCCAGCAGCCGCGGTAATACGGAGGATACGAGCGTTATCCGGATTTATTGGGTTTAAAGGGTGCGCAGG
CGGACCGTTAAGTCAGGGGTGAAAAGTTCGGGCTCAACCTGAATCGTGCCTTTGATACTGGCGGACTAGAGTGCGATAGG
CGTGGCCGGAATGTGGTGTGTAGCGGTGAAATGCTTAGATATGCCACAGAACACCGATCGAGAAGTCAGGTCACGAGTTC
GCAACTGACGCTCATGCACGAAAGCGTGGGGATCAAACAGGATTAGATACCCCGGTAGTCC
>t0001964_g-Y-6;size=7;
CCTACGGGCGGCTGCAGTGGGGAATCTTCCGCAATGGGCGAAAGCCTGACGGAGCAACGCCGCGTGAGTGAAGAAGGGTT
TCGGCTCGTAAAGCTCTGTTGACGGGGACGAATGTGCGAAATGCGAATAGTTTTTCGCAATGACGGTACCCGTCGAGGAA
GCCACGGCTAACTACGTGCCAGCAGCCGCGGTAATACGTAGGTGGCGAGCGTTGTCCGGAATTATTGGGCGTAAAGGGAG
CGCAGGCGGGAAGGCAAGTCAGTCTTAAAAGTGCGGGGCTCAACCCCGTGATGGGATTGAAACTGTCTTTCTTGAGTGCA
GGAGAGGAAAGCGGAATTCCTAGTGTAGCGGTGAAATGCGTAGATATTAGGAGGAACACCAGTGGCGAAGGCGGCTTTCT
GGACTGTAACTGACGCTGAGGCTCGAAAGCGTGGGGAGCGAACAGGATTAGATACCCCAGTAGTCC
>t0017264_g-Y-6;size=7;
CCTACGGGGGGCTGCAGTGAGGAATATTGGTCAATGGACGCGAGTCTGAACCAGCCAAGTCGCGTGCGGGAAGAAGGCCC
TCCGGGTCGTAAACCGCTTTAGCCGGGGAGTAACGTGCGGGACGGGTCCCGCAGTGAGAGTACCCGGAGAATAAGCATCG
GCTAACTCCGTGCCAGCAGCCGCGGTAATACGGAGGATGCGAGCGTTATCCGGATTTATTGGGTTTAAAGGGTGCGCAGG
CGGCAGGTCAAGTCAGCGGTCAAACTGCGGGGCTCAACCCCGTACCGCCGTTGAAACTGGCCGGCTCGAGTGCGTGCGAT
GGACGCGGAATGCGCGGTGTAGCGGTGAAATGCATAGATATCGCGCAGAACCCCGATTGCGAAGGCAGCGTCCAAGCACG
CCACTGACGCTCATGCACGAAAGCGTGGGTATCGAACAGGATTAGATACCCTAGTAGTCC
>t0009737_g-Y-6;size=7;
CCTACGGGCGGCTGCAGTGAGGAATATTGGACAATGGCCGGAAGGCTGATCCAGCCATGCCGCGTGCGGGAGGACGGCCC
TATGGGTTGTAAACCGCTTTTGCGGGGGAGCAATAAGGTGCACGTGTGCACCGATGAGAGTACCCTGCGAATAAGCATCG
GCTAACTCCGTGCCAGCAGCCGCGGTAATACGGAGGATGCGAGCGTTATCCGGATTTATTGGGTTTAAAGGGTGCGCAGG
CGGCTTGTTAAGCGGGAGGTGAAATGCCGGCGCTCAACGTCGGAAGTGCCTCCCGAACTGGTGAGCTTGAATGACTCTGC
CGTGGGAGGAATGTGTAGTGTAGCGGTGAAATGCTTAGAGATTACACAGAACACCGATTGCGAAGGCATCTCACGAAGGG
TTGATTGACGCTGAGGCACGAAAGCGTGGGGATCAAACAGGATTAGATACCCGAGTAGTCC
>t0008276_g-Y-6;size=7;
CCTACGGGAGGCTGCAGTGGGGAATATTGCACAATGGAGGAAACTCTGATGCAGCGACGCCGCGTGAGCGAAGAAGTATT
TCGGTATGTAAAGCTCTATCAGCAGGGAAGATAATGACGGTACCTGACTAAGAAGCTCCGGCTAAATACGTGCCAGCAGC
CGCGGTAATACGTATGGAGCAAGCGTTATCCGGATTTACTGGGTGTAAAGGGAGTGTAGGTGGCAAAGCAAGTCAGTAGT
GAAAATCCGGGGCTCAACCTCGGAACTGCTATTGAAACTGTTTAGCTAGAGTGCAGGAGAGGTAAGTGGAATTCCTAGTG
TAGCGGTGAAATGCGTAGATATTAGGAGGAACACCAGTGGCGAAGGCGGCTTACTGGACTGTAACTGACACTGAGGCTCG
AAAGCGTGGGGAGCAAACAGGATTAGATACCCTAGTAGTCC
>t0009965_g-Y-6;size=7;
CCTACGGGGGGCAGCAGTGGGGAATATTGGGCAATGGGCGAAAGCCTGACCCAGCAACGCCGCGTGAGGGAAGAAGGTCT
TCGGATTGTAAACCTCTGTCCTTGGTGACGAAGGAAGTGACGGTAGCCAAGGAGGAAGCCCCGGCTAACTACGTGCCAGC
AGCCGCGGTAATACGTAGGGGGCGAGCGTTGTCCGGAATTACTGGGCGTAAAGGGTGCGTAGGCGGTACTTTAAGTTGGA
TGTGAAATACCCGGGCTTAACTTGGGGGGTGCATCCAATACTGGAGAACTAGAGTGCAGGAGAGGGAAGCGGAATTCCTA
GTGTAGCGGTGAAATGCGTAGATATTAGGAGGAACACCAGTGGCGAAGGCGGCTTTCTGGACTGTAACTGACGCTGAGGC
ACGAAAGCGTGGGGAGCAAACAGGATTAGATACCCTGGTAGTCC
>t0006675_g-Y-6;size=7;
CCTACGGGGGGCTGCAGTGGGGAATATTGCACAATGGGCGAAAGCCTGATGCAGCGACGCCGCGTGAGCGAAGAAGTATT
TCGGTATGTAAAGCTCTATCAGCAGGGAAGATAATGACGGTACCTGACTAAGAAGCACCGGCTAAATACGTGCCAGCAGC
CGCGGTAATACGTATGGTGCAAGCGTTATCCGGATTTACTGGGTGTAAAGGGAGCGTAGGCGGTTTTACAAGTCTGATGT
GAAAGCCCGCAGCTCAACTGCGGTATTGCATTGGAAACTGTAGAACTAGAGTGTCGGAGGGGTAAGTGGAATTCCTAGTG
TAGCGGTGAAATGCGTAGATATTAGGAGGAACACCAGTGGCGAAGGCGGCTTACTGGACGATTACTGACGCTGAGGCTCG
AAAGCGTGGGGAGCAAACAGGATTAGATACCCCTGTAGTCC
>t0016168_g-Y-6;size=7;
CCTACGGGGGGCTGCAGTGGGGAATATTGGGCAATGGGGGAAACCCTGACCCAGCAACGCCGCGTGAAGGAAGAAGGCTT
TCGGGTTGTAAACTTCTTTTACCAGGGACGAAGGACGTGACGGTACCTGGAGAAAAAGCCACGGCTAACTACGTGCCAGC
AGCCGCGGTAATACGTAGGTGGCAAGCGTTGTCCGGATTTACTGGGTGTAAAGGGCGTGTAGGCGGAGCAGCAAGTCAGA
AGTGAAATCTCCGGGCTTAACCCGGAAACTGCTTTTGAAACTGTTGCCCTTGAGTATCGGAGAGGCAGGCGGAATTCCTA
GTGTAGCGGTGAAATGCGTAGATATTAGGAGGAACACCAGTGGCGAAGGCGGCCTGCTGGACGACAACTGACGCTGAGGC
GCGAAAGCGTGGGGAGCAAACAGGATTAGATACCCTGGTAGTCC
>t0039258_g-Y-6;size=7;
CCTACGGGTGGCTGCAGTGAGGAATATTGGTCAATGGGCGAGAGCCTGAACCAGCCAAGTAGCGTGCAGGACGACGGCCC
TATGGGTTGTAAACTGCTTTTATACAGGGATAAAGTCGGGGACGCGTTCCCCGTTTGCAGGTACTGTATGAATAAGGACC
GGCTAATTCCGTGCCAGCAGCCGCGGTAATACGGAAGGTCCGAGCGTTATCCGGATTTATTGGGTTTAAAGGGAGCGCAG
GCCGATTATTAAGCGTGACGTGAAATGTAGATGCTCAACATCTGAACTGCGTCGCGAACTGGTAGTCTTGAGTGAGTTCG
ATGTGGGCGGAATTCGTGGTGTAGCGGTGAAATGCTTAGATATCACGAAGAACTCCGATTGCGAAGGCAGCCCACAAGGC
CTTTACTGACGCTAAAGCTCGAAGGTGCGGGTATCGAACAGGATTAGATACCCTTGTAGTCC
>t0028917_g-Y-6;size=6;
CCTACGGGGGGCTGCAGTGAGGAATATTGGTCAATGGAGGCAACTCTGAACCAGCCAAGTAGCGTGCAGGACGACGGCCC
TATGGGTTGTAAACTGCTTTTATGAGGGGATAACCTGCGCCACGTGTGGCGCCCTGCATGTACCTCATGAATAAGGACCG
GCTAATTCCGTGCCAGCAGCCGCGGTAATACGGAAGGTCCGGGCGTTATCCGGATTTATTGGGTTTAAAGGGAGCGCAGG
CGGGCGATTAAGCGTGACGTGAAATGCAGCGGCTCAACCGTATGAAGTGCGTCGCGAACTGGTTGCCTTGAGTGAGTTCG
ACGTCAGCGGAATTCGTGGTGTAGCGGTGAAATGCTTAGATATCACGAGGAACCCCGATTGCGAAGGCAGCTGACGAGGC
CTTTACTGACGCTAAAGCTCGAAGGTGCGGGTATCGAACAGGATTAGATACCCGTGTAGTCC
>t0000235_g-Y-6;size=6;
CCTACGGGGGGCTGCAGTGAGGAATATTGGTCAATGGGCGAGAGCCTGAACCAGCCAAGTCGCGTGAAGGATGAAGGTTC
TATGGATTGTAAACTTCTTTTGTCCGAGGGTAAAAAAGGCTACGTGTAGCTTCTTGCAAGTATCGGACGAATAAGCATCG
GCTAACTCCGTGCCAGCAGCCGCGGTAATACGGAGGATGCGAGCGTTATCCGGATTTATTGGGTTTAAAGGGTGCGTAGG
TGGTTTGTTAAGTTTGTGGTGAAAGCGTGCGGCTCAACCGTACCAAGCCATGAAAACTGGCGAACTTGAGTGCAAACGAG
GTAGGCGGAATGTGATGTGTAGCGGTGAAATGCTTAGATATGTCACAGAACCCCGATTGCGAAGGCAGCTTACCAGCATG
CAACTGACACTGAGGCACGAAAGCGTGGGTATCAAACAGGATTAGATACCCTGGTAGTCC
>t0000775_g-Y-6;size=6;
CCTACGGGAGGCTGCAGTAAGGAATATTGGGCAATGGGGGGAACCCTGACCCAGCCATGCCGCGTGAGGGAAGAAGGCCC
TACGGGTTGTAAACCTCTTTTGCCGGGGGACAAGGCACCGCGTGCGCGCGGTGTTGCGGTTACCCGGAGAATAAGCATCG
GCTAACTCCGTGCCAGCAGCCGCGGTAATACGGAGGATGCGAGCGTTATCCGGATTCATTGGGTTTAAAGGGTGCGCAGG
CGGCCGTCTAAGTCAGCGGTGAAATCCGGGGGCTCAACTCCCGAAGTGCCGATGATACTGGGGGGCTGGAATGCGGTCGA
GGCGGGCGGAATGTGGCGTGTAGCGGTGAAATGCATAGATATGCCACAGAACTCCGATAGCGAAGGCAGCTCGCCAGGCC
TGCATTGACGCTCAGGCACGAAAGCGTGGGGATCGAACAGGATTAGATACCCTAGTAGTCC
>t0018369_g-Y-6;size=6;
CCTACGGGTGGCTGCAGTGGGGAATATTGGGCAATGGGCGCAAGCCTGACCCAGCAACGCCGCGTGAGGGAAGAAGGTCT
TCGGATTGTAAACCTCTGTCCTATGTGACGAAGGAAGTGACGGTAGCATAGGAGGAAGCCCCGGCTAACTACGTGCCAGC
AGCCGCGGTAATACGTAGGGGGCGAGCGTTGTCCGGAATTACTGGGCGTAAAGGGTGCGTAGGTGGCACTTTAAGTTGGA
TGTGAAATCCCCGTGCTTAACATGGGAGCTGCATCCAATACTGGAGAGCTAGAGTGCAGGAGAGGTAAGCGGAATTCCTA
GTGTAGCGGTGAAATGCGTAGATATTAGGAGGAACACCAGTGGCGAAGGCGGCTTACTGGACTGTAACTGACACTGAGGC
ACGAAAGCGTGGGGAGCAAACAGGATTAGATACCCCAGTAGTCC
>t0011340_g-Y-6;size=6;
CCTACGGGGGGCTGCAGTGAGGAATATTGGTCAATGGACGGAAGTCTGAACCAGCCAAGTAGCGTGCAGGATGACGGCCC
TATGGGTTGTAAACTGCTTTTTTAGGGGAATAAAGTTAGCCACGTGTGGTTATTTGCATGTACCCTACGAATAAGGACCG
GCTAATTCCGTGCCAGCAGCCGCGGTAATACGGAAGGTCCGGGCGTTATCCGGATTTATTGGGTTTAAAGGGAGCGCAGG
CCGTTTGGTAAGCGTGTTGTGAAATGTCCGGGCTCAACCTGGGCACTGCAGCGCGAACTGCCAGACTTGAGTGCACAGGA
AGCGGGCGGAATTCGTGGTGTAGCGGTGAAATGCTTAGATATCACGAAGAACTCCAATTGCGAAGGCAGCTCGCTGTAGT
GTTACTGACGCTAAAGCTCGAAAGTGCGGGTATCGAACAGGATTAGATACCCTGGTAGTCC
>t0007086_g-Y-6;size=6;
CCTACGGGGGGCTGCAGTGAGGAATATTGGTCAATGGACGGAAGTCTGAACCAGCCAAGTAGCGTGCAGGATGACGGCCC
TATGGGTTGTAAACTGCTTTTATCAGGGGATAAAGTGAGGTATGTATACCTTTTTGCATGTACCTGATGAATAAGGACCG
GCTAATTCCGTGCCAGCAGCCGCGGTAATACGGAAGGTCCGGGCGTTATCCGGATTTATTGGGTTTAAAGGGAGCGCAGG
CGGACAGTTAAGCGTGACGTGAAATGCAGCGGCTCAACCGTATGAAGTGCGTCGCGAACTGGCAGTCTTGAGTGAGTACG
ATGTAGGCGGAATTCGTGGTGTAGCGGTGAAATGCTTAGATATCACGAAGAACTCCGATTGCGAAGGCAGCCTACAAGTC
CTTTACTGACGCTAAAGCTCGAAGGTGCGGGTATCGAACAGGATTAGATACCCGAGTAGTCC
>t0005120_g-Y-6;size=6;
CCTACGGGGGGCTGCAGTGAGGAATATTGGTCAATGGACGAAAGTCTGAACCAGCCAAGTAGCGTGCAGGATGACGGCCC
TATGGGTTGTAAACTGCTTTTATACAGGGATAAAGTCAGTTACGTGTAACTGTTTGTAGGTACTGTATGAATAAGGACCG
GCTAATTCCGTGCCAGCAGCCGCGGTAATACGGAAGGTCCAGGCGTTATCCGGATTTATTGGGTTTAAAGGGAGCGCAGG
CTGATGATTAAGCGTGACGTGAAATGTAGCCGCTCAACGGCTGAACTGCGTCGCGAACTGGTTATCTTGAGTGAGTTCGA
TGTTGGCGGAATTCGTGGTGTAGCGGTGAAATGCTTAGATATCACGAAGAACTCCGATTGCGAAGGCAGCCAACAAGGCC
TTTACTGACGCTAAAGCTCGAAGGTGCGGGTATCGAACAGGATTAGATACCCTAGTAGTCC
>t0001005_g-Y-6;size=6;
CCTACGGGAGGCTGCAGTGGGGAATCTTGCACAATGGACGAAAGTCTGATGCAGCGATCCCGCGTGAAGGATGAAGCATT
ACGGTGTGTAAACTTCTTTTTTGGTGGAAGACGAATGACGGTACACCAAGAATAAGAGACGGCTAACTACGTGCCAGCAG
CCGCGGTAATACGTAGGTCTCAAGCGTTATCCGGATTTACTGGGCGTAAAGTATCCGTAGCCTGATATGTAAGTCTGTTT
TCAAATCCCACGACTCAATCGTGGAAAGGGAATGGATACTGCATATCTAGAAGTTATTGGGGGTTAGTGGAATTTCCGGT
GGAGCGGTGAAATGCGTTGATATCGGAAAGAACGCCGAAAGCGAAAGCAGCTAACTATGATTAACTTGACGGTGAGGGAT
GAAAGTTTGGGTAGCAAACGGGATTAGATACCCCAGTAGTCC
>t0009703_g-Y-6;size=6;
CCTACGGGGGGCTGCAGTGGGGAATCTTCCGCAATGGGCGCAAGCCTGACGGAGCAACGCCGCGTGAGTGAGGAAGTTCT
TCGGAACGTAAAGCTCTGTTGTTCCTGACGAACCTCCCTTCTATGAACAACGGAGGGGACTGACGGTAGGGAACGAGGAA
GCCACGGCTAACTACGTGCCAGCAGCCGCGGTAATACGTAGGTGGCAAGCGTTGTCCGGAATTATTGGGCGTAAAGCGCA
TGTAGGCGGTGATTTAAGTCTGTCGTGAAACTGCGGGGCTCAGCCCCGTATGGCGATGGAAACTGGGTTACTTGAGTGCA
GGAGAGGAAAGGGGAACTCCCAGTGTAGCGGTGAAATGCGTAGATATTGGGAAGAACACCGGTGGCGAAGGCGCCTTTCT
GGACTGTGTCTGACGCTGAGATGCGAAAGCCAGGGTAGCGAACGGGATTAGATACCCTGGTAGTCC
>t0000699_g-Y-6;size=6;
CCTACGGGCGGCAGCAGTGGGGAATATTGGGCAATGGGGGAAACCCTGACCCAGCAACGCCGCGTGAAGGAAGAAGGCTT
TCGGGTTGTAAACTTCTTTTACCAGGGACGAAGGACGTGACGGTACCTGGAGAAAAAGCCACGGCTAACTACGTGCCAGC
AGCCGCGGTAATACGTAGGTGGCAAGCGTTGTCCGGATTTACTGGGTGTAAAGGGCGTGTAGGCGGAGCGGCAAGTCAGA
AGTGAAATCTCCGGGCTTAACCCGGAAACTGCTTTTGAAACTGTCGCCCTTGAGTATCGGAGAGGCAGGCGGAATTCCTA
GTGTAGCGGTGAAATGCGTAGATATTAGGAGGAACACCAGTGGCGAAGGCGGCCTGCTGGACGACAACTGACGCTGAGGC
GCGAAAGCGTGGGGAGCAAACAGGATTAGATACCCTAGTAGTCC
>t0011435_g-Y-6;size=6;
CCTACGGGGGGCTGCAGTGAGGAATATTGGTCAATGGACGGAAGTCTGAACCAGCCAAGTAGCGTGCAGGACGACGGCCC
TATGGGTTGTAAACTGCTTTTTTAGGGGAATAAAGTTAGCCACGTGTGGTTATTTGCATGTACCCTACGAATAAGGACCG
GCTAATTCCGTGCCAGCAGCCGCGGTAATACGGAAGGTCCGGGCGTTATCCGGATTTATTGGGTTTAAAGGGAGCGCAGG
CCGTTTGGTAAGCGTGTTGTGAAATGTCCGGGCTCAACCTGGGCACTGCAGCGCGAACTGCCAGACTTGAGTGCACAGGA
AGCGGGCGGAATTCGTGGTGTAGCGGTGAAATGCTTAGATATCACGAAGAACTCCAATTGCGAAGGCAGCTCGCTGTAGT
GTTACTGACGCTAAAGCTCGAAAGTGCGGGTATCGAACAGGATTAGATACCCTTGTAGTCC
>t0011824_g-Y-6;size=6;
CCTACGGGCGGCTGCAGTGAGGAATATTGGTCAATGGGCGAGAGCCTGAACCAGCCAAGTAGCGTGCAGGACGACGGCCC
TATGGGTTGTAAACTGCTTTTATATAGGGATAAAGTCGGGGACGCGTTCCCCGTTTGCAGGTACTGTATGAATAAGGACC
GGCTAATTCCGTGCCAGCAGCCGCGGTAATACGGAAGGTCCGGGCGTTATCCGGATTTATTGGGTTTAAAGGGAGCGCAG
GCCGATTATTAAGCGTGACGTGAAATGTAGATGCTCAACATCTGAACTGCGTCGCGAACTGGTAGTCTTGAGTGAGTTCG
ATGTGGGCGGAATTCGTGGTGTAGCGGTGAAATGCTTAGATATCACGAAGAACTCCGATTGCGAAGGCAGCCCACAAGGC
CTTTACTGACGCTAAAGCTCGAAGGTGCGGGTATCGAACAGGATTAGATACCCGAGTAGTCC
>t0018527_g-Y-6;size=6;
CCTACGGGGGGCTGCAGTGGGGAATATTGCGCAATGGGGGAAACCCTGACGCAGCAACGCCGCGTGAGTGAGGAAGTATT
TCGGTATGTAAAGCTCTATCAGCGGGGACGAAGATGACGGTACCCGCAGAAGAAGTCCCGGCTAACTACGTGCCAGCAGC
CGCGGTAATACGTAGGGGACAAGCGTTATCCGGATTTACTGGGTGTAAAGGGAGCGTAGGCGGCAAAGCAAGTCAGAAGT
GAAAGCCCGCGGCTCAACTGCGGGACTGCTTTTGAAACTGTTTAGCTAGAGTACTGGAGGGGCAAGCGGAATTCCTGGTG
TAGCGGTGAAATGCGTAGATATCAGGAAGAACACCGGAGGCGAAGGCGGCTTGCTGGACAGATACTGACGCTGAGGCTCG
AAGGCGTGGGGAGCAAACAGGATTAGATACCCGGGTAGTCC
>t0034092_g-Y-6;size=6;
CCTACGGGAGGCTGCAGTGGGGAATATTGGGCAATGGGCGAAAGCCTGACCCAGCAACGCCGCGTGAGGGAAGAAGGTCT
TCGGATTGTAAACCTCTGTCCTTGGTGACGAAGGAAGTGACGGTAGCCAAGGAGGAAGCCCCGGCTAACTACGTGCCAGC
AGCCGCGGTAATACGTAGGGGGCGAGCGTTGTCCGGAATTACTGGGCGTAAAGGGTGCGTAGGCGGTACTTTAAGTTGGA
TGTGAAATACCCGGGCTTAACTTGGGGGGTGCATCCAATACTGGAGAACTAGAGTGCAGGAGAGGGAAGCGGAATTCCTA
GTGTAGCGGTGAAATGCGTAGATATTAGGAGGAACACCAGTGGCGAAGGCGGCTTTCTGGACTGTAACTGACGCTGAGGC
ACGAAAGCGTGGGGAGCAAACAGGATTAGATACCCCTGTAGTCC
>t0000513_g-Y-6;size=6;
CCTACGGGAGGCTGCAGTGAGGAATATTGGTCAATGGGCGAGAGCCTGAACCAGCCAAGTAGCGTGCAGGATGACGGCCC
TATGGGTTGTAAACTGCTTTTATACAGGGATAAAGTCGGGGACGCGTTCCCCGTTTGCAGGTACTGTATGAATAAGGACC
GGCTAATTCCGTGCCAGCAGCCGCGGTAATACGGAAGGTCCGGGCGTTATCCGGATTTATTGGGTTTAAAGGGAGCGCAG
GCCGATTATTAAGCGTGACGTGAAATGTGGATGCTCAACATCTGAACTGCGTCGCGAACTGGTGGTCTTGAGTGAGTTCG
ATGTGGGCGGAATTCGTGGTGTAGCGGTGAAATGCTTAGATATCACGAAGAACTCCGATTGCGAAGGCAGCCCACAAGGC
CTTTACTGACGCTAAAGCTCGAAGGTGCGGGTATCGAACAGGATTAGATACCCTTGTAGTCC
>t0011058_g-Y-6;size=6;
CCTACGGGGGGCTGCAGTGAGGAATATTGGTCAATGGGCGAGAGCCTGAACCAGCCAAGTAGCGTGCAGGATGACGGCCC
TATGGGTTGTAAACTGCTTTTATACAGGGATAAAGTGCACCACGTGTGGTGTTTTGTAGGTACTGTATGAATAAGGACCG
GCTAATTCCGTGCCAGCAGCCGCGGTAATACGGAAGGTCCGGGCGTTATCCGGATTTATTGGGTTTAAAGGGAGCGCAGG
CCGATGGTTAAGCGTGACGTGAAATGTAGCCGCTCAACGGCTGAACTGCGTCGCGAACTGGCTATCTTGAGTGAGTTCGA
TGTTGGCGGAATTCGTGGTGTAGCGGTGAAATGCTTAGATATCACGAAGAACTCCGATTGCGAAGGCAGCCAACAAGGCC
TTTACTGACGCTAAAGCTCGAAGGTGCGGGTATCGAACAGGATTAGATACCCCGGTAGTCC
>t0021921_g-Y-6;size=6;
CCTACGGGGGGCTGCAGTGGGGAATCTTCCGCAATGGGCGAAAGCCTGACGGAGCAACGCCGCGTGAGTGAAGAAGGTCT
TCGGATCGTAAAGCTCTGTCGAAGGGGACGAACGTGGGTTCTATCAACAACGGAACCTAATGACGGTACCTTTCAAGAAA
GCCACGGCTAACTACGTGCCAGCAGCCGCGGTAATACGTAGGTGGCGAGCGTTGTCCGGAATCATTGGGCGTAAAGGGAG
CGCAGGCGGGAAATCAAGTCCATCTTAAAAGTTCGGGGCTCAACCCCGTGATGGGATGGAAACTGGTTTTCTTGAGTGCA
GGAGAGGAAAGCGGAATTCCTAGTGTAGCGGTGAAATGCGTAGATATTAGGAGGAACACCAGTGGCGAAGGCGGCTTTCT
GGACTGTAACTGACGCTGAGGCTCGAAAGCGTGGGGAGCGAACAGGATTAGATACCCGGGTAGTCC
>t0013516_g-Y-6;size=6;
CCTACGGGGGGCTGCAGTGGGGAATCTTGCACAATGGACGAAAGTCTGATGCAGCGATCCCGCGTGAAGGATGAAGCATT
ACGGTGTGTAAACTTCTTTTTTGGTGGAAGACGAATGACGGTACACCAAGAATAAGAGACGGCTAACTACGTGCCAGCAG
CCGCGGTAATACGTAGGTCTCAAGCGTTATCCGGATTTACTGGGCGTAAAGTATCCGTAGCCTGATATGTAAGTCTGTTT
TCAAATCCCACGACTCAATCGTGGAAAGGGAATGGATACTGCATATCTAGAAGTTATTGGGGGTTAGTGGAATTTCCGGT
GGAGCGGTGAAATGCGTTGATATCGGAAAGAACGCCGAAAGCGAAAGCAGCTAACTATGATTAACTTGACGGTGAGGGAT
GAAAGTTTGGGTAGCAAACGGGATTAGATACCCTAGTAGTCC
>t0013227_g-Y-6;size=6;
CCTACGGGAGGCAGCAGTGAGGAATATTGGTCAATGGGCGAGAGCCTGAACCAGCCAAGTAGCGTGCAGGACGACGGCCC
TATGGGTTGTAAACTGCTTTTATACAGGGATAAAGTCGGGGACGCGTTCCCCGTTTGCAGGTACTGTATGAATAAGGACC
GGCTAATTCCGTGCCAGCAGCCGCGGTAATACGGAAGGTCCGAGCGTTATCCGGATTTATTGGGTTTAAAGGGAGCGCAG
GCCGATTATTAAGCGTGACGTGAAATGTAGATGCTCAACATCTGAACTGCGTCGCGAACTGGTAGTCTTGAGTGAGTTCG
ATGTGGGCGGAATTCGTGGTGTAGCGGTGAAATGCTTAGATATCACGAAGAACTCCGATTGCGAAGGCAGCCCACAAGGC
CTTTACTGACGCTAAAGCTCGAAGGTGCGGGTATCGAACAGGATTAGATACCCTAGTAGTCC
>t0032017_g-Y-6;size=6;
CCTACGGGGGGCTGCAGTGAGGAATATTGGTCAATGGACGGAAGTCTGAACCAGCCAAGTAGCGTGCAGGATGACGGCCC
TACGGGTTGTAAACTGCTTTTGTGCGGGAATAAAGAGGGGGACGTGTCCCCCGTTGCATGTACCGCACGAATAAGGACCG
GCTAATTCCGTGCCAGCAGCCGCGGTAATACGGAAGGTCCGGGCGTTATCCGGATTTATTGGGTTTAAAGGGAGCGTAGG
CCGGAGATTAAGCGTGACGTGAAATGTAGATGCTCAACATCTGCACTGCGTCGCGAACTGGTTTTCTTGAGTGCGCAGGA
AGTTGGCGGAATTCGTTGTGTAGCGGTGAAATGCTTAGATATGACGAAGAACTCCGATTGCGAAGGCAGCTGACTGTAGC
GTAACTGACGCTGAAGCTCGAAAGTGTGGGTATCGAACAGGATTAGATACCCTTGTAGTCC
>t0013547_g-Y-6;size=6;
CCTACGGGTGGCTGCAGTGGGGAATATTGCACAATGGGGGGAACCCTGATGCAGCAACGCCGCGTGAGTGAAGAAGTATT
TCGGTATGTAAAGCTCTATCGATAGGGAATAAGATGAAGGTACCTAAGTAAGAAGCCCCGGCTAACTACGTGCCAGCAGC
CGCGGTAATACGTAGGGGGCAAGCGTTATCCGGATTTACTGGGTGTAAAGGGAGCGTAGACGGGTAGGCAAGTTTGAAGT
GAAAACCCAAGGCTTAACCATGGAATTGCTTTGAAAACTGTTTATCTAGAGTACTGGAGAGGTAAGTGGAATTCCTAGTG
TAGTAGTGAAATGCGTAGATATTAGGAAGAACACCGGAGGCGAAGGCGGCTTACTGGACAGAGACTGACGTTGAGGCTCG
AAAGCGTGGGGAGCAAACAGGATTAGATACCCGAGTAGTCC
>t0035116_g-Y-6;size=6;
CCTACGGGAGGCTGCAGTGGGGAATATTGGGCAATGGGGGCAACCCTGACCCAGCAACGCCGCGTGAAGGAAGAAGGCTT
TCGGGTTGTAAACTTCTTTGACGAGGGACGATAGTGACGGTACCTCGAAAACAAGCCACGGCTAACTACGTGCCAGCAGC
CGCGGTAATACGTAGGTGGCAAGCGTTGTCCGGATTTACTGGGTGTAAAGGGCGCGTAGGCGGGATTGCAAGTCAGATGT
GAAATCTCCGGGCTCAACCCGGAAATTGCATTTGAAACTGTAGTTCTTGAGTATCGGAGAGGCAAGCGGAATTCCTAGTG
TAGCGGTGAAATGCGTAGATATTAGGAGGAACACCAGTGGCGAAGGCGGCTTGCTGGACGACAACTGACGCTGAGGCGCG
AAAGCGTGGGGAGCAAACAGGATTAGATACCCGAGTAGTCC
>t0030698_g-Y-6;size=6;
CCTACGGGTGGCTGCAGTGGGGGATATTGCACAATGGAGGAAACTCTGATGCAGCGACGCCGCGTGAGTGAAGAAGTATT
TCGGTATGTAAAGCTCTATCAGCAGGGAAGAAAGGCCCGAAAGGGAGATGACGGTACCTGACTAAGAAGCCCCGGCTAAC
TACGTGCCAGCAGCCGCGGTAATACGTAGGGGGCAAGCGTTATCCGGATTTACTGGGTGTAAAGGGAGCGCAGACGGTGA
TGCAAGTCTGAAGTGAAACCCCACGGCTCAACCGTGGGCTTGCTTTGGAAACTGTATGACTAGAGTACTGGAGAGGTAAG
CGGAATTCCTAGTGTAGCGGTGAAATGCGTAGATATTAGGAGGAACATCGGTGGCGAAGGCGGCTTACTGGACAGCAACT
GACGTTGAGGCTCGAAGGCGTGGGGAGCAAACAGGATTAGATACCCTAGTAGTCC
>t0057231_g-Y-6;size=6;
CCTACGGGCGGCTGCAGTGGGGAATCTTCCGCAATGGGCGAAAGCCTGACGGAGCAACGCCGCGTGAGTGAAGAAGGTCT
TCGGATCGTAAAGCTCTGTCGAAGGGGACGAACGTGGGTTCTATCAACAACGGAACCTAATGACGGTACCTTTCAAGAAA
GCCACGGCTAACTACGTGCCAGCAGCCGCGGTAATACGTAGGTGGCGAGCGTTGTCCGGAATCATTGGGCGTAAAGGGAG
CGCAGGCGGGAAATCAAGTCCATCTTAAAAGTTCGGGGCTCAACCCCGTGATGGGATGGAAACTGGTTTTCTTGAGTGCA
GGAGAGGAAAGCGGAATTCCTAGTGTAGCGGTGAAATGCGTAGATATTAGGAGGAACACCAGTGGCGAAGGCGGCTTTCT
GGACTGTAACTGACGCTGAGGCTCGAAAGCGTGGGGAGCGAACAGGATTAGATACCCTGGTAGTCC
>t0035124_g-Y-6;size=6;
CCTACGGGCGGCAGCAGTGAGGAATATTGGTCAATGGGCGAGAGCCTGAACCAGCCAAGTAGCGTGCAGGACGACGGCCC
TATGGGTTGTAAACTGCTTTTATACAGGGATAAAGTCGGGGACGCGTTCCCCGTTTGCAGGTACTGTATGAATAAGGACC
GGCTAATTCCGTGCCAGCAGCCGCGGTAATACGGAAGGTCCGAGCGTTATCCGGATTTATTGGGTTTAAAGGGAGCGCAG
GCCGATTATTAAGCGTGACGTGAAATGTAGATGCTCAACATCTGAACTGCGTCGCGAACTGGTAGTCTTGAGTGAGTTCG
ATGTGGGCGGAATTCGTGGTGTAGCGGTGAAATGCTTAGATATCACGAAGAACTCCGATTGCGAAGGCAGCCCACAAGGC
CTTTACTGACGCTAAAGCTCGAAGGTGCGGGTATCGAACAGGATTAGATACCCTAGTAGTCC
>t0013289_g-Y-6;size=6;
CCTACGGGTGGCAGCAGTAGGGAATATTGGGCAATGGAGGCAACTCTGACCCAGCCATGCCGCGTGAAGGAAGACGGCCC
TATGGGTTGTAAACTTCTTTTGCCGCAGAGTAAACCCGGTCACGTGTGGCCGGCTGAGAGTATGCGGCGAATAAGTATCG
GCTAACTCCGTGCCAGCAGCCGCGGTAATACGGAGGATACGAGCGTTATCCGGATTTATTGGGTTTAAAGGGTGCGCAGG
CGGACCGTTAAGTCAGGGGTGAAAAGTTCGGGCTCAACCTGAATCGTGCCTTTGATACTGGCGGACTAGAGTGCGATAGG
CGTGGCCGGAATGTGGTGTGTAGCGGTGAAATGCTTAGATATGCCACAGAACACCGATCGAGAAGTCAGGTCACGAGTTC
GCAACTGACGCTCATGCACGAAAGCGTGGGGATCAAACAGGATTAGATACCCCTGTAGTCC
>t0003420_g-Y-6;size=6;
CCTACGGGTGGCTGCAGTGAGGAATATTGGACAATGGCCGGAAGGCTGATCCAGCCATGCCGCGTGCGGGAGGACGGCCC
TATGGGTTGTAAACCGCTTTTGCGGGGGAGCAATAAGGTGCACGTGTGCACCGATGAGAGTACCCTGCGAATAAGCATCG
GCTAACTCCGTGCCAGCAGCCGCGGTAATACGGAGGATGCGAGCGTTATCCGGATTTATTGGGTTTAAAGGGTGCGCAGG
CGGCTTGTTAAGCGGGAGGTGAAATGCCGGCGCTCAACGTCGGAAGTGCCTCCCGAACTGGTGAGCTTGAATGACTCTGC
CGTGGGAGGAATGTGTAGTGTAGCGGTGAAATGCTTAGAGATTACACAGAACACCGATTGCGAAGGCATCTCACGAAGGG
TTGATTGACGCTGAGGCACGAAAGCGTGGGGATCAAACAGGATTAGATACCCCAGTAGTCC
>t0028261_g-Y-6;size=6;
CCTACGGGGGGCTGCAGTAAGGAATATTGGGCAATGGGGGGAACCCTGACCCAGCCATGCCGCGTGAGGGAAGAAGGCCC
TACGGGTTGTAAACCTCTTTTGCCGGGGGACAAGGCGGGGCGTGCGCGCCCTGTTGCGGTTACCCGGAGAATAAGCATCG
GCTAACTCCGTGCCAGCAGCCGCGGTAATACGGAGGATGCGAGCGTTATCCGGATTCATTGGGTTTAAAGGGTGCGCAGG
CGGCCGTCTAAGTCAGCGGTGAAATCCGGGGGCTCAACTCCCGAAGTGCCGATGATACTGGGGGGCTGGAATGCGGTCGA
GGCGGGCGGAATGTGGCGTGTAGCGGTGAAATGCATAGATATGCCACAGAACTCCGATAGCGAAGGCAGCTCGCCAGGCC
TGCATTGACGCTCAGGCACGAAAGCGTGGGGATCGAACAGGATTAGATACCCGAGTAGTCC
>t0014119_g-Y-6;size=6;
CCTACGGGAGGCAGCAGTGGGGAATCTTCCGCAATGGGCGAAAGCCTGACGGAGCAACGCCGCGTGAGTGAAGAAGGTCT
TCGGATCGTAAAGCTCTGTCGAAGGGGACGAACGTGGGTTCTATCAACAACGGAACCTAATGACGGTACCTTTCAAGAAA
GCCACGGCTAACTACGTGCCAGCAGCCGCGGTAATACGTAGGTGGCGAGCGTTGTCCGGAATCATTGGGCGTAAAGGGAG
CGCAGGCGGGAAATTAAGTCTATCTTAAAAGTTCGGGGCTCAACCCCGTGATGGGATGGAAACTAATTTTCTTGAGTGCA
GGAGAGGAAAGCGGAATTCCTAGTGTAGCGGTGAAATGCGTAGATATTAGGAGGAACACCAGTGGCGAAGGCGGCTTTCT
GGACTGTAACTGACGCTGAGGCTCGAAAGCGTGGGGAGCGAACAGGATTAGATACCCTAGTAGTCC
>t0033621_g-Y-6;size=6;
CCTACGGGAGGCAGCAGTGAGGAATATTGGTCAATGGGCGAGAGCCTGAACCAGCCAAGTAGCGTGCAGGACGACGGCCC
TATGGGTTGTAAACTGCTTTTATATAGGGATAAAGTCGGGGACGCGTTCCCCGTTTGCAGGTACTGTATGAATAAGGACC
GGCTAATTCCGTGCCAGCAGCCGCGGTAATACGGAAGGTCCGGGCGTTATCCGGATTTATTGGGTTTAAAGGGAGCGCAG
GCCGATTATTAAGCGTGACGTGAAATGTAGATGCTCAACATCTGAACTGCGTCGCGAACTGGTAGTCTTGAGTGAGTTCG
ATGTGGGCGGAATTCGTGGTGTAGCGGTGAAATGCTTAGATATCACGAAGAACTCCGATTGCGAAGGCAGCCCACAAGGC
CTTTACTGACGCTAAAGCTCGAAGGTGCGGGTATCGAACAGGATTAGATACCCGAGTAGTCC
>t0014225_g-Y-6;size=6;
CCTACGGGGGGCTGCAGTGGGGAATCTTCCGCAATGGGCGAAAGCCTGACGGAGCAACGCCGCGTGAGTGAAGAAGGGTT
TCGGCTCGTAAAGCTCTGTTGACGGGGACGAATGTGCAAGATGCGAATAGTTTCTTGCAATGACGGTACCCGTCGAGGAA
GCCACGGCTAACTACGTGCCAGCAGCCGCGGTAATACGTAGGTGGCGAGCGTTGTCCGGAATTATTGGGCGTAAAGGGAG
CGCAGGCGGGAAGGCAAGTCAGTCTTAAAAGTGCGGGGCTCAACCCCGTGATGGGATTGAAACTGTCTTTCTTGAGTGCA
GGAGAGGAAAGCGGAATTCCTAGTGTAGCGGTGAAATGCGTAGATATTAGGAGGAACACCAGTGGCGAAGGCGGCTTTCT
GGACTGTAACTGACGCTGAGGCTCGAAAGCGTGGGGAGCGAACAGGATTAGATACCCGAGTAGTCC
>t0049458_g-Y-6;size=6;
CCTACGGGAGGCAGCAGTGAGGAATATTGGTCAATGGGCGAGAGCCTGAACCAGCCAAGTAGCGTGCAGGATGACGGCCC
TATGGGTTGTAAACTGCTTTTATACAGGGATAAAGTCGGGGACGCGTTCCCCGTTTGCAGGTACTGTATGAATAAGGACC
GGCTAATTCCGTGCCAGCAGCCGCGGTAATACGGAAGGTCCGGGCGTTATCCGGATTTATTGGGTTTAAAGGGAGCGCAG
GCCGATTATTAAGCGTGACGTGAAATGTGGATGCTCAACATCTGAACTGCGTCGCGAACTGGTGGTCTTGAGTGAGTTCG
ATGTGGGCGGAATTCGTGGTGTAGCGGTGAAATGCTTAGATATCACGAAGAACTCCGATTGCGAAGGCAGCCCACAAGGC
CTTTACTGACGCTAAAGCTCGAAGGTGCGGGTATCGAACAGGATTAGATACCCGAGTAGTCC
>t0006437_g-Y-6;size=6;
CCTACGGGAGGCTGCAGTAGGGAATATTGGGCAATGGAGGCAACTCTGACCCAGCCATGCCGCGTGAAGGAAGACGGCCC
TATGGGTTGTAAACTTCTTTTGCCGCAGAGTAAACCCGGTCACGTGTGGCCGGCTGAGAGTATGCGGCGAATAAGTATCG
GCTAACTCCGTGCCAGCAGCCGCGGTAATACGGAGGATACGAGCGTTATCCGGATTTATTGGGTTTAAAGGGTGCGCAGG
CGGACCGTTAAGTCAGGGGTGAAAAGTTCGGGCTCAACCTGAATCGTGCCTTTGATACTGGCGGACTAGAGTGCGATAGG
CGTGGCCGGAATGTGGTGTGTAGCGGTGAAATGCTTAGATATGCCACAGAACACCGATCGAGAAGTCAGGTCACGAGTTC
GCAACTGACGCTCATGCACGAAAGCGTGGGGATCAAACAGGATTAGATACCCGGGTAGTCC
>t0013653_g-Y-6;size=6;
CCTACGGGCGGCTGCAGTGGGGGATATTGCACAATGGGCGAAAGCCTGATGCAGCGACGCCGCGTGAGTGAAGAAGTATT
TCGGTATGTAAAGCTCTATCAGCAGGGAAGAAAGACCTCGAAAGAGGGGATGACGGTACCTGAGTAAGAAGCCCCGGCTA
ACTACGTGCCAGCAGCCGCGGTAATACGTAGGGGGCAAGCGTTATCCGGATTTACTGGGTGTAAAGGGAGCGTAGACGGT
GTATCAAGTCTGAAGTGAAACCCCACGGCTCAACCGTGGGCTTGCTTTGGAAACTGGTAGACTAGAGTACTGGAGAGGTA
AGCGGAATTCCTGGTGTAGTAGTGAAATGCGTAGATATCAGGAAGAACATCAGTGGCGAAGGCGGCTTACTGGACAGCAA
CTGACGTTGAGGCTCGAAGGCGTGGGGAGCAAACAGGATTAGATACCCCAGTAGTCC
>t0028360_g-Y-6;size=6;
CCTACGGGGGGCAGCAGTGGGGAATCTTCCGCAATGGGCGAAAGCCTGACGGAGCAACGCCGCGTGAGTGAAGAAGGGTT
TCGGCTCGTAAAGCTCTGTTGACGGGGACGAATGTGCAAGATGCGAATAGTTTCTTGCAATGACGGTACCCGTCGAGGAA
GCCACGGCTAACTACGTGCCAGCAGCCGCGGTAATACGTAGGTGGCGAGCGTTGTCCGGAATTATTGGGCGTAAAGGGAG
CGCAGGCGGGAAGGCAAGTCAGTCTTAAAAGTGCGGGGCTCAACCCCGTGATGGGATTGAAACTGTCTTTCTTGAGTGCA
GGAGAGGAAAGCGGAATTCCTAGTGTAGCGGTGAAATGCGTAGATATTAGGAGGAACACCAGTGGCGAAGGCGGCTTTCT
GGACTGTAACTGACGCTGAGGCTCGAAAGCGTGGGGAGCGAACAGGATTAGATACCCTTGTAGTCC
>t0015673_g-Y-6;size=6;
CCTACGGGGGGCAGCAGTGAGGAATATTGGTCAATGGGCGAGAGCCTGAACCAGCCAAGTAGCGTGCAGGATGACGGCCC
TATGGGTTGTAAACTGCTTTTATACAGGGATAAAGTCGGGGACGCGTTCCCCGTTTGCAGGTACTGTATGAATAAGGACC
GGCTAATTCCGTGCCAGCAGCCGCGGTAATACGGAAGGTCCGGGCGTTATCCGGATTTATTGGGTTTAAAGGGAGCGCAG
GCCGATTATTAAGCGTGACGTGAAATGTGGATGCTCAACATCTGAACTGCGTCGCGAACTGGTGGTCTTGAGTGAGTTCG
ATGTGGGCGGAATTCGTGGTGTAGCGGTGAAATGCTTAGATATCACGAAGAACTCCGATTGCGAAGGCAGCCCACAAGGC
CTTTACTGACGCTAAAGCTCGAAGGTGCGGGTATCGAACAGGATTAGATACCCCTGTAGTCC
>t0014116_g-Y-6;size=6;
CCTACGGGAGGCTGCAGTGGGGAATCTTGCACAATGGACGAAAGTCTGATGCAGCGATCCCGCGTGAAGGATGAAGCATT
ACGGTGTGTAAACTTCTTTTTTGGTGGAAGACGAATGACGGTACACCAAGAATAAGAGACGGCTAACTACGTGCCAGCAG
CCGCGGTAATACGTAGGTCTCAAGCGTTATCCGGATTTACTGGGCGTAAAGTATCCGTAGCCTGATATGTAAGTCTGTTT
TCAAATCCCACGACTCAATCGTGGAAAGGGAATGGATACTGCATATCTAGAAGTTATTGGGGGTTAGTGGAATTTCCGGT
GGAGCGGTGAAATGCGTTGATATCGGAAAGAACGCCGAAAGCGAAAGCAGCTAACTATGATTAACTTGACGGTGAGGGAT
GAAAGTTTGGGTAGCAAACGGGATTAGATACCCTAGTAGTCC
>t0013447_g-Y-6;size=6;
CCTACGGGAGGCTGCAGTGGGGAATATTGCACAATGGGCGCAAGCCTGATGCAGCGACGCCGCGTGAGCGAAGAAGTATT
TCGGTATGTAAAGCTCTATCAGCAGGGAAGATAATGACGGTACCTGACTAAGAAGCACCGGCTAAATACGTGCCAGCAGC
CGCGGTAATACGTATGGTGCAAGCGTTATCCGGATTTACTGGGTGTAAAGGGAGCGTAGGCGGTTTTACAAGTCTGATGT
GAAAGCCCGGGGCTCAACTCCGGTATTGCATTGGAAACTGTAGAACTAGAGTGTCGGAGGGGTAAGTGGAATTCCTAGTG
TAGCGGTGAAATGCGTAGATATTAGGAGGAACACCAGTGGCGAAGGCGGCTTACTGGACGATTACTGACGCTGAGGCTCG
AAAGCGTGGGGAGCAAACAGGATTAGATACCCTAGTAGTCC
>t0064395_g-Y-6;size=6;
CCTACGGGCGGCTGCAGTGAGGAATATTGGTCAATGGGCGAGAGCCTGAACCAGCCAAGTAGCGTGCAGGATGACGGCCC
TATGGGTTGTAAACTGCTTTTATACAGGGATAAAGTCGGGGACGCGTTCCCCGTTTGCAGGTACTGTATGAATAAGGACC
GGCTAATTCCGTGCCAGCAGCCGCGGTAATACGGAAGGTCCGGGCGTTATCCGGATTTATTGGGTTTAAAGGGAGCGCAG
GCCGATTATTAAGCGTGACGTGAAATGTGGATGCTCAACATCTGAACTGCGTCGCGAACTGGTGGTCTTGAGTGAGTTCG
ATGTGGGCGGAATTCGTGGTGTAGCGGTGAAATGCTTAGATATCACGAAGAACTCCGATTGCGAAGGCAGCCCACAAGGC
CTTTACTGACGCTAAAGCTCGAAGGTGCGGGTATCGAACAGGATTAGATACCCTGGTAGTCC
>t0012281_g-Y-6;size=6;
CCTACGGGCGGCTGCAGTGGGGGATATTGCACAATGGAGGAAACTCTGATGCAGCGACGCCGCGTGAGTGAAGAAGTATT
TCGGTATGTAAAGCTCTATCAGCAGGGAAGATAATGACAGTACCTGACCAAGAAGCCCCGGCTAACTACGTGCCAGCAGC
CGCGGTAATACGTAGGGGGCAAGCGTTATCCGGATTTACTGGGTGTAAAGGGAGCGTAGACGGAATGTCAAGTCTGAAGT
GAAATCCCCGGGCTTAACCCGGGAACTGCTTTGGAAACTGGTATTCTTGAGTGTCGGAGAGGTAAGCGGAATTCCTGGTG
TAGTAGTGAAATGCGTAGATATCAGGAAGAACACCGGAGGCGAAGGCGGCTTACTGGACGATAACTGACGTTGAGGCTCG
AAAGCGTGGGGAGCAAACAGGATTAGATACCCGGGTAGTCC
>t0012239_g-Y-6;size=6;
CCTACGGGTGGCTGCAGTGGGGGATATTGCACAATGGGCGAAAGCCTGATGCAGCGACGCCGCGTGAGTGAAGAAGTATT
TCGGTATGTAAAGCTCTATCAGCAGGGAAGAAAGACCTCGAAAGAGGGGATGACGGTACCTGAGTAAGAAGCCCCGGCTA
ACTACGTGCCAGCAGCCGCGGTAATACGTAGGGGGCAAGCGTTATCCGGATTTACTGGGTGTAAAGGGAGCGTAGACGGT
GTATCAAGTCTGAAGTGAAACCCCACGGCTCAACCGTGGGCTTGCTTTGGAAACTGGTAGACTAGAGTACTGGAGAGGTA
AGCGGAATTCCTGGTGTAGTAGTGAAATGCGTAGATATCAGGAAGAACATCAGTGGCGAAGGCGGCTTACTGGACAGCAA
CTGACGTTGAGGCTCGAAGGCGTGGGGAGCAAACAGGATTAGATACCCTTGTAGTCC
>t0000171_g-Y-6;size=6;
CCTACGGGTGGCTGCAGTGGGGAATATTGGGCAATGGGGGAAACCCTGACCCAGCAACGCCGCGTGAAGGAAGAAGGCTT
TCGGGTTGTAAACTTCTTTTACCAGGGACGAAGGACGTGACGGTACCTGGAGAAAAAGCCACGGCTAACTACGTGCCAGC
AGCCGCGGTAATACGTAGGTGGCAAGCGTTGTCCGGATTTACTGGGTGTAAAGGGCGTGTAGGCGGAGCAGCAAGTCAGA
AGTGAAATCTCCGGGCTTAACCCGGAAACTGCTTTTGAAACTGTTGCCCTTGAGTATCGGAGAGGCAGGCGGAATTCCTA
GTGTAGCGGTGAAATGCGTAGATATTAGGAGGAACACCAGTGGCGAAGGCGGCCTGCTGGACGACAACTGACGCTGAGGC
GCGAAAGCGTGGGGAGCAAACAGGATTAGATACCCCGGTAGTCC
>t0000193_g-Y-6;size=6;
CCTACGGGAGGCTGCAGTGAGGAATATTGGTCAATGGAGGCAACTCTGAACCAGCCAAGTAGCGTGCAGGACGACGGCCC
TATGGGTTGTAAACTGCTTTTATGAGGGGATAACCTGCGCCACGTGTGGCGCCCTGCATGTACCTCATGAATAAGGACCG
GCTAATTCCGTGCCAGCAGCCGCGGTAATACGGAAGGTCCGGGCGTTATCCGGATTTATTGGGTTTAAAGGGAGCGCAGG
CGGGCGATTAAGCGTGACGTGAAATGCAGCGGCTCAACCGTATGAAGTGCGTCGCGAACTGGTTGCCTTGAGTGAGTTCG
ACGTCAGCGGAATTCGTGGTGTAGCGGTGAAATGCTTAGATATCACGAGGAACCCCGATTGCGAAGGCAGCTGACGAGGC
CTTTACTGACGCTAAAGCTCGAAGGTGCGGGTATCGAACAGGATTAGATACCCTAGTAGTCC
>t0000226_g-Y-6;size=6;
CCTACGGGGGGCTGCAGTGGGGGATATTGCACAATGGGCGAAAGCCTGATGCAGCGACGCCGCGTGAGTGAAGAAGTATT
TCGGTATGTAAAGCTCTATCAGCAGGGAAGAAAGACCTCGTAAGAGGGGATGACGGTACCTGAGTAAGAAGCCCCGGCTA
ACTACGTGCCAGCAGCCGCGGTAATACGTAGGGGGCAAGCGTTATCCGGATTTACTGGGTGTAAAGGGAGCGTAGACGGT
GTATCAAGTCTGAAGTGAAACCCCACGGCTCAACCGTGGGCTTGCTTTGGAAACTGGTAGACTAGAGTACTGGAGAGGTA
AGCGGAATTCCTGGTGTAGTAGTGAAATGCGTAGATATCAGGAAGAACATCAGTGGCGAAGGCGGCTTACTGGACAGCAA
CTGACGTTGAGGCTCGAAGGCGTGGGGAGCAAACAGGATTAGATACCCTTGTAGTCC
>t0000146_g-Y-6;size=6;
CCTACGGGAGGCTGCAGTGGGGAATATTGCACAATGGGCGCAAGCCTGATGCAGCAACGCCGCGTGAGCGAAGAAGGTCT
TCGGATCGTAAAGCTCTGTCCTATGGAACGAAGAAGTGACGGTACCATAGGAGGAAGCCCCGGCTAACTACGTGCCAGCA
GCCGCGGTAATACGTAGGGGGCGAGCGTTATCCGGAATTATTGGGCGTAAAGAGTACGTAGGCGGTTCTGTAAGCGTGAG
GTGAAAGCCCGGGGCTTAACTCCGGTAAGCCTTTCGAACTGCAGGACTTGAGTGCTGGAGGGGAAAGTGGAATTCCTAGT
GTAGCGGTGAAATGCGTAGATATTAGGAGGAACACCAGTGGCGAAGGCGACTTTCTGGACAGTAACTGACGCTGAGGTAC
GAAAGCGTGGGGAGCAAACAGGATTAGATACCCTAGTAGTCC
>t0029937_g-Y-6;size=6;
CCTACGGGTGGCAGCAGTGAGGAATATTGGTCAATGGGCGAGAGCCTGAACCAGCCAAGTAGCGTGCAGGATGACTGCCC
TATGGGTTGTAAACTGCTTTTATGCGGGAATAAAGTGCGGCACGTGTGCCGTTTTGTATGTACCGCATGAATAAGGACCG
GCTAATTCCGTGCCAGCAGCCGCGGTAATACGGAAGGTCCGGGCGTTATCCGGATTTATTGGGTTTAAAGGGAGCGCAGG
CTGGAGATTAAGCGTGCTGTGAAATGTACCGGCTCAACCGGTGACGTGCAGCGCGAACTGGTTTCCTTGAGTGAGTACGA
CGTCAGCGGAATTCGTGGTGTAGCGGTGAAATGCTTAGATATCACGAAGAACTCCGATTGCGAAGGCAGCTGACGAGTCC
TTTACTGACGCTAAAGCTCGAAAGTGCGGGTATCGAACAGGATTAGATACCCTAGTAGTCC
>t0014664_g-Y-6;size=6;
CCTACGGGAGGCTGCAGTGGGGAATATTGGGCAATGGGCGAAAGCCTGACCCAGCAACGCCGCGTGAGGGAAGAAGGTCT
TCGGATTGTAAACCTCTGTCCTTGGTGACGAAGGAAGTGACGGTAGCCAAGGAGGAAGCCCCGGCTAACTACGTGCCAGC
AGCCGCGGTAATACGTAGGGGGCGAGCGTTGTCCGGAATTACTGGGCGTAAAGGGTGCGTAGGCGGTACTTTAAGTTGGA
TGTGAAATACCCGGGCTTAACTTGGGGGGTGCATCCAATACTGGAGAACTAGAGTGCAGGAGAGGGAAGCGGAATTCCTA
GTGTAGCGGTGAAATGCGTAGATATTAGGAGGAACACCAGTGGCGAAGGCGGCTTTCTGGACTGTAACTGACGCTGAGGC
ACGAAAGCGTGGGGAGCAAACAGGATTAGATACCCTTGTAGTCC
>t0011617_g-Y-6;size=6;
CCTACGGGAGGCTGCAGTGAGGAATATTGGACAATGGCCGGAAGGCTGATCCAGCCATGCCGCGTGCGGGATGACGGCCC
TATGGGTTGTAAACCGCTTTTGCGGGGGAGCAATAAGAGCAACGAGTTGCTCGATGAGAGTACCCTGCGAATAAGCATCG
GCTAACTCCGTGCCAGCAGCCGCGGTAATACGGAGGATGCAAGCGTTATCCGGATTTATTGGGTTTAAAGGGTGCGCAGG
CGGCTTGTTAAGCGGGAGGTGAAATGCCGGCGCTCAACGTCGGAAGTGCCTCCCGAACTGGTGAGCTCGAATGACTCTGC
CGTGGGAGGAATGTGTAGTGTAGCGGTGAAATGCTTAGAGATTACACAGAACACCGATTGCGAAGGCATCTCACGAAGGG
TTGATTGACGCTGAGGCACGAAAGCGTGGGGATCAAACAGGATTAGATACCCTAGTAGTCC
>t0000031_g-Y-6;size=6;
CCTACGGGCGGCAGCAGTGGGGAATTTTCCGCAATGGGCGAAAGCCTGACGGAGCAATGCCGCGTGGAGGTAGAAGGCCC
ACGGGTCGTGAACTTCTTTTCCCGGAGAAGAAGCAATGACGGTATCTGGGGAATAAGCATCGGCTAACTCTGTGCCAGCA
GCCGCGGTAAGACAGAGGATGCAAGCGTTATCCGGAATGATTGGGCGTAAAGCGTCTGTAGGTGGCTTTTTAAGTCCGCC
GTCAAATCCCAGGGCTCAACCCTGGACAGGCGGTGGAAACTACCAAGCTGGAGTACGGTAGGGGCAGAGGGAATTTCCGG
TGGAGCGGTGAAATGCGTAGAGATCGGAAAGAACACCAACGGCGAAAGCACTCTGCTGGGCCGACACTGACACTGAGAGA
CGAAAGCTAGGGGAGCGAATGGGATTAGATACCCCTGTAGTCC
>t0012271_g-Y-6;size=6;
CCTACGGGTGGCTGCAGTGAGGAATATTGGTCAATGGGCGAGAGCCTGAACCAGCCAAGTAGCGTGCAGGACGACGGCCC
TATGGGTTGTAAACTGCTTTTATACAGGGATAAAGTCGGGGACGCGTTCCCCGTTTGCAGGTACTGTATGAATAAGGACC
GGCTAATTCCGTGCCAGCAGCCGCGGTAATACGGAAGGTCCGAGCGTTATCCGGATTTATTGGGTTTAAAGGGAGCGCAG
GCCGATTATTAAGCGTGACGTGAAATGTAGATGCTCAACATCTGAACTGCGTCGCGAACTGGTAGTCTTGAGTGAGTTCG
ATGTGGGCGGAATTCGTGGTGTAGCGGTGAAATGCTTAGATATCACGAAGAACTCCGATTGCGAAGGCAGCCCACAAGGC
CTTTACTGACGCTAAAGCTCGAAGGTGCGGGTATCGAACAGGATTAGATACCCTGGTAGTCC
>t0014593_g-Y-6;size=6;
CCTACGGGGGGCAGCAGTGAGGAATATTGGTCAATGGGCGAGAGCCTGAACCAGCCAAGTAGCGTGCAGGACGACGGCCC
TATGGGTTGTAAACTGCTTTTATATAGGGATAAAGTCGGGGACGCGTTCCCCGTTTGCAGGTACTGTATGAATAAGGACC
GGCTAATTCCGTGCCAGCAGCCGCGGTAATACGGAAGGTCCGGGCGTTATCCGGATTTATTGGGTTTAAAGGGAGCGCAG
GCCGATTATTAAGCGTGACGTGAAATGTAGATGCTCAACATCTGAACTGCGTCGCGAACTGGTAGTCTTGAGTGAGTTCG
ATGTGGGCGGAATTCGTGGTGTAGCGGTGAAATGCTTAGATATCACGAAGAACTCCGATTGCGAAGGCAGCCCACAAGGC
CTTTACTGACGCTAAAGCTCGAAGGTGCGGGTATCGAACAGGATTAGATACCCTGGTAGTCC
>t0035483_g-Y-6;size=6;
CCTACGGGGGGCTGCAGTGGGGAATATTGCACAATGGAGGGAACTCTGATGCAGCGACGCCGCGTGAGTGACGAAGTGTT
TCGGCATGTAAAGCTCTATCAGCAGGGAAGAAAGTGACGGTACCTGACCAAGAAGCCCCGGCTAACTACGTGCCAGCAGC
CGCGGTAATACGTAGGGGGCAAGCGTTATCCGGATTTACTGGGTGTAAAGGGAGCGCAGGCGGCTGCGCAAGTCAGAAGT
GAAACCCCCCGGCTCAACTGGGGGCATGCTTTTGAAACTGCGAGGCTGGAGTGCTGGAGGGGTAAGCGGAATTCCTGGTG
TAGCGGTGAAATGCGTAGATATCAGGAAGAACACCGGTGGCGAAGGCGGCTTACTGGACAGCAACTGACGCTGAGGCTCG
AAGGCGTGGGGAGCAAACAGGATTAGATACCCCGGTAGTCC
>t0019167_g-Y-6;size=6;
CCTACGGGGGGCTGCAGTGGGGAATCTTCCGCAATGGGCGAAAGCCTGACGGAGCAACGCCGCGTGAGTGAAGAAGGGTT
TCGGCTCGTAAAGCTCTGTTGACGGGGACGAATGTACGGAATGCGAATAGTTTTCTGTAATGACGGTACCCGTCGAGGAA
GCCACGGCTAACTACGTGCCAGCAGCCGCGGTAATACGTAGGTGGCGAGCGTTGTCCGGAATTATTGGGCGTAAAGGGAG
CGCAGGCGGGAAGGCAAGTCAGTCTTAAAAGTGCGGGGCTCAACCCCGTGATGGGATTGAAACTGTCTTTCTTGAGTGCA
GGAGAGGAAAGCGGAATTCCTAGTGTAGCGGTGAAATGCGTAGATATTAGGAGGAACACCAGTGGCGAAGGCGGCTTTCT
GGACTGTAACTGACGCTGAGGCTCGAAAGCGTGGGGAGCGAACAGGATTAGATACCCCTGTAGTCC
>t0000188_g-Y-6;size=6;
CCTACGGGGGGCAGCAGTGAGGAATATTGGTCAATGGACGGAAGTCTGAACCAGCCAAGTAGCGTGCAGGATGACGGCCC
TACGGGTTGTAAACTGCTTTTATGTGGGAATAAAGTGGAGGACGTGTCCTCCTTTGCATGTACCACAGGAATAAGGACCG
GCTAATTCCGTGCCAGCAGCCGCGGTAATACGGAAGGTCCGGGCGTTATCCGGATTTATTGGGTTTAAAGGGAGCGTAGG
CCGGGTATTAAGCGTGTTGTGAAATGTAGTTGCTCAACATCTGCACTGCAGCGCGAACTGGTGCTCTTGAGTGCGCGGAA
AGCTGGCGGAATTCGTCGTGTAGCGGTGAAATGCTTAGATATGACGAAGAACTCCGATTGCGAAGGCAGCTGGCTGTAGC
GTTACTGACGCTGAAGCTCGAAAGCGTGGGTATCGAACAGGATTAGATACCCTAGTAGTCC
>t0014544_g-Y-6;size=6;
CCTACGGGGGGCAGCAGTGAGGAATATTGGTCAATGGGCGAGAGCCTGAACCAGCCAAGTAGCGTGCAGGATGACGGCCC
TATGGGTTGTAAACTGCTTTTATACGGGGATAAAGTGAGCCACGTGTGGCTTTTTGTAGGTACCGTATGAATAAGGACCG
GCTAATTCCGTGCCAGCAGCCGCGGTAATACGGAAGGTCCGGGCGTTATCCGGATTTATTGGGTTTAAAGGGAGCGCAGG
CCGAAGGTTAAGCGTGACGTGAAATGTAGCCGCTCAACGGCTGAACTGCGTCGCGAACTGGCTTTCTTGAGTGAGTTCGA
TGTGGGCGGAATTCGTGGTGTAGCGGTGAAATGCTTAGATATCACGAAGAACTCCGATTGCGAAGGCAGCCCACAAGGCC
TTTACTGACGCTAAAGCTCGAAGGTGCGGGTATCGAACAGGATTAGATACCCTGGTAGTCC
>t0007003_g-Y-6;size=6;
CCTACGGGGGGCTGCAGTGAGGAATATTGGTCAATGGGCGAGAGCCTGAACCAGCCAAGTAGCGTGCAGGATGACGGCCC
TATGGGTTGTAAACTGCTTTTATACAGGGATAAAGTCGGGGACGCGTTCCCCGTTTGCAGGTACTGTATGAATAAGGACC
GGCTAATTCCGTGCCAGCAGCCGCGGTAATACGGAAGGTCCGGGCGTTATCCGGATTTATTGGGTTTAAAGGGAGCGCAG
GCCGATTATTAAGCGTGACGTGAAATGTGGATGCTCAACATCTGAACTGCGTCGCGAACTGGTGGTCTTGAGTGAGTTCG
ATGTGGGCGGAATTCGTGGTGTAGCGGTGAAATGCTTAGATATCACGAAGAACTCCGATTGCGAAGGCAGCCCACAAGGC
CTTTACTGACGCTAAAGCTCGAAGGTGCGGGTATCGAACAGGATTAGATACCCTTGTAGTCC
>t0004626_g-Y-6;size=6;
CCTACGGGGGGCTGCAGTAAGGAATATTGGGCAATGGGGGGAACCCTGACCCAGCCATGCCGCGTGAGGGAAGAAGGCCC
TACGGGTTGTAAACCTCTTTTGCCGGGGGACAAGGCACCGCGTGCGCGCGGTGTTGCGGTTACCCGGAGAATAAGCATCG
GCTAACTCCGTGCCAGCAGCCGCGGTAATACGGAGGATGCGAGCGTTATCCGGATTCATTGGGTTTAAAGGGTGCGCAGG
CGGCCGTCTAAGTCAGCGGTGAAATCCGGGGGCTCAACTCCCGAAGTGCCGATGATACTGGGGGGCTGGAATGCGGTCGA
GGCGGGCGGAATGTGGCGTGTAGCGGTGAAATGCATAGATATGCCACAGAACTCCGATAGCGAAGGCAGCTCGCCAGGCC
TGCATTGACGCTCAGGCACGAAAGCGTGGGGATCGAACAGGATTAGATACCCTAGTAGTCC
>t0040123_g-Y-6;size=6;
CCTACGGGCGGCTGCAGTGGGGAATCTTCCGCAATGGGCGAAAGCCTGACGGAGCAACGCCGCGTGAGTGAAGAAGGGTT
TCGGCTCGTAAAGCTCTGTTGACGGGGACGAATGTACGGAATGCGAATAGTTTTCTGTAATGACGGTACCCGTCGAGGAA
GCCACGGCTAACTACGTGCCAGCAGCCGCGGTAATACGTAGGTGGCGAGCGTTGTCCGGAATTATTGGGCGTAAAGGGAG
CGCAGGCGGGAAGGCAAGTCAGTCTTAAAAGTGCGGGGCTCAACCCCGTGATGGGATTGAAACTGTCTTTCTTGAGTGCA
GGAGAGGAAAGCGGAATTCCTAGTGTAGCGGTGAAATGCGTAGATATTAGGAGGAACACCAGTGGCGAAGGCGGCTTTCT
GGACTGTAACTGACGCTGAGGCTCGAAAGCGTGGGGAGCGAACAGGATTAGATACCCTTGTAGTCC
>t0062271_g-Y-6;size=6;
CCTACGGGCGGCTGCAGTGAGGAATATTGGTCAATGGGCGAGAGCCTGAACCAGCCAAGTAGCGTGCAGGACGACGGCCC
TATGGGTTGTAAACTGCTTTTATACAGGGATAAAGTCGGGGACGCGTTCCCCGTTTGCAGGTACTGTATGAATAAGGACC
GGCTAATTCCGTGCCAGCAGCCGCGGTAATACGGAAGGTCCGAGCGTTATCCGGATTTATTGGGTTTAAAGGGAGCGCAG
GCCGATTATTAAGCGTGACGTGAAATGTAGATGCTCAACATCTGAACTGCGTCGCGAACTGGTAGTCTTGAGTGAGTTCG
ATGTGGGCGGAATTCGTGGTGTAGCGGTGAAATGCTTAGATATCACGAAGAACTCCGATTGCGAAGGCAGCCCACAAGGC
CTTTACTGACGCTAAAGCTCGAAGGTGCGGGTATCGAACAGGATTAGATACCCTAGTAGTCC
>t0004506_g-Y-6;size=6;
CCTACGGGAGGCAGCAGTGAGGAATATTGGTCAATGGGCGAGAGCCTGAACCAGCCAAGTAGCGTGCAGGACGACGGCCC
TATGGGTTGTAAACTGCTTTTATACAGGGATAAAGTCGGGGACGCGTTCCCCGTTTGCAGGTACTGTATGAATAAGGACC
GGCTAATTCCGTGCCAGCAGCCGCGGTAATACGGAAGGTCCGGGCGTTATCCGGATTTATTGGGTTTAAAGGGAGCGCAG
GCCGATTATTAAGCGTGACGTGAAATGTAGATGCTCAACATCTGAACTGCGTCGCGAACTGGTAGTCTTGAGTGAGTTCG
ATGTGGGCGGAATTCGTGGTGTAGCGGTGAAATGCTTAGATATCACGAAGAACTCCGATTGCGAAGGCAGCCCACAAGGC
CTTTACTGACGCTAAAGCTCGAAGGTGCGGGTATCGAACAGGATTAGATACCCCAGTAGTCC
>t0006820_g-Y-6;size=6;
CCTACGGGGGGCTGCAGTGAGGAATATTGGTCAATGGACGAGAGTCTGAACCAGCCAAGTAGCGTGAAGGATGACGGCCC
TATGGGTTGTAAACTTCTTTTGTTTGGGAATAAAGTGCTCTACGTGTAGAGTTTTGTATGTACCTTACGAATAAGCATCG
GCTAATTCCGTGCCAGCAGCCGCGGTAATACGGAAGATGCGAGCGTTATCCGGATTTATTGGGTTTAAAGGGAGCGTAGG
CGGACCTTTAAGTCAGCGGTAAAATGTCAATGCCCAACATTGGCCCGCCGTTGATACTGTTGGTCTTGAATACACACAAG
GAAGGTGGAATTCGTTGTGTAGCGGTGAAATGCTTAGATATGACGAAGAACTCCGATTGCGAAGGCAGCCTTCTGGGGTG
CGATTGACGCTGAGGCTCGAAAGTGCGGGTATCAAACAGGATTAGATACCCCAGTAGTCC
>t0008021_g-Y-6;size=6;
CCTACGGGCGGCTGCAGTGAGGAATATTGGTCAATGGGCGAGAGCCTGAACCAGCCAAGTAGCGTGCAGGATGACGGCCC
TATGGGTTGTAAACTGCTTTTATACAGGGATAAAGTGCACCACGTGTGGTGTTTTGTAGGTACTGTATGAATAAGGACCG
GCTAATTCCGTGCCAGCAGCCGCGGTAATACGGAAGGTCCGGGCGTTATCCGGATTTATTGGGTTTAAAGGGAGCGCAGG
CCGATGGTTAAGCGTGACGTGAAATGTAGCCGCTCAACGGCTGAACTGCGTCGCGAACTGGCTATCTTGAGTGAGTTCGA
TGTTGGCGGAATTCGTGGTGTAGCGGTGAAATGCTTAGATATCACGAAGAACTCCGATTGCGAAGGCAGCCAACAAGGCC
TTTACTGACGCTAAAGCTCGAAGGTGCGGGTATCGAACAGGATTAGATACCCTAGTAGTCC
>t0006976_g-Y-6;size=6;
CCTACGGGGGGCTGCAGTGGGGAATATTGCACAATGGAGGAAACTCTGATGCAGCGACGCCGCGTGAGCGAAGAAGTATT
TCGGTATGTAAAGCTCTATCAGTAGGGAAGATAATGACGGTACCTGACTAAGAAGCTCCGGCTAAATACGTGCCAGCAGC
CGCGGTAATACGTATGGAGCAAGCGTTATCCGGATTTACTGGGTGTAAAGGGAGTGTAGGTGGCAAAGCAAGTCAGTAGT
GAAAATCCGGGGCTCAACCTCGGAACTGCTATTGAAACTGTTTAGCTAGAGTGCAGGAGAGGTAAGTGGAATTCCTAGTG
TAGCGGTGAAATGCGTAGATATTAGGAGGAACACCAGTGGCGAAGGCGGCTTACTGGACTGTAACTGACACTGAGGCTCG
AAAGCGTGGGGAGCAAACAGGATTAGATACCCTAGTAGTCC
>t0007998_g-Y-6;size=6;
CCTACGGGGGGCTGCAGTGAGGAATATTGGTCAATGGACGGAAGTCTGAACCAGCCAAGTAGCGTGCAGGATGACGGCCC
TACGGGTTGTAAACTGCTTTTATGTGGGAATAAAGTGGAGGACGTGTCCTCCTTTGCATGTACCACAGGAATAAGGACCG
GCTAATTCCGTGCCAGCAGCCGCGGTAATACGGAAGGTCCGGGCGTTATCCGGATTTATTGGGTTTAAAGGGAGCGTAGG
CCGGGTATTAAGCGTGTTGTGAAATGTAGTTGCTCAACATCTGCACTGCAGCGCGAACTGGTGCTCTTGAGTGCGCGGAA
AGCTGGCGGAATTCGTCGTGTAGCGGTGAAATGCTTAGATATGACGAAGAACTCCGATTGCGAAGGCAGCTGGCTGTAGC
GTTACTGACGCTGAAGCTCGAAAGCGTGGGTATCGAACAGGATTAGATACCCTAGTAGTCC
>t0007135_g-Y-6;size=6;
CCTACGGGGGGCTGCAGTGGGGAATCTTCCGCAATGGGCGAAAGCCTGACGGAGCAACGCCGCGTGAGTGAAGAAGGGTT
TCGGCTCGTAAAGCTCTGTTGACGGGGACGAATGTGCGAAATGCGAATAGTTTTTCGCAATGACGGTACCCGTCGAGGAA
GCCACGGCTAACTACGTGCCAGCAGCCGCGGTAATACGTAGGTGGCGAGCGTTGTCCGGAATTATTGGGCGTAAAGGGAG
CGCAGGCGGGAAGGCAAGTCAGTCTTAAAAGTGCGGGGCTCAACCCCGTGATGGGATTGAAACTGTCTTTCTTGAGTGCA
GGAGAGGAAAGCGGAATTCCTAGTGTAGCGGTGAAATGCGTAGATATTAGGAGGAACACCAGTGGCGAAGGCGGCTTTCT
GGACTGTAACTGACGCTGAGGCTCGAAAGCGTGGGGAGCGAACAGGATTAGATACCCGGGTAGTCC
>t0007746_g-Y-6;size=6;
CCTACGGGTGGCTGCAGTGAGGAATATTGGTCAATGGGCGAGAGCCTGAACCAGCCAAGTAGCGTGCAGGATGACGGCCC
TATGGGTTGTAAACTGCTTTTATACGGGGATAAAGTGAGCCACGTGTGGCTTTTTGTAGGTACCGTATGAATAAGGACCG
GCTAATTCCGTGCCAGCAGCCGCGGTAATACGGAAGGTCCGGGCGTTATCCGGATTTATTGGGTTTAAAGGGAGCGCAGG
CCGAAGGTTAAGCGTGACGTGAAATGTAGCCGCTCAACGGCTGAACTGCGTCGCGAACTGGCTTTCTTGAGTGAGTTCGA
TGTGGGCGGAATTCGTGGTGTAGCGGTGAAATGCTTAGATATCACGAAGAACTCCGATTGCGAAGGCAGCCCACAAGGCC
TTTACTGACGCTAAAGCTCGAAGGTGCGGGTATCGAACAGGATTAGATACCCTAGTAGTCC
>t0007300_g-Y-6;size=6;
CCTACGGGCGGCTGCAGTGAGGAATATTGGTCAATGGGCGAGAGCCTGAACCAGCCAAGTAGCGTGCAGGACGACGGCCC
TATGGGTTGTAAACTGCTTTTATATAGGGATAAAGTCGGGGACGCGTTCCCCGTTTGCAGGTACTGTATGAATAAGGACC
GGCTAATTCCGTGCCAGCAGCCGCGGTAATACGGAAGGTCCGGGCGTTATCCGGATTTATTGGGTTTAAAGGGAGCGCAG
GCCGATTATTAAGCGTGACGTGAAATGTAGATGCTCAACATCTGAACTGCGTCGCGAACTGGTAGTCTTGAGTGAGTTCG
ATGTGGGCGGAATTCGTGGTGTAGCGGTGAAATGCTTAGATATCACGAAGAACTCCGATTGCGAAGGCAGCCCACAAGGC
CTTTACTGACGCTAAAGCTCGAAGGTGCGGGTATCGAACAGGATTAGATACCCTTGTAGTCC
>t0005877_g-Y-6;size=6;
CCTACGGGAGGCAGCAGTGAGGAATATTGGTCAATGGGCGAGAGCCTGAACCAGCCAAGTAGCGTGCAGGATGACGGCCC
TATGGGTTGTAAACTGCTTTTATGCGGGGATAAAGTGGGCTACGCGTAGCCCTTTGCAGGTACCGCATGAATAAGGACCG
GCTAATTCCGTGCCAGCAGCCGCGGTAATACGGAAGGTCCGGGCGTTATCCGGATTTATTGGGTTTAAAGGGAGCGCAGG
CTGATGATTAAGCGTGACGTGAAATGTAGCCGCTCAACGGCTGAACTGCGTCGCGAACTGGTTATCTTGAGTGAGTTCGA
TGTGGGCGGAATTCGTGGTGTAGCGGTGAAATGCTTAGATATCACGAAGAACTCCGATTGCGAAGGCAGCCCACAAGGCC
TTTACTGACGCTAAAGCTCGAAGGTGCGGGTATCGAACAGGATTAGATACCCTGGTAGTCC
>t0005508_g-Y-6;size=6;
CCTACGGGAGGCAGCAGTGGGGAATATTGGGCAATGGGGGAAACCCTGACCCAGCAACGCCGCGTGAAGGAAGAAGGCTT
TCGGGTTGTAAACTTCTTTTACCAGGGACGAAGGACGTGACGGTACCTGGAGAAAAAGCCACGGCTAACTACGTGCCAGC
AGCCGCGGTAATACGTAGGTGGCAAGCGTTGTCCGGATTTACTGGGTGTAAAGGGCGTGTAGGCGGAGCGGCAAGTCAGA
AGTGAAATCTCCGGGCTTAACCCGGAAACTGCTTTTGAAACTGTCGCCCTTGAGTATCGGAGAGGCAGGCGGAATTCCTA
GTGTAGCGGTGAAATGCGTAGATATTAGGAGGAACACCAGTGGCGAAGGCGGCCTGCTGGACGACAACTGACGCTGAGGC
GCGAAAGCGTGGGGAGCAAACAGGATTAGATACCCCAGTAGTCC
>t0005510_g-Y-6;size=6;
CCTACGGGGGGCTGCAGTGAGGAATATTGGTCAATGGGCGAGAGCCTGAACCAGCCAAGTAGCGTGCAGGACGACGGCCC
TATGGGTTGTAAACTGCTTTTATATAGGGATAAAGTCGGGGACGCGTTCCCCGTTTGCAGGTACTGTATGAATAAGGACC
GGCTAATTCCGTGCCAGCAGCCGCGGTAATACGGAAGGTCCGGGCGTTATCCGGATTTATTGGGTTTAAAGGGAGCGCAG
GCCGATTATTAAGCGTGACGTGAAATGTAGATGCTCAACATCTGAACTGCGTCGCGAACTGGTAGTCTTGAGTGAGTTCG
ATGTGGGCGGAATTCGTGGTGTAGCGGTGAAATGCTTAGATATCACGAAGAACTCCGATTGCGAAGGCAGCCCACAAGGC
CTTTACTGACGCTAAAGCTCGAAGGTGCGGGTATCGAACAGGATTAGATACCCCGGTAGTCC
>t0005094_g-Y-6;size=6;
CCTACGGGGGGCTGCAGTAGGGAATATTGGGCAATGGAGGCAACTCTGACCCAGCCATGCCGCGTGAAGGAAGACGGCCC
TATGGGTTGTAAACTTCTTTTGCCGCAGAGTAAACCCGGTCACGTGTGGCCGGCTGAGAGTATGCGGCGAATAAGTATCG
GCTAACTCCGTGCCAGCAGCCGCGGTAATACGGAGGATACGAGCGTTATCCGGATTTATTGGGTTTAAAGGGTGCGCAGG
CGGACCGTTAAGTCAGGGGTGAAAAGTTCGGGCTCAACCTGAATCGTGCCTTTGATACTGGCGGACTAGAGTGCGATAGG
CGTGGCCGGAATGTGGTGTGTAGCGGTGAAATGCTTAGATATGCCACAGAACACCGATCGAGAAGTCAGGTCACGAGTTC
GCAACTGACGCTCATGCACGAAAGCGTGGGGATCAAACAGGATTAGATACCCTAGTAGTCC
>t0007207_g-Y-6;size=6;
CCTACGGGGGGCTGCAGTGGGGAATATTGCACAATGGGCGAAAGCCTGATGCAGCGACGCCGCGTGAGCGAAGAAGTATT
TCGGTATGTAAAGCTCTATCAGCAGGGAAGATAATGACGGTACCTGACTAAGAAGCACCGGCTAAATACGTGCCAGCAGC
CGCGGTAATACGTATGGTGCAAGCGTTATCCGGATTTACTGGGTGTAAAGGGAGCGTAGGCGGTTTTACAAGTCTGATGT
GAAAGCCCGCAGCTCAACTGCGGTATTGCATTGGAAACTGTAGAACTAGAGTGTCGGAGGGGTAAGTGGAATTCCTAGTG
TAGCGGTGAAATGCGTAGATATTAGGAGGAACACCAGTGGCGAAGGCGGCTTACTGGACGATTACTGACGCTGAGGCTCG
AAAGCGTGGGGAGCAAACAGGATTAGATACCCGTGTAGTCC
>t0007289_g-Y-6;size=6;
CCTACGGGGGGCTGCAGTGGGGAATATTGCACAATGGAGGGAACTCTGATGCAGCGACGCCGCGTGAGTGACGAAGTGTT
TCGGCATGTAAAGCTCTATCAGCAGGGAAGAAAGTGACGGTACCTGACCAAGAAGCCCCGGCTAACTACGTGCCAGCAGC
CGCGGTAATACGTAGGGGGCAAGCGTTATCCGGATTTACTGGGTGTAAAGGGAGCGCAGGCGGCTGCGCAAGTCAGAAGT
GAAACCCCCCGGCTCAACTGGGGGCATGCTTTTGAAACTGCGAGGCTGGAGTGCTGGAGGGGTAAGCGGAATTCCTGGTG
TAGCGGTGAAATGCGTAGATATCAGGAAGAACACCGGTGGCGAAGGCGGCTTACTGGACAGCAACTGACGCTGAGGCTCG
AAGGCGTGGGGAGCAAACAGGATTAGATACCCCTGTAGTCC
>t0017625_g-Y-6;size=6;
CCTACGGGTGGCTGCAGTGGGGAATCTTGCACAATGGACGAAAGTCTGATGCAGCGATCCCGCGTGAAGGATGAAGCATT
ACGGTGTGTAAACTTCTTTTTTGGTGGAAGACGAATGACGGTACACCAAGAATAAGAGACGGCTAACTACGTGCCAGCAG
CCGCGGTAATACGTAGGTCTCAAGCGTTATCCGGATTTACTGGGCGTAAAGTATCCGTAGCCTGATATGTAAGTCTGTTT
TCAAATCCCACGACTCAATCGTGGAAAGGGAATGGATACTGCATATCTAGAAGTTATTGGGGGTTAGTGGAATTTCCGGT
GGAGCGGTGAAATGCGTTGATATCGGAAAGAACGCCGAAAGCGAAAGCAGCTAACTATGATTAACTTGACGGTGAGGGAT
GAAAGTTTGGGTAGCAAACGGGATTAGATACCCCGGTAGTCC
>t0004342_g-Y-6;size=6;
CCTACGGGGGGCTGCAGTGGGGAATATTGGGCAATGGGCGCAAGCCTGACCCAGCAACGCCGCGTGAGGGAAGAAGGTCT
TCGGATTGTAAACCTCTGTCCTATGTGACGAAGGAAGTGACGGTAGCATAGGAGGAAGCCCCGGCTAACTACGTGCCAGC
AGCCGCGGTAATACGTAGGGGGCGAGCGTTGTCCGGAATTACTGGGCGTAAAGGGTGCGTAGGTGGCACTTTAAGTTGGA
TGTGAAATCCCCGTGCTTAACATGGGAGCTGCATCCAATACTGGAGAGCTAGAGTGCAGGAGAGGTAAGCGGAATTCCTA
GTGTAGCGGTGAAATGCGTAGATATTAGGAGGAACACCAGTGGCGAAGGCGGCTTACTGGACTGTAACTGACACTGAGGC
ACGAAAGCGTGGGGAGCAAACAGGATTAGATACCCTAGTAGTCC
>t0003019_g-Y-6;size=6;
CCTACGGGGGGCTGCAGTGGGGGATATTGCACAATGGGCGAAAGCCTGATGCAGCGACGCCGCGTGAGTGAAGAAGTATT
TCGGTATGTAAAGCTCTATCAGCAGGGAAGAAAGACCTCGAAAGAGGGGATGACGGTACCTGAGTAAGAAGCCCCGGCTA
ACTACGTGCCAGCAGCCGCGGTAATACGTAGGGGGCAAGCGTTATCCGGATTTACTGGGTGTAAAGGGAGCGTAGACGGT
GTATCAAGTCTGAAGTGAAACCCCACGGCTCAACCGTGGGCTTGCTTTGGAAACTGGTAGACTAGAGTACTGGAGAGGTA
AGCGGAATTCCTGGTGTAGTAGTGAAATGCGTAGATATCAGGAAGAACATCAGTGGCGAAGGCGGCTTACTGGACAGCAA
CTGACGTTGAGGCTCGAAGGCGTGGGGAGCAAACAGGATTAGATACCCCTGTAGTCC
>t0005810_g-Y-6;size=6;
CCTACGGGGGGCAGCAGTAGGGAATATTGGGCAATGGGCGCAAGCCTGACCCAGCAACGCCGCGTGAGGGAAGAAGGTTT
TCGGATTGTAAACCTCTGTCCTATGTGACGAAGGAAGTGACGGTAGCATAGGAGGAAGCCCCGGCTAACTACGTGCCAGC
AGCCGCGGTAATACGTAGGGGGCGAGCGTTGTCCGGAATTACTGGGCGTAAAGGGTGCGTAGGCGGCATGGCAAGTTGGA
TGTGAAATACCCGGGCTTAACTTGGGGGCTGCATCCAAAACTGCTAAGCTTGAGTGCGGGAGAGGAAAGCGGAATTCCTA
GTGTAGCGGTAAAATGCGTAGATATTAGGAGGAACACCGGTGGCGAAGGCGGCTTTCTGGACCGTAACTGACGCTGAGGC
ACGAAAGCGTGGGGAGCAAACAGGATTAGATACCCGAGTAGTCC
>t0003199_g-Y-6;size=6;
CCTACGGGCGGCTGCAGTGGGGAATATTGCACAATGGAGGGAACTCTGATGCAGCGACGCCGCGTGAGTGACGAAGTGTT
TCGGCATGTAAAGCTCTATCAGCAGGGAAGAAAGTGACGGTACCTGACCAAGAAGCCCCGGCTAACTACGTGCCAGCAGC
CGCGGTAATACGTAGGGGGCAAGCGTTATCCGGATTTACTGGGTGTAAAGGGAGCGCAGGCGGCTGCGCAAGTCAGAAGT
GAAACCCCCCGGCTCAACTGGGGGCATGCTTTTGAAACTGCGAGGCTGGAGTGCTGGAGGGGTAAGCGGAATTCCTGGTG
TAGCGGTGAAATGCGTAGATATCAGGAAGAACACCGGTGGCGAAGGCGGCTTACTGGACAGCAACTGACGCTGAGGCTCG
AAGGCGTGGGGAGCAAACAGGATTAGATACCCTGGTAGTCC
>t0008282_g-Y-6;size=6;
CCTACGGGTGGCTGCAGTGAGGAATATTGGTCAATGGGCGATGGCCTGAACCAGCCAAGTCGCGTGCGGGATGAAGGCCC
TCCGGGTCGTAAACCGCTTTAGCCGGGGAGTAACGTGTGGGACGCGTCCCACAGTGAGAGTACCCGGAGAATAAGCATCG
GCTAACTCCGTGCCAGCAGCCGCGGTAATACGGAGGATGCGAGCGTTATCCGGATTTATTGGGTTTAAAGGGTGCGCAGG
CGGC
>t0006046_g-Y-6;size=6;
CCTACGGGGGGCTGCAGTGAGGAATATTGGTCAATGGGCGATGGCCTGAACCAGCCAAGTCGCGTGCGGGATGAAGGCCC
TCCGGGTCGTAAACCGCTTTAGCCGGGGAGTAACGTGCGGGACGTGTCCCGCAGTGAGAGTACCCGGAGAATAAGCATCG
GCTAACTCCGTGCCAGCAGCCGCGGTAATACGGAGGATGCGAGCGTTATCCGGATTTATTGGGTTTAAAGGGTGCGCAGG
CGGC
>t0002490_g-Y-6;size=6;
CCTACGGGAGGCAGCAGTGGGGAATATTGCACAATGGGCGAAAGCCTGATGCAGCGACGCCGCGTGAGCGAAGAAGTATT
TCGGTATGTAAAGCTCTATCAGCAGGGAAGATAATGACGGTACCTGACTAAGAAGCACCGGCTAAATACGTGCCAGCAGC
CGCGGTAATACGTATGGTGCAAGCGTTATCCGGATTTACTGGGTGTAAAGGGAGCGTAGGCGGTTTTACAAGTCTGATGT
GAAAGCCCGCAGCTCAACTGCGGTATTGCATTGGAAACTGTAGAACTAGAGTGTCGGAGGGGTAAGTGGAATTCCTAGTG
TAGCGGTGAAATGCGTAGATATTAGGAGGAACACCAGTGGCGAAGGCGGCTTACTGGACGATTACTGACGCTGAGGCTCG
AAAGCGTGGGGAGCAAACAGGATTAGATACCCCAGTAGTCC
>t0002563_g-Y-6;size=6;
CCTACGGGGGGCAGCAGTGAGGAATATTGGTCAATGGGCGAGAGCCTGAACCAGCCAAGTAGCGTGCAGGACGACGGCCC
TATGGGTTGTAAACTGCTTTTATATAGGGATAAAGTCGGGGACGCGTTCCCCGTTTGCAGGTACTGTATGAATAAGGACC
GGCTAATTCCGTGCCAGCAGCCGCGGTAATACGGAAGGTCCGGGCGTTATCCGGATTTATTGGGTTTAAAGGGAGCGCAG
GCCGATTATTAAGCGTGACGTGAAATGTAGATGCTCAACATCTGAACTGCGTCGCGAACTGGTAGTCTTGAGTGAGTTCG
ATGTGGGCGGAATTCGTGGTGTAGCGGTGAAATGCTTAGATATCACGAAGAACTCCGATTGCGAAGGCAGCCCACAAGGC
CTTTACTGACGCTAAAGCTCGAAGGTGCGGGTATCGAACAGGATTAGATACCCCTGTAGTCC
>t0002922_g-Y-6;size=6;
CCTACGGGAGGCTGCAGTGAGGAATATTGGTCAATGGACGCGAGTCTGAACCAGCCAAGTAGCGTGCAGGAAGACGGCCC
TATGGGTTGTAAACTGCTTTTATGAGGGGATAAAGTGCGGGACGCGTCCCGCTTTGCAGGTACCTCATGAATAAGGACCG
GCTAATTCCGTGCCAGCAGCCGCGGTAATACGGAAGGTCCGGGCGTTATCCGGATTTATTGGGTTTAAAGGGAGCGTAGG
CGGATGCTTAAGCGTGTCGTGAAATGCCGCGGCTCAACCGTGGCACTGCGGCGCGAACTGGGTGTCTTGAGTGTGCTGAA
AGTAGGCGGAATTCGTGGTGTAGCGGTGAAATGCTTAGATATCACGAGGAACTCCGATTGCGAAGGCAGCTTACTGTATC
ACAACTGACGCTGAAGCTCGAAGGCGCGGGTATCGAACAGGATTAGATACCCGGGTAGTCC
>t0006443_g-Y-6;size=6;
CCTACGGGTGGCTGCAGTGGGGAATCTTCCGCAATGGGCGAAAGCCTGACGGAGCAACGCCGCGTGAGTGAAGAAGGTCT
TCGGATCGTAAAGCTCTGTCGAAGGGGACGAACGTGGGTTCTATCAACAACGGAACCTAATGACGGTACCTTTCAAGAAA
GCCACGGCTAACTACGTGCCAGCAGCCGCGGTAATACGTAGGTGGCGAGCGTTGTCCGGAATCATTGGGCGTAAAGGGAG
CGCAGGCGGGAAATTAAGTCTATCTTAAAAGTTCGGGGCTCAACCCCGTGATGGGATGGAAACTAATTTTCTTGAGTGCA
GGAGAGGAAAGCGGAATTCCTAGTGTAGCGGTGAAATGCGTAGATATTAGGAGGAACACCAGTGGCGAAGGCGGCTTTCT
GGACTGTAACTGACGCTGAGGCTCGAAAGCGTGGGGAGCGAACAGGATTAGATACCCCTGTAGTCC
>t0019738_g-Y-6;size=6;
CCTACGGGTGGCTGCAGTGAGGAATATTGGTCAATGGTCGGGAGACTGAACCAGCCAAGTCGCGTGCGGGACGAAGGCCC
TCCGGGTCGTAAACCGCTTTAGCCGGGGAGTAACGTGGGGGTCGTGACCCTCAGTGAGAGTACCCGGAGAATAAGCATCG
GCTAACTCCGTGCCAGCAGCCGCGGTAATACGGAGGATGCGAGCGTTATCCGGATTTATTGGGTTTAAAGGGTGCGCAGG
CGGCGCGTCAAGTCAGCGGTCAAACTGCGGGGCTCAACCCCGTATCGCCGTTGAAACTGGCGAGCTCGAGTGCGTGGGAG
GATGGCGGAATGCGCGGTGTAGCGGTGAAATGCATAGATATCGCGCAGAACGCCGATTGCGAAGGCAGCTGTCCATCACG
CCACTGACGCTCATGCACGAAAGCGTGGGTATCGAACAGGATTAGATACCCTAGTAGTCC
>t0017504_g-Y-6;size=6;
CCTACGGGTGGCTGCAGTGGGGAATCTTCCGCAATGGGCGAAAGCCTGACGGAGCAACGCCGCGTGAGTGAAGAAGGGTT
TCGGCTCGTAAAGCTCTGTTGACGGGGACGAATGTACGGAATGCGAATAGTTTTCTGTAATGACGGTACCCGTCGAGGAA
GCCACGGCTAACTACGTGCCAGCAGCCGCGGTAATACGTAGGTGGCGAGCGTTGTCCGGAATTATTGGGCGTAAAGGGAG
CGCAGGCGGGAAGGCAAGTCAGTCTTAAAAGTGCGGGGCTCAACCCCGTGATGGGATTGAAACTGTCTTTCTTGAGTGCA
GGAGAGGAAAGCGGAATTCCTAGTGTAGCGGTGAAATGCGTAGATATTAGGAGGAACACCAGTGGCGAAGGCGGCTTTCT
GGACTGTAACTGACGCTGAGGCTCGAAAGCGTGGGGAGCGAACAGGATTAGATACCCGAGTAGTCC
>t0024951_g-Y-6;size=6;
CCTACGGGAGGCTGCAGTGAGGAATATTGGTCAATGGACGGAAGTCTGAACCAGCCAAGTAGCGTGCAGGATGACGGCCC
TATGGGTTGTAAACTGCTTTTTTAGGGGAATAAAGTTAGCCACGTGTGGTTATTTGCATGTACCCTACGAATAAGGACCG
GCTAATTCCGTGCCAGCAGCCGCGGTAATACGGAAGGTCCGGGCGTTATCCGGATTTATTGGGTTTAAAGGGAGCGCAGG
CCGTTTGGTAAGCGTGTTGTGAAATGTCCGGGCTCAACCTGGGCACTGCAGCGCGAACTGCCAGACTTGAGTGCACAGGA
AGCGGGCGGAATTCGTGGTGTAGCGGTGAAATGCTTAGATATCACGAAGAACTCCAATTGCGAAGGCAGCTCGCTGTAGT
GTTACTGACGCTAAAGCTCGAAAGTGCGGGTATCGAACAGGATTAGATACCCGTGTAGTCC
>t0000413_g-Y-6;size=6;
CCTACGGGTGGCTGCAGTGGGGAATCTTCCGCAATGGGCGAAAGCCTGACGGAGCAACGCCGCGTGAGTGAAGAAGGTCT
TCGGATCGTAAAGCTCTGTCGAAGGGGACGAACGTGGGTTCTATCAACAACGGAACCTAATGACGGTACCTTTCAAGAAA
GCCACGGCTAACTACGTGCCAGCAGCCGCGGTAATACGTAGGTGGCGAGCGTTGTCCGGAATCATTGGGCGTAAAGGGAG
CGCAGGCGGGAAATTAAGTCTATCTTAAAAGTTCGGGGCTCAACCCCGTGATGGGATGGAAACTAATTTTCTTGAGTGCA
GGAGAGGAAAGCGGAATTCCTAGTGTAGCGGTGAAATGCGTAGATATTAGGAGGAACACCAGTGGCGAAGGCGGCTTTCT
GGACTGTAACTGACGCTGAGGCTCGAAAGCGTGGGGAGCGAACAGGATTAGATACCCGAGTAGTCC
>t0002446_g-Y-6;size=6;
CCTACGGGGGGCAGCAGTGAGGAATATTGGTCAATGGGCGAGAGCCTGAACCAGCCAAGTAGCGTGCAGGATGACGGCCC
TATGGGTTGTAAACTGCTTTTATGCGGGGATAAAGTGGGCTACGCGTAGCCCTTTGCAGGTACCGCATGAATAAGGACCG
GCTAATTCCGTGCCAGCAGCCGCGGTAATACGGAAGGTCCGGGCGTTATCCGGATTTATTGGGTTTAAAGGGAGCGCAGG
CTGATGATTAAGCGTGACGTGAAATGTAGCCGCTCAACGGCTGAACTGCGTCGCGAACTGGTTATCTTGAGTGAGTTCGA
TGTGGGCGGAATTCGTGGTGTAGCGGTGAAATGCTTAGATATCACGAAGAACTCCGATTGCGAAGGCAGCCCACAAGGCC
TTTACTGACGCTAAAGCTCGAAGGTGCGGGTATCGAACAGGATTAGATACCCCTGTAGTCC
>t0002478_g-Y-6;size=6;
CCTACGGGAGGCTGCAGTGAGGAATATTGGTCAATGGACGGAAGTCTGAACCAGCCAAGTAGCGTGCAGGATGACGGCCC
TATGGGTTGTAAACTGCTTTTATCAGGGGATAAAGTGAGGTATGTATACCTTTTTGCATGTACCTGATGAATAAGGACCG
GCTAATTCCGTGCCAGCAGCCGCGGTAATACGGAAGGTCCGGGCGTTATCCGGATTTATTGGGTTTAAAGGGAGCGCAGG
CGGACAGTTAAGCGTGACGTGAAATGCAGCGGCTCAACCGTATGAAGTGCGTCGCGAACTGGCAGTCTTGAGTGAGTACG
ATGTAGGCGGAATTCGTGGTGTAGCGGTGAAATGCTTAGATATCACGAAGAACTCCGATTGCGAAGGCAGCCTACAAGTC
CTTTACTGACGCTAAAGCTCGAAGGTGCGGGTATCGAACAGGATTAGATACCCTGGTAGTCC
>t0005166_g-Y-6;size=6;
CCTACGGGAGGCTGCAGTGAGGAATATTGGTCAATGGGCGAGAGCCTGAACCAGCCAAGTAGCGTGCAGGATGACGGCCC
TATGGGTTGTAAACTGCTTTTATGCGGGGATAAAGTGGGCTACGTGTAGCCCTTTGCAGGTACCGCATGAATAAGGACCG
GCTAATTCCGTGCCAGCAGCCGCGGTAATACGGAAGGTCCGGGCGTTATCCGGATTTATTGGGTTTAAAGGGAGCGCAGG
CTGATGATTAAGCGTGACGTGAAATGTAGCCGCTCAACGGCTGAACTGCGTCGCGAACTGGTTATCTTGAGTGAGTTCGA
TGTGGGCGGAATTCGTGGTGTAGCGGTGAAATGCTTAGATATCACGAAGAACTCCGATTGCGAAGGCAGCCCACAAGGCC
TTTACTGACGCTAAAGCTCGAAGGTGCGGGTATCGAACAGGATTAGATACCCGTGTAGTCC
>t0003503_g-Y-6;size=6;
CCTACGGGTGGCTGCAGTGGGGAATATTGGGCAATGGGGGCAACCCTGACCCAGCAACGCCGCGTGAAGGAAGAAGGCTT
TCGGGTTGTAAACTTCTTTGACGAGGGACGATAGTGACGGTACCTCGAAAACAAGCCACGGCTAACTACGTGCCAGCAGC
CGCGGTAATACGTAGGTGGCAAGCGTTGTCCGGATTTACTGGGTGTAAAGGGCGCGTAGGCGGGATTGCAAGTCAGATGT
GAAATCTCCGGGCTCAACCCGGAAATTGCATTTGAAACTGTAGTTCTTGAGTATCGGAGAGGCAAGCGGAATTCCTAGTG
TAGCGGTGAAATGCGTAGATATTAGGAGGAACACCAGTGGCGAAGGCGGCTTGCTGGACGACAACTGACGCTGAGGCGCG
AAAGCGTGGGGAGCAAACAGGATTAGATACCCGAGTAGTCC
>t0005096_g-Y-6;size=6;
CCTACGGGGGGCTGCAGTGAGGAATATTGGTCAATGGACGGAAGTCTGAACCAGCCAAGTAGCGTGCAGGATGACGGCCC
TATGGGTTGTAAACTGCTTTTATCAGGGGATAAAGTGAGGTATGTATACCTTTTTGCATGTACCTGATGAATAAGGACCG
GCTAATTCCGTGCCAGCAGCCGCGGTAATACGGAAGGTCCGGGCGTTATCCGGATTTATTGGGTTTAAAGGGAGCGCAGG
CGGACAGTTAAGCGTGACGTGAAATGCAGCGGCTCAACCGTATGAAGTGCGTCGCGAACTGGCAGTCTTGAGTGAGTACG
ATGTAGGCGGAATTCGTGGTGTAGCGGTGAAATGCTTAGATATCACGAAGAACTCCGATTGCGAAGGCAGCCTACAAGTC
CTTTACTGACGCTAAAGCTCGAAGGTGCGGGTATCGAACAGGATTAGATACCCTGGTAGTCC
>t0008465_g-Y-6;size=6;
CCTACGGGCGGCAGCAGTGAGGAATATTGGTCAATGGGCGAGAGCCTGAACCAGCCAAGTAGCGTGCAGGATGACGGCCC
TATGGGTTGTAAACTGCTTTTATGCGGGGATAAAGTGGGCTACGCGTAGCCCTTTGCAGGTACCGCATGAATAAGGACCG
GCTAATTCCGTGCCAGCAGCCGCGGTAATACGGAAGGTCCGGGCGTTATCCGGATTTATTGGGTTTAAAGGGAGCGCAGG
CTGATGATTAAGCGTGACGTGAAATGTAGCCGCTCAACGGCTGAACTGCGTCGCGAACTGGTTATCTTGAGTGAGTTCGA
TGTGGGCGGAATTCGTGGTGTAGCGGTGAAATGCTTAGATATCACGAAGAACTCCGATTGCGAAGGCAGCCCACAAGGCC
TTTACTGACGCTAAAGCTCGAAGGTGCGGGTATCGAACAGGATTAGATACCCCAGTAGTCC
>t0008053_g-Y-6;size=6;
CCTACGGGGGGCTGCAGTGGGGAGTATTGCACAATGGGCGAAAGCCTGATGCAGCAACGCCGCGTGAGTGAAGAAGTATT
TCGGTATGTAAAGCTCTATCGATGGGGAATAAAATGAAGGTACCCAAGTAAGAAGCCCCGGCTAACTACGTGCCAGCAGC
CGCGGTAATACGTAGGGGGCAAGCGTTATCCGGATTTACTGGGTGTAAAGGGAGCGTAGACGGAATAGCAAGTTTGGAGT
GAAATACCTGGGCTTAACCCAGGAATTGCTTTGAAAACTGTTGATCTAGAGTACTGGAGGGGTATGGGGAATTCCTAGTG
TAGTGGTAAAATGCGTAGATATTAGGAGGAACACCGGAGGCGAAGGCGCCATACTGGACAGATACTGACGTTGAGGCTCG
AAAGCGTGGGGAGCAAACAGGATTAGATACCCCAGTAGTCC
>t0015387_g-Y-6;size=6;
CCTACGGGGGGCAGCAGTGAGGAATATTGGTCAATGGTCGAGAGACTGAACCAGCCAAGTAGCGTGCAGGATGACGGCCC
TATGGGTTGTAAACTGCTTTTATGCGGGGATAAAGTGAGGGACGTGTCCCTTTTTGTAGGTACCGCATGAATAAGGACCG
GCTAATTCCGTGCCAGCAGCCGCGGTAATACGGAAGGTCCGGGCGTTATCCGGATTTATTGGGTTTAAAGGGAGCGCAGG
CGGAGGCTTAAGCGTGACGTGAAATGTAGCCGCTCAACGGCTGAGTTGCGTCGCGAACTGGGTTTCTTGAGTGAGTGCGA
CGTCAGCGGAATTCGTGGTGTAGCGGTGAAATGCTTAGATATCACGAAGAACCCCGATTGCGAAGGCAGCTGACGAGCCC
TTTACTGACGCTAAAGCTCGAAGGTGCGGGTATCGAACAGGATTAGATACCCTTGTAGTCC
>t0009247_g-Y-6;size=6;
CCTACGGGGGGCAGCAGTGAGGAATATTGGTCAATGGAGGCAACTCTGAACCAGCCAAGTAGCGTGCAGGACGACGGCCC
TATGGGTTGTAAACTGCTTTTATGAGGGGATAACCTGCGCCACGTGTGGCGCCCTGCATGTACCTCATGAATAAGGACCG
GCTAATTCCGTGCCAGCAGCCGCGGTAATACGGAAGGTCCGGGCGTTATCCGGATTTATTGGGTTTAAAGGGAGCGCAGG
CGGGCGATTAAGCGTGACGTGAAATGCAGCGGCTCAACCGTATGAAGTGCGTCGCGAACTGGTTGCCTTGAGTGAGTTCG
ACGTCAGCGGAATTCGTGGTGTAGCGGTGAAATGCTTAGATATCACGAGGAACCCCGATTGCGAAGGCAGCTGACGAGGC
CTTTACTGACGCTAAAGCTCGAAGGTGCGGGTATCGAACAGGATTAGATACCCCAGTAGTCC
>t0008259_g-Y-6;size=6;
CCTACGGGCGGCAGCAGTGGGGGATATTGCACAATGGAGGAAACTCTGATGCAGCGACGCCGCGTGAGTGAAGAAGTATT
TCGGTATGTAAAGCTCTATCAGCAGGGAAGATAATGACAGTACCTGACCAAGAAGCCCCGGCTAACTACGTGCCAGCAGC
CGCGGTAATACGTAGGGGGCAAGCGTTATCCGGATTTACTGGGTGTAAAGGGAGCGTAGACGGAATGTCAAGTCTGAAGT
GAAATCCCCGGGCTTAACCCGGGAACTGCTTTGGAAACTGGTATTCTTGAGTGTCGGAGAGGTAAGCGGAATTCCTGGTG
TAGTAGTGAAATGCGTAGATATCAGGAAGAACACCGGAGGCGAAGGCGGCTTACTGGACGATAACTGACGTTGAGGCTCG
AAAGCGTGGGGAGCAAACAGGATTAGATACCCTGGTAGTCC
>t0007841_g-Y-6;size=6;
CCTACGGGCGGCTGCAGTGGGGAATCTTCCGCAATGGGCGAAAGCCTGACGGAGCAACGCCGCGTGAGTGAAGAAGGGTT
TCGGCTCGTAAAGCTCTGTTGACGGGGACGAATGTGCAAGATGCGAATAGTTTCTTGCAATGACGGTACCCGTCGAGGAA
GCCACGGCTAACTACGTGCCAGCAGCCGCGGTAATACGTAGGTGGCGAGCGTTGTCCGGAATTATTGGGCGTAAAGGGAG
CGCAGGCGGGAAGGCAAGTCAGTCTTAAAAGTGCGGGGCTCAACCCCGTGATGGGATTGAAACTGTCTTTCTTGAGTGCA
GGAGAGGAAAGCGGAATTCCTAGTGTAGCGGTGAAATGCGTAGATATTAGGAGGAACACCAGTGGCGAAGGCGGCTTTCT
GGACTGTAACTGACGCTGAGGCTCGAAAGCGTGGGGAGCGAACAGGATTAGATACCCCGGTAGTCC
>t0007588_g-Y-6;size=6;
CCTACGGGTGGCAGCAGTGGGGAATATTGCACAATGGAGGAAACTCTGATGCAGCGACGCCGCGTGAGCGAAGAAGTATT
TCGGTATGTAAAGCTCTATCAGCAGGGAAGATAATGACGGTACCTGACTAAGAAGCTCCGGCTAAATACGTGCCAGCAGC
CGCGGTAATACGTATGGAGCAAGCGTTATCCGGATTTACTGGGTGTAAAGGGAGTGTAGGTGGCAAAGCAAGTCAGTAGT
GAAAATCCGGGGCTCAACCTCGGAACTGCTATTGAAACTGTTTAGCTAGAGTGCAGGAGAGGTAAGTGGAATTCCTAGTG
TAGCGGTGAAATGCGTAGATATTAGGAGGAACACCAGTGGCGAAGGCGGCTTACTGGACTGTAACTGACACTGAGGCTCG
AAAGCGTGGGGAGCAAACAGGATTAGATACCCCAGTAGTCC
>t0007385_g-Y-6;size=6;
CCTACGGGGGGCAGCAGTAGGGAATTTTCGGCAATGGGCGGAAGCCTGACCGAGCAATGCCGCGTGAATGAAGAAGTATT
TCGGTATGTAAAGTTCTTTTATTTGGGACGAAAAAACAAATTGACGGTACCAAATGAATAAGCCCCGGCTAACTATGTGC
CAGCAGCCGCGGTAATACATAGGGGGCGAGCGTTATCCGGAATTATTGGGCGTAAAGGGTGCGTAGGTGGCAATGAAAGT
CTTTGGTTAAACTTCTGGGCTCAACCCAGTTTTGCCAAAGAAACTTCATAGCTAGAGTATGGTAGAGGTGAGTGGAATTC
CATGTGTAACGGTAAAATGTGTAAATATATGGAGGAACACCAGTGGCGAAGGCGGCTCACTAGACCGAGACTGACACTGA
GGCACGAAAGCGTGGGGAGCAAACAGGATTAGATACCCTGGTAGTCC
>t0007518_g-Y-6;size=6;
CCTACGGGGGGCTGCAGTGAGGAATATTGGTCAATGGTCGGGAGACTGAACCAGCCAAGTCGCGTGCGGGACGAAGGCCC
TCCGGGTCGTAAACCGCTTTAGCCGGGGAGTAACGTGGGGGTCGTGACCCTCAGTGAGAGTACCCGGAGAATAAGCATCG
GCTAACTCCGTGCCAGCAGCCGCGGTAATACGGAGGATGCGAGCGTTATCCGGATTTATTGGGTTTAAAGGGTGCGCAGG
CGGCGCGTCAAGTCAGCGGTCAAACTGCGGGGCTCAACCCCGTATCGCCGTTGAAACTGGCGAGCTCGAGTGCGTGGGAG
GATGGCGGAATGCGCGGTGTAGCGGTGAAATGCATAGATATCGCGCAGAACGCCGATTGCGAAGGCAGCTGTCCATCACG
CCACTGACGCTCATGCACGAAAGCGTGGGTATCGAACAGGATTAGATACCCTGGTAGTCC
>t0007717_g-Y-6;size=6;
CCTACGGGAGGCTGCAGTGGGGAATATTGGGCAATGGGCGAAAGCCTGACCCAGCAACGCCGCGTGAGGGAAGAAGGTCT
TCGGATTGTAAACCTCTGTCCTTGGTGACGAAGGAAGTGACGGTAGCCAAGGAGGAAGCCCCGGCTAACTACGTGCCAGC
AGCCGCGGTAATACGTAGGGGGCGAGCGTTGTCCGGAATTACTGGGCGTAAAGGGTGCGTAGGCGGTACTTTAAGTTGGA
TGTGAAATACCCGGGCTTAACTTGGGGGGTGCATCCAATACTGGAGAACTAGAGTGCAGGAGAGGGAAGCGGAATTCCTA
GTGTAGCGGTGAAATGCGTAGATATTAGGAGGAACACCAGTGGCGAAGGCGGCTTTCTGGACTGTAACTGACGCTGAGGC
ACGAAAGCGTGGGGAGCAAACAGGATTAGATACCCCAGTAGTCC
>t0008627_g-Y-6;size=6;
CCTACGGGCGGCTGCAGTGAGGAATATTGGTCAATGGGCGAGAGCCTGAACCAGCCAAGTCGCGTGAAGGATGAAGGTTC
TATGGATTGTAAACTTCTTTTGTCCGAGGGTAAAAAAGGCCACGTGTGGCTTCTTGCAAGTATCGGACGAATAAGCATCG
GCTAACTCCGTGCCAGCAGCCGCGGTAATACGGAGGATGCGAGCGTTATCCGGATTTATTGGGTTTAAAGGGTGCGTAGG
TGGTTTGTTAAGTTTGTGGTGAAAGCGTGCGGCTCAACCGTACCAAGCCATGAAAACTGGCGAACTTGAGTGCAAACGAG
GTAGGCGGAATGTGATGTGTAGCGGTGAAATGCTTAGATATGTCACAGAACCCCGATTGCGAAGGCAGCTTACCAGCATG
CAACTGACACTGAGGCACGAAAGCGTGGGTATCAAACAGGATTAGATACCCGAGTAGTCC
>t0009243_g-Y-6;size=6;
CCTACGGGCGGCAGCAGTGGGGAATATTGGGCAATGGGCGAAAGCCTGACCCAGCAACGCCGCGTGAAGGAAGAAGGTCT
TCGGATTGTAAACTTCTTTTATGAGGGACGAAGGACGTGACGGTACCTCATGAATAAGCCACGGCTAACTACGTGCCAGC
AGCCGCGGTAATACGTAGGTGGCAAGCGTTATCCGGATTTACTGGGTGTAAAGGGCGCGTAGGCGGGGATGCAAGTCAGA
TGTGAAATCTATGGGCTTAACTCATAAACTGCATTTGAAACTGTATCTCTTGAGTGCTGGAGAGGTAGACGGAATTCCTT
GTGTAGCGGTGAAATGCGTAGATATAAGGAAGAACACCAGTGGCGAAGGCGGTCTACTGGACAGTAACTGACGCTGAGGC
GCGAAAGCGTGGGGAGCAAACAGGATTAGATACCCCAGTAGTCC
>t0001232_g-Y-6;size=6;
CCTACGGGGGGCTGCAGTGGGGGATATTGCACAATGGAGGAAACTCTGATGCAGCGACGCCGCGTGAGTGAAGAAGTATT
TCGGTATGTAAAGCTCTATCAGCAGGGAAGAAAGACTCGTAAGAGAGATGACGGTACCTGAGTAAGAAGCCCCGGCTAAC
TACGTGCCAGCAGCCGCGGTAATACGTAGGGGGCAAGCGTTATCCGGATTTACTGGGTGTAAAGGGAGCGCAGACGGTCA
AGCAAGTCTGAAGTGAAACCCCACGGCTCAACCGTGGGCTTGCTTTGGAAACTGTTTGACTAGAGTACTGGAGAGGTAAG
CGGAATTCCTAGTGTAGCGGTGAAATGCGTAGATATTAGGAGGAACATCGGTGGCGAAGGCGGCTTACTGGACAGCAACT
GACGTTGAGGCTCGAAGGCGTGGGGAGCAAACAGGATTAGATACCCCAGTAGTCC
>t0027826_g-Y-6;size=6;
CCTACGGGTGGCTGCAGTGGGGAATATTGGGCAATGGGCGAAAGCCTGACCCAGCAACGCCGCGTGAGGGAAGAAGGTCT
TCGGATTGTAAACCTCTGTCCTTGGTGACGAAGGAAGTGACGGTAGCCAAGGAGGAAGCCCCGGCTAACTACGTGCCAGC
AGCCGCGGTAATACGTAGGGGGCGAGCGTTGTCCGGAATTACTGGGCGTAAAGGGTGCGTAGGCGGTACTTTAAGTTGGA
TGTGAAATACCCGGGCTTAACTTGGGGGGTGCATCCAATACTGGAGAACTAGAGTGCAGGAGAGGGAAGCGGAATTCCTA
GTGTAGCGGTGAAATGCGTAGATATTAGGAGGAACACCAGTGGCGAAGGCGGCTTTCTGGACTGTAACTGACGCTGAGGC
ACGAAAGCGTGGGGAGCAAACAGGATTAGATACCCGTGTAGTCC
>t0004764_g-Y-6;size=6;
CCTACGGGTGGCTGCAGTGGGGAATCTTCCGCAATGGGCGAAAGCCTGACGGAGCAACGCCGCGTGAGTGAAGAAGGGTT
TCGGCTCGTAAAGCTCTGTTGACGGGGACGAATGTGCGAAATGCGAATAGTTTTTCGCAATGACGGTACCCGTCGAGGAA
GCCACGGCTAACTACGTGCCAGCAGCCGCGGTAATACGTAGGTGGCGAGCGTTGTCCGGAATTATTGGGCGTAAAGGGAG
CGCAGGCGGGAAGGCAAGTCAGTCTTAAAAGTGCGGGGCTCAACCCCGTGATGGGATTGAAACTGTCTTTCTTGAGTGCA
GGAGAGGAAAGCGGAATTCCTAGTGTAGCGGTGAAATGCGTAGATATTAGGAGGAACACCAGTGGCGAAGGCGGCTTTCT
GGACTGTAACTGACGCTGAGGCTCGAAAGCGTGGGGAGCGAACAGGATTAGATACCCGAGTAGTCC
>t0009111_g-Y-6;size=6;
CCTACGGGGGGCAGCAGTGAGGAATATTGGTCAATGGAGGGAACTCTGAACCAGCCATGCCGCGTGAGGGAGGAAGGCCC
TACGGGTCGTAAACCTCTTTTGCCCCGGGGCAATAAGGGCCGTGCGCGGTCCGATGAGAGTACGGGGCGAATAAGCATCG
GCTAACTCCGTGCCAGCAGCCGCGGTAATACGGAGGATGCGAGCGTTATCCGGATTTATTGGGTTTAAAGGGTGCGCAGG
CGGTCGATTAAGTCAGCGGTGAAATGTCCCGGCTCAACCGGGGAGCTGCCGTTGATACTGGTTGGCTTGAGTGCGGACGG
CGCCGGCGGAATGAGTGGTGTAGCGGTGAAATGCATAGATATCACTCAGAACACCGATCGCGAAGGCAGCTGGCGAGGCC
GTCACTGACGCTGAGGCACGAAAGCGTGGGGATCAAACAGGATTAGATACCCCAGTAGTCC
>t0008922_g-Y-6;size=6;
CCTACGGGGGGCAGCAGTGAGGAATATTGGTCAATGGGCGAGAGCCTGAACCAGCCAAGTAGCGTGCAGGATGACGGCCC
TATGGGTTGTAAACTGCTTTTATGCGGGGATAAAGTGGGCTACGCGTAGCCCTTTGCAGGTACCGCATGAATAAGGACCG
GCTAATTCCGTGCCAGCAGCCGCGGTAATACGGAAGGTCCGGGCGTTATCCGGATTTATTGGGTTTAAAGGGAGCGCAGG
CTGATGATTAAGCGTGACGTGAAATGTAGCCGCTCAACGGCTGAACTGCGTCGCGAACTGGTTATCTTGAGTGAGTTCGA
TGTGGGCGGAATTCGTGGTGTAGCGGTGAAATGCTTAGATATCACGAAGAACTCCGATTGCGAAGGCAGCCCACAAGGCC
TTTACTGACGCTAAAGCTCGAAGGTGCGGGTATCGAACAGGATTAGATACCCGTGTAGTCC
>t0001698_g-Y-6;size=6;
CCTACGGGCGGCTGCAGTGAGGAATATTGGTCAATGGTCGAGAGACTGAACCAGCCAAGTAGCGTGCAGGATGACGGCCC
TATGGGTTGTAAACTGCTTTTATGCGGGGATAAAGTGACGTACGTGTACGTTTTTGTAGGTACCGCATGAATAAGGACCG
GCTAATTCCGTGCCAGCAGCCGCGGTAATACGGAAGGTCCGGGCGTTATCCGGATTTATTGGGTTTAAAGGGAGCGCAGG
CGGAGGCTTAAGCGTGACGTGAAATGTAGCCGCTCAACGGCTGAGTTGCGTCGCGAACTGGGTTTCTTGAGTGAGTGCGA
CGTCAGCGGAATTCGTGGTGTAGCGGTGAAATGCTTAGATATCACGAAGAACCCCGATTGCGAAGGCAGCTGACGAGCCC
TTTACTGACGCTAAAGCTCGAAGGTGCGGGTATCGAACAGGATTAGATACCCCAGTAGTCC
>t0001501_g-Y-6;size=6;
CCTACGGGAGGCTGCAGTGGGGAATATTGGGCAATGGGCGCAAGCCTGACCCAGCAACGCCGCGTGAGGGAAGAAGGTCT
TCGGATTGTAAACCTCTGTCCTTGGTGACGAAGGAAGTGACGGTAGCCAAGGAGGAAGCCCCGGCTAACTACGTGCCAGC
AGCCGCGGTAATACGTAGGGGGCGAGCGTTGTCCGGAATTACTGGGCGTAAAGGGTGCGTAGGCGGTACTTTAAGTTGGA
TGTGAAATACCCGGGCTTAACTTGGGGGGTGCATCCAATACTGGAGAACTAGAGTGCAGGAGAGGGAAGCGGAATTCCTA
GTGTAGCGGTGAAATGCGTAGATATTAGGAGGAACACCAGTGGCGAAGGCGGCTTTCTGGACTGTAACTGACGCTGAGGC
ACGAAAGCGTGGGGAGCAAACAGGATTAGATACCCGAGTAGTCC
>t0001595_g-Y-6;size=6;
CCTACGGGTGGCTGCAGTGGGGGATATTGCACAATGGAGGAAACTCTGATGCAGCGACGCCGCGTGAGTGAAGAAGTATT
TCGGTATGTAAAGCTCTATCAGCAGGGAAGATAATGACAGTACCTGACCAAGAAGCCCCGGCTAACTACGTGCCAGCAGC
CGCGGTAATACGTAGGGGGCAAGCGTTATCCGGATTTACTGGGTGTAAAGGGAGCGTAGACGGAATGTCAAGTCTGAAGT
GAAATCCCCGGGCTTAACCCGGGAACTGCTTTGGAAACTGGTATTCTTGAGTGTCGGAGAGGTAAGCGGAATTCCTGGTG
TAGTAGTGAAATGCGTAGATATCAGGAAGAACACCGGAGGCGAAGGCGGCTTACTGGACGATAACTGACGTTGAGGCTCG
AAAGCGTGGGGAGCAAACAGGATTAGATACCCCTGTAGTCC
>t0000319_g-Y-6;size=6;
CCTACGGGAGGCAGCAGTGGGGGATATTGCACAATGGAGGAAACTCTGATGCAGCGACGCCGCGTGAGTGAAGAAGTATT
TCGGTATGTAAAGCTCTATCAGCAGGGAAGATAATGACAGTACCTGACCAAGAAGCCCCGGCTAACTACGTGCCAGCAGC
CGCGGTAATACGTAGGGGGCAAGCGTTATCCGGATTTACTGGGTGTAAAGGGAGCGTAGACGGAATGTCAAGTCTGAAGT
GAAATCCCCGGGCTTAACCCGGGAACTGCTTTGGAAACTGGTATTCTTGAGTGTCGGAGAGGTAAGCGGAATTCCTGGTG
TAGTAGTGAAATGCGTAGATATCAGGAAGAACACCGGAGGCGAAGGCGGCTTACTGGACGATAACTGACGTTGAGGCTCG
AAAGCGTGGGGAGCAAACAGGATTAGATACCCCAGTAGTCC
>t0006323_g-Y-6;size=6;
CCTACGGGGGGCTGCAGTGGGGAATATTGGGCAATGGGGGAAACCCTGACCCAGCAACGCCGCGTGAAGGAAGAAGGCTT
TCGGGTTGTAAACTTCTTTTACCAGGGACGAAGGACGTGACGGTACCTGGAGAAAAAGCCACGGCTAACTACGTGCCAGC
AGCCGCGGTAATACGTAGGTGGCAAGCGTTGTCCGGATTTACTGGGTGTAAAGGGCGTGTAGGCGGAGCGGCAAGTCAGA
AGTGAAATCTCCGGGCTTAACCCGGAAACTGCTTTTGAAACTGTCGCCCTTGAGTATCGGAGAGGCAGGCGGAATTCCTA
GTGTAGCGGTGAAATGCGTAGATATTAGGAGGAACACCAGTGGCGAAGGCGGCCTGCTGGACGACAACTGACGCTGAGGC
GCGAAAGCGTGGGGAGCAAACAGGATTAGATACCCTTGTAGTCC
>t0005487_g-Y-6;size=6;
CCTACGGGAGGCTGCAGTGGGGAATATTGGGCAATGGGCGCAAGCCTGACCCAGCAACGCCGCGTGAGGGAAGAAGGTCT
TCGGATTGTAAACCTCTGTCCTTGGTGACGAAGGAAGTGACGGTAGCCAAGGAGGAAGCCCCGGCTAACTACGTGCCAGC
AGCCGCGGTAATACGTAGGGGGCGAGCGTTGTCCGGAATTACTGGGCGTAAAGGGTGCGTAGGCGGTACTTTAAGTTGGA
TGTGAAATACCCGGGCTTAACTTGGGGGGTGCATCCAATACTGGAGAACTAGAGTGCAGGAGAGGGAAGCGGAATTCCTA
GTGTAGCGGTGAAATGCGTAGATATTAGGAGGAACACCAGTGGCGAAGGCGGCTTTCTGGACTGTAACTGACGCTGAGGC
ACGAAAGCGTGGGGAGCAAACAGGATTAGATACCCTAGTAGTCC
>t0016635_g-Y-6;size=6;
CCTACGGGTGGCTGCAGTGAGGAATATTGGACAATGGCCGGAAGGCTGATCCAGCCATGCCGCGTGCGGGAGGACGGCCC
TATGGGTTGTAAACCGCTTTTGCGGGGGAGCAATAAGGTGCACGTGTGCACCGATGAGAGTACCCTGCGAATAAGCATCG
GCTAACTCCGTGCCAGCAGCCGCGGTAATACGGAGGATGCGAGCGTTATCCGGATTTATTGGGTTTAAAGGGTGCGCAGG
CGGCTTGTTAAGCGGGAGGTGAAATGCCGGCGCTCAACGTCGGAAGTGCCTCCCGAACTGGTGAGCTTGAATGACTCTGC
CGTGGGAGGAATGTGTAGTGTAGCGGTGAAATGCTTAGAGATTACACAGAACACCGATTGCGAAGGCATCTCACGAAGGG
TTGATTGACGCTGAGGCACGAAAGCGTGGGGATCAAACAGGATTAGATACCCTGGTAGTCC
>t0026407_g-Y-6;size=6;
CCTACGGGCGGCTGCAGTGGGGAATCTTCCGCAATGGGCGAAAGCCTGACGGAGCAACGCCGCGTGAGTGAAGAAGGGTT
TCGGCTCGTAAAGCTCTGTTGACGGGGACGAATGTGCAAGATGCGAATAGTTTCTTGCAATGACGGTACCCGTCGAGGAA
GCCACGGCTAACTACGTGCCAGCAGCCGCGGTAATACGTAGGTGGCGAGCGTTGTCCGGAATTATTGGGCGTAAAGGGAG
CGCAGGCGGGAAGGCAAGTCAGTCTTAAAAGTGCGGGGCTCAACCCCGTGATGGGATTGAAACTGTCTTTCTTGAGTGCA
GGAGAGGAAAGCGGAATTCCTAGTGTAGCGGTGAAATGCGTAGATATTAGGAGGAACACCAGTGGCGAAGGCGGCTTTCT
GGACTGTAACTGACGCTGAGGCTCGAAAGCGTGGGGAGCGAACAGGATTAGATACCCGAGTAGTCC
>t0003344_g-Y-6;size=6;
CCTACGGGAGGCAGCAGTGGGGAATATTGCACAATGGGCGAAAGCCTGATGCAGCGACGCCGCGTGAGCGAAGAAGTATT
TCGGTATGTAAAGCTCTATCAGCAGGGAAGATAATGACGGTACCTGACTAAGAAGCACCGGCTAAATACGTGCCAGCAGC
CGCGGTAATACGTATGGTGCAAGCGTTATCCGGATTTACTGGGTGTAAAGGGAGCGTAGGCGGTTTTACAAGTCTGATGT
GAAAGCCCGCAGCTCAACTGCGGTATTGCATTGGAAACTGTAGAACTAGAGTGTCGGAGGGGTAAGTGGAATTCCTAGTG
TAGCGGTGAAATGCGTAGATATTAGGAGGAACACCAGTGGCGAAGGCGGCTTACTGGACGATTACTGACGCTGAGGCTCG
AAAGCGTGGGGAGCAAACAGGATTAGATACCCTTGTAGTCC
>t0007795_g-Y-6;size=6;
CCTACGGGGGGCTGCAGTGAGGAATATTGGTCAATGGACGAGAGTCTGAACCAGCCAAGTAGCGTGAAGGATGACGGCCC
TATGGGTTGTAAACTTCTTTTGTTTGGGAATAAAGTGCTCTACGTGTAGAGTTTTGTATGTACCTTACGAATAAGCATCG
GCTAATTCCGTGCCAGCAGCCGCGGTAATACGGAAGATGCGAGCGTTATCCGGATTTATTGGGTTTAAAGGGAGCGTAGG
CGGACCTTTAAGTCAGCGGTAAAATGTCAATGCCCAACATTGGCCCGCCGTTGATACTGTTGGTCTTGAATACACACAAG
GAAGGTGGAATTCGTTGTGTAGCGGTGAAATGCTTAGATATGACGAAGAACTCCGATTGCGAAGGCAGCCTTCTGGGGTG
CGATTGACGCTGAGGCTCGAAAGTGCGGGTATCAAACAGGATTAGATACCCTTGTAGTCC
>t0006151_g-Y-6;size=6;
CCTACGGGAGGCTGCAGTGAGGAATATTGGTCAATGGGCGAGAGCCTGAACCAGCCAAGTAGCGTGCAGGATGACGGCCC
TATGGGTTGTAAACTGCTTTTATACGGGGATAAAGTGAGGGACGTGTCCCTTTTTGTAGGTACCGTATGAATAAGGACCG
GCTAATTCCGTGCCAGCAGCCGCGGTAATACGGAAGGTCCGGGCGTTATCCGGATTTATTGGGTTTAAAGGGAGCGCAGG
CCGAAGGTTAAGCGTGACGTGAAATGTAGCCGCTCAACGGCTGAACTGCGTCGCGAACTGGCTTTCTTGAGTGAGTTCGA
TGTAGGCGGAATTCGTGGTGTAGCGGTGAAATGCTTAGATATCACGAAGAACTCCGATTGCGAAGGCAGCCTACAAGGCC
TTTACTGACGCTAAAGCTCGAAGGTGCGGGTATCGAACAGGATTAGATACCCTGGTAGTCC
>t0007818_g-Y-6;size=6;
CCTACGGGAGGCAGCAGTGGGGGATATTGCACAATGGAGGAAACTCTGATGCAGCGACGCCGCGTGAGTGAAGAAGTATT
TCGGTATGTAAAGCTCTATCAGCAGGGAAGAAAGACTCGAAAGAGAGATGACGGTACCTGAGTAAGAAGCCCCGGCTAAC
TACGTGCCAGCAGCCGCGGTAATACGTAGGGGGCAAGCGTTATCCGGATTTACTGGGTGTAAAGGGAGCGCAGACGGTCA
AGCAAGTCTGAAGTGAAACCCCACGGCTCAACCGTGGGCTTGCTTTGGAAACTGTTTGACTAGAGTACTGGAGAGGTAAG
CGGAATTCCTAGTGTAGCGGTGAAATGCGTAGATATTAGGAGGAACATCGGTGGCGAAGGCGGCTTACTGGACAGCAACT
GACGTTGAGGCTCGAAGGCGTGGGGAGCAAACAGGATTAGATACCCCAGTAGTCC
>t0059650_g-Y-6;size=6;
CCTACGGGTGGCTGCAGTGGGGAATATTGCACAATGGGGGGAACCCTGATGCAGCAACGCCGCGTGAGTGAAGAAGTATT
TCGGTATGTAAAGCTCTATCGATAGGGAATAAGATGAAGGTACCTAAGTAAGAAGCCCCGGCTAACTACGTGCCAGCAGC
CGCGGTAATACGTAGGGGGCAAGCGTTATCCGGATTTACTGGGTGTAAAGGGAGCGTAGACGGGTAGGCAAGTTTGAAGT
GAAAACCCAAGGCTTAACCATGGAATTGCTTTGAAAACTGTTTATCTAGAGTACTGGAGAGGTAAGTGGAATTCCTAGTG
TAGTAGTGAAATGCGTAGATATTAGGAAGAACACCGGAGGCGAAGGCGGCTTACTGGACAGAGACTGACGTTGAGGCTCG
AAAGCGTGGGGAGCAAACAGGATTAGATACCCCAGTAGTCC
>t0003076_g-Y-6;size=6;
CCTACGGGTGGCTGCAGTGGGGAATCTTCCGCAATGGGCGAAAGCCTGACGGAGCAACGCCGCGTGAGTGAAGAAGGGTT
TCGGCTCGTAAAGCTCTGTTGACGGGGACGAATGTGCGAAATGCGAATAGTTTTTCGCAATGACGGTACCCGTCGAGGAA
GCCACGGCTAACTACGTGCCAGCAGCCGCGGTAATACGTAGGTGGCGAGCGTTGTCCGGAATTATTGGGCGTAAAGGGAG
CGCAGGCGGGAAGGCAAGTCAGTCTTAAAAGTGCGGGGCTCAACCCCGTGATGGGATTGAAACTGTCTTTCTTGAGTGCA
GGAGAGGAAAGCGGAATTCCTAGTGTAGCGGTGAAATGCGTAGATATTAGGAGGAACACCAGTGGCGAAGGCGGCTTTCT
GGACTGTAACTGACGCTGAGGCTCGAAAGCGTGGGGAGCGAACAGGATTAGATACCCGTGTAGTCC
>t0016113_g-Y-6;size=6;
CCTACGGGGGGCTGCAGTGAGGAATATTGGTCAATGGAGGCAACTCTGAACCAGCCAAGTAGCGTGCAGGACGACGGCCC
TATGGGTTGTAAACTGCTTTTATGAGGGGATAACCTGCGCCACGTGTGGCGCCCTGCATGTACCTCATGAATAAGGACCG
GCTAATTCCGTGCCAGCAGCCGCGGTAATACGGAAGGTCCGGGCGTTATCCGGATTTATTGGGTTTAAAGGGAGCGCAGG
CGGGCGATTAAGCGTGACGTGAAATGCAGCGGCTCAACCGTGTGAAGTGCGTCGCGAACTGGTTGCCTTGAGTGAGTTCG
ACGTCAGCGGAATTCGTGGTGTAGCGGTGAAATGCTTAGATATCACGAGGAACCCCGATTGCGAAGGCAGCTGACGAGGC
CTTTACTGACGCTAAAGCTCGAAGGTGCGGGTATCGAACAGGATTAGATACCCTAGTAGTCC
>t0002684_g-Y-6;size=6;
CCTACGGGCGGCAGCAGTGGGGGATATTGCACAATGGGCGAAAGCCTGATGCAGCGACGCCGCGTGAGTGAAGAAGTATT
TCGGTATGTAAAGCTCTATCAGCAGGGAAGAAAGACCTCGAAAGAGGGGATGACGGTACCTGAGTAAGAAGCCCCGGCTA
ACTACGTGCCAGCAGCCGCGGTAATACGTAGGGGGCAAGCGTTATCCGGATTTACTGGGTGTAAAGGGAGCGTAGACGGT
GTATCAAGTCTGAAGTGAAACCCCACGGCTCAACCGTGGGCTTGCTTTGGAAACTGGTAGACTAGAGTACTGGAGAGGTA
AGCGGAATTCCTGGTGTAGTAGTGAAATGCGTAGATATCAGGAAGAACATCAGTGGCGAAGGCGGCTTACTGGACAGCAA
CTGACGTTGAGGCTCGAAGGCGTGGGGAGCAAACAGGATTAGATACCCCGGTAGTCC
>t0033689_g-Y-6;size=6;
CCTACGGGAGGCTGCAGTGAGGAATATTGGACAATGGCCGGAAGGCTGATCCAGCCATGCCGCGTGCGGGAAGACGGCCC
TATGGGTTGTAAACCGCTTTTGCGGGGGAGCAATAAGTGCCACGTGTGGCACGATGAGAGTACCCTGCGAATAAGCATCG
GCTAACTCCGTGCCAGCAGCCGCGGTAATACGGAGGATGCGAGCGTTATCCGGATTTATTGGGTTTAAAGGGTGCGCAGG
CGGCTTGTTAAGCGGGAGGTGAAATGCCGGCGCTCAACGTCGGAAGTGCCTCCCGAACTGGTGAGCTTGAATGACTCTGC
CGTGGGAGGAATGTGTAGTGTAGCGGTGAAATGCTTAGAGATTACACAGAACACCGATTGCGAAGGCATCTCACGAAGGG
[truncated: 34,138,031 more chars]
