# Supplementary material for: Yak rumen microbial diversity at different forage growth stages of an alpine meadow on the Qinghai-Tibet Plateau
Source: PeerJ. 2019 Sep 19;7:e7645. doi: 10.7717/peerj.7645 (PMC6754979; doi:10.7717/peerj.7645)
Supplement: Data S4 [file peerj-07-7645-s006.zip › g male sequence/g-Y-3.unique.fasta]

>t0002442_g-Y-3;size=30;
CCTACGGGGGGCAGCAGTGGGGAATATTGGGCAATGGGCGAAAGCCTGACCCAGCAACGCCGCGTGAGGGAAGAAGGTCT
TCGGATTGTAAACCTCTGTCCTTGGTGACGAAGGAAGTGACGGTAGCCAAGGAGGAAGCCCCGGCTAACTACGTGCCAGC
AGCCGCGGTAATACGTAGGGGGCGAGCGTTGTCCGGAATTACTGGGCGTAAAGGGTGCGTAGGCGGTACTTTAAGTTGGA
TGTGAAATACCCGGGCTTAACTTGGGGGGTGCATCCAATACTGGAGAACTAGAGTGCAGGAGAGGGAAGCGGAATTCCTA
GTGTAGCGGTGAAATGCGTAGATATTAGGAGGAACACCAGTGGCGAAGGCGGCTTTCTGGACTGTAACTGACGCTGAGGC
ACGAAAGCGTGGGGAGCAAACAGGATTAGATACCCTAGTAGTCC
>t0000091_g-Y-3;size=25;
CCTACGGGAGGCTGCAGTGAGGAATATTGGTCAATGGGCGCGAGCCTGAACCAGCCAAGTAGCGTGCAGGACGACTGCCC
TATGGGTTGTAAACTGCTTTTATCAGGGAATAAAGTGAGGCACGCGTGCCTTTTTGTATGTACCTGGTGAATAAGGACCG
GCTAATTCCGTGCCAGCAGCCGCGGTAATACGGAAGGTCCGGGCGTTATCCGGATTTATTGGGTTTAAAGGGAGCGCAGG
CGGGCTTTTAAGCGTGACGTGAAATGTGGCGGCTCAACCGCCGAACTGCGTCGCGAACTGGGGGCCTTGAGTGAGTACGA
CGTTGGCGGAATTCGTGGTGTAGCGGTGAAATGCTTAGATATCACGAAGAACCCCGATTGCGAAGGCAGCCGACGAGTCC
TTAACTGACGCTAAAGCTCGAAAGTGCGGGTATCGAACAGGATTAGATACCCGAGTAGTCC
>t0002264_g-Y-3;size=24;
CCTACGGGGGGCTGCAGTGAGGAATATTGGTCAATGGGCGCGAGCCTGAACCAGCCAAGTAGCGTGCAGGACGACTGCCC
TATGGGTTGTAAACTGCTTTTATCAGGGAATAAAGTGAGGCACGCGTGCCTTTTTGTATGTACCTGGTGAATAAGGACCG
GCTAATTCCGTGCCAGCAGCCGCGGTAATACGGAAGGTCCGGGCGTTATCCGGATTTATTGGGTTTAAAGGGAGCGCAGG
CGGGCTTTTAAGCGTGACGTGAAATGTGGCGGCTCAACCGCCGAACTGCGTCGCGAACTGGGGGCCTTGAGTGAGTACGA
CGTTGGCGGAATTCGTGGTGTAGCGGTGAAATGCTTAGATATCACGAAGAACCCCGATTGCGAAGGCAGCCGACGAGTCC
TTAACTGACGCTAAAGCTCGAAAGTGCGGGTATCGAACAGGATTAGATACCCTAGTAGTCC
>t0003177_g-Y-3;size=24;
CCTACGGGGGGCAGCAGTGAGGAATATTGGTCAATGGGCGTGAGCCTGAACCAGCCAAGTAGCGTGCAGGATGACGGCCC
TACGGGTTGTAAACTGCTTTTATGCGGGGATAAAGTGTGGGACGCGTCCCTCATTGCAGGTACCGCATGAATAAGGACCG
GCTAATTCCGTGCCAGCAGCCGCGGTAATACGGAAGGTCCGGGCGTTATCCGGATTTATTGGGTTTAAAGGGAGCGCAGG
CTGGCTTTTAAGCGTGACGTGAAATGCGGCGGCTCAACCGTCCGAAGTGCGTCGCGAACTGGGAGCCTTGAGTGAGTTCG
ACGTCAGCGGAATTCGTGGTGTAGCGGTGAAATGCTTAGATATCACGAGGAACCCCGATTGCGAAGGCAGCTGACGAGGC
CTTTACTGACGCTAAAGCTCGAAGGTGCGGGTATCGAACAGGATTAGATACCCCAGTAGTCC
>t0003420_g-Y-3;size=21;
CCTACGGGGGGCAGCAGTGGGGAATATTGGGCAATGGGCGAAAGCCTGACCCAGCAACGCCGCGTGAGGGAAGAAGGTCT
TCGGATTGTAAACCTCTGTCCTTGGTGACGAAGGAAGTGACGGTAGCCAAGGAGGAAGCCCCGGCTAACTACGTGCCAGC
AGCCGCGGTAATACGTAGGGGGCGAGCGTTGTCCGGAATTACTGGGCGTAAAGGGTGCGTAGGCGGTACTTTAAGTTGGA
TGTGAAATACCCGGGCTTAACTTGGGGGGTGCATCCAATACTGGAGAACTAGAGTGCAGGAGAGGGAAGCGGAATTCCTA
GTGTAGCGGTGAAATGCGTAGATATTAGGAGGAACACCAGTGGCGAAGGCGGCTTTCTGGACTGTAACTGACGCTGAGGC
ACGAAAGCGTGGGGAGCAAACAGGATTAGATACCCCAGTAGTCC
>t0003834_g-Y-3;size=20;
CCTACGGGGGGCAGCAGTGAGGAATATTGGTCAATGGGCGCGAGCCTGAACCAGCCAAGTAGCGTGCAGGACGACTGCCC
TATGGGTTGTAAACTGCTTTTATCAGGGAATAAAGTGAGGCACGCGTGCCTTTTTGTATGTACCTGGTGAATAAGGACCG
GCTAATTCCGTGCCAGCAGCCGCGGTAATACGGAAGGTCCGGGCGTTATCCGGATTTATTGGGTTTAAAGGGAGCGCAGG
CGGGCTTTTAAGCGTGACGTGAAATGTGGCGGCTCAACCGCCGAACTGCGTCGCGAACTGGGGGCCTTGAGTGAGTACGA
CGTTGGCGGAATTCGTGGTGTAGCGGTGAAATGCTTAGATATCACGAAGAACCCCGATTGCGAAGGCAGCCGACGAGTCC
TTAACTGACGCTAAAGCTCGAAAGTGCGGGTATCGAACAGGATTAGATACCCTAGTAGTCC
>t0003869_g-Y-3;size=19;
CCTACGGGAGGCTGCAGTGGGGGATATTGCACAATGGGCGAAAGCCTGATGCAGCGACGCCGCGTGAGTGAAGAAGTATT
TCGGTATGTAAAGCTCTATCAGCAGGGAAGAAAGACCTCGAAAGAGGGGATGACGGTACCTGAGTAAGAAGCCCCGGCTA
ACTACGTGCCAGCAGCCGCGGTAATACGTAGGGGGCAAGCGTTATCCGGATTTACTGGGTGTAAAGGGAGCGTAGACGGT
GTATCAAGTCTGAAGTGAAACCCCACGGCTCAACCGTGGGCTTGCTTTGGAAACTGGTAGACTAGAGTACTGGAGAGGTA
AGCGGAATTCCTGGTGTAGTAGTGAAATGCGTAGATATCAGGAAGAACATCAGTGGCGAAGGCGGCTTACTGGACAGCAA
CTGACGTTGAGGCTCGAAGGCGTGGGGAGCAAACAGGATTAGATACCCTAGTAGTCC
>t0000108_g-Y-3;size=19;
CCTACGGGAGGCTGCAGTGAGGAATATTGGTCAATGGGCGCGAGCCTGAACCAGCCAAGTAGCGTGCAGGACGACTGCCC
TATGGGTTGTAAACTGCTTTTATCAGGGAATAAAGTGAGGCACGCGTGCCTTTTTGTATGTACCTGGTGAATAAGGACCG
GCTAATTCCGTGCCAGCAGCCGCGGTAATACGGAAGGTCCGGGCGTTATCCGGATTTATTGGGTTTAAAGGGAGCGCAGG
CGGGCTTTTAAGCGTGACGTGAAATGTGGCGGCTCAACCGCCGAACTGCGTCGCGAACTGGGGGCCTTGAGTGAGTACGA
CGTTGGCGGAATTCGTGGTGTAGCGGTGAAATGCTTAGATATCACGAAGAACCCCGATTGCGAAGGCAGCCGACGAGTCC
TTAACTGACGCTAAAGCTCGAAAGTGCGGGTATCGAACAGGATTAGATACCCTAGTAGTCC
>t0002878_g-Y-3;size=19;
CCTACGGGAGGCTGCAGTGGGGAATATTGGGCAATGGGCGAAAGCCTGACCCAGCAACGCCGCGTGAGGGAAGAAGGTCT
TCGGATTGTAAACCTCTGTCCTTGGTGACGAAGGAAGTGACGGTAGCCAAGGAGGAAGCCCCGGCTAACTACGTGCCAGC
AGCCGCGGTAATACGTAGGGGGCGAGCGTTGTCCGGAATTACTGGGCGTAAAGGGTGCGTAGGCGGTACTTTAAGTTGGA
TGTGAAATACCCGGGCTTAACTTGGGGGGTGCATCCAATACTGGAGAACTAGAGTGCAGGAGAGGGAAGCGGAATTCCTA
GTGTAGCGGTGAAATGCGTAGATATTAGGAGGAACACCAGTGGCGAAGGCGGCTTTCTGGACTGTAACTGACGCTGAGGC
ACGAAAGCGTGGGGAGCAAACAGGATTAGATACCCTAGTAGTCC
>t0002780_g-Y-3;size=19;
CCTACGGGGGGCAGCAGTGAGGAATATTGGTCAATGGGCGTGAGCCTGAACCAGCCAAGTAGCGTGCAGGATGACGGCCC
TACGGGTTGTAAACTGCTTTTATGCGGGGATAAAGTGTGGGACGCGTCCCTCATTGCAGGTACCGCATGAATAAGGACCG
GCTAATTCCGTGCCAGCAGCCGCGGTAATACGGAAGGTCCGGGCGTTATCCGGATTTATTGGGTTTAAAGGGAGCGCAGG
CTGGCTTTTAAGCGTGACGTGAAATGCGGCGGCTCAACCGTCCGAAGTGCGTCGCGAACTGGGAGCCTTGAGTGAGTTCG
ACGTCAGCGGAATTCGTGGTGTAGCGGTGAAATGCTTAGATATCACGAGGAACCCCGATTGCGAAGGCAGCTGACGAGGC
CTTTACTGACGCTAAAGCTCGAAGGTGCGGGTATCGAACAGGATTAGATACCCTAGTAGTCC
>t0001552_g-Y-3;size=18;
CCTACGGGGGGCAGCAGTGAGGAATATTGGTCAATGGGCGCGAGCCTGAACCAGCCAAGTAGCGTGCAGGACGACTGCCC
TATGGGTTGTAAACTGCTTTTATCAGGGAATAAAGTGAGGCACGCGTGCCTTTTTGTATGTACCTGGTGAATAAGGACCG
GCTAATTCCGTGCCAGCAGCCGCGGTAATACGGAAGGTCCGGGCGTTATCCGGATTTATTGGGTTTAAAGGGAGCGCAGG
CGGGCTTTTAAGCGTGACGTGAAATGTGGCGGCTCAACCGCCGAACTGCGTCGCGAACTGGGGGCCTTGAGTGAGTACGA
CGTTGGCGGAATTCGTGGTGTAGCGGTGAAATGCTTAGATATCACGAAGAACCCCGATTGCGAAGGCAGCCGACGAGTCC
TTAACTGACGCTAAAGCTCGAAAGTGCGGGTATCGAACAGGATTAGATACCCTTGTAGTCC
>t0006337_g-Y-3;size=17;
CCTACGGGGGGCTGCAGTGAGGAATATTGGTCAATGGGCGTGAGCCTGAACCAGCCAAGTAGCGTGCAGGATGACGGCCC
TACGGGTTGTAAACTGCTTTTATGCGGGGATAAAGTGTGGGACGCGTCCCTCATTGCAGGTACCGCATGAATAAGGACCG
GCTAATTCCGTGCCAGCAGCCGCGGTAATACGGAAGGTCCGGGCGTTATCCGGATTTATTGGGTTTAAAGGGAGCGCAGG
CTGGCTTTTAAGCGTGACGTGAAATGCGGCGGCTCAACCGTCCGAAGTGCGTCGCGAACTGGGAGCCTTGAGTGAGTTCG
ACGTCAGCGGAATTCGTGGTGTAGCGGTGAAATGCTTAGATATCACGAGGAACCCCGATTGCGAAGGCAGCTGACGAGGC
CTTTACTGACGCTAAAGCTCGAAGGTGCGGGTATCGAACAGGATTAGATACCCGAGTAGTCC
>t0000751_g-Y-3;size=17;
CCTACGGGAGGCAGCAGTGAGGAATATTGGTCAATGGGCGTGAGCCTGAACCAGCCAAGTAGCGTGCAGGATGACGGCCC
TACGGGTTGTAAACTGCTTTTATGCGGGGATAAAGTGTGGGACGCGTCCCTCATTGCAGGTACCGCATGAATAAGGACCG
GCTAATTCCGTGCCAGCAGCCGCGGTAATACGGAAGGTCCGGGCGTTATCCGGATTTATTGGGTTTAAAGGGAGCGCAGG
CTGGCTTTTAAGCGTGACGTGAAATGCGGCGGCTCAACCGTCCGAAGTGCGTCGCGAACTGGGAGCCTTGAGTGAGTTCG
ACGTCAGCGGAATTCGTGGTGTAGCGGTGAAATGCTTAGATATCACGAGGAACCCCGATTGCGAAGGCAGCTGACGAGGC
CTTTACTGACGCTAAAGCTCGAAGGTGCGGGTATCGAACAGGATTAGATACCCTAGTAGTCC
>t0012836_g-Y-3;size=17;
CCTACGGGGGGCAGCAGTGGGGAATATTGGGCAATGGGCGAAAGCCTGACCCAGCAACGCCGCGTGAGGGAAGAAGGTCT
TCGGATTGTAAACCTCTGTCCTTGGTGACGAAGGAAGTGACGGTAGCCAAGGAGGAAGCCCCGGCTAACTACGTGCCAGC
AGCCGCGGTAATACGTAGGGGGCGAGCGTTGTCCGGAATTACTGGGCGTAAAGGGTGCGTAGGCGGTACTTTAAGTTGGA
TGTGAAATACCCGGGCTTAACTTGGGGGGTGCATCCAATACTGGAGAACTAGAGTGCAGGAGAGGGAAGCGGAATTCCTA
GTGTAGCGGTGAAATGCGTAGATATTAGGAGGAACACCAGTGGCGAAGGCGGCTTTCTGGACTGTAACTGACGCTGAGGC
ACGAAAGCGTGGGGAGCAAACAGGATTAGATACCCTTGTAGTCC
>t0005787_g-Y-3;size=17;
CCTACGGGAGGCAGCAGTGAGGAATATTGGTCAATGGGCGCGAGCCTGAACCAGCCAAGTAGCGTGCAGGACGACTGCCC
TATGGGTTGTAAACTGCTTTTATCAGGGAATAAAGTGAGGCACGCGTGCCTTTTTGTATGTACCTGGTGAATAAGGACCG
GCTAATTCCGTGCCAGCAGCCGCGGTAATACGGAAGGTCCGGGCGTTATCCGGATTTATTGGGTTTAAAGGGAGCGCAGG
CGGGCTTTTAAGCGTGACGTGAAATGTGGCGGCTCAACCGCCGAACTGCGTCGCGAACTGGGGGCCTTGAGTGAGTACGA
CGTTGGCGGAATTCGTGGTGTAGCGGTGAAATGCTTAGATATCACGAAGAACCCCGATTGCGAAGGCAGCCGACGAGTCC
TTAACTGACGCTAAAGCTCGAAAGTGCGGGTATCGAACAGGATTAGATACCCCAGTAGTCC
>t0006559_g-Y-3;size=17;
CCTACGGGAGGCTGCAGTGAGGAATATTGGTCAATGGGCGCGAGCCTGAACCAGCCAAGTAGCGTGCAGGACGACTGCCC
TATGGGTTGTAAACTGCTTTTATCAGGGAATAAAGTGAGGCACGCGTGCCTTTTTGTATGTACCTGGTGAATAAGGACCG
GCTAATTCCGTGCCAGCAGCCGCGGTAATACGGAAGGTCCGGGCGTTATCCGGATTTATTGGGTTTAAAGGGAGCGCAGG
CGGGCTTTTAAGCGTGACGTGAAATGTGGCGGCTCAACCGCCGAACTGCGTCGCGAACTGGGGGCCTTGAGTGAGTACGA
CGTTGGCGGAATTCGTGGTGTAGCGGTGAAATGCTTAGATATCACGAAGAACCCCGATTGCGAAGGCAGCCGACGAGTCC
TTAACTGACGCTAAAGCTCGAAAGTGCGGGTATCGAACAGGATTAGATACCCTGGTAGTCC
>t0004047_g-Y-3;size=17;
CCTACGGGTGGCTGCAGTGGGGAATATTGGGCAATGGGCGAAAGCCTGACCCAGCAACGCCGCGTGAGGGAAGAAGGTCT
TCGGATTGTAAACCTCTGTCCTTGGTGACGAAGGAAGTGACGGTAGCCAAGGAGGAAGCCCCGGCTAACTACGTGCCAGC
AGCCGCGGTAATACGTAGGGGGCGAGCGTTGTCCGGAATTACTGGGCGTAAAGGGTGCGTAGGCGGTACTTTAAGTTGGA
TGTGAAATACCCGGGCTTAACTTGGGGGGTGCATCCAATACTGGAGAACTAGAGTGCAGGAGAGGGAAGCGGAATTCCTA
GTGTAGCGGTGAAATGCGTAGATATTAGGAGGAACACCAGTGGCGAAGGCGGCTTTCTGGACTGTAACTGACGCTGAGGC
ACGAAAGCGTGGGGAGCAAACAGGATTAGATACCCTAGTAGTCC
>t0000009_g-Y-3;size=17;
CCTACGGGAGGCTGCAGTGGGGAATATTGGGCAATGGGGGAAACCCTGACCCAGCAACGCCGCGTGAAGGAAGAAGGCTT
TCGGGTTGTAAACTTCTTTTACCAGGGACGAAGGACGTGACGGTACCTGGAGAAAAAGCCACGGCTAACTACGTGCCAGC
AGCCGCGGTAATACGTAGGTGGCAAGCGTTGTCCGGATTTACTGGGTGTAAAGGGCGTGTAGGCGGAGCAGCAAGTCAGA
AGTGAAATCTCCGGGCTTAACCCGGAAACTGCTTTTGAAACTGTTGCCCTTGAGTATCGGAGAGGCAGGCGGAATTCCTA
GTGTAGCGGTGAAATGCGTAGATATTAGGAGGAACACCAGTGGCGAAGGCGGCCTGCTGGACGACAACTGACGCTGAGGC
GCGAAAGCGTGGGGAGCAAACAGGATTAGATACCCTAGTAGTCC
>t0000875_g-Y-3;size=16;
CCTACGGGAGGCAGCAGTGGGGAATATTGGGCAATGGGCGAAAGCCTGACCCAGCAACGCCGCGTGAGGGAAGAAGGTCT
TCGGATTGTAAACCTCTGTCCTTGGTGACGAAGGAAGTGACGGTAGCCAAGGAGGAAGCCCCGGCTAACTACGTGCCAGC
AGCCGCGGTAATACGTAGGGGGCGAGCGTTGTCCGGAATTACTGGGCGTAAAGGGTGCGTAGGCGGTACTTTAAGTTGGA
TGTGAAATACCCGGGCTTAACTTGGGGGGTGCATCCAATACTGGAGAACTAGAGTGCAGGAGAGGGAAGCGGAATTCCTA
GTGTAGCGGTGAAATGCGTAGATATTAGGAGGAACACCAGTGGCGAAGGCGGCTTTCTGGACTGTAACTGACGCTGAGGC
ACGAAAGCGTGGGGAGCAAACAGGATTAGATACCCTTGTAGTCC
>t0005784_g-Y-3;size=16;
CCTACGGGGGGCTGCAGTGAGGAATATTGGTCAATGGACGGAAGTCTGAACCAGCCATGCCGCGTGAAGGAAGAAGGCCC
TATGGGTTGTAAACTTCTTTTGTGCGAGAGTAATAAGGGCTTTGCGAAGTCCGATGAGAGTATCGTACGAATAAGCATCG
GCTAACTCCGTGCCAGCAGCCGCGGTAATACGGAGGATGCAAGCGTTATCCGGATTTATTGGGTTTAAAGGGTGCGTAGG
CGGACCTTTAAGTCAGCGGTGAAATATCCCGGCTCAACCGGGAGGCTGCCGTTGATACTGGGGGTCTTGAGGGCGAACGG
CGCCGGCGGAATGTGTCATGTAGCGGTGAAATGCATAGATATGACACAGAACACCGATCGCGAAGGCAGCTGGCGAGGAC
GCGACTGACGCTGAGGCACGAAGGTGCGGGGATCAAACAGGATTAGATACCCCAGTAGTCC
>t0001465_g-Y-3;size=16;
CCTACGGGGGGCAGCAGTGAGGAATATTGGTCAATGGACGGTAGTCTGAACCAGCCAAGTCGCGTGCGGGATGAAGGCCC
TCCGGGTCGTAAACCGCTTTAGCCGGGGAGTAACGTGTGGGTCGTGACCCACAGTGAGAGTACCCGGAGAATAAGCATCG
GCTAACTCCGTGCCAGCAGCCGCGGTAATACGGAGGATGCGAGCGTTATCCGGATTTATTGGGTTTAAAGGGTGCGCAGG
CGGCGAGTCAAGTCAGCGGTCAAACTGCGGCGCTCAACGCCGTACCGCCGTTGAAACTGGCGCGCTCGAGTTTGTGCGAG
GATGGCGGAATGCGCAGTGTAGCGGTGAAATGCATAGATATTGCGCAGAACTCCGATTGCGAAGGCAGCTGTCCAGCACA
CTACTGACGCTCATGCACGAAAGCGTGGGTATCGAACAGGATTAGATACCCTAGTAGTCC
>t0013291_g-Y-3;size=16;
CCTACGGGGGGCAGCAGTGGGGGATATTGCACAATGGGCGAAAGCCTGATGCAGCGACGCCGCGTGAGTGAAGAAGTATT
TCGGTATGTAAAGCTCTATCAGCAGGGAAGAAAGACCTCGAAAGAGGGGATGACGGTACCTGAGTAAGAAGCCCCGGCTA
ACTACGTGCCAGCAGCCGCGGTAATACGTAGGGGGCAAGCGTTATCCGGATTTACTGGGTGTAAAGGGAGCGTAGACGGT
GTATCAAGTCTGAAGTGAAACCCCACGGCTCAACCGTGGGCTTGCTTTGGAAACTGGTAGACTAGAGTACTGGAGAGGTA
AGCGGAATTCCTGGTGTAGTAGTGAAATGCGTAGATATCAGGAAGAACATCAGTGGCGAAGGCGGCTTACTGGACAGCAA
CTGACGTTGAGGCTCGAAGGCGTGGGGAGCAAACAGGATTAGATACCCCAGTAGTCC
>t0015086_g-Y-3;size=16;
CCTACGGGGGGCTGCAGTGGGGAATATTGGGCAATGGGCGAAAGCCTGACCCAGCAACGCCGCGTGAGGGAAGAAGGTCT
TCGGATTGTAAACCTCTGTCCTTGGTGACGAAGGAAGTGACGGTAGCCAAGGAGGAAGCCCCGGCTAACTACGTGCCAGC
AGCCGCGGTAATACGTAGGGGGCGAGCGTTGTCCGGAATTACTGGGCGTAAAGGGTGCGTAGGCGGTACTTTAAGTTGGA
TGTGAAATACCCGGGCTTAACTTGGGGGGTGCATCCAATACTGGAGAACTAGAGTGCAGGAGAGGGAAGCGGAATTCCTA
GTGTAGCGGTGAAATGCGTAGATATTAGGAGGAACACCAGTGGCGAAGGCGGCTTTCTGGACTGTAACTGACGCTGAGGC
ACGAAAGCGTGGGGAGCAAACAGGATTAGATACCCTAGTAGTCC
>t0013258_g-Y-3;size=16;
CCTACGGGAGGCTGCAGTGAGGAATATTGGTCAATGGGCGTGAGCCTGAACCAGCCAAGTAGCGTGCAGGATGACGGCCC
TACGGGTTGTAAACTGCTTTTATGCGGGGATAAAGTGTGGGACGCGTCCCTCATTGCAGGTACCGCATGAATAAGGACCG
GCTAATTCCGTGCCAGCAGCCGCGGTAATACGGAAGGTCCGGGCGTTATCCGGATTTATTGGGTTTAAAGGGAGCGCAGG
CTGGCTTTTAAGCGTGACGTGAAATGCGGCGGCTCAACCGTCCGAAGTGCGTCGCGAACTGGGAGCCTTGAGTGAGTTCG
ACGTCAGCGGAATTCGTGGTGTAGCGGTGAAATGCTTAGATATCACGAGGAACCCCGATTGCGAAGGCAGCTGACGAGGC
CTTTACTGACGCTAAAGCTCGAAGGTGCGGGTATCGAACAGGATTAGATACCCGAGTAGTCC
>t0001823_g-Y-3;size=16;
CCTACGGGGGGCTGCAGTGGGGAATATTGGGCAATGGGGGAAACCCTGACCCAGCAACGCCGCGTGAAGGAAGAAGGCTT
TCGGGTTGTAAACTTCTTTTACCAGGGACGAAGGACGTGACGGTACCTGGAGAAAAAGCCACGGCTAACTACGTGCCAGC
AGCCGCGGTAATACGTAGGTGGCAAGCGTTGTCCGGATTTACTGGGTGTAAAGGGCGTGTAGGCGGAGCAGCAAGTCAGA
AGTGAAATCTCCGGGCTTAACCCGGAAACTGCTTTTGAAACTGTTGCCCTTGAGTATCGGAGAGGCAGGCGGAATTCCTA
GTGTAGCGGTGAAATGCGTAGATATTAGGAGGAACACCAGTGGCGAAGGCGGCCTGCTGGACGACAACTGACGCTGAGGC
GCGAAAGCGTGGGGAGCAAACAGGATTAGATACCCCAGTAGTCC
>t0007481_g-Y-3;size=15;
CCTACGGGAGGCAGCAGTGAGGAATATTGGTCAATGGGCGCGAGCCTGAACCAGCCAAGTAGCGTGCAGGACGACTGCCC
TATGGGTTGTAAACTGCTTTTATCAGGGAATAAAGTGAGGCACGCGTGCCTTTTTGTATGTACCTGGTGAATAAGGACCG
GCTAATTCCGTGCCAGCAGCCGCGGTAATACGGAAGGTCCGGGCGTTATCCGGATTTATTGGGTTTAAAGGGAGCGCAGG
CGGGCTTTTAAGCGTGACGTGAAATGTGGCGGCTCAACCGCCGAACTGCGTCGCGAACTGGGGGCCTTGAGTGAGTACGA
CGTTGGCGGAATTCGTGGTGTAGCGGTGAAATGCTTAGATATCACGAAGAACCCCGATTGCGAAGGCAGCCGACGAGTCC
TTAACTGACGCTAAAGCTCGAAAGTGCGGGTATCGAACAGGATTAGATACCCTAGTAGTCC
>t0000898_g-Y-3;size=15;
CCTACGGGGGGCTGCAGTGAGGAATATTGGTCAATGGGCGTGAGCCTGAACCAGCCAAGTAGCGTGCAGGATGACGGCCC
TACGGGTTGTAAACTGCTTTTATGCGGGGATAAAGTGTGGGACGCGTCCCTCATTGCAGGTACCGCATGAATAAGGACCG
GCTAATTCCGTGCCAGCAGCCGCGGTAATACGGAAGGTCCGGGCGTTATCCGGATTTATTGGGTTTAAAGGGAGCGCAGG
CTGGCTTTTAAGCGTGACGTGAAATGCGGCGGCTCAACCGTCCGAAGTGCGTCGCGAACTGGGAGCCTTGAGTGAGTTCG
ACGTCAGCGGAATTCGTGGTGTAGCGGTGAAATGCTTAGATATCACGAGGAACCCCGATTGCGAAGGCAGCTGACGAGGC
CTTTACTGACGCTAAAGCTCGAAGGTGCGGGTATCGAACAGGATTAGATACCCTGGTAGTCC
>t0007965_g-Y-3;size=15;
CCTACGGGAGGCAGCAGTAGGGAATATTGGGCAATGGGCGCAAGCCTGACCCAGCAACGCCGCGTGAGGGAAGAAGGTTT
TCGGATTGTAAACCTCTGTCCTATGTGACGAAGGAAGTGACGGTAGCATAGGAGGAAGCCCCGGCTAACTACGTGCCAGC
AGCCGCGGTAATACGTAGGGGGCGAGCGTTGTCCGGAATTACTGGGCGTAAAGGGTGCGTAGGCGGTCTGGTAAGTTGGA
TGTGAAATACCCGGGCTTAACTTGGGTGCTGCATCCAATACTGTCGGACTTGAGTGCAGGAGAGGAAAGCGGAATTCCTA
GTGTAGCGGTGAAATGCGTAGATATTAGGAGGAACACCAGTGGCGAAGGCGGCTTTCTGGACTGTAACTGACGCTGAGGC
ACGAAAGCGTGGGGAGCAAACAGGATTAGATACCCTAGTAGTCC
>t0006706_g-Y-3;size=15;
CCTACGGGGGGCAGCAGTGAGGAATATTGGTCAATGGGCGTGAGCCTGAACCAGCCAAGTAGCGTGCAGGATGACGGCCC
TACGGGTTGTAAACTGCTTTTATGCGGGGATAAAGTGTGGGACGCGTCCCTCATTGCAGGTACCGCATGAATAAGGACCG
GCTAATTCCGTGCCAGCAGCCGCGGTAATACGGAAGGTCCGGGCGTTATCCGGATTTATTGGGTTTAAAGGGAGCGCAGG
CTGGCTTTTAAGCGTGACGTGAAATGCGGCGGCTCAACCGTCCGAAGTGCGTCGCGAACTGGGAGCCTTGAGTGAGTTCG
ACGTCAGCGGAATTCGTGGTGTAGCGGTGAAATGCTTAGATATCACGAGGAACCCCGATTGCGAAGGCAGCTGACGAGGC
CTTTACTGACGCTAAAGCTCGAAGGTGCGGGTATCGAACAGGATTAGATACCCTTGTAGTCC
>t0001737_g-Y-3;size=15;
CCTACGGGAGGCTGCAGTGGGGAATATTGGGCAATGGGCGAAAGCCTGACCCAGCAACGCCGCGTGAGGGAAGAAGGTCT
TCGGATTGTAAACCTCTGTCCTTGGTGACGAAGGAAGTGACGGTAGCCAAGGAGGAAGCCCCGGCTAACTACGTGCCAGC
AGCCGCGGTAATACGTAGGGGGCGAGCGTTGTCCGGAATTACTGGGCGTAAAGGGTGCGTAGGCGGTACTTTAAGTTGGA
TGTGAAATACCCGGGCTTAACTTGGGGGGTGCATCCAATACTGGAGAACTAGAGTGCAGGAGAGGGAAGCGGAATTCCTA
GTGTAGCGGTGAAATGCGTAGATATTAGGAGGAACACCAGTGGCGAAGGCGGCTTTCTGGACTGTAACTGACGCTGAGGC
ACGAAAGCGTGGGGAGCAAACAGGATTAGATACCCTGGTAGTCC
>t0004809_g-Y-3;size=15;
CCTACGGGTGGCTGCAGTGAGGAATATTGGTCAATGGGCGCGAGCCTGAACCAGCCAAGTAGCGTGCAGGACGACTGCCC
TATGGGTTGTAAACTGCTTTTATCAGGGAATAAAGTGAGGCACGCGTGCCTTTTTGTATGTACCTGGTGAATAAGGACCG
GCTAATTCCGTGCCAGCAGCCGCGGTAATACGGAAGGTCCGGGCGTTATCCGGATTTATTGGGTTTAAAGGGAGCGCAGG
CGGGCTTTTAAGCGTGACGTGAAATGTGGCGGCTCAACCGCCGAACTGCGTCGCGAACTGGGGGCCTTGAGTGAGTACGA
CGTTGGCGGAATTCGTGGTGTAGCGGTGAAATGCTTAGATATCACGAAGAACCCCGATTGCGAAGGCAGCCGACGAGTCC
TTAACTGACGCTAAAGCTCGAAAGTGCGGGTATCGAACAGGATTAGATACCCGAGTAGTCC
>t0005652_g-Y-3;size=15;
CCTACGGGGGGCTGCAGTGAGGAATATTGGTCAATGGGCGCGAGCCTGAACCAGCCAAGTAGCGTGCAGGACGACTGCCC
TATGGGTTGTAAACTGCTTTTATCAGGGAATAAAGTGAGGCACGCGTGCCTTTTTGTATGTACCTGGTGAATAAGGACCG
GCTAATTCCGTGCCAGCAGCCGCGGTAATACGGAAGGTCCGGGCGTTATCCGGATTTATTGGGTTTAAAGGGAGCGCAGG
CGGGCTTTTAAGCGTGACGTGAAATGTGGCGGCTCAACCGCCGAACTGCGTCGCGAACTGGGGGCCTTGAGTGAGTACGA
CGTTGGCGGAATTCGTGGTGTAGCGGTGAAATGCTTAGATATCACGAAGAACCCCGATTGCGAAGGCAGCCGACGAGTCC
TTAACTGACGCTAAAGCTCGAAAGTGCGGGTATCGAACAGGATTAGATACCCCAGTAGTCC
>t0006586_g-Y-3;size=15;
CCTACGGGGGGCTGCAGTGAGGAATATTGGTCAATGGGCGTGAGCCTGAACCAGCCAAGTAGCGTGCAGGATGACGGCCC
TACGGGTTGTAAACTGCTTTTATGCGGGGATAAAGTGTGGGACGCGTCCCTCATTGCAGGTACCGCATGAATAAGGACCG
GCTAATTCCGTGCCAGCAGCCGCGGTAATACGGAAGGTCCGGGCGTTATCCGGATTTATTGGGTTTAAAGGGAGCGCAGG
CTGGCTTTTAAGCGTGACGTGAAATGCGGCGGCTCAACCGTCCGAAGTGCGTCGCGAACTGGGAGCCTTGAGTGAGTTCG
ACGTCAGCGGAATTCGTGGTGTAGCGGTGAAATGCTTAGATATCACGAGGAACCCCGATTGCGAAGGCAGCTGACGAGGC
CTTTACTGACGCTAAAGCTCGAAGGTGCGGGTATCGAACAGGATTAGATACCCCAGTAGTCC
>t0000654_g-Y-3;size=15;
CCTACGGGGGGCAGCAGTGGGGAATATTGGGCAATGGGGGAAACCCTGACCCAGCAACGCCGCGTGAAGGAAGAAGGCTT
TCGGGTTGTAAACTTCTTTTACCAGGGACGAAGGACGTGACGGTACCTGGAGAAAAAGCCACGGCTAACTACGTGCCAGC
AGCCGCGGTAATACGTAGGTGGCAAGCGTTGTCCGGATTTACTGGGTGTAAAGGGCGTGTAGGCGGAGCAGCAAGTCAGA
AGTGAAATCTCCGGGCTTAACCCGGAAACTGCTTTTGAAACTGTTGCCCTTGAGTATCGGAGAGGCAGGCGGAATTCCTA
GTGTAGCGGTGAAATGCGTAGATATTAGGAGGAACACCAGTGGCGAAGGCGGCCTGCTGGACGACAACTGACGCTGAGGC
GCGAAAGCGTGGGGAGCAAACAGGATTAGATACCCTAGTAGTCC
>t0004070_g-Y-3;size=15;
CCTACGGGGGGCAGCAGTGGGGAATATTGGGCAATGGGCGAAAGCCTGACCCAGCAACGCCGCGTGAGGGAAGAAGGTCT
TCGGATTGTAAACCTCTGTCCTTGGTGACGAAGGAAGTGACGGTAGCCAAGGAGGAAGCCCCGGCTAACTACGTGCCAGC
AGCCGCGGTAATACGTAGGGGGCGAGCGTTGTCCGGAATTACTGGGCGTAAAGGGTGCGTAGGCGGTACTTTAAGTTGGA
TGTGAAATACCCGGGCTTAACTTGGGGGGTGCATCCAATACTGGAGAACTAGAGTGCAGGAGAGGGAAGCGGAATTCCTA
GTGTAGCGGTGAAATGCGTAGATATTAGGAGGAACACCAGTGGCGAAGGCGGCTTTCTGGACTGTAACTGACGCTGAGGC
ACGAAAGCGTGGGGAGCAAACAGGATTAGATACCCTGGTAGTCC
>t0019884_g-Y-3;size=14;
CCTACGGGTGGCTGCAGTGAGGAATATTGGTCAATGGGCGTGAGCCTGAACCAGCCAAGTAGCGTGCAGGATGACGGCCC
TACGGGTTGTAAACTGCTTTTATGCGGGGATAAAGTGTGGGACGCGTCCCTCATTGCAGGTACCGCATGAATAAGGACCG
GCTAATTCCGTGCCAGCAGCCGCGGTAATACGGAAGGTCCGGGCGTTATCCGGATTTATTGGGTTTAAAGGGAGCGCAGG
CTGGCTTTTAAGCGTGACGTGAAATGCGGCGGCTCAACCGTCCGAAGTGCGTCGCGAACTGGGAGCCTTGAGTGAGTTCG
ACGTCAGCGGAATTCGTGGTGTAGCGGTGAAATGCTTAGATATCACGAGGAACCCCGATTGCGAAGGCAGCTGACGAGGC
CTTTACTGACGCTAAAGCTCGAAGGTGCGGGTATCGAACAGGATTAGATACCCTTGTAGTCC
>t0001099_g-Y-3;size=14;
CCTACGGGAGGCTGCAGTGGGGAATATTGGGCAATGGGGGAAACCCTGACCCAGCAACGCCGCGTGAAGGAAGAAGGCTT
TCGGGTTGTAAACTTCTTTTACCAGGGACGAAGGACGTGACGGTACCTGGAGAAAAAGCCACGGCTAACTACGTGCCAGC
AGCCGCGGTAATACGTAGGTGGCAAGCGTTGTCCGGATTTACTGGGTGTAAAGGGCGTGTAGGCGGAGCAGCAAGTCAGA
AGTGAAATCTCCGGGCTTAACCCGGAAACTGCTTTTGAAACTGTTGCCCTTGAGTATCGGAGAGGCAGGCGGAATTCCTA
GTGTAGCGGTGAAATGCGTAGATATTAGGAGGAACACCAGTGGCGAAGGCGGCCTGCTGGACGACAACTGACGCTGAGGC
GCGAAAGCGTGGGGAGCAAACAGGATTAGATACCCCAGTAGTCC
>t0003661_g-Y-3;size=14;
CCTACGGGAGGCAGCAGTGGGGAATATTGGGCAATGGGGGAAACCCTGACCCAGCAACGCCGCGTGAAGGAAGAAGGCTT
TCGGGTTGTAAACTTCTTTTACCAGGGACGAAGGACGTGACGGTACCTGGAGAAAAAGCCACGGCTAACTACGTGCCAGC
AGCCGCGGTAATACGTAGGTGGCAAGCGTTGTCCGGATTTACTGGGTGTAAAGGGCGTGTAGGCGGAGCAGCAAGTCAGA
AGTGAAATCTCCGGGCTTAACCCGGAAACTGCTTTTGAAACTGTTGCCCTTGAGTATCGGAGAGGCAGGCGGAATTCCTA
GTGTAGCGGTGAAATGCGTAGATATTAGGAGGAACACCAGTGGCGAAGGCGGCCTGCTGGACGACAACTGACGCTGAGGC
GCGAAAGCGTGGGGAGCAAACAGGATTAGATACCCTAGTAGTCC
>t0002153_g-Y-3;size=14;
CCTACGGGGGGCAGCAGTGGGGAATATTGGGCAATGGGGGCAACCCTGACCCAGCAACGCCGCGTGAAGGAAGAAGGCTT
TCGGGTTGTAAACTTCTTTTACCGAGGACGAAGAACGTGACGGTACTCGGAGAAAAAGCCACGGCTAACTACGTGCCAGC
AGCCGCGGTAATACGTAGGTGGCAAGCGTTGTCCGGAATTACTGGGTGTAAAGGGCGTGTAGGCGGAGCGGCAAGTCAGA
AGTGAAATCTCTGGGCTCAACCCGGAAACTGCTTTTGAAACTGTCGCCCTTGAGTATCGGAGAGGCAGGCGGAATTCCTA
GTGTAGCGGTGAAATGCGTAGATATTAGGAGGAACACCAGTGGCGAAGGCGGCCTGCTGGACGACAACTGACGCTGAGGC
GCGAAAGCGTGGGGAGCAAACAGGATTAGATACCCCAGTAGTCC
>t0002455_g-Y-3;size=14;
CCTACGGGTGGCTGCAGTGAGGAATATTGGTCAATGGGCGTGAGCCTGAACCAGCCAAGTAGCGTGCAGGATGACGGCCC
TACGGGTTGTAAACTGCTTTTATGCGGGGATAAAGTGTGGGACGCGTCCCTCATTGCAGGTACCGCATGAATAAGGACCG
GCTAATTCCGTGCCAGCAGCCGCGGTAATACGGAAGGTCCGGGCGTTATCCGGATTTATTGGGTTTAAAGGGAGCGCAGG
CTGGCTTTTAAGCGTGACGTGAAATGCGGCGGCTCAACCGTCCGAAGTGCGTCGCGAACTGGGAGCCTTGAGTGAGTTCG
ACGTCAGCGGAATTCGTGGTGTAGCGGTGAAATGCTTAGATATCACGAGGAACCCCGATTGCGAAGGCAGCTGACGAGGC
CTTTACTGACGCTAAAGCTCGAAGGTGCGGGTATCGAACAGGATTAGATACCCTAGTAGTCC
>t0000073_g-Y-3;size=14;
CCTACGGGGGGCTGCAGTGGGGGATATTGCACAATGGGCGAAAGCCTGATGCAGCGACGCCGCGTGAGTGAAGAAGTATT
TCGGTATGTAAAGCTCTATCAGCAGGGAAGAAAGACCTCGAAAGAGGGGATGACGGTACCTGAGTAAGAAGCCCCGGCTA
ACTACGTGCCAGCAGCCGCGGTAATACGTAGGGGGCAAGCGTTATCCGGATTTACTGGGTGTAAAGGGAGCGTAGACGGT
GTATCAAGTCTGAAGTGAAACCCCACGGCTCAACCGTGGGCTTGCTTTGGAAACTGGTAGACTAGAGTACTGGAGAGGTA
AGCGGAATTCCTGGTGTAGTAGTGAAATGCGTAGATATCAGGAAGAACATCAGTGGCGAAGGCGGCTTACTGGACAGCAA
CTGACGTTGAGGCTCGAAGGCGTGGGGAGCAAACAGGATTAGATACCCTAGTAGTCC
>t0007960_g-Y-3;size=14;
CCTACGGGAGGCAGCAGTGGGGAATATTGGGCAATGGGCGAAAGCCTGACCCAGCAACGCCGCGTGAGGGAAGAAGGTCT
TCGGATTGTAAACCTCTGTCCTTGGTGACGAAGGAAGTGACGGTAGCCAAGGAGGAAGCCCCGGCTAACTACGTGCCAGC
AGCCGCGGTAATACGTAGGGGGCGAGCGTTGTCCGGAATTACTGGGCGTAAAGGGTGCGTAGGCGGTACTTTAAGTTGGA
TGTGAAATACCCGGGCTTAACTTGGGGGGTGCATCCAATACTGGAGAACTAGAGTGCAGGAGAGGGAAGCGGAATTCCTA
GTGTAGCGGTGAAATGCGTAGATATTAGGAGGAACACCAGTGGCGAAGGCGGCTTTCTGGACTGTAACTGACGCTGAGGC
ACGAAAGCGTGGGGAGCAAACAGGATTAGATACCCTAGTAGTCC
>t0004157_g-Y-3;size=14;
CCTACGGGAGGCTGCAGTGGGGAATATTGGGCAATGGGCGAAAGCCTGACCCAGCAACGCCGCGTGAGGGAAGAAGGTCT
TCGGATTGTAAACCTCTGTCCTTGGTGACGAAGGAAGTGACGGTAGCCAAGGAGGAAGCCCCGGCTAACTACGTGCCAGC
AGCCGCGGTAATACGTAGGGGGCGAGCGTTGTCCGGAATTACTGGGCGTAAAGGGTGCGTAGGCGGTACTTTAAGTTGGA
TGTGAAATACCCGGGCTTAACTTGGGGGGTGCATCCAATACTGGAGAACTAGAGTGCAGGAGAGGGAAGCGGAATTCCTA
GTGTAGCGGTGAAATGCGTAGATATTAGGAGGAACACCAGTGGCGAAGGCGGCTTTCTGGACTGTAACTGACGCTGAGGC
ACGAAAGCGTGGGGAGCAAACAGGATTAGATACCCCAGTAGTCC
>t0006043_g-Y-3;size=14;
CCTACGGGGGGCAGCAGTAGGGAATATTGGGCAATGGGCGCAAGCCTGACCCAGCAACGCCGCGTGAGGGAAGAAGGTTT
TCGGATTGTAAACCTCTGTCCTATGTGACGAAGGAAGTGACGGTAGCATAGGAGGAAGCCCCGGCTAACTACGTGCCAGC
AGCCGCGGTAATACGTAGGGGGCGAGCGTTGTCCGGAATTACTGGGCGTAAAGGGTGCGTAGGCGGTCTGGTAAGTTGGA
TGTGAAATACCCGGGCTTAACTTGGGTGCTGCATCCAATACTGTCGGACTTGAGTGCAGGAGAGGAAAGCGGAATTCCTA
GTGTAGCGGTGAAATGCGTAGATATTAGGAGGAACACCAGTGGCGAAGGCGGCTTTCTGGACTGTAACTGACGCTGAGGC
ACGAAAGCGTGGGGAGCAAACAGGATTAGATACCCTAGTAGTCC
>t0005867_g-Y-3;size=14;
CCTACGGGGGGCAGCAGTGAGGAATATTGGTCAATGGGCGTGAGCCTGAACCAGCCAAGTAGCGTGCAGGATGACGGCCC
TACGGGTTGTAAACTGCTTTTATGCGGGGATAAAGTGTGGGACGCGTCCCTCATTGCAGGTACCGCATGAATAAGGACCG
GCTAATTCCGTGCCAGCAGCCGCGGTAATACGGAAGGTCCGGGCGTTATCCGGATTTATTGGGTTTAAAGGGAGCGCAGG
CTGGCTTTTAAGCGTGACGTGAAATGCGGCGGCTCAACCGTCCGAAGTGCGTCGCGAACTGGGAGCCTTGAGTGAGTTCG
ACGTCAGCGGAATTCGTGGTGTAGCGGTGAAATGCTTAGATATCACGAGGAACCCCGATTGCGAAGGCAGCTGACGAGGC
CTTTACTGACGCTAAAGCTCGAAGGTGCGGGTATCGAACAGGATTAGATACCCTGGTAGTCC
>t0001277_g-Y-3;size=13;
CCTACGGGTGGCAGCAGTGGGGGATATTGCACAATGGGCGAAAGCCTGATGCAGCGACGCCGCGTGAGTGAAGAAGTATT
TCGGTATGTAAAGCTCTATCAGCAGGGAAGAAAGACCTCGAAAGAGGGGATGACGGTACCTGAGTAAGAAGCCCCGGCTA
ACTACGTGCCAGCAGCCGCGGTAATACGTAGGGGGCAAGCGTTATCCGGATTTACTGGGTGTAAAGGGAGCGTAGACGGT
GTATCAAGTCTGAAGTGAAACCCCACGGCTCAACCGTGGGCTTGCTTTGGAAACTGGTAGACTAGAGTACTGGAGAGGTA
AGCGGAATTCCTGGTGTAGTAGTGAAATGCGTAGATATCAGGAAGAACATCAGTGGCGAAGGCGGCTTACTGGACAGCAA
CTGACGTTGAGGCTCGAAGGCGTGGGGAGCAAACAGGATTAGATACCCTTGTAGTCC
>t0006557_g-Y-3;size=13;
CCTACGGGGGGCAGCAGTGAGGAATATTGGTCAATGGGCGCGAGCCTGAACCAGCCAAGTAGCGTGCAGGACGACTGCCC
TATGGGTTGTAAACTGCTTTTATCAGGGAATAAAGTGAGGCACGCGTGCCTTTTTGTATGTACCTGGTGAATAAGGACCG
GCTAATTCCGTGCCAGCAGCCGCGGTAATACGGAAGGTCCGGGCGTTATCCGGATTTATTGGGTTTAAAGGGAGCGCAGG
CGGGCTTTTAAGCGTGACGTGAAATGTGGCGGCTCAACCGCCGAACTGCGTCGCGAACTGGGGGCCTTGAGTGAGTACGA
CGTTGGCGGAATTCGTGGTGTAGCGGTGAAATGCTTAGATATCACGAAGAACCCCGATTGCGAAGGCAGCCGACGAGTCC
TTAACTGACGCTAAAGCTCGAAAGTGCGGGTATCGAACAGGATTAGATACCCCAGTAGTCC
>t0016657_g-Y-3;size=13;
CCTACGGGGGGCTGCAGTGAGGAATATTGGTCAATGGGCGCGAGCCTGAACCAGCCAAGTAGCGTGCAGGACGACTGCCC
TATGGGTTGTAAACTGCTTTTATCAGGGAATAAAGTGAGGCACGCGTGCCTTTTTGTATGTACCTGGTGAATAAGGACCG
GCTAATTCCGTGCCAGCAGCCGCGGTAATACGGAAGGTCCGGGCGTTATCCGGATTTATTGGGTTTAAAGGGAGCGCAGG
CGGGCTTTTAAGCGTGACGTGAAATGTGGCGGCTCAACCGCCGAACTGCGTCGCGAACTGGGGGCCTTGAGTGAGTACGA
CGTTGGCGGAATTCGTGGTGTAGCGGTGAAATGCTTAGATATCACGAAGAACCCCGATTGCGAAGGCAGCCGACGAGTCC
TTAACTGACGCTAAAGCTCGAAAGTGCGGGTATCGAACAGGATTAGATACCCTTGTAGTCC
>t0006745_g-Y-3;size=13;
CCTACGGGAGGCTGCAGTGAGGAATATTGGTCAATGGGCGTGAGCCTGAACCAGCCAAGTAGCGTGCAGGATGACGGCCC
TACGGGTTGTAAACTGCTTTTATGCGGGGATAAAGTGTGGGACGCGTCCCTCATTGCAGGTACCGCATGAATAAGGACCG
GCTAATTCCGTGCCAGCAGCCGCGGTAATACGGAAGGTCCGGGCGTTATCCGGATTTATTGGGTTTAAAGGGAGCGCAGG
CTGGCTTTTAAGCGTGACGTGAAATGCGGCGGCTCAACCGTCCGAAGTGCGTCGCGAACTGGGAGCCTTGAGTGAGTTCG
ACGTCAGCGGAATTCGTGGTGTAGCGGTGAAATGCTTAGATATCACGAGGAACCCCGATTGCGAAGGCAGCTGACGAGGC
CTTTACTGACGCTAAAGCTCGAAGGTGCGGGTATCGAACAGGATTAGATACCCTGGTAGTCC
>t0004523_g-Y-3;size=13;
CCTACGGGGGGCAGCAGTGGGGAATATTGGGCAATGGGGGAAACCCTGACCCAGCAACGCCGCGTGAAGGAAGAAGGCTT
TCGGGTTGTAAACTTCTTTTACCAGGGACGAAGGACGTGACGGTACCTGGAGAAAAAGCCACGGCTAACTACGTGCCAGC
AGCCGCGGTAATACGTAGGTGGCAAGCGTTGTCCGGAATTACTGGGTGTAAAGGGCGTGTAGGCGGAGCGGCAAGTCAGA
AGTGAAATCTCCGGGCTTAACCCGGAAACTGCTTTTGAAACTGTCGCCCTTGAGTATCGGAGAGGCAGGCGGAATTCCTA
GTGTAGCGGTGAAATGCGTAGATATTAGGAGGAACACCAGTGGCGAAGGCGGCCTGCTGGACGACAACTGACGCTGAGGC
GCGAAAGCGTGGGGAGCAAACAGGATTAGATACCCCAGTAGTCC
>t0011764_g-Y-3;size=13;
CCTACGGGAGGCTGCAGTGAGGAATATTGGTCAATGGGCGTGAGCCTGAACCAGCCAAGTAGCGTGCAGGATGACGGCCC
TACGGGTTGTAAACTGCTTTTATGCGGGGATAAAGTGTGGGACGCGTCCCTCATTGCAGGTACCGCATGAATAAGGACCG
GCTAATTCCGTGCCAGCAGCCGCGGTAATACGGAAGGTCCGGGCGTTATCCGGATTTATTGGGTTTAAAGGGAGCGCAGG
CTGGCTTTTAAGCGTGACGTGAAATGCGGCGGCTCAACCGTCCGAAGTGCGTCGCGAACTGGGAGCCTTGAGTGAGTTCG
ACGTCAGCGGAATTCGTGGTGTAGCGGTGAAATGCTTAGATATCACGAGGAACCCCGATTGCGAAGGCAGCTGACGAGGC
CTTTACTGACGCTAAAGCTCGAAGGTGCGGGTATCGAACAGGATTAGATACCCCAGTAGTCC
>t0002689_g-Y-3;size=13;
CCTACGGGGGGCAGCAGTGAGGAATATTGGTCAATGGGCGTGAGCCTGAACCAGCCAAGTAGCGTGCAGGATGACGGCCC
TACGGGTTGTAAACTGCTTTTATGCGGGGATAAAGTGTGGGACGCGTCCCTCATTGCAGGTACCGCATGAATAAGGACCG
GCTAATTCCGTGCCAGCAGCCGCGGTAATACGGAAGGTCCGGGCGTTATCCGGATTTATTGGGTTTAAAGGGAGCGCAGG
CTGGCTTTTAAGCGTGACGTGAAATGCGGCGGCTCAACCGTCCGAAGTGCGTCGCGAACTGGGAGCCTTGAGTGAGTTCG
ACGTCAGCGGAATTCGTGGTGTAGCGGTGAAATGCTTAGATATCACGAGGAACCCCGATTGCGAAGGCAGCTGACGAGGC
CTTTACTGACGCTAAAGCTCGAAGGTGCGGGTATCGAACAGGATTAGATACCCCGGTAGTCC
>t0021822_g-Y-3;size=13;
CCTACGGGAGGCAGCAGTGGGGAATATTGGGCAATGGGGGAAACCCTGACCCAGCAACGCCGCGTGAAGGAAGAAGGCTT
TCGGGTTGTAAACTTCTTTTACCAGGGACGAAGGACGTGACGGTACCTGGAGAAAAAGCCACGGCTAACTACGTGCCAGC
AGCCGCGGTAATACGTAGGTGGCAAGCGTTGTCCGGATTTACTGGGTGTAAAGGGCGTGTAGGCGGAGCAGCAAGTCAGA
AGTGAAATCTCCGGGCTTAACCCGGAAACTGCTTTTGAAACTGTTGCCCTTGAGTATCGGAGAGGCAGGCGGAATTCCTA
GTGTAGCGGTGAAATGCGTAGATATTAGGAGGAACACCAGTGGCGAAGGCGGCCTGCTGGACGACAACTGACGCTGAGGC
GCGAAAGCGTGGGGAGCAAACAGGATTAGATACCCCAGTAGTCC
>t0030138_g-Y-3;size=13;
CCTACGGGAGGCTGCAGTGGGGAATATTGGGCAATGGGCGAAAGCCTGACCCAGCAACGCCGCGTGAGGGAAGAAGGTCT
TCGGATTGTAAACCTCTGTCCTTGGTGACGAAGGAAGTGACGGTAGCCAAGGAGGAAGCCCCGGCTAACTACGTGCCAGC
AGCCGCGGTAATACGTAGGGGGCGAGCGTTGTCCGGAATTACTGGGCGTAAAGGGTGCGTAGGCGGTACTTTAAGTTGGA
TGTGAAATACCCGGGCTTAACTTGGGGGGTGCATCCAATACTGGAGAACTAGAGTGCAGGAGAGGGAAGCGGAATTCCTA
GTGTAGCGGTGAAATGCGTAGATATTAGGAGGAACACCAGTGGCGAAGGCGGCTTTCTGGACTGTAACTGACGCTGAGGC
ACGAAAGCGTGGGGAGCAAACAGGATTAGATACCCGTGTAGTCC
>t0003616_g-Y-3;size=13;
CCTACGGGGGGCTGCAGTGGGGAATATTGGGCAATGGGCGAAAGCCTGACCCAGCAACGCCGCGTGAGGGAAGAAGGTCT
TCGGATTGTAAACCTCTGTCCTTGGTGACGAAGGAAGTGACGGTAGCCAAGGAGGAAGCCCCGGCTAACTACGTGCCAGC
AGCCGCGGTAATACGTAGGGGGCGAGCGTTGTCCGGAATTACTGGGCGTAAAGGGTGCGTAGGCGGTACTTTAAGTTGGA
TGTGAAATACCCGGGCTTAACTTGGGGGGTGCATCCAATACTGGAGAACTAGAGTGCAGGAGAGGGAAGCGGAATTCCTA
GTGTAGCGGTGAAATGCGTAGATATTAGGAGGAACACCAGTGGCGAAGGCGGCTTTCTGGACTGTAACTGACGCTGAGGC
ACGAAAGCGTGGGGAGCAAACAGGATTAGATACCCTTGTAGTCC
>t0014784_g-Y-3;size=13;
CCTACGGGGGGCAGCAGTGAGGAATATTGGTCAATGGACGGAAGTCTGAACCAGCCATGCCGCGTGAAGGAAGAAGGCCC
TATGGGTTGTAAACTTCTTTTGTGCGAGAGTAATAAGGGCTTTGCGAAGTCCGATGAGAGTATCGTACGAATAAGCATCG
GCTAACTCCGTGCCAGCAGCCGCGGTAATACGGAGGATGCAAGCGTTATCCGGATTTATTGGGTTTAAAGGGTGCGTAGG
CGGACCTTTAAGTCAGCGGTGAAATATCCCGGCTCAACCGGGAGGCTGCCGTTGATACTGGGGGTCTTGAGGGCGAACGG
CGCCGGCGGAATGTGTCATGTAGCGGTGAAATGCATAGATATGACACAGAACACCGATCGCGAAGGCAGCTGGCGAGGAC
GCGACTGACGCTGAGGCACGAAGGTGCGGGGATCAAACAGGATTAGATACCCTAGTAGTCC
>t0002938_g-Y-3;size=13;
CCTACGGGAGGCAGCAGTGGGGAATATTGGGCAATGGGCGAAAGCCTGACCCAGCAACGCCGCGTGAGGGAAGAAGGTCT
TCGGATTGTAAACCTCTGTCCTTGGTGACGAAGGAAGTGACGGTAGCCAAGGAGGAAGCCCCGGCTAACTACGTGCCAGC
AGCCGCGGTAATACGTAGGGGGCGAGCGTTGTCCGGAATTACTGGGCGTAAAGGGTGCGTAGGCGGTACTTTAAGTTGGA
TGTGAAATACCCGGGCTTAACTTGGGGGGTGCATCCAATACTGGAGAACTAGAGTGCAGGAGAGGGAAGCGGAATTCCTA
GTGTAGCGGTGAAATGCGTAGATATTAGGAGGAACACCAGTGGCGAAGGCGGCTTTCTGGACTGTAACTGACGCTGAGGC
ACGAAAGCGTGGGGAGCAAACAGGATTAGATACCCCAGTAGTCC
>t0001348_g-Y-3;size=13;
CCTACGGGGGGCAGCAGTGGGGGATATTGCACAATGGGCGAAAGCCTGATGCAGCGACGCCGCGTGAGTGAAGAAGTATT
TCGGTATGTAAAGCTCTATCAGCAGGGAAGAAAGACCTCGAAAGAGGGGATGACGGTACCTGAGTAAGAAGCCCCGGCTA
ACTACGTGCCAGCAGCCGCGGTAATACGTAGGGGGCAAGCGTTATCCGGATTTACTGGGTGTAAAGGGAGCGTAGACGGT
GTATCAAGTCTGAAGTGAAACCCCACGGCTCAACCGTGGGCTTGCTTTGGAAACTGGTAGACTAGAGTACTGGAGAGGTA
AGCGGAATTCCTGGTGTAGTAGTGAAATGCGTAGATATCAGGAAGAACATCAGTGGCGAAGGCGGCTTACTGGACAGCAA
CTGACGTTGAGGCTCGAAGGCGTGGGGAGCAAACAGGATTAGATACCCTAGTAGTCC
>t0003258_g-Y-3;size=13;
CCTACGGGGGGCAGCAGTGGGGAATATTGGGCAATGGGGGCAACCCTGACCCAGCAACGCCGCGTGAAGGAAGAAGGCTT
TCGGGTTGTAAACTTCTTTTACCGAGGACGAAGAACGTGACGGTACTCGGAGAAAAAGCCACGGCTAACTACGTGCCAGC
AGCCGCGGTAATACGTAGGTGGCAAGCGTTGTCCGGAATTACTGGGTGTAAAGGGCGTGTAGGCGGAGCGGCAAGTCAGA
AGTGAAATCTCTGGGCTCAACCCGGAAACTGCTTTTGAAACTGTCGCCCTTGAGTATCGGAGAGGCAGGCGGAATTCCTA
GTGTAGCGGTGAAATGCGTAGATATTAGGAGGAACACCAGTGGCGAAGGCGGCCTGCTGGACGACAACTGACGCTGAGGC
GCGAAAGCGTGGGGAGCAAACAGGATTAGATACCCTAGTAGTCC
>t0005077_g-Y-3;size=13;
CCTACGGGGGGCAGCAGTGAGGAATATTGGTCAATGGACGGTAGTCTGAACCAGCCAAGTCGCGTGCGGGATGAAGGCCC
TCCGGGTCGTAAACCGCTTTAGCCGGGGAGTAACGTGTGGGTCGTGACCCACAGTGAGAGTACCCGGAGAATAAGCATCG
GCTAACTCCGTGCCAGCAGCCGCGGTAATACGGAGGATGCGAGCGTTATCCGGATTTATTGGGTTTAAAGGGTGCGCAGG
CGGCGAGTCAAGTCAGCGGTCAAACTGCGGCGCTCAACGCCGTACCGCCGTTGAAACTGGCGCGCTCGAGTTTGTGCGAG
GATGGCGGAATGCGCAGTGTAGCGGTGAAATGCATAGATATTGCGCAGAACTCCGATTGCGAAGGCAGCTGTCCAGCACA
CTACTGACGCTCATGCACGAAAGCGTGGGTATCGAACAGGATTAGATACCCGTGTAGTCC
>t0008605_g-Y-3;size=13;
CCTACGGGAGGCTGCAGTGAGGAATATTGGTCAATGGGCGCGAGCCTGAACCAGCCAAGTAGCGTGCAGGACGACTGCCC
TATGGGTTGTAAACTGCTTTTATCAGGGAATAAAGTGAGGCACGCGTGCCTTTTTGTATGTACCTGGTGAATAAGGACCG
GCTAATTCCGTGCCAGCAGCCGCGGTAATACGGAAGGTCCGGGCGTTATCCGGATTTATTGGGTTTAAAGGGAGCGCAGG
CGGGCTTTTAAGCGTGACGTGAAATGTGGCGGCTCAACCGCCGAACTGCGTCGCGAACTGGGGGCCTTGAGTGAGTACGA
CGTTGGCGGAATTCGTGGTGTAGCGGTGAAATGCTTAGATATCACGAAGAACCCCGATTGCGAAGGCAGCCGACGAGTCC
TTAACTGACGCTAAAGCTCGAAAGTGCGGGTATCGAACAGGATTAGATACCCCAGTAGTCC
>t0000039_g-Y-3;size=12;
CCTACGGGGGGCTGCAGTGAGGAATATTGGTCAATGGACGGTAGTCTGAACCAGCCAAGTCGCGTGCGGGATGAAGGCCC
TCCGGGTCGTAAACCGCTTTAGCCGGGGAGTAACGTGTGGGTCGTGACCCACAGTGAGAGTACCCGGAGAATAAGCATCG
GCTAACTCCGTGCCAGCAGCCGCGGTAATACGGAGGATGCGAGCGTTATCCGGATTTATTGGGTTTAAAGGGTGCGCAGG
CGGCGAGTCAAGTCAGCGGTCAAACTGCGGCGCTCAACGCCGTACCGCCGTTGAAACTGGCGCGCTCGAGTTTGTGCGAG
GATGGCGGAATGCGCAGTGTAGCGGTGAAATGCATAGATATTGCGCAGAACTCCGATTGCGAAGGCAGCTGTCCAGCACA
CTACTGACGCTCATGCACGAAAGCGTGGGTATCGAACAGGATTAGATACCCTAGTAGTCC
>t0007708_g-Y-3;size=12;
CCTACGGGAGGCAGCAGTGAGGAATATTGGTCAATGGGCGTGAGCCTGAACCAGCCAAGTAGCGTGCAGGATGACGGCCC
TACGGGTTGTAAACTGCTTTTATGCGGGGATAAAGTGTGGGACGCGTCCCTCATTGCAGGTACCGCATGAATAAGGACCG
GCTAATTCCGTGCCAGCAGCCGCGGTAATACGGAAGGTCCGGGCGTTATCCGGATTTATTGGGTTTAAAGGGAGCGCAGG
CTGGCTTTTAAGCGTGACGTGAAATGCGGCGGCTCAACCGTCCGAAGTGCGTCGCGAACTGGGAGCCTTGAGTGAGTTCG
ACGTCAGCGGAATTCGTGGTGTAGCGGTGAAATGCTTAGATATCACGAGGAACCCCGATTGCGAAGGCAGCTGACGAGGC
CTTTACTGACGCTAAAGCTCGAAGGTGCGGGTATCGAACAGGATTAGATACCCCAGTAGTCC
>t0007347_g-Y-3;size=12;
CCTACGGGTGGCAGCAGTGAGGAATATTGGTCAATGGACGGTAGTCTGAACCAGCCAAGTCGCGTGCGGGATGAAGGCCC
TCCGGGTCGTAAACCGCTTTAGCCGGGGAGTAACGTGTGGGTCGTGACCCACAGTGAGAGTACCCGGAGAATAAGCATCG
GCTAACTCCGTGCCAGCAGCCGCGGTAATACGGAGGATGCGAGCGTTATCCGGATTTATTGGGTTTAAAGGGTGCGCAGG
CGGCGAGTCAAGTCAGCGGTCAAACTGCGGCGCTCAACGCCGTACCGCCGTTGAAACTGGCGCGCTCGAGTTTGTGCGAG
GATGGCGGAATGCGCAGTGTAGCGGTGAAATGCATAGATATTGCGCAGAACTCCGATTGCGAAGGCAGCTGTCCAGCACA
CTACTGACGCTCATGCACGAAAGCGTGGGTATCGAACAGGATTAGATACCCTTGTAGTCC
>t0017115_g-Y-3;size=12;
CCTACGGGGGGCTGCAGTGGGGAATATTGGGCAATGGGCGAAAGCCTGACCCAGCAACGCCGCGTGAGGGAAGAAGGTCT
TCGGATTGTAAACCTCTGTCCTTGGTGACGAAGGAAGTGACGGTAGCCAAGGAGGAAGCCCCGGCTAACTACGTGCCAGC
AGCCGCGGTAATACGTAGGGGGCGAGCGTTGTCCGGAATTACTGGGCGTAAAGGGTGCGTAGGCGGTACTTTAAGTTGGA
TGTGAAATACCCGGGCTTAACTTGGGGGGTGCATCCAATACTGGAGAACTAGAGTGCAGGAGAGGGAAGCGGAATTCCTA
GTGTAGCGGTGAAATGCGTAGATATTAGGAGGAACACCAGTGGCGAAGGCGGCTTTCTGGACTGTAACTGACGCTGAGGC
ACGAAAGCGTGGGGAGCAAACAGGATTAGATACCCCAGTAGTCC
>t0003108_g-Y-3;size=12;
CCTACGGGAGGCAGCAGTGAGGAATATTGGTCAATGGACGGAAGTCTGAACCAGCCATGCCGCGTGGAGGAAGAAGGTCC
TATGGGTTGTAAACTCCTTTTGTTCGAGAGTAATAAGTGGGATGCGTCCCACGATGAGAGTATCGGACGAATAAGCATCG
GCTAACTCCGTGCCAGCAGCCGCGGTAATACGGAGGATGCAAGCGTTATCCGGATTTATTGGGTTTAAAGGGTGCGCAGG
CGGCGCGTTAAGTCAGCGGTGAAATCTCCCGGCTCAACCGGGGAACTGCCATTGATACTGGCGTGCTAGAGTACGGACGG
CGCCGGCGGAATGTGTCATGTAGCGGTGAAATGCTTAGATATGCCACAGAACACCGATCGCGAAGGCAGCTGGCGAGGCC
GGTACTGACGCTCAGGCACGAAAGCGTGGGGATCAAACAGGATTAGATACCCTAGTAGTCC
>t0004981_g-Y-3;size=12;
CCTACGGGGGGCTGCAGTGAGGAATATTGGTCAATGGGCGCGAGCCTGAACCAGCCAAGTAGCGTGCAGGACGACTGCCC
TATGGGTTGTAAACTGCTTTTATCAGGGAATAAAGTGAGGCACGCGTGCCTTTTTGTATGTACCTGGTGAATAAGGACCG
GCTAATTCCGTGCCAGCAGCCGCGGTAATACGGAAGGTCCGGGCGTTATCCGGATTTATTGGGTTTAAAGGGAGCGCAGG
CGGGCTTTTAAGCGTGACGTGAAATGTGGCGGCTCAACCGCCGAACTGCGTCGCGAACTGGGGGCCTTGAGTGAGTACGA
CGTTGGCGGAATTCGTGGTGTAGCGGTGAAATGCTTAGATATCACGAAGAACCCCGATTGCGAAGGCAGCCGACGAGTCC
TTAACTGACGCTAAAGCTCGAAAGTGCGGGTATCGAACAGGATTAGATACCCTGGTAGTCC
>t0004363_g-Y-3;size=12;
CCTACGGGTGGCTGCAGTGAGGAATATTGGTCAATGGGCGCGAGCCTGAACCAGCCAAGTAGCGTGCAGGATGACGGCCC
TACGGGTTGTAAACTGCTTTTATGCGGGGATAAAGTGTGGGACGCGTCCCTCATTGCAGGTACCGCATGAATAAGGACCG
GCTAATTCCGTGCCAGCAGCCGCGGTAATACGGAAGGTCCGGGCGTTATCCGGATTTATTGGGTTTAAAGGGAGCGCAGG
CTGGCTTTTAAGCGTGACGTGAAATGCGGCGGCTCAACCGTCCGAAGTGCGTCGCGAACTGGGAGCCTTGAGTGAGTTCG
ACGTCAGCGGAATTCGTGGTGTAGCGGTGAAATGCTTAGATATCACGAGGAACCCCGATTGCGAAGGCAGCTGACGAGGC
CTTTACTGACGCTAAAGCTCGAAGGTGCGGGTATCGAACAGGATTAGATACCCTAGTAGTCC
>t0000484_g-Y-3;size=12;
CCTACGGGGGGCTGCAGTGAGGAATATTGGTCAATGGGAGGAATCCTGAACCAGCCATGCCGCGTGCGGGAAGAAGGCCC
TACGGGTTGTAAACCGCTTTTGTTCCGGAGTAATAAGTGGGGTGCGCCCCGCGATGAGAGTACGGGACGAATAAGCATCG
GCTAACTCCGTGCCAGCAGCCGCGGTAATACGGAGGATGCGAGCGTTATCCGGATTTATTGGGTTTAAAGGGTGCGCAGG
CGGCGCGGTAAGTCAGCGGTGAAATGTCCCGGCTCAACCGGGGAGCTGCCGTTGATACTGTCGTGCTTGAGTGCGAACGG
CGCCGGCGGAATGTGTGGTGTAGCGGTGAAATGCATAGATATCACACAGAACACCGATCGCGAAGGCAGCTGGCGAGGAC
GCAACTGACGCTGAGGCACGAAGGCGTGGGGATCGAACAGGATTAGATACCCTAGTAGTCC
>t0006196_g-Y-3;size=12;
CCTACGGGGGGCTGCAGTGGGGAATATTGCACAATGGGCGAAAGCCTGATGCAGCGACGCCGCGTGAGCGAAGAAGTATT
TCGGTATGTAAAGCTCTATCAGCAGGGAAGATAATGACGGTACCTGACTAAGAAGCACCGGCTAAATACGTGCCAGCAGC
CGCGGTAATACGTATGGTGCAAGCGTTATCCGGATTTACTGGGTGTAAAGGGAGCGTAGGCGGTTTTACAAGTCTGATGT
GAAAGCCCGGGGCTCAACTCCGGTATTGCATTGGAAACTGTAGAACTAGAGTGTCGGAGGGGTAAGTGGAATTCCTAGTG
TAGCGGTGAAATGCGTAGATATTAGGAGGAACACCAGTGGCGAAGGCGGCTTACTGGACGATTACTGACGCTGAGGCTCG
AAAGCGTGGGGAGCAAACAGGATTAGATACCCTAGTAGTCC
>t0004183_g-Y-3;size=12;
CCTACGGGAGGCTGCAGTGGGGAATATTGGGCAATGGGCGAAAGCCTGACCCAGCAACGCCGCGTGAGGGAAGAAGGTCT
TCGGATTGTAAACCTCTGTCCTTGGTGACGAAGGAAGTGACGGTAGCCAAGGAGGAAGCCCCGGCTAACTACGTGCCAGC
AGCCGCGGTAATACGTAGGGGGCGAGCGTTGTCCGGAATTACTGGGCGTAAAGGGTGCGTAGGCGGTACTTTAAGTTGGA
TGTGAAATACCCGGGCTTAACTTGGGGGGTGCATCCAATACTGGAGAACTAGAGTGCAGGAGAGGGAAGCGGAATTCCTA
GTGTAGCGGTGAAATGCGTAGATATTAGGAGGAACACCAGTGGCGAAGGCGGCTTTCTGGACTGTAACTGACGCTGAGGC
ACGAAAGCGTGGGGAGCAAACAGGATTAGATACCCTTGTAGTCC
>t0014765_g-Y-3;size=12;
CCTACGGGTGGCAGCAGTGAGGAATATTGGTCAATGGGCGTGAGCCTGAACCAGCCAAGTAGCGTGCAGGATGACGGCCC
TACGGGTTGTAAACTGCTTTTATGCGGGGATAAAGTGTGGGACGCGTCCCTCATTGCAGGTACCGCATGAATAAGGACCG
GCTAATTCCGTGCCAGCAGCCGCGGTAATACGGAAGGTCCGGGCGTTATCCGGATTTATTGGGTTTAAAGGGAGCGCAGG
CTGGCTTTTAAGCGTGACGTGAAATGCGGCGGCTCAACCGTCCGAAGTGCGTCGCGAACTGGGAGCCTTGAGTGAGTTCG
ACGTCAGCGGAATTCGTGGTGTAGCGGTGAAATGCTTAGATATCACGAGGAACCCCGATTGCGAAGGCAGCTGACGAGGC
CTTTACTGACGCTAAAGCTCGAAGGTGCGGGTATCGAACAGGATTAGATACCCCAGTAGTCC
>t0001308_g-Y-3;size=12;
CCTACGGGTGGCTGCAGTGGGGAATATTGGGCAATGGGGGCAACCCTGACCCAGCAACGCCGCGTGAAGGAAGAAGGCTT
TCGGGTTGTAAACTTCTTTGACGAGGGACGATAGTGACGGTACCTCGAAAACAAGCCACGGCTAACTACGTGCCAGCAGC
CGCGGTAATACGTAGGTGGCAAGCGTTGTCCGGATTTACTGGGTGTAAAGGGCGCGTAGGCGGGATTGCAAGTCAGATGT
GAAATCTCCGGGCTCAACCCGGAAATTGCATTTGAAACTGTAGTTCTTGAGTATCGGAGAGGCAAGCGGAATTCCTAGTG
TAGCGGTGAAATGCGTAGATATTAGGAGGAACACCAGTGGCGAAGGCGGCTTGCTGGACGACAACTGACGCTGAGGCGCG
AAAGCGTGGGGAGCAAACAGGATTAGATACCCGAGTAGTCC
>t0005412_g-Y-3;size=12;
CCTACGGGGGGCAGCAGTGAGGAATATTGGTCAATGGGCGAGAGCCTGAACCAGCCAAGTCGCGTGAAGGATGAAGGTTC
TATGGATTGTAAACTTCTTTTGTCCGAGGGTAAAAAAGGCCACGTGTGGCTTCTTGCAAGTATCGGACGAATAAGCATCG
GCTAACTCCGTGCCAGCAGCCGCGGTAATACGGAGGATGCGAGCGTTATCCGGATTTATTGGGTTTAAAGGGTGCGTAGG
TGGTTTGTTAAGTTTGTGGTGAAAGCGTGCGGCTCAACCGTACCAAGCCATGAAAACTGGCGAACTTGAGTGCAAACGAG
GTAGGCGGAATGTGATGTGTAGCGGTGAAATGCTTAGATATGTCACAGAACCCCGATTGCGAAGGCAGCTTACCAGCATG
CAACTGACACTGAGGCACGAAAGCGTGGGTATCAAACAGGATTAGATACCCCAGTAGTCC
>t0003648_g-Y-3;size=12;
CCTACGGGGGGCAGCAGTGAGGAATATTGGTCAATGGGCGCGAGCCTGAACCAGCCAAGTAGCGTGCAGGATGACGGCCC
TACGGGTTGTAAACTGCTTTTATGCGGGGATAAAGTGTGGGACGCGTCCCTCATTGCAGGTACCGCATGAATAAGGACCG
GCTAATTCCGTGCCAGCAGCCGCGGTAATACGGAAGGTCCGGGCGTTATCCGGATTTATTGGGTTTAAAGGGAGCGCAGG
CTGGCTTTTAAGCGTGACGTGAAATGCGGCGGCTCAACCGTCCGAAGTGCGTCGCGAACTGGGAGCCTTGAGTGAGTTCG
ACGTCAGCGGAATTCGTGGTGTAGCGGTGAAATGCTTAGATATCACGAGGAACCCCGATTGCGAAGGCAGCTGACGAGGC
CTTTACTGACGCTAAAGCTCGAAGGTGCGGGTATCGAACAGGATTAGATACCCCAGTAGTCC
>t0013660_g-Y-3;size=12;
CCTACGGGAGGCAGCAGTGGGGAATATTGGGCAATGGGGGCAACCCTGACCCAGCAACGCCGCGTGAAGGAAGAAGGCTT
TCGGGTTGTAAACTTCTTTGACGAGGGACGATAGTGACGGTACCTCGAAAACAAGCCACGGCTAACTACGTGCCAGCAGC
CGCGGTAATACGTAGGTGGCAAGCGTTGTCCGGATTTACTGGGTGTAAAGGGCGCGTAGGCGGGATTGCAAGTCAGATGT
GAAATCTCCGGGCTCAACCCGGAAATTGCATTTGAAACTGTAGTTCTTGAGTATCGGAGAGGCAAGCGGAATTCCTAGTG
TAGCGGTGAAATGCGTAGATATTAGGAGGAACACCAGTGGCGAAGGCGGCTTGCTGGACGACAACTGACGCTGAGGCGCG
AAAGCGTGGGGAGCAAACAGGATTAGATACCCTAGTAGTCC
>t0000445_g-Y-3;size=12;
CCTACGGGAGGCTGCAGTGGGGAATATTGCACAATGGGCGAAAGCCTGATGCAGCGACGCCGCGTGAGCGAAGAAGTATT
TCGGTATGTAAAGCTCTATCAGCAGGGAAGATAATGACGGTACCTGACTAAGAAGCACCGGCTAAATACGTGCCAGCAGC
CGCGGTAATACGTATGGTGCAAGCGTTATCCGGATTTACTGGGTGTAAAGGGAGCGTAGGCGGTTTTACAAGTCTGATGT
GAAAGCCCGGGGCTCAACTCCGGTATTGCATTGGAAACTGTAGAACTAGAGTGTCGGAGGGGTAAGTGGAATTCCTAGTG
TAGCGGTGAAATGCGTAGATATTAGGAGGAACACCAGTGGCGAAGGCGGCTTACTGGACGATTACTGACGCTGAGGCTCG
AAAGCGTGGGGAGCAAACAGGATTAGATACCCTAGTAGTCC
>t0007346_g-Y-3;size=12;
CCTACGGGAGGCAGCAGTGAGGAATATTGGTCAATGGGCGTGAGCCTGAACCAGCCAAGTAGCGTGCAGGATGACGGCCC
TACGGGTTGTAAACTGCTTTTATGCGGGGATAAAGTGTGGGACGCGTCCCTCATTGCAGGTACCGCATGAATAAGGACCG
GCTAATTCCGTGCCAGCAGCCGCGGTAATACGGAAGGTCCGGGCGTTATCCGGATTTATTGGGTTTAAAGGGAGCGCAGG
CTGGCTTTTAAGCGTGACGTGAAATGCGGCGGCTCAACCGTCCGAAGTGCGTCGCGAACTGGGAGCCTTGAGTGAGTTCG
ACGTCAGCGGAATTCGTGGTGTAGCGGTGAAATGCTTAGATATCACGAGGAACCCCGATTGCGAAGGCAGCTGACGAGGC
CTTTACTGACGCTAAAGCTCGAAGGTGCGGGTATCGAACAGGATTAGATACCCTTGTAGTCC
>t0006608_g-Y-3;size=12;
CCTACGGGTGGCAGCAGTGGGGAATATTGGGCAATGGGGGAAACCCTGACCCAGCAACGCCGCGTGAAGGAAGAAGGCTT
TCGGGTTGTAAACTTCTTTTACCAGGGACGAAGGACGTGACGGTACCTGGAGAAAAAGCCACGGCTAACTACGTGCCAGC
AGCCGCGGTAATACGTAGGTGGCAAGCGTTGTCCGGATTTACTGGGTGTAAAGGGCGTGTAGGCGGAGCAGCAAGTCAGA
AGTGAAATCTCCGGGCTTAACCCGGAAACTGCTTTTGAAACTGTTGCCCTTGAGTATCGGAGAGGCAGGCGGAATTCCTA
GTGTAGCGGTGAAATGCGTAGATATTAGGAGGAACACCAGTGGCGAAGGCGGCCTGCTGGACGACAACTGACGCTGAGGC
GCGAAAGCGTGGGGAGCAAACAGGATTAGATACCCCAGTAGTCC
>t0017506_g-Y-3;size=12;
CCTACGGGAGGCTGCAGTGAGGAATATTGGTCAATGGACGGAAGTCTGAACCAGCCATGCCGCGTGAAGGAAGAAGGCCC
TATGGGTTGTAAACTTCTTTTGTGCGAGAGTAATAAGGGCTTTGCGAAGTCCGATGAGAGTATCGTACGAATAAGCATCG
GCTAACTCCGTGCCAGCAGCCGCGGTAATACGGAGGATGCAAGCGTTATCCGGATTTATTGGGTTTAAAGGGTGCGTAGG
CGGACCTTTAAGTCAGCGGTGAAATATCCCGGCTCAACCGGGAGGCTGCCGTTGATACTGGGGGTCTTGAGGGCGAACGG
CGCCGGCGGAATGTGTCATGTAGCGGTGAAATGCATAGATATGACACAGAACACCGATCGCGAAGGCAGCTGGCGAGGAC
GCGACTGACGCTGAGGCACGAAGGTGCGGGGATCAAACAGGATTAGATACCCCAGTAGTCC
>t0013632_g-Y-3;size=11;
CCTACGGGGGGCTGCAGTCGAGGATCATTTGCAATGGGCGAAAGCCTGACAATGCGACGCTGCGTGCAGGATGAAGGCCT
TCGGGTTGTAAACTGCTGTTGGGAGGGAAAAGGACGCGGGGCCCAACAAGCCCTGCCGTTTGATTGTACTTCCAGAGAAA
GTCGCGGCTAACTCTGTGCCAGCAGCCGCGGTAATACAGAGGCGACGAGCGTTGTTCGGATTTACTGGGCGTAAAGCGTG
CGCAGGCGGTGGACCATGTCCGACGTGAAATCCCGGGGCTCAGCTCCGGAAGTGCGTCGGAAACCGGTCCGCTGGAGACC
GGGAAGGGAGTCTGGAACACACGGTGTAGCGGTGAAATGCGTTGATATCGTGTGGAACACCGGAAGCGAAGGCGAGACTC
TGGAACGGATCTGACGCTCATGCACGAAAGCGTGGGGAGCAAACAGGATTAGATACCCCAGTAGTCC
>t0024652_g-Y-3;size=11;
CCTACGGGAGGCAGCAGTGAGGAATATTGGTCAATGGACGGAAGTCTGAACCAGCCATGCCGCGTGAAGGAAGAAGGCCC
TATGGGTTGTAAACTTCTTTTGTGCGAGAGTAATAAGGGCTTTGCGAAGTCCGATGAGAGTATCGTACGAATAAGCATCG
GCTAACTCCGTGCCAGCAGCCGCGGTAATACGGAGGATGCAAGCGTTATCCGGATTTATTGGGTTTAAAGGGTGCGTAGG
CGGACCTTTAAGTCAGCGGTGAAATATCCCGGCTCAACCGGGAGGCTGCCGTTGATACTGGGGGTCTTGAGGGCGAACGG
CGCCGGCGGAATGTGTCATGTAGCGGTGAAATGCATAGATATGACACAGAACACCGATCGCGAAGGCAGCTGGCGAGGAC
GCGACTGACGCTGAGGCACGAAGGTGCGGGGATCAAACAGGATTAGATACCCTGGTAGTCC
>t0002423_g-Y-3;size=11;
CCTACGGGTGGCAGCAGTGGGGAATATTGGGCAATGGGCGAAAGCCTGACCCAGCAACGCCGCGTGAGGGAAGAAGGTCT
TCGGATTGTAAACCTCTGTCCTTGGTGACGAAGGAAGTGACGGTAGCCAAGGAGGAAGCCCCGGCTAACTACGTGCCAGC
AGCCGCGGTAATACGTAGGGGGCGAGCGTTGTCCGGAATTACTGGGCGTAAAGGGTGCGTAGGCGGTACTTTAAGTTGGA
TGTGAAATACCCGGGCTTAACTTGGGGGGTGCATCCAATACTGGAGAACTAGAGTGCAGGAGAGGGAAGCGGAATTCCTA
GTGTAGCGGTGAAATGCGTAGATATTAGGAGGAACACCAGTGGCGAAGGCGGCTTTCTGGACTGTAACTGACGCTGAGGC
ACGAAAGCGTGGGGAGCAAACAGGATTAGATACCCGAGTAGTCC
>t0014262_g-Y-3;size=11;
CCTACGGGGGGCAGCAGTGGGGAATATTGGGCAATGGGGGCAACCCTGACCCAGCAACGCCGCGTGGAGGAAGAAGGCTT
TCGGGTTGTAAACTCCTTTGACGAGGGACGATGATGACGGTACCTCGAAAACAAGCCACGGCTAACTACGTGCCAGCAGC
CGCGGTAATACGTAGGTGGCAAGCGTTGTCCGGATTTACTGGGTGTAAAGGGCGCGTAGGCGGGCAGGCAAGTCAGATGT
GAAATCTCCGGGCTCAACCCGGAAATTGCATTTGAAACTGCAGGTCTTGAGTATCGGAGAGGCAAGCGGAATTCCTAGTG
TAGCGGTGAAATGCGTAGATATTAGGAGGAACACCAGTGGCGAAGGCGGCTTGCTGGACGACAACTGACGCTGAGGCGCG
AAAGCGTGGGGAGCAAACAGGATTAGATACCCTAGTAGTCC
>t0002342_g-Y-3;size=11;
CCTACGGGGGGCTGCAGTGGGGAATATTGCACAATGGGCGAAAGCCTGATGCAGCGACGCCGCGTGAGCGAAGAAGTATT
TCGGTATGTAAAGCTCTATCAGCAGGGAAGATAATGACGGTACCTGACTAAGAAGCACCGGCTAAATACGTGCCAGCAGC
CGCGGTAATACGTATGGTGCAAGCGTTATCCGGATTTACTGGGTGTAAAGGGAGCGTAGGCGGTTTTACAAGTCTGATGT
GAAAGCCCGGGGCTCAACTCCGGTATTGCATTGGAAACTGTAGAACTAGAGTGTCGGAGGGGTAAGTGGAATTCCTAGTG
TAGCGGTGAAATGCGTAGATATTAGGAGGAACACCAGTGGCGAAGGCGGCTTACTGGACGATTACTGACGCTGAGGCTCG
AAAGCGTGGGGAGCAAACAGGATTAGATACCCTGGTAGTCC
>t0011005_g-Y-3;size=11;
CCTACGGGAGGCTGCAGTGAGGAATATTGGTCAATGGACGGTAGTCTGAACCAGCCAAGTCGCGTGCGGGATGAAGGCCC
TCCGGGTCGTAAACCGCTTTAGCCGGGGAGTAACGTGTGGGTCGTGACCCACAGTGAGAGTACCCGGAGAATAAGCATCG
GCTAACTCCGTGCCAGCAGCCGCGGTAATACGGAGGATGCGAGCGTTATCCGGATTTATTGGGTTTAAAGGGTGCGCAGG
CGGCGAGTCAAGTCAGCGGTCAAACTGCGGCGCTCAACGCCGTACCGCCGTTGAAACTGGCGCGCTCGAGTTTGTGCGAG
GATGGCGGAATGCGCAGTGTAGCGGTGAAATGCATAGATATTGCGCAGAACTCCGATTGCGAAGGCAGCTGTCCAGCACA
CTACTGACGCTCATGCACGAAAGCGTGGGTATCGAACAGGATTAGATACCCCAGTAGTCC
>t0022182_g-Y-3;size=11;
CCTACGGGGGGCTGCAGTGAGGAATATTGGTCAATGGACGGAAGTCTGAACCAGCCATGCCGCGTGGAGGAAGAAGGTCC
TATGGGTTGTAAACTCCTTTTGTTCGAGAGTAATAAGTGGGATGCGTCCCACGATGAGAGTATCGGACGAATAAGCATCG
GCTAACTCCGTGCCAGCAGCCGCGGTAATACGGAGGATGCAAGCGTTATCCGGATTTATTGGGTTTAAAGGGTGCGCAGG
CGGCGCGTTAAGTCAGCGGTGAAATCTCCCGGCTCAACCGGGGAACTGCCATTGATACTGGCGTGCTAGAGTACGGACGG
CGCCGGCGGAATGTGTCATGTAGCGGTGAAATGCTTAGATATGCCACAGAACACCGATCGCGAAGGCAGCTGGCGAGGCC
GGTACTGACGCTCAGGCACGAAAGCGTGGGGATCAAACAGGATTAGATACCCGAGTAGTCC
>t0012532_g-Y-3;size=11;
CCTACGGGAGGCTGCAGTGGGGAATATTGCACAATGGGCGAAAGCCTGATGCAGCGACGCCGCGTGAGCGAAGAAGTATT
TCGGTATGTAAAGCTCTATCAGCAGGGAAGATAATGACGGTACCTGACTAAGAAGCACCGGCTAAATACGTGCCAGCAGC
CGCGGTAATACGTATGGTGCAAGCGTTATCCGGATTTACTGGGTGTAAAGGGAGCGTAGGCGGTTTTACAAGTCTGATGT
GAAAGCCCGGGGCTCAACTCCGGTATTGCATTGGAAACTGTAGAACTAGAGTGTCGGAGGGGTAAGTGGAATTCCTAGTG
TAGCGGTGAAATGCGTAGATATTAGGAGGAACACCAGTGGCGAAGGCGGCTTACTGGACGATTACTGACGCTGAGGCTCG
AAAGCGTGGGGAGCAAACAGGATTAGATACCCGAGTAGTCC
>t0008412_g-Y-3;size=11;
CCTACGGGGGGCTGCAGTGAGGAATATTGGTCAATGGGCGTGAGCCTGAACCAGCCAAGTAGCGTGCAGGATGACGGCCC
TACGGGTTGTAAACTGCTTTTATGCGGGGATAAAGTGTGGGACGCGTCCCTCATTGCAGGTACCGCATGAATAAGGACCG
GCTAATTCCGTGCCAGCAGCCGCGGTAATACGGAAGGTCCGGGCGTTATCCGGATTTATTGGGTTTAAAGGGAGCGCAGG
CTGGCTTTTAAGCGTGACGTGAAATGCGGCGGCTCAACCGTCCGAAGTGCGTCGCGAACTGGGAGCCTTGAGTGAGTTCG
ACGTCAGCGGAATTCGTGGTGTAGCGGTGAAATGCTTAGATATCACGAGGAACCCCGATTGCGAAGGCAGCTGACGAGGC
CTTTACTGACGCTAAAGCTCGAAGGTGCGGGTATCGAACAGGATTAGATACCCGGGTAGTCC
>t0028471_g-Y-3;size=11;
CCTACGGGAGGCAGCAGTGGGGAATATTGGGCAATGGGGGCAACCCTGACCCAGCAACGCCGCGTGGAGGAAGAAGGCTT
TCGGGTTGTAAACTCCTTTGACGAGGGACGATGATGACGGTACCTCGAAAACAAGCCACGGCTAACTACGTGCCAGCAGC
CGCGGTAATACGTAGGTGGCAAGCGTTGTCCGGATTTACTGGGTGTAAAGGGCGCGTAGGCGGGCAGGCAAGTCAGATGT
GAAATCTCCGGGCTCAACCCGGAAATTGCATTTGAAACTGCAGGTCTTGAGTATCGGAGAGGCAAGCGGAATTCCTAGTG
TAGCGGTGAAATGCGTAGATATTAGGAGGAACACCAGTGGCGAAGGCGGCTTGCTGGACGACAACTGACGCTGAGGCGCG
AAAGCGTGGGGAGCAAACAGGATTAGATACCCTTGTAGTCC
>t0002500_g-Y-3;size=11;
CCTACGGGGGGCAGCAGTGAGGAATATTGGTCAATGGACGGTAGTCTGAACCAGCCAAGTCGCGTGCGGGATGAAGGCCC
TCCGGGTCGTAAACCGCTTTAGCCGGGGAGTAACGTGTGGGTCGTGACCCACAGTGAGAGTACCCGGAGAATAAGCATCG
GCTAACTCCGTGCCAGCAGCCGCGGTAATACGGAGGATGCGAGCGTTATCCGGATTTATTGGGTTTAAAGGGTGCGCAGG
CGGCGAGTCAAGTCAGCGGTCAAACTGCGGCGCTCAACGCCGTACCGCCGTTGAAACTGGCGCGCTCGAGTTTGTGCGAG
GATGGCGGAATGCGCAGTGTAGCGGTGAAATGCATAGATATTGCGCAGAACTCCGATTGCGAAGGCAGCTGTCCAGCACA
CTACTGACGCTCATGCACGAAAGCGTGGGTATCGAACAGGATTAGATACCCTTGTAGTCC
>t0002889_g-Y-3;size=11;
CCTACGGGTGGCTGCAGTGAGGAATATTGGTCAATGGGCGTGAGCCTGAACCAGCCAAGTAGCGTGCAGGATGACGGCCC
TACGGGTTGTAAACTGCTTTTATGCGGGGATAAAGTGTGGGACGCGTCCCTCATTGCAGGTACCGCATGAATAAGGACCG
GCTAATTCCGTGCCAGCAGCCGCGGTAATACGGAAGGTCCGGGCGTTATCCGGATTTATTGGGTTTAAAGGGAGCGCAGG
CTGGCTTTTAAGCGTGACGTGAAATGCGGCGGCTCAACCGTCCGAAGTGCGTCGCGAACTGGGAGCCTTGAGTGAGTTCG
ACGTCAGCGGAATTCGTGGTGTAGCGGTGAAATGCTTAGATATCACGAGGAACCCCGATTGCGAAGGCAGCTGACGAGGC
CTTTACTGACGCTAAAGCTCGAAGGTGCGGGTATCGAACAGGATTAGATACCCCAGTAGTCC
>t0004312_g-Y-3;size=11;
CCTACGGGAGGCTGCAGTGAGGAATATTGGTCAATGGACGGTAGTCTGAACCAGCCAAGTCGCGTGCGGGATGAAGGCCC
TCCGGGTCGTAAACCGCTTTAGCCGGGGAGTAACGTGTGGGTCGTGACCCACAGTGAGAGTACCCGGAGAATAAGCATCG
GCTAACTCCGTGCCAGCAGCCGCGGTAATACGGAGGATGCGAGCGTTATCCGGATTTATTGGGTTTAAAGGGTGCGCAGG
CGGCGAGTCAAGTCAGCGGTCAAACTGCGGCGCTCAACGCCGTACCGCCGTTGAAACTGGCGCGCTCGAGTTTGTGCGAG
GATGGCGGAATGCGCAGTGTAGCGGTGAAATGCATAGATATTGCGCAGAACTCCGATTGCGAAGGCAGCTGTCCAGCACA
CTACTGACGCTCATGCACGAAAGCGTGGGTATCGAACAGGATTAGATACCCTAGTAGTCC
>t0011739_g-Y-3;size=11;
CCTACGGGTGGCTGCAGTGAGGAATATTGGTCAATGGACGGTAGTCTGAACCAGCCAAGTCGCGTGCGGGATGAAGGCCC
TCCGGGTCGTAAACCGCTTTAGCCGGGGAGTAACGTGTGGGTCGTGACCCACAGTGAGAGTACCCGGAGAATAAGCATCG
GCTAACTCCGTGCCAGCAGCCGCGGTAATACGGAGGATGCGAGCGTTATCCGGATTTATTGGGTTTAAAGGGTGCGCAGG
CGGCGAGTCAAGTCAGCGGTCAAACTGCGGCGCTCAACGCCGTACCGCCGTTGAAACTGGCGCGCTCGAGTTTGTGCGAG
GATGGCGGAATGCGCAGTGTAGCGGTGAAATGCATAGATATTGCGCAGAACTCCGATTGCGAAGGCAGCTGTCCAGCACA
CTACTGACGCTCATGCACGAAAGCGTGGGTATCGAACAGGATTAGATACCCTAGTAGTCC
>t0015448_g-Y-3;size=11;
CCTACGGGAGGCTGCAGTGAGGAATATTGGTCAATGGGCGTGAGCCTGAACCAGCCAAGTAGCGTGCAGGATGACGGCCC
TACGGGTTGTAAACTGCTTTTATGCGGGGATAAAGTGTGGGACGCGTCCCTCATTGCAGGTACCGCATGAATAAGGACCG
GCTAATTCCGTGCCAGCAGCCGCGGTAATACGGAAGGTCCGGGCGTTATCCGGATTTATTGGGTTTAAAGGGAGCGCAGG
CTGGCTTTTAAGCGTGACGTGAAATGCGGCGGCTCAACCGTCCGAAGTGCGTCGCGAACTGGGAGCCTTGAGTGAGTTCG
ACGTCAGCGGAATTCGTGGTGTAGCGGTGAAATGCTTAGATATCACGAGGAACCCCGATTGCGAAGGCAGCTGACGAGGC
CTTTACTGACGCTAAAGCTCGAAGGTGCGGGTATCGAACAGGATTAGATACCCTAGTAGTCC
>t0000272_g-Y-3;size=11;
CCTACGGGAGGCTGCAGTGAGGAATATTGGTCAATGGGCGCGAGCCTGAACCAGCCAAGTAGCGTGCAGGATGACGGCCC
TACGGGTTGTAAACTGCTTTTATGCGGGGATAAAGTGTGGGACGCGTCCCACATTGCAGGTACCGCATGAATAAGGACCG
GCTAATTCCGTGCCAGCAGCCGCGGTAATACGGAAGGTCCGGGCGTTATCCGGATTTATTGGGTTTAAAGGGAGCGCAGG
CTGGCTTTTAAGCGTGACGTGAAATGCGGCGGCTCAACCGTCCGAAGTGCGTCGCGAACTGGGAGCCTTGAGTGAGTTCG
ACGTCAGCGGAATTCGTGGTGTAGCGGTGAAATGCTTAGATATCACGAGGAACCCCGATTGCGAAGGCAGCTGACGAGGC
CTTTACTGACGCTAAAGCTCGAAGGTGCGGGTATCGAACAGGATTAGATACCCCAGTAGTCC
>t0004651_g-Y-3;size=11;
CCTACGGGGGGCAGCAGTGGGGGATATTGCACAATGGGCGAAAGCCTGATGCAGCGACGCCGCGTGAGTGAAGAAGTATT
TCGGTATGTAAAGCTCTATCAGCAGGGAAGAAAGACCTCGAAAGAGGGGATGACGGTACCTGAGTAAGAAGCCCCGGCTA
ACTACGTGCCAGCAGCCGCGGTAATACGTAGGGGGCAAGCGTTATCCGGATTTACTGGGTGTAAAGGGAGCGTAGACGGT
GTATCAAGTCTGAAGTGAAACCCCACGGCTCAACCGTGGGCTTGCTTTGGAAACTGGTAGACTAGAGTACTGGAGAGGTA
AGCGGAATTCCTGGTGTAGTAGTGAAATGCGTAGATATCAGGAAGAACATCAGTGGCGAAGGCGGCTTACTGGACAGCAA
CTGACGTTGAGGCTCGAAGGCGTGGGGAGCAAACAGGATTAGATACCCGTGTAGTCC
>t0010100_g-Y-3;size=11;
CCTACGGGGGGCTGCAGTGAGGAATATTGGTCAATGGGCGTGAGCCTGAACCAGCCAAGTAGCGTGCAGGATGACGGCCC
TACGGGTTGTAAACTGCTTTTATGCGGGGATAAAGTGTGGGACGCGTCCCTCATTGCAGGTACCGCATGAATAAGGACCG
GCTAATTCCGTGCCAGCAGCCGCGGTAATACGGAAGGTCCGGGCGTTATCCGGATTTATTGGGTTTAAAGGGAGCGCAGG
CTGGCTTTTAAGCGTGACGTGAAATGCGGCGGCTCAACCGTCCGAAGTGCGTCGCGAACTGGGAGCCTTGAGTGAGTTCG
ACGTCAGCGGAATTCGTGGTGTAGCGGTGAAATGCTTAGATATCACGAGGAACCCCGATTGCGAAGGCAGCTGACGAGGC
CTTTACTGACGCTAAAGCTCGAAGGTGCGGGTATCGAACAGGATTAGATACCCTAGTAGTCC
>t0001502_g-Y-3;size=11;
CCTACGGGGGGCAGCAGTGGGGAATATTGCACAATGGGCGAAAGCCTGATGCAGCGACGCCGCGTGAGCGAAGAAGTATT
TCGGTATGTAAAGCTCTATCAGCAGGGAAGATAATGACGGTACCTGACTAAGAAGCACCGGCTAAATACGTGCCAGCAGC
CGCGGTAATACGTATGGTGCAAGCGTTATCCGGATTTACTGGGTGTAAAGGGAGCGTAGGCGGTTTTACAAGTCTGATGT
GAAAGCCCGGGGCTCAACTCCGGTATTGCATTGGAAACTGTAGAACTAGAGTGTCGGAGGGGTAAGTGGAATTCCTAGTG
TAGCGGTGAAATGCGTAGATATTAGGAGGAACACCAGTGGCGAAGGCGGCTTACTGGACGATTACTGACGCTGAGGCTCG
AAAGCGTGGGGAGCAAACAGGATTAGATACCCTAGTAGTCC
>t0005683_g-Y-3;size=11;
CCTACGGGAGGCTGCAGTGAGGAATATTGGTCAATGGACGGAAGTCTGAACCAGCCATGCCGCGTGAAGGAAGAAGGCCC
TATGGGTTGTAAACTTCTTTTGTGCGAGAGTAATAAGGGCTTTGCGAAGTCCGATGAGAGTATCGTACGAATAAGCATCG
GCTAACTCCGTGCCAGCAGCCGCGGTAATACGGAGGATGCAAGCGTTATCCGGATTTATTGGGTTTAAAGGGTGCGTAGG
CGGACCTTTAAGTCAGCGGTGAAATATCCCGGCTCAACCGGGAGGCTGCCGTTGATACTGGGGGTCTTGAGGGCGAACGG
CGCCGGCGGAATGTGTCATGTAGCGGTGAAATGCATAGATATGACACAGAACACCGATCGCGAAGGCAGCTGGCGAGGAC
GCGACTGACGCTGAGGCACGAAGGTGCGGGGATCAAACAGGATTAGATACCCTAGTAGTCC
>t0003947_g-Y-3;size=11;
CCTACGGGAGGCTGCAGTGGGGAATATTGGGCAATGGGCGAAAGCCTGACCCAGCAACGCCGCGTGAGGGAAGAAGGTCT
TCGGATTGTAAACCTCTGTCCTTGGTGACGAAGGAAGTGACGGTAGCCAAGGAGGAAGCCCCGGCTAACTACGTGCCAGC
AGCCGCGGTAATACGTAGGGGGCGAGCGTTGTCCGGAATTACTGGGCGTAAAGGGTGCGTAGGCGGTACTTTAAGTTGGA
TGTGAAATACCCGGGCTTAACTTGGGGGGTGCATCCAATACTGGAGAACTAGAGTGCAGGAGAGGGAAGCGGAATTCCTA
GTGTAGCGGTGAAATGCGTAGATATTAGGAGGAACACCAGTGGCGAAGGCGGCTTTCTGGACTGTAACTGACGCTGAGGC
ACGAAAGCGTGGGGAGCAAACAGGATTAGATACCCCTGTAGTCC
>t0007041_g-Y-3;size=11;
CCTACGGGGGGCTGCAGTGGGGAATATTGGGCAATGGGCGAAAGCCTGACCCAGCAACGCCGCGTGAGGGAAGAAGGTCT
TCGGATTGTAAACCTCTGTCCTTGGTGACGAAGGAAGTGACGGTAGCCAAGGAGGAAGCCCCGGCTAACTACGTGCCAGC
AGCCGCGGTAATACGTAGGGGGCGAGCGTTGTCCGGAATTACTGGGCGTAAAGGGTGCGTAGGCGGTACTTTAAGTTGGA
TGTGAAATACCCGGGCTTAACTTGGGGGGTGCATCCAATACTGGAGAACTAGAGTGCAGGAGAGGGAAGCGGAATTCCTA
GTGTAGCGGTGAAATGCGTAGATATTAGGAGGAACACCAGTGGCGAAGGCGGCTTTCTGGACTGTAACTGACGCTGAGGC
ACGAAAGCGTGGGGAGCAAACAGGATTAGATACCCCTGTAGTCC
>t0043924_g-Y-3;size=11;
CCTACGGGTGGCTGCAGTGGGGAATATTGGGCAATGGGCGAAAGCCTGACCCAGCAACGCCGCGTGAGGGAAGAAGGTCT
TCGGATTGTAAACCTCTGTCCTTGGTGACGAAGGAAGTGACGGTAGCCAAGGAGGAAGCCCCGGCTAACTACGTGCCAGC
AGCCGCGGTAATACGTAGGGGGCGAGCGTTGTCCGGAATTACTGGGCGTAAAGGGTGCGTAGGCGGTACTTTAAGTTGGA
TGTGAAATACCCGGGCTTAACTTGGGGGGTGCATCCAATACTGGAGAACTAGAGTGCAGGAGAGGGAAGCGGAATTCCTA
GTGTAGCGGTGAAATGCGTAGATATTAGGAGGAACACCAGTGGCGAAGGCGGCTTTCTGGACTGTAACTGACGCTGAGGC
ACGAAAGCGTGGGGAGCAAACAGGATTAGATACCCCAGTAGTCC
>t0000982_g-Y-3;size=11;
CCTACGGGAGGCAGCAGTGGGGGATATTGCACAATGGGCGAAAGCCTGATGCAGCGACGCCGCGTGAGTGAAGAAGTATT
TCGGTATGTAAAGCTCTATCAGCAGGGAAGAAAGACCTCGAAAGAGGGGATGACGGTACCTGAGTAAGAAGCCCCGGCTA
ACTACGTGCCAGCAGCCGCGGTAATACGTAGGGGGCAAGCGTTATCCGGATTTACTGGGTGTAAAGGGAGCGTAGACGGT
GTATCAAGTCTGAAGTGAAACCCCACGGCTCAACCGTGGGCTTGCTTTGGAAACTGGTAGACTAGAGTACTGGAGAGGTA
AGCGGAATTCCTGGTGTAGTAGTGAAATGCGTAGATATCAGGAAGAACATCAGTGGCGAAGGCGGCTTACTGGACAGCAA
CTGACGTTGAGGCTCGAAGGCGTGGGGAGCAAACAGGATTAGATACCCCAGTAGTCC
>t0000094_g-Y-3;size=11;
CCTACGGGAGGCTGCAGTGAGGAATATTGGTCAATGGGCGTGAGCCTGAACCAGCCAAGTAGCGTGCAGGATGACGGCCC
TACGGGTTGTAAACTGCTTTTATGCGGGGATAAAGTGTGGGACGCGTCCCTCATTGCAGGTACCGCATGAATAAGGACCG
GCTAATTCCGTGCCAGCAGCCGCGGTAATACGGAAGGTCCGGGCGTTATCCGGATTTATTGGGTTTAAAGGGAGCGCAGG
CTGGCTTTTAAGCGTGACGTGAAATGCGGCGGCTCAACCGTCCGAAGTGCGTCGCGAACTGGGAGCCTTGAGTGAGTTCG
ACGTCAGCGGAATTCGTGGTGTAGCGGTGAAATGCTTAGATATCACGAGGAACCCCGATTGCGAAGGCAGCTGACGAGGC
CTTTACTGACGCTAAAGCTCGAAGGTGCGGGTATCGAACAGGATTAGATACCCTTGTAGTCC
>t0005371_g-Y-3;size=11;
CCTACGGGGGGCAGCAGTGAGGAATATTGGTCAATGGACGGTAGTCTGAACCAGCCAAGTCGCGTGCGGGAAGAAGGCCC
TCCGGGTCGTAAACCGCTTTAGCCGGGGAGTAACGTGGGGGACGCGTCCTCCAGTGAGAGTACCCGGAGAATAAGCATCG
GCTAACTCCGTGCCAGCAGCCGCGGTAATACGGAGGATGCGAGCGTTATCCGGATTTATTGGGTTTAAAGGGTGCGCAGG
CGGCGCCTCAAGTCAGCGGTCAAACTGCGGGGCTCAACCCCGTACCGCCGTTGAAACTGTGGCGCTCGAGTGCGTGGGAG
GATTGCGGAATGCGCGGTGTAGCGGTGAAATGCATAGATATCGCGCAGAACCCCGATTGCGAAGGCAGCAGTCCATCACG
CCACTGACGCTCATGCACGAAAGCGTGGGTATCGAACAGGATTAGATACCCCAGTAGTCC
>t0031210_g-Y-3;size=11;
CCTACGGGGGGCAGCAGTGGGGAATATTGGGCAATGGGGGAAACCCTGACCCAGCAACGCCGCGTGAAGGAAGAAGGCTT
TCGGGTTGTAAACTTCTTTTACCAGGGACGAAGGACGTGACGGTACCTGGAGAAAAAGCCACGGCTAACTACGTGCCAGC
AGCCGCGGTAATACGTAGGTGGCAAGCGTTGTCCGGATTTACTGGGTGTAAAGGGCGTGTAGGCGGAGCAGCAAGTCAGA
AGTGAAATCTCCGGGCTTAACCCGGAAACTGCTTTTGAAACTGTTGCCCTTGAGTATCGGAGAGGCAGGCGGAATTCCTA
GTGTAGCGGTGAAATGCGTAGATATTAGGAGGAACACCAGTGGCGAAGGCGGCCTGCTGGACGACAACTGACGCTGAGGC
GCGAAAGCGTGGGGAGCAAACAGGATTAGATACCCCTGTAGTCC
>t0007491_g-Y-3;size=11;
CCTACGGGAGGCAGCAGTGAGGAATATTGGTCAATGGACGGTAGTCTGAACCAGCCAAGTCGCGTGCGGGATGAAGGCCC
TCCGGGTCGTAAACCGCTTTAGCCGGGGAGTAACGTGTGGGTCGTGACCCACAGTGAGAGTACCCGGAGAATAAGCATCG
GCTAACTCCGTGCCAGCAGCCGCGGTAATACGGAGGATGCGAGCGTTATCCGGATTTATTGGGTTTAAAGGGTGCGCAGG
CGGCGAGTCAAGTCAGCGGTCAAACTGCGGCGCTCAACGCCGTACCGCCGTTGAAACTGGCGCGCTCGAGTTTGTGCGAG
GATGGCGGAATGCGCAGTGTAGCGGTGAAATGCATAGATATTGCGCAGAACTCCGATTGCGAAGGCAGCTGTCCAGCACA
CTACTGACGCTCATGCACGAAAGCGTGGGTATCGAACAGGATTAGATACCCTAGTAGTCC
>t0010324_g-Y-3;size=11;
CCTACGGGGGGCTGCAGTGGGGAATATTGGGCAATGGGCGAAAGCCTGACCCAGCAACGCCGCGTGAGGGAAGAAGGTCT
TCGGATTGTAAACCTCTGTCCTTGGTGACGAAGGAAGTGACGGTAGCCAAGGAGGAAGCCCCGGCTAACTACGTGCCAGC
AGCCGCGGTAATACGTAGGGGGCGAGCGTTGTCCGGAATTACTGGGCGTAAAGGGTGCGTAGGCGGTACTTTAAGTTGGA
TGTGAAATACCCGGGCTTAACTTGGGGGGTGCATCCAATACTGGAGAACTAGAGTGCAGGAGAGGGAAGCGGAATTCCTA
GTGTAGCGGTGAAATGCGTAGATATTAGGAGGAACACCAGTGGCGAAGGCGGCTTTCTGGACTGTAACTGACGCTGAGGC
ACGAAAGCGTGGGGAGCAAACAGGATTAGATACCCCGGTAGTCC
>t0014355_g-Y-3;size=11;
CCTACGGGAGGCTGCAGTGAGGAATATTGGTCAATGGGAGGAATCCTGAACCAGCCATGCCGCGTGCGGGAAGAAGGCCC
TACGGGTTGTAAACCGCTTTTGCCCGGGAGTAATAAGGGGGATGCGTCCCCCGATGAGAGTACCGGGCGAATAAGCATCG
GCTAACTCCGTGCCAGCAGCCGCGGTAATACGGAGGATGCGAGCGTTATCCGGATTTATTGGGTTTAAAGGGTGCGCAGG
CGGCGCGGTAAGTCAGCGGTGAAATGTCCCGGCTCAACCGGGGAGCTGCCGTTGATACTGTCGTGCTTGAGTGCGAACGG
CGCCGGCGGAATGTGTGGTGTAGCGGTGAAATGCATAGATATCACACAGAACACCGATCGCGAAGGCAGCTGGCGAGGAC
GCAACTGACGCTGAGGCACGAAGGCGTGGGGATCGAACAGGATTAGATACCCTAGTAGTCC
>t0012198_g-Y-3;size=11;
CCTACGGGAGGCAGCAGTGGGGGATATTGCACAATGGAGGAAACTCTGATGCAGCGACGCCGCGTGAGTGAAGAAGTATT
TCGGTATGTAAAGCTCTATCAGCAGGGAAGAAAGGCTCGTAAGAGAGATGACGGTACCTGACTAAGAAGCCCCGGCTAAC
TACGTGCCAGCAGCCGCGGTAATACGTAGGGGGCAAGCGTTATCCGGATTTACTGGGTGTAAAGGGAGCGCAGACGGTCA
AGCAAGTCTGAAGTGAAACCCCACGGCTCAACCGTGGGCTTGCTTTGGAAACTGTTTGACTAGAGTACTGGAGAGGTAAG
CGGAATTCCTAGTGTAGCGGTGAAATGCGTAGATATTAGGAGGAACATCGGTGGCGAAGGCGGCTTACTGGACAGCAACT
GACGTTGAGGCTCGAAGGCGTGGGGAGCAAACAGGATTAGATACCCTAGTAGTCC
>t0001092_g-Y-3;size=11;
CCTACGGGTGGCTGCAGTGAGGAATATTGGTCAATGGGCGTGAGCCTGAACCAGCCAAGTAGCGTGCAGGATGACGGCCC
TACGGGTTGTAAACTGCTTTTATGCGGGGATAAAGTGTGGGACGCGTCCCTCATTGCAGGTACCGCATGAATAAGGACCG
GCTAATTCCGTGCCAGCAGCCGCGGTAATACGGAAGGTCCGGGCGTTATCCGGATTTATTGGGTTTAAAGGGAGCGCAGG
CTGGCTTTTAAGCGTGACGTGAAATGCGGCGGCTCAACCGTCCGAAGTGCGTCGCGAACTGGGAGCCTTGAGTGAGTTCG
ACGTCAGCGGAATTCGTGGTGTAGCGGTGAAATGCTTAGATATCACGAGGAACCCCGATTGCGAAGGCAGCTGACGAGGC
CTTTACTGACGCTAAAGCTCGAAGGTGCGGGTATCGAACAGGATTAGATACCCCTGTAGTCC
>t0009565_g-Y-3;size=11;
CCTACGGGGGGCAGCAGTAGGGAATATTGGGCAATGGGCGCAAGCCTGACCCAGCAACGCCGCGTGAGGGAAGAAGGTTT
TCGGATTGTAAACCTCTGTCCTATGTGACGAAGGAAGTGACGGTAGCATAGGAGGAAGCCCCGGCTAACTACGTGCCAGC
AGCCGCGGTAATACGTAGGGGGCGAGCGTTGTCCGGAATTACTGGGCGTAAAGGGTGCGTAGGCGGTCTGGTAAGTTGGA
TGTGAAATACCCGGGCTTAACTTGGGTGCTGCATCCAATACTGTCGGACTTGAGTGCAGGAGAGGAAAGCGGAATTCCTA
GTGTAGCGGTGAAATGCGTAGATATTAGGAGGAACACCAGTGGCGAAGGCGGCTTTCTGGACTGTAACTGACGCTGAGGC
ACGAAAGCGTGGGGAGCAAACAGGATTAGATACCCTGGTAGTCC
>t0012376_g-Y-3;size=11;
CCTACGGGAGGCAGCAGTGAGGAATATTGGTCAATGGGCGCGAGCCTGAACCAGCCAAGTAGCGTGCAGGATGACGGCCC
TACGGGTTGTAAACTGCTTTTATGCGGGGATAAAGTGTGGGACGCGTCCCACATTGCAGGTACCGCATGAATAAGGACCG
GCTAATTCCGTGCCAGCAGCCGCGGTAATACGGAAGGTCCGGGCGTTATCCGGATTTATTGGGTTTAAAGGGAGCGCAGG
CTGGCTTTTAAGCGTGACGTGAAATGCGGCGGCTCAACCGTCCGAAGTGCGTCGCGAACTGGGAGCCTTGAGTGAGTTCG
ACGTCAGCGGAATTCGTGGTGTAGCGGTGAAATGCTTAGATATCACGAGGAACCCCGATTGCGAAGGCAGCTGACGAGGC
CTTTACTGACGCTAAAGCTCGAAGGTGCGGGTATCGAACAGGATTAGATACCCTAGTAGTCC
>t0001474_g-Y-3;size=11;
CCTACGGGTGGCTGCAGTGGGGAATATTGGGCAATGGGCGAAAGCCTGACCCAGCAACGCCGCGTGAGGGAAGAAGGTCT
TCGGATTGTAAACCTCTGTCCTTGGTGACGAAGGAAGTGACGGTAGCCAAGGAGGAAGCCCCGGCTAACTACGTGCCAGC
AGCCGCGGTAATACGTAGGGGGCGAGCGTTGTCCGGAATTACTGGGCGTAAAGGGTGCGTAGGCGGTACTTTAAGTTGGA
TGTGAAATACCCGGGCTTAACTTGGGGGGTGCATCCAATACTGGAGAACTAGAGTGCAGGAGAGGGAAGCGGAATTCCTA
GTGTAGCGGTGAAATGCGTAGATATTAGGAGGAACACCAGTGGCGAAGGCGGCTTTCTGGACTGTAACTGACGCTGAGGC
ACGAAAGCGTGGGGAGCAAACAGGATTAGATACCCTGGTAGTCC
>t0004984_g-Y-3;size=11;
CCTACGGGTGGCTGCAGTGGGGAATATTGGGCAATGGGCGAAAGCCTGACCCAGCAACGCCGCGTGAGGGAAGAAGGTCT
TCGGATTGTAAACCTCTGTCCTTGGTGACGAAGGAAGTGACGGTAGCCAAGGAGGAAGCCCCGGCTAACTACGTGCCAGC
AGCCGCGGTAATACGTAGGGGGCGAGCGTTGTCCGGAATTACTGGGCGTAAAGGGTGCGTAGGCGGTACTTTAAGTTGGA
TGTGAAATACCCGGGCTTAACTTGGGGGGTGCATCCAATACTGGAGAACTAGAGTGCAGGAGAGGGAAGCGGAATTCCTA
GTGTAGCGGTGAAATGCGTAGATATTAGGAGGAACACCAGTGGCGAAGGCGGCTTTCTGGACTGTAACTGACGCTGAGGC
ACGAAAGCGTGGGGAGCAAACAGGATTAGATACCCGAGTAGTCC
>t0015678_g-Y-3;size=10;
CCTACGGGAGGCTGCAGTGAGGAATATTGGTCAATGGGAGGAATCCTGAACCAGCCATGCCGCGTGCGGGAAGAAGGCCC
TACGGGTTGTAAACCGCTTTTGTTCCGGAGTAATAAGTGGGGTGCGCCCCGCGATGAGAGTACGGGACGAATAAGCATCG
GCTAACTCCGTGCCAGCAGCCGCGGTAATACGGAGGATGCGAGCGTTATCCGGATTTATTGGGTTTAAAGGGTGCGCAGG
CGGCGCGGTAAGTCAGCGGTGAAATGTCCCGGCTCAACCGGGGAGCTGCCGTTGATACTGTCGTGCTTGAGTGCGAACGG
CGCCGGCGGAATGTGTGGTGTAGCGGTGAAATGCATAGATATCACACAGAACACCGATCGCGAAGGCAGCTGGCGAGGAC
GCAACTGACGCTGAGGCACGAAGGCGTGGGGATCGAACAGGATTAGATACCCGGGTAGTCC
>t0010066_g-Y-3;size=10;
CCTACGGGTGGCAGCAGTGAGGAATATTGGTCAATGGGCGTGAGCCTGAACCAGCCAAGTAGCGTGCAGGATGACGGCCC
TACGGGTTGTAAACTGCTTTTATGCGGGGATAAAGTGTGGGACGCGTCCCTCATTGCAGGTACCGCATGAATAAGGACCG
GCTAATTCCGTGCCAGCAGCCGCGGTAATACGGAAGGTCCGGGCGTTATCCGGATTTATTGGGTTTAAAGGGAGCGCAGG
CTGGCTTTTAAGCGTGACGTGAAATGCGGCGGCTCAACCGTCCGAAGTGCGTCGCGAACTGGGAGCCTTGAGTGAGTTCG
ACGTCAGCGGAATTCGTGGTGTAGCGGTGAAATGCTTAGATATCACGAGGAACCCCGATTGCGAAGGCAGCTGACGAGGC
CTTTACTGACGCTAAAGCTCGAAGGTGCGGGTATCGAACAGGATTAGATACCCTAGTAGTCC
>t0005128_g-Y-3;size=10;
CCTACGGGTGGCAGCAGTGGGGGATATTGCACAATGGGCGAAAGCCTGATGCAGCGACGCCGCGTGAGTGAAGAAGTATT
TCGGTATGTAAAGCTCTATCAGCAGGGAAGAAAGACCTCGAAAGAGGGGATGACGGTACCTGAGTAAGAAGCCCCGGCTA
ACTACGTGCCAGCAGCCGCGGTAATACGTAGGGGGCAAGCGTTATCCGGATTTACTGGGTGTAAAGGGAGCGTAGACGGT
GTATCAAGTCTGAAGTGAAACCCCACGGCTCAACCGTGGGCTTGCTTTGGAAACTGGTAGACTAGAGTACTGGAGAGGTA
AGCGGAATTCCTGGTGTAGTAGTGAAATGCGTAGATATCAGGAAGAACATCAGTGGCGAAGGCGGCTTACTGGACAGCAA
CTGACGTTGAGGCTCGAAGGCGTGGGGAGCAAACAGGATTAGATACCCTAGTAGTCC
>t0004960_g-Y-3;size=10;
CCTACGGGAGGCTGCAGTGGGGGATATTGCACAATGGGCGAAAGCCTGATGCAGCGACGCCGCGTGAGTGAAGAAGTATT
TCGGTATGTAAAGCTCTATCAGCAGGGAAGAAAGACCTCGAAAGAGGGGATGACGGTACCTGAGTAAGAAGCCCCGGCTA
ACTACGTGCCAGCAGCCGCGGTAATACGTAGGGGGCAAGCGTTATCCGGATTTACTGGGTGTAAAGGGAGCGTAGACGGT
GTATCAAGTCTGAAGTGAAACCCCACGGCTCAACCGTGGGCTTGCTTTGGAAACTGGTAGACTAGAGTACTGGAGAGGTA
AGCGGAATTCCTGGTGTAGTAGTGAAATGCGTAGATATCAGGAAGAACATCAGTGGCGAAGGCGGCTTACTGGACAGCAA
CTGACGTTGAGGCTCGAAGGCGTGGGGAGCAAACAGGATTAGATACCCGTGTAGTCC
>t0007817_g-Y-3;size=10;
CCTACGGGGGGCTGCAGTGGGGAATATTGGGCAATGGGGGAAACCCTGACCCAGCAACGCCGCGTGAAGGAAGAAGGCTT
TCGGGTTGTAAACTTCTTTTACCAGGGACGAAGGACGTGACGGTACCTGGAGAAAAAGCCACGGCTAACTACGTGCCAGC
AGCCGCGGTAATACGTAGGTGGCAAGCGTTGTCCGGATTTACTGGGTGTAAAGGGCGTGTAGGCGGAGCAGCAAGTCAGA
AGTGAAATCTCCGGGCTTAACCCGGAAACTGCTTTTGAAACTGTTGCCCTTGAGTATCGGAGAGGCAGGCGGAATTCCTA
GTGTAGCGGTGAAATGCGTAGATATTAGGAGGAACACCAGTGGCGAAGGCGGCCTGCTGGACGACAACTGACGCTGAGGC
GCGAAAGCGTGGGGAGCAAACAGGATTAGATACCCTAGTAGTCC
>t0007944_g-Y-3;size=10;
CCTACGGGTGGCTGCAGTGAGGAATATTGGTCAATGGGCGCGAGCCTGAACCAGCCAAGTAGCGTGCAGGACGACTGCCC
TATGGGTTGTAAACTGCTTTTATCAGGGAATAAAGTGAGGCACGCGTGCCTTTTTGTATGTACCTGGTGAATAAGGACCG
GCTAATTCCGTGCCAGCAGCCGCGGTAATACGGAAGGTCCGGGCGTTATCCGGATTTATTGGGTTTAAAGGGAGCGCAGG
CGGGCTTTTAAGCGTGACGTGAAATGTGGCGGCTCAACCGCCGAACTGCGTCGCGAACTGGGGGCCTTGAGTGAGTACGA
CGTTGGCGGAATTCGTGGTGTAGCGGTGAAATGCTTAGATATCACGAAGAACCCCGATTGCGAAGGCAGCCGACGAGTCC
TTAACTGACGCTAAAGCTCGAAAGTGCGGGTATCGAACAGGATTAGATACCCTTGTAGTCC
>t0000975_g-Y-3;size=10;
CCTACGGGAGGCTGCAGTGGGGAATATTGGGCAATGGGGGAAACCCTGACCCAGCAACGCCGCGTGAAGGAAGAAGGCTT
TCGGGTTGTAAACTTCTTTTACCAGGGACGAAGGACGTGACGGTACCTGGAGAAAAAGCCACGGCTAACTACGTGCCAGC
AGCCGCGGTAATACGTAGGTGGCAAGCGTTGTCCGGAATTACTGGGTGTAAAGGGCGTGTAGGCGGAGCGGCAAGTCAGA
AGTGAAATCTCCGGGCTTAACCCGGAAACTGCTTTTGAAACTGTCGCCCTTGAGTATCGGAGAGGCAGGCGGAATTCCTA
GTGTAGCGGTGAAATGCGTAGATATTAGGAGGAACACCAGTGGCGAAGGCGGCCTGCTGGACGACAACTGACGCTGAGGC
GCGAAAGCGTGGGGAGCAAACAGGATTAGATACCCTAGTAGTCC
>t0003594_g-Y-3;size=10;
CCTACGGGAGGCTGCAGTGGGGAATATTGGGCAATGGGGGCAACCCTGACCCAGCAACGCCGCGTGAAGGAAGAAGGCTT
TCGGGTTGTAAACTTCTTTGACGAGGGACGATAGTGACGGTACCTCGAAAACAAGCCACGGCTAACTACGTGCCAGCAGC
CGCGGTAATACGTAGGTGGCAAGCGTTGTCCGGATTTACTGGGTGTAAAGGGCGCGTAGGCGGGATTGCAAGTCAGATGT
GAAATCTCCGGGCTCAACCCGGAAATTGCATTTGAAACTGTAGTTCTTGAGTATCGGAGAGGCAAGCGGAATTCCTAGTG
TAGCGGTGAAATGCGTAGATATTAGGAGGAACACCAGTGGCGAAGGCGGCTTGCTGGACGACAACTGACGCTGAGGCGCG
AAAGCGTGGGGAGCAAACAGGATTAGATACCCGAGTAGTCC
>t0002399_g-Y-3;size=10;
CCTACGGGAGGCAGCAGTGGGGAATATTGCACAATGGGCGAAAGCCTGATGCAGCGACGCCGCGTGAGCGAAGAAGTATT
TCGGTATGTAAAGCTCTATCAGCAGGGAAGATAATGACGGTACCTGACTAAGAAGCACCGGCTAAATACGTGCCAGCAGC
CGCGGTAATACGTATGGTGCAAGCGTTATCCGGATTTACTGGGTGTAAAGGGAGCGTAGGCGGTTTTACAAGTCTGATGT
GAAAGCCCGGGGCTCAACTCCGGTATTGCATTGGAAACTGTAGAACTAGAGTGTCGGAGGGGTAAGTGGAATTCCTAGTG
TAGCGGTGAAATGCGTAGATATTAGGAGGAACACCAGTGGCGAAGGCGGCTTACTGGACGATTACTGACGCTGAGGCTCG
AAAGCGTGGGGAGCAAACAGGATTAGATACCCTAGTAGTCC
>t0020814_g-Y-3;size=10;
CCTACGGGAGGCTGCAGTAGGGAATATTGGGCAATGGGCGCAAGCCTGACCCAGCAACGCCGCGTGAGGGAAGAAGGTTT
TCGGATTGTAAACCTCTGTCCTATGTGACGAAGGAAGTGACGGTAGCATAGGAGGAAGCCCCGGCTAACTACGTGCCAGC
AGCCGCGGTAATACGTAGGGGGCGAGCGTTGTCCGGAATTACTGGGCGTAAAGGGTGCGTAGGCGGTCTGGTAAGTTGGA
TGTGAAATACCCGGGCTTAACTTGGGTGCTGCATCCAATACTGTCGGACTTGAGTGCAGGAGAGGAAAGCGGAATTCCTA
GTGTAGCGGTGAAATGCGTAGATATTAGGAGGAACACCAGTGGCGAAGGCGGCTTTCTGGACTGTAACTGACGCTGAGGC
ACGAAAGCGTGGGGAGCAAACAGGATTAGATACCCTAGTAGTCC
>t0003153_g-Y-3;size=10;
CCTACGGGGGGCTGCAGTGAGGAATATTGGTCAATGGGCGCGAGCCTGAACCAGCCAAGTAGCGTGCAGGACGACTGCCC
TATGGGTTGTAAACTGCTTTTATCAGGGAATAAAGTGAGGCACGCGTGCCTTTTTGTATGTACCTGGTGAATAAGGACCG
GCTAATTCCGTGCCAGCAGCCGCGGTAATACGGAAGGTCCGGGCGTTATCCGGATTTATTGGGTTTAAAGGGAGCGCAGG
CGGGCTTTTAAGCGTGACGTGAAATGTGGCGGCTCAACCGCCGAACTGCGTCGCGAACTGGGGGCCTTGAGTGAGTACGA
CGTTGGCGGAATTCGTGGTGTAGCGGTGAAATGCTTAGATATCACGAAGAACCCCGATTGCGAAGGCAGCCGACGAGTCC
TTAACTGACGCTAAAGCTCGAAAGTGCGGGTATCGAACAGGATTAGATACCCCGGTAGTCC
>t0003489_g-Y-3;size=10;
CCTACGGGTGGCTGCAGTGAGGAATATTGGTCAATGGGCGCGAGCCTGAACCAGCCAAGTAGCGTGCAGGACGACTGCCC
TATGGGTTGTAAACTGCTTTTATCAGGGAATAAAGTGAGGCACGCGTGCCTTTTTGTATGTACCTGGTGAATAAGGACCG
GCTAATTCCGTGCCAGCAGCCGCGGTAATACGGAAGGTCCGGGCGTTATCCGGATTTATTGGGTTTAAAGGGAGCGCAGG
CGGGCTTTTAAGCGTGACGTGAAATGTGGCGGCTCAACCGCCGAACTGCGTCGCGAACTGGGGGCCTTGAGTGAGTACGA
CGTTGGCGGAATTCGTGGTGTAGCGGTGAAATGCTTAGATATCACGAAGAACCCCGATTGCGAAGGCAGCCGACGAGTCC
TTAACTGACGCTAAAGCTCGAAAGTGCGGGTATCGAACAGGATTAGATACCCCAGTAGTCC
>t0002257_g-Y-3;size=10;
CCTACGGGGGGCAGCAGTGGGGGATATTGCACAATGGGCGAAAGCCTGATGCAGCGACGCCGCGTGAGTGAAGAAGTATT
TCGGTATGTAAAGCTCTATCAGCAGGGAAGAAAGACCTCGAAAGAGGGGATGACGGTACCTGAGTAAGAAGCCCCGGCTA
ACTACGTGCCAGCAGCCGCGGTAATACGTAGGGGGCAAGCGTTATCCGGATTTACTGGGTGTAAAGGGAGCGTAGACGGT
GTATCAAGTCTGAAGTGAAACCCCACGGCTCAACCGTGGGCTTGCTTTGGAAACTGGTAGACTAGAGTACTGGAGAGGTA
AGCGGAATTCCTGGTGTAGTAGTGAAATGCGTAGATATCAGGAAGAACATCAGTGGCGAAGGCGGCTTACTGGACAGCAA
CTGACGTTGAGGCTCGAAGGCGTGGGGAGCAAACAGGATTAGATACCCTGGTAGTCC
>t0029928_g-Y-3;size=10;
CCTACGGGGGGCTGCAGTGAGGAATATTGGTCAATGGACGGAAGTCTGAACCAGCCATGCCGCGTGGAGGAAGAAGGTCC
TATGGGTTGTAAACTCCTTTTGTTCGAGAGTAATAAGTGGGATGCGTCCCACGATGAGAGTATCGGACGAATAAGCATCG
GCTAACTCCGTGCCAGCAGCCGCGGTAATACGGAGGATGCAAGCGTTATCCGGATTTATTGGGTTTAAAGGGTGCGCAGG
CGGCGCGTTAAGTCAGCGGTGAAATCTCCCGGCTCAACCGGGGAACTGCCATTGATACTGGCGTGCTAGAGTACGGACGG
CGCCGGCGGAATGTGTCATGTAGCGGTGAAATGCTTAGATATGCCACAGAACACCGATCGCGAAGGCAGCTGGCGAGGCC
GGTACTGACGCTCAGGCACGAAAGCGTGGGGATCAAACAGGATTAGATACCCTTGTAGTCC
>t0001676_g-Y-3;size=10;
CCTACGGGGGGCAGCAGTGAGGAATATTGGTCAATGGGCGCGAGCCTGAACCAGCCAAGTAGCGTGCAGGACGACTGCCC
TATGGGTTGTAAACTGCTTTTATCAGGGAATAAAGTGAGGCACGCGTGCCTTTTTGTATGTACCTGGTGAATAAGGACCG
GCTAATTCCGTGCCAGCAGCCGCGGTAATACGGAAGGTCCGGGCGTTATCCGGATTTATTGGGTTTAAAGGGAGCGCAGG
CGGGCTTTTAAGCGTGACGTGAAATGTGGCGGCTCAACCGCCGAACTGCGTCGCGAACTGGGGGCCTTGAGTGAGTACGA
CGTTGGCGGAATTCGTGGTGTAGCGGTGAAATGCTTAGATATCACGAAGAACCCCGATTGCGAAGGCAGCCGACGAGTCC
TTAACTGACGCTAAAGCTCGAAAGTGCGGGTATCGAACAGGATTAGATACCCTGGTAGTCC
>t0013712_g-Y-3;size=10;
CCTACGGGAGGCAGCAGTGAGGAATATTGGTCAATGGACGGAAGTCTGAACCAGCCATGCCGCGTGAAGGAAGAAGGCCC
TATGGGTTGTAAACTTCTTTTGTGCGAGAGTAATAAGGGCTTTGCGAAGTCCGATGAGAGTATCGTACGAATAAGCATCG
GCTAACTCCGTGCCAGCAGCCGCGGTAATACGGAGGATGCAAGCGTTATCCGGATTTATTGGGTTTAAAGGGTGCGTAGG
CGGACCTTTAAGTCAGCGGTGAAATATCCCGGCTCAACCGGGAGGCTGCCGTTGATACTGGGGGTCTTGAGGGCGAACGG
CGCCGGCGGAATGTGTCATGTAGCGGTGAAATGCATAGATATGACACAGAACACCGATCGCGAAGGCAGCTGGCGAGGAC
GCGACTGACGCTGAGGCACGAAGGTGCGGGGATCAAACAGGATTAGATACCCTAGTAGTCC
>t0003652_g-Y-3;size=10;
CCTACGGGTGGCTGCAGTGAGGAATATTGGTCAATGGGCGCGAGCCTGAACCAGCCAAGTAGCGTGCAGGACGACTGCCC
TATGGGTTGTAAACTGCTTTTATCAGGGAATAAAGTGAGGCACGCGTGCCTTTTTGTATGTACCTGGTGAATAAGGACCG
GCTAATTCCGTGCCAGCAGCCGCGGTAATACGGAAGGTCCGGGCGTTATCCGGATTTATTGGGTTTAAAGGGAGCGCAGG
CGGGCTTTTAAGCGTGACGTGAAATGTGGCGGCTCAACCGCCGAACTGCGTCGCGAACTGGGGGCCTTGAGTGAGTACGA
CGTTGGCGGAATTCGTGGTGTAGCGGTGAAATGCTTAGATATCACGAAGAACCCCGATTGCGAAGGCAGCCGACGAGTCC
TTAACTGACGCTAAAGCTCGAAAGTGCGGGTATCGAACAGGATTAGATACCCTAGTAGTCC
>t0001217_g-Y-3;size=10;
CCTACGGGTGGCAGCAGTGAGGAATATTGGTCAATGGGCGCGAGCCTGAACCAGCCAAGTAGCGTGCAGGACGACTGCCC
TATGGGTTGTAAACTGCTTTTATCAGGGAATAAAGTGAGGCACGCGTGCCTTTTTGTATGTACCTGGTGAATAAGGACCG
GCTAATTCCGTGCCAGCAGCCGCGGTAATACGGAAGGTCCGGGCGTTATCCGGATTTATTGGGTTTAAAGGGAGCGCAGG
CGGGCTTTTAAGCGTGACGTGAAATGTGGCGGCTCAACCGCCGAACTGCGTCGCGAACTGGGGGCCTTGAGTGAGTACGA
CGTTGGCGGAATTCGTGGTGTAGCGGTGAAATGCTTAGATATCACGAAGAACCCCGATTGCGAAGGCAGCCGACGAGTCC
TTAACTGACGCTAAAGCTCGAAAGTGCGGGTATCGAACAGGATTAGATACCCCAGTAGTCC
>t0012945_g-Y-3;size=10;
CCTACGGGGGGCTGCAGTGGGGAATATTGCACAATGGGCGAAAGCCTGATGCAGCGACGCCGCGTGAGCGAAGAAGTATT
TCGGTATGTAAAGCTCTATCAGCAGGGAAGATAATGACGGTACCTGACTAAGAAGCACCGGCTAAATACGTGCCAGCAGC
CGCGGTAATACGTATGGTGCAAGCGTTATCCGGATTTACTGGGTGTAAAGGGAGCGTAGGCGGTTTTACAAGTCTGATGT
GAAAGCCCGGGGCTCAACTCCGGTATTGCATTGGAAACTGTAGAACTAGAGTGTCGGAGGGGTAAGTGGAATTCCTAGTG
TAGCGGTGAAATGCGTAGATATTAGGAGGAACACCAGTGGCGAAGGCGGCTTACTGGACGATTACTGACGCTGAGGCTCG
AAAGCGTGGGGAGCAAACAGGATTAGATACCCCAGTAGTCC
>t0012538_g-Y-3;size=10;
CCTACGGGGGGCAGCAGTGAGGAATATTGGTCAATGGGCGCGAGCCTGAACCAGCCAAGTAGCGTGCAGGACGACTGCCC
TATGGGTTGTAAACTGCTTTTATCAGGGAATAAAGTGAGGCACGCGTGCCTTTTTGTATGTACCTGGTGAATAAGGACCG
GCTAATTCCGTGCCAGCAGCCGCGGTAATACGGAAGGTCCGGGCGTTATCCGGATTTATTGGGTTTAAAGGGAGCGCAGG
CGGGCTTTTAAGCGTGACGTGAAATGTGGCGGCTCAACCGCCGAACTGCGTCGCGAACTGGGGGCCTTGAGTGAGTACGA
CGTTGGCGGAATTCGTGGTGTAGCGGTGAAATGCTTAGATATCACGAAGAACCCCGATTGCGAAGGCAGCCGACGAGTCC
TTAACTGACGCTAAAGCTCGAAAGTGCGGGTATCGAACAGGATTAGATACCCCGGTAGTCC
>t0002140_g-Y-3;size=10;
CCTACGGGAGGCAGCAGTGAGGAATATTGGTCAATGGACGGTAGTCTGAACCAGCCAAGTCGCGTGCGGGATGAAGGCCC
TCCGGGTCGTAAACCGCTTTAGCCGGGGAGTAACGTGTGGGTCGTGACCCACAGTGAGAGTACCCGGAGAATAAGCATCG
GCTAACTCCGTGCCAGCAGCCGCGGTAATACGGAGGATGCGAGCGTTATCCGGATTTATTGGGTTTAAAGGGTGCGCAGG
CGGCGAGTCAAGTCAGCGGTCAAACTGCGGCGCTCAACGCCGTACCGCCGTTGAAACTGGCGCGCTCGAGTTTGTGCGAG
GATGGCGGAATGCGCAGTGTAGCGGTGAAATGCATAGATATTGCGCAGAACTCCGATTGCGAAGGCAGCTGTCCAGCACA
CTACTGACGCTCATGCACGAAAGCGTGGGTATCGAACAGGATTAGATACCCCGGTAGTCC
>t0028029_g-Y-3;size=10;
CCTACGGGGGGCAGCAGTGAGGAATATTGGTCAATGGGCGCGAGCCTGAACCAGCCAAGTAGCGTGCAGGATGACGGCCC
TACGGGTTGTAAACTGCTTTTATGCGGGGATAAAGTGTGGGACGCGTCCCTCATTGCAGGTACCGCATGAATAAGGACCG
GCTAATTCCGTGCCAGCAGCCGCGGTAATACGGAAGGTCCGGGCGTTATCCGGATTTATTGGGTTTAAAGGGAGCGCAGG
CTGGCTTTTAAGCGTGACGTGAAATGCGGCGGCTCAACCGTCCGAAGTGCGTCGCGAACTGGGAGCCTTGAGTGAGTTCG
ACGTCAGCGGAATTCGTGGTGTAGCGGTGAAATGCTTAGATATCACGAGGAACCCCGATTGCGAAGGCAGCTGACGAGGC
CTTTACTGACGCTAAAGCTCGAAGGTGCGGGTATCGAACAGGATTAGATACCCTAGTAGTCC
>t0004068_g-Y-3;size=10;
CCTACGGGAGGCAGCAGTGGGGAATATTGGGCAATGGGGGCAACCCTGACCCAGCAACGCCGCGTGGAGGAAGAAGGCTT
TCGGGTTGTAAACTCCTTTGACGAGGGACGATGATGACGGTACCTCGAAAACAAGCCACGGCTAACTACGTGCCAGCAGC
CGCGGTAATACGTAGGTGGCAAGCGTTGTCCGGATTTACTGGGTGTAAAGGGCGCGTAGGCGGGCAGGCAAGTCAGATGT
GAAATCTCCGGGCTCAACCCGGAAATTGCATTTGAAACTGCAGGTCTTGAGTATCGGAGAGGCAAGCGGAATTCCTAGTG
TAGCGGTGAAATGCGTAGATATTAGGAGGAACACCAGTGGCGAAGGCGGCTTGCTGGACGACAACTGACGCTGAGGCGCG
AAAGCGTGGGGAGCAAACAGGATTAGATACCCCAGTAGTCC
>t0008821_g-Y-3;size=10;
CCTACGGGAGGCTGCAGTGGGGGATATTGCACAATGGAGGAAACTCTGATGCAGCGACGCCGCGTGAGTGAAGAAGTATT
TCGGTATGTAAAGCTCTATCAGCAGGGAAGAAAGGCTCGAAAGAGAGATGACGGTACCTGACTAAGAAGCCCCGGCTAAC
TACGTGCCAGCAGCCGCGGTAATACGTAGGGGGCAAGCGTTATCCGGATTTACTGGGTGTAAAGGGAGCGCAGACGGTCA
AGCAAGTCTGAAGTGAAACCCCACGGCTCAACCGTGGGCTTGCTTTGGAAACTGTTTGACTAGAGTACTGGAGAGGTAAG
CGGAATTCCTAGTGTAGCGGTGAAATGCGTAGATATTAGGAGGAACATCGGTGGCGAAGGCGGCTTACTGGACAGCAACT
GACGTTGAGGCTCGAAGGCGTGGGGAGCAAACAGGATTAGATACCCTGGTAGTCC
>t0028683_g-Y-3;size=10;
CCTACGGGAGGCTGCAGTCGAGGATCATTTGCAATGGGCGAAAGCCTGACAATGCGACGCTGCGTGCAGGATGAAGGCCT
TCGGGTTGTAAACTGCTGTTGGGAGGGAAAAGGACGCGGGGCCCAACAAGCCCTGCCGTTTGATTGTACTTCCAGAGAAA
GTCGCGGCTAACTCTGTGCCAGCAGCCGCGGTAATACAGAGGCGACGAGCGTTGTTCGGATTTACTGGGCGTAAAGCGTG
CGCAGGCGGTGGACCATGTCCGACGTGAAATCCCGGGGCTCAGCTCCGGAAGTGCGTCGGAAACCGGTCCGCTGGAGACC
GGGAAGGGAGTCTGGAACACACGGTGTAGCGGTGAAATGCGTTGATATCGTGTGGAACACCGGAAGCGAAGGCGAGACTC
TGGAACGGATCTGACGCTCATGCACGAAAGCGTGGGGAGCAAACAGGATTAGATACCCTTGTAGTCC
>t0010283_g-Y-3;size=10;
CCTACGGGGGGCAGCAGTGAGGAATATTGGTCAATGGGAGGAATCCTGAACCAGCCATGCCGCGTGCGGGAAGAAGGCCC
TACGGGTTGTAAACCGCTTTTGTTCCGGAGTAATAAGTGGGGTGCGCCCCGCGATGAGAGTACGGGACGAATAAGCATCG
GCTAACTCCGTGCCAGCAGCCGCGGTAATACGGAGGATGCGAGCGTTATCCGGATTTATTGGGTTTAAAGGGTGCGCAGG
CGGCGCGGTAAGTCAGCGGTGAAATGTCCCGGCTCAACCGGGGAGCTGCCGTTGATACTGTCGTGCTTGAGTGCGAACGG
CGCCGGCGGAATGTGTGGTGTAGCGGTGAAATGCATAGATATCACACAGAACACCGATCGCGAAGGCAGCTGGCGAGGAC
GCAACTGACGCTGAGGCACGAAGGCGTGGGGATCGAACAGGATTAGATACCCCAGTAGTCC
>t0004641_g-Y-3;size=10;
CCTACGGGAGGCAGCAGTGAGGAATATTGGTCAATGGGCGCGAGCCTGAACCAGCCAAGTAGCGTGCAGGACGACTGCCC
TATGGGTTGTAAACTGCTTTTATCAGGGAATAAAGTGAGGCACGCGTGCCTTTTTGTATGTACCTGGTGAATAAGGACCG
GCTAATTCCGTGCCAGCAGCCGCGGTAATACGGAAGGTCCGGGCGTTATCCGGATTTATTGGGTTTAAAGGGAGCGCAGG
CGGGCTTTTAAGCGTGACGTGAAATGTGGCGGCTCAACCGCCGAACTGCGTCGCGAACTGGGGGCCTTGAGTGAGTACGA
CGTTGGCGGAATTCGTGGTGTAGCGGTGAAATGCTTAGATATCACGAAGAACCCCGATTGCGAAGGCAGCCGACGAGTCC
TTAACTGACGCTAAAGCTCGAAAGTGCGGGTATCGAACAGGATTAGATACCCCGGTAGTCC
>t0000113_g-Y-3;size=10;
CCTACGGGTGGCTGCAGTGGGGAATATTGGGCAATGGGCGAAAGCCTGACCCAGCAACGCCGCGTGAGGGAAGAAGGTCT
TCGGATTGTAAACCTCTGTCCTTGGTGACGAAGGAAGTGACGGTAGCCAAGGAGGAAGCCCCGGCTAACTACGTGCCAGC
AGCCGCGGTAATACGTAGGGGGCGAGCGTTGTCCGGAATTACTGGGCGTAAAGGGTGCGTAGGCGGTACTTTAAGTTGGA
TGTGAAATACCCGGGCTTAACTTGGGGGGTGCATCCAATACTGGAGAACTAGAGTGCAGGAGAGGGAAGCGGAATTCCTA
GTGTAGCGGTGAAATGCGTAGATATTAGGAGGAACACCAGTGGCGAAGGCGGCTTTCTGGACTGTAACTGACGCTGAGGC
ACGAAAGCGTGGGGAGCAAACAGGATTAGATACCCTTGTAGTCC
>t0009333_g-Y-3;size=10;
CCTACGGGGGGCAGCAGTGAGGAATATTGGTCAATGGGCGTGAGCCTGAACCAGCCAAGTAGCGTGCAGGATGACGGCCC
TACGGGTTGTAAACTGCTTTTATGCGGGGATAAAGTGTGGGACGCGTCCCTCATTGCAGGTACCGCATGAATAAGGACCG
GCTAATTCCGTGCCAGCAGCCGCGGTAATACGGAAGGTCCGGGCGTTATCCGGATTTATTGGGTTTAAAGGGAGCGCAGG
CTGGCTTTTAAGCGTGACGTGAAATGCGGCGGCTCAACCGTCCGAAGTGCGTCGCGAACTGGGAGCCTTGAGTGAGTTCG
ACGTCAGCGGAATTCGTGGTGTAGCGGTGAAATGCTTAGATATCACGAGGAACCCCGATTGCGAAGGCAGCTGACGAGGC
CTTTACTGACGCTAAAGCTCGAAGGTGCGGGTATCGAACAGGATTAGATACCCGGGTAGTCC
>t0018999_g-Y-3;size=10;
CCTACGGGGGGCAGCAGTGGGGAATATTGGGCAATGGGGGCAACCCTGACCCAGCAACGCCGCGTGAAGGAAGAAGGCTT
TCGGGTTGTAAACTTCTTTGACGAGGGACGATAGTGACGGTACCTCGAAAACAAGCCACGGCTAACTACGTGCCAGCAGC
CGCGGTAATACGTAGGTGGCAAGCGTTGTCCGGATTTACTGGGTGTAAAGGGCGCGTAGGCGGGATTGCAAGTCAGATGT
GAAATCTCCGGGCTCAACCCGGAAATTGCATTTGAAACTGTAGTTCTTGAGTATCGGAGAGGCAAGCGGAATTCCTAGTG
TAGCGGTGAAATGCGTAGATATTAGGAGGAACACCAGTGGCGAAGGCGGCTTGCTGGACGACAACTGACGCTGAGGCGCG
AAAGCGTGGGGAGCAAACAGGATTAGATACCCCAGTAGTCC
>t0002443_g-Y-3;size=10;
CCTACGGGTGGCTGCAGTGGGGAATATTGGGCAATGGGGGAAACCCTGACCCAGCAACGCCGCGTGAAGGAAGAAGGCTT
TCGGGTTGTAAACTTCTTTTACCAGGGACGAAGGACGTGACGGTACCTGGAGAAAAAGCCACGGCTAACTACGTGCCAGC
AGCCGCGGTAATACGTAGGTGGCAAGCGTTGTCCGGATTTACTGGGTGTAAAGGGCGTGTAGGCGGAGCAGCAAGTCAGA
AGTGAAATCTCCGGGCTTAACCCGGAAACTGCTTTTGAAACTGTTGCCCTTGAGTATCGGAGAGGCAGGCGGAATTCCTA
GTGTAGCGGTGAAATGCGTAGATATTAGGAGGAACACCAGTGGCGAAGGCGGCCTGCTGGACGACAACTGACGCTGAGGC
GCGAAAGCGTGGGGAGCAAACAGGATTAGATACCCCAGTAGTCC
>t0004354_g-Y-3;size=10;
CCTACGGGGGGCTGCAGTGAGGAATATTGGTCAATGGGCGCGAGCCTGAACCAGCCAAGTAGCGTGCAGGACGACTGCCC
TATGGGTTGTAAACTGCTTTTATCAGGGAATAAAGTGAGGCACGCGTGCCTTTTTGTATGTACCTGGTGAATAAGGACCG
GCTAATTCCGTGCCAGCAGCCGCGGTAATACGGAAGGTCCGGGCGTTATCCGGATTTATTGGGTTTAAAGGGAGCGCAGG
CGGGCTTTTAAGCGTGACGTGAAATGTGGCGGCTCAACCGCCGAACTGCGTCGCGAACTGGGGGCCTTGAGTGAGTACGA
CGTTGGCGGAATTCGTGGTGTAGCGGTGAAATGCTTAGATATCACGAAGAACCCCGATTGCGAAGGCAGCCGACGAGTCC
TTAACTGACGCTAAAGCTCGAAAGTGCGGGTATCGAACAGGATTAGATACCCCTGTAGTCC
>t0000487_g-Y-3;size=10;
CCTACGGGGGGCAGCAGTGGGGAATATTGGGCAATGGGGGAAACCCTGACCCAGCAACGCCGCGTGAAGGAAGAAGGCTT
TCGGGTTGTAAACTTCTTTTACCAGGGACGAAGGACGTGACGGTACCTGGAGAAAAAGCCACGGCTAACTACGTGCCAGC
AGCCGCGGTAATACGTAGGTGGCAAGCGTTGTCCGGATTTACTGGGTGTAAAGGGCGTGTAGGCGGAGCAGCAAGTCAGA
AGTGAAATCTCCGGGCTTAACCCGGAAACTGCTTTTGAAACTGTTGCCCTTGAGTATCGGAGAGGCAGGCGGAATTCCTA
GTGTAGCGGTGAAATGCGTAGATATTAGGAGGAACACCAGTGGCGAAGGCGGCCTGCTGGACGACAACTGACGCTGAGGC
GCGAAAGCGTGGGGAGCAAACAGGATTAGATACCCGAGTAGTCC
>t0014795_g-Y-3;size=10;
CCTACGGGGGGCAGCAGTAGGGAATATTGGGCAATGGGCGCAAGCCTGACCCAGCAACGCCGCGTGAGGGAAGAAGGTTT
TCGGATTGTAAACCTCTGTCCTATGTGACGAAGGAAGTGACGGTAGCATAGGAGGAAGCCCCGGCTAACTACGTGCCAGC
AGCCGCGGTAATACGTAGGGGGCGAGCGTTGTCCGGAATTACTGGGCGTAAAGGGTGCGTAGGCGGTCTGGTAAGTTGGA
TGTGAAATACCCGGGCTTAACTTGGGTGCTGCATCCAATACTGTCGGACTTGAGTGCAGGAGAGGAAAGCGGAATTCCTA
GTGTAGCGGTGAAATGCGTAGATATTAGGAGGAACACCAGTGGCGAAGGCGGCTTTCTGGACTGTAACTGACGCTGAGGC
ACGAAAGCGTGGGGAGCAAACAGGATTAGATACCCTTGTAGTCC
>t0001054_g-Y-3;size=10;
CCTACGGGGGGCAGCAGTGGGGGATATTGCACAATGGGCGAAAGCCTGATGCAGCGACGCCGCGTGAGTGAAGAAGTATT
TCGGTATGTAAAGCTCTATCAGCAGGGAAGAAAGACCTCGAAAGAGGGGATGACGGTACCTGAGTAAGAAGCCCCGGCTA
ACTACGTGCCAGCAGCCGCGGTAATACGTAGGGGGCAAGCGTTATCCGGATTTACTGGGTGTAAAGGGAGCGTAGACGGT
GTATCAAGTCTGAAGTGAAACCCCACGGCTCAACCGTGGGCTTGCTTTGGAAACTGGTAGACTAGAGTACTGGAGAGGTA
AGCGGAATTCCTGGTGTAGTAGTGAAATGCGTAGATATCAGGAAGAACATCAGTGGCGAAGGCGGCTTACTGGACAGCAA
CTGACGTTGAGGCTCGAAGGCGTGGGGAGCAAACAGGATTAGATACCCGAGTAGTCC
>t0034420_g-Y-3;size=10;
CCTACGGGGGGCAGCAGTGAGGAATATTGGTCAATGGACGGTAGTCTGAACCAGCCAAGTCGCGTGCGGGATGAAGGCCC
TCCGGGTCGTAAACCGCTTTAGCCGGGGAGTAACGTGTGGGTCGTGACCCACAGTGAGAGTACCCGGAGAATAAGCATCG
GCTAACTCCGTGCCAGCAGCCGCGGTAATACGGAGGATGCGAGCGTTATCCGGATTTATTGGGTTTAAAGGGTGCGCAGG
CGGCGAGTCAAGTCAGCGGTCAAACTGCGGCGCTCAACGCCGTACCGCCGTTGAAACTGGCGCGCTCGAGTTTGTGCGAG
GATGGCGGAATGCGCAGTGTAGCGGTGAAATGCATAGATATTGCGCAGAACTCCGATTGCGAAGGCAGCTGTCCAGCACA
CTACTGACGCTCATGCACGAAAGCGTGGGTATCGAACAGGATTAGATACCCCAGTAGTCC
>t0001507_g-Y-3;size=10;
CCTACGGGTGGCTGCAGTGAGGAATATTGGTCAATGGGCGTGAGCCTGAACCAGCCAAGTAGCGTGCAGGATGACGGCCC
TACGGGTTGTAAACTGCTTTTATGCGGGGATAAAGTGTGGGACGCGTCCCTCATTGCAGGTACCGCATGAATAAGGACCG
GCTAATTCCGTGCCAGCAGCCGCGGTAATACGGAAGGTCCGGGCGTTATCCGGATTTATTGGGTTTAAAGGGAGCGCAGG
CTGGCTTTTAAGCGTGACGTGAAATGCGGCGGCTCAACCGTCCGAAGTGCGTCGCGAACTGGGAGCCTTGAGTGAGTTCG
ACGTCAGCGGAATTCGTGGTGTAGCGGTGAAATGCTTAGATATCACGAGGAACCCCGATTGCGAAGGCAGCTGACGAGGC
CTTTACTGACGCTAAAGCTCGAAGGTGCGGGTATCGAACAGGATTAGATACCCTGGTAGTCC
>t0015518_g-Y-3;size=10;
CCTACGGGAGGCAGCAGTGAGGAATATTGGTCAATGGACGGTAGTCTGAACCAGCCAAGTCGCGTGCGGGATGAAGGCCC
TCCGGGTCGTAAACCGCTTTAGCCGGGGAGTAACGTGTGGGTCGTGACCCACAGTGAGAGTACCCGGAGAATAAGCATCG
GCTAACTCCGTGCCAGCAGCCGCGGTAATACGGAGGATGCGAGCGTTATCCGGATTTATTGGGTTTAAAGGGTGCGCAGG
CGGCGAGTCAAGTCAGCGGTCAAACTGCGGCGCTCAACGCCGTACCGCCGTTGAAACTGGCGCGCTCGAGTTTGTGCGAG
GATGGCGGAATGCGCAGTGTAGCGGTGAAATGCATAGATATTGCGCAGAACTCCGATTGCGAAGGCAGCTGTCCAGCACA
CTACTGACGCTCATGCACGAAAGCGTGGGTATCGAACAGGATTAGATACCCTGGTAGTCC
>t0003497_g-Y-3;size=9;
CCTACGGGAGGCTGCAGTGAGGAATATTGGTCAATGGGCGTGAGCCTGAACCAGCCAAGTAGCGTGCAGGATGACGGCCC
TACGGGTTGTAAACTGCTTTTATGCGGGGATAAAGTGTGGGACGCGTCCCTCATTGCAGGTACCGCATGAATAAGGACCG
GCTAATTCCGTGCCAGCAGCCGCGGTAATACGGAAGGTCCGGGCGTTATCCGGATTTATTGGGTTTAAAGGGAGCGCAGG
CTGGCTTTTAAGCGTGACGTGAAATGCGGCGGCTCAACCGTCCGAAGTGCGTCGCGAACTGGGAGCCTTGAGTGAGTTCG
ACGTCAGCGGAATTCGTGGTGTAGCGGTGAAATGCTTAGATATCACGAGGAACCCCGATTGCGAAGGCAGCTGACGAGGC
CTTTACTGACGCTAAAGCTCGAAGGTGCGGGTATCGAACAGGATTAGATACCCGTGTAGTCC
>t0010456_g-Y-3;size=9;
CCTACGGGGGGCAGCAGTGGGGAATATTGGGCAATGGGGGAAACCCTGACCCAGCAACGCCGCGTGAAGGAAGAAGGCTT
TCGGGTTGTAAACTTCTTTTACCAGGGACGAAGGACGTGACGGTACCTGGAGAAAAAGCCACGGCTAACTACGTGCCAGC
AGCCGCGGTAATACGTAGGTGGCAAGCGTTGTCCGGAATTACTGGGTGTAAAGGGCGTGTAGGCGGAGCAGCAAGTCAGA
AGTGAAATCTCCGGGCTTAACCCGGAAACTGCTTTTGAAACTGTTGCCCTTGAGTATCGGAGAGGCAGGCGGAATTCCTA
GTGTAGCGGTGAAATGCGTAGATATTAGGAGGAACACCAGTGGCGAAGGCGGCCTGCTGGACGACAACTGACGCTGAGGC
GCGAAAGCGTGGGGAGCAAACAGGATTAGATACCCTAGTAGTCC
>t0009034_g-Y-3;size=9;
CCTACGGGAGGCAGCAGTGAGGAATATTGGTCAATGGACGGAAGTCTGAACCAGCCATGCCGCGTGAAGGAAGAAGGCCC
TATGGGTTGTAAACTTCTTTTGTGCGAGAGTAATAAGGGCTTTGCGAAGTCCGATGAGAGTATCGTACGAATAAGCATCG
GCTAACTCCGTGCCAGCAGCCGCGGTAATACGGAGGATGCAAGCGTTATCCGGATTTATTGGGTTTAAAGGGTGCGTAGG
CGGACCTTTAAGTCAGCGGTGAAATATCCCGGCTCAACCGGGAGGCTGCCGTTGATACTGGGGGTCTTGAGGGCGAACGG
CGCCGGCGGAATGTGTCATGTAGCGGTGAAATGCATAGATATGACACAGAACACCGATCGCGAAGGCAGCTGGCGAGGAC
GCGACTGACGCTGAGGCACGAAGGTGCGGGGATCAAACAGGATTAGATACCCCAGTAGTCC
>t0009095_g-Y-3;size=9;
CCTACGGGAGGCTGCAGTGAGGAATATTGGTCAATGGGCGATGGCCTGAACCAGCCAAGTCGCGTGCGGGATGAAGGCCC
TCCGGGTCGTAAACCGCTTTAGCCGGGGAGTAACGTGTGGGACGCGTCCCACAGTGAGAGTACCCGGAGAATAAGCATCG
GCTAACTCCGTGCCAGCAGCCGCGGTAATACGGAGGATGCGAGCGTTATCCGGATTTATTGGGTTTAAAGGGTGCGCAGG
CGGC
>t0032421_g-Y-3;size=9;
CCTACGGGAGGCAGCAGTGAGGAATATTGGTCAATGGGCGCGAGCCTGAACCAGCCAAGTAGCGTGCAGGACGACTGCCC
TATGGGTTGTAAACTGCTTTTATCAGGGAATAAAGTGAGGCACGCGTGCCTTTTTGTATGTACCTGGTGAATAAGGACCG
GCTAATTCCGTGCCAGCAGCCGCGGTAATACGGAAGGTCCGGGCGTTATCCGGATTTATTGGGTTTAAAGGGAGCGCAGG
CGGGCTTTTAAGCGTGACGTGAAATGTGGCGGCTCAACCGCCGAACTGCGTCGCGAACTGGGGGCCTTGAGTGAGTACGA
CGTTGGCGGAATTCGTGGTGTAGCGGTGAAATGCTTAGATATCACGAAGAACCCCGATTGCGAAGGCAGCCGACGAGTCC
TTAACTGACGCTAAAGCTCGAAAGTGCGGGTATCGAACAGGATTAGATACCCTGGTAGTCC
>t0001357_g-Y-3;size=9;
CCTACGGGGGGCTGCAGTGGGGAATATTGGGCAATGGGGGCAACCCTGACCCAGCAACGCCGCGTGAAGGAAGAAGGCTT
TCGGGTTGTAAACTTCTTTGACGAGGGACGATAGTGACGGTACCTCGAAAACAAGCCACGGCTAACTACGTGCCAGCAGC
CGCGGTAATACGTAGGTGGCAAGCGTTGTCCGGATTTACTGGGTGTAAAGGGCGCGTAGGCGGGATTGCAAGTCAGATGT
GAAATCTCCGGGCTCAACCCGGAAATTGCATTTGAAACTGTAGTTCTTGAGTATCGGAGAGGCAAGCGGAATTCCTAGTG
TAGCGGTGAAATGCGTAGATATTAGGAGGAACACCAGTGGCGAAGGCGGCTTGCTGGACGACAACTGACGCTGAGGCGCG
AAAGCGTGGGGAGCAAACAGGATTAGATACCCCAGTAGTCC
>t0015212_g-Y-3;size=9;
CCTACGGGTGGCTGCAGTGGGGAATATTGGGCAATGGGGGCAACCCTGACCCAGCAACGCCGCGTGAAGGAAGAAGGCTT
TCGGGTTGTAAACTTCTTTGACGAGGGACGATAGTGACGGTACCTCGAAAACAAGCCACGGCTAACTACGTGCCAGCAGC
CGCGGTAATACGTAGGTGGCAAGCGTTGTCCGGATTTACTGGGTGTAAAGGGCGCGTAGGCGGGATTGCAAGTCAGATGT
GAAATCTCCGGGCTCAACCCGGAAATTGCATTTGAAACTGTAGTTCTTGAGTATCGGAGAGGCAAGCGGAATTCCTAGTG
TAGCGGTGAAATGCGTAGATATTAGGAGGAACACCAGTGGCGAAGGCGGCTTGCTGGACGACAACTGACGCTGAGGCGCG
AAAGCGTGGGGAGCAAACAGGATTAGATACCCCAGTAGTCC
>t0006566_g-Y-3;size=9;
CCTACGGGGGGCAGCAGTGGGGAATATTGGGCAATGGGGGAAACCCTGACCCAGCAACGCCGCGTGAAGGAAGAAGGCTT
TCGGGTTGTAAACTTCTTTTACCAGGGACGAAGGACGTGACGGTACCTGGAGAAAAAGCCACGGCTAACTACGTGCCAGC
AGCCGCGGTAATACGTAGGTGGCAAGCGTTGTCCGGATTTACTGGGTGTAAAGGGCGTGTAGGCGGAGCAGCAAGTCAGA
AGTGAAATCTCCGGGCTTAACCCGGAAACTGCTTTTGAAACTGTTGCCCTTGAGTATCGGAGAGGCAGGCGGAATTCCTA
GTGTAGCGGTGAAATGCGTAGATATTAGGAGGAACACCAGTGGCGAAGGCGGCCTGCTGGACGACAACTGACGCTGAGGC
GCGAAAGCGTGGGGAGCAAACAGGATTAGATACCCTTGTAGTCC
>t0012049_g-Y-3;size=9;
CCTACGGGAGGCAGCAGTGGGGAATATTGGGCAATGGGCGAAAGCCTGACCCAGCAACGCCGCGTGAGGGAAGAAGGTCT
TCGGATTGTAAACCTCTGTCCTTGGTGACGAAGGAAGTGACGGTAGCCAAGGAGGAAGCCCCGGCTAACTACGTGCCAGC
AGCCGCGGTAATACGTAGGGGGCGAGCGTTGTCCGGAATTACTGGGCGTAAAGGGTGCGTAGGCGGTACTTTAAGTTGGA
TGTGAAATACCCGGGCTTAACTTGGGGGGTGCATCCAATACTGGAGAACTAGAGTGCAGGAGAGGGAAGCGGAATTCCTA
GTGTAGCGGTGAAATGCGTAGATATTAGGAGGAACACCAGTGGCGAAGGCGGCTTTCTGGACTGTAACTGACGCTGAGGC
ACGAAAGCGTGGGGAGCAAACAGGATTAGATACCCGAGTAGTCC
>t0020735_g-Y-3;size=9;
CCTACGGGTGGCAGCAGTAGGGAATATTGGGCAATGGGCGCAAGCCTGACCCAGCAACGCCGCGTGAGGGAAGAAGGTTT
TCGGATTGTAAACCTCTGTCCTATGTGACGAAGGAAGTGACGGTAGCATAGGAGGAAGCCCCGGCTAACTACGTGCCAGC
AGCCGCGGTAATACGTAGGGGGCGAGCGTTGTCCGGAATTACTGGGCGTAAAGGGTGCGTAGGCGGTCTGGTAAGTTGGA
TGTGAAATACCCGGGCTTAACTTGGGTGCTGCATCCAATACTGTCGGACTTGAGTGCAGGAGAGGAAAGCGGAATTCCTA
GTGTAGCGGTGAAATGCGTAGATATTAGGAGGAACACCAGTGGCGAAGGCGGCTTTCTGGACTGTAACTGACGCTGAGGC
ACGAAAGCGTGGGGAGCAAACAGGATTAGATACCCTAGTAGTCC
>t0035817_g-Y-3;size=9;
CCTACGGGGGGCTGCAGTGGGGAATATTGGGCAATGGGGGCAACCCTGACCCAGCAACGCCGCGTGGAGGAAGAAGGCTT
TCGGGTTGTAAACTCCTTTGACGAGGGACGATGATGACGGTACCTCGAAAACAAGCCACGGCTAACTACGTGCCAGCAGC
CGCGGTAATACGTAGGTGGCAAGCGTTGTCCGGATTTACTGGGTGTAAAGGGCGCGTAGGCGGGCAGGCAAGTCAGATGT
GAAATCTCCGGGCTCAACCCGGAAATTGCATTTGAAACTGCAGGTCTTGAGTATCGGAGAGGCAAGCGGAATTCCTAGTG
TAGCGGTGAAATGCGTAGATATTAGGAGGAACACCAGTGGCGAAGGCGGCTTGCTGGACGACAACTGACGCTGAGGCGCG
AAAGCGTGGGGAGCAAACAGGATTAGATACCCCAGTAGTCC
>t0017752_g-Y-3;size=9;
CCTACGGGTGGCAGCAGTGGGGAATATTGGGCAATGGGCGAAAGCCTGACCCAGCAACGCCGCGTGAGGGAAGAAGGTCT
TCGGATTGTAAACCTCTGTCCTTGGTGACGAAGGAAGTGACGGTAGCCAAGGAGGAAGCCCCGGCTAACTACGTGCCAGC
AGCCGCGGTAATACGTAGGGGGCGAGCGTTGTCCGGAATTACTGGGCGTAAAGGGTGCGTAGGCGGTACTTTAAGTTGGA
TGTGAAATACCCGGGCTTAACTTGGGGGGTGCATCCAATACTGGAGAACTAGAGTGCAGGAGAGGGAAGCGGAATTCCTA
GTGTAGCGGTGAAATGCGTAGATATTAGGAGGAACACCAGTGGCGAAGGCGGCTTTCTGGACTGTAACTGACGCTGAGGC
ACGAAAGCGTGGGGAGCAAACAGGATTAGATACCCCAGTAGTCC
>t0002131_g-Y-3;size=9;
CCTACGGGAGGCAGCAGTGAGGAATATTGGTCAATGGGAGGAATCCTGAACCAGCCATGCCGCGTGCGGGAAGAAGGCCC
TACGGGTTGTAAACCGCTTTTGTTCCGGAGTAATAAGTGGGGTGCGCCCCGCGATGAGAGTACGGGACGAATAAGCATCG
GCTAACTCCGTGCCAGCAGCCGCGGTAATACGGAGGATGCGAGCGTTATCCGGATTTATTGGGTTTAAAGGGTGCGCAGG
CGGCGCGGTAAGTCAGCGGTGAAATGTCCCGGCTCAACCGGGGAGCTGCCGTTGATACTGTCGTGCTTGAGTGCGAACGG
CGCCGGCGGAATGTGTGGTGTAGCGGTGAAATGCATAGATATCACACAGAACACCGATCGCGAAGGCAGCTGGCGAGGAC
GCAACTGACGCTGAGGCACGAAGGCGTGGGGATCGAACAGGATTAGATACCCTAGTAGTCC
>t0013553_g-Y-3;size=9;
CCTACGGGGGGCTGCAGTGGGGAATATTGGGCAATGGGGGCAACCCTGACCCAGCAACGCCGCGTGAAGGAAGAAGGCTT
TCGGGTTGTAAACTTCTTTTACCGAGGACGAAGAACGTGACGGTACTCGGAGAAAAAGCCACGGCTAACTACGTGCCAGC
AGCCGCGGTAATACGTAGGTGGCAAGCGTTGTCCGGAATTACTGGGTGTAAAGGGCGTGTAGGCGGAGCGGCAAGTCAGA
AGTGAAATCTCTGGGCTCAACCCGGAAACTGCTTTTGAAACTGTCGCCCTTGAGTATCGGAGAGGCAGGCGGAATTCCTA
GTGTAGCGGTGAAATGCGTAGATATTAGGAGGAACACCAGTGGCGAAGGCGGCCTGCTGGACGACAACTGACGCTGAGGC
GCGAAAGCGTGGGGAGCAAACAGGATTAGATACCCCAGTAGTCC
>t0003809_g-Y-3;size=9;
CCTACGGGTGGCAGCAGTGAGGAATATTGGTCAATGGGCGCGAGCCTGAACCAGCCAAGTAGCGTGCAGGACGACTGCCC
TATGGGTTGTAAACTGCTTTTATCAGGGAATAAAGTGAGGCACGCGTGCCTTTTTGTATGTACCTGGTGAATAAGGACCG
GCTAATTCCGTGCCAGCAGCCGCGGTAATACGGAAGGTCCGGGCGTTATCCGGATTTATTGGGTTTAAAGGGAGCGCAGG
CGGGCTTTTAAGCGTGACGTGAAATGTGGCGGCTCAACCGCCGAACTGCGTCGCGAACTGGGGGCCTTGAGTGAGTACGA
CGTTGGCGGAATTCGTGGTGTAGCGGTGAAATGCTTAGATATCACGAAGAACCCCGATTGCGAAGGCAGCCGACGAGTCC
TTAACTGACGCTAAAGCTCGAAAGTGCGGGTATCGAACAGGATTAGATACCCTAGTAGTCC
>t0000440_g-Y-3;size=9;
CCTACGGGGGGCTGCAGTGGGGAATCTTGCACAATGGACGAAAGTCTGATGCAGCGATCCCGCGTGAAGGATGAAGCATT
ACGGTGTGTAAACTTCTTTTTTGGTGGAAGACGAATGACGGTACACCAAGAATAAGAGACGGCTAACTACGTGCCAGCAG
CCGCGGTAATACGTAGGTCTCAAGCGTTATCCGGATTTACTGGGCGTAAAGTATCCGTAGCCTGATATGTAAGTCTGTTT
TCAAATCCCACGACTCAATCGTGGAAAGGGAATGGATACTGCATATCTAGAAGTTATTGGGGGTTAGTGGAATTTCCGGT
GGAGCGGTGAAATGCGTTGATATCGGAAAGAACGCCGAAAGCGAAAGCAGCTAACTATGATTAACTTGACGGTGAGGGAT
GAAAGTTTGGGTAGCAAACGGGATTAGATACCCTAGTAGTCC
>t0014646_g-Y-3;size=9;
CCTACGGGAGGCAGCAGTGAGGAATATTGGTCAATGGGCGCGAGCCTGAACCAGCCAAGTAGCGTGCAGGACGACTGCCC
TATGGGTTGTAAACTGCTTTTATCAGGGAATAAAGTGAGGCACGCGTGCCTTTTTGTATGTACCTGGTGAATAAGGACCG
GCTAATTCCGTGCCAGCAGCCGCGGTAATACGGAAGGTCCGGGCGTTATCCGGATTTATTGGGTTTAAAGGGAGCGCAGG
CGGGCTTTTAAGCGTGACGTGAAATGTGGCGGCTCAACCGCCGAACTGCGTCGCGAACTGGGGGCCTTGAGTGAGTACGA
CGTTGGCGGAATTCGTGGTGTAGCGGTGAAATGCTTAGATATCACGAAGAACCCCGATTGCGAAGGCAGCCGACGAGTCC
TTAACTGACGCTAAAGCTCGAAAGTGCGGGTATCGAACAGGATTAGATACCCGAGTAGTCC
>t0005407_g-Y-3;size=9;
CCTACGGGAGGCTGCAGTGGGGAATATTGGGCAATGGGGGCAACCCTGACCCAGCAACGCCGCGTGGAGGAAGAAGGCTT
TCGGGTTGTAAACTCCTTTGACGAGGGACGATGATGACGGTACCTCGAAAACAAGCCACGGCTAACTACGTGCCAGCAGC
CGCGGTAATACGTAGGTGGCAAGCGTTGTCCGGATTTACTGGGTGTAAAGGGCGCGTAGGCGGGCAGGCAAGTCAGATGT
GAAATCTCCGGGCTCAACCCGGAAATTGCATTTGAAACTGCAGGTCTTGAGTATCGGAGAGGCAAGCGGAATTCCTAGTG
TAGCGGTGAAATGCGTAGATATTAGGAGGAACACCAGTGGCGAAGGCGGCTTGCTGGACGACAACTGACGCTGAGGCGCG
AAAGCGTGGGGAGCAAACAGGATTAGATACCCGAGTAGTCC
>t0012201_g-Y-3;size=9;
CCTACGGGAGGCTGCAGTGAGGAATATTGGTCAATGGGAGGAATCCTGAACCAGCCATGCCGCGTGCGGGAAGAAGGCCC
TACGGGTTGTAAACCGCTTTTGTTCCGGAGTAATAAGTGGGGTGCGCCCCGCGATGAGAGTACGGGACGAATAAGCATCG
GCTAACTCCGTGCCAGCAGCCGCGGTAATACGGAGGATGCGAGCGTTATCCGGATTTATTGGGTTTAAAGGGTGCGCAGG
CGGCGCGGTAAGTCAGCGGTGAAATGTCCCGGCTCAACCGGGGAGCTGCCGTTGATACTGTCGTGCTTGAGTGCGAACGG
CGCCGGCGGAATGTGTGGTGTAGCGGTGAAATGCATAGATATCACACAGAACACCGATCGCGAAGGCAGCTGGCGAGGAC
GCAACTGACGCTGAGGCACGAAGGCGTGGGGATCGAACAGGATTAGATACCCTGGTAGTCC
>t0003468_g-Y-3;size=9;
CCTACGGGGGGCAGCAGTGGGGAATATTGGGCAATGGGCGAAAGCCTGACCCAGCAACGCCGCGTGAGGGAAGAAGGTCT
TCGGATTGTAAACCTCTGTCCTTGGTGACGAAGGAAGTGACGGTAGCCAAGGAGGAAGCCCCGGCTAACTACGTGCCAGC
AGCCGCGGTAATACGTAGGGGGCGAGCGTTGTCCGGAATTACTGGGCGTAAAGGGTGCGTAGGCGGTACTTTAAGTTGGA
TGTGAAATACCCGGGCTTAACTTGGGGGGTGCATCCAATACTGGAGAACTAGAGTGCAGGAGAGGGAAGCGGAATTCCTA
GTGTAGCGGTGAAATGCGTAGATATTAGGAGGAACACCAGTGGCGAAGGCGGCTTTCTGGACTGTAACTGACGCTGAGGC
ACGAAAGCGTGGGGAGCAAACAGGATTAGATACCCCGGTAGTCC
>t0002772_g-Y-3;size=9;
CCTACGGGAGGCAGCAGTGAGGAATATTGGTCAATGGGCGCGAGCCTGAACCAGCCAAGTAGCGTGCAGGACGACTGCCC
TATGGGTTGTAAACTGCTTTTATCAGGGAATAAAGTGAGGCACGCGTGCCTTTTTGTATGTACCTGGTGAATAAGGACCG
GCTAATTCCGTGCCAGCAGCCGCGGTAATACGGAAGGTCCGGGCGTTATCCGGATTTATTGGGTTTAAAGGGAGCGCAGG
CGGGCTTTTAAGCGTGACGTGAAATGTGGCGGCTCAACCGCCGAACTGCGTCGCGAACTGGGGGCCTTGAGTGAGTACGA
CGTTGGCGGAATTCGTGGTGTAGCGGTGAAATGCTTAGATATCACGAAGAACCCCGATTGCGAAGGCAGCCGACGAGTCC
TTAACTGACGCTAAAGCTCGAAAGTGCGGGTATCGAACAGGATTAGATACCCTTGTAGTCC
>t0010344_g-Y-3;size=9;
CCTACGGGGGGCAGCAGTGGGGAATATTGGGCAATGGGCGAAAGCCTGACCCAGCAACGCCGCGTGAGGGAAGAAGGTCT
TCGGATTGTAAACCTCTGTCCTTGGTGACGAAGGAAGTGACGGTAGCCAAGGAGGAAGCCCCGGCTAACTACGTGCCAGC
AGCCGCGGTAATACGTAGGGGGCGAGCGTTGTCCGGAATTACTGGGCGTAAAGGGTGCGTAGGCGGTACTTTAAGTTGGA
TGTGAAATACCCGGGCTTAACTTGGGGGGTGCATCCAATACTGGAGAACTAGAGTGCAGGAGAGGGAAGCGGAATTCCTA
GTGTAGCGGTGAAATGCGTAGATATTAGGAGGAACACCAGTGGCGAAGGCGGCTTTCTGGACTGTAACTGACGCTGAGGC
ACGAAAGCGTGGGGAGCAAACAGGATTAGATACCCCTGTAGTCC
>t0010872_g-Y-3;size=9;
CCTACGGGTGGCAGCAGTGAGGAATATTGGTCAATGGGAGGAATCCTGAACCAGCCATGCCGCGTGCGGGAAGAAGGCCC
TACGGGTTGTAAACCGCTTTTGTTCCGGAGTAATAAGTGGGGTGCGCCCCGCGATGAGAGTACGGGACGAATAAGCATCG
GCTAACTCCGTGCCAGCAGCCGCGGTAATACGGAGGATGCGAGCGTTATCCGGATTTATTGGGTTTAAAGGGTGCGCAGG
CGGCGCGGTAAGTCAGCGGTGAAATGTCCCGGCTCAACCGGGGAGCTGCCGTTGATACTGTCGTGCTTGAGTGCGAACGG
CGCCGGCGGAATGTGTGGTGTAGCGGTGAAATGCATAGATATCACACAGAACACCGATCGCGAAGGCAGCTGGCGAGGAC
GCAACTGACGCTGAGGCACGAAGGCGTGGGGATCGAACAGGATTAGATACCCGAGTAGTCC
>t0014074_g-Y-3;size=9;
CCTACGGGGGGCAGCAGTGAGGAATATTGGTCAATGGACGGAAGTCTGAACCAGCCATGCCGCGTGGAGGAAGAAGGTCC
TATGGGTTGTAAACTCCTTTTGTTCGAGAGTAATAAGTGGGATGCGTCCCACGATGAGAGTATCGGACGAATAAGCATCG
GCTAACTCCGTGCCAGCAGCCGCGGTAATACGGAGGATGCAAGCGTTATCCGGATTTATTGGGTTTAAAGGGTGCGCAGG
CGGCGCGTTAAGTCAGCGGTGAAATCTCCCGGCTCAACCGGGGAACTGCCATTGATACTGGCGTGCTAGAGTACGGACGG
CGCCGGCGGAATGTGTCATGTAGCGGTGAAATGCTTAGATATGCCACAGAACACCGATCGCGAAGGCAGCTGGCGAGGCC
GGTACTGACGCTCAGGCACGAAAGCGTGGGGATCAAACAGGATTAGATACCCCAGTAGTCC
>t0018372_g-Y-3;size=9;
CCTACGGGGGGCTGCAGTGAGGAATATTGGTCAATGGACGGAAGTCTGAACCAGCCATGCCGCGTGAAGGAAGAAGGCCC
TATGGGTTGTAAACTTCTTTTGTGCGAGAGTAATAAGGGCTTTGCGAAGTCCGATGAGAGTATCGTACGAATAAGCATCG
GCTAACTCCGTGCCAGCAGCCGCGGTAATACGGAGGATGCAAGCGTTATCCGGATTTATTGGGTTTAAAGGGTGCGTAGG
CGGACCTTTAAGTCAGCGGTGAAATATCCCGGCTCAACCGGGAGGCTGCCGTTGATACTGGGGGTCTTGAGGGCGAACGG
CGCCGGCGGAATGTGTCATGTAGCGGTGAAATGCATAGATATGACACAGAACACCGATCGCGAAGGCAGCTGGCGAGGAC
GCGACTGACGCTGAGGCACGAAGGTGCGGGGATCAAACAGGATTAGATACCCTAGTAGTCC
>t0001353_g-Y-3;size=9;
CCTACGGGAGGCTGCAGTGGGGAATATTGCACAATGGGCGAAAGCCTGATGCAGCGACGCCGCGTGAGCGAAGAAGTATT
TCGGTATGTAAAGCTCTATCAGCAGGGAAGATAATGACGGTACCTGACTAAGAAGCACCGGCTAAATACGTGCCAGCAGC
CGCGGTAATACGTATGGTGCAAGCGTTATCCGGATTTACTGGGTGTAAAGGGAGCGTAGGCGGTTTTACAAGTCTGATGT
GAAAGCCCGGGGCTCAACTCCGGTATTGCATTGGAAACTGTAGAACTAGAGTGTCGGAGGGGTAAGTGGAATTCCTAGTG
TAGCGGTGAAATGCGTAGATATTAGGAGGAACACCAGTGGCGAAGGCGGCTTACTGGACGATTACTGACGCTGAGGCTCG
AAAGCGTGGGGAGCAAACAGGATTAGATACCCCAGTAGTCC
>t0001545_g-Y-3;size=9;
CCTACGGGGGGCTGCAGTGGGGAATATTGGGCAATGGGGGAAACCCTGACCCAGCAACGCCGCGTGAAGGAAGAAGGCTT
TCGGGTTGTAAACTTCTTTTACCAGGGACGAAGGACGTGACGGTACCTGGAGAAAAAGCCACGGCTAACTACGTGCCAGC
AGCCGCGGTAATACGTAGGTGGCAAGCGTTGTCCGGATTTACTGGGTGTAAAGGGCGTGTAGGCGGAGCAGCAAGTCAGA
AGTGAAATCTCCGGGCTTAACCCGGAAACTGCTTTTGAAACTGTTGCCCTTGAGTATCGGAGAGGCAGGCGGAATTCCTA
GTGTAGCGGTGAAATGCGTAGATATTAGGAGGAACACCAGTGGCGAAGGCGGCCTGCTGGACGACAACTGACGCTGAGGC
GCGAAAGCGTGGGGAGCAAACAGGATTAGATACCCCGGTAGTCC
>t0010760_g-Y-3;size=9;
CCTACGGGTGGCTGCAGTGAGGAATATTGGTCAATGGGCGCGAGCCTGAACCAGCCAAGTAGCGTGCAGGACGACTGCCC
TATGGGTTGTAAACTGCTTTTATCAGGGAATAAAGTGAGGCACGCGTGCCTTTTTGTATGTACCTGGTGAATAAGGACCG
GCTAATTCCGTGCCAGCAGCCGCGGTAATACGGAAGGTCCGGGCGTTATCCGGATTTATTGGGTTTAAAGGGAGCGCAGG
CGGGCTTTTAAGCGTGACGTGAAATGTGGCGGCTCAACCGCCGAACTGCGTCGCGAACTGGGGGCCTTGAGTGAGTACGA
CGTTGGCGGAATTCGTGGTGTAGCGGTGAAATGCTTAGATATCACGAAGAACCCCGATTGCGAAGGCAGCCGACGAGTCC
TTAACTGACGCTAAAGCTCGAAAGTGCGGGTATCGAACAGGATTAGATACCCTGGTAGTCC
>t0009173_g-Y-3;size=9;
CCTACGGGAGGCTGCAGTCGAGGATCATTTGCAATGGGCGAAAGCCTGACAATGCGACGCTGCGTGCAGGATGAAGGCCT
TCGGGTTGTAAACTGCTGTTGGGAGGGAAAAGGACGCGGGGCCCAACAAGCCCTGCCGTTTGATTGTACTTCCAGAGAAA
GTCGCGGCTAACTCTGTGCCAGCAGCCGCGGTAATACAGAGGCGACGAGCGTTGTTCGGATTTACTGGGCGTAAAGCGTG
CGCAGGCGGTGGACCATGTCCGACGTGAAATCCCGGGGCTCAGCTCCGGAAGTGCGTCGGAAACCGGTCCGCTGGAGACC
GGGAAGGGAGTCTGGAACACACGGTGTAGCGGTGAAATGCGTTGATATCGTGTGGAACACCGGAAGCGAAGGCGAGACTC
TGGAACGGATCTGACGCTCATGCACGAAAGCGTGGGGAGCAAACAGGATTAGATACCCTGGTAGTCC
>t0017764_g-Y-3;size=9;
CCTACGGGAGGCTGCAGTGGGGAATATTGGGCAATGGGCGAAAGCCTGACCCAGCAACGCCGCGTGAGGGAAGAAGGTCT
TCGGATTGTAAACCTCTGTCCTTGGTGACGAAGGAAGTGACGGTAGCCAAGGAGGAAGCCCCGGCTAACTACGTGCCAGC
AGCCGCGGTAATACGTAGGGGGCGAGCGTTGTCCGGAATTACTGGGCGTAAAGGGTGCGTAGGCGGTACTTTAAGTTGGA
TGTGAAATACCCGGGCTTAACTTGGGGGGTGCATCCAATACTGGAGAACTAGAGTGCAGGAGAGGGAAGCGGAATTCCTA
GTGTAGCGGTGAAATGCGTAGATATTAGGAGGAACACCAGTGGCGAAGGCGGCTTTCTGGACTGTAACTGACGCTGAGGC
ACGAAAGCGTGGGGAGCAAACAGGATTAGATACCCGAGTAGTCC
>t0015509_g-Y-3;size=9;
CCTACGGGGGGCTGCAGTCGAGGATCATTTGCAATGGGCGAAAGCCTGACAATGCGACGCTGCGTGCAGGATGAAGGCCT
TCGGGTTGTAAACTGCTGTTGGGAGGGAAAAGGACGCGGGGCCCAACAAGCCCTGCCGTTTGATTGTACTTCCAGAGAAA
GTCGCGGCTAACTCTGTGCCAGCAGCCGCGGTAATACAGAGGCGACGAGCGTTGTTCGGATTTACTGGGCGTAAAGCGTG
CGCAGGCGGTGGACCATGTCCGACGTGAAATCCCGGGGCTCAGCTCCGGAAGTGCGTCGGAAACCGGTCCGCTGGAGACC
GGGAAGGGAGTCTGGAACACACGGTGTAGCGGTGAAATGCGTTGATATCGTGTGGAACACCGGAAGCGAAGGCGAGACTC
TGGAACGGATCTGACGCTCATGCACGAAAGCGTGGGGAGCAAACAGGATTAGATACCCTAGTAGTCC
>t0020997_g-Y-3;size=9;
CCTACGGGGGGCAGCAGTAGGGAATATTGGGCAATGGGCGCAAGCCTGACCCAGCAACGCCGCGTGAGGGAAGAAGGTTT
TCGGATTGTAAACCTCTGTCCTATGTGACGAAGGAAGTGACGGTAGCATAGGAGGAAGCCCCGGCTAACTACGTGCCAGC
AGCCGCGGTAATACGTAGGGGGCGAGCGTTGTCCGGAATTACTGGGCGTAAAGGGTGCGTAGGCGGTCTGGTAAGTTGGA
TGTGAAATACCCGGGCTTAACTTGGGTGCTGCATCCAATACTGTCGGACTTGAGTGCAGGAGAGGAAAGCGGAATTCCTA
GTGTAGCGGTGAAATGCGTAGATATTAGGAGGAACACCAGTGGCGAAGGCGGCTTTCTGGACTGTAACTGACGCTGAGGC
ACGAAAGCGTGGGGAGCAAACAGGATTAGATACCCCAGTAGTCC
>t0015995_g-Y-3;size=9;
CCTACGGGGGGCAGCAGTGGGGAATATTGGGCAATGGGCGAAAGCCTGACCCAGCAACGCCGCGTGAGGGAAGAAGGTCT
TCGGATTGTAAACCTCTGTCCTTGGTGACGAAGGAAGTGACGGTAGCCAAGGAGGAAGCCCCGGCTAACTACGTGCCAGC
AGCCGCGGTAATACGTAGGGGGCGAGCGTTGTCCGGAATTACTGGGCGTAAAGGGTGCGTAGGCGGTACTTTAAGTTGGA
TGTGAAATACCCGGGCTTAACTTGGGGGGTGCATCCAATACTGGAGAACTAGAGTGCAGGAGAGGGAAGCGGAATTCCTA
GTGTAGCGGTGAAATGCGTAGATATTAGGAGGAACACCAGTGGCGAAGGCGGCTTTCTGGACTGTAACTGACGCTGAGGC
ACGAAAGCGTGGGGAGCAAACAGGATTAGATACCCGGGTAGTCC
>t0001190_g-Y-3;size=9;
CCTACGGGAGGCTGCAGTCGAGGATCATTTGCAATGGGCGAAAGCCTGACAATGCGACGCTGCGTGCAGGATGAAGGCCT
TCGGGTTGTAAACTGCTGTTGGGAGGGAAAAGGACGCGGGGCCCAACAAGCCCTGCCGTTTGATTGTACTTCCAGAGAAA
GTCGCGGCTAACTCTGTGCCAGCAGCCGCGGTAATACAGAGGCGACGAGCGTTGTTCGGATTTACTGGGCGTAAAGCGTG
CGCAGGCGGTGGACCATGTCCGACGTGAAATCCCGGGGCTCAGCTCCGGAAGTGCGTCGGAAACCGGTCCGCTGGAGACC
GGGAAGGGAGTCTGGAACACACGGTGTAGCGGTGAAATGCGTTGATATCGTGTGGAACACCGGAAGCGAAGGCGAGACTC
TGGAACGGATCTGACGCTCATGCACGAAAGCGTGGGGAGCAAACAGGATTAGATACCCCAGTAGTCC
>t0002650_g-Y-3;size=9;
CCTACGGGTGGCAGCAGTGGGGAATCTTGCACAATGGACGAAAGTCTGATGCAGCGATCCCGCGTGAAGGATGAAGCATT
ACGGTGTGTAAACTTCTTTTTTGGTGGAAGACGAATGACGGTACACCAAGAATAAGAGACGGCTAACTACGTGCCAGCAG
CCGCGGTAATACGTAGGTCTCAAGCGTTATCCGGATTTACTGGGCGTAAAGTATCCGTAGCCTGATATGTAAGTCTGTTT
TCAAATCCCACGACTCAATCGTGGAAAGGGAATGGATACTGCATATCTAGAAGTTATTGGGGGTTAGTGGAATTTCCGGT
GGAGCGGTGAAATGCGTTGATATCGGAAAGAACGCCGAAAGCGAAAGCAGCTAACTATGATTAACTTGACGGTGAGGGAT
GAAAGTTTGGGTAGCAAACGGGATTAGATACCCTAGTAGTCC
>t0014556_g-Y-3;size=9;
CCTACGGGTGGCAGCAGTGAGGAATATTGGTCAATGGGCGAGAGCCTGAACCAGCCAAGTCGCGTGAAGGATGAAGGTTC
TATGGATTGTAAACTTCTTTTGTCCGAGGGTAAAAAAGGCCACGTGTGGCTTCTTGCAAGTATCGGACGAATAAGCATCG
GCTAACTCCGTGCCAGCAGCCGCGGTAATACGGAGGATGCGAGCGTTATCCGGATTTATTGGGTTTAAAGGGTGCGTAGG
TGGTTTGTTAAGTTTGTGGTGAAAGCGTGCGGCTCAACCGTACCAAGCCATGAAAACTGGCGAACTTGAGTGCAAACGAG
GTAGGCGGAATGTGATGTGTAGCGGTGAAATGCTTAGATATGTCACAGAACCCCGATTGCGAAGGCAGCTTACCAGCATG
CAACTGACACTGAGGCACGAAAGCGTGGGTATCAAACAGGATTAGATACCCTAGTAGTCC
>t0021813_g-Y-3;size=9;
CCTACGGGTGGCTGCAGTGGGGGATATTGCACAATGGGCGAAAGCCTGATGCAGCGACGCCGCGTGAGTGAAGAAGTATT
TCGGTATGTAAAGCTCTATCAGCAGGGAAGAAAGACCTCGAAAGAGGGGATGACGGTACCTGAGTAAGAAGCCCCGGCTA
ACTACGTGCCAGCAGCCGCGGTAATACGTAGGGGGCAAGCGTTATCCGGATTTACTGGGTGTAAAGGGAGCGTAGACGGT
GTATCAAGTCTGAAGTGAAACCCCACGGCTCAACCGTGGGCTTGCTTTGGAAACTGGTAGACTAGAGTACTGGAGAGGTA
AGCGGAATTCCTGGTGTAGTAGTGAAATGCGTAGATATCAGGAAGAACATCAGTGGCGAAGGCGGCTTACTGGACAGCAA
CTGACGTTGAGGCTCGAAGGCGTGGGGAGCAAACAGGATTAGATACCCTAGTAGTCC
>t0039246_g-Y-3;size=9;
CCTACGGGGGGCTGCAGTGAGGAATATTGGTCAATGGACGGTAGTCTGAACCAGCCAAGTCGCGTGCGGGATGAAGGCCC
TCCGGGTCGTAAACCGCTTTAGCCGGGGAGTAACGTGTGGGTCGTGACCCACAGTGAGAGTACCCGGAGAATAAGCATCG
GCTAACTCCGTGCCAGCAGCCGCGGTAATACGGAGGATGCGAGCGTTATCCGGATTTATTGGGTTTAAAGGGTGCGCAGG
CGGCGAGTCAAGTCAGCGGTCAAACTGCGGCGCTCAACGCCGTACCGCCGTTGAAACTGGCGCGCTCGAGTTTGTGCGAG
GATGGCGGAATGCGCAGTGTAGCGGTGAAATGCATAGATATTGCGCAGAACTCCGATTGCGAAGGCAGCTGTCCAGCACA
CTACTGACGCTCATGCACGAAAGCGTGGGTATCGAACAGGATTAGATACCCTGGTAGTCC
>t0008507_g-Y-3;size=9;
CCTACGGGTGGCAGCAGTGAGGAATATTGGTCAATGGGCGTGAGCCTGAACCAGCCAAGTAGCGTGCAGGATGACGGCCC
TACGGGTTGTAAACTGCTTTTATGCGGGGATAAAGTGTGGGACGCGTCCCTCATTGCAGGTACCGCATGAATAAGGACCG
GCTAATTCCGTGCCAGCAGCCGCGGTAATACGGAAGGTCCGGGCGTTATCCGGATTTATTGGGTTTAAAGGGAGCGCAGG
CTGGCTTTTAAGCGTGACGTGAAATGCGGCGGCTCAACCGTCCGAAGTGCGTCGCGAACTGGGAGCCTTGAGTGAGTTCG
ACGTCAGCGGAATTCGTGGTGTAGCGGTGAAATGCTTAGATATCACGAGGAACCCCGATTGCGAAGGCAGCTGACGAGGC
CTTTACTGACGCTAAAGCTCGAAGGTGCGGGTATCGAACAGGATTAGATACCCCGGTAGTCC
>t0014384_g-Y-3;size=9;
CCTACGGGGGGCTGCAGTGAGGAATATTGGTCAATGGGAGGAATCCTGAACCAGCCATGCCGCGTGCGGGAAGAAGGCCC
TACGGGTTGTAAACCGCTTTTGTTCCGGAGTAATAAGTGGGGTGCGCCCCGCGATGAGAGTACGGGACGAATAAGCATCG
GCTAACTCCGTGCCAGCAGCCGCGGTAATACGGAGGATGCGAGCGTTATCCGGATTTATTGGGTTTAAAGGGTGCGCAGG
CGGCGCGGTAAGTCAGCGGTGAAATGTCCCGGCTCAACCGGGGAGCTGCCGTTGATACTGTCGTGCTTGAGTGCGAACGG
CGCCGGCGGAATGTGTGGTGTAGCGGTGAAATGCATAGATATCACACAGAACACCGATCGCGAAGGCAGCTGGCGAGGAC
GCAACTGACGCTGAGGCACGAAGGCGTGGGGATCGAACAGGATTAGATACCCCAGTAGTCC
>t0011043_g-Y-3;size=9;
CCTACGGGTGGCAGCAGTGAGGAATATTGGTCAATGGACGGTAGTCTGAACCAGCCAAGTCGCGTGCGGGATGAAGGCCC
TCCGGGTCGTAAACCGCTTTAGCCGGGGAGTAACGTGTGGGTCGTGACCCACAGTGAGAGTACCCGGAGAATAAGCATCG
GCTAACTCCGTGCCAGCAGCCGCGGTAATACGGAGGATGCGAGCGTTATCCGGATTTATTGGGTTTAAAGGGTGCGCAGG
CGGCGAGTCAAGTCAGCGGTCAAACTGCGGCGCTCAACGCCGTACCGCCGTTGAAACTGGCGCGCTCGAGTTTGTGCGAG
GATGGCGGAATGCGCAGTGTAGCGGTGAAATGCATAGATATTGCGCAGAACTCCGATTGCGAAGGCAGCTGTCCAGCACA
CTACTGACGCTCATGCACGAAAGCGTGGGTATCGAACAGGATTAGATACCCTAGTAGTCC
>t0002508_g-Y-3;size=9;
CCTACGGGAGGCAGCAGTGAGGAATATTGGTCAATGGGCGTGAGCCTGAACCAGCCAAGTAGCGTGCAGGATGACGGCCC
TACGGGTTGTAAACTGCTTTTATGCGGGGATAAAGTGTGGGACGCGTCCCTCATTGCAGGTACCGCATGAATAAGGACCG
GCTAATTCCGTGCCAGCAGCCGCGGTAATACGGAAGGTCCGGGCGTTATCCGGATTTATTGGGTTTAAAGGGAGCGCAGG
CTGGCTTTTAAGCGTGACGTGAAATGCGGCGGCTCAACCGTCCGAAGTGCGTCGCGAACTGGGAGCCTTGAGTGAGTTCG
ACGTCAGCGGAATTCGTGGTGTAGCGGTGAAATGCTTAGATATCACGAGGAACCCCGATTGCGAAGGCAGCTGACGAGGC
CTTTACTGACGCTAAAGCTCGAAGGTGCGGGTATCGAACAGGATTAGATACCCGTGTAGTCC
>t0040141_g-Y-3;size=9;
CCTACGGGAGGCAGCAGTGGGGAATATTGGGCAATGGGGGCAACCCTGACCCAGCAACGCCGCGTGAAGGAAGAAGGCTT
TCGGGTTGTAAACTTCTTTGACGAGGGACGATAGTGACGGTACCTCGAAAACAAGCCACGGCTAACTACGTGCCAGCAGC
CGCGGTAATACGTAGGTGGCAAGCGTTGTCCGGATTTACTGGGTGTAAAGGGCGCGTAGGCGGGATTGCAAGTCAGATGT
GAAATCTCCGGGCTCAACCCGGAAATTGCATTTGAAACTGTAGTTCTTGAGTATCGGAGAGGCAAGCGGAATTCCTAGTG
TAGCGGTGAAATGCGTAGATATTAGGAGGAACACCAGTGGCGAAGGCGGCTTGCTGGACGACAACTGACGCTGAGGCGCG
AAAGCGTGGGGAGCAAACAGGATTAGATACCCCAGTAGTCC
>t0004975_g-Y-3;size=9;
CCTACGGGTGGCTGCAGTGGGGAATATTGGGCAATGGGCGAAAGCCTGACCCAGCAACGCCGCGTGAGGGAAGAAGGTCT
TCGGATTGTAAACCTCTGTCCTTGGTGACGAAGGAAGTGACGGTAGCCAAGGAGGAAGCCCCGGCTAACTACGTGCCAGC
AGCCGCGGTAATACGTAGGGGGCGAGCGTTGTCCGGAATTACTGGGCGTAAAGGGTGCGTAGGCGGTACTTTAAGTTGGA
TGTGAAATACCCGGGCTTAACTTGGGGGGTGCATCCAATACTGGAGAACTAGAGTGCAGGAGAGGGAAGCGGAATTCCTA
GTGTAGCGGTGAAATGCGTAGATATTAGGAGGAACACCAGTGGCGAAGGCGGCTTTCTGGACTGTAACTGACGCTGAGGC
ACGAAAGCGTGGGGAGCAAACAGGATTAGATACCCCGGTAGTCC
>t0006968_g-Y-3;size=9;
CCTACGGGAGGCAGCAGTGAGGAATATTGGACAATGGCCGGAAGGCTGATCCAGCCATGCCGCGTGCGGGAAGAATGCCC
TATGGGTTGTAAACCGCTTTTGCGGGGGAGCAATAAGGGTCACGCGTGGCCCGATGAGAGTACCCTGCGAATAAGCATCG
GCTAACTCCGTGCCAGCAGCCGCGGTAATACGGAGGATGCGAGCGTTATCCGGATTTATTGGGTTTAAAGGGTGCGTAGG
CGGTTTGCTAAGCGGGAGGTGAAATGCCGGCGCTCAACGTCGGAAGTGCCTCCCGAACTGGTGGACTGGAATGACTCTGC
CGTGGGAGGAATGTGTAGTGTAGCGGTGAAATGCTTAGAGATTACACAGAACACCGATTGCGAAGGCATCTCACGAAGGG
TTGATTGACGCTGAGGCACGAAAGCGTGGGGATCAAACAGGATTAGATACCCTAGTAGTCC
>t0000770_g-Y-3;size=9;
CCTACGGGGGGCTGCAGTGGGGGATATTGCACAATGGGCGAAAGCCTGATGCAGCGACGCCGCGTGAGTGAAGAAGTATT
TCGGTATGTAAAGCTCTATCAGCAGGGAAGAAAGACCTCGAAAGAGGGGATGACGGTACCTGAGTAAGAAGCCCCGGCTA
ACTACGTGCCAGCAGCCGCGGTAATACGTAGGGGGCAAGCGTTATCCGGATTTACTGGGTGTAAAGGGAGCGTAGACGGT
GTATCAAGTCTGAAGTGAAACCCCACGGCTCAACCGTGGGCTTGCTTTGGAAACTGGTAGACTAGAGTACTGGAGAGGTA
AGCGGAATTCCTGGTGTAGTAGTGAAATGCGTAGATATCAGGAAGAACATCAGTGGCGAAGGCGGCTTACTGGACAGCAA
CTGACGTTGAGGCTCGAAGGCGTGGGGAGCAAACAGGATTAGATACCCCTGTAGTCC
>t0003736_g-Y-3;size=9;
CCTACGGGTGGCTGCAGTGAGGAATATTGGTCAATGGGAGGAATCCTGAACCAGCCATGCCGCGTGCGGGAAGAAGGCCC
TACGGGTTGTAAACCGCTTTTGTTCCGGAGTAATAAGTGGGGTGCGCCCCGCGATGAGAGTACGGGACGAATAAGCATCG
GCTAACTCCGTGCCAGCAGCCGCGGTAATACGGAGGATGCGAGCGTTATCCGGATTTATTGGGTTTAAAGGGTGCGCAGG
CGGCGCGGTAAGTCAGCGGTGAAATGTCCCGGCTCAACCGGGGAGCTGCCGTTGATACTGTCGTGCTTGAGTGCGAACGG
CGCCGGCGGAATGTGTGGTGTAGCGGTGAAATGCATAGATATCACACAGAACACCGATCGCGAAGGCAGCTGGCGAGGAC
GCAACTGACGCTGAGGCACGAAGGCGTGGGGATCGAACAGGATTAGATACCCCAGTAGTCC
>t0005006_g-Y-3;size=9;
CCTACGGGTGGCTGCAGTGGGGAATATTGGGCAATGGGGGCAACCCTGACCCAGCAACGCCGCGTGAAGGAAGAAGGCTT
TCGGGTTGTAAACTTCTTTGACGAGGGACGATAGTGACGGTACCTCGAAAACAAGCCACGGCTAACTACGTGCCAGCAGC
CGCGGTAATACGTAGGTGGCAAGCGTTGTCCGGATTTACTGGGTGTAAAGGGCGCGTAGGCGGGATTGCAAGTCAGATGT
GAAATCTCCGGGCTCAACCCGGAAATTGCATTTGAAACTGTAGTTCTTGAGTATCGGAGAGGCAAGCGGAATTCCTAGTG
TAGCGGTGAAATGCGTAGATATTAGGAGGAACACCAGTGGCGAAGGCGGCTTGCTGGACGACAACTGACGCTGAGGCGCG
AAAGCGTGGGGAGCAAACAGGATTAGATACCCTAGTAGTCC
>t0009648_g-Y-3;size=9;
CCTACGGGGGGCTGCAGTGAGGAATATTGGTCAATGGGCGCGAGCCTGAACCAGCCAAGTAGCGTGCAGGATGACGGCCC
TACGGGTTGTAAACTGCTTTTATGCGGGGATAAAGTGTGGGACGCGTCCCTCATTGCAGGTACCGCATGAATAAGGACCG
GCTAATTCCGTGCCAGCAGCCGCGGTAATACGGAAGGTCCGGGCGTTATCCGGATTTATTGGGTTTAAAGGGAGCGCAGG
CTGGCTTTTAAGCGTGACGTGAAATGCGGCGGCTCAACCGTCCGAAGTGCGTCGCGAACTGGGAGCCTTGAGTGAGTTCG
ACGTCAGCGGAATTCGTGGTGTAGCGGTGAAATGCTTAGATATCACGAGGAACCCCGATTGCGAAGGCAGCTGACGAGGC
CTTTACTGACGCTAAAGCTCGAAGGTGCGGGTATCGAACAGGATTAGATACCCCAGTAGTCC
>t0001649_g-Y-3;size=9;
CCTACGGGGGGCTGCAGTGGGGAATATTGGGCAATGGGCGAAAGCCTGACCCAGCAACGCCGCGTGAGGGAAGAAGGTCT
TCGGATTGTAAACCTCTGTCCTTGGTGACGAAGGAAGTGACGGTAGCCAAGGAGGAAGCCCCGGCTAACTACGTGCCAGC
AGCCGCGGTAATACGTAGGGGGCGAGCGTTGTCCGGAATTACTGGGCGTAAAGGGTGCGTAGGCGGTACTTTAAGTTGGA
TGTGAAATACCCGGGCTTAACTTGGGGGGTGCATCCAATACTGGAGAACTAGAGTGCAGGAGAGGGAAGCGGAATTCCTA
GTGTAGCGGTGAAATGCGTAGATATTAGGAGGAACACCAGTGGCGAAGGCGGCTTTCTGGACTGTAACTGACGCTGAGGC
ACGAAAGCGTGGGGAGCAAACAGGATTAGATACCCGAGTAGTCC
>t0034633_g-Y-3;size=9;
CCTACGGGAGGCTGCAGTGAGGAATATTGGTCAATGGACGGAAGTCTGAACCAGCCATGCCGCGTGAAGGAAGAAGGCCC
TATGGGTTGTAAACTTCTTTTGTGCGAGAGTAATAAGGGCTTTGCGAAGTCCGATGAGAGTATCGTACGAATAAGCATCG
GCTAACTCCGTGCCAGCAGCCGCGGTAATACGGAGGATGCAAGCGTTATCCGGATTTATTGGGTTTAAAGGGTGCGTAGG
CGGACCTTTAAGTCAGCGGTGAAATATCCCGGCTCAACCGGGAGGCTGCCGTTGATACTGGGGGTCTTGAGGGCGAACGG
CGCCGGCGGAATGTGTCATGTAGCGGTGAAATGCATAGATATGACACAGAACACCGATCGCGAAGGCAGCTGGCGAGGAC
GCGACTGACGCTGAGGCACGAAGGTGCGGGGATCAAACAGGATTAGATACCCGAGTAGTCC
>t0052346_g-Y-3;size=9;
CCTACGGGAGGCAGCAGTGAGGAATATTGGTCAATGGGAGGAATCCTGAACCAGCCATGCCGCGTGCGGGAAGAAGGCCC
TACGGGTTGTAAACCGCTTTTGTTCCGGAGTAATAAGTGGGGTGCGCCCCGCGATGAGAGTACGGGACGAATAAGCATCG
GCTAACTCCGTGCCAGCAGCCGCGGTAATACGGAGGATGCGAGCGTTATCCGGATTTATTGGGTTTAAAGGGTGCGCAGG
CGGCGCGGTAAGTCAGCGGTGAAATGTCCCGGCTCAACCGGGGAGCTGCCGTTGATACTGTCGTGCTTGAGTGCGAACGG
CGCCGGCGGAATGTGTGGTGTAGCGGTGAAATGCATAGATATCACACAGAACACCGATCGCGAAGGCAGCTGGCGAGGAC
GCAACTGACGCTGAGGCACGAAGGCGTGGGGATCGAACAGGATTAGATACCCCAGTAGTCC
>t0001788_g-Y-3;size=9;
CCTACGGGGGGCTGCAGTGAGGAATATTGGTCAATGGGCGTGAGCCTGAACCAGCCAAGTAGCGTGCAGGATGACGGCCC
TACGGGTTGTAAACTGCTTTTATGCGGGGATAAAGTGTGGGACGCGTCCCTCATTGCAGGTACCGCATGAATAAGGACCG
GCTAATTCCGTGCCAGCAGCCGCGGTAATACGGAAGGTCCGGGCGTTATCCGGATTTATTGGGTTTAAAGGGAGCGCAGG
CTGGCTTTTAAGCGTGACGTGAAATGCGGCGGCTCAACCGTCCGAAGTGCGTCGCGAACTGGGAGCCTTGAGTGAGTTCG
ACGTCAGCGGAATTCGTGGTGTAGCGGTGAAATGCTTAGATATCACGAGGAACCCCGATTGCGAAGGCAGCTGACGAGGC
CTTTACTGACGCTAAAGCTCGAAGGTGCGGGTATCGAACAGGATTAGATACCCTTGTAGTCC
>t0005025_g-Y-3;size=9;
CCTACGGGAGGCTGCAGTGGGGAATATTGGGCAATGGGGGAAACCCTGACCCAGCAACGCCGCGTGAAGGAAGAAGGCTT
TCGGGTTGTAAACTTCTTTTACCAGGGACGAAGGACGTGACGGTACCTGGAGAAAAAGCCACGGCTAACTACGTGCCAGC
AGCCGCGGTAATACGTAGGTGGCAAGCGTTGTCCGGATTTACTGGGTGTAAAGGGCGTGTAGGCGGAGCAGCAAGTCAGA
AGTGAAATCTCCGGGCTTAACCCGGAAACTGCTTTTGAAACTGTTGCCCTTGAGTATCGGAGAGGCAGGCGGAATTCCTA
GTGTAGCGGTGAAATGCGTAGATATTAGGAGGAACACCAGTGGCGAAGGCGGCCTGCTGGACGACAACTGACGCTGAGGC
GCGAAAGCGTGGGGAGCAAACAGGATTAGATACCCGAGTAGTCC
>t0004398_g-Y-3;size=9;
CCTACGGGGGGCAGCAGTGGGGAATATTGGGCAATGGGGGAAACCCTGACCCAGCAACGCCGCGTGAAGGAAGAAGGCTT
TCGGGTTGTAAACTTCTTTTACCAGGGACGAAGGACGTGACGGTACCTGGAGAAAAAGCCACGGCTAACTACGTGCCAGC
AGCCGCGGTAATACGTAGGTGGCAAGCGTTGTCCGGAATTACTGGGTGTAAAGGGCGTGTAGGCGGAGCGGCAAGTCAGA
AGTGAAATCTCCGGGCTTAACCCGGAAACTGCTTTTGAAACTGTCGCCCTTGAGTATCGGAGAGGCAGGCGGAATTCCTA
GTGTAGCGGTGAAATGCGTAGATATTAGGAGGAACACCAGTGGCGAAGGCGGCCTGCTGGACGACAACTGACGCTGAGGC
GCGAAAGCGTGGGGAGCAAACAGGATTAGATACCCTGGTAGTCC
>t0014398_g-Y-3;size=9;
CCTACGGGAGGCAGCAGTGGGGGATATTGCACAATGGGCGAAAGCCTGATGCAGCGACGCCGCGTGAGTGAAGAAGTATT
TCGGTATGTAAAGCTCTATCAGCAGGGAAGAAAGACCTCGAAAGAGGGGATGACGGTACCTGAGTAAGAAGCCCCGGCTA
ACTACGTGCCAGCAGCCGCGGTAATACGTAGGGGGCAAGCGTTATCCGGATTTACTGGGTGTAAAGGGAGCGTAGACGGT
GTATCAAGTCTGAAGTGAAACCCCACGGCTCAACCGTGGGCTTGCTTTGGAAACTGGTAGACTAGAGTACTGGAGAGGTA
AGCGGAATTCCTGGTGTAGTAGTGAAATGCGTAGATATCAGGAAGAACATCAGTGGCGAAGGCGGCTTACTGGACAGCAA
CTGACGTTGAGGCTCGAAGGCGTGGGGAGCAAACAGGATTAGATACCCGAGTAGTCC
>t0030406_g-Y-3;size=9;
CCTACGGGTGGCAGCAGTGGGGAATATTGGGCAATGGGCGAAAGCCTGACCCAGCAACGCCGCGTGAGGGAAGAAGGTCT
TCGGATTGTAAACCTCTGTCCTTGGTGACGAAGGAAGTGACGGTAGCCAAGGAGGAAGCCCCGGCTAACTACGTGCCAGC
AGCCGCGGTAATACGTAGGGGGCGAGCGTTGTCCGGAATTACTGGGCGTAAAGGGTGCGTAGGCGGTACTTTAAGTTGGA
TGTGAAATACCCGGGCTTAACTTGGGGGGTGCATCCAATACTGGAGAACTAGAGTGCAGGAGAGGGAAGCGGAATTCCTA
GTGTAGCGGTGAAATGCGTAGATATTAGGAGGAACACCAGTGGCGAAGGCGGCTTTCTGGACTGTAACTGACGCTGAGGC
ACGAAAGCGTGGGGAGCAAACAGGATTAGATACCCGTGTAGTCC
>t0037038_g-Y-3;size=9;
CCTACGGGTGGCTGCAGTGGGGAATATTGGGCAATGGGCGAAAGCCTGACCCAGCAACGCCGCGTGAGGGAAGAAGGTCT
TCGGATTGTAAACCTCTGTCCTTGGTGACGAAGGAAGTGACGGTAGCCAAGGAGGAAGCCCCGGCTAACTACGTGCCAGC
AGCCGCGGTAATACGTAGGGGGCGAGCGTTGTCCGGAATTACTGGGCGTAAAGGGTGCGTAGGCGGTACTTTAAGTTGGA
TGTGAAATACCCGGGCTTAACTTGGGGGGTGCATCCAATACTGGAGAACTAGAGTGCAGGAGAGGGAAGCGGAATTCCTA
GTGTAGCGGTGAAATGCGTAGATATTAGGAGGAACACCAGTGGCGAAGGCGGCTTTCTGGACTGTAACTGACGCTGAGGC
ACGAAAGCGTGGGGAGCAAACAGGATTAGATACCCCTGTAGTCC
>t0013431_g-Y-3;size=9;
CCTACGGGAGGCTGCAGTGAGGAATATTGGTCAATGGACGGTAGTCTGAACCAGCCAAGTCGCGTGCGGGAAGAAGGCCC
TCCGGGTCGTAAACCGCTTTAGCCGGGGAGTAACGTGGGGGACGCGTCCTCCAGTGAGAGTACCCGGAGAATAAGCATCG
GCTAACTCCGTGCCAGCAGCCGCGGTAATACGGAGGATGCGAGCGTTATCCGGATTTATTGGGTTTAAAGGGTGCGCAGG
CGGCGCCTCAAGTCAGCGGTCAAACTGCGGGGCTCAACCCCGTACCGCCGTTGAAACTGTGGCGCTCGAGTGCGTGGGAG
GATTGCGGAATGCGCGGTGTAGCGGTGAAATGCATAGATATCGCGCAGAACCCCGATTGCGAAGGCAGCAGTCCATCACG
CCACTGACGCTCATGCACGAAAGCGTGGGTATCGAACAGGATTAGATACCCGAGTAGTCC
>t0005725_g-Y-3;size=9;
CCTACGGGTGGCTGCAGTCGAGGATCATTTGCAATGGGCGAAAGCCTGACAATGCGACGCTGCGTGCAGGATGAAGGCCT
TCGGGTTGTAAACTGCTGTTGGGAGGGAAAAGGACGCGGGGCCCAACAAGCCCTGCCGTTTGATTGTACTTCCAGAGAAA
GTCGCGGCTAACTCTGTGCCAGCAGCCGCGGTAATACAGAGGCGACGAGCGTTGTTCGGATTTACTGGGCGTAAAGCGTG
CGCAGGCGGTGGACCATGTCCGACGTGAAATCCCGGGGCTCAGCTCCGGAAGTGCGTCGGAAACCGGTCCGCTGGAGACC
GGGAAGGGAGTCTGGAACACACGGTGTAGCGGTGAAATGCGTTGATATCGTGTGGAACACCGGAAGCGAAGGCGAGACTC
TGGAACGGATCTGACGCTCATGCACGAAAGCGTGGGGAGCAAACAGGATTAGATACCCTAGTAGTCC
>t0005129_g-Y-3;size=9;
CCTACGGGAGGCTGCAGTGGGGGATATTGCACAATGGGCGAAAGCCTGATGCAGCGACGCCGCGTGAGTGAAGAAGTATT
TCGGTATGTAAAGCTCTATCAGCAGGGAAGAAAGACCTCGAAAGAGGGGATGACGGTACCTGAGTAAGAAGCCCCGGCTA
ACTACGTGCCAGCAGCCGCGGTAATACGTAGGGGGCAAGCGTTATCCGGATTTACTGGGTGTAAAGGGAGCGTAGACGGT
GTATCAAGTCTGAAGTGAAACCCCACGGCTCAACCGTGGGCTTGCTTTGGAAACTGGTAGACTAGAGTACTGGAGAGGTA
AGCGGAATTCCTGGTGTAGTAGTGAAATGCGTAGATATCAGGAAGAACATCAGTGGCGAAGGCGGCTTACTGGACAGCAA
CTGACGTTGAGGCTCGAAGGCGTGGGGAGCAAACAGGATTAGATACCCTTGTAGTCC
>t0000890_g-Y-3;size=9;
CCTACGGGGGGCAGCAGTGAGGAATATTGGTCAATGGACGGTAGTCTGAACCAGCCAAGTCGCGTGCGGGAAGAAGGCCC
TCCGGGTCGTAAACCGCTTTAGCCGGGGAGTAACGTGGGGGACGCGTCCTCCAGTGAGAGTACCCGGAGAATAAGCATCG
GCTAACTCCGTGCCAGCAGCCGCGGTAATACGGAGGATGCGAGCGTTATCCGGATTTATTGGGTTTAAAGGGTGCGCAGG
CGGCGCCTCAAGTCAGCGGTCAAACTGCGGGGCTCAACCCCGTACCGCCGTTGAAACTGTGGCGCTCGAGTGCGTGGGAG
GATTGCGGAATGCGCGGTGTAGCGGTGAAATGCATAGATATCGCGCAGAACCCCGATTGCGAAGGCAGCAGTCCATCACG
CCACTGACGCTCATGCACGAAAGCGTGGGTATCGAACAGGATTAGATACCCTAGTAGTCC
>t0013424_g-Y-3;size=9;
CCTACGGGGGGCTGCAGTGGGGAATATTGGGCAATGGGGGCAACCCTGACCCAGCAACGCCGCGTGAAGGAAGAAGGCTT
TCGGGTTGTAAACTTCTTTGACGAGGGACGATAGTGACGGTACCTCGAAAACAAGCCACGGCTAACTACGTGCCAGCAGC
CGCGGTAATACGTAGGTGGCAAGCGTTGTCCGGATTTACTGGGTGTAAAGGGCGCGTAGGCGGGATTGCAAGTCAGATGT
GAAATCTCCGGGCTCAACCCGGAAATTGCATTTGAAACTGTAGTTCTTGAGTATCGGAGAGGCAAGCGGAATTCCTAGTG
TAGCGGTGAAATGCGTAGATATTAGGAGGAACACCAGTGGCGAAGGCGGCTTGCTGGACGACAACTGACGCTGAGGCGCG
AAAGCGTGGGGAGCAAACAGGATTAGATACCCTTGTAGTCC
>t0014134_g-Y-3;size=9;
CCTACGGGGGGCAGCAGTGGGGAATATTGGGCAATGGGCGCAAGCCTGACCCAGCAACGCCGCGTGAGGGAAGAAGGTCT
TCGGATTGTAAACCTCTGTCCTTGGTGACGAAGGAAGTGACGGTAGCCAAGGAGGAAGCCCCGGCTAACTACGTGCCAGC
AGCCGCGGTAATACGTAGGGGGCGAGCGTTGTCCGGAATTACTGGGCGTAAAGGGTGCGTAGGCGGTACTTTAAGTTGGA
TGTGAAATACCCGGGCTTAACTTGGGGGGTGCATCCAATACTGGAGAACTAGAGTGCAGGAGAGGGAAGCGGAATTCCTA
GTGTAGCGGTGAAATGCGTAGATATTAGGAGGAACACCAGTGGCGAAGGCGGCTTTCTGGACTGTAACTGACGCTGAGGC
ACGAAAGCGTGGGGAGCAAACAGGATTAGATACCCTAGTAGTCC
>t0002560_g-Y-3;size=9;
CCTACGGGAGGCTGCAGTGGGGGATATTGCACAATGGGCGAAAGCCTGATGCAGCGACGCCGCGTGAGTGAAGAAGTATT
TCGGTATGTAAAGCTCTATCAGCAGGGAAGAAAGACCTCGAAAGAGGGGATGACGGTACCTGAGTAAGAAGCCCCGGCTA
ACTACGTGCCAGCAGCCGCGGTAATACGTAGGGGGCAAGCGTTATCCGGATTTACTGGGTGTAAAGGGAGCGTAGACGGT
GTATCAAGTCTGAAGTGAAACCCCACGGCTCAACCGTGGGCTTGCTTTGGAAACTGGTAGACTAGAGTACTGGAGAGGTA
AGCGGAATTCCTGGTGTAGTAGTGAAATGCGTAGATATCAGGAAGAACATCAGTGGCGAAGGCGGCTTACTGGACAGCAA
CTGACGTTGAGGCTCGAAGGCGTGGGGAGCAAACAGGATTAGATACCCCAGTAGTCC
>t0014984_g-Y-3;size=9;
CCTACGGGAGGCAGCAGTGGGGAATATTGGGCAATGGGCGAAAGCCTGACCCAGCAACGCCGCGTGAGGGAAGAAGGTCT
TCGGATTGTAAACCTCTGTCCTTGGTGACGAAGGAAGTGACGGTAGCCAAGGAGGAAGCCCCGGCTAACTACGTGCCAGC
AGCCGCGGTAATACGTAGGGGGCGAGCGTTGTCCGGAATTACTGGGCGTAAAGGGTGCGTAGGCGGTACTTTAAGTTGGA
TGTGAAATACCCGGGCTTAACTTGGGGGGTGCATCCAATACTGGAGAACTAGAGTGCAGGAGAGGGAAGCGGAATTCCTA
GTGTAGCGGTGAAATGCGTAGATATTAGGAGGAACACCAGTGGCGAAGGCGGCTTTCTGGACTGTAACTGACGCTGAGGC
ACGAAAGCGTGGGGAGCAAACAGGATTAGATACCCTGGTAGTCC
>t0001907_g-Y-3;size=9;
CCTACGGGGGGCTGCAGTGGGGAATATTGCACAATGGGCGAAAGCCTGATGCAGCGACGCCGCGTGAGCGAAGAAGTATT
TCGGTATGTAAAGCTCTATCAGCAGGGAAGATAATGACGGTACCTGACTAAGAAGCACCGGCTAAATACGTGCCAGCAGC
CGCGGTAATACGTATGGTGCAAGCGTTATCCGGATTTACTGGGTGTAAAGGGAGCGTAGGCGGTTTTACAAGTCTGATGT
GAAAGCCCGCAGCTCAACTGCGGTATTGCATTGGAAACTGTAGAACTAGAGTGTCGGAGGGGTAAGTGGAATTCCTAGTG
TAGCGGTGAAATGCGTAGATATTAGGAGGAACACCAGTGGCGAAGGCGGCTTACTGGACGATTACTGACGCTGAGGCTCG
AAAGCGTGGGGAGCAAACAGGATTAGATACCCCAGTAGTCC
>t0030588_g-Y-3;size=9;
CCTACGGGGGGCAGCAGTGAGGAATATTGGTCAATGGGCGCGAGCCTGAACCAGCCAAGTAGCGTGCAGGATGACGGCCC
TACGGGTTGTAAACTGCTTTTATGCGGGGATAAAGTGTGGGACGCGTCCCACATTGCAGGTACCGCATGAATAAGGACCG
GCTAATTCCGTGCCAGCAGCCGCGGTAATACGGAAGGTCCGGGCGTTATCCGGATTTATTGGGTTTAAAGGGAGCGCAGG
CTGGCTTTTAAGCGTGACGTGAAATGCGGCGGCTCAACCGTCCGAAGTGCGTCGCGAACTGGGAGCCTTGAGTGAGTTCG
ACGTCAGCGGAATTCGTGGTGTAGCGGTGAAATGCTTAGATATCACGAGGAACCCCGATTGCGAAGGCAGCTGACGAGGC
CTTTACTGACGCTAAAGCTCGAAGGTGCGGGTATCGAACAGGATTAGATACCCTAGTAGTCC
>t0001709_g-Y-3;size=9;
CCTACGGGGGGCTGCAGTGGGGAATATTGGGCAATGGGCGAAAGCCTGACCCAGCAACGCCGCGTGAGGGAAGAAGGTCT
TCGGATTGTAAACCTCTGTCCTTGGTGACGAAGGAAGTGACGGTAGCCAAGGAGGAAGCCCCGGCTAACTACGTGCCAGC
AGCCGCGGTAATACGTAGGGGGCGAGCGTTGTCCGGAATTACTGGGCGTAAAGGGTGCGTAGGCGGTACTTTAAGTTGGA
TGTGAAATACCCGGGCTTAACTTGGGGGGTGCATCCAATACTGGAGAACTAGAGTGCAGGAGAGGGAAGCGGAATTCCTA
GTGTAGCGGTGAAATGCGTAGATATTAGGAGGAACACCAGTGGCGAAGGCGGCTTTCTGGACTGTAACTGACGCTGAGGC
ACGAAAGCGTGGGGAGCAAACAGGATTAGATACCCTGGTAGTCC
>t0001776_g-Y-3;size=9;
CCTACGGGAGGCAGCAGTGAGGAATATTGGTCAATGGGCGTGAGCCTGAACCAGCCAAGTAGCGTGCAGGATGACGGCCC
TACGGGTTGTAAACTGCTTTTATGCGGGGATAAAGTGTGGGACGCGTCCCTCATTGCAGGTACCGCATGAATAAGGACCG
GCTAATTCCGTGCCAGCAGCCGCGGTAATACGGAAGGTCCGGGCGTTATCCGGATTTATTGGGTTTAAAGGGAGCGCAGG
CTGGCTTTTAAGCGTGACGTGAAATGCGGCGGCTCAACCGTCCGAAGTGCGTCGCGAACTGGGAGCCTTGAGTGAGTTCG
ACGTCAGCGGAATTCGTGGTGTAGCGGTGAAATGCTTAGATATCACGAGGAACCCCGATTGCGAAGGCAGCTGACGAGGC
CTTTACTGACGCTAAAGCTCGAAGGTGCGGGTATCGAACAGGATTAGATACCCTGGTAGTCC
>t0040657_g-Y-3;size=8;
CCTACGGGAGGCTGCAGTGAGGAATATTGGTCAATGGGCGGGAGCCTGAACCAGCCAAGTCGCGTGAGGGAAGACGGCCC
TACGGGTTGTAAACCTCTTTAGCCGGGGAGTAACGTGCGCCACGCGTGGTGCAGTGAGAGTACCCGGAGAATAAGCATCG
GCTAACTCCGTGCCAGCAGCCGCGGTAATACGGAGGATGCGAGCGTTATCCGGATTCATTGGGTTTAAAGGGTGCGCAGG
CGGCGTTCCAAGTCAGCGGTCAAATCCACGGGCTCAACCCGTGGCCGCCGTTGATACTGGGGTGCTTGAGTAGGTGCGAC
GGATGCGGAATGCGTGGTGTAGCGGTGAAATGCATAGATATCACGCAGAACCCCGATTGCGAAGGCAGCGTCCGAGCACC
CGACTGACGCTGAGGCACGAAAGCGTGGGTATCGAACAGGATTAGATACCCTAGTAGTCC
>t0007669_g-Y-3;size=8;
CCTACGGGGGGCTGCAGTGAGGAATATTGGTCAATGGACGGAAGTCTGAACCAGCCATGCCGCGTGAAGGAAGAAGGCCC
TATGGGTTGTAAACTTCTTTTGTGCGAGAGTAATAAGGGCTTTGCGAAGTCCGATGAGAGTATCGTACGAATAAGCATCG
GCTAACTCCGTGCCAGCAGCCGCGGTAATACGGAGGATGCAAGCGTTATCCGGATTTATTGGGTTTAAAGGGTGCGTAGG
CGGACCTTTAAGTCAGCGGTGAAATATCCCGGCTCAACCGGGAGGCTGCCGTTGATACTGGGGGTCTTGAGGGCGAACGG
CGCCGGCGGAATGTGTCATGTAGCGGTGAAATGCATAGATATGACACAGAACACCGATCGCGAAGGCAGCTGGCGAGGAC
GCGACTGACGCTGAGGCACGAAGGTGCGGGGATCAAACAGGATTAGATACCCGTGTAGTCC
>t0008308_g-Y-3;size=8;
CCTACGGGAGGCTGCAGTGAGGAATATTGGTCAATGGGCGCGAGCCTGAACCAGCCAAGTAGCGTGCAGGATGACGGCCC
TACGGGTTGTAAACTGCTTTTATGCGGGGATAAAGTGTGGGACGCGTCCCTCATTGCAGGTACCGCATGAATAAGGACCG
GCTAATTCCGTGCCAGCAGCCGCGGTAATACGGAAGGTCCGGGCGTTATCCGGATTTATTGGGTTTAAAGGGAGCGCAGG
CTGGCTTTTAAGCGTGACGTGAAATGCGGCGGCTCAACCGTCCGAAGTGCGTCGCGAACTGGGAGCCTTGAGTGAGTTCG
ACGTCAGCGGAATTCGTGGTGTAGCGGTGAAATGCTTAGATATCACGAGGAACCCCGATTGCGAAGGCAGCTGACGAGGC
CTTTACTGACGCTAAAGCTCGAAGGTGCGGGTATCGAACAGGATTAGATACCCTAGTAGTCC
>t0039991_g-Y-3;size=8;
CCTACGGGGGGCAGCAGTGGGGAATATTGGGCAATGGGGGCAACCCTGACCCAGCAACGCCGCGTGGAGGAAGAAGGCTT
TCGGGTTGTAAACTCCTTTGACGAGGGACGATGATGACGGTACCTCGAAAACAAGCCACGGCTAACTACGTGCCAGCAGC
CGCGGTAATACGTAGGTGGCAAGCGTTGTCCGGATTTACTGGGTGTAAAGGGCGCGTAGGCGGGCAGGCAAGTCAGATGT
GAAATCTCCGGGCTCAACCCGGAAATTGCATTTGAAACTGCAGGTCTTGAGTATCGGAGAGGCAAGCGGAATTCCTAGTG
TAGCGGTGAAATGCGTAGATATTAGGAGGAACACCAGTGGCGAAGGCGGCTTGCTGGACGACAACTGACGCTGAGGCGCG
AAAGCGTGGGGAGCAAACAGGATTAGATACCCTGGTAGTCC
>t0008015_g-Y-3;size=8;
CCTACGGGGGGCAGCAGTGAGGAATATTGGTCAATGGGCGCGAGCCTGAACCAGCCAAGTAGCGTGCAGGATGACGGCCC
TACGGGTTGTAAACTGCTTTTATGCGGGGATAAAGTGTGGGACGCGTCCCACATTGCAGGTACCGCATGAATAAGGACCG
GCTAATTCCGTGCCAGCAGCCGCGGTAATACGGAAGGTCCGGGCGTTATCCGGATTTATTGGGTTTAAAGGGAGCGCAGG
CTGGCTTTTAAGCGTGACGTGAAATGCGGCGGCTCAACCGTCCGAAGTGCGTCGCGAACTGGGAGCCTTGAGTGAGTTCG
ACGTCAGCGGAATTCGTGGTGTAGCGGTGAAATGCTTAGATATCACGAGGAACCCCGATTGCGAAGGCAGCTGACGAGGC
CTTTACTGACGCTAAAGCTCGAAGGTGCGGGTATCGAACAGGATTAGATACCCTGGTAGTCC
>t0004576_g-Y-3;size=8;
CCTACGGGTGGCAGCAGTGAGGAATATTGGTCAATGGGCGTGAGCCTGAACCAGCCAAGTAGCGTGCAGGATGACGGCCC
TACGGGTTGTAAACTGCTTTTATGCGGGGATAAAGTGTGGGACGCGTCCCTCATTGCAGGTACCGCATGAATAAGGACCG
GCTAATTCCGTGCCAGCAGCCGCGGTAATACGGAAGGTCCGGGCGTTATCCGGATTTATTGGGTTTAAAGGGAGCGCAGG
CTGGCTTTTAAGCGTGACGTGAAATGCGGCGGCTCAACCGTCCGAAGTGCGTCGCGAACTGGGAGCCTTGAGTGAGTTCG
ACGTCAGCGGAATTCGTGGTGTAGCGGTGAAATGCTTAGATATCACGAGGAACCCCGATTGCGAAGGCAGCTGACGAGGC
CTTTACTGACGCTAAAGCTCGAAGGTGCGGGTATCGAACAGGATTAGATACCCTGGTAGTCC
>t0009703_g-Y-3;size=8;
CCTACGGGTGGCAGCAGTGGGGAATATTGGGCAATGGGGGAAACCCTGACCCAGCAACGCCGCGTGAAGGAAGAAGGCTT
TCGGGTTGTAAACTTCTTTTACCAGGGACGAAGGACGTGACGGTACCTGGAGAAAAAGCCACGGCTAACTACGTGCCAGC
AGCCGCGGTAATACGTAGGTGGCAAGCGTTGTCCGGATTTACTGGGTGTAAAGGGCGTGTAGGCGGAGCAGCAAGTCAGA
AGTGAAATCTCCGGGCTTAACCCGGAAACTGCTTTTGAAACTGTTGCCCTTGAGTATCGGAGAGGCAGGCGGAATTCCTA
GTGTAGCGGTGAAATGCGTAGATATTAGGAGGAACACCAGTGGCGAAGGCGGCCTGCTGGACGACAACTGACGCTGAGGC
GCGAAAGCGTGGGGAGCAAACAGGATTAGATACCCGGGTAGTCC
>t0020249_g-Y-3;size=8;
CCTACGGGTGGCTGCAGTCGAGGATCATTTGCAATGGGCGAAAGCCTGACAATGCGACGCTGCGTGCAGGATGAAGGCCT
TCGGGTTGTAAACTGCTGTTGGGAGGGAAAAGGACGCGGGGCCCAACAAGCCCTGCCGTTTGATTGTACTTCCAGAGAAA
GTCGCGGCTAACTCTGTGCCAGCAGCCGCGGTAATACAGAGGCGACGAGCGTTGTTCGGATTTACTGGGCGTAAAGCGTG
CGCAGGCGGTGGACCATGTCCGACGTGAAATCCCGGGGCTCAGCTCCGGAAGTGCGTCGGAAACCGGTCCGCTGGAGACC
GGGAAGGGAGTCTGGAACACACGGTGTAGCGGTGAAATGCGTTGATATCGTGTGGAACACCGGAAGCGAAGGCGAGACTC
TGGAACGGATCTGACGCTCATGCACGAAAGCGTGGGGAGCAAACAGGATTAGATACCCTGGTAGTCC
>t0016418_g-Y-3;size=8;
CCTACGGGAGGCTGCAGTGGGGAATATTGGGCAATGGGCGCAAGCCTGACCCAGCAACGCCGCGTGAGGGAAGAAGGTCT
TCGGATTGTAAACCTCTGTCCTATGTGACGAAGGAAGTGACGGTAGCATAGGAGGAAGCCCCGGCTAACTACGTGCCAGC
AGCCGCGGTAATACGTAGGGGGCGAGCGTTGTCCGGAATTACTGGGCGTAAAGGGTGCGTAGGTGGCACTTTAAGTTGGA
TGTGAAATCCCCGTGCTTAACATGGGAGCTGCATCCAATACTGGAGAGCTAGAGTGCAGGAGAGGTAAGCGGAATTCCTA
GTGTAGCGGTGAAATGCGTAGATATTAGGAGGAACACCAGTGGCGAAGGCGGCTTACTGGACTGTAACTGACACTGAGGC
ACGAAAGCGTGGGGAGCAAACAGGATTAGATACCCCAGTAGTCC
>t0049882_g-Y-3;size=8;
CCTACGGGGGGCAGCAGTGAGGAATATTGGTCAATGGACGAAAGTCTGAACCAGCCAAGTAGCGTGCAGGATGACGGCCC
TATGGGTTGTAAACTGCTTTTATACAGGGATAAAGTCAGTTACGTGTAACTGTTTGTAGGTACTGTATGAATAAGGACCG
GCTAATTCCGTGCCAGCAGCCGCGGTAATACGGAAGGTCCAGGCGTTATCCGGATTTATTGGGTTTAAAGGGAGCGCAGG
CTGATGATTAAGCGTGACGTGAAATGTAGCCGCTCAACGGCTGAACTGCGTCGCGAACTGGTTATCTTGAGTGAGTTCGA
TGTTGGCGGAATTCGTGGTGTAGCGGTGAAATGCTTAGATATCACGAAGAACTCCGATTGCGAAGGCAGCCAACAAGGCC
TTTACTGACGCTAAAGCTCGAAGGTGCGGGTATCGAACAGGATTAGATACCCCAGTAGTCC
>t0003172_g-Y-3;size=8;
CCTACGGGAGGCAGCAGTGAGGAATATTGGTCAATGGGCGTGAGCCTGAACCAGCCAAGTAGCGTGCAGGATGACGGCCC
TACGGGTTGTAAACTGCTTTTATGCGGGGATAAAGTGTGGGACGCGTCCCTCATTGCAGGTACCGCATGAATAAGGACCG
GCTAATTCCGTGCCAGCAGCCGCGGTAATACGGAAGGTCCGGGCGTTATCCGGATTTATTGGGTTTAAAGGGAGCGCAGG
CTGGCTTTTAAGCGTGACGTGAAATGCGGCGGCTCAACCGTCCGAAGTGCGTCGCGAACTGGGAGCCTTGAGTGAGTTCG
ACGTCAGCGGAATTCGTGGTGTAGCGGTGAAATGCTTAGATATCACGAGGAACCCCGATTGCGAAGGCAGCTGACGAGGC
CTTTACTGACGCTAAAGCTCGAAGGTGCGGGTATCGAACAGGATTAGATACCCCTGTAGTCC
>t0013618_g-Y-3;size=8;
CCTACGGGGGGCAGCAGTGAGGAATATTGGTCAATGGGAGGAATCCTGAACCAGCCATGCCGCGTGCGGGAAGAAGGCCC
TACGGGTTGTAAACCGCTTTTGTTCCGGAGTAATAAGTGGGGTGCGCCCCGCGATGAGAGTACGGGACGAATAAGCATCG
GCTAACTCCGTGCCAGCAGCCGCGGTAATACGGAGGATGCGAGCGTTATCCGGATTTATTGGGTTTAAAGGGTGCGCAGG
CGGCGCGGTAAGTCAGCGGTGAAATGTCCCGGCTCAACCGGGGAGCTGCCGTTGATACTGTCGTGCTTGAGTGCGAACGG
CGCCGGCGGAATGTGTGGTGTAGCGGTGAAATGCATAGATATCACACAGAACACCGATCGCGAAGGCAGCTGGCGAGGAC
GCAACTGACGCTGAGGCACGAAGGCGTGGGGATCGAACAGGATTAGATACCCCTGTAGTCC
>t0002380_g-Y-3;size=8;
CCTACGGGGGGCAGCAGTGGGGAATATTGCACAATGGGCGAAAGCCTGATGCAGCGACGCCGCGTGAGCGAAGAAGTATT
TCGGTATGTAAAGCTCTATCAGCAGGGAAGATAATGACGGTACCTGACTAAGAAGCACCGGCTAAATACGTGCCAGCAGC
CGCGGTAATACGTATGGTGCAAGCGTTATCCGGATTTACTGGGTGTAAAGGGAGCGTAGGCGGTTTTACAAGTCTGATGT
GAAAGCCCGCAGCTCAACTGCGGTATTGCATTGGAAACTGTAGAACTAGAGTGTCGGAGGGGTAAGTGGAATTCCTAGTG
TAGCGGTGAAATGCGTAGATATTAGGAGGAACACCAGTGGCGAAGGCGGCTTACTGGACGATTACTGACGCTGAGGCTCG
AAAGCGTGGGGAGCAAACAGGATTAGATACCCTGGTAGTCC
>t0007925_g-Y-3;size=8;
CCTACGGGGGGCAGCAGTAGGGAATATTGGGCAATGGGCGCAAGCCTGACCCAGCAACGCCGCGTGAGGGAAGAAGGTTT
TCGGATTGTAAACCTCTGTCCTATGTGACGAAGGAAGTGACGGTAGCATAGGAGGAAGCCCCGGCTAACTACGTGCCAGC
AGCCGCGGTAATACGTAGGGGGCGAGCGTTGTCCGGAATTACTGGGCGTAAAGGGTGCGTAGGCGGTCTGGTAAGTTGGA
TGTGAAATACCCGGGCTTAACTTGGGTGCTGCATCCAATACTGTCGGACTTGAGTGCAGGAGAGGAAAGCGGAATTCCTA
GTGTAGCGGTGAAATGCGTAGATATTAGGAGGAACACCAGTGGCGAAGGCGGCTTTCTGGACTGTAACTGACGCTGAGGC
ACGAAAGCGTGGGGAGCAAACAGGATTAGATACCCGGGTAGTCC
>t0007548_g-Y-3;size=8;
CCTACGGGGGGCAGCAGTGAGGAATATTGGTCAATGGGAGGAATCCTGAACCAGCCATGCCGCGTGCGGGAAGAAGGCCC
TACGGGTTGTAAACCGCTTTTGCCCGGGAGTAATAAGGTGCATGCGTGCACCGATGAGAGTACCGGGCGAATAAGCATCG
GCTAACTCCGTGCCAGCAGCCGCGGTAATACGGAGGATGCGAGCGTTATCCGGATTTATTGGGTTTAAAGGGTGCGCAGG
CGGCGCGGTAAGTCAGCGGTGAAATGTCCCGGCTCAACCGGGGAGCTGCCGTTGATACTGTCGTGCTTGAGTGCGAACGG
CGCCGGCGGAATGTGTGGTGTAGCGGTGAAATGCATAGATATCACACAGAACACCGATCGCGAAGGCAGCTGGCGAGGAC
GCAACTGACGCTGAGGCACGAAGGCGTGGGGATCGAACAGGATTAGATACCCTAGTAGTCC
>t0006065_g-Y-3;size=8;
CCTACGGGGGGCAGCAGTGAGGAATATTGGTCAATGGGCGCGAGCCTGAACCAGCCAAGTAGCGTGCAGGACGACTGCCC
TATGGGTTGTAAACTGCTTTTATCAGGGAATAAAGTGAGGCACGCGTGCCTTTTTGTATGTACCTGGTGAATAAGGACCG
GCTAATTCCGTGCCAGCAGCCGCGGTAATACGGAAGGTCCGGGCGTTATCCGGATTTATTGGGTTTAAAGGGAGCGCAGG
CGGGCTTTTAAGCGTGACGTGAAATGTGGCGGCTCAACCGCCGAACTGCGTCGCGAACTGGGGGCCTTGAGTGAGTACGA
CGTTGGCGGAATTCGTGGTGTAGCGGTGAAATGCTTAGATATCACGAAGAACCCCGATTGCGAAGGCAGCCGACGAGTCC
TTAACTGACGCTAAAGCTCGAAAGTGCGGGTATCGAACAGGATTAGATACCCGAGTAGTCC
>t0047864_g-Y-3;size=8;
CCTACGGGAGGCAGCAGTGGGGAATATTGGGCAATGGGGGAAACCCTGACCCAGCAACGCCGCGTGAAGGAAGAAGGCTT
TCGGGTTGTAAACTTCTTTTACCAGGGACGAAGGACGTGACGGTACCTGGAGAAAAAGCCACGGCTAACTACGTGCCAGC
AGCCGCGGTAATACGTAGGTGGCAAGCGTTGTCCGGATTTACTGGGTGTAAAGGGCGTGTAGGCGGAGCAGCAAGTCAGA
AGTGAAATCTCCGGGCTTAACCCGGAAACTGCTTTTGAAACTGTTGCCCTTGAGTATCGGAGAGGCAGGCGGAATTCCTA
GTGTAGCGGTGAAATGCGTAGATATTAGGAGGAACACCAGTGGCGAAGGCGGCCTGCTGGACGACAACTGACGCTGAGGC
GCGAAAGCGTGGGGAGCAAACAGGATTAGATACCCTTGTAGTCC
>t0003663_g-Y-3;size=8;
CCTACGGGAGGCTGCAGTGAGGAATATTGGTCAATGGACGGAAGTCTGAACCAGCCATGCCGCGTGGAGGAAGAAGGTCC
TATGGGTTGTAAACTCCTTTTGTTCGAGAGTAATAAGTGGGATGCGTCCCACGATGAGAGTATCGGACGAATAAGCATCG
GCTAACTCCGTGCCAGCAGCCGCGGTAATACGGAGGATGCAAGCGTTATCCGGATTTATTGGGTTTAAAGGGTGCGCAGG
CGGCGCGTTAAGTCAGCGGTGAAATCTCCCGGCTCAACCGGGGAACTGCCATTGATACTGGCGTGCTAGAGTACGGACGG
CGCCGGCGGAATGTGTCATGTAGCGGTGAAATGCTTAGATATGCCACAGAACACCGATCGCGAAGGCAGCTGGCGAGGCC
GGTACTGACGCTCAGGCACGAAAGCGTGGGGATCAAACAGGATTAGATACCCTAGTAGTCC
>t0025200_g-Y-3;size=8;
CCTACGGGTGGCTGCAGTGAGGAATATTGGTCAATGGACGGTAGTCTGAACCAGCCAAGTCGCGTGCGGGATGAAGGCCC
TCCGGGTCGTAAACCGCTTTAGCCGGGGAGTAACGTGTGGGTCGTGACCCACAGTGAGAGTACCCGGAGAATAAGCATCG
GCTAACTCCGTGCCAGCAGCCGCGGTAATACGGAGGATGCGAGCGTTATCCGGATTTATTGGGTTTAAAGGGTGCGCAGG
CGGCGAGTCAAGTCAGCGGTCAAACTGCGGCGCTCAACGCCGTACCGCCGTTGAAACTGGCGCGCTCGAGTTTGTGCGAG
GATGGCGGAATGCGCAGTGTAGCGGTGAAATGCATAGATATTGCGCAGAACTCCGATTGCGAAGGCAGCTGTCCAGCACA
CTACTGACGCTCATGCACGAAAGCGTGGGTATCGAACAGGATTAGATACCCCAGTAGTCC
>t0008725_g-Y-3;size=8;
CCTACGGGAGGCTGCAGTGAGGAATATTGGTCAATGGACGGAAGTCTGAACCAGCCATGCCGCGTGGAGGAAGAAGGTCC
TATGGGTTGTAAACTCCTTTTGTTCGAGAGTAATAAGTGGGATGCGTCCCACGATGAGAGTATCGGACGAATAAGCATCG
GCTAACTCCGTGCCAGCAGCCGCGGTAATACGGAGGATGCAAGCGTTATCCGGATTTATTGGGTTTAAAGGGTGCGCAGG
CGGCGCGTTAAGTCAGCGGTGAAATCTCCCGGCTCAACCGGGGAACTGCCATTGATACTGGCGTGCTAGAGTACGGACGG
CGCCGGCGGAATGTGTCATGTAGCGGTGAAATGCTTAGATATGCCACAGAACACCGATCGCGAAGGCAGCTGGCGAGGCC
GGTACTGACGCTCAGGCACGAAAGCGTGGGGATCAAACAGGATTAGATACCCTTGTAGTCC
>t0001420_g-Y-3;size=8;
CCTACGGGGGGCAGCAGTGGGGAATATTGCACAATGGGCGAAAGCCTGATGCAGCGACGCCGCGTGAGCGAAGAAGTATT
TCGGTATGTAAAGCTCTATCAGCAGGGAAGATAATGACGGTACCTGACTAAGAAGCACCGGCTAAATACGTGCCAGCAGC
CGCGGTAATACGTATGGTGCAAGCGTTATCCGGATTTACTGGGTGTAAAGGGAGCGTAGGCGGTTTTACAAGTCTGATGT
GAAAGCCCGGGGCTCAACTCCGGTATTGCATTGGAAACTGTAGAACTAGAGTGTCGGAGGGGTAAGTGGAATTCCTAGTG
TAGCGGTGAAATGCGTAGATATTAGGAGGAACACCAGTGGCGAAGGCGGCTTACTGGACGATTACTGACGCTGAGGCTCG
AAAGCGTGGGGAGCAAACAGGATTAGATACCCTGGTAGTCC
>t0004671_g-Y-3;size=8;
CCTACGGGAGGCTGCAGTGGGGAATATTGCACAATGGGCGAAAGCCTGATGCAGCGACGCCGCGTGAGCGAAGAAGTATT
TCGGTATGTAAAGCTCTATCAGCAGGGAAGATAATGACGGTACCTGACTAAGAAGCACCGGCTAAATACGTGCCAGCAGC
CGCGGTAATACGTATGGTGCAAGCGTTATCCGGATTTACTGGGTGTAAAGGGAGCGTAGGCGGTTTTACAAGTCTGATGT
GAAAGCCCGGGGCTCAACTCCGGTATTGCATTGGAAACTGTAGAACTAGAGTGTCGGAGGGGTAAGTGGAATTCCTAGTG
TAGCGGTGAAATGCGTAGATATTAGGAGGAACACCAGTGGCGAAGGCGGCTTACTGGACGATTACTGACGCTGAGGCTCG
AAAGCGTGGGGAGCAAACAGGATTAGATACCCCTGTAGTCC
>t0004668_g-Y-3;size=8;
CCTACGGGAGGCTGCAGTGAGGAATATTGGTCAATGGGCGCGAGCCTGAACCAGCCAAGTAGCGTGCAGGATGACGGCCC
TACGGGTTGTAAACTGCTTTTATGCGGGGATAAAGTGTGGGACGCGTCCCACATTGCAGGTACCGCATGAATAAGGACCG
GCTAATTCCGTGCCAGCAGCCGCGGTAATACGGAAGGTCCGGGCGTTATCCGGATTTATTGGGTTTAAAGGGAGCGCAGG
CTGGCTTTTAAGCGTGACGTGAAATGCGGCGGCTCAACCGTCCGAAGTGCGTCGCGAACTGGGAGCCTTGAGTGAGTTCG
ACGTCAGCGGAATTCGTGGTGTAGCGGTGAAATGCTTAGATATCACGAGGAACCCCGATTGCGAAGGCAGCTGACGAGGC
CTTTACTGACGCTAAAGCTCGAAGGTGCGGGTATCGAACAGGATTAGATACCCTAGTAGTCC
>t0014073_g-Y-3;size=8;
CCTACGGGTGGCAGCAGTGGGGAATATTGGGCAATGGGCGAAAGCCTGACCCAGCAACGCCGCGTGAGGGAAGAAGGTCT
TCGGATTGTAAACCTCTGTCCTTGGTGACGAAGGAAGTGACGGTAGCCAAGGAGGAAGCCCCGGCTAACTACGTGCCAGC
AGCCGCGGTAATACGTAGGGGGCGAGCGTTGTCCGGAATTACTGGGCGTAAAGGGTGCGTAGGCGGTACTTTAAGTTGGA
TGTGAAATACCCGGGCTTAACTTGGGGGGTGCATCCAATACTGGAGAACTAGAGTGCAGGAGAGGGAAGCGGAATTCCTA
GTGTAGCGGTGAAATGCGTAGATATTAGGAGGAACACCAGTGGCGAAGGCGGCTTTCTGGACTGTAACTGACGCTGAGGC
ACGAAAGCGTGGGGAGCAAACAGGATTAGATACCCTGGTAGTCC
>t0010528_g-Y-3;size=8;
CCTACGGGGGGCTGCAGTGAGGAATATTGGTCAATGGGCGCAAGCCTGAACCAGCCATGCCGCGTGAAGGATTAAGGCCC
TATGGGTCGTAAACTTCTTTTGTGGCGGAGCAATAAGGTCTACGTGTAGGCCGATGAGAGTACGTCACGAATAAGCATCG
GCTAACTCCGTGCCAGCAGCCGCGGTAATACGGAGGATGCAAGCGTTATCCGGATTTATTGGGTTTAAAGGGTGCGTAGG
CTGTTCGACAAGTCAGGGGTGAAAGCCCGGCGCCTAACGCCGGAACTGCCTTTGATACTGCCGAGCTGGAATACGGATGC
CGTGGGAGGAATGAGTAGTGTAGCGGTGAAATGCATAGATATTACTCAGAACACCGATTGCGAAGGCATCTCACGAATCC
GTCATTGACGCTGAGGCACGAAAGCGTGGGGATCAAACAGGATTAGATACCCTTGTAGTCC
>t0015361_g-Y-3;size=8;
CCTACGGGGGGCTGCAGTGAGGAATATTGGTCAATGGGAGGAATCCTGAACCAGCCATGCCGCGTGCGGGAAGAAGGCCC
TACGGGTTGTAAACCGCTTTTGTTCCGGAGTAATAAGTGGGGTGCGCCCCGCGATGAGAGTACGGGACGAATAAGCATCG
GCTAACTCCGTGCCAGCAGCCGCGGTAATACGGAGGATGCGAGCGTTATCCGGATTTATTGGGTTTAAAGGGTGCGCAGG
CGGCGCGGTAAGTCAGCGGTGAAATGTCCCGGCTCAACCGGGGAGCTGCCGTTGATACTGTCGTGCTTGAGTGCGAACGG
CGCCGGCGGAATGTGTGGTGTAGCGGTGAAATGCATAGATATCACACAGAACACCGATCGCGAAGGCAGCTGGCGAGGAC
GCAACTGACGCTGAGGCACGAAGGCGTGGGGATCGAACAGGATTAGATACCCTTGTAGTCC
>t0001181_g-Y-3;size=8;
CCTACGGGGGGCAGCAGTGAGGAATATTGGTCAATGGGCGGGAGCCTGAACCAGCCAAGTCGCGTGAGGGAAGACGGCCC
TACGGGTTGTAAACCTCTTTAGCCGGGGAGTAACGTGCGCCACGCGTGGTGCAGTGAGAGTACCCGGAGAATAAGCATCG
GCTAACTCCGTGCCAGCAGCCGCGGTAATACGGAGGATGCGAGCGTTATCCGGATTCATTGGGTTTAAAGGGTGCGCAGG
CGGCGTTCCAAGTCAGCGGTCAAATCCACGGGCTCAACCCGTGGCCGCCGTTGATACTGGGGTGCTTGAGTAGGTGCGAC
GGATGCGGAATGCGTGGTGTAGCGGTGAAATGCATAGATATCACGCAGAACCCCGATTGCGAAGGCAGCGTCCGAGCACC
CGACTGACGCTGAGGCACGAAAGCGTGGGTATCGAACAGGATTAGATACCCTGGTAGTCC
>t0026719_g-Y-3;size=8;
CCTACGGGAGGCAGCAGTGAGGAATATTGGTCAATGGACGGTAGTCTGAACCAGCCAAGTCGCGTGCGGGATGAAGGCCC
TCCGGGTCGTAAACCGCTTTAGCCGGGGAGTAACGTGTGGGTCGTGACCCACAGTGAGAGTACCCGGAGAATAAGCATCG
GCTAACTCCGTGCCAGCAGCCGCGGTAATACGGAGGATGCGAGCGTTATCCGGATTTATTGGGTTTAAAGGGTGCGCAGG
CGGCGAGTCAAGTCAGCGGTCAAACTGCGGCGCTCAACGCCGTACCGCCGTTGAAACTGGCGCGCTCGAGTTTGTGCGAG
GATGGCGGAATGCGCAGTGTAGCGGTGAAATGCATAGATATTGCGCAGAACTCCGATTGCGAAGGCAGCTGTCCAGCACA
CTACTGACGCTCATGCACGAAAGCGTGGGTATCGAACAGGATTAGATACCCCTGTAGTCC
>t0020091_g-Y-3;size=8;
CCTACGGGAGGCAGCAGTGGGGAATATTGGGCAATGGGGGAAACCCTGACCCAGCAACGCCGCGTGAAGGAAGAAGGCTT
TCGGGTTGTAAACTTCTTTTACCAGGGACGAAGGACGTGACGGTACCTGGAGAAAAAGCCACGGCTAACTACGTGCCAGC
AGCCGCGGTAATACGTAGGTGGCAAGCGTTGTCCGGAATTACTGGGTGTAAAGGGCGTGTAGGCGGAGCGGCAAGTCAGA
AGTGAAATCTCCGGGCTTAACCCGGAAACTGCTTTTGAAACTGTCGCCCTTGAGTATCGGAGAGGCAGGCGGAATTCCTA
GTGTAGCGGTGAAATGCGTAGATATTAGGAGGAACACCAGTGGCGAAGGCGGCCTGCTGGACGACAACTGACGCTGAGGC
GCGAAAGCGTGGGGAGCAAACAGGATTAGATACCCGAGTAGTCC
>t0010962_g-Y-3;size=8;
CCTACGGGGGGCAGCAGTGGGGAATATTGGGCAATGGGCGCAAGCCTGACCCAGCAACGCCGCGTGAAGGAAGAAGGCTT
TCGGGTTGTAAACTTCTTTTGTCGGGGACGAGCAGAAGACGGTACCTGACGAATAAGCCACGGCTAACTACGTGCCAGCA
GCCGCGGTAATACGTAGGTGGCAAGCGTTGTCCGGATTTACTGGGTGTAAAGGGCGTGTAGCCGGGTTGGTAAGTCAGAT
GTGAAATCTATGGGCTTAACTCATAAACTGCATTTGAAACTGCTGATCTTGAGTATCGGAGAGGCAATCGGAATTCCTAG
TGTAGCGGTGAAATGCGTAGATATTAGGAGGAACACCAGTGGCGAAGGCGGATTGCTGGACGACAACTGACGGTGAGGCG
CGAAAGCGTGGGGAGCAAACAGGATTAGATACCCCAGTAGTCC
>t0000227_g-Y-3;size=8;
CCTACGGGGGGCAGCAGTGGGGGATATTGCACAATGGGCGAAAGCCTGATGCAGCGACGCCGCGTGAGTGAAGAAGTATT
TCGGTATGTAAAGCTCTATCAGCAGGGAAGAAAGACCTCGAAAGAGGGGATGACGGTACCTGAGTAAGAAGCCCCGGCTA
ACTACGTGCCAGCAGCCGCGGTAATACGTAGGGGGCAAGCGTTATCCGGATTTACTGGGTGTAAAGGGAGCGTAGACGGT
GTATCAAGTCTGAAGTGAAACCCCACGGCTCAACCGTGGGCTTGCTTTGGAAACTGGTAGACTAGAGTACTGGAGAGGTA
AGCGGAATTCCTGGTGTAGTAGTGAAATGCGTAGATATCAGGAAGAACATCAGTGGCGAAGGCGGCTTACTGGACAGCAA
CTGACGTTGAGGCTCGAAGGCGTGGGGAGCAAACAGGATTAGATACCCTTGTAGTCC
>t0022627_g-Y-3;size=8;
CCTACGGGTGGCTGCAGTGAGGAATATTGGTCAATGGACGGTAGTCTGAACCAGCCAAGTCGCGTGCGGGATGAAGGCCC
TCCGGGTCGTAAACCGCTTTAGCCGGGGAGTAACGTGTGGGTCGTGACCCACAGTGAGAGTACCCGGAGAATAAGCATCG
GCTAACTCCGTGCCAGCAGCCGCGGTAATACGGAGGATGCGAGCGTTATCCGGATTTATTGGGTTTAAAGGGTGCGCAGG
CGGCGAGTCAAGTCAGCGGTCAAACTGCGGCGCTCAACGCCGTACCGCCGTTGAAACTGGCGCGCTCGAGTTTGTGCGAG
GATGGCGGAATGCGCAGTGTAGCGGTGAAATGCATAGATATTGCGCAGAACTCCGATTGCGAAGGCAGCTGTCCAGCACA
CTACTGACGCTCATGCACGAAAGCGTGGGTATCGAACAGGATTAGATACCCTTGTAGTCC
>t0022035_g-Y-3;size=8;
CCTACGGGGGGCAGCAGTGAGGAATATTGGTCAATGGGCGCGAGCCTGAACCAGCCAAGTAGCGTGCAGGATGACGGCCC
TACGGGTTGTAAACTGCTTTTATGCGGGGATAAAGTGTGGGACGCGTCCCACATTGCAGGTACCGCATGAATAAGGACCG
GCTAATTCCGTGCCAGCAGCCGCGGTAATACGGAAGGTCCGGGCGTTATCCGGATTTATTGGGTTTAAAGGGAGCGCAGG
CTGGCTTTTAAGCGTGACGTGAAATGCGGCGGCTCAACCGTCCGAAGTGCGTCGCGAACTGGGAGCCTTGAGTGAGTTCG
ACGTCAGCGGAATTCGTGGTGTAGCGGTGAAATGCTTAGATATCACGAGGAACCCCGATTGCGAAGGCAGCTGACGAGGC
CTTTACTGACGCTAAAGCTCGAAGGTGCGGGTATCGAACAGGATTAGATACCCTTGTAGTCC
>t0012965_g-Y-3;size=8;
CCTACGGGAGGCAGCAGTGAGGAATATTGGTCAATGGGCGCGAGCCTGAACCAGCCAAGTAGCGTGCAGGATGACGGCCC
TACGGGTTGTAAACTGCTTTTATGCGGGGATAAAGTGTGGGACGCGTCCCTCATTGCAGGTACCGCATGAATAAGGACCG
GCTAATTCCGTGCCAGCAGCCGCGGTAATACGGAAGGTCCGGGCGTTATCCGGATTTATTGGGTTTAAAGGGAGCGCAGG
CTGGCTTTTAAGCGTGACGTGAAATGCGGCGGCTCAACCGTCCGAAGTGCGTCGCGAACTGGGAGCCTTGAGTGAGTTCG
ACGTCAGCGGAATTCGTGGTGTAGCGGTGAAATGCTTAGATATCACGAGGAACCCCGATTGCGAAGGCAGCTGACGAGGC
CTTTACTGACGCTAAAGCTCGAAGGTGCGGGTATCGAACAGGATTAGATACCCTAGTAGTCC
>t0005510_g-Y-3;size=8;
CCTACGGGGGGCTGCAGTGGGGGATATTGCACAATGGGCGAAAGCCTGATGCAGCGACGCCGCGTGAGTGAAGAAGTATT
TCGGTATGTAAAGCTCTATCAGCAGGGAAGAAAGACCTCGAAAGAGGGGATGACGGTACCTGAGTAAGAAGCCCCGGCTA
ACTACGTGCCAGCAGCCGCGGTAATACGTAGGGGGCAAGCGTTATCCGGATTTACTGGGTGTAAAGGGAGCGTAGACGGT
GTATCAAGTCTGAAGTGAAACCCCACGGCTCAACCGTGGGCTTGCTTTGGAAACTGGTAGACTAGAGTACTGGAGAGGTA
AGCGGAATTCCTGGTGTAGTAGTGAAATGCGTAGATATCAGGAAGAACATCAGTGGCGAAGGCGGCTTACTGGACAGCAA
CTGACGTTGAGGCTCGAAGGCGTGGGGAGCAAACAGGATTAGATACCCCGGTAGTCC
>t0029432_g-Y-3;size=8;
CCTACGGGGGGCTGCAGTGAGGAATATTGGTCAATGGGCGCGAGCCTGAACCAGCCAAGTAGCGTGCAGGATGACGGCCC
TACGGGTTGTAAACTGCTTTTATGCGGGGATAAAGTGTGGGACGCGTCCCACATTGCAGGTACCGCATGAATAAGGACCG
GCTAATTCCGTGCCAGCAGCCGCGGTAATACGGAAGGTCCGGGCGTTATCCGGATTTATTGGGTTTAAAGGGAGCGCAGG
CTGGCTTTTAAGCGTGACGTGAAATGCGGCGGCTCAACCGTCCGAAGTGCGTCGCGAACTGGGAGCCTTGAGTGAGTTCG
ACGTCAGCGGAATTCGTGGTGTAGCGGTGAAATGCTTAGATATCACGAGGAACCCCGATTGCGAAGGCAGCTGACGAGGC
CTTTACTGACGCTAAAGCTCGAAGGTGCGGGTATCGAACAGGATTAGATACCCCAGTAGTCC
>t0003019_g-Y-3;size=8;
CCTACGGGGGGCAGCAGTGAGGAATATTGGTCAATGGGAGGAATCCTGAACCAGCCATGCCGCGTGCGGGAAGAAGGCCC
TACGGGTTGTAAACCGCTTTTGCCCGGGAGTAATAAGGGGGATGCGTCCCCCGATGAGAGTACCGGGCGAATAAGCATCG
GCTAACTCCGTGCCAGCAGCCGCGGTAATACGGAGGATGCGAGCGTTATCCGGATTTATTGGGTTTAAAGGGTGCGCAGG
CGGCGCGGTAAGTCAGCGGTGAAATGTCCCGGCTCAACCGGGGAGCTGCCGTTGATACTGTCGTGCTTGAGTGCGAACGG
CGCCGGCGGAATGTGTGGTGTAGCGGTGAAATGCATAGATATCACACAGAACACCGATCGCGAAGGCAGCTGGCGAGGAC
GCAACTGACGCTGAGGCACGAAGGCGTGGGGATCGAACAGGATTAGATACCCCAGTAGTCC
>t0000406_g-Y-3;size=8;
CCTACGGGGGGCAGCAGTGAGGAATATTGGTCAATGGGAGGAATCCTGAACCAGCCATGCCGCGTGCGGGAAGAAGGCCC
TACGGGTTGTAAACCGCTTTTGTTCCGGAGTAATAAGTGGGGTGCGCCCCGCGATGAGAGTACGGGACGAATAAGCATCG
GCTAACTCCGTGCCAGCAGCCGCGGTAATACGGAGGATGCGAGCGTTATCCGGATTTATTGGGTTTAAAGGGTGCGCAGG
CGGCGCGGTAAGTCAGCGGTGAAATGTCCCGGCTCAACCGGGGAGCTGCCGTTGATACTGTCGTGCTTGAGTGCGAACGG
CGCCGGCGGAATGTGTGGTGTAGCGGTGAAATGCATAGATATCACACAGAACACCGATCGCGAAGGCAGCTGGCGAGGAC
GCAACTGACGCTGAGGCACGAAGGCGTGGGGATCGAACAGGATTAGATACCCCGGTAGTCC
>t0004801_g-Y-3;size=8;
CCTACGGGTGGCTGCAGTGGGGGATATTGCACAATGGAGGAAACTCTGATGCAGCGACGCCGCGTGAGTGAAGAAGTATT
TCGGTATGTAAAGCTCTATCAGCAGGGAAGAAAGGCTCGTAAGAGAGATGACGGTACCTGACTAAGAAGCCCCGGCTAAC
TACGTGCCAGCAGCCGCGGTAATACGTAGGGGGCAAGCGTTATCCGGATTTACTGGGTGTAAAGGGAGCGCAGACGGTCA
AGCAAGTCTGAAGTGAAACCCCACGGCTCAACCGTGGGCTTGCTTTGGAAACTGTTTGACTAGAGTACTGGAGAGGTAAG
CGGAATTCCTAGTGTAGCGGTGAAATGCGTAGATATTAGGAGGAACATCGGTGGCGAAGGCGGCTTACTGGACAGCAACT
GACGTTGAGGCTCGAAGGCGTGGGGAGCAAACAGGATTAGATACCCTAGTAGTCC
>t0003731_g-Y-3;size=8;
CCTACGGGGGGCTGCAGTGAGGAATATTGGTCAATGGGCGCGAGCCTGAACCAGCCAAGTAGCGTGCAGGATGACGGCCC
TACGGGTTGTAAACTGCTTTTATGCGGGGATAAAGTGTGGGACGCGTCCCTCATTGCAGGTACCGCATGAATAAGGACCG
GCTAATTCCGTGCCAGCAGCCGCGGTAATACGGAAGGTCCGGGCGTTATCCGGATTTATTGGGTTTAAAGGGAGCGCAGG
CTGGCTTTTAAGCGTGACGTGAAATGCGGCGGCTCAACCGTCCGAAGTGCGTCGCGAACTGGGAGCCTTGAGTGAGTTCG
ACGTCAGCGGAATTCGTGGTGTAGCGGTGAAATGCTTAGATATCACGAGGAACCCCGATTGCGAAGGCAGCTGACGAGGC
CTTTACTGACGCTAAAGCTCGAAGGTGCGGGTATCGAACAGGATTAGATACCCTGGTAGTCC
>t0002879_g-Y-3;size=8;
CCTACGGGGGGCTGCAGTGAGGAATATTGGTCAATGGACGGTAGTCTGAACCAGCCAAGTCGCGTGCGGGAAGAAGGCCC
TCCGGGTCGTAAACCGCTTTAGCCGGGGAGTAACGTGGGGGACGCGTCCTCCAGTGAGAGTACCCGGAGAATAAGCATCG
GCTAACTCCGTGCCAGCAGCCGCGGTAATACGGAGGATGCGAGCGTTATCCGGATTTATTGGGTTTAAAGGGTGCGCAGG
CGGCGCCTCAAGTCAGCGGTCAAACTGCGGGGCTCAACCCCGTACCGCCGTTGAAACTGTGGCGCTCGAGTGCGTGGGAG
GATTGCGGAATGCGCGGTGTAGCGGTGAAATGCATAGATATCGCGCAGAACCCCGATTGCGAAGGCAGCAGTCCATCACG
CCACTGACGCTCATGCACGAAAGCGTGGGTATCGAACAGGATTAGATACCCCAGTAGTCC
>t0000673_g-Y-3;size=8;
CCTACGGGGGGCAGCAGTGGGGAATATTGGGCAATGGGGGAAACCCTGACCCAGCAACGCCGCGTGAAGGAAGAAGGCTT
TCGGGTTGTAAACTTCTTTTACCAGGGACGAAGGACGTGACGGTACCTGGAGAAAAAGCCACGGCTAACTACGTGCCAGC
AGCCGCGGTAATACGTAGGTGGCAAGCGTTGTCCGGATTTACTGGGTGTAAAGGGCGTGTAGGCGGAGCAGCAAGTCAGA
AGTGAAATCTCCGGGCTTAACCCGGAAACTGCTTTTGAAACTGTTGCCCTTGAGTATCGGAGAGGCAGGCGGAATTCCTA
GTGTAGCGGTGAAATGCGTAGATATTAGGAGGAACACCAGTGGCGAAGGCGGCCTGCTGGACGACAACTGACGCTGAGGC
GCGAAAGCGTGGGGAGCAAACAGGATTAGATACCCGTGTAGTCC
>t0024744_g-Y-3;size=8;
CCTACGGGTGGCTGCAGTGGGGAATATTGGGCAATGGGGGAAACCCTGACCCAGCAACGCCGCGTGAAGGAAGAAGGCTT
TCGGGTTGTAAACTTCTTTTACCAGGGACGAAGGACGTGACGGTACCTGGAGAAAAAGCCACGGCTAACTACGTGCCAGC
AGCCGCGGTAATACGTAGGTGGCAAGCGTTGTCCGGATTTACTGGGTGTAAAGGGCGTGTAGGCGGAGCAGCAAGTCAGA
AGTGAAATCTCCGGGCTTAACCCGGAAACTGCTTTTGAAACTGTTGCCCTTGAGTATCGGAGAGGCAGGCGGAATTCCTA
GTGTAGCGGTGAAATGCGTAGATATTAGGAGGAACACCAGTGGCGAAGGCGGCCTGCTGGACGACAACTGACGCTGAGGC
GCGAAAGCGTGGGGAGCAAACAGGATTAGATACCCTAGTAGTCC
>t0021853_g-Y-3;size=8;
CCTACGGGGGGCAGCAGTGAGGAATATTGGTCAATGGACGGAAGTCTGAACCAGCCATGCCGCGTGAAGGAAGAAGGCCC
TATGGGTTGTAAACTTCTTTTGTGCGAGAGTAATAAGGGCTTTGCGAAGTCCGATGAGAGTATCGTACGAATAAGCATCG
GCTAACTCCGTGCCAGCAGCCGCGGTAATACGGAGGATGCAAGCGTTATCCGGATTTATTGGGTTTAAAGGGTGCGTAGG
CGGACCTTTAAGTCAGCGGTGAAATATCCCGGCTCAACCGGGAGGCTGCCGTTGATACTGGGGGTCTTGAGGGCGAACGG
CGCCGGCGGAATGTGTCATGTAGCGGTGAAATGCATAGATATGACACAGAACACCGATCGCGAAGGCAGCTGGCGAGGAC
GCGACTGACGCTGAGGCACGAAGGTGCGGGGATCAAACAGGATTAGATACCCGTGTAGTCC
>t0017899_g-Y-3;size=8;
CCTACGGGAGGCTGCAGTGGGGGATATTGCACAATGGAGGAAACTCTGATGCAGCGACGCCGCGTGAGTGAAGAAGTATT
TCGGTATGTAAAGCTCTATCAGCAGGGAAGAAAGGCTCGAAAGAGAGATGACGGTACCTGACTAAGAAGCCCCGGCTAAC
TACGTGCCAGCAGCCGCGGTAATACGTAGGGGGCAAGCGTTATCCGGATTTACTGGGTGTAAAGGGAGCGCAGACGGTCA
AGCAAGTCTGAAGTGAAACCCCACGGCTCAACCGTGGGCTTGCTTTGGAAACTGTTTGACTAGAGTACTGGAGAGGTAAG
CGGAATTCCTAGTGTAGCGGTGAAATGCGTAGATATTAGGAGGAACATCGGTGGCGAAGGCGGCTTACTGGACAGCAACT
GACGTTGAGGCTCGAAGGCGTGGGGAGCAAACAGGATTAGATACCCTTGTAGTCC
>t0022449_g-Y-3;size=8;
CCTACGGGTGGCAGCAGTGGGGGATATTGCACAATGGGCGAAAGCCTGATGCAGCGACGCCGCGTGAGTGAAGAAGTATT
TCGGTATGTAAAGCTCTATCAGCAGGGAAGAAAGACCTCGAAAGAGGGGATGACGGTACCTGAGTAAGAAGCCCCGGCTA
ACTACGTGCCAGCAGCCGCGGTAATACGTAGGGGGCAAGCGTTATCCGGATTTACTGGGTGTAAAGGGAGCGTAGACGGT
GTATCAAGTCTGAAGTGAAACCCCACGGCTCAACCGTGGGCTTGCTTTGGAAACTGGTAGACTAGAGTACTGGAGAGGTA
AGCGGAATTCCTGGTGTAGTAGTGAAATGCGTAGATATCAGGAAGAACATCAGTGGCGAAGGCGGCTTACTGGACAGCAA
CTGACGTTGAGGCTCGAAGGCGTGGGGAGCAAACAGGATTAGATACCCGAGTAGTCC
>t0006836_g-Y-3;size=8;
CCTACGGGAGGCTGCAGTGAGGAATATTGGTCAATGGGAGGAATCCTGAACCAGCCATGCCGCGTGCGGGAAGAAGGCCC
TACGGGTTGTAAACCGCTTTTGTTCCGGAGTAATAAGTGGGGTGCGCCCCGCGATGAGAGTACGGGACGAATAAGCATCG
GCTAACTCCGTGCCAGCAGCCGCGGTAATACGGAGGATGCGAGCGTTATCCGGATTTATTGGGTTTAAAGGGTGCGCAGG
CGGCGCGGTAAGTCAGCGGTGAAATGTCCCGGCTCAACCGGGGAGCTGCCGTTGATACTGTCGTGCTTGAGTGCGAACGG
CGCCGGCGGAATGTGTGGTGTAGCGGTGAAATGCATAGATATCACACAGAACACCGATCGCGAAGGCAGCTGGCGAGGAC
GCAACTGACGCTGAGGCACGAAGGCGTGGGGATCGAACAGGATTAGATACCCGAGTAGTCC
>t0000455_g-Y-3;size=8;
CCTACGGGAGGCAGCAGTGGGGAATATTGCACAATGGGCGAAAGCCTGATGCAGCGACGCCGCGTGAGCGAAGAAGTATT
TCGGTATGTAAAGCTCTATCAGCAGGGAAGATAATGACGGTACCTGACTAAGAAGCACCGGCTAAATACGTGCCAGCAGC
CGCGGTAATACGTATGGTGCAAGCGTTATCCGGATTTACTGGGTGTAAAGGGAGCGTAGGCGGTTTTACAAGTCTGATGT
GAAAGCCCGGGGCTCAACTCCGGTATTGCATTGGAAACTGTAGAACTAGAGTGTCGGAGGGGTAAGTGGAATTCCTAGTG
TAGCGGTGAAATGCGTAGATATTAGGAGGAACACCAGTGGCGAAGGCGGCTTACTGGACGATTACTGACGCTGAGGCTCG
AAAGCGTGGGGAGCAAACAGGATTAGATACCCTGGTAGTCC
>t0011441_g-Y-3;size=8;
CCTACGGGAGGCTGCAGTGAGGAATATTGGTCAATGGACGGTAGTCTGAACCAGCCAAGTCGCGTGCGGGATGAAGGCCC
TCCGGGTCGTAAACCGCTTTAGCCGGGGAGTAACGTGTGGGTCGTGACCCACAGTGAGAGTACCCGGAGAATAAGCATCG
GCTAACTCCGTGCCAGCAGCCGCGGTAATACGGAGGATGCGAGCGTTATCCGGATTTATTGGGTTTAAAGGGTGCGCAGG
CGGCGAGTCAAGTCAGCGGTCAAACTGCGGCGCTCAACGCCGTACCGCCGTTGAAACTGGCGCGCTCGAGTTTGTGCGAG
GATGGCGGAATGCGCAGTGTAGCGGTGAAATGCATAGATATTGCGCAGAACTCCGATTGCGAAGGCAGCTGTCCAGCACA
CTACTGACGCTCATGCACGAAAGCGTGGGTATCGAACAGGATTAGATACCCTGGTAGTCC
>t0002024_g-Y-3;size=8;
CCTACGGGAGGCTGCAGTGAGGAATATTGGTCAATGGGCGGGAGCCTGAACCAGCCAAGTCGCGTGAGGGAAGACGGCCC
TACGGGTTGTAAACCTCTTTAGCCGGGGAGTAACGTGCGCCACGCGTGGTGCAGTGAGAGTACCCGGAGAATAAGCATCG
GCTAACTCCGTGCCAGCAGCCGCGGTAATACGGAGGATGCGAGCGTTATCCGGATTCATTGGGTTTAAAGGGTGCGCAGG
CGGCGTTCCAAGTCAGCGGTCAAATCCACGGGCTCAACCCGTGGCCGCCGTTGATACTGGGGTGCTTGAGTAGGTGCGAC
GGATGCGGAATGCGTGGTGTAGCGGTGAAATGCATAGATATCACGCAGAACCCCGATTGCGAAGGCAGCGTCCGAGCACC
CGACTGACGCTGAGGCACGAAAGCGTGGGTATCGAACAGGATTAGATACCCTTGTAGTCC
>t0015118_g-Y-3;size=8;
CCTACGGGGGGCTGCAGTGAGGAATATTGGTCAATGGGCGCGAGCCTGAACCAGCCAAGTAGCGTGCAGGACGACTGCCC
TATGGGTTGTAAACTGCTTTTATCAGGGAATAAAGTGAGGCACGCGTGCCTTTTTGTATGTACCTGGTGAATAAGGACCG
GCTAATTCCGTGCCAGCAGCCGCGGTAATACGGAAGGTCCGGGCGTTATCCGGATTTATTGGGTTTAAAGGGAGCGCAGG
CGGGCTTTTAAGCGTGACGTGAAATGTGGCGGCTCAACCGCCGAACTGCGTCGCGAACTGGGGGCCTTGAGTGAGTACGA
CGTTGGCGGAATTCGTGGTGTAGCGGTGAAATGCTTAGATATCACGAAGAACCCCGATTGCGAAGGCAGCCGACGAGTCC
TTAACTGACGCTAAAGCTCGAAAGTGCGGGTATCGAACAGGATTAGATACCCGAGTAGTCC
>t0027266_g-Y-3;size=8;
CCTACGGGAGGCAGCAGTGGGGAATATTGGGCAATGGGCGAAAGCCTGACCCAGCAACGCCGCGTGAGGGAAGAAGGTCT
TCGGATTGTAAACCTCTGTCCTTGGTGACGAAGGAAGTGACGGTAGCCAAGGAGGAAGCCCCGGCTAACTACGTGCCAGC
AGCCGCGGTAATACGTAGGGGGCGAGCGTTGTCCGGAATTACTGGGCGTAAAGGGTGCGTAGGCGGTACTTTAAGTTGGA
TGTGAAATACCCGGGCTTAACTTGGGGGGTGCATCCAATACTGGAGAACTAGAGTGCAGGAGAGGGAAGCGGAATTCCTA
GTGTAGCGGTGAAATGCGTAGATATTAGGAGGAACACCAGTGGCGAAGGCGGCTTTCTGGACTGTAACTGACGCTGAGGC
ACGAAAGCGTGGGGAGCAAACAGGATTAGATACCCCTGTAGTCC
>t0007142_g-Y-3;size=8;
CCTACGGGAGGCTGCAGTGAGGAATATTGGTCAATGGACGGAAGTCTGAACCAGCCATGCCGCGTGGAGGAAGAAGGTCC
TATGGGTTGTAAACTCCTTTTGTTCGAGAGTAATAAGTGGGATGCGTCCCACGATGAGAGTATCGGACGAATAAGCATCG
GCTAACTCCGTGCCAGCAGCCGCGGTAATACGGAGGATGCAAGCGTTATCCGGATTTATTGGGTTTAAAGGGTGCGCAGG
CGGCGCGTTAAGTCAGCGGTGAAATCTCCCGGCTCAACCGGGGAACTGCCATTGATACTGGCGTGCTAGAGTACGGACGG
CGCCGGCGGAATGTGTCATGTAGCGGTGAAATGCTTAGATATGCCACAGAACACCGATCGCGAAGGCAGCTGGCGAGGCC
GGTACTGACGCTCAGGCACGAAAGCGTGGGGATCAAACAGGATTAGATACCCGGGTAGTCC
>t0011442_g-Y-3;size=8;
CCTACGGGAGGCTGCAGTGAGGAATATTGGTCAATGGACGGAAGTCTGAACCAGCCATGCCGCGTGAAGGAAGAAGGCCC
TATGGGTTGTAAACTTCTTTTGTGCGAGAGTAATAAGGGCTTTGCGAAGTCCGATGAGAGTATCGTACGAATAAGCATCG
GCTAACTCCGTGCCAGCAGCCGCGGTAATACGGAGGATGCAAGCGTTATCCGGATTTATTGGGTTTAAAGGGTGCGTAGG
CGGACCTTTAAGTCAGCGGTGAAATATCCCGGCTCAACCGGGAGGCTGCCGTTGATACTGGGGGTCTTGAGGGCGAACGG
CGCCGGCGGAATGTGTCATGTAGCGGTGAAATGCATAGATATGACACAGAACACCGATCGCGAAGGCAGCTGGCGAGGAC
GCGACTGACGCTGAGGCACGAAGGTGCGGGGATCAAACAGGATTAGATACCCCGGTAGTCC
>t0006925_g-Y-3;size=8;
CCTACGGGGGGCAGCAGTGGGGAATATTGGGCAATGGGCGAAAGCCTGACCCAGCAACGCCGCGTGAAGGAAGAAGGTCT
TCGGATTGTAAACTTCTTTTATGAGGGACGAAGGACGTGACGGTACCTCATGAATAAGCCACGGCTAACTACGTGCCAGC
AGCCGCGGTAATACGTAGGTGGCAAGCGTTATCCGGATTTACTGGGTGTAAAGGGCGCGTAGGCGGGGATGCAAGTCAGA
TGTGAAATCTATGGGCTTAACTCATAAACTGCATTTGAAACTGTATCTCTTGAGTGCTGGAGAGGTAGACGGAATTCCTT
GTGTAGCGGTGAAATGCGTAGATATAAGGAAGAACACCAGTGGCGAAGGCGGTCTACTGGACAGTAACTGACGCTGAGGC
GCGAAAGCGTGGGGAGCAAACAGGATTAGATACCCTAGTAGTCC
>t0029898_g-Y-3;size=8;
CCTACGGGTGGCAGCAGTGGGGAATATTGGGCAATGGGGGAAACCCTGACCCAGCAACGCCGCGTGAAGGAAGAAGGCTT
TCGGGTTGTAAACTTCTTTTACCAGGGACGAAGGACGTGACGGTACCTGGAGAAAAAGCCACGGCTAACTACGTGCCAGC
AGCCGCGGTAATACGTAGGTGGCAAGCGTTGTCCGGATTTACTGGGTGTAAAGGGCGTGTAGGCGGAGCAGCAAGTCAGA
AGTGAAATCTCCGGGCTTAACCCGGAAACTGCTTTTGAAACTGTTGCCCTTGAGTATCGGAGAGGCAGGCGGAATTCCTA
GTGTAGCGGTGAAATGCGTAGATATTAGGAGGAACACCAGTGGCGAAGGCGGCCTGCTGGACGACAACTGACGCTGAGGC
GCGAAAGCGTGGGGAGCAAACAGGATTAGATACCCCTGTAGTCC
>t0024298_g-Y-3;size=8;
CCTACGGGTGGCTGCAGTGAGGAATATTGGTCAATGGGCGCGAGCCTGAACCAGCCAAGTAGCGTGCAGGATGACGGCCC
TACGGGTTGTAAACTGCTTTTATGCGGGGATAAAGTGTGGGACGCGTCCCACATTGCAGGTACCGCATGAATAAGGACCG
GCTAATTCCGTGCCAGCAGCCGCGGTAATACGGAAGGTCCGGGCGTTATCCGGATTTATTGGGTTTAAAGGGAGCGCAGG
CTGGCTTTTAAGCGTGACGTGAAATGCGGCGGCTCAACCGTCCGAAGTGCGTCGCGAACTGGGAGCCTTGAGTGAGTTCG
ACGTCAGCGGAATTCGTGGTGTAGCGGTGAAATGCTTAGATATCACGAGGAACCCCGATTGCGAAGGCAGCTGACGAGGC
CTTTACTGACGCTAAAGCTCGAAGGTGCGGGTATCGAACAGGATTAGATACCCTGGTAGTCC
>t0018980_g-Y-3;size=8;
CCTACGGGTGGCAGCAGTGAGGAATATTGGTCAATGGACGGAAGTCTGAACCAGCCATGCCGCGTGAAGGAAGAAGGCCC
TATGGGTTGTAAACTTCTTTTGTGCGAGAGTAATAAGGGCTTTGCGAAGTCCGATGAGAGTATCGTACGAATAAGCATCG
GCTAACTCCGTGCCAGCAGCCGCGGTAATACGGAGGATGCAAGCGTTATCCGGATTTATTGGGTTTAAAGGGTGCGTAGG
CGGACCTTTAAGTCAGCGGTGAAATATCCCGGCTCAACCGGGAGGCTGCCGTTGATACTGGGGGTCTTGAGGGCGAACGG
CGCCGGCGGAATGTGTCATGTAGCGGTGAAATGCATAGATATGACACAGAACACCGATCGCGAAGGCAGCTGGCGAGGAC
GCGACTGACGCTGAGGCACGAAGGTGCGGGGATCAAACAGGATTAGATACCCTAGTAGTCC
>t0000153_g-Y-3;size=8;
CCTACGGGGGGCTGCAGTGAGGAATATTGGTCAATGGGCGCGAGCCTGAACCAGCCAAGTAGCGTGCAGGACGACTGCCC
TATGGGTTGTAAACTGCTTTTATCAGGGAATAAAGTGAGGCACGCGTGCCTTTTTGTATGTACCTGGTGAATAAGGACCG
GCTAATTCCGTGCCAGCAGCCGCGGTAATACGGAAGGTCCGGGCGTTATCCGGATTTATTGGGTTTAAAGGGAGCGCAGG
CGGGCTTTTAAGCGTGACGTGAAATGTGGCGGCTCAACCGCCGAACTGCGTCGCGAACTGGGGGCCTTGAGTGAGTACGA
CGTTGGCGGAATTCGTGGTGTAGCGGTGAAATGCTTAGATATCACGAAGAACCCCGATTGCGAAGGCAGCCGACGAGTCC
TTAACTGACGCTAAAGCTCGAAAGTGCGGGTATCGAACAGGATTAGATACCCGTGTAGTCC
>t0025560_g-Y-3;size=8;
CCTACGGGGGGCAGCAGTGGGGAATATTGGGCAATGGGCGAAAGCCTGACCCAGCAACGCCGCGTGAGGGAAGAAGGTCT
TCGGATTGTAAACCTCTGTCCTTGGTGACGAAGGAAGTGACGGTAGCCAAGGAGGAAGCCCCGGCTAACTACGTGCCAGC
AGCCGCGGTAATACGTAGGGGGCGAGCGTTGTCCGGAATTACTGGGCGTAAAGGGTGCGTAGGCGGTACTTTAAGTTGGA
TGTGAAATACCCGGGCTTAACTTGGGGGGTGCATCCAATACTGGAGAACTAGAGTGCAGGAGAGGGAAGCGGAATTCCTA
GTGTAGCGGTGAAATGCGTAGATATTAGGAGGAACACCAGTGGCGAAGGCGGCTTTCTGGACTGTAACTGACGCTGAGGC
ACGAAAGCGTGGGGAGCAAACAGGATTAGATACCCGTGTAGTCC
>t0030298_g-Y-3;size=8;
CCTACGGGGGGCAGCAGTAGGGAATATTGGGCAATGGGCGCAAGCCTGACCCAGCAACGCCGCGTGAGGGAAGAAGGTTT
TCGGATTGTAAACCTCTGTCCTATGTGACGAAGGAAGTGACGGTAGCATAGGAGGAAGCCCCGGCTAACTACGTGCCAGC
AGCCGCGGTAATACGTAGGGGGCGAGCGTTGTCCGGAATTACTGGGCGTAAAGGGTGCGTAGGCGGTCTGGTAAGTTGGA
TGTGAAATACCCGGGCTTAACTTGGGTGCTGCATCCAATACTGTCGGACTTGAGTGCAGGAGAGGAAAGCGGAATTCCTA
GTGTAGCGGTGAAATGCGTAGATATTAGGAGGAACACCAGTGGCGAAGGCGGCTTTCTGGACTGTAACTGACGCTGAGGC
ACGAAAGCGTGGGGAGCAAACAGGATTAGATACCCGAGTAGTCC
>t0006336_g-Y-3;size=8;
CCTACGGGGGGCAGCAGTGAGGAATATTGGTCAATGGGCGAGAGCCTGAACCAGCCAAGTCGCGTGAAGGATGAAGGTTC
TATGGATTGTAAACTTCTTTTGTCCGAGGGTAAAAAAGGCCACGTGTGGCTTCTTGCAAGTATCGGACGAATAAGCATCG
GCTAACTCCGTGCCAGCAGCCGCGGTAATACGGAGGATGCGAGCGTTATCCGGATTTATTGGGTTTAAAGGGTGCGTAGG
TGGTTTGTTAAGTTTGTGGTGAAAGCGTGCGGCTCAACCGTACCAAGCCATGAAAACTGGCGAACTTGAGTGCAAACGAG
GTAGGCGGAATGTGATGTGTAGCGGTGAAATGCTTAGATATGTCACAGAACCCCGATTGCGAAGGCAGCTTACCAGCATG
CAACTGACACTGAGGCACGAAAGCGTGGGTATCAAACAGGATTAGATACCCGAGTAGTCC
>t0031781_g-Y-3;size=8;
CCTACGGGAGGCTGCAGTGAGGAATATTGGTCAATGGGCGCGAGCCTGAACCAGCCAAGTAGCGTGCAGGACGACTGCCC
TATGGGTTGTAAACTGCTTTTATCAGGGAATAAAGTGAGGCACGCGTGCCTTTTTGTATGTACCTGGTGAATAAGGACCG
GCTAATTCCGTGCCAGCAGCCGCGGTAATACGGAAGGTCCGGGCGTTATCCGGATTTATTGGGTTTAAAGGGAGCGCAGG
CGGGCTTTTAAGCGTGACGTGAAATGTGGCGGCTCAACCGCCGAACTGCGTCGCGAACTGGGGGCCTTGAGTGAGTACGA
CGTTGGCGGAATTCGTGGTGTAGCGGTGAAATGCTTAGATATCACGAAGAACCCCGATTGCGAAGGCAGCCGACGAGTCC
TTAACTGACGCTAAAGCTCGAAAGTGCGGGTATCGAACAGGATTAGATACCCGTGTAGTCC
>t0011370_g-Y-3;size=8;
CCTACGGGAGGCTGCAGTGAGGAATATTGGTCAATGGGCGCGAGCCTGAACCAGCCAAGTAGCGTGCAGGATGACGGCCC
TACGGGTTGTAAACTGCTTTTATGCGGGGATAAAGTGTGGGACGCGTCCCTCATTGCAGGTACCGCATGAATAAGGACCG
GCTAATTCCGTGCCAGCAGCCGCGGTAATACGGAAGGTCCGGGCGTTATCCGGATTTATTGGGTTTAAAGGGAGCGCAGG
CTGGCTTTTAAGCGTGACGTGAAATGCGGCGGCTCAACCGTCCGAAGTGCGTCGCGAACTGGGAGCCTTGAGTGAGTTCG
ACGTCAGCGGAATTCGTGGTGTAGCGGTGAAATGCTTAGATATCACGAGGAACCCCGATTGCGAAGGCAGCTGACGAGGC
CTTTACTGACGCTAAAGCTCGAAGGTGCGGGTATCGAACAGGATTAGATACCCGAGTAGTCC
>t0000985_g-Y-3;size=8;
CCTACGGGAGGCTGCAGTGGGGAATATTGGGCAATGGGGGCAACCCTGACCCAGCAACGCCGCGTGAAGGAAGAAGGCTT
TCGGGTTGTAAACTTCTTTTACCGAGGACGAAGAACGTGACGGTACTCGGAGAAAAAGCCACGGCTAACTACGTGCCAGC
AGCCGCGGTAATACGTAGGTGGCAAGCGTTGTCCGGAATTACTGGGTGTAAAGGGCGTGTAGGCGGAGCGGCAAGTCAGA
AGTGAAATCTCTGGGCTCAACCCGGAAACTGCTTTTGAAACTGTCGCCCTTGAGTATCGGAGAGGCAGGCGGAATTCCTA
GTGTAGCGGTGAAATGCGTAGATATTAGGAGGAACACCAGTGGCGAAGGCGGCCTGCTGGACGACAACTGACGCTGAGGC
GCGAAAGCGTGGGGAGCAAACAGGATTAGATACCCTAGTAGTCC
>t0005600_g-Y-3;size=8;
CCTACGGGTGGCAGCAGTGGGGAATATTGCACAATGGGCGAAAGCCTGATGCAGCGACGCCGCGTGAGCGAAGAAGTATT
TCGGTATGTAAAGCTCTATCAGCAGGGAAGATAATGACGGTACCTGACTAAGAAGCACCGGCTAAATACGTGCCAGCAGC
CGCGGTAATACGTATGGTGCAAGCGTTATCCGGATTTACTGGGTGTAAAGGGAGCGTAGGCGGTTTTACAAGTCTGATGT
GAAAGCCCGGGGCTCAACTCCGGTATTGCATTGGAAACTGTAGAACTAGAGTGTCGGAGGGGTAAGTGGAATTCCTAGTG
TAGCGGTGAAATGCGTAGATATTAGGAGGAACACCAGTGGCGAAGGCGGCTTACTGGACGATTACTGACGCTGAGGCTCG
AAAGCGTGGGGAGCAAACAGGATTAGATACCCTAGTAGTCC
>t0007695_g-Y-3;size=8;
CCTACGGGAGGCAGCAGTGGGGAATATTGGGCAATGGGGGAAACCCTGACCCAGCAACGCCGCGTGAAGGAAGAAGGCTT
TCGGGTTGTAAACTTCTTTTACCAGGGACGAAGGACGTGACGGTACCTGGAGAAAAAGCCACGGCTAACTACGTGCCAGC
AGCCGCGGTAATACGTAGGTGGCAAGCGTTGTCCGGAATTACTGGGTGTAAAGGGCGTGTAGGCGGAGCGGCAAGTCAGA
AGTGAAATCTCCGGGCTTAACCCGGAAACTGCTTTTGAAACTGTCGCCCTTGAGTATCGGAGAGGCAGGCGGAATTCCTA
GTGTAGCGGTGAAATGCGTAGATATTAGGAGGAACACCAGTGGCGAAGGCGGCCTGCTGGACGACAACTGACGCTGAGGC
GCGAAAGCGTGGGGAGCAAACAGGATTAGATACCCCAGTAGTCC
>t0008513_g-Y-3;size=8;
CCTACGGGAGGCTGCAGTCGAGGATCATTTGCAATGGGCGAAAGCCTGACAATGCGACGCTGCGTGCAGGATGAAGGCCT
TCGGGTTGTAAACTGCTGTTGGGAGGGAAAAGGACGCGGGGCCCAACAAGCCCTGCCGTTTGATTGTACTTCCAGAGAAA
GTCGCGGCTAACTCTGTGCCAGCAGCCGCGGTAATACAGAGGCGACGAGCGTTGTTCGGATTTACTGGGCGTAAAGCGTG
CGCAGGCGGTGGACCATGTCCGACGTGAAATCCCGGGGCTCAGCTCCGGAAGTGCGTCGGAAACCGGTCCGCTGGAGACC
GGGAAGGGAGTCTGGAACACACGGTGTAGCGGTGAAATGCGTTGATATCGTGTGGAACACCGGAAGCGAAGGCGAGACTC
TGGAACGGATCTGACGCTCATGCACGAAAGCGTGGGGAGCAAACAGGATTAGATACCCTAGTAGTCC
>t0012633_g-Y-3;size=8;
CCTACGGGGGGCTGCAGTCGAGGATCATTTGCAATGGGCGAAAGCCTGACAATGCGACGCTGCGTGCAGGATGAAGGCCT
TCGGGTTGTAAACTGCTGTTGGGAGGGAAAAGGACGCGGGGCCCAACAAGCCCTGCCGTTTGATTGTACTTCCAGAGAAA
GTCGCGGCTAACTCTGTGCCAGCAGCCGCGGTAATACAGAGGCGACGAGCGTTGTTCGGATTTACTGGGCGTAAAGCGTG
CGCAGGCGGTGGACCATGTCCGACGTGAAATCCCGGGGCTCAGCTCCGGAAGTGCGTCGGAAACCGGTCCGCTGGAGACC
GGGAAGGGAGTCTGGAACACACGGTGTAGCGGTGAAATGCGTTGATATCGTGTGGAACACCGGAAGCGAAGGCGAGACTC
TGGAACGGATCTGACGCTCATGCACGAAAGCGTGGGGAGCAAACAGGATTAGATACCCGAGTAGTCC
>t0005642_g-Y-3;size=8;
CCTACGGGGGGCAGCAGTGAGGAATATTGGTCAATGGGCGCGAGCCTGAACCAGCCAAGTAGCGTGCAGGACGACTGCCC
TATGGGTTGTAAACTGCTTTTATCAGGGAATAAAGTGAGGCACGCGTGCCTTTTTGTATGTACCTGGTGAATAAGGACCG
GCTAATTCCGTGCCAGCAGCCGCGGTAATACGGAAGGTCCGGGCGTTATCCGGATTTATTGGGTTTAAAGGGAGCGCAGG
CGGGCTTTTAAGCGTGACGTGAAATGTGGCGGCTCAACCGCCGAACTGCGTCGCGAACTGGGGGCCTTGAGTGAGTACGA
CGTTGGCGGAATTCGTGGTGTAGCGGTGAAATGCTTAGATATCACGAAGAACCCCGATTGCGAAGGCAGCCGACGAGTCC
TTAACTGACGCTAAAGCTCGAAAGTGCGGGTATCGAACAGGATTAGATACCCCTGTAGTCC
>t0022101_g-Y-3;size=8;
CCTACGGGGGGCTGCAGTGAGGAATATTGGTCAATGGGCGCGAGCCTGAACCAGCCAAGTAGCGTGCAGGATGACGGCCC
TACGGGTTGTAAACTGCTTTTATGCGGGGATAAAGTGTGGGACGCGTCCCACATTGCAGGTACCGCATGAATAAGGACCG
GCTAATTCCGTGCCAGCAGCCGCGGTAATACGGAAGGTCCGGGCGTTATCCGGATTTATTGGGTTTAAAGGGAGCGCAGG
CTGGCTTTTAAGCGTGACGTGAAATGCGGCGGCTCAACCGTCCGAAGTGCGTCGCGAACTGGGAGCCTTGAGTGAGTTCG
ACGTCAGCGGAATTCGTGGTGTAGCGGTGAAATGCTTAGATATCACGAGGAACCCCGATTGCGAAGGCAGCTGACGAGGC
CTTTACTGACGCTAAAGCTCGAAGGTGCGGGTATCGAACAGGATTAGATACCCCGGTAGTCC
>t0015400_g-Y-3;size=8;
CCTACGGGGGGCTGCAGTGGGGAATATTGGGCAATGGGGGAAACCCTGACCCAGCAACGCCGCGTGAAGGAAGAAGGCTT
TCGGGTTGTAAACTTCTTTTACCAGGGACGAAGGACGTGACGGTACCTGGAGAAAAAGCCACGGCTAACTACGTGCCAGC
AGCCGCGGTAATACGTAGGTGGCAAGCGTTGTCCGGAATTACTGGGTGTAAAGGGCGTGTAGGCGGAGCGGCAAGTCAGA
AGTGAAATCTCCGGGCTTAACCCGGAAACTGCTTTTGAAACTGTCGCCCTTGAGTATCGGAGAGGCAGGCGGAATTCCTA
GTGTAGCGGTGAAATGCGTAGATATTAGGAGGAACACCAGTGGCGAAGGCGGCCTGCTGGACGACAACTGACGCTGAGGC
GCGAAAGCGTGGGGAGCAAACAGGATTAGATACCCTAGTAGTCC
>t0002233_g-Y-3;size=8;
CCTACGGGAGGCTGCAGTGGGGAATATTGGGCAATGGGGGAAACCCTGACCCAGCAACGCCGCGTGAAGGAAGAAGGCTT
TCGGGTTGTAAACTTCTTTTACCAGGGACGAAGGACGTGACGGTACCTGGAGAAAAAGCCACGGCTAACTACGTGCCAGC
AGCCGCGGTAATACGTAGGTGGCAAGCGTTGTCCGGAATTACTGGGTGTAAAGGGCGTGTAGGCGGAGCGGCAAGTCAGA
AGTGAAATCTCCGGGCTTAACCCGGAAACTGCTTTTGAAACTGTCGCCCTTGAGTATCGGAGAGGCAGGCGGAATTCCTA
GTGTAGCGGTGAAATGCGTAGATATTAGGAGGAACACCAGTGGCGAAGGCGGCCTGCTGGACGACAACTGACGCTGAGGC
GCGAAAGCGTGGGGAGCAAACAGGATTAGATACCCCAGTAGTCC
>t0011816_g-Y-3;size=8;
CCTACGGGTGGCTGCAGTGGGGGATATTGCACAATGGAGGAAACTCTGATGCAGCGACGCCGCGTGAGTGAAGAAGTATT
TCGGTATGTAAAGCTCTATCAGCAGGGAAGAAAGGCTCGAAAGAGAGATGACGGTACCTGACTAAGAAGCCCCGGCTAAC
TACGTGCCAGCAGCCGCGGTAATACGTAGGGGGCAAGCGTTATCCGGATTTACTGGGTGTAAAGGGAGCGCAGACGGTCA
AGCAAGTCTGAAGTGAAACCCCACGGCTCAACCGTGGGCTTGCTTTGGAAACTGTTTGACTAGAGTACTGGAGAGGTAAG
CGGAATTCCTAGTGTAGCGGTGAAATGCGTAGATATTAGGAGGAACATCGGTGGCGAAGGCGGCTTACTGGACAGCAACT
GACGTTGAGGCTCGAAGGCGTGGGGAGCAAACAGGATTAGATACCCCAGTAGTCC
>t0046992_g-Y-3;size=8;
CCTACGGGTGGCAGCAGTGAGGAATATTGGTCAATGGGCGTGAGCCTGAACCAGCCAAGTAGCGTGCAGGATGACGGCCC
TACGGGTTGTAAACTGCTTTTATGCGGGGATAAAGTGTGGGACGCGTCCCTCATTGCAGGTACCGCATGAATAAGGACCG
GCTAATTCCGTGCCAGCAGCCGCGGTAATACGGAAGGTCCGGGCGTTATCCGGATTTATTGGGTTTAAAGGGAGCGCAGG
CTGGCTTTTAAGCGTGACGTGAAATGCGGCGGCTCAACCGTCCGAAGTGCGTCGCGAACTGGGAGCCTTGAGTGAGTTCG
ACGTCAGCGGAATTCGTGGTGTAGCGGTGAAATGCTTAGATATCACGAGGAACCCCGATTGCGAAGGCAGCTGACGAGGC
CTTTACTGACGCTAAAGCTCGAAGGTGCGGGTATCGAACAGGATTAGATACCCTTGTAGTCC
>t0005373_g-Y-3;size=8;
CCTACGGGTGGCAGCAGTGGGGGATATTGCACAATGGAGGAAACTCTGATGCAGCGACGCCGCGTGAGTGAAGAAGTATT
TCGGTATGTAAAGCTCTATCAGCAGGGAAGAAAGGCTCGAAAGAGAGATGACGGTACCTGACTAAGAAGCCCCGGCTAAC
TACGTGCCAGCAGCCGCGGTAATACGTAGGGGGCAAGCGTTATCCGGATTTACTGGGTGTAAAGGGAGCGCAGACGGTCA
AGCAAGTCTGAAGTGAAACCCCACGGCTCAACCGTGGGCTTGCTTTGGAAACTGTTTGACTAGAGTACTGGAGAGGTAAG
CGGAATTCCTAGTGTAGCGGTGAAATGCGTAGATATTAGGAGGAACATCGGTGGCGAAGGCGGCTTACTGGACAGCAACT
GACGTTGAGGCTCGAAGGCGTGGGGAGCAAACAGGATTAGATACCCTGGTAGTCC
>t0008571_g-Y-3;size=8;
CCTACGGGAGGCAGCAGTGGGGAATATTGGGCAATGGGGGCAACCCTGACCCAGCAACGCCGCGTGAAGGAAGAAGGCTT
TCGGGTTGTAAACTTCTTTTACCGAGGACGAAGAACGTGACGGTACTCGGAGAAAAAGCCACGGCTAACTACGTGCCAGC
AGCCGCGGTAATACGTAGGTGGCAAGCGTTGTCCGGAATTACTGGGTGTAAAGGGCGTGTAGGCGGAGCGGCAAGTCAGA
AGTGAAATCTCTGGGCTCAACCCGGAAACTGCTTTTGAAACTGTCGCCCTTGAGTATCGGAGAGGCAGGCGGAATTCCTA
GTGTAGCGGTGAAATGCGTAGATATTAGGAGGAACACCAGTGGCGAAGGCGGCCTGCTGGACGACAACTGACGCTGAGGC
GCGAAAGCGTGGGGAGCAAACAGGATTAGATACCCCAGTAGTCC
>t0010681_g-Y-3;size=8;
CCTACGGGTGGCAGCAGTGAGGAATATTGGTCAATGGGCGCGAGCCTGAACCAGCCAAGTAGCGTGCAGGATGACGGCCC
TACGGGTTGTAAACTGCTTTTATGCGGGGATAAAGTGTGGGACGCGTCCCACATTGCAGGTACCGCATGAATAAGGACCG
GCTAATTCCGTGCCAGCAGCCGCGGTAATACGGAAGGTCCGGGCGTTATCCGGATTTATTGGGTTTAAAGGGAGCGCAGG
CTGGCTTTTAAGCGTGACGTGAAATGCGGCGGCTCAACCGTCCGAAGTGCGTCGCGAACTGGGAGCCTTGAGTGAGTTCG
ACGTCAGCGGAATTCGTGGTGTAGCGGTGAAATGCTTAGATATCACGAGGAACCCCGATTGCGAAGGCAGCTGACGAGGC
CTTTACTGACGCTAAAGCTCGAAGGTGCGGGTATCGAACAGGATTAGATACCCTAGTAGTCC
>t0003685_g-Y-3;size=8;
CCTACGGGTGGCTGCAGTGAGGAATATTGGTCAATGGACGGAAGTCTGAACCAGCCATGCCGCGTGGAGGAAGAAGGTCC
TATGGGTTGTAAACTCCTTTTGTTCGAGAGTAATAAGTGGGATGCGTCCCACGATGAGAGTATCGGACGAATAAGCATCG
GCTAACTCCGTGCCAGCAGCCGCGGTAATACGGAGGATGCAAGCGTTATCCGGATTTATTGGGTTTAAAGGGTGCGCAGG
CGGCGCGTTAAGTCAGCGGTGAAATCTCCCGGCTCAACCGGGGAACTGCCATTGATACTGGCGTGCTAGAGTACGGACGG
CGCCGGCGGAATGTGTCATGTAGCGGTGAAATGCTTAGATATGCCACAGAACACCGATCGCGAAGGCAGCTGGCGAGGCC
GGTACTGACGCTCAGGCACGAAAGCGTGGGGATCAAACAGGATTAGATACCCTAGTAGTCC
>t0017790_g-Y-3;size=8;
CCTACGGGAGGCTGCAGTAGGGAATATTGGGCAATGGGCGCAAGCCTGACCCAGCAACGCCGCGTGAGGGAAGAAGGTTT
TCGGATTGTAAACCTCTGTCCTATGTGACGAAGGAAGTGACGGTAGCATAGGAGGAAGCCCCGGCTAACTACGTGCCAGC
AGCCGCGGTAATACGTAGGGGGCGAGCGTTGTCCGGAATTACTGGGCGTAAAGGGTGCGTAGGCGGTCTGGTAAGTTGGA
TGTGAAATACCCGGGCTTAACTTGGGTGCTGCATCCAATACTGTCGGACTTGAGTGCAGGAGAGGAAAGCGGAATTCCTA
GTGTAGCGGTGAAATGCGTAGATATTAGGAGGAACACCAGTGGCGAAGGCGGCTTTCTGGACTGTAACTGACGCTGAGGC
ACGAAAGCGTGGGGAGCAAACAGGATTAGATACCCTGGTAGTCC
>t0058841_g-Y-3;size=8;
CCTACGGGGGGCAGCAGTGAGGAATATTGGTCAATGGGAGGAATCCTGAACCAGCCATGCCGCGTGCGGGAAGAAGGCCC
TACGGGTTGTAAACCGCTTTTGTTCCGGAGTAATAAGTGGGGTGCGCCCCGCGATGAGAGTACGGGACGAATAAGCATCG
GCTAACTCCGTGCCAGCAGCCGCGGTAATACGGAGGATGCGAGCGTTATCCGGATTTATTGGGTTTAAAGGGTGCGCAGG
CGGCGCGGTAAGTCAGCGGTGAAATGTCCCGGCTCAACCGGGGAGCTGCCGTTGATACTGTCGTGCTTGAGTGCGAACGG
CGCCGGCGGAATGTGTGGTGTAGCGGTGAAATGCATAGATATCACACAGAACACCGATCGCGAAGGCAGCTGGCGAGGAC
GCAACTGACGCTGAGGCACGAAGGCGTGGGGATCGAACAGGATTAGATACCCGTGTAGTCC
>t0011388_g-Y-3;size=8;
CCTACGGGTGGCAGCAGTGGGGAATATTGGGCAATGGGCGAAAGCCTGACCCAGCAACGCCGCGTGAGGGAAGAAGGTCT
TCGGATTGTAAACCTCTGTCCTTGGTGACGAAGGAAGTGACGGTAGCCAAGGAGGAAGCCCCGGCTAACTACGTGCCAGC
AGCCGCGGTAATACGTAGGGGGCGAGCGTTGTCCGGAATTACTGGGCGTAAAGGGTGCGTAGGCGGTACTTTAAGTTGGA
TGTGAAATACCCGGGCTTAACTTGGGGGGTGCATCCAATACTGGAGAACTAGAGTGCAGGAGAGGGAAGCGGAATTCCTA
GTGTAGCGGTGAAATGCGTAGATATTAGGAGGAACACCAGTGGCGAAGGCGGCTTTCTGGACTGTAACTGACGCTGAGGC
ACGAAAGCGTGGGGAGCAAACAGGATTAGATACCCTAGTAGTCC
>t0011057_g-Y-3;size=8;
CCTACGGGTGGCTGCAGTGGGGGATATTGCACAATGGGCGAAAGCCTGATGCAGCGACGCCGCGTGAGTGAAGAAGTATT
TCGGTATGTAAAGCTCTATCAGCAGGGAAGAAAGACCTCGAAAGAGGGGATGACGGTACCTGAGTAAGAAGCCCCGGCTA
ACTACGTGCCAGCAGCCGCGGTAATACGTAGGGGGCAAGCGTTATCCGGATTTACTGGGTGTAAAGGGAGCGTAGACGGT
GTATCAAGTCTGAAGTGAAACCCCACGGCTCAACCGTGGGCTTGCTTTGGAAACTGGTAGACTAGAGTACTGGAGAGGTA
AGCGGAATTCCTGGTGTAGTAGTGAAATGCGTAGATATCAGGAAGAACATCAGTGGCGAAGGCGGCTTACTGGACAGCAA
CTGACGTTGAGGCTCGAAGGCGTGGGGAGCAAACAGGATTAGATACCCCAGTAGTCC
>t0002469_g-Y-3;size=8;
CCTACGGGGGGCAGCAGTGAGGAATATTGGTCAATGGGCGAGAGCCTGAACCAGCCAAGTCGCGTGAAGGATGAAGGTTC
TATGGATTGTAAACTTCTTTTGTCCGAGGGTAAAAAAGGCCACGTGTGGCTTCTTGCAAGTATCGGACGAATAAGCATCG
GCTAACTCCGTGCCAGCAGCCGCGGTAATACGGAGGATGCGAGCGTTATCCGGATTTATTGGGTTTAAAGGGTGCGTAGG
TGGTTTGTTAAGTTTGTGGTGAAAGCGTGCGGCTCAACCGTACCAAGCCATGAAAACTGGCGAACTTGAGTGCAAACGAG
GTAGGCGGAATGTGATGTGTAGCGGTGAAATGCTTAGATATGTCACAGAACCCCGATTGCGAAGGCAGCTTACCAGCATG
CAACTGACACTGAGGCACGAAAGCGTGGGTATCAAACAGGATTAGATACCCTAGTAGTCC
>t0003961_g-Y-3;size=8;
CCTACGGGGGGCTGCAGTGAGGAATATTGGTCAATGGACGGTAGTCTGAACCAGCCAAGTCGCGTGCGGGATGAAGGCCC
TCCGGGTCGTAAACCGCTTTAGCCGGGGAGTAACGTGTGGGTCGTGACCCACAGTGAGAGTACCCGGAGAATAAGCATCG
GCTAACTCCGTGCCAGCAGCCGCGGTAATACGGAGGATGCGAGCGTTATCCGGATTTATTGGGTTTAAAGGGTGCGCAGG
CGGCGAGTCAAGTCAGCGGTCAAACTGCGGCGCTCAACGCCGTACCGCCGTTGAAACTGGCGCGCTCGAGTTTGTGCGAG
GATGGCGGAATGCGCAGTGTAGCGGTGAAATGCATAGATATTGCGCAGAACTCCGATTGCGAAGGCAGCTGTCCAGCACA
CTACTGACGCTCATGCACGAAAGCGTGGGTATCGAACAGGATTAGATACCCGAGTAGTCC
>t0007494_g-Y-3;size=8;
CCTACGGGAGGCTGCAGTGAGGAATATTGGTCAATGGACGGAAGTCTGAACCAGCCAAGTAGCGTGCAGGATGACGGCCC
TATGGGTTGTAAACTGCTTTTTTAGGGGAATAAAGTTAGCCACGTGTGGTTATTTGCATGTACCCTACGAATAAGGACCG
GCTAATTCCGTGCCAGCAGCCGCGGTAATACGGAAGGTCCGGGCGTTATCCGGATTTATTGGGTTTAAAGGGAGCGCAGG
CCGTTTGGTAAGCGTGTTGTGAAATGTCCGGGCTCAACCTGGGCACTGCAGCGCGAACTGCCAGACTTGAGTGCACAGGA
AGCGGGCGGAATTCGTGGTGTAGCGGTGAAATGCTTAGATATCACGAAGAACTCCAATTGCGAAGGCAGCTCGCTGTAGT
GTTACTGACGCTAAAGCTCGAAAGTGCGGGTATCGAACAGGATTAGATACCCTAGTAGTCC
>t0032695_g-Y-3;size=7;
CCTACGGGGGGCAGCAGTGAGGAATATTGGTCAATGGACGGTAGTCTGAACCAGCCAAGTCGCGTGCGGGAAGAAGGCCC
TCCGGGTCGTAAACCGCTTTAGCCGGGGAGTAACGTGGGGGACGCGTCCTCCAGTGAGAGTACCCGGAGAATAAGCATCG
GCTAACTCCGTGCCAGCAGCCGCGGTAATACGGAGGATGCGAGCGTTATCCGGATTTATTGGGTTTAAAGGGTGCGCAGG
CGGCGCCTCAAGTCAGCGGTCAAACTGCGGGGCTCAACCCCGTACCGCCGTTGAAACTGTGGCGCTCGAGTGCGTGGGAG
GATTGCGGAATGCGCGGTGTAGCGGTGAAATGCATAGATATCGCGCAGAACCCCGATTGCGAAGGCAGCAGTCCATCACG
CCACTGACGCTCATGCACGAAAGCGTGGGTATCGAACAGGATTAGATACCCGAGTAGTCC
>t0006505_g-Y-3;size=7;
CCTACGGGGGGCAGCAGTGAGGAATATTGGTCAATGGACGGAAGTCTGAACCAGCCAAGTCGCGTGAAGGAAGACGGTTC
TATGGATTGTAAACTTCTTTTGCCCGAGGGTAAAGTGAGCTACGTGTAGCTTATTGCAAGTATCGGGTGAATAAGCATCG
GCTAACTCCGTGCCAGCAGCCGCGGTAATACGGAGGATGCGAGCGTTATCCGGATTTATTGGGTTTAAAGGGTGCGTAGG
CGGGCTGTTAAGTCAGCGGTGAAAGTTTGCGGCTCAACCGTAAAATTGCCGTTGAAACTGGCGGTCTTGAGTACAGACGA
GGTAGGCGGAATGTAACGTGTAGCGGTGAAATGCTTAGATATGTTACAGAACTCCGATTGCGAAGGCAGCTTACCAGGCT
GTGACTGACGCTGAGGCACGAAAGCGTGGGTATCAAACAGGATTAGATACCCTAGTAGTCC
>t0001438_g-Y-3;size=7;
CCTACGGGGGGCTGCAGTGGGGAATATTGGGCAATGGGGGAAACCCTGACCCAGCAACGCCGCGTGAAGGAAGAAGGCTT
TCGGGTTGTAAACTTCTTTTACCAGGGACGAAGGACGTGACGGTACCTGGAGAAAAAGCCACGGCTAACTACGTGCCAGC
AGCCGCGGTAATACGTAGGTGGCAAGCGTTGTCCGGATTTACTGGGTGTAAAGGGCGTGTAGGCGGAGCAGCAAGTCAGA
AGTGAAATCTCCGGGCTTAACCCGGAAACTGCTTTTGAAACTGTTGCCCTTGAGTATCGGAGAGGCAGGCGGAATTCCTA
GTGTAGCGGTGAAATGCGTAGATATTAGGAGGAACACCAGTGGCGAAGGCGGCCTGCTGGACGACAACTGACGCTGAGGC
GCGAAAGCGTGGGGAGCAAACAGGATTAGATACCCTGGTAGTCC
>t0029241_g-Y-3;size=7;
CCTACGGGTGGCTGCAGTGGGGAATATTGCACAATGGGCGAAAGCCTGATGCAGCGACGCCGCGTGAGCGAAGAAGTATT
TCGGTATGTAAAGCTCTATCAGCAGGGAAGATAATGACGGTACCTGACTAAGAAGCACCGGCTAAATACGTGCCAGCAGC
CGCGGTAATACGTATGGTGCAAGCGTTATCCGGATTTACTGGGTGTAAAGGGAGCGTAGGCGGTTTTACAAGTCTGATGT
GAAAGCCCGGGGCTCAACTCCGGTATTGCATTGGAAACTGTAGAACTAGAGTGTCGGAGGGGTAAGTGGAATTCCTAGTG
TAGCGGTGAAATGCGTAGATATTAGGAGGAACACCAGTGGCGAAGGCGGCTTACTGGACGATTACTGACGCTGAGGCTCG
AAAGCGTGGGGAGCAAACAGGATTAGATACCCTAGTAGTCC
>t0028115_g-Y-3;size=7;
CCTACGGGGGGCAGCAGTGGGGAATATTGGGCAATGGGGGCAACCCTGACCCAGCAACGCCGCGTGAAGGAAGAAGGCTT
TCGGGTTGTAAACTTCTTTTACCGAGGACGAAGAACGTGACGGTACTCGGAGAAAAAGCCACGGCTAACTACGTGCCAGC
AGCCGCGGTAATACGTAGGTGGCAAGCGTTGTCCGGAATTACTGGGTGTAAAGGGCGTGTAGGCGGAGCGGCAAGTCAGA
AGTGAAATCTCTGGGCTCAACCCGGAAACTGCTTTTGAAACTGTCGCCCTTGAGTATCGGAGAGGCAGGCGGAATTCCTA
GTGTAGCGGTGAAATGCGTAGATATTAGGAGGAACACCAGTGGCGAAGGCGGCCTGCTGGACGACAACTGACGCTGAGGC
GCGAAAGCGTGGGGAGCAAACAGGATTAGATACCCGTGTAGTCC
>t0006409_g-Y-3;size=7;
CCTACGGGGGGCTGCAGTGGGGAATATTGGGCAATGGGCGAAAGCCTGACCCAGCAACGCCGCGTGAAGGAAGAAGGTCT
TCGGATTGTAAACTTCTTTTATGAGGGACGAAGGACGTGACGGTACCTCATGAATAAGCCACGGCTAACTACGTGCCAGC
AGCCGCGGTAATACGTAGGTGGCAAGCGTTATCCGGATTTACTGGGTGTAAAGGGCGCGTAGGCGGGGATGCAAGTCAGA
TGTGAAATCTATGGGCTTAACTCATAAACTGCATTTGAAACTGTATCTCTTGAGTGCTGGAGAGGTAGACGGAATTCCTT
GTGTAGCGGTGAAATGCGTAGATATAAGGAAGAACACCAGTGGCGAAGGCGGTCTACTGGACAGTAACTGACGCTGAGGC
GCGAAAGCGTGGGGAGCAAACAGGATTAGATACCCGAGTAGTCC
>t0001227_g-Y-3;size=7;
CCTACGGGGGGCTGCAGTGGGGAATATTGGGCAATGGGGGCAACCCTGACCCAGCAACGCCGCGTGGAGGAAGAAGGCTT
TCGGGTTGTAAACTCCTTTGACGAGGGACGATGATGACGGTACCTCGAAAACAAGCCACGGCTAACTACGTGCCAGCAGC
CGCGGTAATACGTAGGTGGCAAGCGTTGTCCGGATTTACTGGGTGTAAAGGGCGCGTAGGCGGGCAGGCAAGTCAGATGT
GAAATCTCCGGGCTCAACCCGGAAATTGCATTTGAAACTGCAGGTCTTGAGTATCGGAGAGGCAAGCGGAATTCCTAGTG
TAGCGGTGAAATGCGTAGATATTAGGAGGAACACCAGTGGCGAAGGCGGCTTGCTGGACGACAACTGACGCTGAGGCGCG
AAAGCGTGGGGAGCAAACAGGATTAGATACCCTTGTAGTCC
>t0025417_g-Y-3;size=7;
CCTACGGGAGGCAGCAGTGAGGAATATTGGACAATGGCCGGAAGGCTGATCCAGCCATGCCGCGTGCGGGAAGAATGCCC
TATGGGTTGTAAACCGCTTTTGCGGGGGAGCAATAAGGGTCACGCGTGGCCCGATGAGAGTACCCTGCGAATAAGCATCG
GCTAACTCCGTGCCAGCAGCCGCGGTAATACGGAGGATGCGAGCGTTATCCGGATTTATTGGGTTTAAAGGGTGCGTAGG
CGGTTTGCTAAGCGGGAGGTGAAATGCCGGCGCTCAACGTCGGAAGTGCCTCCCGAACTGGTGGACTGGAATGACTCTGC
CGTGGGAGGAATGTGTAGTGTAGCGGTGAAATGCTTAGAGATTACACAGAACACCGATTGCGAAGGCATCTCACGAAGGG
TTGATTGACGCTGAGGCACGAAAGCGTGGGGATCAAACAGGATTAGATACCCCAGTAGTCC
>t0008296_g-Y-3;size=7;
CCTACGGGTGGCAGCAGTGAGGAATATTGGTCAATGGACGGTAGTCTGAACCAGCCAAGTCGCGTGCGGGATGAAGGCCC
TCCGGGTCGTAAACCGCTTTAGCCGGGGAGTAACGTGTGGGTCGTGACCCACAGTGAGAGTACCCGGAGAATAAGCATCG
GCTAACTCCGTGCCAGCAGCCGCGGTAATACGGAGGATGCGAGCGTTATCCGGATTTATTGGGTTTAAAGGGTGCGCAGG
CGGCGAGTCAAGTCAGCGGTCAAACTGCGGCGCTCAACGCCGTACCGCCGTTGAAACTGGCGCGCTCGAGTTTGTGCGAG
GATGGCGGAATGCGCAGTGTAGCGGTGAAATGCATAGATATTGCGCAGAACTCCGATTGCGAAGGCAGCTGTCCAGCACA
CTACTGACGCTCATGCACGAAAGCGTGGGTATCGAACAGGATTAGATACCCCAGTAGTCC
>t0003858_g-Y-3;size=7;
CCTACGGGGGGCAGCAGTGAGGAATATTGGTCAATGGGCGTGAGCCTGAACCAGCCAAGTAGCGTGCAGGATGACGGCCC
TACGGGTTGTAAACTGCTTTTATGCGGGGATAAAGTGTGGGACGCGTCCCTCATTGCAGGTACCGCATGAATAAGGACCG
GCTAATTCCGTGCCAGCAGCCGCGGTAATACGGAAGGTCCGGGCGTTATCCGGATTTATTGGGTTTAAAGGGAGCGCAGG
CTGGCTTTTAAGCGTGACGTGAAATGCGGCGGCTCAACCGTCCGAAGTGCGTCGCGAACTGGGAGCCTTGAGTGAGTTCG
ACGTCAGCGGAATTCGTGGTGTAGCGGTGAAATGCTTAGATATCACGAGGAACCCCGATTGCGAAGGCAGCTGACGAGGC
CTTTACTGACGCTAAAGCTCGAAGGTGCGGGTATCGAACAGGATTAGATACCCCTGTAGTCC
>t0027832_g-Y-3;size=7;
CCTACGGGAGGCAGCAGTGAGGAATATTGGTCAATGGACGGAAGTCTGAACCAGCCATGCCGCGTGGAGGAAGAAGGTCC
TATGGGTTGTAAACTCCTTTTGTTCGAGAGTAATAAGTCCCTTGCGAGGGATGATGAGAGTATCGGACGAATAAGCATCG
GCTAACTCCGTGCCAGCAGCCGCGGTAATACGGAGGATGCAAGCGTTATCCGGATTTATTGGGTTTAAAGGGTGCGCAGG
CGGCGCGTTAAGTCAGCGGTGAAATCTCCCGGCTCAACCGGGGAACTGCCATTGATACTGGCGTGCTAGAGTACGGACGG
CGCCGGCGGAATGTGTCATGTAGCGGTGAAATGCTTAGATATGCCACAGAACACCGATCGCGAAGGCAGCTGGCGAGGCC
GGTACTGACGCTCAGGCACGAAAGCGTGGGGATCAAACAGGATTAGATACCCTAGTAGTCC
>t0000502_g-Y-3;size=7;
CCTACGGGGGGCAGCAGTGAGGAATATTGGTCAATGGGCGGGAGCCTGAACCAGCCAAGTCGCGTGAGGGAAGACGGCCC
TACGGGTTGTAAACCTCTTTAGCCGGGGAGTAACGTGCGCCACGCGTGGTGCAGTGAGAGTACCCGGAGAATAAGCATCG
GCTAACTCCGTGCCAGCAGCCGCGGTAATACGGAGGATGCGAGCGTTATCCGGATTCATTGGGTTTAAAGGGTGCGCAGG
CGGCGTTCCAAGTCAGCGGTCAAATCCACGGGCTCAACCCGTGGCCGCCGTTGATACTGGGGTGCTTGAGTAGGTGCGAC
GGATGCGGAATGCGTGGTGTAGCGGTGAAATGCATAGATATCACGCAGAACCCCGATTGCGAAGGCAGCGTCCGAGCACC
CGACTGACGCTGAGGCACGAAAGCGTGGGTATCGAACAGGATTAGATACCCCTGTAGTCC
>t0014324_g-Y-3;size=7;
CCTACGGGTGGCAGCAGTAGGGAATATTGGGCAATGGGCGCAAGCCTGACCCAGCAACGCCGCGTGAGGGAAGAAGGTTT
TCGGATTGTAAACCTCTGTCCTATGTGACGAAGGAAGTGACGGTAGCATAGGAGGAAGCCCCGGCTAACTACGTGCCAGC
AGCCGCGGTAATACGTAGGGGGCGAGCGTTGTCCGGAATTACTGGGCGTAAAGGGTGCGTAGGCGGTCTGGTAAGTTGGA
TGTGAAATACCCGGGCTTAACTTGGGTGCTGCATCCAATACTGTCGGACTTGAGTGCAGGAGAGGAAAGCGGAATTCCTA
GTGTAGCGGTGAAATGCGTAGATATTAGGAGGAACACCAGTGGCGAAGGCGGCTTTCTGGACTGTAACTGACGCTGAGGC
ACGAAAGCGTGGGGAGCAAACAGGATTAGATACCCTTGTAGTCC
>t0007069_g-Y-3;size=7;
CCTACGGGGGGCTGCAGTGGGGAATATTGGGCAATGGGGGAAACCCTGACCCAGCAACGCCGCGTGAAGGAAGAAGGCTT
TCGGGTTGTAAACTTCTTTTACCAGGGACGAAGGACGTGACGGTACCTGGAGAAAAAGCCACGGCTAACTACGTGCCAGC
AGCCGCGGTAATACGTAGGTGGCAAGCGTTGTCCGGATTTACTGGGTGTAAAGGGCGTGTAGGCGGAGCAGCAAGTCAGA
AGTGAAATCTCCGGGCTTAACCCGGAAACTGCTTTTGAAACTGTTGCCCTTGAGTATCGGAGAGGCAGGCGGAATTCCTA
GTGTAGCGGTGAAATGCGTAGATATTAGGAGGAACACCAGTGGCGAAGGCGGCCTGCTGGACGACAACTGACGCTGAGGC
GCGAAAGCGTGGGGAGCAAACAGGATTAGATACCCGAGTAGTCC
>t0007305_g-Y-3;size=7;
CCTACGGGCGGCTGCAGTGAGGAATATTGGTCAATGGGCGTGAGCCTGAACCAGCCAAGTAGCGTGCAGGATGACGGCCC
TACGGGTTGTAAACTGCTTTTATGCGGGGATAAAGTGTGGGACGCGTCCCTCATTGCAGGTACCGCATGAATAAGGACCG
GCTAATTCCGTGCCAGCAGCCGCGGTAATACGGAAGGTCCGGGCGTTATCCGGATTTATTGGGTTTAAAGGGAGCGCAGG
CTGGCTTTTAAGCGTGACGTGAAATGCGGCGGCTCAACCGTCCGAAGTGCGTCGCGAACTGGGAGCCTTGAGTGAGTTCG
ACGTCAGCGGAATTCGTGGTGTAGCGGTGAAATGCTTAGATATCACGAGGAACCCCGATTGCGAAGGCAGCTGACGAGGC
CTTTACTGACGCTAAAGCTCGAAGGTGCGGGTATCGAACAGGATTAGATACCCTAGTAGTCC
>t0010804_g-Y-3;size=7;
CCTACGGGGGGCTGCAGTGAGGAATATTGGTCAATGGACGGTAGTCTGAACCAGCCAAGTCGCGTGCGGGAAGAAGGCCC
TCCGGGTCGTAAACCGCTTTAGCCGGGGAGTAACGTGGGGGACGCGTCCTCCAGTGAGAGTACCCGGAGAATAAGCATCG
GCTAACTCCGTGCCAGCAGCCGCGGTAATACGGAGGATGCGAGCGTTATCCGGATTTATTGGGTTTAAAGGGTGCGCAGG
CGGCGCCTCAAGTCAGCGGTCAAACTGCGGGGCTCAACCCCGTACCGCCGTTGAAACTGTGGCGCTCGAGTGCGTGGGAG
GATTGCGGAATGCGCGGTGTAGCGGTGAAATGCATAGATATCGCGCAGAACCCCGATTGCGAAGGCAGCAGTCCATCACG
CCACTGACGCTCATGCACGAAAGCGTGGGTATCGAACAGGATTAGATACCCTAGTAGTCC
>t0018568_g-Y-3;size=7;
CCTACGGGAGGCTGCAGTGGGGAATATTGGGCAATGGGGGCAACCCTGACCCAGCAACGCCGCGTGAAGGAAGAAGGCTT
TCGGGTTGTAAACTTCTTTGACGAGGGACGATAGTGACGGTACCTCGAAAACAAGCCACGGCTAACTACGTGCCAGCAGC
CGCGGTAATACGTAGGTGGCAAGCGTTGTCCGGATTTACTGGGTGTAAAGGGCGCGTAGGCGGGATTGCAAGTCAGATGT
GAAATCTCCGGGCTCAACCCGGAAATTGCATTTGAAACTGTAGTTCTTGAGTATCGGAGAGGCAAGCGGAATTCCTAGTG
TAGCGGTGAAATGCGTAGATATTAGGAGGAACACCAGTGGCGAAGGCGGCTTGCTGGACGACAACTGACGCTGAGGCGCG
AAAGCGTGGGGAGCAAACAGGATTAGATACCCTAGTAGTCC
>t0003071_g-Y-3;size=7;
CCTACGGGAGGCAGCAGTGAGGAATATTGGTCAATGGACGGAAGTCTGAACCAGCCAAGTAGCGTGCAGGATGACGGCCC
TATGGGTTGTAAACTGCTTTTATATGGGGATAAAGTGAGGGACGTGTCCCTTTTTGTAGGTACCATATGAATAAGGACCG
GCTAATTCCGTGCCAGCAGCCGCGGTAATACGGAAGGTCCGGGCGTTATCCGGATTTATTGGGTTTAAAGGGAGCGCAGG
CTGATGATTAAGCGTGACGTGAAATGTAGCCGCTCAACGGCTGAACTGCGTCGCGAACTGGTTATCTTGAGTGAGTTCGA
TGTTGGCGGAATTCGTGGTGTAGCGGTGAAATGCTTAGATATCACGAAGAACTCCGATTGCGAAGGCAGCCAACAAGGCC
TTTACTGACGCTAAAGCTCGAAGGTGCGGGTATCGAACAGGATTAGATACCCCAGTAGTCC
>t0017253_g-Y-3;size=7;
CCTACGGGCGGCAGCAGTGGGGAATATTGGGCAATGGGGGAAACCCTGACCCAGCAACGCCGCGTGAAGGAAGAAGGCTT
TCGGGTTGTAAACTTCTTTTACCAGGGACGAAGGACGTGACGGTACCTGGAGAAAAAGCCACGGCTAACTACGTGCCAGC
AGCCGCGGTAATACGTAGGTGGCAAGCGTTGTCCGGATTTACTGGGTGTAAAGGGCGTGTAGGCGGAGCAGCAAGTCAGA
AGTGAAATCTCCGGGCTTAACCCGGAAACTGCTTTTGAAACTGTTGCCCTTGAGTATCGGAGAGGCAGGCGGAATTCCTA
GTGTAGCGGTGAAATGCGTAGATATTAGGAGGAACACCAGTGGCGAAGGCGGCCTGCTGGACGACAACTGACGCTGAGGC
GCGAAAGCGTGGGGAGCAAACAGGATTAGATACCCCAGTAGTCC
>t0027894_g-Y-3;size=7;
CCTACGGGTGGCAGCAGTGGGGAATATTGGGCAATGGGCGAAAGCCTGACCCAGCAACGCCGCGTGAGGGAAGAAGGTCT
TCGGATTGTAAACCTCTGTCCTTGGTGACGAAGGAAGTGACGGTAGCCAAGGAGGAAGCCCCGGCTAACTACGTGCCAGC
AGCCGCGGTAATACGTAGGGGGCGAGCGTTGTCCGGAATTACTGGGCGTAAAGGGTGCGTAGGCGGTACTTTAAGTTGGA
TGTGAAATACCCGGGCTTAACTTGGGGGGTGCATCCAATACTGGAGAACTAGAGTGCAGGAGAGGGAAGCGGAATTCCTA
GTGTAGCGGTGAAATGCGTAGATATTAGGAGGAACACCAGTGGCGAAGGCGGCTTTCTGGACTGTAACTGACGCTGAGGC
ACGAAAGCGTGGGGAGCAAACAGGATTAGATACCCCTGTAGTCC
>t0027909_g-Y-3;size=7;
CCTACGGGTGGCTGCAGTGGGGAATATTGGGCAATGGGGGAAACCCTGACCCAGCGACGCCGCGTGAGGGAAGAAGGTTT
TCGGATTGTAAACCTCTGTCTTCGGGGATGATAGTGACAGTACCCGAGGAGGAAGCCACGGCTAACTACGTGCCAGCAGC
CGCGGTAAAACGTAGGTGGCAAGCGTTGTCCGGAATTACTGGGTGTAAAGGGAGCGCAGGTGGATTGACAAGTCGAATGT
GAAATGCAGAGGCTCAACCTCTGAACTGCGTTCGATACTGTTGATCTTGAGTGGAGTAGGGGCAGGCGGAATTCCCGGTG
TAGCGGTGGAATGCGTAGATATCGGGAGGAATACCGGTAGCGAAGGCGGCCTGCTGGGCTCTAACTGACACTGAGGCTCG
AAAGCGTGGGGAGCAAACAGGATTAGATACCCTAGTAGTCC
>t0024647_g-Y-3;size=7;
CCTACGGGTGGCTGCAGTGAGGAATATTGGTCAATGGGCGAGAGCCTGAACCAGCCAAGTCGCGTGAAGGATGAAGGTTC
TATGGATTGTAAACTTCTTTTGTCCGAGGGTAAAAAAGGCCACGTGTGGCTTCTTGCAAGTATCGGACGAATAAGCATCG
GCTAACTCCGTGCCAGCAGCCGCGGTAATACGGAGGATGCGAGCGTTATCCGGATTTATTGGGTTTAAAGGGTGCGTAGG
TGGTTTGTTAAGTTTGTGGTGAAAGCGTGCGGCTCAACCGTACCAAGCCATGAAAACTGGCGAACTTGAGTGCAAACGAG
GTAGGCGGAATGTGATGTGTAGCGGTGAAATGCTTAGATATGTCACAGAACCCCGATTGCGAAGGCAGCTTACCAGCATG
CAACTGACACTGAGGCACGAAAGCGTGGGTATCAAACAGGATTAGATACCCCAGTAGTCC
>t0004838_g-Y-3;size=7;
CCTACGGGGGGCAGCAGTGGGGAATATTGGGCAATGGGCGAAAGCCTGACCCAGCAACGCCGCGTGAGGGAAGAAGGTCT
TCGGATTGTAAACCTCTGTCCTTGGTGACGAAGGAAGTGACGGTAGCCAAGGAGGAAGCCCCGGCTAACTACGTGCCAGC
AGCCGCGGTAATACGTAGGGGGCGAGCGTTGTCCGGAATTACTGGGCGTAAAGGGTGCGTAGGCGGTACTTTAAGTTGGA
TGTGAAATACCCGGGCTTAACTTGGGGGGTGCATCCAATACTGGAGAACTAGAGTGCAGGAGAGGGAAGCGGAATTCCTA
GTGTAGCGGTGAAATGCGTAGATATTAGGAGGAACACCAGTGGCGAAGGCGGCTTTCTGGACTGTAACTGACGCTGAGGC
ACGAAAGCGTGGGGAGCAAACAGGATTAGATACCCGAGTAGTCC
>t0003281_g-Y-3;size=7;
CCTACGGGAGGCAGCAGTGAGGAATATTGGTCAATGGACGGTAGTCTGAACCAGCCAAGTCGCGTGCGGGAAGAAGGCCC
TCCGGGTCGTAAACCGCTTTAGCCGGGGAGTAACGTGGGGGACGCGTCCTCCAGTGAGAGTACCCGGAGAATAAGCATCG
GCTAACTCCGTGCCAGCAGCCGCGGTAATACGGAGGATGCGAGCGTTATCCGGATTTATTGGGTTTAAAGGGTGCGCAGG
CGGCGCCTCAAGTCAGCGGTCAAACTGCGGGGCTCAACCCCGTACCGCCGTTGAAACTGTGGCGCTCGAGTGCGTGGGAG
GATTGCGGAATGCGCGGTGTAGCGGTGAAATGCATAGATATCGCGCAGAACCCCGATTGCGAAGGCAGCAGTCCATCACG
CCACTGACGCTCATGCACGAAAGCGTGGGTATCGAACAGGATTAGATACCCTAGTAGTCC
>t0023579_g-Y-3;size=7;
CCTACGGGGGGCAGCAGTGGGGGATATTGCACAATGGAGGAAACTCTGATGCAGCGACGCCGCGTGAGTGAAGAAGTATT
TCGGTATGTAAAGCTCTATCAGCAGGGAAGAAAGGCTCGTAAGAGAGATGACGGTACCTGACTAAGAAGCCCCGGCTAAC
TACGTGCCAGCAGCCGCGGTAATACGTAGGGGGCAAGCGTTATCCGGATTTACTGGGTGTAAAGGGAGCGCAGACGGTCA
AGCAAGTCTGAAGTGAAACCCCACGGCTCAACCGTGGGCTTGCTTTGGAAACTGTTTGACTAGAGTACTGGAGAGGTAAG
CGGAATTCCTAGTGTAGCGGTGAAATGCGTAGATATTAGGAGGAACATCGGTGGCGAAGGCGGCTTACTGGACAGCAACT
GACGTTGAGGCTCGAAGGCGTGGGGAGCAAACAGGATTAGATACCCTAGTAGTCC
>t0001508_g-Y-3;size=7;
CCTACGGGGGGCTGCAGTGAGGAATATTGGTCAATGGACGGTAGTCTGAACCAGCCAAGTCGCGTGCGGGATGAAGGCCC
TCCGGGTCGTAAACCGCTTTAGCCGGGGAGTAACGTGTGGGTCGTGACCCACAGTGAGAGTACCCGGAGAATAAGCATCG
GCTAACTCCGTGCCAGCAGCCGCGGTAATACGGAGGATGCGAGCGTTATCCGGATTTATTGGGTTTAAAGGGTGCGCAGG
CGGCGAGTCAAGTCAGCGGTCAAACTGCGGCGCTCAACGCCGTACCGCCGTTGAAACTGGCGCGCTCGAGTTTGTGCGAG
GATGGCGGAATGCGCAGTGTAGCGGTGAAATGCATAGATATTGCGCAGAACTCCGATTGCGAAGGCAGCTGTCCAGCACA
CTACTGACGCTCATGCACGAAAGCGTGGGTATCGAACAGGATTAGATACCCTTGTAGTCC
>t0018462_g-Y-3;size=7;
CCTACGGGAGGCAGCAGTGAGGAATATTGGTCAATGGGCGAGAGCCTGAACCAGCCAAGTCGCGTGAAGGATGAAGGTTC
TATGGATTGTAAACTTCTTTTGTCCGAGGGTAAAAAAGGCCACGTGTGGCTTCTTGCAAGTATCGGACGAATAAGCATCG
GCTAACTCCGTGCCAGCAGCCGCGGTAATACGGAGGATGCGAGCGTTATCCGGATTTATTGGGTTTAAAGGGTGCGTAGG
TGGTTTGTTAAGTTTGTGGTGAAAGCGTGCGGCTCAACCGTACCAAGCCATGAAAACTGGCGAACTTGAGTGCAAACGAG
GTAGGCGGAATGTGATGTGTAGCGGTGAAATGCTTAGATATGTCACAGAACCCCGATTGCGAAGGCAGCTTACCAGCATG
CAACTGACACTGAGGCACGAAAGCGTGGGTATCAAACAGGATTAGATACCCTGGTAGTCC
>t0021048_g-Y-3;size=7;
CCTACGGGTGGCTGCAGTGAGGAATATTGGTCAATGGGCGCGAGCCTGAACCAGCCAAGTAGCGTGCAGGATGACGGCCC
TACGGGTTGTAAACTGCTTTTATGCGGGGATAAAGTGTGGGACGCGTCCCACATTGCAGGTACCGCATGAATAAGGACCG
GCTAATTCCGTGCCAGCAGCCGCGGTAATACGGAAGGTCCGGGCGTTATCCGGATTTATTGGGTTTAAAGGGAGCGCAGG
CTGGCTTTTAAGCGTGACGTGAAATGCGGCGGCTCAACCGTCCGAAGTGCGTCGCGAACTGGGAGCCTTGAGTGAGTTCG
ACGTCAGCGGAATTCGTGGTGTAGCGGTGAAATGCTTAGATATCACGAGGAACCCCGATTGCGAAGGCAGCTGACGAGGC
CTTTACTGACGCTAAAGCTCGAAGGTGCGGGTATCGAACAGGATTAGATACCCTAGTAGTCC
>t0028420_g-Y-3;size=7;
CCTACGGGGGGCTGCAGTGGGGAATATTGGGCAATGGGGGCAACCCTGACCCAGCAACGCCGCGTGAAGGAAGAAGGCTT
TCGGGTTGTAAACTTCTTTGACGAGGGACGATAGTGACGGTACCTCGAAAACAAGCCACGGCTAACTACGTGCCAGCAGC
CGCGGTAATACGTAGGTGGCAAGCGTTGTCCGGATTTACTGGGTGTAAAGGGCGCGTAGGCGGGATTGCAAGTCAGATGT
GAAATCTCCGGGCTCAACCCGGAAATTGCATTTGAAACTGTAGTTCTTGAGTATCGGAGAGGCAAGCGGAATTCCTAGTG
TAGCGGTGAAATGCGTAGATATTAGGAGGAACACCAGTGGCGAAGGCGGCTTGCTGGACGACAACTGACGCTGAGGCGCG
AAAGCGTGGGGAGCAAACAGGATTAGATACCCTAGTAGTCC
>t0012808_g-Y-3;size=7;
CCTACGGGAGGCTGCAGTGGGGAATATTGCACAATGGAGGAAACTCTGATGCAGCGACGCCGCGTGAGCGAAGAAGTATT
TCGGTATGTAAAGCTCTATCAGCAGGGAAGATAATGACGGTACCTGACTAAGAAGCTCCGGCTAAATACGTGCCAGCAGC
CGCGGTAATACGTATGGAGCAAGCGTTATCCGGATTTACTGGGTGTAAAGGGAGTGTAGGTGGCAAAGCAAGTCAGTAGT
GAAAATCCGGGGCTCAACCTCGGAACTGCTATTGAAACTGTTTAGCTAGAGTGCAGGAGAGGTAAGTGGAATTCCTAGTG
TAGCGGTGAAATGCGTAGATATTAGGAGGAACACCAGTGGCGAAGGCGGCTTACTGGACTGTAACTGACACTGAGGCTCG
AAAGCGTGGGGAGCAAACAGGATTAGATACCCGAGTAGTCC
>t0002675_g-Y-3;size=7;
CCTACGGGGGGCAGCAGTGAGGAATATTGGTCAATGGGCGAGAGCCTGAACCAGCCAAGTCGCGTGAAGGATGAAGGTTC
TATGGATTGTAAACTTCTTTTGTCCGAGGGTAAAAAAGGCTACGTGTAGCTTCTTGCAAGTATCGGACGAATAAGCATCG
GCTAACTCCGTGCCAGCAGCCGCGGTAATACGGAGGATGCGAGCGTTATCCGGATTTATTGGGTTTAAAGGGTGCGTAGG
TGGTTTGTTAAGTTTGTGGTGAAAGCGTGCGGCTCAACCGTACCAAGCCATGAAAACTGGCGAACTTGAGTGCAAACGAG
GTAGGCGGAATGTGATGTGTAGCGGTGAAATGCTTAGATATGTCACAGAACCCCGATTGCGAAGGCAGCTTACCAGCATG
CAACTGACACTGAGGCACGAAAGCGTGGGTATCAAACAGGATTAGATACCCCAGTAGTCC
>t0029696_g-Y-3;size=7;
CCTACGGGAGGCAGCAGTGAGGAATATTGGTCAATGGACGGAAGTCTGAACCAGCCATGCCGCGTGGAGGAAGAAGGTCC
TATGGGTTGTAAACTCCTTTTGTTCGAGAGTAATAAGTGGGATGCGTCCCACGATGAGAGTATCGGACGAATAAGCATCG
GCTAACTCCGTGCCAGCAGCCGCGGTAATACGGAGGATGCAAGCGTTATCCGGATTTATTGGGTTTAAAGGGTGCGCAGG
CGGCGCGTTAAGTCAGCGGTGAAATCTCCCGGCTCAACCGGGGAACTGCCGTTGATACTGGCGTGCTAGAGTACGGACGG
CGCCGGCGGAATGTGTCATGTAGCGGTGAAATGCTTAGATATGCCACAGAACACCGATCGCGAAGGCAGCTGGCGAGGCC
GGAACTGACGCTCAGGCACGAAAGCGTGGGGATCAAACAGGATTAGATACCCCAGTAGTCC
>t0022311_g-Y-3;size=7;
CCTACGGGGGGCAGCAGTGAGGAATATTGGTCAATGGACGGTAGTCTGAACCAGCCAAGTCGCGTGCGGGATGAAGGCCC
TCCGGGTCGTAAACCGCTTTAGCCGGGGAGTAACGTGTGGGTCGTGACCCACAGTGAGAGTACCCGGAGAATAAGCATCG
GCTAACTCCGTGCCAGCAGCCGCGGTAATACGGAGGATGCGAGCGTTATCCGGATTTATTGGGTTTAAAGGGTGCGCAGG
CGGCGAGTCAAGTCAGCGGTCAAACTGCGGCGCTCAACGCCGTACCGCCGTTGAAACTGGCGCGCTCGAGTTTGTGCGAG
GATGGCGGAATGCGCAGTGTAGCGGTGAAATGCATAGATATTGCGCAGAACTCCGATTGCGAAGGCAGCTGTCCAGCACA
CTACTGACGCTCATGCACGAAAGCGTGGGTATCGAACAGGATTAGATACCCTGGTAGTCC
>t0035612_g-Y-3;size=7;
CCTACGGGAGGCAGCAGTGAGGAATATTGGTCAATGGACGGTAGTCTGAACCAGCCAAGTCGCGTGCGGGAAGAAGGCCC
TCCGGGTCGTAAACCGCTTTAGCCGGGGAGTAACGTGGGGGACGCGTCCTCCAGTGAGAGTACCCGGAGAATAAGCATCG
GCTAACTCCGTGCCAGCAGCCGCGGTAATACGGAGGATGCGAGCGTTATCCGGATTTATTGGGTTTAAAGGGTGCGCAGG
CGGCGCCTCAAGTCAGCGGTCAAACTGCGGGGCTCAACCCCGTACCGCCGTTGAAACTGTGGCGCTCGAGTGCGTGGGAG
GATTGCGGAATGCGCGGTGTAGCGGTGAAATGCATAGATATCGCGCAGAACCCCGATTGCGAAGGCAGCAGTCCATCACG
CCACTGACGCTCATGCACGAAAGCGTGGGTATCGAACAGGATTAGATACCCCAGTAGTCC
>t0037287_g-Y-3;size=7;
CCTACGGGAGGCTGCAGTGAGGAATATTGGTCAATGGGCGGAAGCCTGAACCAGCCATGCCGCGTGTGGGAAGAAGGCCC
TATGGGTTGTAAACCACTTTTAGCCGGGAGTAATAAGGGGCGTGCGCGCCCCGATGAGAGTACCGGCGGAATAAGCATCG
GCTAACTCCGTGCCAGCAGCCGCGGTAATACGGAGGATGCGAGCGTTATCCGGATTTATTGGGTTTAAAGGGTGCGTAGG
CGGACCGTTAAGTCAGCGGTGAAAGGTCCCGGCTCAACCGGGGAGCTGCCGTTGATACTGGCGGACTTGAGTCCAAACGG
CGCCGGCGGAATATGTAATGTAGCGGTGAAATGCATAGATATTACATAGAACACCGATCGCGAAGGCAGCTGGCGAGGAT
GGCACTGACGCTGAGGCACGAAGGCGTGGGGATCGAACAGGATTAGATACCCGAGTAGTCC
>t0005761_g-Y-3;size=7;
CCTACGGGAGGCTGCAGTGAGGAATATTGGTCAATGGGCGCGAGCCTGAACCAGCCAAGTAGCGTGCAGGACGACTGCCC
TATGGGTTGTAAACTGCTTTTATCAGGGAATAAAGTGTGCCACGCGTGGTGTTTTGTATGTACCTGATGAATAAGGACCG
GCTAATTCCGTGCCAGCAGCCGCGGTAATACGGAAGGTCCGGGCGTTATCCGGATTTATTGGGTTTAAAGGGAGCGCAGG
CGGGCTTTTAAGCGTGACGTGAAATGTGGCGGCTCAACCGCCGAACTGCGTCGCGAACTGGGGGCCTTGAGTGGGTGCGA
CGTTGGCGGAATTCGTGGTGTAGCGGTGAAATGCTTAGATATCACGAAGAACCCCGATTGCGAAGGCAGCCGACGAGTCC
CTTACTGACGCTAAAGCTCGAAAGTGCGGGTATCGAACAGGATTAGATACCCTAGTAGTCC
>t0003646_g-Y-3;size=7;
CCTACGGGAGGCAGCAGTGGGGAATATTGGGCAATGGGCGCAAGCCTGACCCAGCAACGCCGCGTGAAGGAAGAAGGCTT
TCGGGTTGTAAACTTCTTTTGTCGGGGACGAGCAGAAGACGGTACCTGACGAATAAGCCACGGCTAACTACGTGCCAGCA
GCCGCGGTAATACGTAGGTGGCAAGCGTTGTCCGGATTTACTGGGTGTAAAGGGCGTGTAGCCGGGTTGGTAAGTCAGAT
GTGAAATCTATGGGCTTAACTCATAAACTGCATTTGAAACTGCTGATCTTGAGTATCGGAGAGGCAATCGGAATTCCTAG
TGTAGCGGTGAAATGCGTAGATATTAGGAGGAACACCAGTGGCGAAGGCGGATTGCTGGACGACAACTGACGGTGAGGCG
CGAAAGCGTGGGGAGCAAACAGGATTAGATACCCTAGTAGTCC
>t0029065_g-Y-3;size=7;
CCTACGGGGGGCTGCAGTGGGGGATATTGCACAATGGAGGAAACTCTGATGCAGCGACGCCGCGTGAGTGAAGAAGTATT
TCGGTATGTAAAGCTCTATCAGCAGGGAAGAAAGGCTCGTAAGAGAGATGACGGTACCTGACTAAGAAGCCCCGGCTAAC
TACGTGCCAGCAGCCGCGGTAATACGTAGGGGGCAAGCGTTATCCGGATTTACTGGGTGTAAAGGGAGCGCAGACGGTCA
AGCAAGTCTGAAGTGAAACCCCACGGCTCAACCGTGGGCTTGCTTTGGAAACTGTTTGACTAGAGTACTGGAGAGGTAAG
CGGAATTCCTAGTGTAGCGGTGAAATGCGTAGATATTAGGAGGAACATCGGTGGCGAAGGCGGCTTACTGGACAGCAACT
GACGTTGAGGCTCGAAGGCGTGGGGAGCAAACAGGATTAGATACCCTTGTAGTCC
>t0007474_g-Y-3;size=7;
CCTACGGGAGGCTGCAGTGAGGAATATTGGACAATGGCCGGAAGGCTGATCCAGCCATGCCGCGTGCGGGAAGAATGCCC
TATGGGTTGTAAACCGCTTTTGCGGGGGAGCAATAAGGGTCACGCGTGGCCCGATGAGAGTACCCTGCGAATAAGCATCG
GCTAACTCCGTGCCAGCAGCCGCGGTAATACGGAGGATGCGAGCGTTATCCGGATTTATTGGGTTTAAAGGGTGCGTAGG
CGGTTTGCTAAGCGGGAGGTGAAATGCCGGCGCTCAACGTCGGAAGTGCCTCCCGAACTGGTGGACTGGAATGACTCTGC
CGTGGGAGGAATGTGTAGTGTAGCGGTGAAATGCTTAGAGATTACACAGAACACCGATTGCGAAGGCATCTCACGAAGGG
TTGATTGACGCTGAGGCACGAAAGCGTGGGGATCAAACAGGATTAGATACCCTAGTAGTCC
>t0000222_g-Y-3;size=7;
CCTACGGGAGGCAGCAGTGGGGAATATTGGGCAATGGGGGCAACCCTGACCCAGCAACGCCGCGTGGAGGAAGAAGGCTT
TCGGGTTGTAAACTCCTTTGACGAGGGACGATGATGACGGTACCTCGAAAACAAGCCACGGCTAACTACGTGCCAGCAGC
CGCGGTAATACGTAGGTGGCAAGCGTTGTCCGGATTTACTGGGTGTAAAGGGCGCGTAGGCGGGCAGGCAAGTCAGATGT
GAAATCTCCGGGCTCAACCCGGAAATTGCATTTGAAACTGCAGGTCTTGAGTATCGGAGAGGCAAGCGGAATTCCTAGTG
TAGCGGTGAAATGCGTAGATATTAGGAGGAACACCAGTGGCGAAGGCGGCTTGCTGGACGACAACTGACGCTGAGGCGCG
AAAGCGTGGGGAGCAAACAGGATTAGATACCCTAGTAGTCC
>t0004907_g-Y-3;size=7;
CCTACGGGGGGCAGCAGTGAGGAATATTGGTCAATGGGCGCGAGCCTGAACCAGCCAAGTAGCGTGCAGGACGACTGCCC
TATGGGTTGTAAACTGCTTTTATCAGGGAATAAAGTGAGGCACGCGTGCCTTTTTGTATGTACCTGGTGAATAAGGACCG
GCTAATTCCGTGCCAGCAGCCGCGGTAATACGGAAGGTCCGGGCGTTATCCGGATTTATTGGGTTTAAAGGGAGCGCAGG
CGGGCTTTTAAGCGTGACGTGAAATGTGGCGGCTCAACCGCCGAACTGCGTCGCGAACTGGGGGCCTTGAGTGAGTACGA
CGTTGGCGGAATTCGTGGTGTAGCGGTGAAATGCTTAGATATCACGAAGAACCCCGATTGCGAAGGCAGCCGACGAGTCC
TTAACTGACGCTAAAGCTCGAAAGTGCGGGTATCGAACAGGATTAGATACCCGTGTAGTCC
>t0011487_g-Y-3;size=7;
CCTACGGGAGGCAGCAGTGGGGGATATTGCACAATGGGCGAAAGCCTGATGCAGCGACGCCGCGTGAGTGAAGAAGTATT
TCGGTATGTAAAGCTCTATCAGCAGGGAAGAAAGACCTCGAAAGAGGGGATGACGGTACCTGAGTAAGAAGCCCCGGCTA
ACTACGTGCCAGCAGCCGCGGTAATACGTAGGGGGCAAGCGTTATCCGGATTTACTGGGTGTAAAGGGAGCGTAGACGGT
GTATCAAGTCTGAAGTGAAACCCCACGGCTCAACCGTGGGCTTGCTTTGGAAACTGGTAGACTAGAGTACTGGAGAGGTA
AGCGGAATTCCTGGTGTAGTAGTGAAATGCGTAGATATCAGGAAGAACATCAGTGGCGAAGGCGGCTTACTGGACAGCAA
CTGACGTTGAGGCTCGAAGGCGTGGGGAGCAAACAGGATTAGATACCCTGGTAGTCC
>t0004645_g-Y-3;size=7;
CCTACGGGGGGCTGCAGTGAGGAATATTGGTCAATGGACGGAAGTCTGAACCAGCCATGCCGCGTGGAGGAAGAAGGTCC
TATGGGTTGTAAACTCCTTTTGTTCGAGAGTAATAAGTCCCTTGCGAGGGATGATGAGAGTATCGGACGAATAAGCATCG
GCTAACTCCGTGCCAGCAGCCGCGGTAATACGGAGGATGCAAGCGTTATCCGGATTTATTGGGTTTAAAGGGTGCGCAGG
CGGCGCGTTAAGTCAGCGGTGAAATCTCCCGGCTCAACCGGGGAACTGCCATTGATACTGGCGTGCTAGAGTACGGACGG
CGCCGGCGGAATGTGTCATGTAGCGGTGAAATGCTTAGATATGCCACAGAACACCGATCGCGAAGGCAGCTGGCGAGGCC
GGTACTGACGCTCAGGCACGAAAGCGTGGGGATCAAACAGGATTAGATACCCCAGTAGTCC
>t0000945_g-Y-3;size=7;
CCTACGGGTGGCAGCAGTGGGGAATATTGGGCAATGGGGGAAACCCTGACCCAGCAACGCCGCGTGAAGGAAGAAGGCTT
TCGGGTTGTAAACTTCTTTTACCAGGGACGAAGGACGTGACGGTACCTGGAGAAAAAGCCACGGCTAACTACGTGCCAGC
AGCCGCGGTAATACGTAGGTGGCAAGCGTTGTCCGGATTTACTGGGTGTAAAGGGCGTGTAGGCGGAGCGGCAAGTCAGA
AGTGAAATCTCCGGGCTTAACCCGGAAACTGCTTTTGAAACTGTCGCCCTTGAGTATCGGAGAGGCAGGCGGAATTCCTA
GTGTAGCGGTGAAATGCGTAGATATTAGGAGGAACACCAGTGGCGAAGGCGGCCTGCTGGACGACAACTGACGCTGAGGC
GCGAAAGCGTGGGGAGCAAACAGGATTAGATACCCTTGTAGTCC
>t0005848_g-Y-3;size=7;
CCTACGGGGGGCAGCAGTGAGGAATATTGGTCAATGGGCGCGAGCCTGAACCAGCCAAGTAGCGTGCAGGATGACGGCCC
TACGGGTTGTAAACTGCTTTTATGCGGGGATAAAGTGTGGGACGCGTCCCACATTGCAGGTACCGCATGAATAAGGACCG
GCTAATTCCGTGCCAGCAGCCGCGGTAATACGGAAGGTCCGGGCGTTATCCGGATTTATTGGGTTTAAAGGGAGCGCAGG
CTGGCTTTTAAGCGTGACGTGAAATGCGGCGGCTCAACCGTCCGAAGTGCGTCGCGAACTGGGAGCCTTGAGTGAGTTCG
ACGTCAGCGGAATTCGTGGTGTAGCGGTGAAATGCTTAGATATCACGAGGAACCCCGATTGCGAAGGCAGCTGACGAGGC
CTTTACTGACGCTAAAGCTCGAAGGTGCGGGTATCGAACAGGATTAGATACCCCAGTAGTCC
>t0005854_g-Y-3;size=7;
CCTACGGGCGGCTGCAGTGGGGAATATTGGGCAATGGGCGAAAGCCTGACCCAGCAACGCCGCGTGAGGGAAGAAGGTCT
TCGGATTGTAAACCTCTGTCCTTGGTGACGAAGGAAGTGACGGTAGCCAAGGAGGAAGCCCCGGCTAACTACGTGCCAGC
AGCCGCGGTAATACGTAGGGGGCGAGCGTTGTCCGGAATTACTGGGCGTAAAGGGTGCGTAGGCGGTACTTTAAGTTGGA
TGTGAAATACCCGGGCTTAACTTGGGGGGTGCATCCAATACTGGAGAACTAGAGTGCAGGAGAGGGAAGCGGAATTCCTA
GTGTAGCGGTGAAATGCGTAGATATTAGGAGGAACACCAGTGGCGAAGGCGGCTTTCTGGACTGTAACTGACGCTGAGGC
ACGAAAGCGTGGGGAGCAAACAGGATTAGATACCCCAGTAGTCC
>t0007690_g-Y-3;size=7;
CCTACGGGGGGCAGCAGTGAGGAATATTGGACAATGGCCGGAAGGCTGATCCAGCCATGCCGCGTGCGGGAAGACGGCCC
TATGGGTTGTAAACCGCTTTTGCGGGGGAGCAATAAGAGTCACGCGTGGCTCGATGAGAGTACCCTGCGAATAAGCATCG
GCTAACTCCGTGCCAGCAGCCGCGGTAATACGGAGGATGCAAGCGTTATCCGGATTTATTGGGTTTAAAGGGTGCGCAGG
CGGCTTGTTAAGCGGGAGGTGAAATGCCGGCGCTCAACGTCGGAAGTGCCTCCCGAACTGGTGAGCTTGAATGACTCTGC
CGTGGGAGGAATGTGTAGTGTAGCGGTGAAATGCTTAGAGATTACACAGAACACCGATTGCGAAGGCATCTCACGAAGGG
TTGATTGACGCTGAGGCACGAAAGCGTGGGGATCAAACAGGATTAGATACCCTTGTAGTCC
>t0003395_g-Y-3;size=7;
CCTACGGGTGGCAGCAGTGGGGAATATTGCACAATGGGCGAAAGCCTGATGCAGCGACGCCGCGTGAGCGAAGAAGTATT
TCGGTATGTAAAGCTCTATCAGCAGGGAAGATAATGACGGTACCTGACTAAGAAGCACCGGCTAAATACGTGCCAGCAGC
CGCGGTAATACGTATGGTGCAAGCGTTATCCGGATTTACTGGGTGTAAAGGGAGCGTAGGCGGTTTTACAAGTCTGATGT
GAAAGCCCGGGGCTCAACTCCGGTATTGCATTGGAAACTGTAGAACTAGAGTGTCGGAGGGGTAAGTGGAATTCCTAGTG
TAGCGGTGAAATGCGTAGATATTAGGAGGAACACCAGTGGCGAAGGCGGCTTACTGGACGATTACTGACGCTGAGGCTCG
AAAGCGTGGGGAGCAAACAGGATTAGATACCCCAGTAGTCC
>t0008248_g-Y-3;size=7;
CCTACGGGGGGCTGCAGTGAGGAATATTGGTCAATGGGCGAGAGCCTGAACCAGCCAAGTCGCGTGAAGGATGAAGGTTC
TATGGATTGTAAACTTCTTTTGTCCGAGGGTAAAAAAGGCTACGTGTAGCTTCTTGCAAGTATCGGACGAATAAGCATCG
GCTAACTCCGTGCCAGCAGCCGCGGTAATACGGAGGATGCGAGCGTTATCCGGATTTATTGGGTTTAAAGGGTGCGTAGG
TGGTTTGTTAAGTTTGTGGTGAAAGCGTGCGGCTCAACCGTACCAAGCCATGAAAACTGGCGAACTTGAGTGCAAACGAG
GTAGGCGGAATGTGATGTGTAGCGGTGAAATGCTTAGATATGTCACAGAACCCCGATTGCGAAGGCAGCTTACCAGCATG
CAACTGACACTGAGGCACGAAAGCGTGGGTATCAAACAGGATTAGATACCCCAGTAGTCC
>t0031847_g-Y-3;size=7;
CCTACGGGTGGCAGCAGTGGGGAATATTGGGCAATGGGGGAAACCCTGACCCAGCAACGCCGCGTGAAGGAAGAAGGCTT
TCGGGTTGTAAACTTCTTTTACCAGGGACGAAGGACGTGACGGTACCTGGAGAAAAAGCCACGGCTAACTACGTGCCAGC
AGCCGCGGTAATACGTAGGTGGCAAGCGTTGTCCGGAATTACTGGGTGTAAAGGGCGTGTAGGCGGAGCGGCAAGTCAGA
AGTGAAATCTCCGGGCTTAACCCGGAAACTGCTTTTGAAACTGTCGCCCTTGAGTATCGGAGAGGCAGGCGGAATTCCTA
GTGTAGCGGTGAAATGCGTAGATATTAGGAGGAACACCAGTGGCGAAGGCGGCCTGCTGGACGACAACTGACGCTGAGGC
GCGAAAGCGTGGGGAGCAAACAGGATTAGATACCCTGGTAGTCC
>t0016536_g-Y-3;size=7;
CCTACGGGGGGCTGCAGTGGGGAATATTGGGCAATGGGGGAAACCCTGACCCAGCAACGCCGCGTGAAGGAAGAAGGCTT
TCGGGTTGTAAACTTCTTTTACCAGGGACGAAGGACGTGACGGTACCTGGAGAAAAAGCCACGGCTAACTACGTGCCAGC
AGCCGCGGTAATACGTAGGTGGCAAGCGTTGTCCGGATTTACTGGGTGTAAAGGGCGTGTAGGCGGAGCAGCAAGTCAGA
AGTGAAATCTCCGGGCTTAACCCGGAAACTGCTTTTGAAACTGTTGCCCTTGAGTATCGGAGAGGCAGGCGGAATTCCTA
GTGTAGCGGTGAAATGCGTAGATATTAGGAGGAACACCAGTGGCGAAGGCGGCCTGCTGGACGACAACTGACGCTGAGGC
GCGAAAGCGTGGGGAGCAAACAGGATTAGATACCCTTGTAGTCC
>t0016397_g-Y-3;size=7;
CCTACGGGAGGCAGCAGTGAGGAATATTGGTCAATGGGCGCGAGCCTGAACCAGCCAAGTAGCGTGCAGGATGACGGCCC
TACGGGTTGTAAACTGCTTTTATGCGGGGATAAAGTGTGGGACGCGTCCCTCATTGCAGGTACCGCATGAATAAGGACCG
GCTAATTCCGTGCCAGCAGCCGCGGTAATACGGAAGGTCCGGGCGTTATCCGGATTTATTGGGTTTAAAGGGAGCGCAGG
CTGGCTTTTAAGCGTGACGTGAAATGCGGCGGCTCAACCGTCCGAAGTGCGTCGCGAACTGGGAGCCTTGAGTGAGTTCG
ACGTCAGCGGAATTCGTGGTGTAGCGGTGAAATGCTTAGATATCACGAGGAACCCCGATTGCGAAGGCAGCTGACGAGGC
CTTTACTGACGCTAAAGCTCGAAGGTGCGGGTATCGAACAGGATTAGATACCCTGGTAGTCC
>t0029625_g-Y-3;size=7;
CCTACGGGAGGCAGCAGTGAGGAATATTGGTCAATGGGCGGGAGCCTGAACCAGCCAAGTCGCGTGAGGGAAGACGGCCC
TACGGGTTGTAAACCTCTTTAGCCGGGGAGTAACGTGCGCCACGCGTGGTGCAGTGAGAGTACCCGGAGAATAAGCATCG
GCTAACTCCGTGCCAGCAGCCGCGGTAATACGGAGGATGCGAGCGTTATCCGGATTCATTGGGTTTAAAGGGTGCGCAGG
CGGCGTTCCAAGTCAGCGGTCAAATCCACGGGCTCAACCCGTGGCCGCCGTTGATACTGGGGTGCTTGAGTAGGTGCGAC
GGATGCGGAATGCGTGGTGTAGCGGTGAAATGCATAGATATCACGCAGAACCCCGATTGCGAAGGCAGCGTCCGAGCACC
CGACTGACGCTGAGGCACGAAAGCGTGGGTATCGAACAGGATTAGATACCCTTGTAGTCC
>t0000989_g-Y-3;size=7;
CCTACGGGGGGCAGCAGTGAGGAATATTGGTCAATGGACGGAAGTCTGAACCAGCCAAGTAGCGTGCAGGATGACGGCCC
TATGGGTTGTAAACTGCTTTTTTAGGGGAATAAAGTTAGCCACGTGTGGTTATTTGCATGTACCCTACGAATAAGGACCG
GCTAATTCCGTGCCAGCAGCCGCGGTAATACGGAAGGTCCGGGCGTTATCCGGATTTATTGGGTTTAAAGGGAGCGCAGG
CCGTTTGGTAAGCGTGTTGTGAAATGTCCGGGCTCAACCTGGGCACTGCAGCGCGAACTGCCAGACTTGAGTGCACAGGA
AGCGGGCGGAATTCGTGGTGTAGCGGTGAAATGCTTAGATATCACGAAGAACTCCAATTGCGAAGGCAGCTCGCTGTAGT
GTTACTGACGCTAAAGCTCGAAAGTGCGGGTATCGAACAGGATTAGATACCCTTGTAGTCC
>t0005038_g-Y-3;size=7;
CCTACGGGTGGCAGCAGTGGGGAATATTGGGCAATGGGGGAAACCCTGACCCAGCAACGCCGCGTGAAGGAAGAAGGCTT
TCGGGTTGTAAACTTCTTTTACCAGGGACGAAGGACGTGACGGTACCTGGAGAAAAAGCCACGGCTAACTACGTGCCAGC
AGCCGCGGTAATACGTAGGTGGCAAGCGTTGTCCGGAATTACTGGGTGTAAAGGGCGTGTAGGCGGAGCGGCAAGTCAGA
AGTGAAATCTCCGGGCTTAACCCGGAAACTGCTTTTGAAACTGTCGCCCTTGAGTATCGGAGAGGCAGGCGGAATTCCTA
GTGTAGCGGTGAAATGCGTAGATATTAGGAGGAACACCAGTGGCGAAGGCGGCCTGCTGGACGACAACTGACGCTGAGGC
GCGAAAGCGTGGGGAGCAAACAGGATTAGATACCCTAGTAGTCC
>t0014944_g-Y-3;size=7;
CCTACGGGAGGCAGCAGTAGGGAATATTGGGCAATGGGCGCAAGCCTGACCCAGCAACGCCGCGTGAGGGAAGAAGGTTT
TCGGATTGTAAACCTCTGTCCTATGTGACGAAGGAAGTGACGGTAGCATAGGAGGAAGCCCCGGCTAACTACGTGCCAGC
AGCCGCGGTAATACGTAGGGGGCGAGCGTTGTCCGGAATTACTGGGCGTAAAGGGTGCGTAGGCGGTCTGGTAAGTTGGA
TGTGAAATACCCGGGCTTAACTTGGGTGCTGCATCCAATACTGTCGGACTTGAGTGCAGGAGAGGAAAGCGGAATTCCTA
GTGTAGCGGTGAAATGCGTAGATATTAGGAGGAACACCAGTGGCGAAGGCGGCTTTCTGGACTGTAACTGACGCTGAGGC
ACGAAAGCGTGGGGAGCAAACAGGATTAGATACCCTTGTAGTCC
>t0003448_g-Y-3;size=7;
CCTACGGGAGGCAGCAGTAGGGAATATTGGGCAATGGGCGCAAGCCTGACCCAGCAACGCCGCGTGAGGGAAGAAGGTTT
TCGGATTGTAAACCTCTGTCCTATGTGACGAAGGAAGTGACGGTAGCATAGGAGGAAGCCCCGGCTAACTACGTGCCAGC
AGCCGCGGTAATACGTAGGGGGCGAGCGTTGTCCGGAATTACTGGGCGTAAAGGGTGCGTAGGCGGTCTGGTAAGTTGGA
TGTGAAATACCCGGGCTTAACTTGGGTGCTGCATCCAATACTGTCGGACTTGAGTGCAGGAGAGGAAAGCGGAATTCCTA
GTGTAGCGGTGAAATGCGTAGATATTAGGAGGAACACCAGTGGCGAAGGCGGCTTTCTGGACTGTAACTGACGCTGAGGC
ACGAAAGCGTGGGGAGCAAACAGGATTAGATACCCGAGTAGTCC
>t0001537_g-Y-3;size=7;
CCTACGGGAGGCAGCAGTGAGGAATATTGGTCAATGGGCGTGAGCCTGAACCAGCCAAGTAGCGTGCAGGATGACGGCCC
TACGGGTTGTAAACTGCTTTTATGCGGGGATAAAGTGTGGGACGCGTCCCTCATTGCAGGTACCGCATGAATAAGGACCG
GCTAATTCCGTGCCAGCAGCCGCGGTAATACGGAAGGTCCGGGCGTTATCCGGATTTATTGGGTTTAAAGGGAGCGCAGG
CTGGCTTTTAAGCGTGACGTGAAATGCGGCGGCTCAACCGTCCGAAGTGCGTCGCGAACTGGGAGCCTTGAGTGAGTTCG
ACGTCAGCGGAATTCGTGGTGTAGCGGTGAAATGCTTAGATATCACGAGGAACCCCGATTGCGAAGGCAGCTGACGAGGC
CTTTACTGACGCTAAAGCTCGAAGGTGCGGGTATCGAACAGGATTAGATACCCGGGTAGTCC
>t0005291_g-Y-3;size=7;
CCTACGGGAGGCTGCAGTGAGGAATATTGGTCAATGGGCGCGAGCCTGAACCAGCCAAGTAGCGTGCAGGATGACGGCCC
TACGGGTTGTAAACTGCTTTTATGCGGGGATAAAGTGTGGGACGCGTCCCTCATTGCAGGTACCGCATGAATAAGGACCG
GCTAATTCCGTGCCAGCAGCCGCGGTAATACGGAAGGTCCGGGCGTTATCCGGATTTATTGGGTTTAAAGGGAGCGCAGG
CTGGCTTTTAAGCGTGACGTGAAATGCGGCGGCTCAACCGTCCGAAGTGCGTCGCGAACTGGGAGCCTTGAGTGAGTTCG
ACGTCAGCGGAATTCGTGGTGTAGCGGTGAAATGCTTAGATATCACGAGGAACCCCGATTGCGAAGGCAGCTGACGAGGC
CTTTACTGACGCTAAAGCTCGAAGGTGCGGGTATCGAACAGGATTAGATACCCTTGTAGTCC
>t0002995_g-Y-3;size=7;
CCTACGGGTGGCTGCAGTGAGGAATATTGGTCAATGGGCGATGGCCTGAACCAGCCAAGTCGCGTGCGGGATGAAGGCCC
TCCGGGTCGTAAACCGCTTTAGCCGGGGAGTAACGTGTGGGACGCGTCCCACAGTGAGAGTACCCGGAGAATAAGCATCG
GCTAACTCCGTGCCAGCAGCCGCGGTAATACGGAGGATGCGAGCGTTATCCGGATTTATTGGGTTTAAAGGGTGCGCAGG
CGGC
>t0023401_g-Y-3;size=7;
CCTACGGGAGGCAGCAGTGGGGAATATTGGGCAATGGGGGCAACCCTGACCCAGCAACGCCGCGTGAAGGAAGAAGGCTT
TCGGGTTGTAAACTTCTTTGACGAGGGACGATAGTGACGGTACCTCGAAAACAAGCCACGGCTAACTACGTGCCAGCAGC
CGCGGTAATACGTAGGTGGCAAGCGTTGTCCGGATTTACTGGGTGTAAAGGGCGCGTAGGCGGGATTGCAAGTCAGATGT
GAAATCTCCGGGCTCAACCCGGAAATTGCATTTGAAACTGTAGTTCTTGAGTATCGGAGAGGCAAGCGGAATTCCTAGTG
TAGCGGTGAAATGCGTAGATATTAGGAGGAACACCAGTGGCGAAGGCGGCTTGCTGGACGACAACTGACGCTGAGGCGCG
AAAGCGTGGGGAGCAAACAGGATTAGATACCCTGGTAGTCC
>t0011726_g-Y-3;size=7;
CCTACGGGAGGCAGCAGTGAGGAATATTGGTCAATGGGAGGAATCCTGAACCAGCCATGCCGCGTGCGGGAAGAAGGCCC
TACGGGTTGTAAACCGCTTTTGCCCGGGAGTAATAAGGGGGATGCGTCCCCCGATGAGAGTACCGGGCGAATAAGCATCG
GCTAACTCCGTGCCAGCAGCCGCGGTAATACGGAGGATGCGAGCGTTATCCGGATTTATTGGGTTTAAAGGGTGCGCAGG
CGGCGCGGTAAGTCAGCGGTGAAATGTCCCGGCTCAACCGGGGAGCTGCCGTTGATACTGTCGTGCTTGAGTGCGAACGG
CGCCGGCGGAATGTGTGGTGTAGCGGTGAAATGCATAGATATCACACAGAACACCGATCGCGAAGGCAGCTGGCGAGGAC
GCAACTGACGCTGAGGCACGAAGGCGTGGGGATCGAACAGGATTAGATACCCTAGTAGTCC
>t0011101_g-Y-3;size=7;
CCTACGGGGGGCAGCAGTGAGGAATATTGGTCAATGGACGGAAGTCTGAACCAGCCATGCCGCGTGGAGGAAGAAGGTCC
TATGGGTTGTAAACTCCTTTTGTTCGAGAGTAATAAGTGGGATGCGTCCCACGATGAGAGTATCGGACGAATAAGCATCG
GCTAACTCCGTGCCAGCAGCCGCGGTAATACGGAGGATGCAAGCGTTATCCGGATTTATTGGGTTTAAAGGGTGCGCAGG
CGGCGCGTTAAGTCAGCGGTGAAATCTCCCGGCTCAACCGGGGAACTGCCATTGATACTGGCGTGCTAGAGTACGGACGG
CGCCGGCGGAATGTGTCATGTAGCGGTGAAATGCTTAGATATGCCACAGAACACCGATCGCGAAGGCAGCTGGCGAGGCC
GGTACTGACGCTCAGGCACGAAAGCGTGGGGATCAAACAGGATTAGATACCCCGGTAGTCC
>t0007163_g-Y-3;size=7;
CCTACGGGGGGCAGCAGTGGGGAATATTGGGCAATGGGCGCAAGCCTGACCCAGCAACGCCGCGTGAGGGAAGAAGGTCT
TCGGATTGTAAACCTCTGTCCTTGGTGACGAAGGAAGTGACGGTAGCCAAGGAGGAAGCCCCGGCTAACTACGTGCCAGC
AGCCGCGGTAATACGTAGGGGGCGAGCGTTGTCCGGAATTACTGGGCGTAAAGGGTGCGTAGGCGGTACTTTAAGTTGGA
TGTGAAATACCCGGGCTTAACTTGGGGGGTGCATCCAATACTGGAGAACTAGAGTGCAGGAGAGGGAAGCGGAATTCCTA
GTGTAGCGGTGAAATGCGTAGATATTAGGAGGAACACCAGTGGCGAAGGCGGCTTTCTGGACTGTAACTGACGCTGAGGC
ACGAAAGCGTGGGGAGCAAACAGGATTAGATACCCCAGTAGTCC
>t0010622_g-Y-3;size=7;
CCTACGGGAGGCAGCAGTGAGGAATATTGGTCAATGGGCGCGAGCCTGAACCAGCCAAGTAGCGTGCAGGACGACTGCCC
TATGGGTTGTAAACTGCTTTTATCAGGGAATAAAGTGAGGCACGCGTGCCTTTTTGTATGTACCTGGTGAATAAGGACCG
GCTAATTCCGTGCCAGCAGCCGCGGTAATACGGAAGGTCCGGGCGTTATCCGGATTTATTGGGTTTAAAGGGAGCGCAGG
CGGGCTTTTAAGCGTGACGTGAAATGTGGCGGCTCAACCGCCGAACTGCGTCGCGAACTGGGGGCCTTGAGTGAGTACGA
CGTTGGCGGAATTCGTGGTGTAGCGGTGAAATGCTTAGATATCACGAAGAACCCCGATTGCGAAGGCAGCCGACGAGTCC
TTAACTGACGCTAAAGCTCGAAAGTGCGGGTATCGAACAGGATTAGATACCCGTGTAGTCC
>t0001317_g-Y-3;size=7;
CCTACGGGAGGCTGCAGTGGGGAATATTGGGCAATGGGCGAAAGCCTGACCCAGCAACGCCGCGTGAGGGAAGAAGGTCT
TCGGATTGTAAACCTCTGTCCTTGGTGACGAAGGAAGTGACGGTAGCCAAGGAGGAAGCCCCGGCTAACTACGTGCCAGC
AGCCGCGGTAATACGTAGGGGGCGAGCGTTGTCCGGAATTACTGGGCGTAAAGGGTGCGTAGGCGGTACTTTAAGTTGGA
TGTGAAATACCCGGGCTTAACTTGGGGGGTGCATCCAATACTGGAGAACTAGAGTGCAGGAGAGGGAAGCGGAATTCCTA
GTGTAGCGGTGAAATGCGTAGATATTAGGAGGAACACCAGTGGCGAAGGCGGCTTTCTGGACTGTAACTGACGCTGAGGC
ACGAAAGCGTGGGGAGCAAACAGGATTAGATACCCCGGTAGTCC
>t0011793_g-Y-3;size=7;
CCTACGGGTGGCTGCAGTGGGGAATATTGGGCAATGGGCGCAAGCCTGACCCAGCAACGCCGCGTGAGGGAAGAAGGTCT
TCGGATTGTAAACCTCTGTCCTTGGTGACGAAGGAAGTGACGGTAGCCAAGGAGGAAGCCCCGGCTAACTACGTGCCAGC
AGCCGCGGTAATACGTAGGGGGCGAGCGTTGTCCGGAATTACTGGGCGTAAAGGGTGCGTAGGCGGTACTTTAAGTTGGA
TGTGAAATACCCGGGCTTAACTTGGGGGGTGCATCCAATACTGGAGAACTAGAGTGCAGGAGAGGGAAGCGGAATTCCTA
GTGTAGCGGTGAAATGCGTAGATATTAGGAGGAACACCAGTGGCGAAGGCGGCTTTCTGGACTGTAACTGACGCTGAGGC
ACGAAAGCGTGGGGAGCAAACAGGATTAGATACCCCAGTAGTCC
>t0008047_g-Y-3;size=7;
CCTACGGGTGGCTGCAGTGAGGAATATTGGTCAATGGACGGAAGTCTGAACCAGCCATGCCGCGTGAAGGAAGAAGGCCC
TATGGGTTGTAAACTTCTTTTGTGCGAGAGTAATAAGGGCTTTGCGAAGTCCGATGAGAGTATCGTACGAATAAGCATCG
GCTAACTCCGTGCCAGCAGCCGCGGTAATACGGAGGATGCAAGCGTTATCCGGATTTATTGGGTTTAAAGGGTGCGTAGG
CGGACCTTTAAGTCAGCGGTGAAATATCCCGGCTCAACCGGGAGGCTGCCGTTGATACTGGGGGTCTTGAGGGCGAACGG
CGCCGGCGGAATGTGTCATGTAGCGGTGAAATGCATAGATATGACACAGAACACCGATCGCGAAGGCAGCTGGCGAGGAC
GCGACTGACGCTGAGGCACGAAGGTGCGGGGATCAAACAGGATTAGATACCCCAGTAGTCC
>t0003272_g-Y-3;size=7;
CCTACGGGAGGCTGCAGTGGGGAATATTGCACAATGGGCGAAAGCCTGATGCAGCGACGCCGCGTGAGCGAAGAAGTATT
TCGGTATGTAAAGCTCTATCAGCAGGGAAGATAATGACGGTACCTGACTAAGAAGCACCGGCTAAATACGTGCCAGCAGC
CGCGGTAATACGTATGGTGCAAGCGTTATCCGGATTTACTGGGTGTAAAGGGAGCGTAGGCGGTTTTACAAGTCTGATGT
GAAAGCCCGCAGCTCAACTGCGGTATTGCATTGGAAACTGTAGAACTAGAGTGTCGGAGGGGTAAGTGGAATTCCTAGTG
TAGCGGTGAAATGCGTAGATATTAGGAGGAACACCAGTGGCGAAGGCGGCTTACTGGACGATTACTGACGCTGAGGCTCG
AAAGCGTGGGGAGCAAACAGGATTAGATACCCCAGTAGTCC
>t0004429_g-Y-3;size=7;
CCTACGGGAGGCTGCAGTGGGGAATATTGGGCAATGGGGGCAACCCTGACCCAGCAACGCCGCGTGGAGGAAGAAGGCTT
TCGGGTTGTAAACTCCTTTGACGAGGGACGATGATGACGGTACCTCGAAAACAAGCCACGGCTAACTACGTGCCAGCAGC
CGCGGTAATACGTAGGTGGCAAGCGTTGTCCGGATTTACTGGGTGTAAAGGGCGCGTAGGCGGGCAGGCAAGTCAGATGT
GAAATCTCCGGGCTCAACCCGGAAATTGCATTTGAAACTGCAGGTCTTGAGTATCGGAGAGGCAAGCGGAATTCCTAGTG
TAGCGGTGAAATGCGTAGATATTAGGAGGAACACCAGTGGCGAAGGCGGCTTGCTGGACGACAACTGACGCTGAGGCGCG
AAAGCGTGGGGAGCAAACAGGATTAGATACCCTGGTAGTCC
>t0006305_g-Y-3;size=7;
CCTACGGGAGGCTGCAGTGAGGAATATTGGTCAATGGGCGCGAGCCTGAACCAGCCAAGTAGCGTGCAGGACGACTGCCC
TATGGGTTGTAAACTGCTTTTATCAGGGAATAAAGTGAGGCACGCGTGCCTTTTTGTATGTACCTGGTGAATAAGGACCG
GCTAATTCCGTGCCAGCAGCCGCGGTAATACGGAAGGTCCGGGCGTTATCCGGATTTATTGGGTTTAAAGGGAGCGCAGG
CGGGCTTTTAAGCGTGACGTGAAATGTGGCGGCTCAACCGCCGAACTGCGTCGCGAACTGGGGGCCTTGAGTGAGTACGA
CGTTGGCGGAATTCGTGGTGTAGCGGTGAAATGCTTAGATATCACGAAGAACCCCGATTGCGAAGGCAGCCGACGAGTCC
TTAACTGACGCTAAAGCTCGAAAGTGCGGGTATCGAACAGGATTAGATACCCTTGTAGTCC
>t0007036_g-Y-3;size=7;
CCTACGGGTGGCAGCAGTGAGGAATATTGGTCAATGGACGGTAGTCTGAACCAGCCAAGTCGCGTGCGGGATGAAGGCCC
TCCGGGTCGTAAACCGCTTTAGCCGGGGAGTAACGTGTGGGTCGTGACCCACAGTGAGAGTACCCGGAGAATAAGCATCG
GCTAACTCCGTGCCAGCAGCCGCGGTAATACGGAGGATGCGAGCGTTATCCGGATTTATTGGGTTTAAAGGGTGCGCAGG
CGGCGAGTCAAGTCAGCGGTCAAACTGCGGCGCTCAACGCCGTACCGCCGTTGAAACTGGCGCGCTCGAGTTTGTGCGAG
GATGGCGGAATGCGCAGTGTAGCGGTGAAATGCATAGATATTGCGCAGAACTCCGATTGCGAAGGCAGCTGTCCAGCACA
CTACTGACGCTCATGCACGAAAGCGTGGGTATCGAACAGGATTAGATACCCGAGTAGTCC
>t0004544_g-Y-3;size=7;
CCTACGGGAGGCAGCAGTAGGGAATATTGGGCAATGGGCGCAAGCCTGACCCAGCAACGCCGCGTGAGGGAAGAAGGTTT
TCGGATTGTAAACCTCTGTCCTATGTGACGAAGGAAGTGACGGTAGCATAGGAGGAAGCCCCGGCTAACTACGTGCCAGC
AGCCGCGGTAATACGTAGGGGGCGAGCGTTGTCCGGAATTACTGGGCGTAAAGGGTGCGTAGGCGGTCTGGTAAGTTGGA
TGTGAAATACCCGGGCTTAACTTGGGTGCTGCATCCAATACTGTCGGACTTGAGTGCAGGAGAGGAAAGCGGAATTCCTA
GTGTAGCGGTGAAATGCGTAGATATTAGGAGGAACACCAGTGGCGAAGGCGGCTTTCTGGACTGTAACTGACGCTGAGGC
ACGAAAGCGTGGGGAGCAAACAGGATTAGATACCCCTGTAGTCC
>t0030276_g-Y-3;size=7;
CCTACGGGTGGCAGCAGTGAGGAATATTGGTCAATGGACGGAAGTCTGAACCAGCCATGCCGCGTGGAGGAAGAAGGTCC
TATGGGTTGTAAACTCCTTTTGTTCGAGAGTAATAAGTGGGATGCGTCCCACGATGAGAGTATCGGACGAATAAGCATCG
GCTAACTCCGTGCCAGCAGCCGCGGTAATACGGAGGATGCAAGCGTTATCCGGATTTATTGGGTTTAAAGGGTGCGCAGG
CGGCGCGTTAAGTCAGCGGTGAAATCTCCCGGCTCAACCGGGGAACTGCCATTGATACTGGCGTGCTAGAGTACGGACGG
CGCCGGCGGAATGTGTCATGTAGCGGTGAAATGCTTAGATATGCCACAGAACACCGATCGCGAAGGCAGCTGGCGAGGCC
GGTACTGACGCTCAGGCACGAAAGCGTGGGGATCAAACAGGATTAGATACCCTAGTAGTCC
>t0007672_g-Y-3;size=7;
CCTACGGGTGGCAGCAGTGGGGAATATTGGGCAATGGGGGCAACCCTGACCCAGCAACGCCGCGTGAAGGAAGAAGGCTT
TCGGGTTGTAAACTTCTTTGACGAGGGACGATAGTGACGGTACCTCGAAAACAAGCCACGGCTAACTACGTGCCAGCAGC
CGCGGTAATACGTAGGTGGCAAGCGTTGTCCGGATTTACTGGGTGTAAAGGGCGCGTAGGCGGGATTGCAAGTCAGATGT
GAAATCTCCGGGCTCAACCCGGAAATTGCATTTGAAACTGTAGTTCTTGAGTATCGGAGAGGCAAGCGGAATTCCTAGTG
TAGCGGTGAAATGCGTAGATATTAGGAGGAACACCAGTGGCGAAGGCGGCTTGCTGGACGACAACTGACGCTGAGGCGCG
AAAGCGTGGGGAGCAAACAGGATTAGATACCCTTGTAGTCC
>t0018613_g-Y-3;size=7;
CCTACGGGAGGCAGCAGTGGGGAATATTGGGCAATGGGCGCAAGCCTGACCCAGCAACGCCGCGTGAGGGAAGAAGGTCT
TCGGATTGTAAACCTCTGTCCTTGGTGACGAAGGAAGTGACGGTAGCCAAGGAGGAAGCCCCGGCTAACTACGTGCCAGC
AGCCGCGGTAATACGTAGGGGGCGAGCGTTGTCCGGAATTACTGGGCGTAAAGGGTGCGTAGGCGGTACTTTAAGTTGGA
TGTGAAATACCCGGGCTTAACTTGGGGGGTGCATCCAATACTGGAGAACTAGAGTGCAGGAGAGGGAAGCGGAATTCCTA
GTGTAGCGGTGAAATGCGTAGATATTAGGAGGAACACCAGTGGCGAAGGCGGCTTTCTGGACTGTAACTGACGCTGAGGC
ACGAAAGCGTGGGGAGCAAACAGGATTAGATACCCTAGTAGTCC
>t0008667_g-Y-3;size=7;
CCTACGGGAGGCTGCAGTGAGGAATATTGGTCAATGGACGGTAGTCTGAACCAGCCAAGTCGCGTGCGGGATGAAGGCCC
TCCGGGTCGTAAACCGCTTTAGCCGGGGAGTAACGTGTGGGTCGTGACCCACAGTGAGAGTACCCGGAGAATAAGCATCG
GCTAACTCCGTGCCAGCAGCCGCGGTAATACGGAGGATGCGAGCGTTATCCGGATTTATTGGGTTTAAAGGGTGCGCAGG
CGGCGAGTCAAGTCAGCGGTCAAACTGCGGCGCTCAACGCCGTACCGCCGTTGAAACTGGCGCGCTCGAGTTTGTGCGAG
GATGGCGGAATGCGCAGTGTAGCGGTGAAATGCATAGATATTGCGCAGAACTCCGATTGCGAAGGCAGCTGTCCAGCACA
CTACTGACGCTCATGCACGAAAGCGTGGGTATCGAACAGGATTAGATACCCCGGTAGTCC
>t0004729_g-Y-3;size=7;
CCTACGGGAGGCAGCAGTGAGGAATATTGGTCAATGGGAGGAATCCTGAACCAGCCATGCCGCGTGCGGGAAGAAGGCCC
TACGGGTTGTAAACCGCTTTTGTTCCGGAGTAATAAGTGGGGTGCGCCCCGCGATGAGAGTACGGGACGAATAAGCATCG
GCTAACTCCGTGCCAGCAGCCGCGGTAATACGGAGGATGCGAGCGTTATCCGGATTTATTGGGTTTAAAGGGTGCGCAGG
CGGCGCGGTAAGTCAGCGGTGAAATGTCCCGGCTCAACCGGGGAGCTGCCGTTGATACTGTCGTGCTTGAGTGCGAACGG
CGCCGGCGGAATGTGTGGTGTAGCGGTGAAATGCATAGATATCACACAGAACACCGATCGCGAAGGCAGCTGGCGAGGAC
GCAACTGACGCTGAGGCACGAAGGCGTGGGGATCGAACAGGATTAGATACCCCGGTAGTCC
>t0008708_g-Y-3;size=7;
CCTACGGGGGGCTGCAGTGGGGAATATTGGGCAATGGGGGAAACCCTGACCCAGCAACGCCGCGTGAAGGAAGAAGGCTT
TCGGGTTGTAAACTTCTTTTACCAGGGACGAAGGACGTGACGGTACCTGGAGAAAAAGCCACGGCTAACTACGTGCCAGC
AGCCGCGGTAATACGTAGGTGGCAAGCGTTGTCCGGATTTACTGGGTGTAAAGGGCGTGTAGGCGGAGCAGCAAGTCAGA
AGTGAAATCTCCGGGCTTAACCCGGAAACTGCTTTTGAAACTGTTGCCCTTGAGTATCGGAGAGGCAGGCGGAATTCCTA
GTGTAGCGGTGAAATGCGTAGATATTAGGAGGAACACCAGTGGCGAAGGCGGCCTGCTGGACGACAACTGACGCTGAGGC
GCGAAAGCGTGGGGAGCAAACAGGATTAGATACCCCTGTAGTCC
>t0013680_g-Y-3;size=7;
CCTACGGGGGGCAGCAGTGGGGAATATTGGGCAATGGGGGAAACCCTGACCCAGCAACGCCGCGTGAAGGAAGAAGGCTT
TCGGGTTGTAAACTTCTTTTACCAGGGACGAAGGACGTGACGGTACCTGGAGAAAAAGCCACGGCTAACTACGTGCCAGC
AGCCGCGGTAATACGTAGGTGGCAAGCGTTGTCCGGAATTACTGGGTGTAAAGGGCGTGTAGGCGGAGCGGCAAGTCAGA
AGTGAAATCTCCGGGCTTAACCCGGAAACTGCTTTTGAAACTGTCGCCCTTGAGTATCGGAGAGGCAGGCGGAATTCCTA
GTGTAGCGGTGAAATGCGTAGATATTAGGAGGAACACCAGTGGCGAAGGCGGCCTGCTGGACGACAACTGACGCTGAGGC
GCGAAAGCGTGGGGAGCAAACAGGATTAGATACCCTTGTAGTCC
>t0014357_g-Y-3;size=7;
CCTACGGGTGGCAGCAGTGGGGAATATTGGGCAATGGGGGAAACCCTGACCCAGCAACGCCGCGTGAAGGAAGAAGGCTT
TCGGGTTGTAAACTTCTTTTACCAGGGACGAAGGACGTGACGGTACCTGGAGAAAAAGCCACGGCTAACTACGTGCCAGC
AGCCGCGGTAATACGTAGGTGGCAAGCGTTGTCCGGATTTACTGGGTGTAAAGGGCGTGTAGGCGGAGCAGCAAGTCAGA
AGTGAAATCTCCGGGCTTAACCCGGAAACTGCTTTTGAAACTGTTGCCCTTGAGTATCGGAGAGGCAGGCGGAATTCCTA
GTGTAGCGGTGAAATGCGTAGATATTAGGAGGAACACCAGTGGCGAAGGCGGCCTGCTGGACGACAACTGACGCTGAGGC
GCGAAAGCGTGGGGAGCAAACAGGATTAGATACCCTAGTAGTCC
>t0007536_g-Y-3;size=7;
CCTACGGGAGGCAGCAGTGAGGAATATTGGTCAATGGGCGGAAGCCTGAACCAGCCATGCCGCGTGTGGGAAGAAGGCCC
TATGGGTTGTAAACCACTTTTAGCCGGGAGTAATAAGGGGCGTGCGCGCCCCGATGAGAGTACCGGCGGAATAAGCATCG
GCTAACTCCGTGCCAGCAGCCGCGGTAATACGGAGGATGCGAGCGTTATCCGGATTTATTGGGTTTAAAGGGTGCGTAGG
CGGACCGTTAAGTCAGCGGTGAAAGGTCCCGGCTCAACCGGGGAGCTGCCGTTGATACTGGCGGACTTGAGTCCAAACGG
CGCCGGCGGAATATGTAATGTAGCGGTGAAATGCATAGATATTACATAGAACACCGATCGCGAAGGCAGCTGGCGAGGAT
GGCACTGACGCTGAGGCACGAAGGCGTGGGGATCGAACAGGATTAGATACCCTAGTAGTCC
>t0026842_g-Y-3;size=7;
CCTACGGGTGGCTGCAGTGAGGAATATTGGTCAATGGACGGAAGTCTGAACCAGCCATGCCGCGTGAAGGAAGAAGGCCC
TATGGGTTGTAAACTTCTTTTGTGCGAGAGTAATAAGGGCTTTGCGAAGTCCGATGAGAGTATCGTACGAATAAGCATCG
GCTAACTCCGTGCCAGCAGCCGCGGTAATACGGAGGATGCAAGCGTTATCCGGATTTATTGGGTTTAAAGGGTGCGTAGG
CGGACCTTTAAGTCAGCGGTGAAATATCCCGGCTCAACCGGGAGGCTGCCGTTGATACTGGGGGTCTTGAGGGCGAACGG
CGCCGGCGGAATGTGTCATGTAGCGGTGAAATGCATAGATATGACACAGAACACCGATCGCGAAGGCAGCTGGCGAGGAC
GCGACTGACGCTGAGGCACGAAGGTGCGGGGATCAAACAGGATTAGATACCCTTGTAGTCC
>t0007206_g-Y-3;size=7;
CCTACGGGAGGCTGCAGTGGGGAATATTGGGCAATGGGGGCAACCCTGACCCAGCAACGCCGCGTGAAGGAAGAAGGCTT
TCGGGTTGTAAACTTCTTTTACCGAGGACGAAGAACGTGACGGTACTCGGAGAAAAAGCCACGGCTAACTACGTGCCAGC
AGCCGCGGTAATACGTAGGTGGCAAGCGTTGTCCGGAATTACTGGGTGTAAAGGGCGTGTAGGCGGAGCGGCAAGTCAGA
AGTGAAATCTCTGGGCTCAACCCGGAAACTGCTTTTGAAACTGTCGCCCTTGAGTATCGGAGAGGCAGGCGGAATTCCTA
GTGTAGCGGTGAAATGCGTAGATATTAGGAGGAACACCAGTGGCGAAGGCGGCCTGCTGGACGACAACTGACGCTGAGGC
GCGAAAGCGTGGGGAGCAAACAGGATTAGATACCCGAGTAGTCC
>t0023368_g-Y-3;size=7;
CCTACGGGTGGCAGCAGTGAGGAATATTGGTCAATGGGCGTGAGCCTGAACCAGCCAAGTAGCGTGCAGGATGACGGCCC
TACGGGTTGTAAACTGCTTTTATGCGGGGATAAAGTGTGGGACGCGTCCCTCATTGCAGGTACCGCATGAATAAGGACCG
GCTAATTCCGTGCCAGCAGCCGCGGTAATACGGAAGGTCCGGGCGTTATCCGGATTTATTGGGTTTAAAGGGAGCGCAGG
CTGGCTTTTAAGCGTGACGTGAAATGCGGCGGCTCAACCGTCCGAAGTGCGTCGCGAACTGGGAGCCTTGAGTGAGTTCG
ACGTCAGCGGAATTCGTGGTGTAGCGGTGAAATGCTTAGATATCACGAGGAACCCCGATTGCGAAGGCAGCTGACGAGGC
CTTTACTGACGCTAAAGCTCGAAGGTGCGGGTATCGAACAGGATTAGATACCCGAGTAGTCC
>t0028236_g-Y-3;size=7;
CCTACGGGGGGCAGCAGTGGGGAATATTGCACAATGGGCGAAAGCCTGATGCAGCGACGCCGCGTGAGCGAAGAAGTATT
TCGGTATGTAAAGCTCTATCAGCAGGGAAGATAATGACGGTACCTGACTAAGAAGCACCGGCTAAATACGTGCCAGCAGC
CGCGGTAATACGTATGGTGCAAGCGTTATCCGGATTTACTGGGTGTAAAGGGAGCGTAGGCGGTTTTACAAGTCTGATGT
GAAAGCCCGGGGCTCAACTCCGGTATTGCATTGGAAACTGTAGAACTAGAGTGTCGGAGGGGTAAGTGGAATTCCTAGTG
TAGCGGTGAAATGCGTAGATATTAGGAGGAACACCAGTGGCGAAGGCGGCTTACTGGACGATTACTGACGCTGAGGCTCG
AAAGCGTGGGGAGCAAACAGGATTAGATACCCCTGTAGTCC
>t0001623_g-Y-3;size=7;
CCTACGGGTGGCAGCAGTGGGGAATATTGGGCAATGGGGGCAACCCTGACCCAGCAACGCCGCGTGGAGGAAGAAGGCTT
TCGGGTTGTAAACTCCTTTGACGAGGGACGATGATGACGGTACCTCGAAAACAAGCCACGGCTAACTACGTGCCAGCAGC
CGCGGTAATACGTAGGTGGCAAGCGTTGTCCGGATTTACTGGGTGTAAAGGGCGCGTAGGCGGGCAGGCAAGTCAGATGT
GAAATCTCCGGGCTCAACCCGGAAATTGCATTTGAAACTGCAGGTCTTGAGTATCGGAGAGGCAAGCGGAATTCCTAGTG
TAGCGGTGAAATGCGTAGATATTAGGAGGAACACCAGTGGCGAAGGCGGCTTGCTGGACGACAACTGACGCTGAGGCGCG
AAAGCGTGGGGAGCAAACAGGATTAGATACCCCGGTAGTCC
>t0041823_g-Y-3;size=7;
CCTACGGGAGGCTGCAGTGGGGAATATTGGGCAATGGGGGCAACCCTGACCCAGCAACGCCGCGTGGAGGAAGAAGGCTT
TCGGGTTGTAAACTCCTTTGACGAGGGACGATGATGACGGTACCTCGAAAACAAGCCACGGCTAACTACGTGCCAGCAGC
CGCGGTAATACGTAGGTGGCAAGCGTTGTCCGGATTTACTGGGTGTAAAGGGCGCGTAGGCGGGCAGGCAAGTCAGATGT
GAAATCTCCGGGCTCAACCCGGAAATTGCATTTGAAACTGCAGGTCTTGAGTATCGGAGAGGCAAGCGGAATTCCTAGTG
TAGCGGTGAAATGCGTAGATATTAGGAGGAACACCAGTGGCGAAGGCGGCTTGCTGGACGACAACTGACGCTGAGGCGCG
AAAGCGTGGGGAGCAAACAGGATTAGATACCCCAGTAGTCC
>t0019813_g-Y-3;size=7;
CCTACGGGGGGCTGCAGTGAGGAATATTGGTCAATGGGAGGAATCCTGAACCAGCCATGCCGCGTGCGGGAAGAAGGCCC
TACGGGTTGTAAACCGCTTTTGCCCGGGAGTAATAAGGGGGATGCGTCCCCCGATGAGAGTACCGGGCGAATAAGCATCG
GCTAACTCCGTGCCAGCAGCCGCGGTAATACGGAGGATGCGAGCGTTATCCGGATTTATTGGGTTTAAAGGGTGCGCAGG
CGGCGCGGTAAGTCAGCGGTGAAATGTCCCGGCTCAACCGGGGAGCTGCCGTTGATACTGTCGTGCTTGAGTGCGAACGG
CGCCGGCGGAATGTGTGGTGTAGCGGTGAAATGCATAGATATCACACAGAACACCGATCGCGAAGGCAGCTGGCGAGGAC
GCAACTGACGCTGAGGCACGAAGGCGTGGGGATCGAACAGGATTAGATACCCTAGTAGTCC
>t0022511_g-Y-3;size=7;
CCTACGGGGGGCAGCAGTGAGGAATATTGGTCAATGGGCGCGAGCCTGAACCAGCCAAGTAGCGTGCAGGACGACTGCCC
TATGGGTTGTAAACTGCTTTTATCAGGGAATAAAGTGTGCCACGCGTGGTGTTTTGTATGTACCTGATGAATAAGGACCG
GCTAATTCCGTGCCAGCAGCCGCGGTAATACGGAAGGTCCGGGCGTTATCCGGATTTATTGGGTTTAAAGGGAGCGCAGG
CGGGCTTTTAAGCGTGACGTGAAATGTGGCGGCTCAACCGCCGAACTGCGTCGCGAACTGGGGGCCTTGAGTGGGTGCGA
CGTTGGCGGAATTCGTGGTGTAGCGGTGAAATGCTTAGATATCACGAAGAACCCCGATTGCGAAGGCAGCCGACGAGTCC
CTTACTGACGCTAAAGCTCGAAAGTGCGGGTATCGAACAGGATTAGATACCCCGGTAGTCC
>t0000507_g-Y-3;size=7;
CCTACGGGTGGCTGCAGTGGGGAATATTGGGCAATGGGGGAAACCCTGACCCAGCAACGCCGCGTGAAGGAAGAAGGCTT
TCGGGTTGTAAACTTCTTTTACCAGGGACGAAGGACGTGACGGTACCTGGAGAAAAAGCCACGGCTAACTACGTGCCAGC
AGCCGCGGTAATACGTAGGTGGCAAGCGTTGTCCGGATTTACTGGGTGTAAAGGGCGTGTAGGCGGAGCAGCAAGTCAGA
AGTGAAATCTCCGGGCTTAACCCGGAAACTGCTTTTGAAACTGTTGCCCTTGAGTATCGGAGAGGCAGGCGGAATTCCTA
GTGTAGCGGTGAAATGCGTAGATATTAGGAGGAACACCAGTGGCGAAGGCGGCCTGCTGGACGACAACTGACGCTGAGGC
GCGAAAGCGTGGGGAGCAAACAGGATTAGATACCCTGGTAGTCC
>t0012843_g-Y-3;size=7;
CCTACGGGGGGCAGCAGTGGGGAATATTGGGCAATGGGGGAAACCCTGACCCAGCAACGCCGCGTGAAGGAAGAAGGCTT
TCGGGTTGTAAACTTCTTTTACCAGGGACGAAGGACGTGACGGTACCTGGAGAAAAAGCCACGGCTAACTACGTGCCAGC
AGCCGCGGTAATACGTAGGTGGCAAGCGTTGTCCGGAATTACTGGGTGTAAAGGGCGTGTAGGCGGAGCGGCAAGTCAGA
AGTGAAATCTCCGGGCTTAACCCGGAAACTGCTTTTGAAACTGTCGCCCTTGAGTATCGGAGAGGCAGGCGGAATTCCTA
GTGTAGCGGTGAAATGCGTAGATATTAGGAGGAACACCAGTGGCGAAGGCGGCCTGCTGGACGACAACTGACGCTGAGGC
GCGAAAGCGTGGGGAGCAAACAGGATTAGATACCCTAGTAGTCC
>t0000629_g-Y-3;size=7;
CCTACGGGGGGCAGCAGTGGGGAATATTGGGCAATGGGGGAAACCCTGACCCAGCGACGCCGCGTGAGGGAAGAAGGTTT
TCGGATTGTAAACCTCTGTCTTCGGGGATGATAGTGACAGTACCCGAGGAGGAAGCCACGGCTAACTACGTGCCAGCAGC
CGCGGTAAAACGTAGGTGGCAAGCGTTGTCCGGAATTACTGGGTGTAAAGGGAGCGCAGGTGGATTGACAAGTCGAATGT
GAAATGCAGAGGCTCAACCTCTGAACTGCGTTCGATACTGTTGATCTTGAGTGGAGTAGGGGCAGGCGGAATTCCCGGTG
TAGCGGTGGAATGCGTAGATATCGGGAGGAATACCGGTAGCGAAGGCGGCCTGCTGGGCTCTAACTGACACTGAGGCTCG
AAAGCGTGGGGAGCAAACAGGATTAGATACCCTGGTAGTCC
>t0038949_g-Y-3;size=7;
CCTACGGGTGGCTGCAGTGGGGAATATTGGGCAATGGGCGAAAGCCTGACCCAGCAACGCCGCGTGAGGGAAGAAGGTCT
TCGGATTGTAAACCTCTGTCCTTGGTGACGAAGGAAGTGACGGTAGCCAAGGAGGAAGCCCCGGCTAACTACGTGCCAGC
AGCCGCGGTAATACGTAGGGGGCGAGCGTTGTCCGGAATTACTGGGCGTAAAGGGTGCGTAGGCGGTACTTTAAGTTGGA
TGTGAAATACCCGGGCTTAACTTGGGGGGTGCATCCAATACTGGAGAACTAGAGTGCAGGAGAGGGAAGCGGAATTCCTA
GTGTAGCGGTGAAATGCGTAGATATTAGGAGGAACACCAGTGGCGAAGGCGGCTTTCTGGACTGTAACTGACGCTGAGGC
ACGAAAGCGTGGGGAGCAAACAGGATTAGATACCCGTGTAGTCC
>t0011424_g-Y-3;size=7;
CCTACGGGAGGCTGCAGTGAGGAATATTGGTCAATGGGCGCGAGCCTGAACCAGCCAAGTAGCGTGCAGGATGACGGCCC
TACGGGTTGTAAACTGCTTTTATGCGGGGATAAAGTGTGGGACGCGTCCCTCATTGCAGGTACCGCATGAATAAGGACCG
GCTAATTCCGTGCCAGCAGCCGCGGTAATACGGAAGGTCCGGGCGTTATCCGGATTTATTGGGTTTAAAGGGAGCGCAGG
CTGGCTTTTAAGCGTGACGTGAAATGCGGCGGCTCAACCGTCCGAAGTGCGTCGCGAACTGGGAGCCTTGAGTGAGTTCG
ACGTCAGCGGAATTCGTGGTGTAGCGGTGAAATGCTTAGATATCACGAGGAACCCCGATTGCGAAGGCAGCTGACGAGGC
CTTTACTGACGCTAAAGCTCGAAGGTGCGGGTATCGAACAGGATTAGATACCCTGGTAGTCC
>t0000207_g-Y-3;size=7;
CCTACGGGGGGCTGCAGTGGGGGATATTGCACAATGGAGGAAACTCTGATGCAGCGACGCCGCGTGAGTGAAGAAGTATT
TCGGTATGTAAAGCTCTATCAGCAGGGAAGAAAGGCTCGAAAGAGAGATGACGGTACCTGACTAAGAAGCCCCGGCTAAC
TACGTGCCAGCAGCCGCGGTAATACGTAGGGGGCAAGCGTTATCCGGATTTACTGGGTGTAAAGGGAGCGCAGACGGTCA
AGCAAGTCTGAAGTGAAACCCCACGGCTCAACCGTGGGCTTGCTTTGGAAACTGTTTGACTAGAGTACTGGAGAGGTAAG
CGGAATTCCTAGTGTAGCGGTGAAATGCGTAGATATTAGGAGGAACATCGGTGGCGAAGGCGGCTTACTGGACAGCAACT
GACGTTGAGGCTCGAAGGCGTGGGGAGCAAACAGGATTAGATACCCCAGTAGTCC
>t0016371_g-Y-3;size=7;
CCTACGGGGGGCTGCAGTGGGGGATATTGCACAATGGGCGAAAGCCTGATGCAGCGACGCCGCGTGAGTGAAGAAGTATT
TCGGTATGTAAAGCTCTATCAGCAGGGAAGAAAGACCTCGAAAGAGGGGATGACGGTACCTGAGTAAGAAGCCCCGGCTA
ACTACGTGCCAGCAGCCGCGGTAATACGTAGGGGGCAAGCGTTATCCGGATTTACTGGGTGTAAAGGGAGCGTAGACGGT
GTATCAAGTCTGAAGTGAAACCCCACGGCTCAACCGTGGGCTTGCTTTGGAAACTGGTAGACTAGAGTACTGGAGAGGTA
AGCGGAATTCCTGGTGTAGTAGTGAAATGCGTAGATATCAGGAAGAACATCAGTGGCGAAGGCGGCTTACTGGACAGCAA
CTGACGTTGAGGCTCGAAGGCGTGGGGAGCAAACAGGATTAGATACCCTTGTAGTCC
>t0000656_g-Y-3;size=7;
CCTACGGGAGGCTGCAGTGGGGGATATTGCACAATGGAGGAAACTCTGATGCAGCGACGCCGCGTGAGTGAAGAAGTATT
TCGGTATGTAAAGCTCTATCAGCAGGGAAGAAAGGCTCGAAAGAGAGATGACGGTACCTGACTAAGAAGCCCCGGCTAAC
TACGTGCCAGCAGCCGCGGTAATACGTAGGGGGCAAGCGTTATCCGGATTTACTGGGTGTAAAGGGAGCGCAGACGGTTA
TGCAAGTCTGAAGTGAAACCCCACGGCTCAACCGTGGGCTTGCTTTGGAAACTGTATAACTAGAGTACTGGAGAGGTAAG
CGGAATTCCTAGTGTAGCGGTGAAATGCGTAGATATTAGGAGGAACATCGGTGGCGAAGGCGGCTTACTGGACAGCAACT
GACGTTGAGGCTCGAAGGCGTGGGGAGCAAACAGGATTAGATACCCTAGTAGTCC
>t0015616_g-Y-3;size=7;
CCTACGGGGGGCTGCAGTGAGGAATATTGGTCAATGGACGGAAGTCTGAACCAGCCATGCCGCGTGGAGGAAGAAGGTCC
TATGGGTTGTAAACTCCTTTTGTTCGAGAGTAATAAGTGGGATGCGTCCCACGATGAGAGTATCGGACGAATAAGCATCG
GCTAACTCCGTGCCAGCAGCCGCGGTAATACGGAGGATGCAAGCGTTATCCGGATTTATTGGGTTTAAAGGGTGCGCAGG
CGGCGCGTTAAGTCAGCGGTGAAATCTCCCGGCTCAACCGGGGAACTGCCATTGATACTGGCGTGCTAGAGTACGGACGG
CGCCGGCGGAATGTGTCATGTAGCGGTGAAATGCTTAGATATGCCACAGAACACCGATCGCGAAGGCAGCTGGCGAGGCC
GGTACTGACGCTCAGGCACGAAAGCGTGGGGATCAAACAGGATTAGATACCCTAGTAGTCC
>t0005222_g-Y-3;size=7;
CCTACGGGTGGCAGCAGTGGGGAATCTTGCACAATGGACGAAAGTCTGATGCAGCGATCCCGCGTGAAGGATGAAGCATT
ACGGTGTGTAAACTTCTTTTTTGGTGGAAGACGAATGACGGTACACCAAGAATAAGAGACGGCTAACTACGTGCCAGCAG
CCGCGGTAATACGTAGGTCTCAAGCGTTATCCGGATTTACTGGGCGTAAAGTATCCGTAGCCTGATATGTAAGTCTGTTT
TCAAATCCCACGACTCAATCGTGGAAAGGGAATGGATACTGCATATCTAGAAGTTATTGGGGGTTAGTGGAATTTCCGGT
GGAGCGGTGAAATGCGTTGATATCGGAAAGAACGCCGAAAGCGAAAGCAGCTAACTATGATTAACTTGACGGTGAGGGAT
GAAAGTTTGGGTAGCAAACGGGATTAGATACCCCAGTAGTCC
>t0002513_g-Y-3;size=7;
CCTACGGGAGGCTGCAGTGAGGAATATTGGTCAATGGACGAAAGTCTGAACCAGCCAAGTAGCGTGCAGGATGACGGCCC
TATGGGTTGTAAACTGCTTTTATACAGGGATAAAGTCAGTTACGTGTAACTGTTTGTAGGTACTGTATGAATAAGGACCG
GCTAATTCCGTGCCAGCAGCCGCGGTAATACGGAAGGTCCAGGCGTTATCCGGATTTATTGGGTTTAAAGGGAGCGCAGG
CTGATGATTAAGCGTGACGTGAAATGTAGCCGCTCAACGGCTGAACTGCGTCGCGAACTGGTTATCTTGAGTGAGTTCGA
TGTTGGCGGAATTCGTGGTGTAGCGGTGAAATGCTTAGATATCACGAAGAACTCCGATTGCGAAGGCAGCCAACAAGGCC
TTTACTGACGCTAAAGCTCGAAGGTGCGGGTATCGAACAGGATTAGATACCCTAGTAGTCC
>t0003209_g-Y-3;size=7;
CCTACGGGTGGCAGCAGTGAGGAATATTGGTCAATGGGCGTGAGCCTGAACCAGCCAAGTAGCGTGCAGGATGACGGCCC
TACGGGTTGTAAACTGCTTTTATGCGGGGATAAAGTGTGGGACGCGTCCCTCATTGCAGGTACCGCATGAATAAGGACCG
GCTAATTCCGTGCCAGCAGCCGCGGTAATACGGAAGGTCCGGGCGTTATCCGGATTTATTGGGTTTAAAGGGAGCGCAGG
CTGGCTTTTAAGCGTGACGTGAAATGCGGCGGCTCAACCGTCCGAAGTGCGTCGCGAACTGGGAGCCTTGAGTGAGTTCG
ACGTCAGCGGAATTCGTGGTGTAGCGGTGAAATGCTTAGATATCACGAGGAACCCCGATTGCGAAGGCAGCTGACGAGGC
CTTTACTGACGCTAAAGCTCGAAGGTGCGGGTATCGAACAGGATTAGATACCCCTGTAGTCC
>t0008175_g-Y-3;size=7;
CCTACGGGAGGCAGCAGTGAGGAATATTGGTCAATGGGAGGAATCCTGAACCAGCCATGCCGCGTGCGGGAAGAAGGCCC
TACGGGTTGTAAACCGCTTTTGTTCCGGAGTAATAAGTGGGGTGCGCCCCGCGATGAGAGTACGGGACGAATAAGCATCG
GCTAACTCCGTGCCAGCAGCCGCGGTAATACGGAGGATGCGAGCGTTATCCGGATTTATTGGGTTTAAAGGGTGCGCAGG
CGGCGCGGTAAGTCAGCGGTGAAATGTCCCGGCTCAACCGGGGAGCTGCCGTTGATACTGTCGTGCTTGAGTGCGAACGG
CGCCGGCGGAATGTGTGGTGTAGCGGTGAAATGCATAGATATCACACAGAACACCGATCGCGAAGGCAGCTGGCGAGGAC
GCAACTGACGCTGAGGCACGAAGGCGTGGGGATCGAACAGGATTAGATACCCGAGTAGTCC
>t0028578_g-Y-3;size=7;
CCTACGGGTGGCTGCAGTGAGGAATATTGGTCAATGGACGGTAGTCTGAACCAGCCAAGTCGCGTGCGGGAAGAAGGCCC
TCCGGGTCGTAAACCGCTTTAGCCGGGGAGTAACGTGGGGGACGCGTCCTCCAGTGAGAGTACCCGGAGAATAAGCATCG
GCTAACTCCGTGCCAGCAGCCGCGGTAATACGGAGGATGCGAGCGTTATCCGGATTTATTGGGTTTAAAGGGTGCGCAGG
CGGCGCCTCAAGTCAGCGGTCAAACTGCGGGGCTCAACCCCGTACCGCCGTTGAAACTGTGGCGCTCGAGTGCGTGGGAG
GATTGCGGAATGCGCGGTGTAGCGGTGAAATGCATAGATATCGCGCAGAACCCCGATTGCGAAGGCAGCAGTCCATCACG
CCACTGACGCTCATGCACGAAAGCGTGGGTATCGAACAGGATTAGATACCCTTGTAGTCC
>t0000776_g-Y-3;size=7;
CCTACGGGGGGCAGCAGTGAGGAATATTGGTCAATGGACGGAAGTCTGAACCAGCCATGCCGCGTGAAGGAAGAAGGCCC
TATGGGTTGTAAACTTCTTTTGTGCGAGAGTAATAAGGGCTTTGCGAAGTCCGATGAGAGTATCGTACGAATAAGCATCG
GCTAACTCCGTGCCAGCAGCCGCGGTAATACGGAGGATGCAAGCGTTATCCGGATTTATTGGGTTTAAAGGGTGCGTAGG
CGGACCTTTAAGTCAGCGGTGAAATATCCCGGCTCAACCGGGAGGCTGCCGTTGATACTGGGGGTCTTGAGGGCGAACGG
CGCCGGCGGAATGTGTCATGTAGCGGTGAAATGCATAGATATGACACAGAACACCGATCGCGAAGGCAGCTGGCGAGGAC
GCGACTGACGCTGAGGCACGAAGGTGCGGGGATCAAACAGGATTAGATACCCCGGTAGTCC
>t0020697_g-Y-3;size=7;
CCTACGGGGGGCAGCAGTGGGGAATATTGGGCAATGGGGGAAACCCTGACCCAGCGACGCCGCGTGAGGGAAGAAGGTTT
TCGGATTGTAAACCTCTGTCTTCGGGGATGATAGTGACAGTACCCGAGGAGGAAGCCACGGCTAACTACGTGCCAGCAGC
CGCGGTAAAACGTAGGTGGCAAGCGTTGTCCGGAATTACTGGGTGTAAAGGGAGCGCAGGTGGATTGACAAGTCGAATGT
GAAATGCAGAGGCTCAACCTCTGAACTGCGTTCGATACTGTTGATCTTGAGTGGAGTAGGGGCAGGCGGAATTCCCGGTG
TAGCGGTGGAATGCGTAGATATCGGGAGGAATACCGGTAGCGAAGGCGGCCTGCTGGGCTCTAACTGACACTGAGGCTCG
AAAGCGTGGGGAGCAAACAGGATTAGATACCCTTGTAGTCC
>t0005500_g-Y-3;size=7;
CCTACGGGGGGCAGCAGTGAGGAATATTGGTCAATGGGAGGAATCCTGAACCAGCCATGCCGCGTGCGGGAAGAAGGCCC
TACGGGTTGTAAACCGCTTTTGTTCCGGAGTAATAAGTGGGGTGCGCCCCGCGATGAGAGTACGGGACGAATAAGCATCG
GCTAACTCCGTGCCAGCAGCCGCGGTAATACGGAGGATGCGAGCGTTATCCGGATTTATTGGGTTTAAAGGGTGCGCAGG
CGGCGCGGTAAGTCAGCGGTGAAATGTCCCGGCTCAACCGGGGAGCTGCCGTTGATACTGTCGTGCTTGAGTGCGAACGG
CGCCGGCGGAATGTGTGGTGTAGCGGTGAAATGCATAGATATCACACAGAACACCGATCGCGAAGGCAGCTGGCGAGGAC
GCAACTGACGCTGAGGCACGAAGGCGTGGGGATCGAACAGGATTAGATACCCTAGTAGTCC
>t0005817_g-Y-3;size=7;
CCTACGGGAGGCTGCAGTGAGGAATATTGGTCAATGGGAGGAATCCTGAACCAGCCATGCCGCGTGCGGGAAGAAGGCCC
TACGGGTTGTAAACCGCTTTTGTTCCGGAGTAATAAGTGGGGTGCGCCCCGCGATGAGAGTACGGGACGAATAAGCATCG
GCTAACTCCGTGCCAGCAGCCGCGGTAATACGGAGGATGCGAGCGTTATCCGGATTTATTGGGTTTAAAGGGTGCGCAGG
CGGCGCGGTAAGTCAGCGGTGAAATGTCCCGGCTCAACCGGGGAGCTGCCGTTGATACTGTCGTGCTTGAGTGCGAACGG
CGCCGGCGGAATGTGTGGTGTAGCGGTGAAATGCATAGATATCACACAGAACACCGATCGCGAAGGCAGCTGGCGAGGAC
GCAACTGACGCTGAGGCACGAAGGCGTGGGGATCGAACAGGATTAGATACCCTTGTAGTCC
>t0010191_g-Y-3;size=7;
CCTACGGGAGGCTGCAGTGGGGAATATTGGGCAATGGGGGAAACCCTGACCCAGCAACGCCGCGTGAAGGAAGAAGGCTT
TCGGGTTGTAAACTTCTTTTACCAGGGACGAAGGACGTGACGGTACCTGGAGAAAAAGCCACGGCTAACTACGTGCCAGC
AGCCGCGGTAATACGTAGGTGGCAAGCGTTGTCCGGAATTACTGGGTGTAAAGGGCGTGTAGGCGGAGCGGCAAGTCAGA
AGTGAAATCTCCGGGCTTAACCCGGAAACTGCTTTTGAAACTGTCGCCCTTGAGTATCGGAGAGGCAGGCGGAATTCCTA
GTGTAGCGGTGAAATGCGTAGATATTAGGAGGAACACCAGTGGCGAAGGCGGCCTGCTGGACGACAACTGACGCTGAGGC
GCGAAAGCGTGGGGAGCAAACAGGATTAGATACCCTTGTAGTCC
>t0039719_g-Y-3;size=7;
CCTACGGGAGGCTGCAGTGGGGAATATTGGGCAATGGGCGCAAGCCTGACCCAGCAACGCCGCGTGAGGGAAGAAGGTCT
TCGGATTGTAAACCTCTGTCCTTGGTGACGAAGGAAGTGACGGTAGCCAAGGAGGAAGCCCCGGCTAACTACGTGCCAGC
AGCCGCGGTAATACGTAGGGGGCGAGCGTTGTCCGGAATTACTGGGCGTAAAGGGTGCGTAGGCGGTACTTTAAGTTGGA
TGTGAAATACCCGGGCTTAACTTGGGGGGTGCATCCAATACTGGAGAACTAGAGTGCAGGAGAGGGAAGCGGAATTCCTA
GTGTAGCGGTGAAATGCGTAGATATTAGGAGGAACACCAGTGGCGAAGGCGGCTTTCTGGACTGTAACTGACGCTGAGGC
ACGAAAGCGTGGGGAGCAAACAGGATTAGATACCCCAGTAGTCC
>t0020372_g-Y-3;size=7;
CCTACGGGAGGCAGCAGTGAGGAATATTGGTCAATGGGCGCGAGCCTGAACCAGCCAAGTAGCGTGCAGGACGACTGCCC
TATGGGTTGTAAACTGCTTTTATCAGGGAATAAAGTGAGGCACGCGTGCCTTTTTGTATGTACCTGATGAATAAGGACCG
GCTAATTCCGTGCCAGCAGCCGCGGTAATACGGAAGGTCCGGGCGTTATCCGGATTTATTGGGTTTAAAGGGAGCGCAGG
CGGGCTTTTAAGCGTGACGTGAAATGTGGCGGCTCAACCGCCGAACTGCGTCGCGAACTGGGGGCCTTGAGTGAGTACGA
CGTTGGCGGAATTCGTGGTGTAGCGGTGAAATGCTTAGATATCACGAAGAACCCCGATTGCGAAGGCAGCCGACGAGTCC
TTAACTGACGCTAAAGCTCGAAAGTGCGGGTATCGAACAGGATTAGATACCCTGGTAGTCC
>t0000175_g-Y-3;size=7;
CCTACGGGAGGCTGCAGTGAGGAATATTGGTCAATGGGCGCGAGCCTGAACCAGCCAAGTAGCGTGCAGGACGACTGCCC
TATGGGTTGTAAACTGCTTTTATCAGGGAATAAAGTGAGGCACGCGTGCCTTTTTGTATGTACCTGGTGAATAAGGACCG
GCTAATTCCGTGCCAGCAGCCGCGGTAATACGGAAGGTCCGGGCGTTATCCGGATTTATTGGGTTTAAAGGGAGCGCAGG
CGGGCTTTTAAGCGTGACGTGAAATGTGGCGGCTCAACCGCCGAACTGCGTCGCGAACTGGGGGCCTTGAGTGAGTACGA
CGTTGGCGGAATTCGTGGTGTAGCGGTGAAATGCTTAGATATCACGAAGAACCCCGATTGCGAAGGCAGCCGACGAGTCC
TTAACTGACGCTAAAGCTCGAAAGTGCGGGTATCGAACAGGATTAGATACCCGGGTAGTCC
>t0000125_g-Y-3;size=7;
CCTACGGGGGGCTGCAGTGAGGAATATTGGTCAATGGGCGTGAGCCTGAACCAGCCAAGTAGCGTGCAGGATGACGGCCC
TACGGGTTGTAAACTGCTTTTATGCGGGGATAAAGTGTGGGACGCGTCCCTCATTGCAGGTACCGCATGAATAAGGACCG
GCTAATTCCGTGCCAGCAGCCGCGGTAATACGGAAGGTCCGGGCGTTATCCGGATTTATTGGGTTTAAAGGGAGCGCAGG
CTGGCTTTTAAGCGTGACGTGAAATGCGGCGGCTCAACCGTCCGAAGTGCGTCGCGAACTGGGAGCCTTGAGTGAGTTCG
ACGTCAGCGGAATTCGTGGTGTAGCGGTGAAATGCTTAGATATCACGAGGAACCCCGATTGCGAAGGCAGCTGACGAGGC
CTTTACTGACGCTAAAGCTCGAAGGTGCGGGTATCGAACAGGATTAGATACCCGTGTAGTCC
>t0025138_g-Y-3;size=7;
CCTACGGGTGGCTGCAGTGGGGAATATTGGGCAATGGGCGCAAGCCTGACCCAGCAACGCCGCGTGAAGGAAGAAGGCTT
TCGGGTTGTAAACTTCTTTTGTCGGGGACGAGCAGAAGACGGTACCTGACGAATAAGCCACGGCTAACTACGTGCCAGCA
GCCGCGGTAATACGTAGGTGGCAAGCGTTGTCCGGATTTACTGGGTGTAAAGGGCGTGTAGCCGGGTTGGTAAGTCAGAT
GTGAAATCTATGGGCTTAACTCATAAACTGCATTTGAAACTGCTGATCTTGAGTATCGGAGAGGCAATCGGAATTCCTAG
TGTAGCGGTGAAATGCGTAGATATTAGGAGGAACACCAGTGGCGAAGGCGGATTGCTGGACGACAACTGACGGTGAGGCG
CGAAAGCGTGGGGAGCAAACAGGATTAGATACCCTAGTAGTCC
>t0000858_g-Y-3;size=7;
CCTACGGGTGGCTGCAGTGAGGAATATTGGTCAATGGGCGAGAGCCTGAACCAGCCAAGTAGCGTGCAGGATGACGGCCC
TATGGGTTGTAAACTGCTTTTATCAGGGGATAAAGTGCGCCACGTGTGGTGTTTTGTAGGTACCTGATGAATAAGGACCG
GCTAATTCCGTGCCAGCAGCCGCGGTAATACGGAAGGTCCGGGCGTTATCCGGATTTATTGGGTTTAAAGGGAGCGCAGG
CCGGAGGTCAAGCGTGACGTGAAATGTAGCCGCTCAACGGCTGAACTGCGTCGCGAACTGGCTTTCTTGAGTGAGTACGA
CGTCAGCGGAATTCGTGGTGTAGCGGTGAAATGCTTAGATATCACGAAGAACCCCGATTGCGAAGGCAGCTGACGAGTCC
TTTACTGACGCTAAAGCTCGAAGGTGCGGGTATCGAACAGGATTAGATACCCTAGTAGTCC
>t0001134_g-Y-3;size=7;
CCTACGGGTGGCAGCAGTGAGGAATATTGGTCAATGGGCGCGAGCCTGAACCAGCCAAGTAGCGTGCAGGACGACTGCCC
TATGGGTTGTAAACTGCTTTTATCAGGGAATAAAGTGAGGCACGCGTGCCTTTTTGTATGTACCTGGTGAATAAGGACCG
GCTAATTCCGTGCCAGCAGCCGCGGTAATACGGAAGGTCCGGGCGTTATCCGGATTTATTGGGTTTAAAGGGAGCGCAGG
CGGGCTTTTAAGCGTGACGTGAAATGTGGCGGCTCAACCGCCGAACTGCGTCGCGAACTGGGGGCCTTGAGTGAGTACGA
CGTTGGCGGAATTCGTGGTGTAGCGGTGAAATGCTTAGATATCACGAAGAACCCCGATTGCGAAGGCAGCCGACGAGTCC
TTAACTGACGCTAAAGCTCGAAAGTGCGGGTATCGAACAGGATTAGATACCCCTGTAGTCC
>t0005674_g-Y-3;size=7;
CCTACGGGAGGCAGCAGTGAGGAATATTGGTCAATGGACGGTAGTCTGAACCAGCCAAGTCGCGTGCGGGAAGAAGGCCC
TCCGGGTCGTAAACCGCTTTAGCCGGGGAGTAACGTGGGGGACGCGTCCTCCAGTGAGAGTACCCGGAGAATAAGCATCG
GCTAACTCCGTGCCAGCAGCCGCGGTAATACGGAGGATGCGAGCGTTATCCGGATTTATTGGGTTTAAAGGGTGCGCAGG
CGGCGCCTCAAGTCAGCGGTCAAACTGCGGGGCTCAACCCCGTACCGCCGTTGAAACTGTGGCGCTCGAGTGCGTGGGAG
GATTGCGGAATGCGCGGTGTAGCGGTGAAATGCATAGATATCGCGCAGAACCCCGATTGCGAAGGCAGCAGTCCATCACG
CCACTGACGCTCATGCACGAAAGCGTGGGTATCGAACAGGATTAGATACCCTTGTAGTCC
>t0041545_g-Y-3;size=7;
CCTACGGGGGGCAGCAGTGGGGGATATTGCACAATGGAGGAAACTCTGATGCAGCGACGCCGCGTGAGTGAAGAAGTATT
TCGGTATGTAAAGCTCTATCAGCAGGGAAGAAAGGCTCGAAAGAGAGATGACGGTACCTGACTAAGAAGCCCCGGCTAAC
TACGTGCCAGCAGCCGCGGTAATACGTAGGGGGCAAGCGTTATCCGGATTTACTGGGTGTAAAGGGAGCGCAGACGGTCA
AGCAAGTCTGAAGTGAAACCCCACGGCTCAACCGTGGGCTTGCTTTGGAAACTGTTTGACTAGAGTACTGGAGAGGTAAG
CGGAATTCCTAGTGTAGCGGTGAAATGCGTAGATATTAGGAGGAACATCGGTGGCGAAGGCGGCTTACTGGACAGCAACT
GACGTTGAGGCTCGAAGGCGTGGGGAGCAAACAGGATTAGATACCCCAGTAGTCC
>t0009390_g-Y-3;size=7;
CCTACGGGTGGCAGCAGTGGGGAATATTGGGCAATGGGCGAAAGCCTGACCCAGCAACGCCGCGTGAGGGAAGAAGGTCT
TCGGATTGTAAACCTCTGTCCTTGGTGACGAAGGAAGTGACGGTAGCCAAGGAGGAAGCCCCGGCTAACTACGTGCCAGC
AGCCGCGGTAATACGTAGGGGGCGAGCGTTGTCCGGAATTACTGGGCGTAAAGGGTGCGTAGGCGGTACTTTAAGTTGGA
TGTGAAATACCCGGGCTTAACTTGGGGGGTGCATCCAATACTGGAGAACTAGAGTGCAGGAGAGGGAAGCGGAATTCCTA
GTGTAGCGGTGAAATGCGTAGATATTAGGAGGAACACCAGTGGCGAAGGCGGCTTTCTGGACTGTAACTGACGCTGAGGC
ACGAAAGCGTGGGGAGCAAACAGGATTAGATACCCGGGTAGTCC
>t0019709_g-Y-3;size=7;
CCTACGGGAGGCTGCAGTGAGGAATATTGGTCAATGGACGGAAGTCTGAACCAGCCATGCCGCGTGAAGGAAGAAGGCCC
TATGGGTTGTAAACTTCTTTTGTGCGAGAGTAATAAGGGCTTTGCGAAGTCCGATGAGAGTATCGTACGAATAAGCATCG
GCTAACTCCGTGCCAGCAGCCGCGGTAATACGGAGGATGCAAGCGTTATCCGGATTTATTGGGTTTAAAGGGTGCGTAGG
CGGACCTTTAAGTCAGCGGTGAAATATCCCGGCTCAACCGGGAGGCTGCCGTTGATACTGGGGGTCTTGAGGGCGAACGG
CGCCGGCGGAATGTGTCATGTAGCGGTGAAATGCATAGATATGACACAGAACACCGATCGCGAAGGCAGCTGGCGAGGAC
GCGACTGACGCTGAGGCACGAAGGTGCGGGGATCAAACAGGATTAGATACCCGGGTAGTCC
>t0025599_g-Y-3;size=7;
CCTACGGGAGGCTGCAGTGAGGAATATTGGTCAATGGGAGGAATCCTGAACCAGCCATGCCGCGTGCGGGAAGAAGGCCC
TACGGGTTGTAAACCGCTTTTGTTCCGGAGTAATAAGTGGGGTGCGCCCCGCGATGAGAGTACGGGACGAATAAGCATCG
GCTAACTCCGTGCCAGCAGCCGCGGTAATACGGAGGATGCGAGCGTTATCCGGATTTATTGGGTTTAAAGGGTGCGCAGG
CGGCGCGGTAAGTCAGCGGTGAAATGTCCCGGCTCAACCGGGGAGCTGCCGTTGATACTGTCGTGCTTGAGTGCGAACGG
CGCCGGCGGAATGTGTGGTGTAGCGGTGAAATGCATAGATATCACACAGAACACCGATCGCGAAGGCAGCTGGCGAGGAC
GCAACTGACGCTGAGGCACGAAGGCGTGGGGATCGAACAGGATTAGATACCCTAGTAGTCC
>t0002157_g-Y-3;size=7;
CCTACGGGTGGCAGCAGTGAGGAATATTGGTCAATGGGCGCGAGCCTGAACCAGCCAAGTAGCGTGCAGGACGACTGCCC
TATGGGTTGTAAACTGCTTTTATCAGGGAATAAAGTGAGGCACGCGTGCCTTTTTGTATGTACCTGGTGAATAAGGACCG
GCTAATTCCGTGCCAGCAGCCGCGGTAATACGGAAGGTCCGGGCGTTATCCGGATTTATTGGGTTTAAAGGGAGCGCAGG
CGGGCTTTTAAGCGTGACGTGAAATGTGGCGGCTCAACCGCCGAACTGCGTCGCGAACTGGGGGCCTTGAGTGAGTACGA
CGTTGGCGGAATTCGTGGTGTAGCGGTGAAATGCTTAGATATCACGAAGAACCCCGATTGCGAAGGCAGCCGACGAGTCC
TTAACTGACGCTAAAGCTCGAAAGTGCGGGTATCGAACAGGATTAGATACCCGAGTAGTCC
>t0038725_g-Y-3;size=7;
CCTACGGGGGGCTGCAGTGAGGAATATTGGTCAATGGACGGAAGTCTGAACCAGCCATGCCGCGTGAAGGAAGAAGGCCC
TATGGGTTGTAAACTTCTTTTGTGCGAGAGTAATAAGGGCTTTGCGAAGTCCGATGAGAGTATCGTACGAATAAGCATCG
GCTAACTCCGTGCCAGCAGCCGCGGTAATACGGAGGATGCAAGCGTTATCCGGATTTATTGGGTTTAAAGGGTGCGTAGG
CGGACCTTTAAGTCAGCGGTGAAATATCCCGGCTCAACCGGGAGGCTGCCGTTGATACTGGGGGTCTTGAGGGCGAACGG
CGCCGGCGGAATGTGTCATGTAGCGGTGAAATGCATAGATATGACACAGAACACCGATCGCGAAGGCAGCTGGCGAGGAC
GCGACTGACGCTGAGGCACGAAGGTGCGGGGATCAAACAGGATTAGATACCCGAGTAGTCC
>t0027819_g-Y-3;size=7;
CCTACGGGAGGCTGCAGTAAGGAATATTGGGCAATGGGGGGAACCCTGACCCAGCCATGCCGCGTGAGGGAATGAGGCCC
TACGGGTCGTGAACCTCTTTTGCCTGGGGACAAGGACGGGGTCGAGAACCCCGTTTGCGGGTACCAGGCGAATAAGCATC
GGCTAACTCCGTGCCAGCAGCCGCGGTAATACGGAGGATGCGAGCGTTATCCGGATTCATTGGGTTTAAAGGGTGCGCAG
GCGGCTGCCTAAGTCAGCGGTGAAAGCCAGGGGCCCAACCCCGGAAGTGCCGTTGATACTGGGTGGCTGGAATGCGGTCG
AGGCGGGCGGAATGTGGTGTGTAGCGGTGAAATGCATAGATATGCCACAGAACGCCGATAGCGAAGGCAGCTCGCCAGGC
CTGCATTGACGCTCAGGCACGAAAGCGTGGGGATCGAACAGGATTAGATACCCTAGTAGTCC
>t0002719_g-Y-3;size=6;
CCTACGGGGGGCTGCAGTGGGGAATATTGGGCAATGGGGGCAACCCTGACCCAGCAACGCCGCGTGGAGGAAGAAGGCTT
TCGGGTTGTAAACTCCTTTGACGAGGGACGATGATGACGGTACCTCGAAAACAAGCCACGGCTAACTACGTGCCAGCAGC
CGCGGTAATACGTAGGTGGCAAGCGTTGTCCGGATTTACTGGGTGTAAAGGGCGCGTAGGCGGGCAGGCAAGTCAGATGT
GAAATCTCCGGGCTCAACCCGGAAATTGCATTTGAAACTGCAGGTCTTGAGTATCGGAGAGGCAAGCGGAATTCCTAGTG
TAGCGGTGAAATGCGTAGATATTAGGAGGAACACCAGTGGCGAAGGCGGCTTGCTGGACGACAACTGACGCTGAGGCGCG
AAAGCGTGGGGAGCAAACAGGATTAGATACCCTAGTAGTCC
>t0021977_g-Y-3;size=6;
CCTACGGGAGGCTGCAGTGGGGGATATTGCACAATGGAGGAAACTCTGATGCAGCGACGCCGCGTGAGTGAAGAAGTATT
TCGGTATGTAAAGCTCTATCAGCAGGGAAGAAAGGCTCGAAAGAGAGATGACGGTACCTGACTAAGAAGCCCCGGCTAAC
TACGTGCCAGCAGCCGCGGTAATACGTAGGGGGCAAGCGTTATCCGGATTTACTGGGTGTAAAGGGAGCGCAGACGGTCA
AGCAAGTCTGAAGTGAAACCCCACGGCTCAACCGTGGGCTTGCTTTGGAAACTGTTTGACTAGAGTACTGGAGAGGTAAG
CGGAATTCCTAGTGTAGCGGTGAAATGCGTAGATATTAGGAGGAACATCGGTGGCGAAGGCGGCTTACTGGACAGCAACT
GACGTTGAGGCTCGAAGGCGTGGGGAGCAAACAGGATTAGATACCCTAGTAGTCC
>t0059961_g-Y-3;size=6;
CCTACGGGAGGCAGCAGTGAGGAATATTGGTCAATGGACGGTAGTCTGAACCAGCCAAGTCGCGTGCGGGATGAAGGCCC
TCCGGGTCGTAAACCGCTTTAGCCGGGGAGTAACGTGTGGGTCGTGACCCACAGTGAGAGTACCCGGAGAATAAGCATCG
GCTAACTCCGTGCCAGCAGCCGCGGTAATACGGAGGATGCGAGCGTTATCCGGATTTATTGGGTTTAAAGGGTGCGCAGG
CGGCGAGTCAAGTCAGCGGTCAAACTGCGGCGCTCAACGCCGTACCGCCGTTGAAACTGGCGCGCTCGAGTTTGTGCGAG
GATGGCGGAATGCGCAGTGTAGCGGTGAAATGCATAGATATTGCGCAGAACTCCGATTGCGAAGGCAGCTGTCCAGCACA
CTACTGACGCTCATGCACGAAAGCGTGGGTATCGAACAGGATTAGATACCCTTGTAGTCC
>t0002723_g-Y-3;size=6;
CCTACGGGGGGCTGCAGTGGGGAATATTGGGCAATGGGGGAAACCCTGACCCAGCAACGCCGCGTGAAGGAAGAAGGCTT
TCGGGTTGTAAACTTCTTTTACCAGGGACGAAGGACGTGACGGTACCTGGAGAAAAAGCCACGGCTAACTACGTGCCAGC
AGCCGCGGTAATACGTAGGTGGCAAGCGTTGTCCGGAATTACTGGGTGTAAAGGGCGTGTAGGCGGAGCGGCAAGTCAGA
AGTGAAATCTCCGGGCTTAACCCGGAAACTGCTTTTGAAACTGTCGCCCTTGAGTATCGGAGAGGCAGGCGGAATTCCTA
GTGTAGCGGTGAAATGCGTAGATATTAGGAGGAACACCAGTGGCGAAGGCGGCCTGCTGGACGACAACTGACGCTGAGGC
GCGAAAGCGTGGGGAGCAAACAGGATTAGATACCCCAGTAGTCC
>t0006170_g-Y-3;size=6;
CCTACGGGAGGCAGCAGTGAGGAATATTGGTCAATGGGAGGAATCCTGAACCAGCCATGCCGCGTGCGGGAAGAAGGCCC
TACGGGTTGTAAACCGCTTTTGCCCGGGAGTAATAAGGGGGATGCGTCCCCCGATGAGAGTACCGGGCGAATAAGCATCG
GCTAACTCCGTGCCAGCAGCCGCGGTAATACGGAGGATGCGAGCGTTATCCGGATTTATTGGGTTTAAAGGGTGCGCAGG
CGGCGCGGTAAGTCAGCGGTGAAATGTCCCGGCTCAACCGGGGAGCTGCCGTTGATACTGTCGTGCTTGAGTGCGAACGG
CGCCGGCGGAATGTGTGGTGTAGCGGTGAAATGCATAGATATCACACAGAACACCGATCGCGAAGGCAGCTGGCGAGGAC
GCAACTGACGCTGAGGCACGAAGGCGTGGGGATCGAACAGGATTAGATACCCGTGTAGTCC
>t0021832_g-Y-3;size=6;
CCTACGGGTGGCTGCAGTGAGGAATATTGGTCAATGGGCGCGAGCCTGAACCAGCCAAGTAGCGTGCAGGATGACGGCCC
TACGGGTTGTAAACTGCTTTTATGCGGGGATAAAGTGTGGGACGCGTCCCACATTGCAGGTACCGCATGAATAAGGACCG
GCTAATTCCGTGCCAGCAGCCGCGGTAATACGGAAGGTCCGGGCGTTATCCGGATTTATTGGGTTTAAAGGGAGCGCAGG
CTGGCTTTTAAGCGTGACGTGAAATGCGGCGGCTCAACCGTCCGAAGTGCGTCGCGAACTGGGAGCCTTGAGTGAGTTCG
ACGTCAGCGGAATTCGTGGTGTAGCGGTGAAATGCTTAGATATCACGAGGAACCCCGATTGCGAAGGCAGCTGACGAGGC
CTTTACTGACGCTAAAGCTCGAAGGTGCGGGTATCGAACAGGATTAGATACCCCAGTAGTCC
>t0001584_g-Y-3;size=6;
CCTACGGGAGGCTGCAGTCGAGGATCATTTGCAATGGGCGAAAGCCTGACAATGCGACGCTGCGTGCAGGATGAAGGTCT
TCGGATCGTAAACTGCTGTCAGGAGGGAAAAGGACGCGGCCCCGAACAAGGGCTGCCGTTTGATTGTACCTCCAGAGGAA
GTGACGGCTAACTCTGTGCCAGCAGCCGCGGTAATACAGAGGTCACTAGCGTTGTTCGGATTTACTGGGCGTAAAGCGTG
CGCAGGCGGCCGACCTTGTCGGATGTGAAAGCCCGGGGCTCAGCCCCGGAAGTGCATCCGAAACCGGTCGGCTGGAGTCC
GGGAAGGGAGTCTGGAACACACGGTGTAGCGGTGAAATGCGTTGATATCGTGTGGAACACCGGTAGCGAAGGCGAGACTC
TGGAACGGCACTGACGCTCAAGCACGAAAGCGTGGGGAGCAAACAGGATTAGATACCCTTGTAGTCC
>t0010118_g-Y-3;size=6;
CCTACGGGAGGCAGCAGTGGGGAATATTGGGCAATGGGCGAAAGCCTGACCCAGCAACGCCGCGTGAAGGAAGAAGGTCT
TCGGATTGTAAACTTCTTTTATGAGGGACGAAGGACGTGACGGTACCTCATGAATAAGCCACGGCTAACTACGTGCCAGC
AGCCGCGGTAATACGTAGGTGGCAAGCGTTATCCGGATTTACTGGGTGTAAAGGGCGCGTAGGCGGGGATGCAAGTCAGA
TGTGAAATCTATGGGCTCAACCCATAAACTGCATTTGAAACTGTATCTCTTGAGTGCTGGAGAGGTAGACGGAATTCCTT
GTGTAGCGGTGAAATGCGTAGATATAAGGAAGAACACCAGTGGCGAAGGCGGTCTACTGGACAGTAACTGACGCTGAGGC
GCGAAAGCGTGGGGAGCAAACAGGATTAGATACCCTAGTAGTCC
>t0003067_g-Y-3;size=6;
CCTACGGGGGGCTGCAGTGAGGAATATTGGTCAATGGACGGAAGTCTGAACCAGCCATGCCGCGTGGAGGAAGAAGGTCC
TATGGGTTGTAAACTCCTTTTGTTCGAGAGTAATAAGTGGGATGCGTCCCACGATGAGAGTATCGGACGAATAAGCATCG
GCTAACTCCGTGCCAGCAGCCGCGGTAATACGGAGGATGCAAGCGTTATCCGGATTTATTGGGTTTAAAGGGTGCGCAGG
CGGCGCGTTAAGTCAGCGGTGAAATCTCCCGGCTCAACCGGGGAACTGCCATTGATACTGGCGTGCTAGAGTACGGACGG
CGCCGGCGGAATGTGTCATGTAGCGGTGAAATGCTTAGATATGCCACAGAACACCGATCGCGAAGGCAGCTGGCGAGGCC
GGTACTGACGCTCAGGCACGAAAGCGTGGGGATCAAACAGGATTAGATACCCTGGTAGTCC
>t0007786_g-Y-3;size=6;
CCTACGGGAGGCTGCAGTGAGGAATATTGGTCAATGGACGGAAGTCTGAACCAGCCATGCCGCGTGGAGGAAGAAGGTCC
TATGGGTTGTAAACTCCTTTTGTTCGAGAGTAATAAGTGGGATGCGTCCCACGATGAGAGTATCGGACGAATAAGCATCG
GCTAACTCCGTGCCAGCAGCCGCGGTAATACGGAGGATGCAAGCGTTATCCGGATTTATTGGGTTTAAAGGGTGCGCAGG
CGGCGCGTTAAGTCAGCGGTGAAATCTCCCGGCTCAACCGGGGAACTGCCGTTGATACTGGCGTGCTAGAGTACGGACGG
CGCCGGCGGAATGTGTCATGTAGCGGTGAAATGCTTAGATATGCCACAGAACACCGATCGCGAAGGCAGCTGGCGAGGCC
GGAACTGACGCTCAGGCACGAAAGCGTGGGGATCAAACAGGATTAGATACCCTAGTAGTCC
>t0010895_g-Y-3;size=6;
CCTACGGGTGGCTGCAGTGAGGAATATTGGTCAATGGGAGGAATCCTGAACCAGCCATGCCGCGTGCGGGAAGAAGGCCC
TACGGGTTGTAAACCGCTTTTGTTCCGGAGTAATAAGTGGGGTGCGCCCCGCGATGAGAGTACGGGACGAATAAGCATCG
GCTAACTCCGTGCCAGCAGCCGCGGTAATACGGAGGATGCGAGCGTTATCCGGATTTATTGGGTTTAAAGGGTGCGCAGG
CGGCGCGGTAAGTCAGCGGTGAAATGTCCCGGCTCAACCGGGGAGCTGCCGTTGATACTGTCGTGCTTGAGTGCGAACGG
CGCCGGCGGAATGTGTGGTGTAGCGGTGAAATGCATAGATATCACACAGAACACCGATCGCGAAGGCAGCTGGCGAGGAC
GCAACTGACGCTGAGGCACGAAGGCGTGGGGATCGAACAGGATTAGATACCCGAGTAGTCC
>t0013743_g-Y-3;size=6;
CCTACGGGAGGCTGCAGTGGGGGATATTGCACAATGGGCGAAAGCCTGATGCAGCGACGCCGCGTGAGTGAAGAAGTATT
TCGGTATGTAAAGCTCTATCAGCAGGGAAGAAAGACCTCGAAAGAGGGGATGACGGTACCTGAGTAAGAAGCCCCGGCTA
ACTACGTGCCAGCAGCCGCGGTAATACGTAGGGGGCAAGCGTTATCCGGATTTACTGGGTGTAAAGGGAGCGTAGACGGT
GTATCAAGTCTGAAGTGAAACCCCACGGCTCAACCGTGGGCTTGCTTTGGAAACTGGTAGACTAGAGTACTGGAGAGGTA
AGCGGAATTCCTGGTGTAGTAGTGAAATGCGTAGATATCAGGAAGAACATCAGTGGCGAAGGCGGCTTACTGGACAGCAA
CTGACGTTGAGGCTCGAAGGCGTGGGGAGCAAACAGGATTAGATACCCTGGTAGTCC
>t0022592_g-Y-3;size=6;
CCTACGGGGGGCAGCAGTGAGGAATATTGGTCAATGGGCGCGAGCCTGAACCAGCCAAGTAGCGTGCAGGATGACGGCCC
TACGGGTTGTAAACTGCTTTTATGCGGGGATAAAGTGTGGGACGCGTCCCTCATTGCAGGTACCGCATGAATAAGGACCG
GCTAATTCCGTGCCAGCAGCCGCGGTAATACGGAAGGTCCGGGCGTTATCCGGATTTATTGGGTTTAAAGGGAGCGCAGG
CTGGCTTTTAAGCGTGACGTGAAATGCGGCGGCTCAACCGTCCGAAGTGCGTCGCGAACTGGGAGCCTTGAGTGAGTTCG
ACGTCAGCGGAATTCGTGGTGTAGCGGTGAAATGCTTAGATATCACGAGGAACCCCGATTGCGAAGGCAGCTGACGAGGC
CTTTACTGACGCTAAAGCTCGAAGGTGCGGGTATCGAACAGGATTAGATACCCTTGTAGTCC
>t0022499_g-Y-3;size=6;
CCTACGGGGGGCAGCAGTGGGGAATATTGGGCAATGGGGGCAACCCTGACCCAGCAACGCCGCGTGGAGGAAGAAGGCTT
TCGGGTTGTAAACTCCTTTGACGAGGGACGATGATGACGGTACCTCGAAAACAAGCCACGGCTAACTACGTGCCAGCAGC
CGCGGTAATACGTAGGTGGCAAGCGTTGTCCGGATTTACTGGGTGTAAAGGGCGCGTAGGCGGGCAGGCAAGTCAGATGT
GAAATCTCCGGGCTCAACCCGGAAATTGCATTTGAAACTGCAGGTCTTGAGTATCGGAGAGGCAAGCGGAATTCCTAGTG
TAGCGGTGAAATGCGTAGATATTAGGAGGAACACCAGTGGCGAAGGCGGCTTGCTGGACGACAACTGACGCTGAGGCGCG
AAAGCGTGGGGAGCAAACAGGATTAGATACCCTTGTAGTCC
>t0034721_g-Y-3;size=6;
CCTACGGGAGGCTGCAGTGAGGAATATTGGTCAATGGGCGAGAGCCTGAACCAGCCAAGTCGCGTGAAGGATGAAGGTTC
TATGGATTGTAAACTTCTTTTGTCCGAGGGTAAAAAAGGCTACGTGTAGCTTCTTGCAAGTATCGGACGAATAAGCATCG
GCTAACTCCGTGCCAGCAGCCGCGGTAATACGGAGGATGCGAGCGTTATCCGGATTTATTGGGTTTAAAGGGTGCGTAGG
TGGTTTGTTAAGTTTGTGGTGAAAGCGTGCGGCTCAACCGTACCAAGCCATGAAAACTGGCGAACTTGAGTGCAAACGAG
GTAGGCGGAATGTGATGTGTAGCGGTGAAATGCTTAGATATGTCACAGAACCCCGATTGCGAAGGCAGCTTACCAGCATG
CAACTGACACTGAGGCACGAAAGCGTGGGTATCAAACAGGATTAGATACCCCAGTAGTCC
>t0024342_g-Y-3;size=6;
CCTACGGGGGGCTGCAGTAGGGAATATTGGGCAATGGGCGCAAGCCTGACCCAGCAACGCCGCGTGAGGGAAGAAGGTTT
TCGGATTGTAAACCTCTGTCCTATGTGACGAAGGAAGTGACGGTAGCATAGGAGGAAGCCCCGGCTAACTACGTGCCAGC
AGCCGCGGTAATACGTAGGGGGCGAGCGTTGTCCGGAATTACTGGGCGTAAAGGGTGCGTAGGCGGTCTGGTAAGTTGGA
TGTGAAATACCCGGGCTTAACTTGGGTGCTGCATCCAATACTGTCGGACTTGAGTGCAGGAGAGGAAAGCGGAATTCCTA
GTGTAGCGGTGAAATGCGTAGATATTAGGAGGAACACCAGTGGCGAAGGCGGCTTTCTGGACTGTAACTGACGCTGAGGC
ACGAAAGCGTGGGGAGCAAACAGGATTAGATACCCCAGTAGTCC
>t0012398_g-Y-3;size=6;
CCTACGGGAGGCAGCAGTGGGGGATATTGCACAATGGGCGAAAGCCTGATGCAGCGACGCCGCGTGAGTGAAGAAGTATT
TCGGTATGTAAAGCTCTATCAGCAGGGAAGAAAGACCTCGAAAGAGGGGATGACGGTACCTGAGTAAGAAGCCCCGGCTA
ACTACGTGCCAGCAGCCGCGGTAATACGTAGGGGGCAAGCGTTATCCGGATTTACTGGGTGTAAAGGGAGCGTAGACGGT
GTATCAAGTCTGAAGTGAAACCCCACGGCTCAACCGTGGGCTTGCTTTGGAAACTGGTAGACTAGAGTACTGGAGAGGTA
AGCGGAATTCCTGGTGTAGTAGTGAAATGCGTAGATATCAGGAAGAACATCAGTGGCGAAGGCGGCTTACTGGACAGCAA
CTGACGTTGAGGCTCGAAGGCGTGGGGAGCAAACAGGATTAGATACCCCTGTAGTCC
>t0002962_g-Y-3;size=6;
CCTACGGGAGGCTGCAGTGGGGAATATTGGGCAATGGGGGAAACCCTGACCCAGCAACGCCGCGTGAAGGAAGAAGGCTT
TCGGGTTGTAAACTTCTTTTACCAGGGACGAAGGACGTGACGGTACCTGGAGAAAAAGCCACGGCTAACTACGTGCCAGC
AGCCGCGGTAATACGTAGGTGGCAAGCGTTGTCCGGATTTACTGGGTGTAAAGGGCGTGTAGGCGGAGCGGCAAGTCAGA
AGTGAAATCTCCGGGCTTAACCCGGAAACTGCTTTTGAAACTGTCGCCCTTGAGTATCGGAGAGGCAGGCGGAATTCCTA
GTGTAGCGGTGAAATGCGTAGATATTAGGAGGAACACCAGTGGCGAAGGCGGCCTGCTGGACGACAACTGACGCTGAGGC
GCGAAAGCGTGGGGAGCAAACAGGATTAGATACCCTTGTAGTCC
>t0018468_g-Y-3;size=6;
CCTACGGGAGGCAGCAGTGGGGAATATTGCACAATGGGCGAAAGCCTGATGCAGCGACGCCGCGTGAGCGAAGAAGTATT
TCGGTATGTAAAGCTCTATCAGCAGGGAAGATAATGACGGTACCTGACTAAGAAGCACCGGCTAAATACGTGCCAGCAGC
CGCGGTAATACGTATGGTGCAAGCGTTATCCGGATTTACTGGGTGTAAAGGGAGCGTAGGCGGTTTTACAAGTCTGATGT
GAAAGCCCGGGGCTCAACTCCGGTATTGCATTGGAAACTGTAGAACTAGAGTGTCGGAGGGGTAAGTGGAATTCCTAGTG
TAGCGGTGAAATGCGTAGATATTAGGAGGAACACCAGTGGCGAAGGCGGCTTACTGGACGATTACTGACGCTGAGGCTCG
AAAGCGTGGGGAGCAAACAGGATTAGATACCCGTGTAGTCC
>t0018492_g-Y-3;size=6;
CCTACGGGAGGCAGCAGTGAGGAATATTGGTCAATGGGCGCGAGCCTGAACCAGCCAAGTAGCGTGCAGGATGACGGCCC
TACGGGTTGTAAACTGCTTTTATGCGGGGATAAAGTGTGGGACGCGTCCCTCATTGCAGGTACCGCATGAATAAGGACCG
GCTAATTCCGTGCCAGCAGCCGCGGTAATACGGAAGGTCCGGGCGTTATCCGGATTTATTGGGTTTAAAGGGAGCGCAGG
CTGGCTTTTAAGCGTGACGTGAAATGCGGCGGCTCAACCGTCCGAAGTGCGTCGCGAACTGGGAGCCTTGAGTGAGTTCG
ACGTCAGCGGAATTCGTGGTGTAGCGGTGAAATGCTTAGATATCACGAGGAACCCCGATTGCGAAGGCAGCTGACGAGGC
CTTTACTGACGCTAAAGCTCGAAGGTGCGGGTATCGAACAGGATTAGATACCCGAGTAGTCC
>t0009747_g-Y-3;size=6;
CCTACGGGAGGCTGCAGTGGGGAATATTGGGCAATGGGGGCAACCCTGACCCAGCAACGCCGCGTGGAGGAAGAAGGCTT
TCGGGTTGTAAACTCCTTTGACGAGGGACGATGATGACGGTACCTCGAAAACAAGCCACGGCTAACTACGTGCCAGCAGC
CGCGGTAATACGTAGGTGGCAAGCGTTGTCCGGATTTACTGGGTGTAAAGGGCGCGTAGGCGGGCAGGCAAGTCAGATGT
GAAATCTCCGGGCTCAACCCGGAAATTGCATTTGAAACTGCAGGTCTTGAGTATCGGAGAGGCAAGCGGAATTCCTAGTG
TAGCGGTGAAATGCGTAGATATTAGGAGGAACACCAGTGGCGAAGGCGGCTTGCTGGACGACAACTGACGCTGAGGCGCG
AAAGCGTGGGGAGCAAACAGGATTAGATACCCCGGTAGTCC
>t0002895_g-Y-3;size=6;
CCTACGGGGGGCTGCAGTGGGGAATATTGCACAATGGGCGAAAGCCTGATGCAGCGACGCCGCGTGAGCGAAGAAGTATT
TCGGTATGTAAAGCTCTATCAGCAGGGAAGATAATGACGGTACCTGACTAAGAAGCACCGGCTAAATACGTGCCAGCAGC
CGCGGTAATACGTATGGTGCAAGCGTTATCCGGATTTACTGGGTGTAAAGGGAGCGTAGGCGGTTTTACAAGTCTGATGT
GAAAGCCCGGGGCTCAACTCCGGTATTGCATTGGAAACTGTAGAACTAGAGTGTCGGAGGGGTAAGTGGAATTCCTAGTG
TAGCGGTGAAATGCGTAGATATTAGGAGGAACACCAGTGGCGAAGGCGGCTTACTGGACGATTACTGACGCTGAGGCTCG
AAAGCGTGGGGAGCAAACAGGATTAGATACCCGAGTAGTCC
>t0015782_g-Y-3;size=6;
CCTACGGGTGGCAGCAGTGGGGAATATTGGGCAATGGGGGCAACCCTGACCCAGCAACGCCGCGTGGAGGAAGAAGGCTT
TCGGGTTGTAAACTCCTTTGACGAGGGACGATGATGACGGTACCTCGAAAACAAGCCACGGCTAACTACGTGCCAGCAGC
CGCGGTAATACGTAGGTGGCAAGCGTTGTCCGGATTTACTGGGTGTAAAGGGCGCGTAGGCGGGCAGGCAAGTCAGATGT
GAAATCTCCGGGCTCAACCCGGAAATTGCATTTGAAACTGCAGGTCTTGAGTATCGGAGAGGCAAGCGGAATTCCTAGTG
TAGCGGTGAAATGCGTAGATATTAGGAGGAACACCAGTGGCGAAGGCGGCTTGCTGGACGACAACTGACGCTGAGGCGCG
AAAGCGTGGGGAGCAAACAGGATTAGATACCCCAGTAGTCC
>t0004235_g-Y-3;size=6;
CCTACGGGAGGCAGCAGTGGGGAATATTGCGCAATGGGGGAAACCCTGACGCAGCAACGCCGCGTGAGTGAGGAAGTATT
TCGGTATGTAAAGCTCTATCAGCGGGGACGAAGATGACGGTACCCGCAGAAGAAGTCCCGGCTAACTACGTGCCAGCAGC
CGCGGTAATACGTAGGGGACAAGCGTTATCCGGATTTACTGGGTGTAAAGGGAGCGTAGGCGGCAAAGCAAGTCAGAAGT
GAAAGCCCGCGGCTCAACTGCGGGACTGCTTTTGAAACTGTTTAGCTAGAGTACTGGAGGGGCAAGCGGAATTCCTGGTG
TAGCGGTGAAATGCGTAGATATCAGGAAGAACACCGGAGGCGAAGGCGGCTTGCTGGACAGATACTGACGCTGAGGCTCG
AAGGCGTGGGGAGCAAACAGGATTAGATACCCTAGTAGTCC
>t0061422_g-Y-3;size=6;
CCTACGGGTGGCAGCAGTGAGGAATATTGGTCAATGGACGGAAGTCTGAACCAGCCATGCCGCGTGGAGGAAGAAGGTCC
TATGGGTTGTAAACTCCTTTTGTTCGAGAGTAATAAGTCCCTTGCGAGGGATGATGAGAGTATCGGACGAATAAGCATCG
GCTAACTCCGTGCCAGCAGCCGCGGTAATACGGAGGATGCAAGCGTTATCCGGATTTATTGGGTTTAAAGGGTGCGCAGG
CGGCGCGTTAAGTCAGCGGTGAAATCTCCCGGCTCAACCGGGGAACTGCCATTGATACTGGCGTGCTAGAGTACGGACGG
CGCCGGCGGAATGTGTCATGTAGCGGTGAAATGCTTAGATATGCCACAGAACACCGATCGCGAAGGCAGCTGGCGAGGCC
GGTACTGACGCTCAGGCACGAAAGCGTGGGGATCAAACAGGATTAGATACCCTAGTAGTCC
>t0010104_g-Y-3;size=6;
CCTACGGGGGGCTGCAGTGGGGAATATTGGGCAATGGGGGCAACCCTGACCCAGCAACGCCGCGTGAAGGAAGAAGGCTT
TCGGGTTGTAAACTTCTTTGACGAGGGACGATAGTGACGGTACCTCGAAAACAAGCCACGGCTAACTACGTGCCAGCAGC
CGCGGTAATACGTAGGTGGCAAGCGTTGTCCGGATTTACTGGGTGTAAAGGGCGCGTAGGCGGGATTGCAAGTCAGATGT
GAAATCTCCGGGCTCAACCCGGAAATTGCATTTGAAACTGTAGTTCTTGAGTATCGGAGAGGCAAGCGGAATTCCTAGTG
TAGCGGTGAAATGCGTAGATATTAGGAGGAACACCAGTGGCGAAGGCGGCTTGCTGGACGACAACTGACGCTGAGGCGCG
AAAGCGTGGGGAGCAAACAGGATTAGATACCCGAGTAGTCC
>t0000618_g-Y-3;size=6;
CCTACGGGAGGCTGCAGTGAGGAATATTGGTCAATGGACGGAAGTCTGAACCAGCCATGCCGCGTGGAGGAAGAAGGTCC
TATGGGTTGTAAACTCCTTTTGTTCGAGAGTAATAAGTCCCTTGCGAGGGATGATGAGAGTATCGGACGAATAAGCATCG
GCTAACTCCGTGCCAGCAGCCGCGGTAATACGGAGGATGCAAGCGTTATCCGGATTTATTGGGTTTAAAGGGTGCGCAGG
CGGCGCGTTAAGTCAGCGGTGAAATCTCCCGGCTCAACCGGGGAACTGCCATTGATACTGGCGTGCTAGAGTACGGACGG
CGCCGGCGGAATGTGTCATGTAGCGGTGAAATGCTTAGATATGCCACAGAACACCGATCGCGAAGGCAGCTGGCGAGGCC
GGTACTGACGCTCAGGCACGAAAGCGTGGGGATCAAACAGGATTAGATACCCCTGTAGTCC
>t0001615_g-Y-3;size=6;
CCTACGGGTGGCTGCAGTGGGGGATATTGCACAATGGAGGAAACTCTGATGCAGCGACGCCGCGTGAGTGAAGAAGTATT
TCGGTATGTAAAGCTCTATCAGCAGGGAAGAAAGGCTCGTAAGAGAGATGACGGTACCTGACTAAGAAGCCCCGGCTAAC
TACGTGCCAGCAGCCGCGGTAATACGTAGGGGGCAAGCGTTATCCGGATTTACTGGGTGTAAAGGGAGCGCAGACGGTCA
AGCAAGTCTGAAGTGAAACCCCACGGCTCAACCGTGGGCTTGCTTTGGAAACTGTTTGACTAGAGTACTGGAGAGGTAAG
CGGAATTCCTAGTGTAGCGGTGAAATGCGTAGATATTAGGAGGAACATCGGTGGCGAAGGCGGCTTACTGGACAGCAACT
GACGTTGAGGCTCGAAGGCGTGGGGAGCAAACAGGATTAGATACCCCTGTAGTCC
>t0030431_g-Y-3;size=6;
CCTACGGGGGGCTGCAGTGGGGAATATTGGGCAATGGGCGAAAGCCTGACCCAGCAACGCCGCGTGAGGGAAGAAGGTCT
TCGGATTGTAAACCTCTGTCCTTGGTGACGAAGGAAGTGACGGTAGCCAAGGAGGAAGCCCCGGCTAACTACGTGCCAGC
AGCCGCGGTAATACGTAGGGGGCGAGCGTTGTCCGGAATTACTGGGCGTAAAGGGTGCGTAGGCGGTACTTTAAGTTGGA
TGTGAAATACCCGGGCTTAACTTGGGGGGTGCATCCAATACTGGAGAACTAGAGTGCAGGAGAGGGAAGCGGAATTCCTA
GTGTAGCGGTGAAATGCGTAGATATTAGGAGGAACACCAGTGGCGAAGGCGGCTTTCTGGACTGTAACTGACGCTGAGGC
ACGAAAGCGTGGGGAGCAAACAGGATTAGATACCCGGGTAGTCC
>t0004541_g-Y-3;size=6;
CCTACGGGTGGCAGCAGTGGGGGATATTGCACAATGGAGGAAACTCTGATGCAGCGACGCCGCGTGAGTGAAGAAGTATT
TCGGTATGTAAAGCTCTATCAGCAGGGAAGAAAGACTCGTAAGAGAGATGACGGTACCTGACTAAGAAGCCCCGGCTAAC
TACGTGCCAGCAGCCGCGGTAATACGTAGGGGGCAAGCGTTATCCGGATTTACTGGGTGTAAAGGGAGCGCAGACGGTCA
AGCAAGTCTGAAGTGAAACCCCACGGCTCAACCGTGGGCTTGCTTTGGAAACTGTTTGACTAGAGTACTGGAGAGGTAAG
CGGAATTCCTAGTGTAGCGGTGAAATGCGTAGATATTAGGAGGAACATCGGTGGCGAAGGCGGCTTACTGGACAGCAACT
GACGTTGAGGCTCGAAGGCGTGGGGAGCAAACAGGATTAGATACCCGAGTAGTCC
>t0012493_g-Y-3;size=6;
CCTACGGGGGGCAGCAGTGAGGAATATTGGTCAATGGACGGTAGTCTGAACCAGCCAAGTCGCGTGCGGGAAGAAGGCCC
TCCGGGTCGTAAACCGCTTTAGCCGGGGAGTAACGTGGGGGACGCGTCCTCCAGTGAGAGTACCCGGAGAATAAGCATCG
GCTAACTCCGTGCCAGCAGCCGCGGTAATACGGAGGATGCGAGCGTTATCCGGATTTATTGGGTTTAAAGGGTGCGCAGG
CGGCGCCTCAAGTCAGCGGTCAAACTGCGGGGCTCAACCCCGTACCGCCGTTGAAACTGTGGCGCTCGAGTGCGTGGGAG
GATTGCGGAATGCGCGGTGTAGCGGTGAAATGCATAGATATCGCGCAGAACCCCGATTGCGAAGGCAGCAGTCCATCACG
CCACTGACGCTCATGCACGAAAGCGTGGGTATCGAACAGGATTAGATACCCCGGTAGTCC
>t0012508_g-Y-3;size=6;
CCTACGGGTGGCTGCAGTAGGGAATATTGGGCAATGGGCGCAAGCCTGACCCAGCAACGCCGCGTGAGGGAAGAAGGTTT
TCGGATTGTAAACCTCTGTCCTATGTGACGAAGGAAGTGACGGTAGCATAGGAGGAAGCCCCGGCTAACTACGTGCCAGC
AGCCGCGGTAATACGTAGGGGGCGAGCGTTGTCCGGAATTACTGGGCGTAAAGGGTGCGTAGGCGGTCTGGTAAGTTGGA
TGTGAAATACCCGGGCTTAACTTGGGTGCTGCATCCAATACTGTCGGACTTGAGTGCAGGAGAGGAAAGCGGAATTCCTA
GTGTAGCGGTGAAATGCGTAGATATTAGGAGGAACACCAGTGGCGAAGGCGGCTTTCTGGACTGTAACTGACGCTGAGGC
ACGAAAGCGTGGGGAGCAAACAGGATTAGATACCCCAGTAGTCC
>t0032335_g-Y-3;size=6;
CCTACGGGTGGCTGCAGTGAGGAATATTGGTCAATGGGCGTGAGCCTGAACCAGCCAAGTAGCGTGCAGGATGACGGCCC
TACGGGTTGTAAACTGCTTTTATGCGGGGATAAAGTGTGGGACGCGTCCCTCATTGCAGGTACCGCATGAATAAGGACCG
GCTAATTCCGTGCCAGCAGCCGCGGTAATACGGAAGGTCCGGGCGTTATCCGGATTTATTGGGTTTAAAGGGAGCGCAGG
CTGGCTTTTAAGCGTGACGTGAAATGCGGCGGCTCAACCGTCCGAAGTGCGTCGCGAACTGGGAGCCTTGAGTGAGTTCG
ACGTCAGCGGAATTCGTGGTGTAGCGGTGAAATGCTTAGATATCACGAGGAACCCCGATTGCGAAGGCAGCTGACGAGGC
CTTTACTGACGCTAAAGCTCGAAGGTGCGGGTATCGAACAGGATTAGATACCCGTGTAGTCC
>t0000573_g-Y-3;size=6;
CCTACGGGAGGCTGCAGTGAGGAATATTGGTCAATGGGCGCGAGCCTGAACCAGCCAAGTAGCGTGCAGGATGACGGCCC
TACGGGTTGTAAACTGCTTTTATGCGGGGATAAAGTGTGGGACGCGTCCCACATTGCAGGTACCGCATGAATAAGGACCG
GCTAATTCCGTGCCAGCAGCCGCGGTAATACGGAAGGTCCGGGCGTTATCCGGATTTATTGGGTTTAAAGGGAGCGCAGG
CTGGCTTTTAAGCGTGACGTGAAATGCGGCGGCTCAACCGTCCGAAGTGCGTCGCGAACTGGGAGCCTTGAGTGAGTTCG
ACGTCAGCGGAATTCGTGGTGTAGCGGTGAAATGCTTAGATATCACGAGGAACCCCGATTGCGAAGGCAGCTGACGAGGC
CTTTACTGACGCTAAAGCTCGAAGGTGCGGGTATCGAACAGGATTAGATACCCTGGTAGTCC
>t0002356_g-Y-3;size=6;
CCTACGGGGGGCTGCAGTGAGGAATATTGGTCAATGGGAGGAATCCTGAACCAGCCATGCCGCGTGCGGGAAGAAGGCCC
TACGGGTTGTAAACCGCTTTTGTTCCGGAGTAATAAGTGGGGTGCGCCCCGCGATGAGAGTACGGGACGAATAAGCATCG
GCTAACTCCGTGCCAGCAGCCGCGGTAATACGGAGGATGCGAGCGTTATCCGGATTTATTGGGTTTAAAGGGTGCGCAGG
CGGCGCGGTAAGTCAGCGGTGAAATGTCCCGGCTCAACCGGGGAGCTGCCGTTGATACTGTCGTGCTTGAGTGCGAACGG
CGCCGGCGGAATGTGTGGTGTAGCGGTGAAATGCATAGATATCACACAGAACACCGATCGCGAAGGCAGCTGGCGAGGAC
GCAACTGACGCTGAGGCACGAAGGCGTGGGGATCGAACAGGATTAGATACCCCTGTAGTCC
>t0016973_g-Y-3;size=6;
CCTACGGGAGGCTGCAGTGAGGAATATTGGTCAATGGACGGAAGTCTGAACCAGCCAAGTAGCGTGCAGGATGACGGCCC
TATGGGTTGTAAACTGCTTTTTTAGGGGAATAAAGTTAGCCACGTGTGGTTATTTGCATGTACCCTACGAATAAGGACCG
GCTAATTCCGTGCCAGCAGCCGCGGTAATACGGAAGGTCCGGGCGTTATCCGGATTTATTGGGTTTAAAGGGAGCGCAGG
CCGTTTGGTAAGCGTGTTGTGAAATGTCCGGGCTCAACCTGGGCACTGCAGCGCGAACTGCCAGACTTGAGTGCACAGGA
AGCGGGCGGAATTCGTGGTGTAGCGGTGAAATGCTTAGATATCACGAAGAACTCCAATTGCGAAGGCAGCTCGCTGTAGT
GTTACTGACGCTAAAGCTCGAAAGTGCGGGTATCGAACAGGATTAGATACCCTTGTAGTCC
>t0001882_g-Y-3;size=6;
CCTACGGGGGGCAGCAGTGGGGAATATTGGGCAATGGGCGCAAGCCTGACCCAGCAACGCCGCGTGAGGGAAGAAGGTCT
TCGGATTGTAAACCTCTGTCCTATGTGACGAAGGAAGTGACGGTAGCATAGGAGGAAGCCCCGGCTAACTACGTGCCAGC
AGCCGCGGTAATACGTAGGGGGCGAGCGTTGTCCGGAATTACTGGGCGTAAAGGGTGCGTAGGTGGCACTTTAAGTTGGA
TGTGAAATCCCCGTGCTTAACATGGGAGCTGCATCCAATACTGGAGAGCTAGAGTGCAGGAGAGGTAAGCGGAATTCCTA
GTGTAGCGGTGAAATGCGTAGATATTAGGAGGAACACCAGTGGCGAAGGCGGCTTACTGGACTGTAACTGACACTGAGGC
ACGAAAGCGTGGGGAGCAAACAGGATTAGATACCCCAGTAGTCC
>t0009993_g-Y-3;size=6;
CCTACGGGTGGCAGCAGTGAGGAATATTGGTCAATGGGCGCGAGCCTGAACCAGCCAAGTAGCGTGCAGGACGACTGCCC
TATGGGTTGTAAACTGCTTTTATCAGGGAATAAAGTGAGGCACGCGTGCCTTTTTGTATGTACCTGGTGAATAAGGACCG
GCTAATTCCGTGCCAGCAGCCGCGGTAATACGGAAGGTCCGGGCGTTATCCGGATTTATTGGGTTTAAAGGGAGCGCAGG
CGGGCTTTTAAGCGTGACGTGAAATGTGGCGGCTCAACCGCCGAACTGCGTCGCGAACTGGGGGCCTTGAGTGAGTACGA
CGTTGGCGGAATTCGTGGTGTAGCGGTGAAATGCTTAGATATCACGAAGAACCCCGATTGCGAAGGCAGCCGACGAGTCC
TTAACTGACGCTAAAGCTCGAAAGTGCGGGTATCGAACAGGATTAGATACCCGGGTAGTCC
>t0009978_g-Y-3;size=6;
CCTACGGGAGGCAGCAGTGGGGGATATTGCACAATGGGCGAAAGCCTGATGCAGCGACGCCGCGTGAGTGAAGAAGTATT
TCGGTATGTAAAGCTCTATCAGCAGGGAAGAAAGACCTCGAAAGAGGGGATGACGGTACCTGAGTAAGAAGCCCCGGCTA
ACTACGTGCCAGCAGCCGCGGTAATACGTAGGGGGCAAGCGTTATCCGGATTTACTGGGTGTAAAGGGAGCGTAGACGGT
GTATCAAGTCTGAAGTGAAACCCCACGGCTCAACCGTGGGCTTGCTTTGGAAACTGGTAGACTAGAGTACTGGAGAGGTA
AGCGGAATTCCTGGTGTAGTAGTGAAATGCGTAGATATCAGGAAGAACATCAGTGGCGAAGGCGGCTTACTGGACAGCAA
CTGACGTTGAGGCTCGAAGGCGTGGGGAGCAAACAGGATTAGATACCCTTGTAGTCC
>t0004132_g-Y-3;size=6;
CCTACGGGTGGCAGCAGTGGGGAATCTTCCGCAATGGGCGCAAGCCTGACGGAGCAACGCCGCGTGAGTGAAGAAGGTTT
TCGGATCGTAAAGCTCTGTTGTCAGGGACGAGAGACTTGATCAGGAAATGGGTCAAGGAGGACGGTACCTGACGAGAAAG
CCACGGCTAACTACGTGCCAGCAGCCGCGGTAATACGTAGGTGGCGAGCGTTGTCCGGAATTATTGGGCGTAAAGGGAGC
GCAGGTGGGATTGTAAGTCAGTCTTAAAAGTTCGGGGCTCAACCCCGTGATGGGATTGAAACTATAATTCTTGAGTGCAG
GAGAGGAAAGCGGAATTCCTAGTGTAGCGGTGAAATGCGTAGATATTAGGAGGAACACCAGTGGCGAAGGCGGCTTTCTG
GACTGTAACTGACACTGAGGCTCGAAAGCGTGGGGAGCGAACAGGATTAGATACCCTAGTAGTCC
>t0005453_g-Y-3;size=6;
CCTACGGGTGGCTGCAGTGGGGAATATTGCACAATGGGCGAAAGCCTGATGCAGCGACGCCGCGTGAGCGAAGAAGTATT
TCGGTATGTAAAGCTCTATCAGCAGGGAAGATAATGACGGTACCTGACTAAGAAGCACCGGCTAAATACGTGCCAGCAGC
CGCGGTAATACGTATGGTGCAAGCGTTATCCGGATTTACTGGGTGTAAAGGGAGCGTAGGCGGTTTTACAAGTCTGATGT
GAAAGCCCGCAGCTCAACTGCGGTATTGCATTGGAAACTGTAGAACTAGAGTGTCGGAGGGGTAAGTGGAATTCCTAGTG
TAGCGGTGAAATGCGTAGATATTAGGAGGAACACCAGTGGCGAAGGCGGCTTACTGGACGATTACTGACGCTGAGGCTCG
AAAGCGTGGGGAGCAAACAGGATTAGATACCCGAGTAGTCC
>t0003547_g-Y-3;size=6;
CCTACGGGGGGCAGCAGTGAGGAATATTGGTCAATGGACGGAAGTCTGAACCAGCCATGCCGCGTGAAGGAAGAAGGCCC
TATGGGTTGTAAACTTCTTTTGTGCGAGAGTAATAAGGGCTTTGCGAAGTCCGATGAGAGTATCGTACGAATAAGCATCG
GCTAACTCCGTGCCAGCAGCCGCGGTAATACGGAGGATGCAAGCGTTATCCGGATTTATTGGGTTTAAAGGGTGCGTAGG
CGGACCTTTAAGTCAGCGGTGAAATATCCCGGCTCAACCGGGAGGCTGCCGTTGATACTGGGGGTCTTGAGGGCGAACGG
CGCCGGCGGAATGTGTCATGTAGCGGTGAAATGCATAGATATGACACAGAACACCGATCGCGAAGGCAGCTGGCGAGGAC
GCGACTGACGCTGAGGCACGAAGGTGCGGGGATCAAACAGGATTAGATACCCGAGTAGTCC
>t0004140_g-Y-3;size=6;
CCTACGGGAGGCTGCAGTGGGGAATATTGGGCAATGGGGGCAACCCTGACCCAGCAACGCCGCGTGAAGGAAGAAGGCTT
TCGGGTTGTAAACTTCTTTGACGAGGGACGATAGTGACGGTACCTCGAAAACAAGCCACGGCTAACTACGTGCCAGCAGC
CGCGGTAATACGTAGGTGGCAAGCGTTGTCCGGATTTACTGGGTGTAAAGGGCGCGTAGGCGGGATTGCAAGTCAGATGT
GAAATCTCCGGGCTCAACCCGGAAATTGCATTTGAAACTGTAGTTCTTGAGTATCGGAGAGGCAAGCGGAATTCCTAGTG
TAGCGGTGAAATGCGTAGATATTAGGAGGAACACCAGTGGCGAAGGCGGCTTGCTGGACGACAACTGACGCTGAGGCGCG
AAAGCGTGGGGAGCAAACAGGATTAGATACCCCGGTAGTCC
>t0005504_g-Y-3;size=6;
CCTACGGGAGGCTGCAGTGGGGAATATTGCACAATGGGCGAAAGCCTGATGCAGCGACGCCGCGTGAGTGATGAAGTATT
TCGGTATGTAAAGCTCTATCAGCAGGGAAGAAAATGACGGTACCTGACTAAGAAGCTCCGGCTAAATACGTGCCAGCAGC
CGCGGTAATACGTATGGAGCAAGCGTTATCCGGATTTACTGGGTGTAAAGGGAGTGTAGGCGGCATTATAAGTCTGATGT
GAAAACTCAGGGCTCAACCTTGAGATTGCATTGGAAACTGTAAAGCTAGAGTGTCGGAGAGGTAAGCGGAATTCCTGGTG
TAGCAGTGAAATGCGTAGATATCAGGAAGAACATCGGTGGCGAAGGCGGCTTACTGGACGATAACTGACGCTGAGGCTCG
AAAGCGTGGGGAGCGAACAGGATTAGATACCCTAGTAGTCC
>t0021199_g-Y-3;size=6;
CCTACGGGAGGCTGCAGTGAGGAATATTGGTCAATGGGAGGAATCCTGAACCAGCCATGCCGCGTGCGGGAAGAAGGCCC
TACGGGTTGTAAACCGCTTTTGCCCGGGAGTAATAAGGGGGATGCGTCCCCCGATGAGAGTACCGGGCGAATAAGCATCG
GCTAACTCCGTGCCAGCAGCCGCGGTAATACGGAGGATGCGAGCGTTATCCGGATTTATTGGGTTTAAAGGGTGCGCAGG
CGGCGCGGTAAGTCAGCGGTGAAATGTCCCGGCTCAACCGGGGAGCTGCCGTTGATACTGTCGTGCTTGAGTGCGAACGG
CGCCGGCGGAATGTGTGGTGTAGCGGTGAAATGCATAGATATCACACAGAACACCGATCGCGAAGGCAGCTGGCGAGGAC
GCAACTGACGCTGAGGCACGAAGGCGTGGGGATCGAACAGGATTAGATACCCTTGTAGTCC
>t0024663_g-Y-3;size=6;
CCTACGGGTGGCAGCAGTGAGGAATATTGGTCAATGGACGGTAGTCTGAACCAGCCAAGTCGCGTGCGGGAAGAAGGCCC
TCCGGGTCGTAAACCGCTTTAGCCGGGGAGTAACGTGGGGGACGCGTCCTCCAGTGAGAGTACCCGGAGAATAAGCATCG
GCTAACTCCGTGCCAGCAGCCGCGGTAATACGGAGGATGCGAGCGTTATCCGGATTTATTGGGTTTAAAGGGTGCGCAGG
CGGCGCCTCAAGTCAGCGGTCAAACTGCGGGGCTCAACCCCGTACCGCCGTTGAAACTGTGGCGCTCGAGTGCGTGGGAG
GATTGCGGAATGCGCGGTGTAGCGGTGAAATGCATAGATATCGCGCAGAACCCCGATTGCGAAGGCAGCAGTCCATCACG
CCACTGACGCTCATGCACGAAAGCGTGGGTATCGAACAGGATTAGATACCCCAGTAGTCC
>t0034928_g-Y-3;size=6;
CCTACGGGAGGCAGCAGTGGGGGATATTGCACAATGGAGGAAACTCTGATGCAGCGACGCCGCGTGAGTGAAGAAGTATT
TCGGTATGTAAAGCTCTATCAGCAGGGAAGAAAGGCTCGAAAGAGAGATGACGGTACCTGACTAAGAAGCCCCGGCTAAC
TACGTGCCAGCAGCCGCGGTAATACGTAGGGGGCAAGCGTTATCCGGATTTACTGGGTGTAAAGGGAGCGCAGACGGTCA
AGCAAGTCTGAAGTGAAACCCCACGGCTCAACCGTGGGCTTGCTTTGGAAACTGTTTGACTAGAGTACTGGAGAGGTAAG
CGGAATTCCTAGTGTAGCGGTGAAATGCGTAGATATTAGGAGGAACATCGGTGGCGAAGGCGGCTTACTGGACAGCAACT
GACGTTGAGGCTCGAAGGCGTGGGGAGCAAACAGGATTAGATACCCTGGTAGTCC
>t0036471_g-Y-3;size=6;
CCTACGGGGGGCTGCAGTGAGGAATATTGGTCAATGGGAGGAATCCTGAACCAGCCATGCCGCGTGCGGGAAGAAGGCCC
TACGGGTTGTAAACCGCTTTTGCCCGGGAGTAATAAGGGGGATGCGTCCCCCGATGAGAGTACCGGGCGAATAAGCATCG
GCTAACTCCGTGCCAGCAGCCGCGGTAATACGGAGGATGCGAGCGTTATCCGGATTTATTGGGTTTAAAGGGTGCGCAGG
CGGCGCGGTAAGTCAGCGGTGAAATGTCCCGGCTCAACCGGGGAGCTGCCGTTGATACTGTCGTGCTTGAGTGCGAACGG
CGCCGGCGGAATGTGTGGTGTAGCGGTGAAATGCATAGATATCACACAGAACACCGATCGCGAAGGCAGCTGGCGAGGAC
GCAACTGACGCTGAGGCACGAAGGCGTGGGGATCGAACAGGATTAGATACCCGAGTAGTCC
>t0049662_g-Y-3;size=6;
CCTACGGGTGGCTGCAGTGGGGGATATTGCACAATGGGCGAAAGCCTGATGCAGCGACGCCGCGTGAGTGAAGAAGTATT
TCGGTATGTAAAGCTCTATCAGCAGGGAAGAAAGACCTCGAAAGAGGGGATGACGGTACCTGAGTAAGAAGCCCCGGCTA
ACTACGTGCCAGCAGCCGCGGTAATACGTAGGGGGCAAGCGTTATCCGGATTTACTGGGTGTAAAGGGAGCGTAGACGGT
GTATCAAGTCTGAAGTGAAACCCCACGGCTCAACCGTGGGCTTGCTTTGGAAACTGGTAGACTAGAGTACTGGAGAGGTA
AGCGGAATTCCTGGTGTAGTAGTGAAATGCGTAGATATCAGGAAGAACATCAGTGGCGAAGGCGGCTTACTGGACAGCAA
CTGACGTTGAGGCTCGAAGGCGTGGGGAGCAAACAGGATTAGATACCCTGGTAGTCC
>t0025401_g-Y-3;size=6;
CCTACGGGTGGCTGCAGTGAGGAATATTGGTCAATGGACGGAAGTCTGAACCAGCCATGCCGCGTGAAGGAAGAAGGCCC
TATGGGTTGTAAACTTCTTTTGTGCGAGAGTAATAAGGGCTTTGCGAAGTCCGATGAGAGTATCGTACGAATAAGCATCG
GCTAACTCCGTGCCAGCAGCCGCGGTAATACGGAGGATGCAAGCGTTATCCGGATTTATTGGGTTTAAAGGGTGCGTAGG
CGGACCTTTAAGTCAGCGGTGAAATATCCCGGCTCAACCGGGAGGCTGCCGTTGATACTGGGGGTCTTGAGGGCGAACGG
CGCCGGCGGAATGTGTCATGTAGCGGTGAAATGCATAGATATGACACAGAACACCGATCGCGAAGGCAGCTGGCGAGGAC
GCGACTGACGCTGAGGCACGAAGGTGCGGGGATCAAACAGGATTAGATACCCGAGTAGTCC
>t0021426_g-Y-3;size=6;
CCTACGGGAGGCTGCAGTGAGGAATATTGGTCAATGGACGGTAGTCTGAACCAGCCAAGTCGCGTGCGGGATGAAGGCCC
TCCGGGTCGTAAACCGCTTTAGCCGGGGAGTAACGTGTGGGTCGTGACCCACAGTGAGAGTACCCGGAGAATAAGCATCG
GCTAACTCCGTGCCAGCAGCCGCGGTAATACGGAGGATGCGAGCGTTATCCGGATTTATTGGGTTTAAAGGGTGCGCAGG
CGGCGAGTCAAGTCAGCGGTCAAACTGCGGCGCTCAACGCCGTACCGCCGTTGAAACTGGCGCGCTCGAGTTTGTGCGAG
GATGGCGGAATGCGCAGTGTAGCGGTGAAATGCATAGATATTGCGCAGAACTCCGATTGCGAAGGCAGCTGTCCAGCACA
CTACTGACGCTCATGCACGAAAGCGTGGGTATCGAACAGGATTAGATACCCGAGTAGTCC
>t0016624_g-Y-3;size=6;
CCTACGGGGGGCTGCAGTGAGGAATATTGGTCAATGGACGAAAGTCTGAACCAGCCAAGTAGCGTGCAGGATGACGGCCC
TATGGGTTGTAAACTGCTTTTATACAGGGATAAAGTCAGTTACGTGTAACTGTTTGTAGGTACTGTATGAATAAGGACCG
GCTAATTCCGTGCCAGCAGCCGCGGTAATACGGAAGGTCCAGGCGTTATCCGGATTTATTGGGTTTAAAGGGAGCGCAGG
CTGATGATTAAGCGTGACGTGAAATGTAGCCGCTCAACGGCTGAACTGCGTCGCGAACTGGTTATCTTGAGTGAGTTCGA
TGTTGGCGGAATTCGTGGTGTAGCGGTGAAATGCTTAGATATCACGAAGAACTCCGATTGCGAAGGCAGCCAACAAGGCC
TTTACTGACGCTAAAGCTCGAAGGTGCGGGTATCGAACAGGATTAGATACCCTAGTAGTCC
>t0002228_g-Y-3;size=6;
CCTACGGGGGGCAGCAGTGAGGAATATTGGTCAATGGACGAGAGTCTGAACCAGCCAAGTAGCGTGCAGGATGACGGCCC
TATGGGTTGTAAACTGCTTTTATACGGGGATAAAGTGAGGGACGTGTCCCTTTTTGTAGGTACCGTATGAATAAGGACCG
GCTAATTCCGTGCCAGCAGCCGCGGTAATACGGAAGGTCCGGGCGTTATCCGGATTTATTGGGTTTAAAGGGAGCGCAGG
CTGATTGTTAAGCGTGACGTGAAATGTAGCCGCTCAACGGCTGAACTGCGTCGCGAACTGGCAGTCTTGAGTGAGTACGA
CGTCAGCGGAATTCGTGGTGTAGCGGTGAAATGCTTAGATATCACGAAGAACCCCGATTGCGAAGGCAGCTGACGAGTCC
TTTACTGACGCTAAAGCTCGAAGGTGCGGGTATCGAACAGGATTAGATACCCTGGTAGTCC
>t0009924_g-Y-3;size=6;
CCTACGGGAGGCAGCAGTGGGGGATATTGCACAATGGAGGAAACTCTGATGCAGCGACGCCGCGTGAGTGAAGAAGTATT
TCGGTATGTAAAGCTCTATCAGCAGGGAAGAAAGGCTCGTAAGAGAGATGACGGTACCTGACTAAGAAGCCCCGGCTAAC
TACGTGCCAGCAGCCGCGGTAATACGTAGGGGGCAAGCGTTATCCGGATTTACTGGGTGTAAAGGGAGCGCAGACGGTCA
AGCAAGTCTGAAGTGAAACCCCACGGCTCAACCGTGGGCTTGCTTTGGAAACTGTTTGACTAGAGTACTGGAGAGGTAAG
CGGAATTCCTAGTGTAGCGGTGAAATGCGTAGATATTAGGAGGAACATCGGTGGCGAAGGCGGCTTACTGGACAGCAACT
GACGTTGAGGCTCGAAGGCGTGGGGAGCAAACAGGATTAGATACCCCGGTAGTCC
>t0015376_g-Y-3;size=6;
CCTACGGGAGGCAGCAGTGGGGAATATTGGGCAATGGGGGAAACCCTGACCCAGCAACGCCGCGTGAAGGAAGAAGGCTT
TCGGGTTGTAAACTTCTTTTACCAGGGACGAAGGACGTGACGGTACCTGGAGAAAAAGCCACGGCTAACTACGTGCCAGC
AGCCGCGGTAATACGTAGGTGGCAAGCGTTGTCCGGATTTACTGGGTGTAAAGGGCGTGTAGGCGGAGCAGCAAGTCAGA
AGTGAAATCTCCGGGCTTAACCCGGAAACTGCTTTTGAAACTGTTGCCCTTGAGTATCGGAGAGGCAGGCGGAATTCCTA
GTGTAGCGGTGAAATGCGTAGATATTAGGAGGAACACCAGTGGCGAAGGCGGCCTGCTGGACGACAACTGACGCTGAGGC
GCGAAAGCGTGGGGAGCAAACAGGATTAGATACCCGAGTAGTCC
>t0004835_g-Y-3;size=6;
CCTACGGGTGGCTGCAGTGAGGAATATTGGTCAATGGACGGTAGTCTGAACCAGCCAAGTCGCGTGCGGGAAGAAGGCCC
TCCGGGTCGTAAACCGCTTTAGCCGGGGAGTAACGTGGGGGACGCGTCCTCCAGTGAGAGTACCCGGAGAATAAGCATCG
GCTAACTCCGTGCCAGCAGCCGCGGTAATACGGAGGATGCGAGCGTTATCCGGATTTATTGGGTTTAAAGGGTGCGCAGG
CGGCGCCTCAAGTCAGCGGTCAAACTGCGGGGCTCAACCCCGTACCGCCGTTGAAACTGTGGCGCTCGAGTGCGTGGGAG
GATTGCGGAATGCGCGGTGTAGCGGTGAAATGCATAGATATCGCGCAGAACCCCGATTGCGAAGGCAGCAGTCCATCACG
CCACTGACGCTCATGCACGAAAGCGTGGGTATCGAACAGGATTAGATACCCCTGTAGTCC
>t0022251_g-Y-3;size=6;
CCTACGGGAGGCTGCAGTGAGGAATATTGGTCAATGGGCGTGAGCCTGAACCAGCCAAGTAGCGTGCAGGATGACGGCCC
TACGGGTTGTAAACTGCTTTTATGCGGGGATAAAGTGTGGGACGCGTCCCTCATTGCAGGTACCGCATGAATAAGGACCG
GCTAATTCCGTGCCAGCAGCCGCGGTAATACGGAAGGTCCGGGCGTTATCCGGATTTATTGGGTTTAAAGGGAGCGCAGG
CTGGCTTTTAAGCGTGACGTGAAATGCGGCGGCTCAACCGTCCGAAGTGCGTCGCGAACTGGGAGCCTTGAGTGAGTTCG
ACGTCAGCGGAATTCGTGGTGTAGCGGTGAAATGCTTAGATATCACGAGGAACCCCGATTGCGAAGGCAGCTGACGAGGC
CTTTACTGACGCTAAAGCTCGAAGGTGCGGGTATCGAACAGGATTAGATACCCCGGTAGTCC
>t0009306_g-Y-3;size=6;
CCTACGGGCGGCAGCAGTGGGGGATATTGCACAATGGAGGAAACTCTGATGCAGCGACGCCGCGTGAGTGAAGAAGTATT
TCGGTATGTAAAGCTCTATCAGCAGGGAAGAAAGGCTCGTAAGAGAGATGACGGTACCTGACTAAGAAGCCCCGGCTAAC
TACGTGCCAGCAGCCGCGGTAATACGTAGGGGGCAAGCGTTATCCGGATTTACTGGGTGTAAAGGGAGCGCAGACGGTCA
AGCAAGTCTGAAGTGAAACCCCACGGCTCAACCGTGGGCTTGCTTTGGAAACTGTTTGACTAGAGTACTGGAGAGGTAAG
CGGAATTCCTAGTGTAGCGGTGAAATGCGTAGATATTAGGAGGAACATCGGTGGCGAAGGCGGCTTACTGGACAGCAACT
GACGTTGAGGCTCGAAGGCGTGGGGAGCAAACAGGATTAGATACCCTAGTAGTCC
>t0009298_g-Y-3;size=6;
CCTACGGGGGGCTGCAGTGAGGAATATTGGTCAATGGGCGAGAGCCTGAACCAGCCAAGTCGCGTGAAGGATGAAGGTTC
TATGGATTGTAAACTTCTTTTGTCCGAGGGTAAAAAAGGCCACGTGTGGCTTCTTGCAAGTATCGGACGAATAAGCATCG
GCTAACTCCGTGCCAGCAGCCGCGGTAATACGGAGGATGCGAGCGTTATCCGGATTTATTGGGTTTAAAGGGTGCGTAGG
TGGTTTGTTAAGTTTGTGGTGAAAGCGTGCGGCTCAACCGTACCAAGCCATGAAAACTGGCGAACTTGAGTGCAAACGAG
GTAGGCGGAATGTGATGTGTAGCGGTGAAATGCTTAGATATGTCACAGAACCCCGATTGCGAAGGCAGCTTACCAGCATG
CAACTGACACTGAGGCACGAAAGCGTGGGTATCAAACAGGATTAGATACCCCAGTAGTCC
>t0005825_g-Y-3;size=6;
CCTACGGGAGGCTGCAGTGGGGAATATTGGGCAATGGGCGAAAGCCTGACCCAGCAACGCCGCGTGAAGGAAGAAGGTCT
TCGGATTGTAAACTTCTTTTATGAGGGACGAAGGACGTGACGGTACCTCATGAATAAGCCACGGCTAACTACGTGCCAGC
AGCCGCGGTAATACGTAGGTGGCAAGCGTTATCCGGATTTACTGGGTGTAAAGGGCGCGTAGGCGGGGATGCAAGTCAGA
TGTGAAATCTATGGGCTTAACTCATAAACTGCATTTGAAACTGTATCTCTTGAGTGCTGGAGAGGTAGACGGAATTCCTT
GTGTAGCGGTGAAATGCGTAGATATAAGGAAGAACACCAGTGGCGAAGGCGGTCTACTGGACAGTAACTGACGCTGAGGC
GCGAAAGCGTGGGGAGCAAACAGGATTAGATACCCTAGTAGTCC
>t0020402_g-Y-3;size=6;
CCTACGGGTGGCTGCAGTGGGGAATATTGGGCAATGGGGGAAACCCTGACCCAGCAACGCCGCGTGAAGGAAGAAGGCTT
TCGGGTTGTAAACTTCTTTTACCAGGGACGAAGGACGTGACGGTACCTGGAGAAAAAGCCACGGCTAACTACGTGCCAGC
AGCCGCGGTAATACGTAGGTGGCAAGCGTTGTCCGGATTTACTGGGTGTAAAGGGCGTGTAGGCGGAGCAGCAAGTCAGA
AGTGAAATCTCCGGGCTTAACCCGGAAACTGCTTTTGAAACTGTTGCCCTTGAGTATCGGAGAGGCAGGCGGAATTCCTA
GTGTAGCGGTGAAATGCGTAGATATTAGGAGGAACACCAGTGGCGAAGGCGGCCTGCTGGACGACAACTGACGCTGAGGC
GCGAAAGCGTGGGGAGCAAACAGGATTAGATACCCGAGTAGTCC
>t0010037_g-Y-3;size=6;
CCTACGGGAGGCAGCAGTGGGGGATATTGCACAATGGGCGAAAGCCTGATGCAGCGACGCCGCGTGAGTGAAGAAGTATT
TCGGTATGTAAAGCTCTATCAGCAGGGAAGAAAGACCTCGAAAGAGGGGATGACGGTACCTGAGTAAGAAGCCCCGGCTA
ACTACGTGCCAGCAGCCGCGGTAATACGTAGGGGGCAAGCGTTATCCGGATTTACTGGGTGTAAAGGGAGCGTAGACGGT
GTATCAAGTCTGAAGTGAAACCCCACGGCTCAACCGTGGGCTTGCTTTGGAAACTGGTAGACTAGAGTACTGGAGAGGTA
AGCGGAATTCCTGGTGTAGTAGTGAAATGCGTAGATATCAGGAAGAACATCAGTGGCGAAGGCGGCTTACTGGACAGCAA
CTGACGTTGAGGCTCGAAGGCGTGGGGAGCAAACAGGATTAGATACCCTAGTAGTCC
>t0003750_g-Y-3;size=6;
CCTACGGGGGGCAGCAGTGAGGAATATTGGTCAATGGGCGCGAGCCTGAACCAGCCAAGTAGCGTGCAGGATGACGGCCC
TACGGGTTGTAAACTGCTTTTATGCGGGGATAAAGTGTGGGACGCGTCCCTCATTGCAGGTACCGCATGAATAAGGACCG
GCTAATTCCGTGCCAGCAGCCGCGGTAATACGGAAGGTCCGGGCGTTATCCGGATTTATTGGGTTTAAAGGGAGCGCAGG
CTGGCTTTTAAGCGTGACGTGAAATGCGGCGGCTCAACCGTCCGAAGTGCGTCGCGAACTGGGAGCCTTGAGTGAGTTCG
ACGTCAGCGGAATTCGTGGTGTAGCGGTGAAATGCTTAGATATCACGAGGAACCCCGATTGCGAAGGCAGCTGACGAGGC
CTTTACTGACGCTAAAGCTCGAAGGTGCGGGTATCGAACAGGATTAGATACCCGAGTAGTCC
>t0015469_g-Y-3;size=6;
CCTACGGGGGGCTGCAGTGAGGAATATTGGTCAATGGGCGCGAGCCTGAACCAGCCAAGTAGCGTGCAGGATGACGGCCC
TACGGGTTGTAAACTGCTTTTATGCGGGGATAAAGTGTGGGACGCGTCCCTCATTGCAGGTACCGCATGAATAAGGACCG
GCTAATTCCGTGCCAGCAGCCGCGGTAATACGGAAGGTCCGGGCGTTATCCGGATTTATTGGGTTTAAAGGGAGCGCAGG
CTGGCTTTTAAGCGTGACGTGAAATGCGGCGGCTCAACCGTCCGAAGTGCGTCGCGAACTGGGAGCCTTGAGTGAGTTCG
ACGTCAGCGGAATTCGTGGTGTAGCGGTGAAATGCTTAGATATCACGAGGAACCCCGATTGCGAAGGCAGCTGACGAGGC
CTTTACTGACGCTAAAGCTCGAAGGTGCGGGTATCGAACAGGATTAGATACCCTTGTAGTCC
>t0012738_g-Y-3;size=6;
CCTACGGGGGGCAGCAGTGAGGAATATTGGTCAATGGGCGCGAGCCTGAACCAGCCAAGTAGCGTGCAGGACGACTGCCC
TATGGGTTGTAAACTGCTTTTATCAGGGAATAAAGTGTGCCACGCGTGGTGTTTTGTATGTACCTGATGAATAAGGACCG
GCTAATTCCGTGCCAGCAGCCGCGGTAATACGGAAGGTCCGGGCGTTATCCGGATTTATTGGGTTTAAAGGGAGCGCAGG
CGGGCTTTTAAGCGTGACGTGAAATGTGGCGGCTCAACCGCCGAACTGCGTCGCGAACTGGGGGCCTTGAGTGGGTGCGA
CGTTGGCGGAATTCGTGGTGTAGCGGTGAAATGCTTAGATATCACGAAGAACCCCGATTGCGAAGGCAGCCGACGAGTCC
CTTACTGACGCTAAAGCTCGAAAGTGCGGGTATCGAACAGGATTAGATACCCTGGTAGTCC
>t0009953_g-Y-3;size=6;
CCTACGGGGGGCTGCAGTGAGGAATATTGGTCAATGGACGGAAGTCTGAACCAGCCATGCCGCGTGGAGGAAGAAGGTCC
TATGGGTTGTAAACTCCTTTTGTTCGAGAGTAATAAGTGGGATGCGTCCCACGATGAGAGTATCGGACGAATAAGCATCG
GCTAACTCCGTGCCAGCAGCCGCGGTAATACGGAGGATGCAAGCGTTATCCGGATTTATTGGGTTTAAAGGGTGCGCAGG
CGGCGCGTTAAGTCAGCGGTGAAATCTCCCGGCTCAACCGGGGAACTGCCATTGATACTGGCGTGCTAGAGTACGGACGG
CGCCGGCGGAATGTGTCATGTAGCGGTGAAATGCTTAGATATGCCACAGAACACCGATCGCGAAGGCAGCTGGCGAGGCC
GGTACTGACGCTCAGGCACGAAAGCGTGGGGATCAAACAGGATTAGATACCCCAGTAGTCC
>t0017369_g-Y-3;size=6;
CCTACGGGTGGCTGCAGTGAGGAATATTGGTCAATGGACGAAAGTCTGAACCAGCCAAGTAGCGTGCAGGATGACGGCCC
TATGGGTTGTAAACTGCTTTTATACAGGGATAAAGTCAGTTACGTGTAACTGTTTGTAGGTACTGTATGAATAAGGACCG
GCTAATTCCGTGCCAGCAGCCGCGGTAATACGGAAGGTCCAGGCGTTATCCGGATTTATTGGGTTTAAAGGGAGCGCAGG
CTGATGATTAAGCGTGACGTGAAATGTAGCCGCTCAACGGCTGAACTGCGTCGCGAACTGGTTATCTTGAGTGAGTTCGA
TGTTGGCGGAATTCGTGGTGTAGCGGTGAAATGCTTAGATATCACGAAGAACTCCGATTGCGAAGGCAGCCAACAAGGCC
TTTACTGACGCTAAAGCTCGAAGGTGCGGGTATCGAACAGGATTAGATACCCCAGTAGTCC
>t0008190_g-Y-3;size=6;
CCTACGGGGGGCAGCAGTGAGGAATATTGGTCAATGGGCGCGAGCCTGAACCAGCCAAGTAGCGTGCAGGATGACGGCCC
TACGGGTTGTAAACTGCTTTTATGCGGGGATAAAGTGTGGGACGCGTCCCACATTGCAGGTACCGCATGAATAAGGACCG
GCTAATTCCGTGCCAGCAGCCGCGGTAATACGGAAGGTCCGGGCGTTATCCGGATTTATTGGGTTTAAAGGGAGCGCAGG
CTGGCTTTTAAGCGTGACGTGAAATGCGGCGGCTCAACCGTCCGAAGTGCGTCGCGAACTGGGAGCCTTGAGTGAGTTCG
ACGTCAGCGGAATTCGTGGTGTAGCGGTGAAATGCTTAGATATCACGAGGAACCCCGATTGCGAAGGCAGCTGACGAGGC
CTTTACTGACGCTAAAGCTCGAAGGTGCGGGTATCGAACAGGATTAGATACCCCGGTAGTCC
>t0018092_g-Y-3;size=6;
CCTACGGGTGGCTGCAGTGAGGAATATTGGTCAATGGGCGGAAGCCTGAACCAGCCAAGTAGCGTGCAGGAAGACGGCCC
TATGGGTTGTAAACTGCTTTTGTGCGGGAATAAAGTCAGGGACGCGTCCCTGTTTGCATGTACCGCAAGAATAAGGACCG
GCTAATTCCGTGCCAGCAGCCGCGGTAATACGGAAGGTCCGGGCGTTATCCGGATTTATTGGGTTTAAAGGGAGCGTAGG
CCGTCCTTTAAGCGTGTTGTGAAATGTAGGCGCCCAACGTCTGCACTGCAGCGCGAACTGGAGGACTTGAGTACGCGGGA
AGCAGGCGGAATTCGTCGTGTAGCGGTGAAATGCTTAGATATGACGAAGAACTCCGATTGCGAAGGCAGCCTGCTGTAGC
GCCACTGACGCTGATGCTCGAAAGCGTGGGTATCGAACAGGATTAGATACCCTTGTAGTCC
>t0012676_g-Y-3;size=6;
CCTACGGGGGGCTGCAGTGAGGAATATTGGTCAATGGACGGAAGTCTGAACCAGCCATGCCGCGTGAAGGAAGAAGGCCC
TATGGGTTGTAAACTTCTTTTGTGCGAGAGTAATAAGGGCTTTGCGAAGTCCGATGAGAGTATCGTACGAATAAGCATCG
GCTAACTCCGTGCCAGCAGCCGCGGTAATACGGAGGATGCAAGCGTTATCCGGATTTATTGGGTTTAAAGGGTGCGTAGG
CGGACCTTTAAGTCAGCGGTGAAATATCCCGGCTCAACCGGGAGGCTGCCGTTGATACTGGGGGTCTTGAGGGCGAACGG
CGCCGGCGGAATGTGTCATGTAGCGGTGAAATGCATAGATATGACACAGAACACCGATCGCGAAGGCAGCTGGCGAGGAC
GCGACTGACGCTGAGGCACGAAGGTGCGGGGATCAAACAGGATTAGATACCCTGGTAGTCC
>t0000062_g-Y-3;size=6;
CCTACGGGAGGCAGCAGTGGGGAATATTGGGCAATGGGCGCAAGCCTGACCCAGCAACGCCGCGTGAGGGAAGAAGGTCT
TCGGATTGTAAACCTCTGTCCTTGGTGACGAAGGAAGTGACGGTAGCCAAGGAGGAAGCCCCGGCTAACTACGTGCCAGC
AGCCGCGGTAATACGTAGGGGGCGAGCGTTGTCCGGAATTACTGGGCGTAAAGGGTGCGTAGGCGGTACTTTAAGTTGGA
TGTGAAATACCCGGGCTTAACTTGGGGGGTGCATCCAATACTGGAGAACTAGAGTGCAGGAGAGGGAAGCGGAATTCCTA
GTGTAGCGGTGAAATGCGTAGATATTAGGAGGAACACCAGTGGCGAAGGCGGCTTTCTGGACTGTAACTGACGCTGAGGC
ACGAAAGCGTGGGGAGCAAACAGGATTAGATACCCTTGTAGTCC
>t0003144_g-Y-3;size=6;
CCTACGGGAGGCAGCAGTGAGGAATATTGGTCAATGGGCGGAAGCCTGAACCAGCCAAGTAGCGTGCAGGAAGACGGCCC
TATGGGTTGTAAACTGCTTTTGTGCGGGAATAAAGTCAGGGACGCGTCCCTGTTTGCATGTACCGCAAGAATAAGGACCG
GCTAATTCCGTGCCAGCAGCCGCGGTAATACGGAAGGTCCGGGCGTTATCCGGATTTATTGGGTTTAAAGGGAGCGTAGG
CCGTCCTTTAAGCGTGTTGTGAAATGTAGGCGCCCAACGTCTGCACTGCAGCGCGAACTGGAGGACTTGAGTACGCGGGA
AGCAGGCGGAATTCGTCGTGTAGCGGTGAAATGCTTAGATATGACGAAGAACTCCGATTGCGAAGGCAGCCTGCTGTAGC
GCCACTGACGCTGATGCTCGAAAGCGTGGGTATCGAACAGGATTAGATACCCCGGTAGTCC
>t0017915_g-Y-3;size=6;
CCTACGGGAGGCAGCAGTGAGGAATATTGGTCAATGGGCGCAAGCCTGAACCAGCCATGCCGCGTGAAGGATTAAGGCCC
TATGGGTCGTAAACTTCTTTTGTGGCGGAGCAATAAGGTCTACGTGTAGGCCGATGAGAGTACGTCACGAATAAGCATCG
GCTAACTCCGTGCCAGCAGCCGCGGTAATACGGAGGATGCAAGCGTTATCCGGATTTATTGGGTTTAAAGGGTGCGTAGG
CTGTTCGACAAGTCAGGGGTGAAAGCCCGGCGCCTAACGCCGGAACTGCCTTTGATACTGCCGAGCTGGAATACGGATGC
CGTGGGAGGAATGAGTAGTGTAGCGGTGAAATGCATAGATATTACTCAGAACACCGATTGCGAAGGCATCTCACGAATCC
GTCATTGACGCTGAGGCACGAAAGCGTGGGGATCAAACAGGATTAGATACCCCAGTAGTCC
>t0003289_g-Y-3;size=6;
CCTACGGGTGGCTGCAGTGGGGGATATTGCACAATGGGCGAAAGCCTGATGCAGCGACGCCGCGTGAGTGAAGAAGTATT
TCGGTATGTAAAGCTCTATCAGCAGGGAAGAAAGACCTCGAAAGAGGGGATGACGGTACCTGAGTAAGAAGCCCCGGCTA
ACTACGTGCCAGCAGCCGCGGTAATACGTAGGGGGCAAGCGTTATCCGGATTTACTGGGTGTAAAGGGAGCGTAGACGGT
GTATCAAGTCTGAAGTGAAACCCCACGGCTCAACCGTGGGCTTGCTTTGGAAACTGGTAGACTAGAGTACTGGAGAGGTA
AGCGGAATTCCTGGTGTAGTAGTGAAATGCGTAGATATCAGGAAGAACATCAGTGGCGAAGGCGGCTTACTGGACAGCAA
CTGACGTTGAGGCTCGAAGGCGTGGGGAGCAAACAGGATTAGATACCCGAGTAGTCC
>t0017210_g-Y-3;size=6;
CCTACGGGAGGCAGCAGTGGGGAATATTGGGCAATGGGGGAAACCCTGACCCAGCAACGCCGCGTGAAGGAAGAAGGCTT
TCGGGTTGTAAACTTCTTTTACCAGGGACGAAGGACGTGACGGTACCTGGAGAAAAAGCCACGGCTAACTACGTGCCAGC
AGCCGCGGTAATACGTAGGTGGCAAGCGTTGTCCGGATTTACTGGGTGTAAAGGGCGTGTAGGCGGAGCAGCAAGTCAGA
AGTGAAATCTCCGGGCTTAACCCGGAAACTGCTTTTGAAACTGTTGCCCTTGAGTATCGGAGAGGCAGGCGGAATTCCTA
GTGTAGCGGTGAAATGCGTAGATATTAGGAGGAACACCAGTGGCGAAGGCGGCCTGCTGGACGACAACTGACGCTGAGGC
GCGAAAGCGTGGGGAGCAAACAGGATTAGATACCCCTGTAGTCC
>t0002074_g-Y-3;size=6;
CCTACGGGTGGCAGCAGTGAGGAATATTGGTCAATGGACGGAAGTCTGAACCAGCCATGCCGCGTGAAGGAAGAAGGCCC
TATGGGTTGTAAACTTCTTTTGTGCGAGAGTAATAAGGGCTTTGCGAAGTCCGATGAGAGTATCGTACGAATAAGCATCG
GCTAACTCCGTGCCAGCAGCCGCGGTAATACGGAGGATGCAAGCGTTATCCGGATTTATTGGGTTTAAAGGGTGCGTAGG
CGGACCTTTAAGTCAGCGGTGAAATATCCCGGCTCAACCGGGAGGCTGCCGTTGATACTGGGGGTCTTGAGGGCGAACGG
CGCCGGCGGAATGTGTCATGTAGCGGTGAAATGCATAGATATGACACAGAACACCGATCGCGAAGGCAGCTGGCGAGGAC
GCGACTGACGCTGAGGCACGAAGGTGCGGGGATCAAACAGGATTAGATACCCGAGTAGTCC
>t0002060_g-Y-3;size=6;
CCTACGGGTGGCAGCAGTGGGGAATATTGCACAATGGGCGAAAGCCTGATGCAGCGACGCCGCGTGAGCGAAGAAGTATT
TCGGTATGTAAAGCTCTATCAGCAGGGAAGATAATGACGGTACCTGACTAAGAAGCACCGGCTAAATACGTGCCAGCAGC
CGCGGTAATACGTATGGTGCAAGCGTTATCCGGATTTACTGGGTGTAAAGGGAGCGTAGGCGGTTTTACAAGTCTGATGT
GAAAGCCCGGGGCTCAACTCCGGTATTGCATTGGAAACTGTAGAACTAGAGTGTCGGAGGGGTAAGTGGAATTCCTAGTG
TAGCGGTGAAATGCGTAGATATTAGGAGGAACACCAGTGGCGAAGGCGGCTTACTGGACGATTACTGACGCTGAGGCTCG
AAAGCGTGGGGAGCAAACAGGATTAGATACCCTGGTAGTCC
>t0012010_g-Y-3;size=6;
CCTACGGGAGGCTGCAGTGGGGAATATTGGGCAATGGGGGCAACCCTGACCCAGCAACGCCGCGTGGAGGAAGAAGGCTT
TCGGGTTGTAAACTCCTTTGACGAGGGACGATGATGACGGTACCTCGAAAACAAGCCACGGCTAACTACGTGCCAGCAGC
CGCGGTAATACGTAGGTGGCAAGCGTTGTCCGGATTTACTGGGTGTAAAGGGCGCGTAGGCGGGCAGGCAAGTCAGATGT
GAAATCTCCGGGCTCAACCCGGAAATTGCATTTGAAACTGCAGGTCTTGAGTATCGGAGAGGCAAGCGGAATTCCTAGTG
TAGCGGTGAAATGCGTAGATATTAGGAGGAACACCAGTGGCGAAGGCGGCTTGCTGGACGACAACTGACGCTGAGGCGCG
AAAGCGTGGGGAGCAAACAGGATTAGATACCCTAGTAGTCC
>t0003211_g-Y-3;size=6;
CCTACGGGAGGCTGCAGTGAGGAATATTGGTCAATGGGCGAGAGCCTGAACCAGCCAAGTCGCGTGAAGGATGAAGGTTC
TATGGATTGTAAACTTCTTTTGTCCGAGGGTAAAAAAGGCCACGTGTGGCTTCTTGCAAGTATCGGACGAATAAGCATCG
GCTAACTCCGTGCCAGCAGCCGCGGTAATACGGAGGATGCGAGCGTTATCCGGATTTATTGGGTTTAAAGGGTGCGTAGG
TGGTTTGTTAAGTTTGTGGTGAAAGCGTGCGGCTCAACCGTACCAAGCCATGAAAACTGGCGAACTTGAGTGCAAACGAG
GTAGGCGGAATGTGATGTGTAGCGGTGAAATGCTTAGATATGTCACAGAACCCCGATTGCGAAGGCAGCTTACCAGCATG
CAACTGACACTGAGGCACGAAAGCGTGGGTATCAAACAGGATTAGATACCCCGGTAGTCC
>t0020310_g-Y-3;size=6;
CCTACGGGGGGCAGCAGTGAGGAATATTGGTCAATGGACGGAAGTCTGAACCAGCCATGCCGCGTGAAGGAAGAAGGCCC
TATGGGTTGTAAACTTCTTTTGTGCGAGAGTAATAAGGGCTTTGCGAAGTCCGATGAGAGTATCGTACGAATAAGCATCG
GCTAACTCCGTGCCAGCAGCCGCGGTAATACGGAGGATGCAAGCGTTATCCGGATTTATTGGGTTTAAAGGGTGCGTAGG
CGGACCTTTAAGTCAGCGGTGAAATATCCCGGCTCAACCGGGAGGCTGCCGTTGATACTGGGGGTCTTGAGGGCGAACGG
CGCCGGCGGAATGTGTCATGTAGCGGTGAAATGCATAGATATGACACAGAACACCGATCGCGAAGGCAGCTGGCGAGGAC
GCGACTGACGCTGAGGCACGAAGGTGCGGGGATCAAACAGGATTAGATACCCGGGTAGTCC
>t0030167_g-Y-3;size=6;
CCTACGGGGGGCAGCAGTGGGGAATATTGGGCAATGGGGGCAACCCTGACCCAGCAACGCCGCGTGGAGGAAGAAGGCTT
TCGGGTTGTAAACTCCTTTGACGAGGGACGATGATGACGGTACCTCGAAAACAAGCCACGGCTAACTACGTGCCAGCAGC
CGCGGTAATACGTAGGTGGCAAGCGTTGTCCGGATTTACTGGGTGTAAAGGGCGCGTAGGCGGGCAGGCAAGTCAGATGT
GAAATCTCCGGGCTCAACCCGGAAATTGCATTTGAAACTGCAGGTCTTGAGTATCGGAGAGGCAAGCGGAATTCCTAGTG
TAGCGGTGAAATGCGTAGATATTAGGAGGAACACCAGTGGCGAAGGCGGCTTGCTGGACGACAACTGACGCTGAGGCGCG
AAAGCGTGGGGAGCAAACAGGATTAGATACCCCAGTAGTCC
>t0007176_g-Y-3;size=6;
CCTACGGGTGGCAGCAGTGGGGAATATTGGGCAATGGGCGAAAGCCTGACCCAGCAACGCCGCGTGAGGGAAGAAGGTCT
TCGGATTGTAAACCTCTGTCCTTGGTGACGAAGGAAGTGACGGTAGCCAAGGAGGAAGCCCCGGCTAACTACGTGCCAGC
AGCCGCGGTAATACGTAGGGGGCGAGCGTTGTCCGGAATTACTGGGCGTAAAGGGTGCGTAGGCGGTACTTTAAGTTGGA
TGTGAAATACCCGGGCTTAACTTGGGGGGTGCATCCAATACTGGAGAACTAGAGTGCAGGAGAGGGAAGCGGAATTCCTA
GTGTAGCGGTGAAATGCGTAGATATTAGGAGGAACACCAGTGGCGAAGGCGGCTTTCTGGACTGTAACTGACGCTGAGGC
ACGAAAGCGTGGGGAGCAAACAGGATTAGATACCCCGGTAGTCC
>t0007052_g-Y-3;size=6;
CCTACGGGGGGCTGCAGTGGGGGATATTGCACAATGGGCGAAAGCCTGATGCAGCGACGCCGCGTGAGTGAAGAAGTATT
TCGGTATGTAAAGCTCTATCAGCAGGGAAGAAAGACCTCGAAAGAGGGGATGACGGTACCTGAGTAAGAAGCCCCGGCTA
ACTACGTGCCAGCAGCCGCGGTAATACGTAGGGGGCAAGCGTTATCCGGATTTACTGGGTGTAAAGGGAGCGTAGACGGT
GTATCAAGTCTGAAGTGAAACCCCACGGCTCAACCGTGGGCTTGCTTTGGAAACTGGTAGACTAGAGTACTGGAGAGGTA
AGCGGAATTCCTGGTGTAGTAGTGAAATGCGTAGATATCAGGAAGAACATCAGTGGCGAAGGCGGCTTACTGGACAGCAA
CTGACGTTGAGGCTCGAAGGCGTGGGGAGCAAACAGGATTAGATACCCGAGTAGTCC
>t0000535_g-Y-3;size=6;
CCTACGGGAGGCTGCAGTGAGGAATATTGGTCAATGGACGGTAGTCTGAACCAGCCAAGTCGCGTGCGGGATGAAGGCCC
TCCGGGTCGTAAACCGCTTTAGCCGGGGAGTAACGTGTGGGTCGTGACCCACAGTGAGAGTACCCGGAGAATAAGCATCG
GCTAACTCCGTGCCAGCAGCCGCGGTAATACGGAGGATGCGAGCGTTATCCGGATTTATTGGGTTTAAAGGGTGCGCAGG
CGGCGAGTCAAGTCAGCGGTCAAACTGCGGCGCTCAACGCCGTACCGCCGTTGAAACTGGCGCGCTCGAGTTTGTGCGAG
GATGGCGGAATGCGCAGTGTAGCGGTGAAATGCATAGATATTGCGCAGAACTCCGATTGCGAAGGCAGCTGTCCAGCACA
CTACTGACGCTCATGCACGAAAGCGTGGGTATCGAACAGGATTAGATACCCCTGTAGTCC
>t0000527_g-Y-3;size=6;
CCTACGGGGGGCAGCAGTGGGGAATCTTCCGCAATGGGCGCAAGCCTGACGGAGCAACGCCGCGTGAGTGAAGAAGGTTT
TCGGATCGTAAAGCTCTGTTGTCAGGGACGAGAGACTTGATCAGGAAATGGGTCAAGGAGGACGGTACCTGACGAGAAAG
CCACGGCTAACTACGTGCCAGCAGCCGCGGTAATACGTAGGTGGCGAGCGTTGTCCGGAATTATTGGGCGTAAAGGGAGC
GCAGGTGGGATTGTAAGTCAGTCTTAAAAGTTCGGGGCTCAACCCCGTGATGGGATTGAAACTATAATTCTTGAGTGCAG
GAGAGGAAAGCGGAATTCCTAGTGTAGCGGTGAAATGCGTAGATATTAGGAGGAACACCAGTGGCGAAGGCGGCTTTCTG
GACTGTAACTGACACTGAGGCTCGAAAGCGTGGGGAGCGAACAGGATTAGATACCCCAGTAGTCC
>t0019812_g-Y-3;size=6;
CCTACGGGGGGCTGCAGTGAGGAATATTGGTCAATGGGCGCGAGCCTGAACCAGCCAAGTAGCGTGCAGGACGACTGCCC
TATGGGTTGTAAACTGCTTTTATCAGGGAATAAAGTGTGCCACGCGTGGTGTTTTGTATGTACCTGATGAATAAGGACCG
GCTAATTCCGTGCCAGCAGCCGCGGTAATACGGAAGGTCCGGGCGTTATCCGGATTTATTGGGTTTAAAGGGAGCGCAGG
CGGGCTTTTAAGCGTGACGTGAAATGTGGCGGCTCAACCGCCGAACTGCGTCGCGAACTGGGGGCCTTGAGTGGGTGCGA
CGTTGGCGGAATTCGTGGTGTAGCGGTGAAATGCTTAGATATCACGAAGAACCCCGATTGCGAAGGCAGCCGACGAGTCC
CTTACTGACGCTAAAGCTCGAAAGTGCGGGTATCGAACAGGATTAGATACCCCAGTAGTCC
>t0003434_g-Y-3;size=6;
CCTACGGGAGGCAGCAGTGGGGGATATTGCACAATGGGCGAAAGCCTGATGCAGCGACGCCGCGTGAGTGAAGAAGTATT
TCGGTATGTAAAGCTCTATCAGCAGGGAAGAAAGACCTCGAAAGAGGGGATGACGGTACCTGAGTAAGAAGCCCCGGCTA
ACTACGTGCCAGCAGCCGCGGTAATACGTAGGGGGCAAGCGTTATCCGGATTTACTGGGTGTAAAGGGAGCGTAGACGGT
GTATCAAGTCTGAAGTGAAACCCCACGGCTCAACCGTGGGCTTGCTTTGGAAACTGGTAGACTAGAGTACTGGAGAGGTA
AGCGGAATTCCTGGTGTAGTAGTGAAATGCGTAGATATCAGGAAGAACATCAGTGGCGAAGGCGGCTTACTGGACAGCAA
CTGACGTTGAGGCTCGAAGGCGTGGGGAGCAAACAGGATTAGATACCCCGGTAGTCC
>t0020099_g-Y-3;size=6;
CCTACGGGTGGCAGCAGTGGGGGATATTGCACAATGGAGGAAACTCTGATGCAGCGACGCCGCGTGAGTGAAGAAGTATT
TCGGTATGTAAAGCTCTATCAGCAGGGAAGAAAGGCTCGTAAGAGAGATGACGGTACCTGACTAAGAAGCCCCGGCTAAC
TACGTGCCAGCAGCCGCGGTAATACGTAGGGGGCAAGCGTTATCCGGATTTACTGGGTGTAAAGGGAGCGCAGACGGTCA
AGCAAGTCTGAAGTGAAACCCCACGGCTCAACCGTGGGCTTGCTTTGGAAACTGTTTGACTAGAGTACTGGAGAGGTAAG
CGGAATTCCTAGTGTAGCGGTGAAATGCGTAGATATTAGGAGGAACATCGGTGGCGAAGGCGGCTTACTGGACAGCAACT
GACGTTGAGGCTCGAAGGCGTGGGGAGCAAACAGGATTAGATACCCTAGTAGTCC
>t0000337_g-Y-3;size=6;
CCTACGGGGGGCAGCAGTGAGGAATATTGGTCAATGGGCGCGAGCCTGAACCAGCCAAGTAGCGTGCAGGACGACTGCCC
TATGGGTTGTAAACTGCTTTTATCAGGGAATAAAGTGAGGCACGCGTGCCTTTTTGTATGTACCTGGTGAATAAGGACCG
GCTAATTCCGTGCCAGCAGCCGCGGTAATACGGAAGGTCCGGGCGTTATCCGGATTTATTGGGTTTAAAGGGAGCGCAGG
CGGGCTTTTAAGCGTGACGTGAAATGTGGCGGCTCAACCGCCGAACTGCGTCGCGAACTGGGGGCCTTGAGTGAGTACGA
CGTTGGCGGAATTCGTGGTGTAGCGGTGAAATGCTTAGATATCACGAAGAACCCCGATTGCGAAGGCAGCCGACGAGTCC
TTAACTGACGCTAAAGCTCGAAAGTGCGGGTATCGAACAGGATTAGATACCCGGGTAGTCC
>t0028981_g-Y-3;size=6;
CCTACGGGTGGCTGCAGTCGAGGATCATTTGCAATGGGCGAAAGCCTGACAATGCGACGCTGCGTGCAGGATGAAGGCCT
TCGGGTTGTAAACTGCTGTTGGGAGGGAAAAGGACGCGGGGGCCAACAACCCCTGCCGTTTGATTGTACTTCCAGAGAAA
GTCGCGGCTAACTCTGTGCCAGCAGCCGCGGTAATACAGAGGCGACGAGCGTTGTTCGGATTTACTGGGCGTAAAGCGTG
CGCAGGCGGTGGACCATGTCCGACGTGAAATCCCGGGGCTCAGCTCCGGAAGTGCGTCGGAAACCGGTCCGCTGGAGACC
GGGAAGGGAGTCTGGAACACACGGTGTAGCGGTGAAATGCGTTGATATCGTGTGGAACACCGGAAGCGAAGGCGAGACTC
TGGAACGGATCTGACGCTCATGCACGAAAGCGTGGGGAGCAAACAGGATTAGATACCCTAGTAGTCC
>t0030511_g-Y-3;size=6;
CCTACGGGGGGCTGCAGTGAGGAATATTGGTCAATGGGCGTGAGCCTGAACCAGCCAAGTAGCGTGCAGGATGACGGCCC
TACGGGTTGTAAACTGCTTTTATGCGGGGATAAAGTGTGGGACGCGTCCCTCATTGCAGGTACCGCATGAATAAGGACCG
GCTAATTCCGTGCCAGCAGCCGCGGTAATACGGAAGGTCCGGGCGTTATCCGGATTTATTGGGTTTAAAGGGAGCGCAGG
CTGGCTTTTAAGCGTGACGTGAAATGCGGCGGCTCAACCGTCCGAAGTGCGTCGCGAACTGGGAGCCTTGAGTGAGTTCG
ACGTCAGCGGAATTCGTGGTGTAGCGGTGAAATGCTTAGATATCACGAGGAACCCCGATTGCGAAGGCAGCTGACGAGGC
CTTTACTGACGCTAAAGCTCGAAGGTGCGGGTATCGAACAGGATTAGATACCCCGGTAGTCC
>t0024395_g-Y-3;size=6;
CCTACGGGGGGCTGCAGTGGGGAATATTGGGCAATGGGGGCAACCCTGACCCAGCAACGCCGCGTGAAGGAAGAAGGCTT
TCGGGTTGTAAACTTCTTTGACGAGGGACGATAGTGACGGTACCTCGAAAACAAGCCACGGCTAACTACGTGCCAGCAGC
CGCGGTAATACGTAGGTGGCAAGCGTTGTCCGGATTTACTGGGTGTAAAGGGCGCGTAGGCGGGATTGCAAGTCAGATGT
GAAATCTCCGGGCTCAACCCGGAAATTGCATTTGAAACTGTAGTTCTTGAGTATCGGAGAGGCAAGCGGAATTCCTAGTG
TAGCGGTGAAATGCGTAGATATTAGGAGGAACACCAGTGGCGAAGGCGGCTTGCTGGACGACAACTGACGCTGAGGCGCG
AAAGCGTGGGGAGCAAACAGGATTAGATACCCGGGTAGTCC
>t0002992_g-Y-3;size=6;
CCTACGGGGGGCTGCAGTGGGGGATATTGCACAATGGAGGAAACTCTGATGCAGCGACGCCGCGTGAGTGAAGAAGTATT
TCGGTATGTAAAGCTCTATCAGCAGGGAAGAAAGGCTCGAAAGAGAGATGACGGTACCTGACTAAGAAGCCCCGGCTAAC
TACGTGCCAGCAGCCGCGGTAATACGTAGGGGGCAAGCGTTATCCGGATTTACTGGGTGTAAAGGGAGCGCAGACGGTCA
AGCAAGTCTGAAGTGAAACCCCACGGCTCAACCGTGGGCTTGCTTTGGAAACTGTTTGACTAGAGTACTGGAGAGGTAAG
CGGAATTCCTAGTGTAGCGGTGAAATGCGTAGATATTAGGAGGAACATCGGTGGCGAAGGCGGCTTACTGGACAGCAACT
GACGTTGAGGCTCGAAGGCGTGGGGAGCAAACAGGATTAGATACCCTAGTAGTCC
>t0028499_g-Y-3;size=6;
CCTACGGGTGGCAGCAGTGGGGAATATTGCACAATGGGCGAAAGCCTGATGCAGCGACGCCGCGTGAGCGAAGAAGTATT
TCGGTATGTAAAGCTCTATCAGCAGGGAAGATAATGACGGTACCTGACTAAGAAGCACCGGCTAAATACGTGCCAGCAGC
CGCGGTAATACGTATGGTGCAAGCGTTATCCGGATTTACTGGGTGTAAAGGGAGCGTAGGCGGTTTTACAAGTCTGATGT
GAAAGCCCGCAGCTCAACTGCGGTATTGCATTGGAAACTGTAGAACTAGAGTGTCGGAGGGGTAAGTGGAATTCCTAGTG
TAGCGGTGAAATGCGTAGATATTAGGAGGAACACCAGTGGCGAAGGCGGCTTACTGGACGATTACTGACGCTGAGGCTCG
AAAGCGTGGGGAGCAAACAGGATTAGATACCCTAGTAGTCC
>t0002592_g-Y-3;size=6;
CCTACGGGTGGCTGCAGTGAGGAATATTGGTCAATGGGCGCGAGCCTGAACCAGCCAAGTAGCGTGCAGGACGACTGCCC
TATGGGTTGTAAACTGCTTTTATCAGGGAATAAAGTGAGGCACGCGTGCCTTTTTGTATGTACCTGGTGAATAAGGACCG
GCTAATTCCGTGCCAGCAGCCGCGGTAATACGGAAGGTCCGGGCGTTATCCGGATTTATTGGGTTTAAAGGGAGCGCAGG
CGGGCTTTTAAGCGTGACGTGAAATGTGGCGGCTCAACCGCCGAACTGCGTCGCGAACTGGGGGCCTTGAGTGAGTACGA
CGTTGGCGGAATTCGTGGTGTAGCGGTGAAATGCTTAGATATCACGAAGAACCCCGATTGCGAAGGCAGCCGACGAGTCC
TTAACTGACGCTAAAGCTCGAAAGTGCGGGTATCGAACAGGATTAGATACCCCTGTAGTCC
>t0028319_g-Y-3;size=6;
CCTACGGGTGGCAGCAGTGGGGGATATTGCACAATGGGCGAAAGCCTGATGCAGCGACGCCGCGTGAGTGAAGAAGTATT
TCGGTATGTAAAGCTCTATCAGCAGGGAAGAAAGACCTCGAAAGAGGGGATGACGGTACCTGAGTAAGAAGCCCCGGCTA
ACTACGTGCCAGCAGCCGCGGTAATACGTAGGGGGCAAGCGTTATCCGGATTTACTGGGTGTAAAGGGAGCGTAGACGGT
GTATCAAGTCTGAAGTGAAACCCCACGGCTCAACCGTGGGCTTGCTTTGGAAACTGGTAGACTAGAGTACTGGAGAGGTA
AGCGGAATTCCTGGTGTAGTAGTGAAATGCGTAGATATCAGGAAGAACATCAGTGGCGAAGGCGGCTTACTGGACAGCAA
CTGACGTTGAGGCTCGAAGGCGTGGGGAGCAAACAGGATTAGATACCCTGGTAGTCC
>t0012102_g-Y-3;size=6;
CCTACGGGTGGCAGCAGTGAGGAATATTGGTCAATGGGCGCGAGCCTGAACCAGCCAAGTAGCGTGCAGGACGACTGCCC
TATGGGTTGTAAACTGCTTTTATCAGGGAATAAAGTGAGGCACGCGTGCCTTTTTGTATGTACCTGGTGAATAAGGACCG
GCTAATTCCGTGCCAGCAGCCGCGGTAATACGGAAGGTCCGGGCGTTATCCGGATTTATTGGGTTTAAAGGGAGCGCAGG
CGGGCTTTTAAGCGTGACGTGAAATGTGGCGGCTCAACCGCCGAACTGCGTCGCGAACTGGGGGCCTTGAGTGAGTACGA
CGTTGGCGGAATTCGTGGTGTAGCGGTGAAATGCTTAGATATCACGAAGAACCCCGATTGCGAAGGCAGCCGACGAGTCC
TTAACTGACGCTAAAGCTCGAAAGTGCGGGTATCGAACAGGATTAGATACCCTGGTAGTCC
>t0010591_g-Y-3;size=6;
CCTACGGGTGGCTGCAGTGAGGAATATTGGTCAATGGGAGGAATCCTGAACCAGCCATGCCGCGTGCGGGAAGAAGGCCC
TACGGGTTGTAAACCGCTTTTGTTCCGGAGTAATAAGTGGGGTGCGCCCCGCGATGAGAGTACGGGACGAATAAGCATCG
GCTAACTCCGTGCCAGCAGCCGCGGTAATACGGAGGATGCGAGCGTTATCCGGATTTATTGGGTTTAAAGGGTGCGCAGG
CGGCGCGGTAAGTCAGCGGTGAAATGTCCCGGCTCAACCGGGGAGCTGCCGTTGATACTGTCGTGCTTGAGTGCGAACGG
CGCCGGCGGAATGTGTGGTGTAGCGGTGAAATGCATAGATATCACACAGAACACCGATCGCGAAGGCAGCTGGCGAGGAC
GCAACTGACGCTGAGGCACGAAGGCGTGGGGATCGAACAGGATTAGATACCCTAGTAGTCC
>t0004255_g-Y-3;size=6;
CCTACGGGAGGCTGCAGTGGGGGATATTGCACAATGGGCGAAAGCCTGATGCAGCGACGCCGCGTGAGTGAAGAAGTATT
TCGGTATGTAAAGCTCTATCAGCAGGGAAGAAAGACCTCGAAAGAGGGGATGACGGTACCTGAGTAAGAAGCCCCGGCTA
ACTACGTGCCAGCAGCCGCGGTAATACGTAGGGGGCAAGCGTTATCCGGATTTACTGGGTGTAAAGGGAGCGTAGACGGT
GTATCAAGTCTGAAGTGAAACCCCACGGCTCAACCGTGGGCTTGCTTTGGAAACTGGTAGACTAGAGTACTGGAGAGGTA
AGCGGAATTCCTGGTGTAGTAGTGAAATGCGTAGATATCAGGAAGAACATCAGTGGCGAAGGCGGCTTACTGGACAGCAA
CTGACGTTGAGGCTCGAAGGCGTGGGGAGCAAACAGGATTAGATACCCCGGTAGTCC
>t0027599_g-Y-3;size=6;
CCTACGGGGGGCAGCAGTGGGGAATCTTGCACAATGGACGAAAGTCTGATGCAGCGATCCCGCGTGAAGGATGAAGCATT
ACGGTGTGTAAACTTCTTTTTTGGTGGAAGACGAATGACGGTACACCAAGAATAAGAGACGGCTAACTACGTGCCAGCAG
CCGCGGTAATACGTAGGTCTCAAGCGTTATCCGGATTTACTGGGCGTAAAGTATCCGTAGCCTGATATGTAAGTCTGTTT
TCAAATCCCACGACTCAATCGTGGAAAGGGAATGGATACTGCATATCTAGAAGTTATTGGGGGTTAGTGGAATTTCCGGT
GGAGCGGTGAAATGCGTTGATATCGGAAAGAACGCCGAAAGCGAAAGCAGCTAACTATGATTAACTTGACGGTGAGGGAT
GAAAGTTTGGGTAGCAAACGGGATTAGATACCCTTGTAGTCC
>t0011357_g-Y-3;size=6;
CCTACGGGAGGCTGCAGTGGGGAATATTGCACAATGGGCGAAAGCCTGATGCAGCGACGCCGCGTGAGCGAAGAAGTATT
TCGGTATGTAAAGCTCTATCAGCAGGGAAGATAATGACGGTACCTGACTAAGAAGCACCGGCTAAATACGTGCCAGCAGC
CGCGGTAATACGTATGGTGCAAGCGTTATCCGGATTTACTGGGTGTAAAGGGAGCGTAGGCGGTTTTACAAGTCTGATGT
GAAAGCCCGGGGCTCAACTCCGGTATTGCATTGGAAACTGTAGAACTAGAGTGTCGGAGGGGTAAGTGGAATTCCTAGTG
TAGCGGTGAAATGCGTAGATATTAGGAGGAACACCAGTGGCGAAGGCGGCTTACTGGACGATTACTGACGCTGAGGCTCG
AAAGCGTGGGGAGCAAACAGGATTAGATACCCCGGTAGTCC
>t0003647_g-Y-3;size=6;
CCTACGGGAGGCTGCAGTGAGGAATATTGGTCAATGGGCGCGAGCCTGAACCAGCCAAGTAGCGTGCAGGATGACGGCCC
TACGGGTTGTAAACTGCTTTTATGCGGGGATAAAGTGTGGGACGCGTCCCACATTGCAGGTACCGCATGAATAAGGACCG
GCTAATTCCGTGCCAGCAGCCGCGGTAATACGGAAGGTCCGGGCGTTATCCGGATTTATTGGGTTTAAAGGGAGCGCAGG
CTGGCTTTTAAGCGTGACGTGAAATGCGGCGGCTCAACCGTCCGAAGTGCGTCGCGAACTGGGAGCCTTGAGTGAGTTCG
ACGTCAGCGGAATTCGTGGTGTAGCGGTGAAATGCTTAGATATCACGAGGAACCCCGATTGCGAAGGCAGCTGACGAGGC
CTTTACTGACGCTAAAGCTCGAAGGTGCGGGTATCGAACAGGATTAGATACCCGGGTAGTCC
>t0016338_g-Y-3;size=6;
CCTACGGGTGGCTGCAGTGAGGAATATTGGTCAATGGACGGAAGTCTGAACCAGCCATGCCGCGTGGAGGAAGAAGGTCC
TATGGGTTGTAAACTCCTTTTGTTCGAGAGTAATAAGTGGGATGCGTCCCACGATGAGAGTATCGGACGAATAAGCATCG
GCTAACTCCGTGCCAGCAGCCGCGGTAATACGGAGGATGCAAGCGTTATCCGGATTTATTGGGTTTAAAGGGTGCGCAGG
CGGCGCGTTAAGTCAGCGGTGAAATCTCCCGGCTCAACCGGGGAACTGCCATTGATACTGGCGTGCTAGAGTACGGACGG
CGCCGGCGGAATGTGTCATGTAGCGGTGAAATGCTTAGATATGCCACAGAACACCGATCGCGAAGGCAGCTGGCGAGGCC
GGTACTGACGCTCAGGCACGAAAGCGTGGGGATCAAACAGGATTAGATACCCCTGTAGTCC
>t0031223_g-Y-3;size=6;
CCTACGGGAGGCTGCAGTGAGGAATATTGGTCAATGGGCGGAAGCCTGAACCAGCCATGCCGCGTGTGGGAAGAAGGCCC
TATGGGTTGTAAACCACTTTTAGCCGGGAGTAATAAGGGGCGTGCGCGCCCCGATGAGAGTACCGGCGGAATAAGCATCG
GCTAACTCCGTGCCAGCAGCCGCGGTAATACGGAGGATGCGAGCGTTATCCGGATTTATTGGGTTTAAAGGGTGCGTAGG
CGGACCGTTAAGTCAGCGGTGAAAGGTCCCGGCTCAACCGGGGAGCTGCCGTTGATACTGGCGGACTTGAGTCCAAACGG
CGCCGGCGGAATATGTAATGTAGCGGTGAAATGCATAGATATTACATAGAACACCGATCGCGAAGGCAGCTGGCGAGGAT
GGCACTGACGCTGAGGCACGAAGGCGTGGGGATCGAACAGGATTAGATACCCTAGTAGTCC
>t0002104_g-Y-3;size=6;
CCTACGGGAGGCAGCAGTGGGGGATATTGCACAATGGAGGAAACTCTGATGCAGCGACGCCGCGTGAGTGAAGAAGTATT
TCGGTATGTAAAGCTCTATCAGCAGGGAAGAAAGGCTCGTAAGAGAGATGACGGTACCTGACTAAGAAGCCCCGGCTAAC
TACGTGCCAGCAGCCGCGGTAATACGTAGGGGGCAAGCGTTATCCGGATTTACTGGGTGTAAAGGGAGCGCAGACGGTCA
AGCAAGTCTGAAGTGAAACCCCACGGCTCAACCGTGGGCTTGCTTTGGAAACTGTTTGACTAGAGTACTGGAGAGGTAAG
CGGAATTCCTAGTGTAGCGGTGAAATGCGTAGATATTAGGAGGAACATCGGTGGCGAAGGCGGCTTACTGGACAGCAACT
GACGTTGAGGCTCGAAGGCGTGGGGAGCAAACAGGATTAGATACCCTGGTAGTCC
>t0057061_g-Y-3;size=6;
CCTACGGGGGGCTGCAGTCGAGGATCATTTGCAATGGGCGAAAGCCTGACAATGCGACGCTGCGTGCAGGATGAAGGCCT
TCGGGTTGTAAACTGCTGTTGGGAGGGAAAAGGACGCGGGGCCCAACAAGCCCTGCCGTTTGATTGTACTTCCAGAGAAA
GTCGCGGCTAACTCTGTGCCAGCAGCCGCGGTAATACAGAGGCGACGAGCGTTGTTCGGATTTACTGGGCGTAAAGCGTG
CGCAGGCGGTGGACCATGTCCGACGTGAAATCCCGGGGCTCAGCTCCGGAAGTGCGTCGGAAACCGGTCCGCTGGAGACC
GGGAAGGGAGTCTGGAACACACGGTGTAGCGGTGAAATGCGTTGATATCGTGTGGAACACCGGAAGCGAAGGCGAGACTC
TGGAACGGATCTGACGCTCATGCACGAAAGCGTGGGGAGCAAACAGGATTAGATACCCCGGTAGTCC
>t0050254_g-Y-3;size=6;
CCTACGGGTGGCAGCAGTGGGGAATATTGGGCAATGGGCGAAAGCCTGACCCAGCAACGCCGCGTGAAGGAAGAAGGTCT
TCGGATTGTAAACTTCTTTTATGAGGGACGAAGGACGTGACGGTACCTCATGAATAAGCCACGGCTAACTACGTGCCAGC
AGCCGCGGTAATACGTAGGTGGCAAGCGTTATCCGGATTTACTGGGTGTAAAGGGCGCGTAGGCGGGGATGCAAGTCAGA
TGTGAAATCTATGGGCTCAACCCATAAACTGCATTTGAAACTGTATCTCTTGAGTGCTGGAGAGGTAGACGGAATTCCTT
GTGTAGCGGTGAAATGCGTAGATATAAGGAAGAACACCAGTGGCGAAGGCGGTCTACTGGACAGTAACTGACGCTGAGGC
GCGAAAGCGTGGGGAGCAAACAGGATTAGATACCCTAGTAGTCC
>t0024404_g-Y-3;size=6;
CCTACGGGTGGCAGCAGTGGGGAATATTGGGCAATGGGCGCAAGCCTGACCCAGCAACGCCGCGTGAGGGAAGAAGGTCT
TCGGATTGTAAACCTCTGTCCTATGTGACGAAGGAAGTGACGGTAGCATAGGAGGAAGCCCCGGCTAACTACGTGCCAGC
AGCCGCGGTAATACGTAGGGGGCGAGCGTTGTCCGGAATTACTGGGCGTAAAGGGTGCGTAGGTGGCACTTTAAGTTGGA
TGTGAAATCCCCGTGCTTAACATGGGAGCTGCATCCAATACTGGAGAGCTAGAGTGCAGGAGAGGTAAGCGGAATTCCTA
GTGTAGCGGTGAAATGCGTAGATATTAGGAGGAACACCAGTGGCGAAGGCGGCTTACTGGACTGTAACTGACACTGAGGC
ACGAAAGCGTGGGGAGCAAACAGGATTAGATACCCCAGTAGTCC
>t0012820_g-Y-3;size=6;
CCTACGGGAGGCAGCAGTGGGGAATATTGGGCAATGGGGGCAACCCTGACCCAGCAACGCCGCGTGAAGGAAGAAGGCTT
TCGGGTTGTAAACTTCTTTTACCGAGGACGAAGAACGTGACGGTACTCGGAGAAAAAGCCACGGCTAACTACGTGCCAGC
AGCCGCGGTAATACGTAGGTGGCAAGCGTTGTCCGGAATTACTGGGTGTAAAGGGCGTGTAGGCGGAGCGGCAAGTCAGA
AGTGAAATCTCTGGGCTCAACCCGGAAACTGCTTTTGAAACTGTCGCCCTTGAGTATCGGAGAGGCAGGCGGAATTCCTA
GTGTAGCGGTGAAATGCGTAGATATTAGGAGGAACACCAGTGGCGAAGGCGGCCTGCTGGACGACAACTGACGCTGAGGC
GCGAAAGCGTGGGGAGCAAACAGGATTAGATACCCGAGTAGTCC
>t0006778_g-Y-3;size=6;
CCTACGGGTGGCAGCAGTGGGGAATCTTGCACAATGGACGAAAGTCTGATGCAGCGATCCCGCGTGAAGGATGAAGCATT
ACGGTGTGTAAACTTCTTTTTTGGTGGAAGACGAATGACGGTACACCAAGAATAAGAGACGGCTAACTACGTGCCAGCAG
CCGCGGTAATACGTAGGTCTCAAGCGTTATCCGGATTTACTGGGCGTAAAGTATCCGTAGCCTGATATGTAAGTCTGTTT
TCAAATCCCACGACTCAATCGTGGAAAGGGAATGGATACTGCATATCTAGAAGTTATTGGGGGTTAGTGGAATTTCCGGT
GGAGCGGTGAAATGCGTTGATATCGGAAAGAACGCCGAAAGCGAAAGCAGCTAACTATGATTAACTTGACGGTGAGGGAT
GAAAGTTTGGGTAGCAAACGGGATTAGATACCCGAGTAGTCC
>t0003336_g-Y-3;size=6;
CCTACGGGAGGCAGCAGTGGGGAATATTGGGCAATGGGCGAAAGCCTGACCCAGCAACGCCGCGTGAGGGAAGAAGGTCT
TCGGATTGTAAACCTCTGTCCTTGGTGACGAAGGAAGTGACGGTAGCCAAGGAGGAAGCCCCGGCTAACTACGTGCCAGC
AGCCGCGGTAATACGTAGGGGGCGAGCGTTGTCCGGAATTACTGGGCGTAAAGGGTGCGTAGGCGGTACTTTAAGTTGGA
TGTGAAATACCCGGGCTTAACTTGGGGGGTGCATCCAATACTGGAGAACTAGAGTGCAGGAGAGGGAAGCGGAATTCCTA
GTGTAGCGGTGAAATGCGTAGATATTAGGAGGAACACCAGTGGCGAAGGCGGCTTTCTGGACTGTAACTGACGCTGAGGC
ACGAAAGCGTGGGGAGCAAACAGGATTAGATACCCGGGTAGTCC
>t0001970_g-Y-3;size=6;
CCTACGGGGGGCTGCAGTGAGGAATATTGGTCAATGGGCGGGAGCCTGAACCAGCCAAGTCGCGTGAGGGAAGACGGCCC
TACGGGTTGTAAACCTCTTTAGCCGGGGAGTAACGTGCGCCACGCGTGGTGCAGTGAGAGTACCCGGAGAATAAGCATCG
GCTAACTCCGTGCCAGCAGCCGCGGTAATACGGAGGATGCGAGCGTTATCCGGATTCATTGGGTTTAAAGGGTGCGCAGG
CGGCGTTCCAAGTCAGCGGTCAAATCCACGGGCTCAACCCGTGGCCGCCGTTGATACTGGGGTGCTTGAGTAGGTGCGAC
GGATGCGGAATGCGTGGTGTAGCGGTGAAATGCATAGATATCACGCAGAACCCCGATTGCGAAGGCAGCGTCCGAGCACC
CGACTGACGCTGAGGCACGAAAGCGTGGGTATCGAACAGGATTAGATACCCCAGTAGTCC
>t0022594_g-Y-3;size=6;
CCTACGGGAGGCAGCAGTGAGGAATATTGGTCAATGGACGGTAGTCTGAACCAGCCAAGTCGCGTGCGGGATGAAGGCCC
TCCGGGTCGTAAACCGCTTTAGCCGGGGAGTAACGTGTGGGTCGTGACCCACAGTGAGAGTACCCGGAGAATAAGCATCG
GCTAACTCCGTGCCAGCAGCCGCGGTAATACGGAGGATGCGAGCGTTATCCGGATTTATTGGGTTTAAAGGGTGCGCAGG
CGGCGAGTCAAGTCAGCGGTCAAACTGCGGCGCTCAACGCCGTACCGCCGTTGAAACTGGCGCGCTCGAGTTTGTGCGAG
GATGGCGGAATGCGCAGTGTAGCGGTGAAATGCATAGATATTGCGCAGAACTCCGATTGCGAAGGCAGCTGTCCAGCACA
CTACTGACGCTCATGCACGAAAGCGTGGGTATCGAACAGGATTAGATACCCGAGTAGTCC
>t0008637_g-Y-3;size=6;
CCTACGGGTGGCAGCAGTAGGGAATATTGGGCAATGGGCGCAAGCCTGACCCAGCAACGCCGCGTGAGGGAAGAAGGTTT
TCGGATTGTAAACCTCTGTCCTATGTGACGAAGGAAGTGACGGTAGCATAGGAGGAAGCCCCGGCTAACTACGTGCCAGC
AGCCGCGGTAATACGTAGGGGGCGAGCGTTGTCCGGAATTACTGGGCGTAAAGGGTGCGTAGGCGGTCTGGTAAGTTGGA
TGTGAAATACCCGGGCTTAACTTGGGTGCTGCATCCAATACTGTCGGACTTGAGTGCAGGAGAGGAAAGCGGAATTCCTA
GTGTAGCGGTGAAATGCGTAGATATTAGGAGGAACACCAGTGGCGAAGGCGGCTTTCTGGACTGTAACTGACGCTGAGGC
ACGAAAGCGTGGGGAGCAAACAGGATTAGATACCCGAGTAGTCC
>t0010219_g-Y-3;size=6;
CCTACGGGTGGCAGCAGTGGGGAATATTGGGCAATGGGCGCAAGCCTGACCCAGCAACGCCGCGTGAGGGAAGAAGGTCT
TCGGATTGTAAACCTCTGTCCTTGGTGACGAAGGAAGTGACGGTAGCCAAGGAGGAAGCCCCGGCTAACTACGTGCCAGC
AGCCGCGGTAATACGTAGGGGGCGAGCGTTGTCCGGAATTACTGGGCGTAAAGGGTGCGTAGGCGGTACTTTAAGTTGGA
TGTGAAATACCCGGGCTTAACTTGGGGGGTGCATCCAATACTGGAGAACTAGAGTGCAGGAGAGGGAAGCGGAATTCCTA
GTGTAGCGGTGAAATGCGTAGATATTAGGAGGAACACCAGTGGCGAAGGCGGCTTTCTGGACTGTAACTGACGCTGAGGC
ACGAAAGCGTGGGGAGCAAACAGGATTAGATACCCTAGTAGTCC
>t0033778_g-Y-3;size=6;
CCTACGGGGGGCAGCAGTGAGGAATATTGGTCAATGGGAGGAATCCTGAACCAGCCATGCCGCGTGCGGGAAGAAGGCCC
TACGGGTTGTAAACCGCTTTTGTTCCGGAGTAATAAGTGGGGTGCGCCCCGCGATGAGAGTACGGGACGAATAAGCATCG
GCTAACTCCGTGCCAGCAGCCGCGGTAATACGGAGGATGCGAGCGTTATCCGGATTTATTGGGTTTAAAGGGTGCGCAGG
CGGCGCGGTAAGTCAGCGGTGAAATGTCCCGGCTCAACCGGGGAGCTGCCGTTGATACTGTCGTGCTTGAGTGCGAACGG
CGCCGGCGGAATGTGTGGTGTAGCGGTGAAATGCATAGATATCACACAGAACACCGATCGCGAAGGCAGCTGGCGAGGAC
GCAACTGACGCTGAGGCACGAAGGCGTGGGGATCGAACAGGATTAGATACCCTGGTAGTCC
>t0009774_g-Y-3;size=6;
CCTACGGGCGGCTGCAGTGGGGAATATTGGGCAATGGGGGAAACCCTGACCCAGCAACGCCGCGTGAAGGAAGAAGGCTT
TCGGGTTGTAAACTTCTTTTACCAGGGACGAAGGACGTGACGGTACCTGGAGAAAAAGCCACGGCTAACTACGTGCCAGC
AGCCGCGGTAATACGTAGGTGGCAAGCGTTGTCCGGATTTACTGGGTGTAAAGGGCGTGTAGGCGGAGCAGCAAGTCAGA
AGTGAAATCTCCGGGCTTAACCCGGAAACTGCTTTTGAAACTGTTGCCCTTGAGTATCGGAGAGGCAGGCGGAATTCCTA
GTGTAGCGGTGAAATGCGTAGATATTAGGAGGAACACCAGTGGCGAAGGCGGCCTGCTGGACGACAACTGACGCTGAGGC
GCGAAAGCGTGGGGAGCAAACAGGATTAGATACCCTAGTAGTCC
>t0006082_g-Y-3;size=6;
CCTACGGGGGGCTGCAGTGGGGAATATTGGGCAATGGGCGCAAGCCTGACCCAGCAACGCCGCGTGAGGGAAGAAGGTCT
TCGGATTGTAAACCTCTGTCCTATGTGACGAAGGAAGTGACGGTAGCATAGGAGGAAGCCCCGGCTAACTACGTGCCAGC
AGCCGCGGTAATACGTAGGGGGCGAGCGTTGTCCGGAATTACTGGGCGTAAAGGGTGCGTAGGTGGCACTTTAAGTTGGA
TGTGAAATCCCCGTGCTTAACATGGGAGCTGCATCCAATACTGGAGAGCTAGAGTGCAGGAGAGGTAAGCGGAATTCCTA
GTGTAGCGGTGAAATGCGTAGATATTAGGAGGAACACCAGTGGCGAAGGCGGCTTACTGGACTGTAACTGACACTGAGGC
ACGAAAGCGTGGGGAGCAAACAGGATTAGATACCCCGGTAGTCC
>t0012029_g-Y-3;size=6;
CCTACGGGAGGCAGCAGTGGGGAATATTGGGCAATGGGCGCAAGCCTGACCCAGCAACGCCGCGTGAGGGAAGAAGGTCT
TCGGATTGTAAACCTCTGTCCTTGGTGACGAAGGAAGTGACGGTAGCCAAGGAGGAAGCCCCGGCTAACTACGTGCCAGC
AGCCGCGGTAATACGTAGGGGGCGAGCGTTGTCCGGAATTACTGGGCGTAAAGGGTGCGTAGGCGGTACTTTAAGTTGGA
TGTGAAATACCCGGGCTTAACTTGGGGGGTGCATCCAATACTGGAGAACTAGAGTGCAGGAGAGGGAAGCGGAATTCCTA
GTGTAGCGGTGAAATGCGTAGATATTAGGAGGAACACCAGTGGCGAAGGCGGCTTTCTGGACTGTAACTGACGCTGAGGC
ACGAAAGCGTGGGGAGCAAACAGGATTAGATACCCGAGTAGTCC
>t0007467_g-Y-3;size=6;
CCTACGGGGGGCAGCAGTGGGGAATATTGGGCAATGGGGGCAACCCTGACCCAGCAACGCCGCGTGAAGGAAGAAGGCTT
TCGGGTTGTAAACTTCTTTTACCGAGGACGAAGAACGTGACGGTACTCGGAGAAAAAGCCACGGCTAACTACGTGCCAGC
AGCCGCGGTAATACGTAGGTGGCAAGCGTTGTCCGGAATTACTGGGTGTAAAGGGCGTGTAGGCGGAGCGGCAAGTCAGA
AGTGAAATCTCTGGGCTCAACCCGGAAACTGCTTTTGAAACTGTCGCCCTTGAGTATCGGAGAGGCAGGCGGAATTCCTA
GTGTAGCGGTGAAATGCGTAGATATTAGGAGGAACACCAGTGGCGAAGGCGGCCTGCTGGACGACAACTGACGCTGAGGC
GCGAAAGCGTGGGGAGCAAACAGGATTAGATACCCCTGTAGTCC
>t0022905_g-Y-3;size=6;
CCTACGGGGGGCTGCAGTGGGGAATATTGGGCAATGGGGGAAACCCTGACCCAGCAACGCCGCGTGAAGGAAGAAGGCTT
TCGGGTTGTAAACTTCTTTTACCAGGGACGAAGGACGTGACGGTACCTGGAGAAAAAGCCACGGCTAACTACGTGCCAGC
AGCCGCGGTAATACGTAGGTGGCAAGCGTTGTCCGGATTTACTGGGTGTAAAGGGCGTGTAGGCGGAGCGGCAAGTCAGA
AGTGAAATCTCCGGGCTTAACCCGGAAACTGCTTTTGAAACTGTCGCCCTTGAGTATCGGAGAGGCAGGCGGAATTCCTA
GTGTAGCGGTGAAATGCGTAGATATTAGGAGGAACACCAGTGGCGAAGGCGGCCTGCTGGACGACAACTGACGCTGAGGC
GCGAAAGCGTGGGGAGCAAACAGGATTAGATACCCTTGTAGTCC
>t0012461_g-Y-3;size=6;
CCTACGGGTGGCAGCAGTGGGGGATATTGCACAATGGAGGAAACTCTGATGCAGCGACGCCGCGTGAGTGAAGAAGTATT
TCGGTATGTAAAGCTCTATCAGCAGGGAAGAAAGGCTCGAAAGAGAGATGACGGTACCTGACTAAGAAGCCCCGGCTAAC
TACGTGCCAGCAGCCGCGGTAATACGTAGGGGGCAAGCGTTATCCGGATTTACTGGGTGTAAAGGGAGCGCAGACGGTCA
AGCAAGTCTGAAGTGAAACCCCACGGCTCAACCGTGGGCTTGCTTTGGAAACTGTTTGACTAGAGTACTGGAGAGGTAAG
CGGAATTCCTAGTGTAGCGGTGAAATGCGTAGATATTAGGAGGAACATCGGTGGCGAAGGCGGCTTACTGGACAGCAACT
GACGTTGAGGCTCGAAGGCGTGGGGAGCAAACAGGATTAGATACCCCAGTAGTCC
>t0024227_g-Y-3;size=6;
CCTACGGGGGGCTGCAGTGAGGAATATTGGTCAATGGACGGAAGTCTGAACCAGCCATGCCGCGTGAAGGAAGAAGGCCC
TATGGGTTGTAAACTTCTTTTGTGCGAGAGTAATAAGGGCTTTGCGAAGTCCGATGAGAGTATCGTACGAATAAGCATCG
GCTAACTCCGTGCCAGCAGCCGCGGTAATACGGAGGATGCAAGCGTTATCCGGATTTATTGGGTTTAAAGGGTGCGTAGG
CGGACCTTTAAGTCAGCGGTGAAATATCCCGGCTCAACCGGGAGGCTGCCGTTGATACTGGGGGTCTTGAGGGCGAACGG
CGCCGGCGGAATGTGTCATGTAGCGGTGAAATGCATAGATATGACACAGAACACCGATCGCGAAGGCAGCTGGCGAGGAC
GCGACTGACGCTGAGGCACGAAGGTGCGGGGATCAAACAGGATTAGATACCCCGGTAGTCC
>t0002905_g-Y-3;size=6;
CCTACGGGGGGCTGCAGTGAGGAATATTGGTCAATGGGAGGAATCCTGAACCAGCCATGCCGCGTGCGGGAGGAAGGCCC
TATGGGTTGTAAACCGCTTTTGCACGGGAGTAATAAGTGGGGTGCGCCCCGCGATGAGAGTACCGTGCGAATAAGCATCG
GCTAACTCCGTGCCAGCAGCCGCGGTAATACGGAGGATGCAAGCGTTATCCGGATTTATTGGGTTTAAAGGGTGCGCAGG
CGGCGCGTTAAGTCAGCGGTGAAATGTCCCGGCTCAACCGGGGAGCTGCCGTTGATACTGGCGTGCTGGAGTGCGAACGG
CGCCGGCGGAATGTGCAATGTAGCGGTGAAATGCATAGATATTGCACAGAACACCGATCGCGAAGGCAGCTGGCGAGGAC
GCAACTGACGCTGAGGCACGAAGGCGTGGGGATCGAACAGGATTAGATACCCTAGTAGTCC
>t0002944_g-Y-3;size=6;
CCTACGGGGGGCAGCAGTGGGGAATATTGCACAATGGGCGAAAGCCTGATGCAGCGACGCCGCGTGAGCGAAGAAGTATT
TCGGTATGTAAAGCTCTATCAGCAGGGAAGATAATGACGGTACCTGACTAAGAAGCACCGGCTAAATACGTGCCAGCAGC
CGCGGTAATACGTATGGTGCAAGCGTTATCCGGATTTACTGGGTGTAAAGGGAGCGTAGGCGGTTTTACAAGTCTGATGT
GAAAGCCCGGGGCTCAACTCCGGTATTGCATTGGAAACTGTAGAACTAGAGTGTCGGAGGGGTAAGTGGAATTCCTAGTG
TAGCGGTGAAATGCGTAGATATTAGGAGGAACACCAGTGGCGAAGGCGGCTTACTGGACGATTACTGACGCTGAGGCTCG
AAAGCGTGGGGAGCAAACAGGATTAGATACCCGGGTAGTCC
>t0011685_g-Y-3;size=6;
CCTACGGGGGGCAGCAGTGAGGAATATTGGTCAATGGACGGAAGTCTGAACCAGCCATGCCGCGTGGAGGAAGAAGGTCC
TATGGGTTGTAAACTCCTTTTGTTCGAGAGTAATAAGTGGGATGCGTCCCACGATGAGAGTATCGGACGAATAAGCATCG
GCTAACTCCGTGCCAGCAGCCGCGGTAATACGGAGGATGCAAGCGTTATCCGGATTTATTGGGTTTAAAGGGTGCGCAGG
CGGCGCGTTAAGTCAGCGGTGAAATCTCCCGGCTCAACCGGGGAACTGCCATTGATACTGGCGTGCTAGAGTACGGACGG
CGCCGGCGGAATGTGTCATGTAGCGGTGAAATGCTTAGATATGCCACAGAACACCGATCGCGAAGGCAGCTGGCGAGGCC
GGTACTGACGCTCAGGCACGAAAGCGTGGGGATCAAACAGGATTAGATACCCTAGTAGTCC
>t0022390_g-Y-3;size=6;
CCTACGGGGGGCAGCAGTGAGGAATATTGGTCAATGGACGGAAGTCTGAACCAGCCATGCCGCGTGGAGGAAGAAGGTCC
TATGGGTTGTAAACTCCTTTTGTTCGAGAGTAATAAGTGGGATGCGTCCCACGATGAGAGTATCGGACGAATAAGCATCG
GCTAACTCCGTGCCAGCAGCCGCGGTAATACGGAGGATGCAAGCGTTATCCGGATTTATTGGGTTTAAAGGGTGCGCAGG
CGGCGCGTTAAGTCAGCGGTGAAATCTCCCGGCTCAACCGGGGAACTGCCGTTGATACTGGCGTGCTAGAGTACGGACGG
CGCCGGCGGAATGTGTCATGTAGCGGTGAAATGCTTAGATATGCCACAGAACACCGATCGCGAAGGCAGCTGGCGAGGCC
GGAACTGACGCTCAGGCACGAAAGCGTGGGGATCAAACAGGATTAGATACCCTAGTAGTCC
>t0000194_g-Y-3;size=6;
CCTACGGGGGGCTGCAGTGAGGAATATTGGTCAATGGGAGGAATCCTGAACCAGCCATGCCGCGTGCGGGAAGAAGGCCC
TACGGGTTGTAAACCGCTTTTGCTCGGGAGTAATAAGTGGGGTGCGCCCCGCGATGAGAGTACCGGGCGAATAAGCATCG
GCTAACTCCGTGCCAGCAGCCGCGGTAATACGGAGGATGCGAGCGTTATCCGGATTTATTGGGTTTAAAGGGTGCGCAGG
CGGCGCGGTAAGTCAGCGGTGAAATGTCCCGGCTCAACCGGGGAGCTGCCGTTGATACTGTCGTGCTTGAGTGCGAACGG
CGCCGGCGGAATGTGTGGTGTAGCGGTGAAATGCATAGATATCACACAGAACACCGATCGCGAAGGCAGCTGGCGAGGAC
GCAACTGACGCTGAGGCACGAAGGCGTGGGGATCGAACAGGATTAGATACCCGAGTAGTCC
>t0004110_g-Y-3;size=6;
CCTACGGGTGGCTGCAGTGGGGGATATTGCACAATGGAGGAAACTCTGATGCAGCGACGCCGCGTGAGTGAAGAAGTATT
TCGGTATGTAAAGCTCTATCAGCAGGGAAGAAAGGCTCGAAAGAGAGATGACGGTACCTGACTAAGAAGCCCCGGCTAAC
TACGTGCCAGCAGCCGCGGTAATACGTAGGGGGCAAGCGTTATCCGGATTTACTGGGTGTAAAGGGAGCGCAGACGGTCA
AGCAAGTCTGAAGTGAAACCCCACGGCTCAACCGTGGGCTTGCTTTGGAAACTGTTTGACTAGAGTACTGGAGAGGTAAG
CGGAATTCCTAGTGTAGCGGTGAAATGCGTAGATATTAGGAGGAACATCGGTGGCGAAGGCGGCTTACTGGACAGCAACT
GACGTTGAGGCTCGAAGGCGTGGGGAGCAAACAGGATTAGATACCCTTGTAGTCC
>t0007457_g-Y-3;size=6;
CCTACGGGGGGCAGCAGTGGGGGATATTGCACAATGGAGGAAACTCTGATGCAGCGACGCCGCGTGAGTGAAGAAGTATT
TCGGTATGTAAAGCTCTATCAGCAGGGAAGAAAGGCTCGTAAGAGAGATGACGGTACCTGACTAAGAAGCCCCGGCTAAC
TACGTGCCAGCAGCCGCGGTAATACGTAGGGGGCAAGCGTTATCCGGATTTACTGGGTGTAAAGGGAGCGCAGACGGTCA
AGCAAGTCTGAAGTGAAACCCCACGGCTCAACCGTGGGCTTGCTTTGGAAACTGTTTGACTAGAGTACTGGAGAGGTAAG
CGGAATTCCTAGTGTAGCGGTGAAATGCGTAGATATTAGGAGGAACATCGGTGGCGAAGGCGGCTTACTGGACAGCAACT
GACGTTGAGGCTCGAAGGCGTGGGGAGCAAACAGGATTAGATACCCGAGTAGTCC
>t0003975_g-Y-3;size=6;
CCTACGGGAGGCAGCAGTGGGGAATATTGGGCAATGGGGGAAACCCTGACCCAGCAACGCCGCGTGAAGGAAGAAGGCTT
TCGGGTTGTAAACTTCTTTTACCAGGGACGAAGGACGTGACGGTACCTGGAGAAAAAGCCACGGCTAACTACGTGCCAGC
AGCCGCGGTAATACGTAGGTGGCAAGCGTTGTCCGGATTTACTGGGTGTAAAGGGCGTGTAGGCGGAGCGGCAAGTCAGA
AGTGAAATCTCCGGGCTTAACCCGGAAACTGCTTTTGAAACTGTCGCCCTTGAGTATCGGAGAGGCAGGCGGAATTCCTA
GTGTAGCGGTGAAATGCGTAGATATTAGGAGGAACACCAGTGGCGAAGGCGGCCTGCTGGACGACAACTGACGCTGAGGC
GCGAAAGCGTGGGGAGCAAACAGGATTAGATACCCTTGTAGTCC
>t0002194_g-Y-3;size=6;
CCTACGGGGGGCAGCAGTGGGGAATATTGGGCAATGGGGGAAACCCTGACCCAGCAACGCCGCGTGAAGGAAGAAGGCTT
TCGGGTTGTAAACTTCTTTTACCAGGGACGAAGGACGTGACGGTACCTGGAGAAAAAGCCACGGCTAACTACGTGCCAGC
AGCCGCGGTAATACGTAGGTGGCAAGCGTTGTCCGGATTTACTGGGTGTAAAGGGCGTGTAGGCGGAGCAGCAAGTCAGA
AGTGAAATCTCCGGGCTTAACCCGGAAACTGCTTTTGAAACTGTTGCCCTTGAGTATCGGAGAGGCAGGCGGAATTCCTA
GTGTAGCGGTGAAATGCGTAGATATTAGGAGGAACACCAGTGGCGAAGGCGGCCTGCTGGACGACAACTGACGCTGAGGC
GCGAAAGCGTGGGGAGCAAACAGGATTAGATACCCCGGTAGTCC
>t0037670_g-Y-3;size=6;
CCTACGGGAGGCTGCAGTGAGGAATATTGGACAATGGCCGGAAGGCTGATCCAGCCATGCCGCGTGCGGGAAGACGGCCC
TATGGGTTGTAAACCGCTTTTGCGGGGGAGCAATAAGAGTCACGCGTGGCTCGATGAGAGTACCCTGCGAATAAGCATCG
GCTAACTCCGTGCCAGCAGCCGCGGTAATACGGAGGATGCAAGCGTTATCCGGATTTATTGGGTTTAAAGGGTGCGCAGG
CGGCTTGTTAAGCGGGAGGTGAAATGCCGGCGCTCAACGTCGGAAGTGCCTCCCGAACTGGTGAGCTTGAATGACTCTGC
CGTGGGAGGAATGTGTAGTGTAGCGGTGAAATGCTTAGAGATTACACAGAACACCGATTGCGAAGGCATCTCACGAAGGG
TTGATTGACGCTGAGGCACGAAAGCGTGGGGATCAAACAGGATTAGATACCCCAGTAGTCC
>t0007331_g-Y-3;size=6;
CCTACGGGGGGCAGCAGTGGGGAATATTGGGCAATGGGGGCAACCCTGACCCAGCAACGCCGCGTGAAGGAAGAAGGCTT
TCGGGTTGTAAACTTCTTTTACCGAGGACGAAGAACGTGACGGTACTCGGAGAAAAAGCCACGGCTAACTACGTGCCAGC
AGCCGCGGTAATACGTAGGTGGCAAGCGTTGTCCGGAATTACTGGGTGTAAAGGGCGTGTAGGCGGAGCGGCAAGTCAGA
AGTGAAATCTCTGGGCTCAACCCGGAAACTGCTTTTGAAACTGTCGCCCTTGAGTATCGGAGAGGCAGGCGGAATTCCTA
GTGTAGCGGTGAAATGCGTAGATATTAGGAGGAACACCAGTGGCGAAGGCGGCCTGCTGGACGACAACTGACGCTGAGGC
GCGAAAGCGTGGGGAGCAAACAGGATTAGATACCCTGGTAGTCC
>t0002773_g-Y-3;size=6;
CCTACGGGGGGCAGCAGTGAGGAATATTGGTCAATGGACGGAAGTCTGAACCAGCCAAGTCGCGTGAAGGAAGACGGTTC
TATGGATTGTAAACTTCTTTTGCCCGAGGGTAAAGTGAGCTACGTGTAGCTTATTGCAAGTATCGGGTGAATAAGCATCG
GCTAACTCCGTGCCAGCAGCCGCGGTAATACGGAGGATGCGAGCGTTATCCGGATTTATTGGGTTTAAAGGGTGCGTAGG
CGGGCTGTTAAGTCAGCGGTGAAAGTTTGCGGCTCAACCGTAAAATTGCCGTTGAAACTGGCGGTCTTGAGTACAGACGA
GGTAGGCGGAATGTAACGTGTAGCGGTGAAATGCTTAGATATGTTACAGAACTCCGATTGCGAAGGCAGCTTACCAGGCT
GTGACTGACGCTGAGGCACGAAAGCGTGGGTATCAAACAGGATTAGATACCCTTGTAGTCC
>t0020114_g-Y-3;size=6;
CCTACGGGGGGCTGCAGTGAGGAATATTGGACAATGGCCGGAAGGCTGATCCAGCCATGCCGCGTGCGGGAAGACGGCCC
TATGGGTTGTAAACCGCTTTTGCGGGGGAGCAATAAGAGTCACGCGTGGCTCGATGAGAGTACCCTGCGAATAAGCATCG
GCTAACTCCGTGCCAGCAGCCGCGGTAATACGGAGGATGCAAGCGTTATCCGGATTTATTGGGTTTAAAGGGTGCGCAGG
CGGCTTGTTAAGCGGGAGGTGAAATGCCGGCGCTCAACGTCGGAAGTGCCTCCCGAACTGGTGAGCTTGAATGACTCTGC
CGTGGGAGGAATGTGTAGTGTAGCGGTGAAATGCTTAGAGATTACACAGAACACCGATTGCGAAGGCATCTCACGAAGGG
TTGATTGACGCTGAGGCACGAAAGCGTGGGGATCAAACAGGATTAGATACCCTTGTAGTCC
>t0003605_g-Y-3;size=6;
CCTACGGGTGGCTGCAGTGAGGAATATTGGTCAATGGGCGCGAGCCTGAACCAGCCAAGTAGCGTGCAGGATGACGGCCC
TACGGGTTGTAAACTGCTTTTATGCGGGGATAAAGTGTGGGACGCGTCCCTCATTGCAGGTACCGCATGAATAAGGACCG
GCTAATTCCGTGCCAGCAGCCGCGGTAATACGGAAGGTCCGGGCGTTATCCGGATTTATTGGGTTTAAAGGGAGCGCAGG
CTGGCTTTTAAGCGTGACGTGAAATGCGGCGGCTCAACCGTCCGAAGTGCGTCGCGAACTGGGAGCCTTGAGTGAGTTCG
ACGTCAGCGGAATTCGTGGTGTAGCGGTGAAATGCTTAGATATCACGAGGAACCCCGATTGCGAAGGCAGCTGACGAGGC
CTTTACTGACGCTAAAGCTCGAAGGTGCGGGTATCGAACAGGATTAGATACCCTGGTAGTCC
>t0011493_g-Y-3;size=6;
CCTACGGGGGGCTGCAGTGGGGAATCTTGCACAATGGACGAAAGTCTGATGCAGCGATCCCGCGTGAAGGATGAAGCATT
ACGGTGTGTAAACTTCTTTTTTGGTGGAAGACGAATGACGGTACACCAAGAATAAGAGACGGCTAACTACGTGCCAGCAG
CCGCGGTAATACGTAGGTCTCAAGCGTTATCCGGATTTACTGGGCGTAAAGTATCCGTAGCCTGATATGTAAGTCTGTTT
TCAAATCCCACGACTCAATCGTGGAAAGGGAATGGATACTGCATATCTAGAAGTTATTGGGGGTTAGTGGAATTTCCGGT
GGAGCGGTGAAATGCGTTGATATCGGAAAGAACGCCGAAAGCGAAAGCAGCTAACTATGATTAACTTGACGGTGAGGGAT
GAAAGTTTGGGTAGCAAACGGGATTAGATACCCTGGTAGTCC
>t0000741_g-Y-3;size=6;
CCTACGGGGGGCAGCAGTGGGGAATATTGGGCAATGGGGGCAACCCTGACCCAGCAACGCCGCGTGAAGGAAGAAGGCTT
TCGGGTTGTAAACTTCTTTGACGAGGGACGATAGTGACGGTACCTCGAAAACAAGCCACGGCTAACTACGTGCCAGCAGC
CGCGGTAATACGTAGGTGGCAAGCGTTGTCCGGATTTACTGGGTGTAAAGGGCGCGTAGGCGGGATTGCAAGTCAGATGT
GAAATCTCCGGGCTCAACCCGGAAATTGCATTTGAAACTGTAGTTCTTGAGTATCGGAGAGGCAAGCGGAATTCCTAGTG
TAGCGGTGAAATGCGTAGATATTAGGAGGAACACCAGTGGCGAAGGCGGCTTGCTGGACGACAACTGACGCTGAGGCGCG
AAAGCGTGGGGAGCAAACAGGATTAGATACCCTTGTAGTCC
>t0007425_g-Y-3;size=6;
CCTACGGGTGGCTGCAGTGAGGAATATTGGTCAATGGGCGGAAGCCTGAACCAGCCAAGTAGCGTGCAGGAAGACGGCCC
TATGGGTTGTAAACTGCTTTTGTGCGGGAATAAAGTCAGGGACGCGTCCCTGTTTGCATGTACCGCAAGAATAAGGACCG
GCTAATTCCGTGCCAGCAGCCGCGGTAATACGGAAGGTCCGGGCGTTATCCGGATTTATTGGGTTTAAAGGGAGCGTAGG
CCGTCCTTTAAGCGTGTTGTGAAATGTAGGCGCCCAACGTCTGCACTGCAGCGCGAACTGGAGGACTTGAGTACGCGGGA
AGCAGGCGGAATTCGTCGTGTAGCGGTGAAATGCTTAGATATGACGAAGAACTCCGATTGCGAAGGCAGCCTGCTGTAGC
GCCACTGACGCTGATGCTCGAAAGCGTGGGTATCGAACAGGATTAGATACCCTAGTAGTCC
>t0016826_g-Y-3;size=6;
CCTACGGGAGGCTGCAGTGAGGAATATTGGTCAATGGGCGAGAGCCTGAACCAGCCAAGTCGCGTGAAGGATGAAGGTTC
TATGGATTGTAAACTTCTTTTGTCCGAGGGTAAAAAAGGTCACGTGTGACTTCTTGCAAGTATCGGACGAATAAGCATCG
GCTAACTCCGTGCCAGCAGCCGCGGTAATACGGAGGATGCGAGCGTTATCCGGATTTATTGGGTTTAAAGGGTGCGTAGG
TGGTTTGTTAAGTTTGTGGTGAAAGCGTGCGGCTCAACCGTACCAAGCCATGAAAACTGGCGAACTTGAGTGCAAACGAG
GTAGGCGGAATGTGATGTGTAGCGGTGAAATGCTTAGATATGTCACAGAACCCCGATTGCGAAGGCAGCTTACCAGCATG
CAACTGACACTGAGGCACGAAAGCGTGGGTATCAAACAGGATTAGATACCCCAGTAGTCC
>t0014079_g-Y-3;size=6;
CCTACGGGAGGCTGCAGTGAGGAATATTGGTCAATGGGCGAGAGCCTGAACCAGCCAAGTCGCGTGAAGGATGAAGGTTC
TATGGATTGTAAACTTCTTTTGTCCGAGGGTAAAAAAGGCTACGTGTAGCTTCTTGCAAGTATCGGACGAATAAGCATCG
GCTAACTCCGTGCCAGCAGCCGCGGTAATACGGAGGATGCGAGCGTTATCCGGATTTATTGGGTTTAAAGGGTGCGTAGG
TGGTTTGTTAAGTTTGTGGTGAAAGCGTGCGGCTCAACCGTACCAAGCCATGAAAACTGGCGAACTTGAGTGCAAACGAG
GTAGGCGGAATGTGATGTGTAGCGGTGAAATGCTTAGATATGTCACAGAACCCCGATTGCGAAGGCAGCTTACCAGCATG
CAACTGACACTGAGGCACGAAAGCGTGGGTATCAAACAGGATTAGATACCCTAGTAGTCC
>t0000386_g-Y-3;size=6;
CCTACGGGGGGCTGCAGTGAGGAATATTGGTCAATGGGCGCAGGCCTGAACCAGCCAAGTCGCGTGCGGGATGAAGGCCC
TCCGGGTCGTAAACCGCTTTAGCCGGGGAGTAACGTGGGGGACGTGTTCCTCAGTGAGAGTACCCGGAGAATAAGCATCG
GCTAACTCCGTGCCAGCAGCCGCGGTAATACGGAGGATGCGAGCGTTATCCGGATTTATTGGGTTTAAAGGGTGCGCAGG
CGGCCTGTCAAGTCAGCGGTCAAATTTCGGCGCTCAACGCCGTACCGCCGTTGAAACTGGCAGTCTCGAGTGCGTGGGAG
GATGGCGGAATGCGCGGTGTAGCGGTGAAATGCATAGATATCGCGCAGAACCCCGATTGCGAAGGCAGCTGTCCATCACG
CCACTGACGCTCATGCACGAAAGCGTGGGTATCGAACAGGATTAGATACCCTAGTAGTCC
>t0023083_g-Y-3;size=6;
CCTACGGGAGGCAGCAGTGAGGAATATTGGTCAATGGACGGAAGTCTGAACCAGCCATGCCGCGTGGAGGAAGAAGGTCC
TATGGGTTGTAAACTCCTTTTGTTCGAGAGTAATAAGTGGGATGCGTCCCACGATGAGAGTATCGGACGAATAAGCATCG
GCTAACTCCGTGCCAGCAGCCGCGGTAATACGGAGGATGCAAGCGTTATCCGGATTTATTGGGTTTAAAGGGTGCGCAGG
CGGCGCGTTAAGTCAGCGGTGAAATCTCCCGGCTCAACCGGGGAACTGCCATTGATACTGGCGTGCTAGAGTACGGACGG
CGCCGGCGGAATGTGTCATGTAGCGGTGAAATGCTTAGATATGCCACAGAACACCGATCGCGAAGGCAGCTGGCGAGGCC
GGTACTGACGCTCAGGCACGAAAGCGTGGGGATCAAACAGGATTAGATACCCTTGTAGTCC
>t0023106_g-Y-3;size=6;
CCTACGGGTGGCTGCAGTGAGGAATATTGGACAATGGCCGGAAGGCTGATCCAGCCATGCCGCGTGCGGGAAGACGGCCC
TATGGGTTGTAAACCGCTTTTGCGGGGGAGCAATAAGAGTCACGCGTGGCTCGATGAGAGTACCCTGCGAATAAGCATCG
GCTAACTCCGTGCCAGCAGCCGCGGTAATACGGAGGATGCAAGCGTTATCCGGATTTATTGGGTTTAAAGGGTGCGCAGG
CGGCTTGTTAAGCGGGAGGTGAAATGCCGGCGCTCAACGTCGGAAGTGCCTCCCGAACTGGTGAGCTTGAATGACTCTGC
CGTGGGAGGAATGTGTAGTGTAGCGGTGAAATGCTTAGAGATTACACAGAACACCGATTGCGAAGGCATCTCACGAAGGG
TTGATTGACGCTGAGGCACGAAAGCGTGGGGATCAAACAGGATTAGATACCCTAGTAGTCC
>t0000454_g-Y-3;size=6;
CCTACGGGAGGCAGCAGTGAGGAATATTGGTCAATGGGCGAGAGCCTGAACCAGCCAAGTCGCGTGAAGGATGAAGGTTC
TATGGATTGTAAACTTCTTTTGTCCGAGGGTAAAAAAGGCTACGTGTAGCTTCTTGCAAGTATCGGACGAATAAGCATCG
GCTAACTCCGTGCCAGCAGCCGCGGTAATACGGAGGATGCGAGCGTTATCCGGATTTATTGGGTTTAAAGGGTGCGTAGG
TGGTTTGTTAAGTTTGTGGTGAAAGCGTGCGGCTCAACCGTACCAAGCCATGAAAACTGGCGAACTTGAGTGCAAACGAG
GTAGGCGGAATGTGATGTGTAGCGGTGAAATGCTTAGATATGTCACAGAACCCCGATTGCGAAGGCAGCTTACCAGCATG
CAACTGACACTGAGGCACGAAAGCGTGGGTATCAAACAGGATTAGATACCCTAGTAGTCC
>t0001997_g-Y-3;size=6;
CCTACGGGTGGCAGCAGTGGGGGATATTGCACAATGGAGGAAACTCTGATGCAGCGACGCCGCGTGAGTGAAGAAGTATT
TCGGTATGTAAAGCTCTATCAGCAGGGAAGAAAGGCTCGAAAGAGAGATGACGGTACCTGACTAAGAAGCCCCGGCTAAC
TACGTGCCAGCAGCCGCGGTAATACGTAGGGGGCAAGCGTTATCCGGATTTACTGGGTGTAAAGGGAGCGCAGACGGTCA
AGCAAGTCTGAAGTGAAACCCCACGGCTCAACCGTGGGCTTGCTTTGGAAACTGTTTGACTAGAGTACTGGAGAGGTAAG
CGGAATTCCTAGTGTAGCGGTGAAATGCGTAGATATTAGGAGGAACATCGGTGGCGAAGGCGGCTTACTGGACAGCAACT
GACGTTGAGGCTCGAAGGCGTGGGGAGCAAACAGGATTAGATACCCTAGTAGTCC
>t0044317_g-Y-3;size=6;
CCTACGGGGGGCAGCAGTGGGGAATATTGGGCAATGGGGGCAACCCTGACCCAGCAACGCCGCGTGAAGGAAGAAGGCTT
TCGGGTTGTAAACTTCTTTGACGAGGGACGATAGTGACGGTACCTCGAAAACAAGCCACGGCTAACTACGTGCCAGCAGC
CGCGGTAATACGTAGGTGGCAAGCGTTGTCCGGATTTACTGGGTGTAAAGGGCGCGTAGGCGGGATTGCAAGTCAGATGT
GAAATCTCCGGGCTCAACCCGGAAATTGCATTTGAAACTGTAGTTCTTGAGTATCGGAGAGGCAAGCGGAATTCCTAGTG
TAGCGGTGAAATGCGTAGATATTAGGAGGAACACCAGTGGCGAAGGCGGCTTGCTGGACGACAACTGACGCTGAGGCGCG
AAAGCGTGGGGAGCAAACAGGATTAGATACCCGTGTAGTCC
>t0005659_g-Y-3;size=6;
CCTACGGGGGGCTGCAGTGAGGAATATTGGTCAATGGCCGGAAGGCTGAACCAGCCATGCCGCGTGCGGGAAGACGGCCC
TATGGGTTGTAAACCGCTTTTGTGTGGGAGCAATAAGCATCACGTGTGATGCGATGAGAGTACCATACGAATAAGCATCG
GCTAACTCCGTGCCAGCAGCCGCGGTAATACGGAGGATGCAAGCGTTATCCGGATTTATTGGGTTTAAAGGGTGCGTAGG
CGGCGCGTTAAGCGTGAGGTGAAAGCTCGGGGCTCAACCCCGGAACTGCCTCGCGAACTGGCGTGCTTGAATGCCCCTGC
CGTGGGAGGAATGTGTGGTGTAGCGGTGAAATGCATAGAGATCACACAGAACACCGATTGCGAAGGCATCTCACGAAGGG
GTGATTGACGCTGAGGCACGAAAGCGTGGGGATCAAACAGGATTAGATACCCCAGTAGTCC
>t0003556_g-Y-3;size=6;
CCTACGGGAGGCAGCAGTGGGGAATATTGCACAATGGGCGAAAGCCTGATGCAGCGACGCCGCGTGAGCGAAGAAGTATT
TCGGTATGTAAAGCTCTATCAGCAGGGAAGATAATGACGGTACCTGACTAAGAAGCACCGGCTAAATACGTGCCAGCAGC
CGCGGTAATACGTATGGTGCAAGCGTTATCCGGATTTACTGGGTGTAAAGGGAGCGTAGGCGGTTTTACAAGTCTGATGT
GAAAGCCCGGGGCTCAACTCCGGTATTGCATTGGAAACTGTAGAACTAGAGTGTCGGAGGGGTAAGTGGAATTCCTAGTG
TAGCGGTGAAATGCGTAGATATTAGGAGGAACACCAGTGGCGAAGGCGGCTTACTGGACGATTACTGACGCTGAGGCTCG
AAAGCGTGGGGAGCAAACAGGATTAGATACCCCAGTAGTCC
>t0014381_g-Y-3;size=6;
CCTACGGGGGGCAGCAGTGGGGAATATTGGGCAATGGGGGCAACCCTGACCCAGCAACGCCGCGTGAAGGAAGAAGGCTT
TCGGGTTGTAAACTTCTTTGACGAGGGACGATAGTGACGGTACCTCGAAAACAAGCCACGGCTAACTACGTGCCAGCAGC
CGCGGTAATACGTAGGTGGCAAGCGTTGTCCGGATTTACTGGGTGTAAAGGGCGCGTAGGCGGGATTGCAAGTCAGATGT
GAAATCTCCGGGCTCAACCCGGAAATTGCATTTGAAACTGTAGTTCTTGAGTATCGGAGAGGCAAGCGGAATTCCTAGTG
TAGCGGTGAAATGCGTAGATATTAGGAGGAACACCAGTGGCGAAGGCGGCTTGCTGGACGACAACTGACGCTGAGGCGCG
AAAGCGTGGGGAGCAAACAGGATTAGATACCCGAGTAGTCC
>t0033282_g-Y-3;size=6;
CCTACGGGGGGCAGCAGTGGGGGATATTGCACAATGGAGGAAACTCTGATGCAGCGACGCCGCGTGAGTGAAGAAGTATT
TCGGTATGTAAAGCTCTATCAGCAGGGAAGAAAGGCTCGAAAGAGAGATGACGGTACCTGACTAAGAAGCCCCGGCTAAC
TACGTGCCAGCAGCCGCGGTAATACGTAGGGGGCAAGCGTTATCCGGATTTACTGGGTGTAAAGGGAGCGCAGACGGTCA
AGCAAGTCTGAAGTGAAACCCCACGGCTCAACCGTGGGCTTGCTTTGGAAACTGTTTGACTAGAGTACTGGAGAGGTAAG
CGGAATTCCTAGTGTAGCGGTGAAATGCGTAGATATTAGGAGGAACATCGGTGGCGAAGGCGGCTTACTGGACAGCAACT
GACGTTGAGGCTCGAAGGCGTGGGGAGCAAACAGGATTAGATACCCCGGTAGTCC
>t0005878_g-Y-3;size=6;
CCTACGGGTGGCTGCAGTGGGGAATCTTCCGCAATGGGCGAAAGCCTGACGGAGCAACGCCGCGTGAGTGAAGAAGGTCT
TCGGATCGTAAAGCTCTGTCGAAGGGGACGAACGTGGGTTCTATCAACAACGGAACCTAATGACGGTACCTTTCAAGAAA
GCCACGGCTAACTACGTGCCAGCAGCCGCGGTAATACGTAGGTGGCGAGCGTTGTCCGGAATCATTGGGCGTAAAGGGAG
CGCAGGCGGGAAATCAAGTCCATCTTAAAAGTTCGGGGCTCAACCCCGTGATGGGATGGAAACTGGTTTTCTTGAGTGCA
GGAGAGGAAAGCGGAATTCCTAGTGTAGCGGTGAAATGCGTAGATATTAGGAGGAACACCAGTGGCGAAGGCGGCTTTCT
GGACTGTAACTGACGCTGAGGCTCGAAAGCGTGGGGAGCGAACAGGATTAGATACCCTAGTAGTCC
>t0016436_g-Y-3;size=6;
CCTACGGGGGGCAGCAGTGAGGAATATTGGTCAATGGGAGGAATCCTGAACCAGCCATGCCGCGTGCGGGAGGAAGGCCC
TATGGGTTGTAAACCGCTTTTGCACGGGAGTAATAAGTGGGGTGCGCCCCGCGATGAGAGTACCGTGCGAATAAGCATCG
GCTAACTCCGTGCCAGCAGCCGCGGTAATACGGAGGATGCAAGCGTTATCCGGATTTATTGGGTTTAAAGGGTGCGCAGG
CGGCGCGTTAAGTCAGCGGTGAAATGTCCCGGCTCAACCGGGGAGCTGCCGTTGATACTGGCGTGCTGGAGTGCGAACGG
CGCCGGCGGAATGTGCAATGTAGCGGTGAAATGCATAGATATTGCACAGAACACCGATCGCGAAGGCAGCTGGCGAGGAC
GCAACTGACGCTGAGGCACGAAGGCGTGGGGATCGAACAGGATTAGATACCCTAGTAGTCC
>t0019436_g-Y-3;size=6;
CCTACGGGGGGCTGCAGTGAGGAATATTGGTCAATGGACGGTAGTCTGAACCAGCCAAGTCGCGTGCGGGATGAAGGCCC
TCCGGGTCGTAAACCGCTTTAGCCGGGGAGTAACGTGTGGGTCGTGACCCACAGTGAGAGTACCCGGAGAATAAGCATCG
GCTAACTCCGTGCCAGCAGCCGCGGTAATACGGAGGATGCGAGCGTTATCCGGATTTATTGGGTTTAAAGGGTGCGCAGG
CGGCGAGTCAAGTCAGCGGTCAAACTGCGGCGCTCAACGCCGTACCGCCGTTGAAACTGGCGCGCTCGAGTTTGTGCGAG
GATGGCGGAATGCGCAGTGTAGCGGTGAAATGCATAGATATTGCGCAGAACTCCGATTGCGAAGGCAGCTGTCCAGCACA
CTACTGACGCTCATGCACGAAAGCGTGGGTATCGAACAGGATTAGATACCCCGGTAGTCC
>t0015810_g-Y-3;size=6;
CCTACGGGGGGCAGCAGTGGGGGATATTGCACAATGGAGGAAACTCTGATGCAGCGACGCCGCGTGAGTGAAGAAGTATT
TCGGTATGTAAAGCTCTATCAGCAGGGAAGAAAGGCTCGAAAGAGAGATGACGGTACCTGACTAAGAAGCCCCGGCTAAC
TACGTGCCAGCAGCCGCGGTAATACGTAGGGGGCAAGCGTTATCCGGATTTACTGGGTGTAAAGGGAGCGCAGACGGTCA
AGCAAGTCTGAAGTGAAACCCCACGGCTCAACCGTGGGCTTGCTTTGGAAACTGTTTGACTAGAGTACTGGAGAGGTAAG
CGGAATTCCTAGTGTAGCGGTGAAATGCGTAGATATTAGGAGGAACATCGGTGGCGAAGGCGGCTTACTGGACAGCAACT
GACGTTGAGGCTCGAAGGCGTGGGGAGCAAACAGGATTAGATACCCTAGTAGTCC
>t0001179_g-Y-3;size=6;
CCTACGGGGGGCAGCAGTAGGGAATATTGGGCAATGGGCGCAAGCCTGACCCAGCAACGCCGCGTGAGGGAAGAAGGTTT
TCGGATTGTAAACCTCTGTCCTATGTGACGAAGGAAGTGACGGTAGCATAGGAGGAAGCCCCGGCTAACTACGTGCCAGC
AGCCGCGGTAATACGTAGGGGGCGAGCGTTGTCCGGAATTACTGGGCGTAAAGGGTGCGTAGGCGGCATGGCAAGTTGGA
TGTGAAATACCCGGGCTTAACTTGGGGGCTGCATCCAAAACTGCTGAGCTTGAGTGCGGGAGAGGAAAGCGGAATTCCTA
GTGTAGCGGTAAAATGCGTAGATATTAGGAGGAACACCGGTGGCGAAGGCGGCTTTCTGGACCGTAACTGACGCTGAGGC
ACGAAAGCGTGGGGAGCAAACAGGATTAGATACCCGAGTAGTCC
>t0002866_g-Y-3;size=6;
CCTACGGGAGGCTGCAGTGGGGAATATTGGGCAATGGGGGCAACCCTGACCCAGCAACGCCGCGTGAAGGAAGAAGGCTT
TCGGGTTGTAAACTTCTTTTACCGAGGACGAAGAACGTGACGGTACTCGGAGAAAAAGCCACGGCTAACTACGTGCCAGC
AGCCGCGGTAATACGTAGGTGGCAAGCGTTGTCCGGAATTACTGGGTGTAAAGGGCGTGTAGGCGGAGCGGCAAGTCAGA
AGTGAAATCTCTGGGCTCAACCCGGAAACTGCTTTTGAAACTGTCGCCCTTGAGTATCGGAGAGGCAGGCGGAATTCCTA
GTGTAGCGGTGAAATGCGTAGATATTAGGAGGAACACCAGTGGCGAAGGCGGCCTGCTGGACGACAACTGACGCTGAGGC
GCGAAAGCGTGGGGAGCAAACAGGATTAGATACCCTTGTAGTCC
>t0046430_g-Y-3;size=6;
CCTACGGGGGGCAGCAGTGAGGAATATTGGTCAATGGGCGCGAGCCTGAACCAGCCAAGTAGCGTGCAGGATGACGGCCC
TACGGGTTGTAAACTGCTTTTATGCGGGGATAAAGTGTGGGACGCGTCCCTCATTGCAGGTACCGCATGAATAAGGACCG
GCTAATTCCGTGCCAGCAGCCGCGGTAATACGGAAGGTCCGGGCGTTATCCGGATTTATTGGGTTTAAAGGGAGCGCAGG
CTGGCTTTTAAGCGTGACGTGAAATGCGGCGGCTCAACCGTCCGAAGTGCGTCGCGAACTGGGAGCCTTGAGTGAGTTCG
ACGTCAGCGGAATTCGTGGTGTAGCGGTGAAATGCTTAGATATCACGAGGAACCCCGATTGCGAAGGCAGCTGACGAGGC
CTTTACTGACGCTAAAGCTCGAAGGTGCGGGTATCGAACAGGATTAGATACCCTGGTAGTCC
>t0006028_g-Y-3;size=6;
CCTACGGGGGGCTGCAGTGGGGAATATTGGGCAATGGGGGAAACCCTGACCCAGCGACGCCGCGTGAGGGAAGAAGGTTT
TCGGATTGTAAACCTCTGTCTTCGGGGATGATAGTGACAGTACCCGAGGAGGAAGCCACGGCTAACTACGTGCCAGCAGC
CGCGGTAAAACGTAGGTGGCAAGCGTTGTCCGGAATTACTGGGTGTAAAGGGAGCGCAGGTGGATTGACAAGTCGAATGT
GAAATGCAGAGGCTCAACCTCTGAACTGCGTTCGATACTGTTGATCTTGAGTGGAGTAGGGGCAGGCGGAATTCCCGGTG
TAGCGGTGGAATGCGTAGATATCGGGAGGAATACCGGTAGCGAAGGCGGCCTGCTGGGCTCTAACTGACACTGAGGCTCG
AAAGCGTGGGGAGCAAACAGGATTAGATACCCCAGTAGTCC
>t0002740_g-Y-3;size=6;
CCTACGGGAGGCAGCAGTGGGGAATATTGGGCAATGGGGGAAACCCTGACCCAGCAACGCCGCGTGAAGGAAGAAGGCTT
TCGGGTTGTAAACTTCTTTTACCAGGGACGAAGGACGTGACGGTACCTGGAGAAAAAGCCACGGCTAACTACGTGCCAGC
AGCCGCGGTAATACGTAGGTGGCAAGCGTTGTCCGGATTTACTGGGTGTAAAGGGCGTGTAGGCGGAGCAGCAAGTCAGA
AGTGAAATCTCCGGGCTTAACCCGGAAACTGCTTTTGAAACTGTTGCCCTTGAGTATCGGAGAGGCAGGCGGAATTCCTA
GTGTAGCGGTGAAATGCGTAGATATTAGGAGGAACACCAGTGGCGAAGGCGGCCTGCTGGACGACAACTGACGCTGAGGC
GCGAAAGCGTGGGGAGCAAACAGGATTAGATACCCGTGTAGTCC
>t0006140_g-Y-3;size=6;
CCTACGGGGGGCAGCAGTGAGGAATATTGGTCAATGGGCGTGAGCCTGAACCAGCCAAGTAGCGTGCAGGATGACGGCCC
TACGGGTTGTAAACTGCTTTTATGCGGGGATAAAGTGTGGGACGCGTCCCTCATTGCAGGTACCGCATGAATAAGGACCG
GCTAATTCCGTGCCAGCAGCCGCGGTAATACGGAAGGTCCGGGCGTTATCCGGATTTATTGGGTTTAAAGGGAGCGCAGG
CTGGCTTTTAAGCGTGACGTGAAATGCGGCGGCTCAACCGTCCGAAGTGCGTCGCGAACTGGGAGCCTTGAGTGAGTTCG
ACGTCAGCGGAATTCGTGGTGTAGCGGTGAAATGCTTAGATATCACGAGGAACCCCGATTGCGAAGGCAGCTGACGAGGC
CTTTACTGACGCTAAAGCTCGAAGGTGCGGGTATCGAACAGGATTAGATACCCGAGTAGTCC
>t0021264_g-Y-3;size=6;
CCTACGGGTGGCTGCAGTGAGGAATATTGGTCAATGGACGGAAGTCTGAACCAGCCATGCCGCGTGGAGGAAGAAGGTCC
TATGGGTTGTAAACTCCTTTTGTTCGAGAGTAATAAGTCCCTTGCGAGGGATGATGAGAGTATCGGACGAATAAGCATCG
GCTAACTCCGTGCCAGCAGCCGCGGTAATACGGAGGATGCAAGCGTTATCCGGATTTATTGGGTTTAAAGGGTGCGCAGG
CGGCGCGTTAAGTCAGCGGTGAAATCTCCCGGCTCAACCGGGGAACTGCCATTGATACTGGCGTGCTAGAGTACGGACGG
CGCCGGCGGAATGTGTCATGTAGCGGTGAAATGCTTAGATATGCCACAGAACACCGATCGCGAAGGCAGCTGGCGAGGCC
GGTACTGACGCTCAGGCACGAAAGCGTGGGGATCAAACAGGATTAGATACCCTGGTAGTCC
>t0019121_g-Y-3;size=6;
CCTACGGGAGGCTGCAGTGAGGAATATTGGACAATGGCCGGAAGGCTGATCCAGCCATGCCGCGTGCGGGAAGACGGCCC
TATGGGTTGTAAACCGCTTTTGCGGGGGAGCAATAAGAGTCACGCGTGGCTCGATGAGAGTACCCTGCGAATAAGCATCG
GCTAACTCCGTGCCAGCAGCCGCGGTAATACGGAGGATGCAAGCGTTATCCGGATTTATTGGGTTTAAAGGGTGCGCAGG
CGGCTTGTTAAGCGGGAGGTGAAATGCCGGCGCTCAACGTCGGAAGTGCCTCCCGAACTGGTGAGCTTGAATGACTCTGC
CGTGGGAGGAATGTGTAGTGTAGCGGTGAAATGCTTAGAGATTACACAGAACACCGATTGCGAAGGCATCTCACGAAGGG
TTGATTGACGCTGAGGCACGAAAGCGTGGGGATCAAACAGGATTAGATACCCTAGTAGTCC
>t0064186_g-Y-3;size=6;
CCTACGGGGGGCTGCAGTGGGGAATATTGGGCAATGGGGGAAACCCTGACCCAGCAACGCCGCGTGAAGGAAGAAGGCTT
TCGGGTTGTAAACTTCTTTTACCAGGGACGAAGGACGTGACGGTACCTGGAGAAAAAGCCACGGCTAACTACGTGCCAGC
AGCCGCGGTAATACGTAGGTGGCAAGCGTTGTCCGGAATTACTGGGTGTAAAGGGCGTGTAGGCGGAGCGGCAAGTCAGA
AGTGAAATCTCCGGGCTTAACCCGGAAACTGCTTTTGAAACTGTCGCCCTTGAGTATCGGAGAGGCAGGCGGAATTCCTA
GTGTAGCGGTGAAATGCGTAGATATTAGGAGGAACACCAGTGGCGAAGGCGGCCTGCTGGACGACAACTGACGCTGAGGC
GCGAAAGCGTGGGGAGCAAACAGGATTAGATACCCTTGTAGTCC
>t0016301_g-Y-3;size=6;
CCTACGGGGGGCAGCAGTGGGGAATCTTGCACAATGGACGAAAGTCTGATGCAGCGATCCCGCGTGAAGGATGAAGCATT
ACGGTGTGTAAACTTCTTTTTTGGTGGAAGACGAATGACGGTACACCAAGAATAAGAGACGGCTAACTACGTGCCAGCAG
CCGCGGTAATACGTAGGTCTCAAGCGTTATCCGGATTTACTGGGCGTAAAGTATCCGTAGCCTGATATGTAAGTCTGTTT
TCAAATCCCACGACTCAATCGTGGAAAGGGAATGGATACTGCATATCTAGAAGTTATTGGGGGTTAGTGGAATTTCCGGT
GGAGCGGTGAAATGCGTTGATATCGGAAAGAACGCCGAAAGCGAAAGCAGCTAACTATGATTAACTTGACGGTGAGGGAT
GAAAGTTTGGGTAGCAAACGGGATTAGATACCCCAGTAGTCC
>t0010766_g-Y-3;size=6;
CCTACGGGTGGCAGCAGTGAGGAATATTGGTCAATGGGCGCGAGCCTGAACCAGCCAAGTAGCGTGCAGGATGACGGCCC
TACGGGTTGTAAACTGCTTTTATGCGGGGATAAAGTGTGGGACGCGTCCCTCATTGCAGGTACCGCATGAATAAGGACCG
GCTAATTCCGTGCCAGCAGCCGCGGTAATACGGAAGGTCCGGGCGTTATCCGGATTTATTGGGTTTAAAGGGAGCGCAGG
CTGGCTTTTAAGCGTGACGTGAAATGCGGCGGCTCAACCGTCCGAAGTGCGTCGCGAACTGGGAGCCTTGAGTGAGTTCG
ACGTCAGCGGAATTCGTGGTGTAGCGGTGAAATGCTTAGATATCACGAGGAACCCCGATTGCGAAGGCAGCTGACGAGGC
CTTTACTGACGCTAAAGCTCGAAGGTGCGGGTATCGAACAGGATTAGATACCCCAGTAGTCC
>t0001346_g-Y-3;size=6;
CCTACGGGGGGCAGCAGTGAGGAATATTGGTCAATGGACGGAAGTCTGAACCAGCCATGCCGCGTGAAGGAAGAAGGCCC
TATGGGTTGTAAACTTCTTTTGTGCGAGAGTAATAAGGGCTTTGCGAAGTCCGATGAGAGTATCGTACGAATAAGCATCG
GCTAACTCCGTGCCAGCAGCCGCGGTAATACGGAGGATGCAAGCGTTATCCGGATTTATTGGGTTTAAAGGGTGCGTAGG
CGGACCTTTAAGTCAGCGGTGAAATATCCCGGCTCAACCGGGAGGCTGCCGTTGATACTGGGGGTCTTGAGGGCGAACGG
CGCCGGCGGAATGTGTCATGTAGCGGTGAAATGCATAGATATGACACAGAACACCGATCGCGAAGGCAGCTGGCGAGGAC
GCGACTGACGCTGAGGCACGAAGGTGCGGGGATCAAACAGGATTAGATACCCCTGTAGTCC
>t0036824_g-Y-3;size=6;
CCTACGGGGGGCAGCAGTAGGGAATATTGGGCAATGGGAGCAATCCTGACCCAGCCATGCCGCGTGAAGGAAGACGGCCC
TATGGGTTGTAAACTTCTTTTGCCGCAGAGTAAACCCGGTCACGTGTGGCCGGTTGAGAGTATGCGGCGAATAAGTATCG
GCTAACTCCGTGCCAGCAGCCGCGGTAATACGGAGGATACGAGCGTTATCCGGATTTATTGGGTTTAAAGGGTGCGCAGG
CGGACCGCTAAGTCAGGGGTGAAAAGTTCGGGCTTAACCTGAATCGTGCCTTTGATACTGGCGGACTAGAGTGCGATAGG
CGTGGCCGGAATGTGGTGTGTAGCGGTGAAATGCTTAGATATGCCACAGAACACCGATCGAGAAGTCAGGTCACGAGTTC
GCAACTGACGCTCATGCACGAAAGCGTGGGGATCAAACAGGATTAGATACCCGAGTAGTCC
>t0021215_g-Y-3;size=6;
CCTACGGGGGGCTGCAGTGAGGAATATTGGTCAATGGACGGAAGTCTGAACCAGCCATGCCGCGTGGAGGAAGAAGGTCC
TATGGGTTGTAAACTCCTTTTGTTCGAGAGTAATAAGTGGGATGCGTCCCACGATGAGAGTATCGGACGAATAAGCATCG
GCTAACTCCGTGCCAGCAGCCGCGGTAATACGGAGGATGCAAGCGTTATCCGGATTTATTGGGTTTAAAGGGTGCGCAGG
CGGCGCGTTAAGTCAGCGGTGAAATCTCCCGGCTCAACCGGGGAACTGCCATTGATACTGGCGTGCTAGAGTACGGACGG
CGCCGGCGGAATGTGTCATGTAGCGGTGAAATGCTTAGATATGCCACAGAACACCGATCGCGAAGGCAGCTGGCGAGGCC
GGTACTGACGCTCAGGCACGAAAGCGTGGGGATCAAACAGGATTAGATACCCCTGTAGTCC
>t0002460_g-Y-3;size=6;
CCTACGGGAGGCTGCAGTGAGGAATATTGGTCAATGGACGGTAGTCTGAACCAGCCAAGTCGCGTGCGGGATGAAGGCCC
TCCGGGTCGTAAACCGCTTTAGCCGGGGAGTAACGTGTGGGTCGTGACCCACAGTGAGAGTACCCGGAGAATAAGCATCG
GCTAACTCCGTGCCAGCAGCCGCGGTAATACGGAGGATGCGAGCGTTATCCGGATTTATTGGGTTTAAAGGGTGCGCAGG
CGGCGAGTCAAGTCAGCGGTCAAACTGCGGCGCTCAACGCCGTACCGCCGTTGAAACTGGCGCGCTCGAGTTTGTGCGAG
GATGGCGGAATGCGCAGTGTAGCGGTGAAATGCATAGATATTGCGCAGAACTCCGATTGCGAAGGCAGCTGTCCAGCACA
CTACTGACGCTCATGCACGAAAGCGTGGGTATCGAACAGGATTAGATACCCTTGTAGTCC
>t0040371_g-Y-3;size=6;
CCTACGGGGGGCAGCAGTGGGGAATATTGCACAATGGGCGAAAGCCTGATGCAGCGACGCCGCGTGAGCGAAGAAGTATT
TCGGTATGTAAAGCTCTATCAGCAGGGAAGATAATGACGGTACCTGACTAAGAAGCACCGGCTAAATACGTGCCAGCAGC
CGCGGTAATACGTATGGTGCAAGCGTTATCCGGATTTACTGGGTGTAAAGGGAGCGTAGGCGGTTTTACAAGTCTGATGT
GAAAGCCCGCAGCTCAACTGCGGTATTGCATTGGAAACTGTAGAACTAGAGTGTCGGAGGGGTAAGTGGAATTCCTAGTG
TAGCGGTGAAATGCGTAGATATTAGGAGGAACACCAGTGGCGAAGGCGGCTTACTGGACGATTACTGACGCTGAGGCTCG
AAAGCGTGGGGAGCAAACAGGATTAGATACCCGTGTAGTCC
>t0007218_g-Y-3;size=6;
CCTACGGGGGGCAGCAGTGAGGAATATTGGTCAATGGACGGAAGTCTGAACCAGCCATGCCGCGTGAAGGAAGAAGGCCC
TATGGGTTGTAAACTTCTTTTGTGCGAGAGTAATAAGGGCTTTGCGAAGTCCGATGAGAGTATCGTACGAATAAGCATCG
GCTAACTCCGTGCCAGCAGCCGCGGTAATACGGAGGATGCAAGCGTTATCCGGATTTATTGGGTTTAAAGGGTGCGTAGG
CGGACCTTTAAGTCAGCGGTGAAATATCCCGGCTCAACCGGGAGGCTGCCGTTGATACTGGGGGTCTTGAGGGCGAACGG
CGCCGGCGGAATGTGTCATGTAGCGGTGAAATGCATAGATATGACACAGAACACCGATCGCGAAGGCAGCTGGCGAGGAC
GCGACTGACGCTGAGGCACGAAGGTGCGGGGATCAAACAGGATTAGATACCCTGGTAGTCC
>t0001688_g-Y-3;size=6;
CCTACGGGTGGCAGCAGTGAGGAATATTGGTCAATGGGCGGAAGCCTGAACCAGCCAAGTAGCGTGCAGGAAGACGGCCC
TATGGGTTGTAAACTGCTTTTGTGCGGGAATAAAGTCAGGGACGCGTCCCTGTTTGCATGTACCGCAAGAATAAGGACCG
GCTAATTCCGTGCCAGCAGCCGCGGTAATACGGAAGGTCCGGGCGTTATCCGGATTTATTGGGTTTAAAGGGAGCGTAGG
CCGTCCTTTAAGCGTGTTGTGAAATGTAGGCGCCCAACGTCTGCACTGCAGCGCGAACTGGAGGACTTGAGTACGCGGGA
AGCAGGCGGAATTCGTCGTGTAGCGGTGAAATGCTTAGATATGACGAAGAACTCCGATTGCGAAGGCAGCCTGCTGTAGC
GCCACTGACGCTGATGCTCGAAAGCGTGGGTATCGAACAGGATTAGATACCCCAGTAGTCC
>t0006510_g-Y-3;size=6;
CCTACGGGGGGCAGCAGTGGGGAATATTGGGCAATGGGGGAAACCCTGACCCAGCAACGCCGCGTGAAGGAAGAAGGCTT
TCGGGTTGTAAACTTCTTTTACCAGGGACGAAGGACGTGACGGTACCTGGAGAAAAAGCCACGGCTAACTACGTGCCAGC
AGCCGCGGTAATACGTAGGTGGCAAGCGTTGTCCGGATTTACTGGGTGTAAAGGGCGTGTAGGCGGAGCAGCAAGTCAGA
AGTGAAATCTCCGGGCTTAACCCGGAAACTGCTTTTGAAACTGTTGCCCTTGAGTATCGGAGAGGCAGGCGGAATTCCTA
GTGTAGCGGTGAAATGCGTAGATATTAGGAGGAACACCAGTGGCGAAGGCGGCCTGCTGGACGACAACTGACGCTGAGGC
GCGAAAGCGTGGGGAGCAAACAGGATTAGATACCCCAGTAGTCC
>t0008666_g-Y-3;size=6;
CCTACGGGTGGCTGCAGTGAGGAATATTGGTCAATGGGCGCGAGCCTGAACCAGCCAAGTAGCGTGCAGGACGACTGCCC
TATGGGTTGTAAACTGCTTTTATCAGGGAATAAAGTGAGGCACGCGTGCCTTTTTGTATGTACCTGGTGAATAAGGACCG
GCTAATTCCGTGCCAGCAGCCGCGGTAATACGGAAGGTCCGGGCGTTATCCGGATTTATTGGGTTTAAAGGGAGCGCAGG
CGGGCTTTTAAGCGTGACGTGAAATGTGGCGGCTCAACCGCCGAACTGCGTCGCGAACTGGGGGCCTTGAGTGAGTACGA
CGTTGGCGGAATTCGTGGTGTAGCGGTGAAATGCTTAGATATCACGAAGAACCCCGATTGCGAAGGCAGCCGACGAGTCC
TTAACTGACGCTAAAGCTCGAAAGTGCGGGTATCGAACAGGATTAGATACCCGTGTAGTCC
>t0002470_g-Y-3;size=6;
CCTACGGGTGGCTGCAGTGAGGAATATTGGTCAATGGACGGAAGTCTGAACCAGCCATGCCGCGTGGAGGAAGAAGGTCC
TATGGGTTGTAAACTCCTTTTGTTCGAGAGTAATAAGTGGGATGCGTCCCACGATGAGAGTATCGGACGAATAAGCATCG
GCTAACTCCGTGCCAGCAGCCGCGGTAATACGGAGGATGCAAGCGTTATCCGGATTTATTGGGTTTAAAGGGTGCGCAGG
CGGCGCGTTAAGTCAGCGGTGAAATCTCCCGGCTCAACCGGGGAACTGCCATTGATACTGGCGTGCTAGAGTACGGACGG
CGCCGGCGGAATGTGTCATGTAGCGGTGAAATGCTTAGATATGCCACAGAACACCGATCGCGAAGGCAGCTGGCGAGGCC
GGTACTGACGCTCAGGCACGAAAGCGTGGGGATCAAACAGGATTAGATACCCGTGTAGTCC
>t0017030_g-Y-3;size=6;
CCTACGGGTGGCTGCAGTGAGGAATATTGGTCAATGGACGGTAGTCTGAACCAGCCAAGTCGCGTGCGGGATGAAGGCCC
TCCGGGTCGTAAACCGCTTTAGCCGGGGAGTAACGTGTGGGTCGTGACCCACAGTGAGAGTACCCGGAGAATAAGCATCG
GCTAACTCCGTGCCAGCAGCCGCGGTAATACGGAGGATGCGAGCGTTATCCGGATTTATTGGGTTTAAAGGGTGCGCAGG
CGGCGAGTCAAGTCAGCGGTCAAACTGCGGCGCTCAACGCCGTACCGCCGTTGAAACTGGCGCGCTCGAGTTTGTGCGAG
GATGGCGGAATGCGCAGTGTAGCGGTGAAATGCATAGATATTGCGCAGAACTCCGATTGCGAAGGCAGCTGTCCAGCACA
CTACTGACGCTCATGCACGAAAGCGTGGGTATCGAACAGGATTAGATACCCCGGTAGTCC
>t0008757_g-Y-3;size=6;
CCTACGGGGGGCAGCAGTGGGGAATCTTGCACAATGGACGAAAGTCTGATGCAGCGATCCCGCGTGAAGGATGAAGCATT
ACGGTGTGTAAACTTCTTTTTTGGTGGAAGACGAATGACGGTACACCAAGAATAAGAGACGGCTAACTACGTGCCAGCAG
CCGCGGTAATACGTAGGTCTCAAGCGTTATCCGGATTTACTGGGCGTAAAGTATCCGTAGCCTGATATGTAAGTCTGTTT
TCAAATCCCACGACTCAATCGTGGAAAGGGAATGGATACTGCATATCTAGAAGTTATTGGGGGTTAGTGGAATTTCCGGT
GGAGCGGTGAAATGCGTTGATATCGGAAAGAACGCCGAAAGCGAAAGCAGCTAACTATGATTAACTTGACGGTGAGGGAT
GAAAGTTTGGGTAGCAAACGGGATTAGATACCCCGGTAGTCC
>t0001958_g-Y-3;size=6;
CCTACGGGGGGCAGCAGTGAGGAATATTGGTCAATGGACGGAAGTCTGAACCAGCCATGCCGCGTGAAGGAAGAAGGCCC
TATGGGTTGTAAACTTCTTTTGTGCGAGAGTAATAAGGGCTTTGCGAAGTCCGATGAGAGTATCGTACGAATAAGCATCG
GCTAACTCCGTGCCAGCAGCCGCGGTAATACGGAGGATGCAAGCGTTATCCGGATTTATTGGGTTTAAAGGGTGCGTAGG
CGGACCTTTAAGTCAGCGGTGAAATATCCCGGCTCAACCGGGAGGCTGCCGTTGATACTGGGGGTCTTGAGGGCGAACGG
CGCCGGCGGAATGTGTCATGTAGCGGTGAAATGCATAGATATGACACAGAACACCGATCGCGAAGGCAGCTGGCGAGGAC
GCGACTGACGCTGAGGCACGAAGGTGCGGGGATCAAACAGGATTAGATACCCTTGTAGTCC
>t0039207_g-Y-3;size=6;
CCTACGGGAGGCAGCAGTGAGGAATATTGGTCAATGGGCGAGAGCCTGAACCAGCCAAGTCGCGTGAAGGATGAAGGTTC
TATGGATTGTAAACTTCTTTTGTCCGAGGGTAAAAAAGGCCACGTGTGGCTTCTTGCAAGTATCGGACGAATAAGCATCG
GCTAACTCCGTGCCAGCAGCCGCGGTAATACGGAGGATGCGAGCGTTATCCGGATTTATTGGGTTTAAAGGGTGCGTAGG
TGGTTTGTTAAGTTTGTGGTGAAAGCGTGCGGCTCAACCGTACCAAGCCATGAAAACTGGCGAACTTGAGTGCAAACGAG
GTAGGCGGAATGTGATGTGTAGCGGTGAAATGCTTAGATATGTCACAGAACCCCGATTGCGAAGGCAGCTTACCAGCATG
CAACTGACACTGAGGCACGAAAGCGTGGGTATCAAACAGGATTAGATACCCTTGTAGTCC
>t0023754_g-Y-3;size=6;
CCTACGGGAGGCTGCAGTGAGGAATATTGGACAATGGCCGGAAGGCTGATCCAGCCATGCCGCGTGCGGGAGGACGGCCC
TATGGGTTGTAAACCGCTTTTGTGTGGGGGCAATAAGGTGCACGCGTGCACTGATGAGAGTACCATACGAATAAGCATCG
GCTAACTCCGTGCCAGCAGCCGCGGTAATACGGAGGATGCGAGCGTTATCCGGATTTATTGGGTTTAAAGGGTGCGTAGG
CGGATGATTAAGCGTGAGGTGAAATGCCACGGCTCAACCGTGGAACTGCCTCGCGAACTGGTCGTCTGGAATGATCCTGC
CGTGGGAGGAATGGGTAGTGTAGCGGTGAAATGCATAGATATTACCCAGAACACCGATTGCGAAGGCATCTCACGAAGGG
TTGATTGACGCTGAGGCACGAAAGCGTGGGGATCGAACAGGATTAGATACCCTAGTAGTCC
>t0016342_g-Y-3;size=6;
CCTACGGGAGGCTGCAGTGGGGAATATTGGGCAATGGGGGAAACCCTGACCCAGCAACGCCGCGTGAAGGAAGAAGGCTT
TCGGGTTGTAAACTTCTTTTACCAGGGACGAAGGACGTGACGGTACCTGGAGAAAAAGCCACGGCTAACTACGTGCCAGC
AGCCGCGGTAATACGTAGGTGGCAAGCGTTGTCCGGATTTACTGGGTGTAAAGGGCGTGTAGGCGGAGCAGCAAGTCAGA
AGTGAAATCTCCGGGCTTAACCCGGAAACTGCTTTTGAAACTGTTGCCCTTGAGTATCGGAGAGGCAGGCGGAATTCCTA
GTGTAGCGGTGAAATGCGTAGATATTAGGAGGAACACCAGTGGCGAAGGCGGCCTGCTGGACGACAACTGACGCTGAGGC
GCGAAAGCGTGGGGAGCAAACAGGATTAGATACCCTGGTAGTCC
>t0010708_g-Y-3;size=6;
CCTACGGGGGGCAGCAGTGGGGAATCTTCCGCAATGGGCGCAAGCCTGACGGAGCAACGCCGCGTGAGTGAAGAAGGTTT
TCGGATCGTAAAGCTCTGTTGTCAGGGACGAGAGACTTGATCAGGAAATGGGTCAAGGAGGACGGTACCTGACGAGAAAG
CCACGGCTAACTACGTGCCAGCAGCCGCGGTAATACGTAGGTGGCGAGCGTTGTCCGGAATTATTGGGCGTAAAGGGAGC
GCAGGTGGGATTGTAAGTCAGTCTTAAAAGTTCGGGGCTCAACCCCGTGATGGGATTGAAACTATAATTCTTGAGTGCAG
GAGAGGAAAGCGGAATTCCTAGTGTAGCGGTGAAATGCGTAGATATTAGGAGGAACACCAGTGGCGAAGGCGGCTTTCTG
GACTGTAACTGACACTGAGGCTCGAAAGCGTGGGGAGCGAACAGGATTAGATACCCTGGTAGTCC
>t0008865_g-Y-3;size=6;
CCTACGGGTGGCAGCAGTGGGGAATCTTGCACAATGGACGAAAGTCTGATGCAGCGATCCCGCGTGAAGGATGAAGCATT
ACGGTGTGTAAACTTCTTTTTTGGTGGAAGACGAATGACGGTACACCAAGAATAAGAGACGGCTAACTACGTGCCAGCAG
CCGCGGTAATACGTAGGTCTCAAGCGTTATCCGGATTTACTGGGCGTAAAGTATCCGTAGCCTGATATGTAAGTCTGTTT
TCAAATCCCACGACTCAATCGTGGAAAGGGAATGGATACTGCATATCTAGAAGTTATTGGGGGTTAGTGGAATTTCCGGT
GGAGCGGTGAAATGCGTTGATATCGGAAAGAACGCCGAAAGCGAAAGCAGCTAACTATGATTAACTTGACGGTGAGGGAT
GAAAGTTTGGGTAGCAAACGGGATTAGATACCCGTGTAGTCC
>t0018080_g-Y-3;size=6;
CCTACGGGGGGCTGCAGTGGGGAATATTGGGCAATGGGGGCAACCCTGACCCAGCAACGCCGCGTGGAGGAAGAAGGCTT
TCGGGTTGTAAACTCCTTTGACGAGGGACGATGATGACGGTACCTCGAAAACAAGCCACGGCTAACTACGTGCCAGCAGC
CGCGGTAATACGTAGGTGGCAAGCGTTGTCCGGATTTACTGGGTGTAAAGGGCGCGTAGGCGGGCAGGCAAGTCAGATGT
GAAATCTCCGGGCTCAACCCGGAAATTGCATTTGAAACTGCAGGTCTTGAGTATCGGAGAGGCAAGCGGAATTCCTAGTG
TAGCGGTGAAATGCGTAGATATTAGGAGGAACACCAGTGGCGAAGGCGGCTTGCTGGACGACAACTGACGCTGAGGCGCG
AAAGCGTGGGGAGCAAACAGGATTAGATACCCGAGTAGTCC
>t0010820_g-Y-3;size=6;
CCTACGGGAGGCTGCAGTGAGGAATATTGGACAATGGCCGGAAGGCTGATCCAGCCATGCCGCGTGCGGGATGACGGCCC
TATGGGTTGTAAACCGCTTTTGCGAGGGGGCAATAAGGGTCACGCGTGGCCCGATGAGAGTACCTCGCGAATAAGCATCG
GCTAACTCCGTGCCAGCAGCCGCGGTAATACGGAGGATGCAAGCGTTATCCGGATTTATTGGGTTTAAAGGGTGCGCAGG
CGGCTTGCTAAGCGGGAGGTGAAATGCCGGCGCTCAACGTCGGAAGTGCCTCCCGAACTGGTGGGCTGGAATGACTCTGC
CGTGGGAGGAATGTGTAGTGTAGCGGTGAAATGCTTAGAGATTACACAGAACACCGATTGCGAAGGCATCTCACGAAGGG
TTGATTGACGCTGAGGCACGAAAGCGTGGGGATCAAACAGGATTAGATACCCTAGTAGTCC
>t0023322_g-Y-3;size=6;
CCTACGGGCGGCTGCAGTCGAGGATCATTTGCAATGGGCGAAAGCCTGACAATGCGACGCTGCGTGCAGGATGAAGGCCT
TCGGGTTGTAAACTGCTGTTGGGAGGGAAAAGGACGCGGGGCCCAACAAGCCCTGCCGTTTGATTGTACTTCCAGAGAAA
GTCGCGGCTAACTCTGTGCCAGCAGCCGCGGTAATACAGAGGCGACGAGCGTTGTTCGGATTTACTGGGCGTAAAGCGTG
CGCAGGCGGTGGACCATGTCCGACGTGAAATCCCGGGGCTCAGCTCCGGAAGTGCGTCGGAAACCGGTCCGCTGGAGACC
GGGAAGGGAGTCTGGAACACACGGTGTAGCGGTGAAATGCGTTGATATCGTGTGGAACACCGGAAGCGAAGGCGAGACTC
TGGAACGGATCTGACGCTCATGCACGAAAGCGTGGGGAGCAAACAGGATTAGATACCCCAGTAGTCC
>t0021850_g-Y-3;size=6;
CCTACGGGGGGCTGCAGTGAGGAATATTGGTCAATGGGCGTGAGCCTGAACCAGCCAAGTAGCGTGCAGGATGACGGCCC
TACGGGTTGTAAACTGCTTTTATGCGGGGATAAAGTGTGGGACGCGTCCCTCATTGCAGGTACCGCATGAATAAGGACCG
GCTAATTCCGTGCCAGCAGCCGCGGTAATACGGAAGGTCCGGGCGTTATCCGGATTTATTGGGTTTAAAGGGAGCGCAGG
CTGGCTTTTAAGCGTGACGTGAAATGCGGCGGCTCAACCGTCCGAAGTGCGTCGCGAACTGGGAGCCTTGAGTGAGTTCG
ACGTCAGCGGAATTCGTGGTGTAGCGGTGAAATGCTTAGATATCACGAGGAACCCCGATTGCGAAGGCAGCTGACGAGGC
CTTTACTGACGCTAAAGCTCGAAGGTGCGGGTATCGAACAGGATTAGATACCCCTGTAGTCC
>t0002913_g-Y-3;size=6;
CCTACGGGTGGCTGCAGTGGGGGATATTGCACAATGGGCGAAAGCCTGATGCAGCGACGCCGCGTGAGTGAAGAAGTATT
TCGGTATGTAAAGCTCTATCAGCAGGGAAGAAAGACCTCGAAAGAGGGGATGACGGTACCTGAGTAAGAAGCCCCGGCTA
ACTACGTGCCAGCAGCCGCGGTAATACGTAGGGGGCAAGCGTTATCCGGATTTACTGGGTGTAAAGGGAGCGTAGACGGT
GTATCAAGTCTGAAGTGAAACCCCACGGCTCAACCGTGGGCTTGCTTTGGAAACTGGTAGACTAGAGTACTGGAGAGGTA
AGCGGAATTCCTGGTGTAGTAGTGAAATGCGTAGATATCAGGAAGAACATCAGTGGCGAAGGCGGCTTACTGGACAGCAA
CTGACGTTGAGGCTCGAAGGCGTGGGGAGCAAACAGGATTAGATACCCCTGTAGTCC
>t0029148_g-Y-3;size=6;
CCTACGGGGGGCTGCAGTGAGGAATATTGGTCAATGGGCGAGAGCCTGAACCAGCCAAGTCGCGTGAAGGATGAAGGTTC
TATGGATTGTAAACTTCTTTTGTCCGAGGGTAAAAAAGGCTACGTGTAGCTTCTTGCAAGTATCGGACGAATAAGCATCG
GCTAACTCCGTGCCAGCAGCCGCGGTAATACGGAGGATGCGAGCGTTATCCGGATTTATTGGGTTTAAAGGGTGCGTAGG
TGGTTTGTTAAGTTTGTGGTGAAAGCGTGCGGCTCAACCGTACCAAGCCATGAAAACTGGCGAACTTGAGTGCAAACGAG
GTAGGCGGAATGTGATGTGTAGCGGTGAAATGCTTAGATATGTCACAGAACCCCGATTGCGAAGGCAGCTTACCAGCATG
CAACTGACACTGAGGCACGAAAGCGTGGGTATCAAACAGGATTAGATACCCGGGTAGTCC
>t0016114_g-Y-3;size=6;
CCTACGGGAGGCTGCAGTGGGGAATATTGGGCAATGGGGGAAACCCTGACCCAGCAACGCCGCGTGAAGGAAGAAGGCTT
TCGGGTTGTAAACTTCTTTTACCAGGGACGAAGGACGTGACGGTACCTGGAGAAAAAGCCACGGCTAACTACGTGCCAGC
AGCCGCGGTAATACGTAGGTGGCAAGCGTTGTCCGGATTTACTGGGTGTAAAGGGCGTGTAGGCGGAGCAGCAAGTCAGA
AGTGAAATCTCCGGGCTTAACCCGGAAACTGCTTTTGAAACTGTTGCCCTTGAGTATCGGAGAGGCAGGCGGAATTCCTA
GTGTAGCGGTGAAATGCGTAGATATTAGGAGGAACACCAGTGGCGAAGGCGGCCTGCTGGACGACAACTGACGCTGAGGC
GCGAAAGCGTGGGGAGCAAACAGGATTAGATACCCCTGTAGTCC
>t0014691_g-Y-3;size=6;
CCTACGGGAGGCTGCAGTGGGGAATATTGGGCAATGGGGGAAACCCTGACCCAGCAACGCCGCGTGAAGGAAGAAGGCTT
TCGGGTTGTAAACTTCTTTTACCAGGGACGAAGGACGTGACGGTACCTGGAGAAAAAGCCACGGCTAACTACGTGCCAGC
AGCCGCGGTAATACGTAGGTGGCAAGCGTTGTCCGGATTTACTGGGTGTAAAGGGCGTGTAGGCGGAGCAGCAAGTCAGA
AGTGAAATCTCCGGGCTTAACCCGGAAACTGCTTTTGAAACTGTTGCCCTTGAGTATCGGAGAGGCAGGCGGAATTCCTA
GTGTAGCGGTGAAATGCGTAGATATTAGGAGGAACACCAGTGGCGAAGGCGGCCTGCTGGACGACAACTGACGCTGAGGC
GCGAAAGCGTGGGGAGCAAACAGGATTAGATACCCCGGTAGTCC
>t0018856_g-Y-3;size=6;
CCTACGGGTGGCTGCAGTGGGGAATCTTGCACAATGGACGAAAGTCTGATGCAGCGATCCCGCGTGAAGGATGAAGCATT
ACGGTGTGTAAACTTCTTTTTTGGTGGAAGACGAATGACGGTACACCAAGAATAAGAGACGGCTAACTACGTGCCAGCAG
CCGCGGTAATACGTAGGTCTCAAGCGTTATCCGGATTTACTGGGCGTAAAGTATCCGTAGCCTGATATGTAAGTCTGTTT
TCAAATCCCACGACTCAATCGTGGAAAGGGAATGGATACTGCATATCTAGAAGTTATTGGGGGTTAGTGGAATTTCCGGT
GGAGCGGTGAAATGCGTTGATATCGGAAAGAACGCCGAAAGCGAAAGCAGCTAACTATGATTAACTTGACGGTGAGGGAT
GAAAGTTTGGGTAGCAAACGGGATTAGATACCCCAGTAGTCC
>t0019330_g-Y-3;size=6;
CCTACGGGGGGCAGCAGTGAGGAATATTGGACAATGGCCGGAAGGCTGATCCAGCCATGCCGCGTGCGGGATGACGGCCC
TATGGGTTGTAAACCGCTTTTGCGAGGGGGCAATAAGGGTCACGCGTGGCCCGATGAGAGTACCTCGCGAATAAGCATCG
GCTAACTCCGTGCCAGCAGCCGCGGTAATACGGAGGATGCAAGCGTTATCCGGATTTATTGGGTTTAAAGGGTGCGCAGG
CGGCTTGCTAAGCGGGAGGTGAAATGCCGGCGCTCAACGTCGGAAGTGCCTCCCGAACTGGTGGGCTGGAATGACTCTGC
CGTGGGAGGAATGTGTAGTGTAGCGGTGAAATGCTTAGAGATTACACAGAACACCGATTGCGAAGGCATCTCACGAAGGG
TTGATTGACGCTGAGGCACGAAAGCGTGGGGATCAAACAGGATTAGATACCCTAGTAGTCC
>t0040165_g-Y-3;size=6;
CCTACGGGGGGCTGCAGTGAGGAATATTGGTCAATGGACGAAAGTCTGAACCAGCCAAGTAGCGTGCAGGATGACGGCCC
TATGGGTTGTAAACTGCTTTTATACAGGGATAAAGTCAGTTACGTGTAACTGTTTGTAGGTACTGTATGAATAAGGACCG
GCTAATTCCGTGCCAGCAGCCGCGGTAATACGGAAGGTCCAGGCGTTATCCGGATTTATTGGGTTTAAAGGGAGCGCAGG
CTGATGATTAAGCGTGACGTGAAATGTAGCCGCTCAACGGCTGAACTGCGTCGCGAACTGGTTATCTTGAGTGAGTTCGA
TGTTGGCGGAATTCGTGGTGTAGCGGTGAAATGCTTAGATATCACGAAGAACTCCGATTGCGAAGGCAGCCAACAAGGCC
TTTACTGACGCTAAAGCTCGAAGGTGCGGGTATCGAACAGGATTAGATACCCGAGTAGTCC
>t0025063_g-Y-3;size=6;
CCTACGGGTGGCAGCAGTGGGGAATATTGGGCAATGGGGGAAACCCTGACCCAGCAACGCCGCGTGAAGGAAGAAGGCTT
TCGGGTTGTAAACTTCTTTTACCAGGGACGAAGGACGTGACGGTACCTGGAGAAAAAGCCACGGCTAACTACGTGCCAGC
AGCCGCGGTAATACGTAGGTGGCAAGCGTTGTCCGGATTTACTGGGTGTAAAGGGCGTGTAGGCGGAGCAGCAAGTCAGA
AGTGAAATCTCCGGGCTTAACCCGGAAACTGCTTTTGAAACTGTTGCCCTTGAGTATCGGAGAGGCAGGCGGAATTCCTA
GTGTAGCGGTGAAATGCGTAGATATTAGGAGGAACACCAGTGGCGAAGGCGGCCTGCTGGACGACAACTGACGCTGAGGC
GCGAAAGCGTGGGGAGCAAACAGGATTAGATACCCTGGTAGTCC
>t0001816_g-Y-3;size=6;
CCTACGGGCGGCAGCAGTGGGGAATATTGGGCAATGGGCGAAAGCCTGACCCAGCAACGCCGCGTGAGGGAAGAAGGTCT
TCGGATTGTAAACCTCTGTCCTTGGTGACGAAGGAAGTGACGGTAGCCAAGGAGGAAGCCCCGGCTAACTACGTGCCAGC
AGCCGCGGTAATACGTAGGGGGCGAGCGTTGTCCGGAATTACTGGGCGTAAAGGGTGCGTAGGCGGTACTTTAAGTTGGA
TGTGAAATACCCGGGCTTAACTTGGGGGGTGCATCCAATACTGGAGAACTAGAGTGCAGGAGAGGGAAGCGGAATTCCTA
GTGTAGCGGTGAAATGCGTAGATATTAGGAGGAACACCAGTGGCGAAGGCGGCTTTCTGGACTGTAACTGACGCTGAGGC
ACGAAAGCGTGGGGAGCAAACAGGATTAGATACCCTGGTAGTCC
>t0001240_g-Y-3;size=6;
CCTACGGGAGGCAGCAGTGGGGAATATTGGGCAATGGGGGAAACCCTGACCCAGCAACGCCGCGTGAAGGAAGAAGGCTT
TCGGGTTGTAAACTTCTTTTACCAGGGACGAAGGACGTGACGGTACCTGGAGAAAAAGCCACGGCTAACTACGTGCCAGC
AGCCGCGGTAATACGTAGGTGGCAAGCGTTGTCCGGAATTACTGGGTGTAAAGGGCGTGTAGGCGGAGCGGCAAGTCAGA
AGTGAAATCTCCGGGCTTAACCCGGAAACTGCTTTTGAAACTGTCGCCCTTGAGTATCGGAGAGGCAGGCGGAATTCCTA
GTGTAGCGGTGAAATGCGTAGATATTAGGAGGAACACCAGTGGCGAAGGCGGCCTGCTGGACGACAACTGACGCTGAGGC
GCGAAAGCGTGGGGAGCAAACAGGATTAGATACCCTAGTAGTCC
>t0035090_g-Y-3;size=6;
CCTACGGGAGGCTGCAGTGAGGAATATTGGTCAATGGGAGGAATCCTGAACCAGCCATGCCGCGTGCGGGAAGAAGGCCC
TACGGGTTGTAAACCGCTTTTGCTCGGGAGTAATAAGTGGGGTGCGCCCCGCGATGAGAGTACCGGGCGAATAAGCATCG
GCTAACTCCGTGCCAGCAGCCGCGGTAATACGGAGGATGCGAGCGTTATCCGGATTTATTGGGTTTAAAGGGTGCGCAGG
CGGCGCGGTAAGTCAGCGGTGAAATGTCCCGGCTCAACCGGGGAGCTGCCGTTGATACTGTCGTGCTTGAGTGCGAACGG
CGCCGGCGGAATGTGTGGTGTAGCGGTGAAATGCATAGATATCACACAGAACACCGATCGCGAAGGCAGCTGGCGAGGAC
GCAACTGACGCTGAGGCACGAAGGCGTGGGGATCGAACAGGATTAGATACCCTAGTAGTCC
>t0018838_g-Y-3;size=6;
CCTACGGGGGGCTGCAGTGGGGAATATTGGGCAATGGGGGAAACCCTGACCCAGCAACGCCGCGTGAAGGAAGAAGGCTT
TCGGGTTGTAAACTTCTTTTACCAGGGACGAAGGACGTGACGGTACCTGGAGAAAAAGCCACGGCTAACTACGTGCCAGC
AGCCGCGGTAATACGTAGGTGGCAAGCGTTGTCCGGAATTACTGGGTGTAAAGGGCGTGTAGGCGGAGCGGCAAGTCAGA
AGTGAAATCTCCGGGCTTAACCCGGAAACTGCTTTTGAAACTGTCGCCCTTGAGTATCGGAGAGGCAGGCGGAATTCCTA
GTGTAGCGGTGAAATGCGTAGATATTAGGAGGAACACCAGTGGCGAAGGCGGCCTGCTGGACGACAACTGACGCTGAGGC
GCGAAAGCGTGGGGAGCAAACAGGATTAGATACCCGTGTAGTCC
>t0038360_g-Y-3;size=6;
CCTACGGGTGGCTGCAGTGAGGAATATTGGTCAATGGACGGTAGTCTGAACCAGCCAAGTCGCGTGCGGGATGAAGGCCC
TCCGGGTCGTAAACCGCTTTAGCCGGGGAGTAACGTGTGGGTCGTGACCCACAGTGAGAGTACCCGGAGAATAAGCATCG
GCTAACTCCGTGCCAGCAGCCGCGGTAATACGGAGGATGCGAGCGTTATCCGGATTTATTGGGTTTAAAGGGTGCGCAGG
CGGCGAGTCAAGTCAGCGGTCAAACTGCGGCGCTCAACGCCGTACCGCCGTTGAAACTGGCGCGCTCGAGTTTGTGCGAG
GATGGCGGAATGCGCAGTGTAGCGGTGAAATGCATAGATATTGCGCAGAACTCCGATTGCGAAGGCAGCTGTCCAGCACA
CTACTGACGCTCATGCACGAAAGCGTGGGTATCGAACAGGATTAGATACCCCTGTAGTCC
>t0008279_g-Y-3;size=6;
CCTACGGGAGGCTGCAGTGAGGAATATTGGTCAATGGGCGAGAGCCTGAACCAGCCAAGTCGCGTGAAGGATGAAGGTTC
TATGGATTGTAAACTTCTTTTGTCCGAGGGTAAAAAAGGCCACGTGTGGCTTCTTGCAAGTATCGGACGAATAAGCATCG
GCTAACTCCGTGCCAGCAGCCGCGGTAATACGGAGGATGCGAGCGTTATCCGGATTTATTGGGTTTAAAGGGTGCGTAGG
TGGTTTGTTAAGTTTGTGGTGAAAGCGTGCGGCTCAACCGTACCAAGCCATGAAAACTGGCGAACTTGAGTGCAAACGAG
GTAGGCGGAATGTGATGTGTAGCGGTGAAATGCTTAGATATGTCACAGAACCCCGATTGCGAAGGCAGCTTACCAGCATG
CAACTGACACTGAGGCACGAAAGCGTGGGTATCAAACAGGATTAGATACCCTGGTAGTCC
>t0018453_g-Y-3;size=6;
CCTACGGGGGGCAGCAGTGGGGAATATTGGGCAATGGGCGCAAGCCTGACCCAGCAACGCCGCGTGAGGGAAGAAGGTCT
TCGGATTGTAAACCTCTGTCCTATGTGACGAAGGAAGTGACGGTAGCATAGGAGGAAGCCCCGGCTAACTACGTGCCAGC
AGCCGCGGTAATACGTAGGGGGCGAGCGTTGTCCGGAATTACTGGGCGTAAAGGGTGCGTAGGTGGCACTTTAAGTTGGA
TGTGAAATCCCCGTGCTTAACATGGGAGCTGCATCCAATACTGGAGAGCTAGAGTGCAGGAGAGGTAAGCGGAATTCCTA
GTGTAGCGGTGAAATGCGTAGATATTAGGAGGAACACCAGTGGCGAAGGCGGCTTACTGGACTGTAACTGACACTGAGGC
ACGAAAGCGTGGGGAGCAAACAGGATTAGATACCCTGGTAGTCC
>t0018252_g-Y-3;size=6;
CCTACGGGGGGCTGCAGTGGGGAATCTTGCACAATGGACGAAAGTCTGATGCAGCGATCCCGCGTGAAGGATGAAGCATT
ACGGTGTGTAAACTTCTTTTTTGGTGGAAGACGAATGACGGTACACCAAGAATAAGAGACGGCTAACTACGTGCCAGCAG
CCGCGGTAATACGTAGGTCTCAAGCGTTATCCGGATTTACTGGGCGTAAAGTATCCGTAGCCTGATATGTAAGTCTGTTT
TCAAATCCCACGACTCAATCGTGGAAAGGGAATGGATACTGCATATCTAGAAGTTATTGGGGGTTAGTGGAATTTCCGGT
GGAGCGGTGAAATGCGTTGATATCGGAAAGAACGCCGAAAGCGAAAGCAGCTAACTATGATTAACTTGACGGTGAGGGAT
GAAAGTTTGGGTAGCAAACGGGATTAGATACCCGAGTAGTCC
>t0021333_g-Y-3;size=6;
CCTACGGGAGGCTGCAGTGAGGAATATTGGTCAATGGGAGGAATCCTGAACCAGCCATGCCGCGTGCGGGAAGAAGGCCC
TACGGGTTGTAAACCGCTTTTGTTCCGGAGTAATAAGTGGGGTGCGCCCCGCGATGAGAGTACGGGACGAATAAGCATCG
GCTAACTCCGTGCCAGCAGCCGCGGTAATACGGAGGATGCGAGCGTTATCCGGATTTATTGGGTTTAAAGGGTGCGCAGG
CGGCGCGGTAAGTCAGCGGTGAAATGTCCCGGCTCAACCGGGGAGCTGCCGTTGATACTGTCGTGCTTGAGTGCGAACGG
CGCCGGCGGAATGTGTGGTGTAGCGGTGAAATGCATAGATATCACACAGAACACCGATCGCGAAGGCAGCTGGCGAGGAC
GCAACTGACGCTGAGGCACGAAGGCGTGGGGATCGAACAGGATTAGATACCCGTGTAGTCC
>t0016272_g-Y-3;size=6;
CCTACGGGAGGCTGCAGTGAGGAATATTGGTCAATGGGCGAGAGCCTGAACCAGCCAAGTCGCGTGAAGGATGAAGGTTC
TATGGATTGTAAACTTCTTTTGTCCGAGGGTAAAAAAGGCCACGTGTGGCTTCTTGCAAGTATCGGACGAATAAGCATCG
GCTAACTCCGTGCCAGCAGCCGCGGTAATACGGAGGATGCGAGCGTTATCCGGATTTATTGGGTTTAAAGGGTGCGTAGG
TGGTTTGTTAAGTTTGTGGTGAAAGCGTGCGGCTCAACCGTACCAAGCCATGAAAACTGGCGAACTTGAGTGCAAACGAG
GTAGGCGGAATGTGATGTGTAGCGGTGAAATGCTTAGATATGTCACAGAACCCCGATTGCGAAGGCAGCTTACCAGCATG
CAACTGACACTGAGGCACGAAAGCGTGGGTATCAAACAGGATTAGATACCCTAGTAGTCC
>t0009870_g-Y-3;size=5;
CCTACGGGGGGCTGCAGTGAGGAATATTGGTCAATGGGCGCAAGCCTGAACCAGCCATGCCGCGTGAAGGATTAAGGCCC
TATGGGTCGTAAACTTCTTTTGTGGCGGAGCAATAAGGTCTACGTGTAGGCCGATGAGAGTACGTCACGAATAAGCATCG
GCTAACTCCGTGCCAGCAGCCGCGGTAATACGGAGGATGCAAGCGTTATCCGGATTTATTGGGTTTAAAGGGTGCGTAGG
CTGTTCGACAAGTCAGGGGTGAAAGCCCGGCGCCTAACGCCGGAACTGCCTTTGATACTGCCGAGCTGGAATACGGATGC
CGTGGGAGGAATGAGTAGTGTAGCGGTGAAATGCATAGATATTACTCAGAACACCGATTGCGAAGGCATCTCACGAATCC
GTCATTGACGCTGAGGCACGAAAGCGTGGGGATCAAACAGGATTAGATACCCTGGTAGTCC
>t0040075_g-Y-3;size=5;
CCTACGGGTGGCAGCAGTGAGGAATATTGGTCAATGGGCGCGAGCCTGAACCAGCCAAGTAGCGTGCAGGATGACGGCCC
TACGGGTTGTAAACTGCTTTTATGCGGGGATAAAGTGTGGGACGCGTCCCTCATTGCAGGTACCGCATGAATAAGGACCG
GCTAATTCCGTGCCAGCAGCCGCGGTAATACGGAAGGTCCGGGCGTTATCCGGATTTATTGGGTTTAAAGGGAGCGCAGG
CTGGCTTTTAAGCGTGACGTGAAATGCGGCGGCTCAACCGTCCGAAGTGCGTCGCGAACTGGGAGCCTTGAGTGAGTTCG
ACGTCAGCGGAATTCGTGGTGTAGCGGTGAAATGCTTAGATATCACGAGGAACCCCGATTGCGAAGGCAGCTGACGAGGC
CTTTACTGACGCTAAAGCTCGAAGGTGCGGGTATCGAACAGGATTAGATACCCTTGTAGTCC
>t0014196_g-Y-3;size=5;
CCTACGGGGGGCAGCAGTGGGGAATATTGGGCAATGGGCGCAAGCCTGACCCAGCAACGCCGCGTGAGGGAAGAAGGTCT
TCGGATTGTAAACCTCTGTCCTATGTGACGAAGGAAGTGACGGTAGCATAGGAGGAAGCCCCGGCTAACTACGTGCCAGC
AGCCGCGGTAATACGTAGGGGGCGAGCGTTGTCCGGAATTACTGGGCGTAAAGGGTGCGTAGGTGGCACTTTAAGTTGGA
TGTGAAATCCCCGTGCTTAACATGGGAGCTGCATCCAATACTGGAGAGCTAGAGTGCAGGAGAGGTAAGCGGAATTCCTA
GTGTAGCGGTGAAATGCGTAGATATTAGGAGGAACACCAGTGGCGAAGGCGGCTTACTGGACTGTAACTGACACTGAGGC
ACGAAAGCGTGGGGAGCAAACAGGATTAGATACCCCTGTAGTCC
>t0024106_g-Y-3;size=5;
CCTACGGGAGGCAGCAGTGAGGAATATTGGTCAATGGGCGCGAGCCTGAACCAGCCAAGTAGCGTGCAGGACGACTGCCC
TATGGGTTGTAAACTGCTTTTATCAGGGAATAAAGTGTGCCACGCGTGGTGTTTTGTATGTACCTGATGAATAAGGACCG
GCTAATTCCGTGCCAGCAGCCGCGGTAATACGGAAGGTCCGGGCGTTATCCGGATTTATTGGGTTTAAAGGGAGCGCAGG
CGGGCTTTTAAGCGTGACGTGAAATGTGGCGGCTCAACCGCCGAACTGCGTCGCGAACTGGGGGCCTTGAGTGGGTGCGA
CGTTGGCGGAATTCGTGGTGTAGCGGTGAAATGCTTAGATATCACGAAGAACCCCGATTGCGAAGGCAGCCGACGAGTCC
CTTACTGACGCTAAAGCTCGAAAGTGCGGGTATCGAACAGGATTAGATACCCTGGTAGTCC
>t0009665_g-Y-3;size=5;
CCTACGGGAGGCAGCAGTGGGGGATATTGCACAATGGAGGAAACTCTGATGCAGCGACGCCGCGTGAGTGAAGAAGTATT
TCGGTATGTAAAGCTCTATCAGCAGGGAAGAAAGGCTCGAAAGAGAGATGACGGTACCTGACTAAGAAGCCCCGGCTAAC
TACGTGCCAGCAGCCGCGGTAATACGTAGGGGGCAAGCGTTATCCGGATTTACTGGGTGTAAAGGGAGCGCAGACGGTTA
TGCAAGTCTGAAGTGAAACCCCACGGCTCAACCGTGGGCTTGCTTTGGAAACTGTATAACTAGAGTACTGGAGAGGTAAG
CGGAATTCCTAGTGTAGCGGTGAAATGCGTAGATATTAGGAGGAACATCGGTGGCGAAGGCGGCTTACTGGACAGCAACT
GACGTTGAGGCTCGAAGGCGTGGGGAGCAAACAGGATTAGATACCCTAGTAGTCC
>t0000481_g-Y-3;size=5;
CCTACGGGAGGCTGCAGTGAGGAATATTGGTCAATGGACGGAAGTCTGAACCAGCCATGCCGCGTGGAGGAAGAAGGTCC
TATGGGTTGTAAACTCCTTTTGTTCGAGAGTAATAAGTCCCTTGCGAGGGATGATGAGAGTATCGGACGAATAAGCATCG
GCTAACTCCGTGCCAGCAGCCGCGGTAATACGGAGGATGCAAGCGTTATCCGGATTTATTGGGTTTAAAGGGTGCGCAGG
CGGCGCGTTAAGTCAGCGGTGAAATCTCCCGGCTCAACCGGGGAACTGCCATTGATACTGGCGTGCTAGAGTACGGACGG
CGCCGGCGGAATGTGTCATGTAGCGGTGAAATGCTTAGATATGCCACAGAACACCGATCGCGAAGGCAGCTGGCGAGGCC
GGTACTGACGCTCAGGCACGAAAGCGTGGGGATCAAACAGGATTAGATACCCTAGTAGTCC
>t0027618_g-Y-3;size=5;
CCTACGGGGGGCTGCAGTGAGGAATATTGGTCAATGGACGGTAGTCTGAACCAGCCAAGTCGCGTGCGGGATGAAGGCCC
TCCGGGTCGTAAACCGCTTTAGCCGGGGAGTAACGTGTGGGTCGTGACCCACAGTGAGAGTACCCGGAGAATAAGCATCG
GCTAACTCCGTGCCAGCAGCCGCGGTAATACGGAGGATGCGAGCGTTATCCGGATTTATTGGGTTTAAAGGGTGCGCAGG
CGGCGAGTCAAGTCAGCGGTCAAACTGCGGCGCTCAACGCCGTACCGCCGTTGAAACTGGCGCGCTCGAGTTTGTGCGAG
GATGGCGGAATGCGCAGTGTAGCGGTGAAATGCATAGATATTGCGCAGAACTCCGATTGCGAAGGCAGCTGTCCAGCACA
CTACTGACGCTCATGCACGAAAGCGTGGGTATCGAACAGGATTAGATACCCGGGTAGTCC
>t0002716_g-Y-3;size=5;
CCTACGGGTGGCTGCAGTGGGGAATATTGGGCAATGGGGGAAACCCTGACCCAGCAACGCCGCGTGAAGGAAGAAGGCTT
TCGGGTTGTAAACTTCTTTTACCAGGGACGAAGGACGTGACGGTACCTGGAGAAAAAGCCACGGCTAACTACGTGCCAGC
AGCCGCGGTAATACGTAGGTGGCAAGCGTTGTCCGGAATTACTGGGTGTAAAGGGCGTGTAGGCGGAGCAGCAAGTCAGA
AGTGAAATCTCCGGGCTTAACCCGGAAACTGCTTTTGAAACTGTTGCCCTTGAGTATCGGAGAGGCAGGCGGAATTCCTA
GTGTAGCGGTGAAATGCGTAGATATTAGGAGGAACACCAGTGGCGAAGGCGGCCTGCTGGACGACAACTGACGCTGAGGC
GCGAAAGCGTGGGGAGCAAACAGGATTAGATACCCTGGTAGTCC
>t0015217_g-Y-3;size=5;
CCTACGGGTGGCAGCAGTAGGGAATATTGGGCAATGGGAGCAATCCTGACCCAGCCATGCCGCGTGAAGGAAGACGGCCC
TATGGGTTGTAAACTTCTTTTGCCGCAGAGTAAACCCGGTCACGTGTGGCCGGTTGAGAGTATGCGGCGAATAAGTATCG
GCTAACTCCGTGCCAGCAGCCGCGGTAATACGGAGGATACGAGCGTTATCCGGATTTATTGGGTTTAAAGGGTGCGCAGG
CGGACCGCTAAGTCAGGGGTGAAAAGTTCGGGCTTAACCTGAATCGTGCCTTTGATACTGGCGGACTAGAGTGCGATAGG
CGTGGCCGGAATGTGGTGTGTAGCGGTGAAATGCTTAGATATGCCACAGAACACCGATCGAGAAGTCAGGTCACGAGTTC
GCAACTGACGCTCATGCACGAAAGCGTGGGGATCAAACAGGATTAGATACCCTGGTAGTCC
>t0014190_g-Y-3;size=5;
CCTACGGGGGGCTGCAGTGGGGAATATTGCACAATGGGCGAAAGCCTGATGCAGCGACGCCGCGTGAGCGAAGAAGTATT
TCGGTATGTAAAGCTCTATCAGCAGGGAAGATAATGACGGTACCTGACTAAGAAGCACCGGCTAAATACGTGCCAGCAGC
CGCGGTAATACGTATGGTGCAAGCGTTATCCGGATTTACTGGGTGTAAAGGGAGCGTAGGCGGTTTTACAAGTCTGATGT
GAAAGCCCGCAGCTCAACTGCGGTATTGCATTGGAAACTGTAGAACTAGAGTGTCGGAGGGGTAAGTGGAATTCCTAGTG
TAGCGGTGAAATGCGTAGATATTAGGAGGAACACCAGTGGCGAAGGCGGCTTACTGGACGATTACTGACGCTGAGGCTCG
AAAGCGTGGGGAGCAAACAGGATTAGATACCCGAGTAGTCC
>t0003462_g-Y-3;size=5;
CCTACGGGGGGCAGCAGTGAGGAATATTGGACAATGGTCGGAAGACTGATCCAGCCATGCCGCGTGCAGGAATAAGGTCC
TATGGATTGTAAACTGCTTTTGAGAGGGAGCAATAAGTGCTACGCGTAGCACGATGAGAGTACCTTTCGAATAAGCATCG
GCTAACTCCGTGCCAGCAGCCGCGGTAATACGGAGGATGCGAGCGTTATCCGGATTTATTGGGTTTAAAGGGTGCGTAGG
CGGGATTTTAAGTCAGCGGTGAAACGCAAGGGCTCAACCCTTGACCTGCCGTTGAAACTGGAGTTCTTGAATGCGGATGC
TGTGGGAGGAATGTGTGGTGTAGCGGTGAAATGCATAGATATCACACAGAACACCGATTGCGAAGGCATCTCACAAATCC
GTGATTGACGCTGAGGCACGAAAGTGTGGGGATCAAACAGGATTAGATACCCTAGTAGTCC
>t0013987_g-Y-3;size=5;
CCTACGGGGGGCTGCAGTGAGGAATATTGGTCAATGGACGGAAGTCTGAACCAGCCATGCCGCGTGGAGGAAGAAGGTCC
TATGGGTTGTAAACTCCTTTTGTTCGAGAGTAATAAGGTCCTTGCGAGGACCGATGAGAGTATCGGACGAATAAGCATCG
GCTAACTCCGTGCCAGCAGCCGCGGTAATACGGAGGATGCAAGCGTTATCCGGATTTATTGGGTTTAAAGGGTGCGCAGG
CGGCGCGTTAAGTCAGCGGTGAAATCTCCCGGCTCAACCGGGGAACTGCCATTGATACTGGCGTGCTAGAGTACGGACGG
CGCCGGCGGAATGTGTCATGTAGCGGTGAAATGCTTAGATATGCCACAGAACACCGATCGCGAAGGCAGCTGGCGAGGCC
GGTACTGACGCTCAGGCACGAAAGCGTGGGGATCAAACAGGATTAGATACCCCAGTAGTCC
>t0014221_g-Y-3;size=5;
CCTACGGGTGGCTGCAGTAGGGAATATTGGGCAATGGGCGCAAGCCTGACCCAGCAACGCCGCGTGAGGGAAGAAGGTTT
TCGGATTGTAAACCTCTGTCCTATGTGACGAAGGAAGTGACGGTAGCATAGGAGGAAGCCCCGGCTAACTACGTGCCAGC
AGCCGCGGTAATACGTAGGGGGCGAGCGTTGTCCGGAATTACTGGGCGTAAAGGGTGCGTAGGCGGTCTGGTAAGTTGGA
TGTGAAATACCCGGGCTTAACTTGGGTGCTGCATCCAATACTGTCGGACTTGAGTGCAGGAGAGGAAAGCGGAATTCCTA
GTGTAGCGGTGAAATGCGTAGATATTAGGAGGAACACCAGTGGCGAAGGCGGCTTTCTGGACTGTAACTGACGCTGAGGC
ACGAAAGCGTGGGGAGCAAACAGGATTAGATACCCGGGTAGTCC
>t0001703_g-Y-3;size=5;
CCTACGGGGGGCAGCAGTGGGGAATCTTCCGCAATGGGCGAAAGCCTGACGGAGCAACGCCGCGTGAGTGAAGAAGGTCT
TCGGATCGTAAAGCTCTGTCGAAGGGGACGAACGTGGGTTCTATCAACAACGGAACCTAATGACGGTACCTTTCAAGAAA
GCCACGGCTAACTACGTGCCAGCAGCCGCGGTAATACGTAGGTGGCGAGCGTTGTCCGGAATCATTGGGCGTAAAGGGAG
CGCAGGCGGGAAATCAAGTCCATCTTAAAAGTTCGGGGCTCAACCCCGTGATGGGATGGAAACTGGTTTTCTTGAGTGCA
GGAGAGGAAAGCGGAATTCCTAGTGTAGCGGTGAAATGCGTAGATATTAGGAGGAACACCAGTGGCGAAGGCGGCTTTCT
GGACTGTAACTGACGCTGAGGCTCGAAAGCGTGGGGAGCGAACAGGATTAGATACCCCAGTAGTCC
>t0006400_g-Y-3;size=5;
CCTACGGGTGGCTGCAGTGGGGAATATTGGGCAATGGGGGCAACCCTGACCCAGCAACGCCGCGTGGAGGAAGAAGGCTT
TCGGGTTGTAAACTCCTTTGACGAGGGACGATGATGACGGTACCTCGAAAACAAGCCACGGCTAACTACGTGCCAGCAGC
CGCGGTAATACGTAGGTGGCAAGCGTTGTCCGGATTTACTGGGTGTAAAGGGCGCGTAGGCGGGCAGGCAAGTCAGATGT
GAAATCTCCGGGCTCAACCCGGAAATTGCATTTGAAACTGCAGGTCTTGAGTATCGGAGAGGCAAGCGGAATTCCTAGTG
TAGCGGTGAAATGCGTAGATATTAGGAGGAACACCAGTGGCGAAGGCGGCTTGCTGGACGACAACTGACGCTGAGGCGCG
AAAGCGTGGGGAGCAAACAGGATTAGATACCCTAGTAGTCC
>t0004316_g-Y-3;size=5;
CCTACGGGAGGCAGCAGTGAGGAATATTGGTCAATGGGCGCGAGCCTGAACCAGCCAAGTAGCGTGCAGGACGACTGCCC
TATGGGTTGTAAACTGCTTTTATCAGGGAATAAAGTGAGGCACGCGTGCCTTTTTGTATGTACCTGGTGAATAAGGACCG
GCTAATTCCGTGCCAGCAGCCGCGGTAATACGGAAGGTCCGGGCGTTATCCGGATTTATTGGGTTTAAAGGGAGCGCAGG
CGGGCTTTTAAGCGTGACGTGAAATGTGGCGGCTCAACCGCCGAACTGCGTCGCGAACTGGGGGCCTTGAGTGAGTACGA
CGTTGGCGGAATTCGTGGTGTAGCGGTGAAATGCTTAGATATCACGAAGAACCCCGATTGCGAAGGCAGCCGACGAGTCC
TTAACTGACGCTAAAGCTCGAAAGTGCGGGTATCGAACAGGATTAGATACCCGGGTAGTCC
>t0004318_g-Y-3;size=5;
CCTACGGGAGGCTGCAGTGGGGGATATTGCACAATGGAGGAAACTCTGATGCAGCGACGCCGCGTGAGTGAAGAAGTATT
TCGGTATGTAAAGCTCTATCAGCAGGGAAGAAAGGCTCGAAAGAGAGATGACGGTACCTGACTAAGAAGCCCCGGCTAAC
TACGTGCCAGCAGCCGCGGTAATACGTAGGGGGCAAGCGTTATCCGGATTTACTGGGTGTAAAGGGAGCGCAGACGGTCA
AGCAAGTCTGAAGTGAAACCCCACGGCTCAACCGTGGGCTTGCTTTGGAAACTGTTTGACTAGAGTACTGGAGAGGTAAG
CGGAATTCCTAGTGTAGCGGTGAAATGCGTAGATATTAGGAGGAACATCGGTGGCGAAGGCGGCTTACTGGACAGCAACT
GACGTTGAGGCTCGAAGGCGTGGGGAGCAAACAGGATTAGATACCCCAGTAGTCC
>t0008919_g-Y-3;size=5;
CCTACGGGAGGCAGCAGTGAGGAATATTGGACAATGGCCGGAAGGCTGATCCAGCCATGCCGCGTGCGGGAAGACGGCCC
TATGGGTTGTAAACCGCTTTTGCGGGGGAGCAATAAGTGCCACGTGTGGCGCGATGAGAGTACCCTGCGAATAAGCATCG
GCTAACTCCGTGCCAGCAGCCGCGGTAATACGGAGGATGCAAGCGTTATCCGGATTTATTGGGTTTAAAGGGTGCGCAGG
CGGCTTGTTAAGCGGGAGGTGAAATGCCGGCGCTCAACGTCGGAAGTGCCTCCCGAACTGGTGAGCTTGAATGACTCTGC
CGTGGGAGGAATGTGTAGTGTAGCGGTGAAATGCTTAGAGATTACACAGAACACCGATTGCGAAGGCATCTCACGAAGGG
TTGATTGACGCTGAGGCACGAAAGCGTGGGGATCAAACAGGATTAGATACCCTGGTAGTCC
>t0001782_g-Y-3;size=5;
CCTACGGGGGGCTGCAGTGGGGGATATTGCACAATGGAGGAAACTCTGATGCAGCGACGCCGCGTGAGTGAAGAAGTATT
TCGGTATGTAAAGCTCTATCAGCAGGGAAGAAAGGCTCGTAAGAGAGATGACGGTACCTGACTAAGAAGCCCCGGCTAAC
TACGTGCCAGCAGCCGCGGTAATACGTAGGGGGCAAGCGTTATCCGGATTTACTGGGTGTAAAGGGAGCGCAGACGGTCA
AGCAAGTCTGAAGTGAAACCCCACGGCTCAACCGTGGGCTTGCTTTGGAAACTGTTTGACTAGAGTACTGGAGAGGTAAG
CGGAATTCCTAGTGTAGCGGTGAAATGCGTAGATATTAGGAGGAACATCGGTGGCGAAGGCGGCTTACTGGACAGCAACT
GACGTTGAGGCTCGAAGGCGTGGGGAGCAAACAGGATTAGATACCCTGGTAGTCC
>t0020090_g-Y-3;size=5;
CCTACGGGGGGCAGCAGTGGGGAATATTGGGCAATGGGCGCAAGCCTGACCCAGCAACGCCGCGTGAGGGAAGAAGGTCT
TCGGATTGTAAACCTCTGTCCTATGTGACGAAGGAAGTGACGGTAGCATAGGAGGAAGCCCCGGCTAACTACGTGCCAGC
AGCCGCGGTAATACGTAGGGGGCGAGCGTTGTCCGGAATTACTGGGCGTAAAGGGTGCGTAGGTGGCACTTTAAGTTGGA
TGTGAAATCCCCGTGCTTAACATGGGAGCTGCATCCAATACTGGAGAGCTAGAGTGCAGGAGAGGTAAGCGGAATTCCTA
GTGTAGCGGTGAAATGCGTAGATATTAGGAGGAACACCAGTGGCGAAGGCGGCTTACTGGACTGTAACTGACACTGAGGC
ACGAAAGCGTGGGGAGCAAACAGGATTAGATACCCTAGTAGTCC
>t0000664_g-Y-3;size=5;
CCTACGGGAGGCTGCAGTGGGGAATATTGGGCAATGGGGGAAACCCTGACCCAGCAACGCCGCGTGAAGGAAGAAGGCTT
TCGGGTTGTAAACTTCTTTTACCAGGGACGAAGGACGTGACGGTACCTGGAGAAAAAGCCACGGCTAACTACGTGCCAGC
AGCCGCGGTAATACGTAGGTGGCAAGCGTTGTCCGGAATTACTGGGTGTAAAGGGCGTGTAGGCGGAGCGGCAAGTCAGA
AGTGAAATCTCCGGGCTTAACCCGGAAACTGCTTTTGAAACTGTCGCCCTTGAGTATCGGAGAGGCAGGCGGAATTCCTA
GTGTAGCGGTGAAATGCGTAGATATTAGGAGGAACACCAGTGGCGAAGGCGGCCTGCTGGACGACAACTGACGCTGAGGC
GCGAAAGCGTGGGGAGCAAACAGGATTAGATACCCGAGTAGTCC
>t0001845_g-Y-3;size=5;
CCTACGGGGGGCAGCAGTGAGGAATATTGGTCAATGGGCGAGAGCCTGAACCAGCCAAGTCGCGTGAAGGATGAAGGTTC
TATGGATTGTAAACTTCTTTTGTCCGAGGGTAAAAAAGGCCACGTGTGGCTTCTTGCAAGTATCGGACGAATAAGCATCG
GCTAACTCCGTGCCAGCAGCCGCGGTAATACGGAGGATGCGAGCGTTATCCGGATTTATTGGGTTTAAAGGGTGCGTAGG
TGGTTTGTTAAGTTTGTGGTGAAAGCGTGCGGCTCAACCGTACCAAGCCATGAAAACTGGCGAACTTGAGTGCAAACGAG
GTAGGCGGAATGTGATGTGTAGCGGTGAAATGCTTAGATATGTCACAGAACCCCGATTGCGAAGGCAGCTTACCAGCATG
CAACTGACACTGAGGCACGAAAGCGTGGGTATCAAACAGGATTAGATACCCTGGTAGTCC
>t0016302_g-Y-3;size=5;
CCTACGGGTGGCAGCAGTGAGGAATATTGGTCAATGGGCGGGAGCCTGAACCAGCCAAGTCGCGTGAGGGAAGACGGCCC
TACGGGTTGTAAACCTCTTTAGCCGGGGAGTAACGTGCGCCACGCGTGGTGCAGTGAGAGTACCCGGAGAATAAGCATCG
GCTAACTCCGTGCCAGCAGCCGCGGTAATACGGAGGATGCGAGCGTTATCCGGATTCATTGGGTTTAAAGGGTGCGCAGG
CGGCGTTCCAAGTCAGCGGTCAAATCCACGGGCTCAACCCGTGGCCGCCGTTGATACTGGGGTGCTTGAGTAGGTGCGAC
GGATGCGGAATGCGTGGTGTAGCGGTGAAATGCATAGATATCACGCAGAACCCCGATTGCGAAGGCAGCGTCCGAGCACC
CGACTGACGCTGAGGCACGAAAGCGTGGGTATCGAACAGGATTAGATACCCTAGTAGTCC
>t0030659_g-Y-3;size=5;
CCTACGGGGGGCTGCAGTGAGGAATATTGGACAATGGCCGGAAGGCTGATCCAGCCATGCCGCGTGCGGGATGACGGCCC
TATGGGTTGTAAACCGCTTTTGCGAGGGGGCAATAAGGGTCACGCGTGGCCCGATGAGAGTACCTCGCGAATAAGCATCG
GCTAACTCCGTGCCAGCAGCCGCGGTAATACGGAGGATGCAAGCGTTATCCGGATTTATTGGGTTTAAAGGGTGCGCAGG
CGGCTTGCTAAGCGGGAGGTGAAATGCCGGCGCTCAACGTCGGAAGTGCCTCCCGAACTGGTGGGCTGGAATGACTCTGC
CGTGGGAGGAATGTGTAGTGTAGCGGTGAAATGCTTAGAGATTACACAGAACACCGATTGCGAAGGCATCTCACGAAGGG
TTGATTGACGCTGAGGCACGAAAGCGTGGGGATCAAACAGGATTAGATACCCCAGTAGTCC
>t0014218_g-Y-3;size=5;
CCTACGGGGGGCTGCAGTGAGGAATATTGGTCAATGGACGGAAGTCTGAACCAGCCATGCCGCGTGGAGGAAGAAGGTCC
TATGGGTTGTAAACTCCTTTTACGCCGGAGTAATAAGAGTCTTGCGAGGCTCGATGAGAGTACGGCGGGAATAAGCATCG
GCTAACTCCGTGCCAGCAGCCGCGGTAATACGGAGGATGCGAGCGTTATCCGGATTTATTGGGTTTAAAGGGTGCGCAGG
CGGCGCGTTAAGTCAGCGGTGAAATGTCCCGGCTCAACCGGGGAGCTGCCGTTGATACTGGCGTGCTAGAGTGCGGACGG
CGCCGGCGGAATGTGTCATGTAGCGGTGAAATGCTTAGATATGCCACAGAACACCGATCGCGAAGGCAGCTGGCGAGGCC
GTGACTGACGCTCAGGCACGAAAGCGTGGGGATCAAACAGGATTAGATACCCGGGTAGTCC
>t0003476_g-Y-3;size=5;
CCTACGGGAGGCAGCAGTAGGGAATATTGGGCAATGGGCGCAAGCCTGACCCAGCAACGCCGCGTGAGGGAAGAAGGTTT
TCGGATTGTAAACCTCTGTCCTATGTGACGAAGGAAGTGACGGTAGCATAGGAGGAAGCCCCGGCTAACTACGTGCCAGC
AGCCGCGGTAATACGTAGGGGGCGAGCGTTGTCCGGAATTACTGGGCGTAAAGGGTGCGTAGGCGGTCTGGTAAGTTGGA
TGTGAAATACCCGGGCTTAACTTGGGTGCTGCATCCAATACTGTCGGACTTGAGTGCAGGAGAGGAAAGCGGAATTCCTA
GTGTAGCGGTGAAATGCGTAGATATTAGGAGGAACACCAGTGGCGAAGGCGGCTTTCTGGACTGTAACTGACGCTGAGGC
ACGAAAGCGTGGGGAGCAAACAGGATTAGATACCCCGGTAGTCC
>t0004052_g-Y-3;size=5;
CCTACGGGAGGCAGCAGTGGGGAATCTTCCGCAATGGGCGCAAGCCTGACGGAGCAACGCCGCGTGAGTGAAGAAGGTTT
TCGGATCGTAAAGCTCTGTTGTCAGGGACGAGAGACTTGATCAGGAAATGGGTCAAGGAGGACGGTACCTGACGAGAAAG
CCACGGCTAACTACGTGCCAGCAGCCGCGGTAATACGTAGGTGGCGAGCGTTGTCCGGAATTATTGGGCGTAAAGGGAGC
GCAGGTGGGATTGTAAGTCAGTCTTAAAAGTTCGGGGCTCAACCCCGTGATGGGATTGAAACTATAATTCTTGAGTGCAG
GAGAGGAAAGCGGAATTCCTAGTGTAGCGGTGAAATGCGTAGATATTAGGAGGAACACCAGTGGCGAAGGCGGCTTTCTG
GACTGTAACTGACACTGAGGCTCGAAAGCGTGGGGAGCGAACAGGATTAGATACCCTTGTAGTCC
>t0024568_g-Y-3;size=5;
CCTACGGGTGGCAGCAGTGGGGAATATTGGGCAATGGGGGAAACCCTGACCCAGCAACGCCGCGTGAAGGAAGAAGGCTT
TCGGGTTGTAAACTTCTTTTACCGAGGACGAAGAACGTGACGGTACTCGGAGAAAAAGCCACGGCTAACTACGTGCCAGC
AGCCGCGGTAATACGTAGGTGGCAAGCGTTGTCCGGATTTACTGGGTGTAAAGGGCGTGTAGGCGGAGCAGCAAGTCAGA
AGTGAAATCTCCGGGCTTAACCCGGAAACTGCTTTTGAAACTGTTGCCCTTGAGTATCGGAGAGGCAGGCGGAATTCCTA
GTGTAGCGGTGAAATGCGTAGATATTAGGAGGAACACCAGTGGCGAAGGCGGCCTGCTGGACGACAACTGACGCTGAGGC
GCGAAAGCGTGGGGAGCAAACAGGATTAGATACCCTGGTAGTCC
>t0024181_g-Y-3;size=5;
CCTACGGGAGGCTGCAGTGGGGAATATTGGGCAATGGGGGAAACCCTGACCCAGCAACGCCGCGTGAAGGAAGAAGGCTT
TCGGGTTGTAAACTTCTTTTACCAGGGACGAAGGACGTGACGGTACCTGGAGAAAAAGCCACGGCTAACTACGTGCCAGC
AGCCGCGGTAATACGTAGGTGGCAAGCGTTGTCCGGATTTACTGGGTGTAAAGGGCGTGTAGGCGGAGCAGCAAGTCAGA
AGTGAAATCTCCGGGCTTAACCCGGAAACTGCTTTTGAAACTGTTGCCCTTGAGTATCGGAGAGGCAGGCGGAATTCCTA
GTGTAGCGGTGAAATGCGTAGATATTAGGAGGAACACCAGTGGCGAAGGCGGCCTGCTGGACGACAACTGACGCTGAGGC
GCGAAAGCGTGGGGAGCAAACAGGATTAGATACCCTTGTAGTCC
>t0008770_g-Y-3;size=5;
CCTACGGGGGGCAGCAGTAGGGAATATTGGGCAATGGGAGCAATCCTGACCCAGCCATGCCGCGTGAAGGAAGACGGCCC
TATGGGTTGTAAACTTCTTTTGCCGCAGAGTAAACCCGGTCACGTGTGGCCGGTTGAGAGTATGCGGCGAATAAGTATCG
GCTAACTCCGTGCCAGCAGCCGCGGTAATACGGAGGATACGAGCGTTATCCGGATTTATTGGGTTTAAAGGGTGCGCAGG
CGGACCGCTAAGTCAGGGGTGAAAAGTTCGGGCTTAACCTGAATCGTGCCTTTGATACTGGCGGACTAGAGTGCGATAGG
CGTGGCCGGAATGTGGTGTGTAGCGGTGAAATGCTTAGATATGCCACAGAACACCGATCGAGAAGTCAGGTCACGAGTTC
GCAACTGACGCTCATGCACGAAAGCGTGGGGATCAAACAGGATTAGATACCCTAGTAGTCC
>t0004284_g-Y-3;size=5;
CCTACGGGAGGCAGCAGTGAGGAATATTGGTCAATGGACGGAAGTCTGAACCAGCCATGCCGCGTGAAGGAAGAAGGCCC
TATGGGTTGTAAACTTCTTTTGTGCGAGAGTAATAAGGGCTTTGCGAAGTCCGATGAGAGTATCGTACGAATAAGCATCG
GCTAACTCCGTGCCAGCAGCCGCGGTAATACGGAGGATGCAAGCGTTATCCGGATTTATTGGGTTTAAAGGGTGCGTAGG
CGGACCTTTAAGTCAGCGGTGAAATATCCCGGCTCAACCGGGAGGCTGCCGTTGATACTGGGGGTCTTGAGGGCGAACGG
CGCCGGCGGAATGTGTCATGTAGCGGTGAAATGCATAGATATGACACAGAACACCGATCGCGAAGGCAGCTGGCGAGGAC
GCGACTGACGCTGAGGCACGAAGGTGCGGGGATCAAACAGGATTAGATACCCTTGTAGTCC
>t0029098_g-Y-3;size=5;
CCTACGGGGGGCAGCAGTGGGGAATATTGCACAATGGGCGAAAGCCTGATGCAGCGACGCCGCGTGAGCGAAGAAGTATT
TCGGTATGTAAAGCTCTATCAGCAGGGAAGATAATGACGGTACCTGACTAAGAAGCACCGGCTAAATACGTGCCAGCAGC
CGCGGTAATACGTATGGTGCAAGCGTTATCCGGATTTACTGGGTGTAAAGGGAGCGTAGGCGGTTTTACAAGTCTGATGT
GAAAGCCCGCAGCTCAACTGCGGTATTGCATTGGAAACTGTAGAACTAGAGTGTCGGAGGGGTAAGTGGAATTCCTAGTG
TAGCGGTGAAATGCGTAGATATTAGGAGGAACACCAGTGGCGAAGGCGGCTTACTGGACGATTACTGACGCTGAGGCTCG
AAAGCGTGGGGAGCAAACAGGATTAGATACCCTTGTAGTCC
>t0003236_g-Y-3;size=5;
CCTACGGGGGGCAGCAGTGAGGAATATTGGTCAATGGACGGTAGTCTGAACCAGCCAAGTCGCGTGCGGGAAGAAGGCCC
TCCGGGTCGTAAACCGCTTTAGCCGGGGAGTAACGTGGGGGACGCGTCCTCCAGTGAGAGTACCCGGAGAATAAGCATCG
GCTAACTCCGTGCCAGCAGCCGCGGTAATACGGAGGATGCGAGCGTTATCCGGATTTATTGGGTTTAAAGGGTGCGCAGG
CGGCGCCTCAAGTCAGCGGTCAAACTGCGGGGCTCAACCCCGTACCGCCGTTGAAACTGTGGCGCTCGAGTGCGTGGGAG
GATTGCGGAATGCGCGGTGTAGCGGTGAAATGCATAGATATCGCGCAGAACCCCGATTGCGAAGGCAGCAGTCCATCACG
CCACTGACGCTCATGCACGAAAGCGTGGGTATCGAACAGGATTAGATACCCGGGTAGTCC
>t0004548_g-Y-3;size=5;
CCTACGGGGGGCTGCAGTGGGGAATATTGGGCAATGGGGGAAACCCTGACCCAGCGACGCCGCGTGAGGGAAGAAGGTTT
TCGGATTGTAAACCTCTGTCTTCGGGGATGATAGTGACAGTACCCGAGGAGGAAGCCACGGCTAACTACGTGCCAGCAGC
CGCGGTAAAACGTAGGTGGCAAGCGTTGTCCGGAATTACTGGGTGTAAAGGGAGCGCAGGTGGATTGACAAGTCGAATGT
GAAATGCAGAGGCTCAACCTCTGAACTGCGTTCGATACTGTTGATCTTGAGTGGAGTAGGGGCAGGCGGAATTCCCGGTG
TAGCGGTGGAATGCGTAGATATCGGGAGGAATACCGGTAGCGAAGGCGGCCTGCTGGGCTCTAACTGACACTGAGGCTCG
AAAGCGTGGGGAGCAAACAGGATTAGATACCCCTGTAGTCC
>t0017084_g-Y-3;size=5;
CCTACGGGAGGCTGCAGTGAGGAATATTGGACAATGGCCGGAAGGCTGATCCAGCCATGCCGCGTGCGGGAAGACGGCCC
TATGGGTTGTAAACCGCTTTTGCGGGGGAGCAATAAGGTGCACGCGTGCACCGATGAGAGTACCCTGCGAATAAGCATCG
GCTAACTCCGTGCCAGCAGCCGCGGTAATACGGAGGATGCAAGCGTTATCCGGATTTATTGGGTTTAAAGGGTGCGCAGG
CGGCTTGTTAAGCGGGAGGTGAAATGCCGGCGCTCAACGTCGGAAGTGCCTCCCGAACTGGTGAGCTTGAATGACTCTGC
CGTGGGAGGAATGTGTAGTGTAGCGGTGAAATGCTTAGAGATTACACAGAACACCGATTGCGAAGGCATCTCACGAAGGG
TTGATTGACGCTGAGGCACGAAAGCGTGGGGATCAAACAGGATTAGATACCCGTGTAGTCC
>t0003325_g-Y-3;size=5;
CCTACGGGTGGCAGCAGTGGGGGATATTGCACAATGGGCGAAAGCCTGATGCAGCGACGCCGCGTGAGTGAAGAAGTATT
TCGGTATGTAAAGCTCTATCAGCAGGGAAGAAAGACCTCGAAAGAGGGGATGACGGTACCTGAGTAAGAAGCCCCGGCTA
ACTACGTGCCAGCAGCCGCGGTAATACGTAGGGGGCAAGCGTTATCCGGATTTACTGGGTGTAAAGGGAGCGTAGACGGT
GTATCAAGTCTGAAGTGAAACCCCACGGCTCAACCGTGGGCTTGCTTTGGAAACTGGTAGACTAGAGTACTGGAGAGGTA
AGCGGAATTCCTGGTGTAGTAGTGAAATGCGTAGATATCAGGAAGAACATCAGTGGCGAAGGCGGCTTACTGGACAGCAA
CTGACGTTGAGGCTCGAAGGCGTGGGGAGCAAACAGGATTAGATACCCCGGTAGTCC
>t0011527_g-Y-3;size=5;
CCTACGGGCGGCAGCAGTGAGGAATATTGGTCAATGGGCGCGAGCCTGAACCAGCCAAGTAGCGTGCAGGACGACTGCCC
TATGGGTTGTAAACTGCTTTTATCAGGGAATAAAGTGAGGCACGCGTGCCTTTTTGTATGTACCTGGTGAATAAGGACCG
GCTAATTCCGTGCCAGCAGCCGCGGTAATACGGAAGGTCCGGGCGTTATCCGGATTTATTGGGTTTAAAGGGAGCGCAGG
CGGGCTTTTAAGCGTGACGTGAAATGTGGCGGCTCAACCGCCGAACTGCGTCGCGAACTGGGGGCCTTGAGTGAGTACGA
CGTTGGCGGAATTCGTGGTGTAGCGGTGAAATGCTTAGATATCACGAAGAACCCCGATTGCGAAGGCAGCCGACGAGTCC
TTAACTGACGCTAAAGCTCGAAAGTGCGGGTATCGAACAGGATTAGATACCCTGGTAGTCC
>t0005001_g-Y-3;size=5;
CCTACGGGGGGCTGCAGTGGGGAATATTGGGCAATGGGGGAAACCCTGACCCAGCAACGCCGCGTGAAGGAAGAAGGCTT
TCGGGTTGTAAACTTCTTTTACCAGGGACGAAGGACGTGACGGTACCTGGAGAAAAAGCCACGGCTAACTACGTGCCAGC
AGCCGCGGTAATACGTAGGTGGCAAGCGTTGTCCGGATTTACTGGGTGTAAAGGGCGTGTAGGCGGAGCAGCAAGTCAGA
AGTGAAATCTCCGGGCTTAACCCGGAAACTGCTTTTGAAACTGTTGCCCTTGAGTATCGGAGAGGCAGGCGGAATTCCTA
GTGTAGCGGTGAAATGCGTAGATATTAGGAGGAACACCAGTGGCGAAGGCGGCCTGCTGGACGACAACTGACGCTGAGGC
GCGAAAGCGTGGGGAGCAAACAGGATTAGATACCCGGGTAGTCC
>t0009224_g-Y-3;size=5;
CCTACGGGGGGCTGCAGTGAGGAATATTGGTCAATGGCCGGAAGGCTGAACCAGCCATGCCGCGTGCGGGAAGACGGCCC
TATGGGTTGTAAACCGCTTTTGTGTGGGAGCAATAAGCATCACGTGTGATGCGATGAGAGTACCATACGAATAAGCATCG
GCTAACTCCGTGCCAGCAGCCGCGGTAATACGGAGGATGCAAGCGTTATCCGGATTTATTGGGTTTAAAGGGTGCGTAGG
CGGCGCGTTAAGCGTGAGGTGAAAGCTCGGGGCTCAACCCCGGAACTGCCTCGCGAACTGGCGTGCTTGAATGCCCCTGC
CGTGGGAGGAATGTGTGGTGTAGCGGTGAAATGCATAGAGATCACACAGAACACCGATTGCGAAGGCATCTCACGAAGGG
GTGATTGACGCTGAGGCACGAAAGCGTGGGGATCAAACAGGATTAGATACCCCGGTAGTCC
>t0013889_g-Y-3;size=5;
CCTACGGGAGGCAGCAGTGAGGAATATTGGTCAATGGACGGAAGTCTGAACCAGCCATGCCGCGTGGAGGAAGAAGGTCC
TATGGGTTGTAAACTCCTTTTGTTCGAGAGTAATAAGTCCCTTGCGAGGGATGATGAGAGTATCGGACGAATAAGCATCG
GCTAACTCCGTGCCAGCAGCCGCGGTAATACGGAGGATGCAAGCGTTATCCGGATTTATTGGGTTTAAAGGGTGCGCAGG
CGGCGCGTTAAGTCAGCGGTGAAATCTCCCGGCTCAACCGGGGAACTGCCATTGATACTGGCGTGCTAGAGTACGGACGG
CGCCGGCGGAATGTGTCATGTAGCGGTGAAATGCTTAGATATGCCACAGAACACCGATCGCGAAGGCAGCTGGCGAGGCC
GGTACTGACGCTCAGGCACGAAAGCGTGGGGATCAAACAGGATTAGATACCCTGGTAGTCC
>t0015450_g-Y-3;size=5;
CCTACGGGGGGCTGCAGTGGGGAATATTGGACAATGGGGGAAACCCTGATCCAGCGACGCCGCGTGAGTGAAGAAGTATT
TCGGTATGTAAAGCTCTATCAGCAGGGAAGATGATGACGGTACCTGACTAAGAAGCACCGGCTAAATACGTGCCAGCAGC
CGCGGTAATACGTATGGTGCAAGCGTTATCCGGATTTACTGGGTGTAAAGGGAGCGTAGGCGGCCGTGCAAGTCAGGTGT
GAAATCCCGGGGCTCAACCCCGGTACTGCACTTGAAACTGCGTGGCTGGAGTACAGGAGAGGCAGGCGGAATTCCTAGTG
TAGCGGTGAAATGCGTAGATATTAGGAAGAACACCGGTGGCGAAGGCGGCCTGCTGGACTGGATACTGACGCTGAGGCTC
GAAAGCGTGGGGAGCAAACAGGATTAGATACCCTAGTAGTCC
>t0017845_g-Y-3;size=5;
CCTACGGGAGGCTGCAGTGGGGAATATTGGGCAATGGGGGAAACCCTGACCCAGCAACGCCGCGTGAAGGAAGAAGGCTT
TCGGGTTGTAAACTTCTTTTACCAGGGACGAAGGACGTGACGGTACCTGGAGAAAAAGCCACGGCTAACTACGTGCCAGC
AGCCGCGGTAATACGTAGGTGGCAAGCGTTGTCCGGATTTACTGGGTGTAAAGGGCGTGTAGGCGGAGCGGCAAGTCAGA
AGTGAAATCTCCGGGCTTAACCCGGAAACTGCTTTTGAAACTGTCGCCCTTGAGTATCGGAGAGGCAGGCGGAATTCCTA
GTGTAGCGGTGAAATGCGTAGATATTAGGAGGAACACCAGTGGCGAAGGCGGCCTGCTGGACGACAACTGACGCTGAGGC
GCGAAAGCGTGGGGAGCAAACAGGATTAGATACCCCAGTAGTCC
>t0023695_g-Y-3;size=5;
CCTACGGGAGGCTGCAGTGAGGAATATTGGTCAATGGACGGAAGTCTGAACCAGCCATGCCGCGTGAAGGAAGAAGGCCC
TATGGGTTGTAAACTTCTTTTGTGCGAGAGTAATAAGGGCTTTGCGAAGTCCGATGAGAGTATCGTACGAATAAGCATCG
GCTAACTCCGTGCCAGCAGCCGCGGTAATACGGAGGATGCAAGCGTTATCCGGATTTATTGGGTTTAAAGGGTGCGTAGG
CGGACCTTTAAGTCAGCGGTGAAATATCCCGGCTCAACCGGGAGGCTGCCGTTGATACTGGGGGTCTTGAGGGCGAACGG
CGCCGGCGGAATGTGTCATGTAGCGGTGAAATGCATAGATATGACACAGAACACCGATCGCGAAGGCAGCTGGCGAGGAC
GCGACTGACGCTGAGGCACGAAGGTGCGGGGATCAAACAGGATTAGATACCCTGGTAGTCC
>t0019127_g-Y-3;size=5;
CCTACGGGGGGCTGCAGTGAGGAATATTGGTCAATGGGCGCGAGCCTGAACCAGCCAAGTAGCGTGCAGGACGACTGCCC
TATGGGTTGTAAACTGCTTTTATCAGGGAATAAAGTGTGCCACGCGTGGTGTTTTGTATGTACCTGATGAATAAGGACCG
GCTAATTCCGTGCCAGCAGCCGCGGTAATACGGAAGGTCCGGGCGTTATCCGGATTTATTGGGTTTAAAGGGAGCGCAGG
CGGGCTTTTAAGCGTGACGTGAAATGTGGCGGCTCAACCGCCGAACTGCGTCGCGAACTGGGGGCCTTGAGTGGGTGCGA
CGTTGGCGGAATTCGTGGTGTAGCGGTGAAATGCTTAGATATCACGAAGAACCCCGATTGCGAAGGCAGCCGACGAGTCC
CTTACTGACGCTAAAGCTCGAAAGTGCGGGTATCGAACAGGATTAGATACCCTTGTAGTCC
>t0008254_g-Y-3;size=5;
CCTACGGGTGGCTGCAGTGGGGGATATTGCACAATGGAGGAAACTCTGATGCAGCGACGCCGCGTGAGTGAAGAAGTATT
TCGGTATGTAAAGCTCTATCAGCAGGGAAGAAAGGCTCGTAAGAGAGATGACGGTACCTGACTAAGAAGCCCCGGCTAAC
TACGTGCCAGCAGCCGCGGTAATACGTAGGGGGCAAGCGTTATCCGGATTTACTGGGTGTAAAGGGAGCGCAGACGGTCA
AGCAAGTCTGAAGTGAAACCCCACGGCTCAACCGTGGGCTTGCTTTGGAAACTGTTTGACTAGAGTACTGGAGAGGTAAG
CGGAATTCCTAGTGTAGCGGTGAAATGCGTAGATATTAGGAGGAACATCGGTGGCGAAGGCGGCTTACTGGACAGCAACT
GACGTTGAGGCTCGAAGGCGTGGGGAGCAAACAGGATTAGATACCCTGGTAGTCC
>t0017878_g-Y-3;size=5;
CCTACGGGAGGCAGCAGTGGGGAATATTGGGCAATGGGGGAAACCCTGACCCAGCAACGCCGCGTGAAGGAAGAAGGCTT
TCGGGTTGTAAACTTCTTTTACCGAGGACGAAGAACGTGACGGTACTCGGAGAAAAAGCCACGGCTAACTACGTGCCAGC
AGCCGCGGTAATACGTAGGTGGCAAGCGTTGTCCGGATTTACTGGGTGTAAAGGGCGTGTAGGCGGAGCAGCAAGTCAGA
AGTGAAATCTCCGGGCTTAACCCGGAAACTGCTTTTGAAACTGTTGCCCTTGAGTATCGGAGAGGCAGGCGGAATTCCTA
GTGTAGCGGTGAAATGCGTAGATATTAGGAGGAACACCAGTGGCGAAGGCGGCCTGCTGGACGACAACTGACGCTGAGGC
GCGAAAGCGTGGGGAGCAAACAGGATTAGATACCCTTGTAGTCC
>t0008745_g-Y-3;size=5;
CCTACGGGTGGCAGCAGTGAGGAATATTGGTCAATGGGCGGAAGCCTGAACCAGCCATGCCGCGTGGAGGAAGAAGGTCC
TATGGGTTGTAAACTCCTTTTGTTCCAGAGTAATAAGGTCTTTGCGAAGACCGATGAGAGTATGGGACGAATAAGCATCG
GCTAACTCCGTGCCAGCAGCCGCGGTAATACGGAGGATGCAAGCGTTATCCGGATTTATTGGGTTTAAAGGGTGCGCAGG
CGGACTGTTAAGTCAGCGGTGAAATGTCCCGGCTCAACCGGGGCCCTGCCGTTGATACTGGCAGACTTGAGTACGGACGG
CGCCGGCGGAATGTGTCATGTAGCGGTGAAATGCTTAGATATGCCACAGAACACCGATCGCGAAGGCAGCTGGCGAGGCC
GGTACTGACGCTCAGGCACGAAAGCGTGGGGATCAAACAGGATTAGATACCCCAGTAGTCC
>t0005386_g-Y-3;size=5;
CCTACGGGAGGCTGCAGTGAGGAATATTGGTCAATGGACGAAAGTCTGAACCAGCCAAGTAGCGTGCAGGATGACGGCCC
TATGGGTTGTAAACTGCTTTTATACAGGGATAAAGTCAGTTACGTGTAACTGTTTGTAGGTACTGTATGAATAAGGACCG
GCTAATTCCGTGCCAGCAGCCGCGGTAATACGGAAGGTCCAGGCGTTATCCGGATTTATTGGGTTTAAAGGGAGCGCAGG
CTGATGATTAAGCGTGACGTGAAATGTAGCCGCTCAACGGCTGAACTGCGTCGCGAACTGGTTATCTTGAGTGAGTTCGA
TGTTGGCGGAATTCGTGGTGTAGCGGTGAAATGCTTAGATATCACGAAGAACTCCGATTGCGAAGGCAGCCAACAAGGCC
TTTACTGACGCTAAAGCTCGAAGGTGCGGGTATCGAACAGGATTAGATACCCTGGTAGTCC
>t0002766_g-Y-3;size=5;
CCTACGGGGGGCTGCAGTGAGGAATATTGGTCAATGGGCGCAAGCCTGAACCAGCCATGCCGCGTGAAGGATTAAGGCCC
TATGGGTCGTAAACTTCTTTTGTGGCGGAGCAATAAGGTCTACGTGTAGGCCGATGAGAGTACGTCACGAATAAGCATCG
GCTAACTCCGTGCCAGCAGCCGCGGTAATACGGAGGATGCAAGCGTTATCCGGATTTATTGGGTTTAAAGGGTGCGTAGG
CTGTTCGACAAGTCAGGGGTGAAAGCCCGGCGCCTAACGCCGGAACTGCCTTTGATACTGCCGAGCTGGAATACGGATGC
CGTGGGAGGAATGAGTAGTGTAGCGGTGAAATGCATAGATATTACTCAGAACACCGATTGCGAAGGCATCTCACGAATCC
GTCATTGACGCTGAGGCACGAAAGCGTGGGGATCAAACAGGATTAGATACCCCAGTAGTCC
>t0003703_g-Y-3;size=5;
CCTACGGGTGGCTGCAGTGGGGAATATTGGGCAATGGGCGCAAGCCTGACCCAGCAACGCCGCGTGAGGGAAGAAGGTCT
TCGGATTGTAAACCTCTGTCCTTGGTGACGAAGGAAGTGACGGTAGCCAAGGAGGAAGCCCCGGCTAACTACGTGCCAGC
AGCCGCGGTAATACGTAGGGGGCGAGCGTTGTCCGGAATTACTGGGCGTAAAGGGTGCGTAGGCGGTACTTTAAGTTGGA
TGTGAAATACCCGGGCTTAACTTGGGGGGTGCATCCAATACTGGAGAACTAGAGTGCAGGAGAGGGAAGCGGAATTCCTA
GTGTAGCGGTGAAATGCGTAGATATTAGGAGGAACACCAGTGGCGAAGGCGGCTTTCTGGACTGTAACTGACGCTGAGGC
ACGAAAGCGTGGGGAGCAAACAGGATTAGATACCCTGGTAGTCC
>t0002041_g-Y-3;size=5;
CCTACGGGTGGCTGCAGTGAGGAATATTGGTCAATGGCCGGAAGGCTGAACCAGCCATGCCGCGTGCAGGAATGAGGCCC
TATGGGTCGTAAACTGCTTTTGTGGCGGAGCAATAAGGTGTACGTGTACACCGATGAGAGTACGTCACGAATAAGCATCG
GCTAACTCCGTGCCAGCAGCCGCGGTAATACGGAGGATGCGAGCGTTATCCGGATTTATTGGGTTTAAAGGGTGCGTAGG
CTGGCGCTCAAGTCAGGGGTGAAATCCCGGAGCCTAACTCCGGAACTGCCCTTGATACTGTGTGTCTTGAATTCGGATGC
CGTGGGAGGAATGAGTAGTGTAGCGGTGAAATGCATAGATATTACTCAGAACACCGATTGCGAAGGCATCTCACGAATCC
GAGATTGACGCTGAGGCACGAAAGCGTGGGGATCAAACAGGATTAGATACCCTAGTAGTCC
>t0004270_g-Y-3;size=5;
CCTACGGGGGGCAGCAGTGAGGAATATTGGTCAATGGGCGGAAGCCTGAACCAGCCATGCCGCGTGTGGGAAGAAGGCCC
TATGGGTTGTAAACCACTTTTAGCCGGGAGTAATAAGGGGCGTGCGCGCCCCGATGAGAGTACCGGCGGAATAAGCATCG
GCTAACTCCGTGCCAGCAGCCGCGGTAATACGGAGGATGCGAGCGTTATCCGGATTTATTGGGTTTAAAGGGTGCGTAGG
CGGACCGTTAAGTCAGCGGTGAAAGGTCCCGGCTCAACCGGGGAGCTGCCGTTGATACTGGCGGACTTGAGTCCAAACGG
CGCCGGCGGAATATGTAATGTAGCGGTGAAATGCATAGATATTACATAGAACACCGATCGCGAAGGCAGCTGGCGAGGAT
GGCACTGACGCTGAGGCACGAAGGCGTGGGGATCGAACAGGATTAGATACCCGTGTAGTCC
>t0017303_g-Y-3;size=5;
CCTACGGGAGGCAGCAGTGAGGAATATTGGTCAATGGACGAAAGTCTGAACCAGCCAAGTAGCGTGCAGGATGACGGCCC
TATGGGTTGTAAACTGCTTTTATACAGGGATAAAGTCAGTTACGTGTAACTGTTTGTAGGTACTGTATGAATAAGGACCG
GCTAATTCCGTGCCAGCAGCCGCGGTAATACGGAAGGTCCAGGCGTTATCCGGATTTATTGGGTTTAAAGGGAGCGCAGG
CTGATGATTAAGCGTGACGTGAAATGTAGCCGCTCAACGGCTGAACTGCGTCGCGAACTGGTTATCTTGAGTGAGTTCGA
TGTTGGCGGAATTCGTGGTGTAGCGGTGAAATGCTTAGATATCACGAAGAACTCCGATTGCGAAGGCAGCCAACAAGGCC
TTTACTGACGCTAAAGCTCGAAGGTGCGGGTATCGAACAGGATTAGATACCCCAGTAGTCC
>t0009344_g-Y-3;size=5;
CCTACGGGGGGCAGCAGTGAGGAATATTGGTCAATGGACGAAAGTCTGAACCAGCCAAGTAGCGTGCAGGATGACGGCCC
TATGGGTTGTAAACTGCTTTTATACAGGGATAAAGTCAGTTACGTGTAACTGTTTGTAGGTACTGTATGAATAAGGACCG
GCTAATTCCGTGCCAGCAGCCGCGGTAATACGGAAGGTCCAGGCGTTATCCGGATTTATTGGGTTTAAAGGGAGCGCAGG
CTGATGATTAAGCGTGACGTGAAATGTAGCCGCTCAACGGCTGAACTGCGTCGCGAACTGGTTATCTTGAGTGAGTTCGA
TGTTGGCGGAATTCGTGGTGTAGCGGTGAAATGCTTAGATATCACGAAGAACTCCGATTGCGAAGGCAGCCAACAAGGCC
TTTACTGACGCTAAAGCTCGAAGGTGCGGGTATCGAACAGGATTAGATACCCGAGTAGTCC
>t0008224_g-Y-3;size=5;
CCTACGGGGGGCAGCAGTGAGGAATATTGGTCAATGGGAGGAATCCTGAACCAGCCATGCCGCGTGCGGGAAGAAGGCCC
TACGGGTTGTAAACCGCTTTTGTTCCGGAGTAATAAGTGGGGTGCGCCCCGCGATGAGAGTACGGGACGAATAAGCATCG
GCTAACTCCGTGCCAGCAGCCGCGGTAATACGGAGGATGCGAGCGTTATCCGGATTTATTGGGTTTAAAGGGTGCGCAGG
CGGCGCGGTAAGTCAGCGGTGAAATGTCCCGGCTCAACCGGGGAGCTGCCGTTGATACTGTCGTGCTTGAGTGCGAACGG
CGCCGGCGGAATGTGTGGTGTAGCGGTGAAATGCATAGATATCACACAGAACACCGATCGCGAAGGCAGCTGGCGAGGAC
GCAACTGACGCTGAGGCACGAAGGCGTGGGGATCGAACAGGATTAGATACCCGAGTAGTCC
>t0013434_g-Y-3;size=5;
CCTACGGGGGGCAGCAGTGGGGAATATTGGGCAATGGGGGCAACCCTGACCCAGCAACGCCGCGTGAAGGAAGAAGGCTT
TCGGGTTGTAAACTTCTTTTACCGAGGACGAAGAACGTGACGGTACTCGGAGAAAAAGCCACGGCTAACTACGTGCCAGC
AGCCGCGGTAATACGTAGGTGGCAAGCGTTGTCCGGAATTACTGGGTGTAAAGGGCGTGTAGGCGGAGCGGCAAGTCAGA
AGTGAAATCTCTGGGCTCAACCCGGAAACTGCTTTTGAAACTGTCGCCCTTGAGTATCGGAGAGGCAGGCGGAATTCCTA
GTGTAGCGGTGAAATGCGTAGATATTAGGAGGAACACCAGTGGCGAAGGCGGCCTGCTGGACGACAACTGACGCTGAGGC
GCGAAAGCGTGGGGAGCAAACAGGATTAGATACCCTTGTAGTCC
>t0020107_g-Y-3;size=5;
CCTACGGGGGGCAGCAGTGAGGAATATTGGTCAATGGGCGCAAGCCTGAACCAGCCATGCCGCGTGAAGGAATAAGGCCC
TATGGGTCGTAAACTTCTTTTGTGGTGGAGCAATAAGGTGTACGCGTACATCGATGAGAGTACATCACGAATAAGCATCG
GCTAACTCCGTGCCAGCAGCCGCGGTAATACGGAGGATGCAAGCGTTATCCGGATTTATTGGGTTTAAAGGGTGCGTAGG
CTGTTGGGAAAGTCAGGGGTGAAAGCCCGGCGCTTAACGCCGGAACTGCCTTTGATACTTCCTGGCTGGAATACGGATGC
CGTGGGAGGAATGAGTAGTGTAGCGGTGAAATGCATAGATATTACTCAGAACACCGATTGCGAAGGCATCTCACGAATCC
GTCATTGACGCTGAGGCACGAAAGCGTGGGGATCAAACAGGATTAGATACCCTTGTAGTCC
>t0009695_g-Y-3;size=5;
CCTACGGGAGGCAGCAGTGAGGAATATTGGTCAATGGGCGGAAGCCTGAACCAGCCATGCCGCGTGCGGGAAGAAGGCCC
TATGGGTTGTAAACCGCTTTTAACCGGGAGTAATAAGGGCCGTGCGCGGTCCGATGAGAGTACCGGTGGAATAAGCATCG
GCTAACTCCGTGCCAGCAGCCGCGGTAATACGGAGGATGCGAGCGTTATCCGGATTTATTGGGTTTAAAGGGTGCGCAGG
CGGAGCGTTAAGTCAGCGGTGAAATGTCCCGGCTCAACCGGGGAGCTGCCGTTGATACTGGCGCACTAGGGTCCGAACGG
CGCCGGCGGAATATGTAATGTAGCGGTGAAATGCATAGATATTACATAGAACACCGATCGCGAAGGCAGCTGGCGAGGAC
GGCACCGACGCTGAGGCACGAAGGCGTGGGGATCGAACAGGATTAGATACCCCAGTAGTCC
>t0037845_g-Y-3;size=5;
CCTACGGGGGGCAGCAGTGAGGAATATTGGTCAATGGACGGTAGTCTGAACCAGCCAAGTCGCGTGCGGGATGAAGGCCC
TCCGGGTCGTAAACCGCTTTAGCCGGGGAGTAACGTGTGGGTCGTGACCCACAGTGAGAGTACCCGGAGAATAAGCATCG
GCTAACTCCGTGCCAGCAGCCGCGGTAATACGGAGGATGCGAGCGTTATCCGGATTTATTGGGTTTAAAGGGTGCGCAGG
CGGCGAGTCAAGTCAGCGGTCAAACTGCGGCGCTCAACGCCGTACCGCCGTTGAAACTGGCGCGCTCGAGTTTGTGCGAG
GATGGCGGAATGCGCAGTGTAGCGGTGAAATGCATAGATATTGCGCAGAACTCCGATTGCGAAGGCAGCTGTCCAGCACA
CTACTGACGCTCATGCACGAAAGCGTGGGTATCGAACAGGATTAGATACCCGAGTAGTCC
>t0030671_g-Y-3;size=5;
CCTACGGGAGGCTGCAGTGGGGAATATTGCACAATGGAGGAAACTCTGATGCAGCAACGCCGCGTGAAGGATGACGGCCT
TCGGGTTGTAAACTTCTTTGGCAGGGGACGAAGACAGTGACGGTACCCTGAGAACAAGCCACGGCTAACTACGTGCCAGC
AGCCGCGGTAATACGTAGGTGGCAAGCGTTGTCCGGATTTACTGGGTGTAAAGGGCGTGTAGGCGGGTCAGCAAGTCAGA
TGTGAAATCCCGAGGCTTAACTTCGGAACTGCATCTGAAACTGCCGATCTTGAGTACTGGAGAGGAAAGTGGAATTCCTA
GTGTAGCGGTGAAATGCGTAGAGATTAGGAGGAACACCAGTGGCGAAGGCGGCTTTCTGGACAGTAACTGACGCTGAGGC
GCGAAAGCGTGGGGAGCAAACAGGATTAGATACCCCAGTAGTCC
>t0023360_g-Y-3;size=5;
CCTACGGGAGGCAGCAGTGGGGAATATTGGGCAATGGGCGCAAGCCTGACCCAGCAACGCCGCGTGAGGGAAGAAGGTCT
TCGGATTGTAAACCTCTGTCCTATGTGACGAAGGAAGTGACGGTAGCATAGGAGGAAGCCCCGGCTAACTACGTGCCAGC
AGCCGCGGTAATACGTAGGGGGCGAGCGTTGTCCGGAATTACTGGGCGTAAAGGGTGCGTAGGTGGCACTTTAAGTTGGA
TGTGAAATCCCCGTGCTTAACATGGGAGCTGCATCCAATACTGGAGAGCTAGAGTGCAGGAGAGGTAAGCGGAATTCCTA
GTGTAGCGGTGAAATGCGTAGATATTAGGAGGAACACCAGTGGCGAAGGCGGCTTACTGGACTGTAACTGACACTGAGGC
ACGAAAGCGTGGGGAGCAAACAGGATTAGATACCCTTGTAGTCC
>t0025716_g-Y-3;size=5;
CCTACGGGGGGCTGCAGTGAGGAATATTGGTCAATGGACGGTAGTCTGAACCAGCCAAGTCGCGTGCGGGAAGAAGGCCC
TCCGGGTCGTAAACCGCTTTAGCCGGGGAGTAACGTGGGGGACGCGTCCTCCAGTGAGAGTACCCGGAGAATAAGCATCG
GCTAACTCCGTGCCAGCAGCCGCGGTAATACGGAGGATGCGAGCGTTATCCGGATTTATTGGGTTTAAAGGGTGCGCAGG
CGGCGCCTCAAGTCAGCGGTCAAACTGCGGGGCTCAACCCCGTACCGCCGTTGAAACTGTGGCGCTCGAGTGCGTGGGAG
GATTGCGGAATGCGCGGTGTAGCGGTGAAATGCATAGATATCGCGCAGAACCCCGATTGCGAAGGCAGCAGTCCATCACG
CCACTGACGCTCATGCACGAAAGCGTGGGTATCGAACAGGATTAGATACCCCGGTAGTCC
>t0007139_g-Y-3;size=5;
CCTACGGGAGGCTGCAGTGGGGAATATTGGGCAATGGGGGAAACCCTGACCCAGCAACGCCGCGTGAAGGAAGAAGGCTT
TCGGGTTGTAAACTTCTTTTACCAGGGACGAAGGACGTGACGGTACCTGGAGAAAAAGCCACGGCTAACTACGTGCCAGC
AGCCGCGGTAATACGTAGGTGGCAAGCGTTGTCCGGATTTACTGGGTGTAAAGGGCGTGTAGGCGGAGCGGCAAGTCAGA
AGTGAAATCTCCGGGCTTAACCCGGAAACTGCTTTTGAAACTGTCGCCCTTGAGTATCGGAGAGGCAGGCGGAATTCCTA
GTGTAGCGGTGAAATGCGTAGATATTAGGAGGAACACCAGTGGCGAAGGCGGCCTGCTGGACGACAACTGACGCTGAGGC
GCGAAAGCGTGGGGAGCAAACAGGATTAGATACCCTAGTAGTCC
>t0000689_g-Y-3;size=5;
CCTACGGGAGGCTGCAGTGGGGAATATTGGGCAATGGGCGCAAGCCTGACCCAGCAACGCCGCGTGAGGGAAGAAGGTCT
TCGGATTGTAAACCTCTGTCCTATGTGACGAAGGAAGTGACGGTAGCATAGGAGGAAGCCCCGGCTAACTACGTGCCAGC
AGCCGCGGTAATACGTAGGGGGCGAGCGTTGTCCGGAATTACTGGGCGTAAAGGGTGCGTAGGTGGCACTTTAAGTTGGA
TGTGAAATCCCCGTGCTTAACATGGGAGCTGCATCCAATACTGGAGAGCTAGAGTGCAGGAGAGGTAAGCGGAATTCCTA
GTGTAGCGGTGAAATGCGTAGATATTAGGAGGAACACCAGTGGCGAAGGCGGCTTACTGGACTGTAACTGACACTGAGGC
ACGAAAGCGTGGGGAGCAAACAGGATTAGATACCCGTGTAGTCC
>t0019741_g-Y-3;size=5;
CCTACGGGGGGCAGCAGTGAGGAATATTGGTCAATGGGCGGGAGCCTGAACCAGCCAAGTCGCGTGAGGGAAGACGGCCC
TACGGGTTGTAAACCTCTTTAGCCGGGGAGTAACGTGCGCCACGCGTGGTGCAGTGAGAGTACCCGGAGAATAAGCATCG
GCTAACTCCGTGCCAGCAGCCGCGGTAATACGGAGGATGCGAGCGTTATCCGGATTCATTGGGTTTAAAGGGTGCGCAGG
CGGCGTTCCAAGTCAGCGGTCAAATCCACGGGCTCAACCCGTGGCCGCCGTTGATACTGGGGTGCTTGAGTAGGTGCGAC
GGATGCGGAATGCGTGGTGTAGCGGTGAAATGCATAGATATCACGCAGAACCCCGATTGCGAAGGCAGCGTCCGAGCACC
CGACTGACGCTGAGGCACGAAAGCGTGGGTATCGAACAGGATTAGATACCCTTGTAGTCC
>t0003220_g-Y-3;size=5;
CCTACGGGGGGCTGCAGTGAGGAATATTGGTCAATGGGCGCGAGCCTGAACCAGCCAAGTAGCGTGCAGGACGACTGCCC
TATGGGTTGTAAACTGCTTTTATCAGGGAATAAAGTGTGCCACGCGTGGTGTTTTGTATGTACCTGATGAATAAGGACCG
GCTAATTCCGTGCCAGCAGCCGCGGTAATACGGAAGGTCCGGGCGTTATCCGGATTTATTGGGTTTAAAGGGAGCGCAGG
CGGGCTTTTAAGCGTGACGTGAAATGTGGCGGCTCAACCGCCGAACTGCGTCGCGAACTGGGGGCCTTGAGTGGGTGCGA
CGTTGGCGGAATTCGTGGTGTAGCGGTGAAATGCTTAGATATCACGAAGAACCCCGATTGCGAAGGCAGCCGACGAGTCC
CTTACTGACGCTAAAGCTCGAAAGTGCGGGTATCGAACAGGATTAGATACCCGAGTAGTCC
>t0011352_g-Y-3;size=5;
CCTACGGGTGGCAGCAGTGGGGGATATTGCACAATGGAGGAAACTCTGATGCAGCGACGCCGCGTGAGTGAAGAAGTATT
TCGGTATGTAAAGCTCTATCAGCAGGGAAGAAAGGCTCGAAAGAGAGATGACGGTACCTGACTAAGAAGCCCCGGCTAAC
TACGTGCCAGCAGCCGCGGTAATACGTAGGGGGCAAGCGTTATCCGGATTTACTGGGTGTAAAGGGAGCGCAGACGGTCA
AGCAAGTCTGAAGTGAAACCCCACGGCTCAACCGTGGGCTTGCTTTGGAAACTGTTTGACTAGAGTACTGGAGAGGTAAG
CGGAATTCCTAGTGTAGCGGTGAAATGCGTAGATATTAGGAGGAACATCGGTGGCGAAGGCGGCTTACTGGACAGCAACT
GACGTTGAGGCTCGAAGGCGTGGGGAGCAAACAGGATTAGATACCCGTGTAGTCC
>t0015273_g-Y-3;size=5;
CCTACGGGAGGCTGCAGTGAGGAATATTGGTCAATGGGCGCGAGCCTGAACCAGCCAAGTAGCGTGCAGGACGACTGCCC
TATGGGTTGTAAACTGCTTTTATCAGGGAATAAAGTGAGGCACGCGTGCCTTTTTGTATGTACCTGATGAATAAGGACCG
GCTAATTCCGTGCCAGCAGCCGCGGTAATACGGAAGGTCCGGGCGTTATCCGGATTTATTGGGTTTAAAGGGAGCGCAGG
CGGGCTTTTAAGCGTGACGTGAAATGTGGCGGCTCAACCGCCGAACTGCGTCGCGAACTGGGGGCCTTGAGTGAGTACGA
CGTTGGCGGAATTCGTGGTGTAGCGGTGAAATGCTTAGATATCACGAAGAACCCCGATTGCGAAGGCAGCCGACGAGTCC
TTAACTGACGCTAAAGCTCGAAAGTGCGGGTATCGAACAGGATTAGATACCCTAGTAGTCC
>t0001255_g-Y-3;size=5;
CCTACGGGCGGCAGCAGTGGGGAATATTGGGCAATGGGCGAAAGCCTGACCCAGCAACGCCGCGTGAGGGAAGAAGGTCT
TCGGATTGTAAACCTCTGTCCTTGGTGACGAAGGAAGTGACGGTAGCCAAGGAGGAAGCCCCGGCTAACTACGTGCCAGC
AGCCGCGGTAATACGTAGGGGGCGAGCGTTGTCCGGAATTACTGGGCGTAAAGGGTGCGTAGGCGGTACTTTAAGTTGGA
TGTGAAATACCCGGGCTTAACTTGGGGGGTGCATCCAATACTGGAGAACTAGAGTGCAGGAGAGGGAAGCGGAATTCCTA
GTGTAGCGGTGAAATGCGTAGATATTAGGAGGAACACCAGTGGCGAAGGCGGCTTTCTGGACTGTAACTGACGCTGAGGC
ACGAAAGCGTGGGGAGCAAACAGGATTAGATACCCCAGTAGTCC
>t0024527_g-Y-3;size=5;
CCTACGGGGGGCTGCAGTGGGGGATATTGCACAATGGAGGAAACTCTGATGCAGCGACGCCGCGTGAGTGAAGAAGTATT
TCGGTATGTAAAGCTCTATCAGCAGGGAAGAAAGGCTCGTAAGAGAGATGACGGTACCTGACTAAGAAGCCCCGGCTAAC
TACGTGCCAGCAGCCGCGGTAATACGTAGGGGGCAAGCGTTATCCGGATTTACTGGGTGTAAAGGGAGCGCAGACGGTCA
AGCAAGTCTGAAGTGAAACCCCACGGCTCAACCGTGGGCTTGCTTTGGAAACTGTTTGACTAGAGTACTGGAGAGGTAAG
CGGAATTCCTAGTGTAGCGGTGAAATGCGTAGATATTAGGAGGAACATCGGTGGCGAAGGCGGCTTACTGGACAGCAACT
GACGTTGAGGCTCGAAGGCGTGGGGAGCAAACAGGATTAGATACCCGAGTAGTCC
>t0019638_g-Y-3;size=5;
CCTACGGGAGGCAGCAGTGAGGAATATTGGTCAATGGGCGTGAGCCTGAACCAGCCAAGTAGCGTGCAGGATGACGGCCC
TACGGGTTGTAAACTGCTTTTATGCGGGGATAAAGTGTGGGACGCGTCCCTCATTGCAGGTACCGCATGAATAAGGACCG
GCTAATTCCGTGCCAGCAGCCGCGGTAATACGGAAGGTCCGGGCGTTATCCGGATTTATTGGGTTTAAAGGGAGCGCAGG
CTGGCTTTTAAGCGTGACGTGAAATGCGGCGGCTCAACCGTCCGAAGTGCGTCGCGAACTGGGAGCCTTGAGTGAGTTCG
ACGTCAGCGGAATTCGTGGTGTAGCGGTGAAATGCTTAGATATCACGAGGAACCCCGATTGCGAAGGCAGCTGACGAGGC
CTTTACTGACGCTAAAGCTCGAAGGTGCGGGTATCGAACAGGATTAGATACCCGAGTAGTCC
>t0018739_g-Y-3;size=5;
CCTACGGGTGGCTGCAGTGAGGAATATTGGTCAATGGACGGTAGTCTGAACCAGCCAAGTCGCGTGCGGGAAGAAGGCCC
TCCGGGTCGTAAACCGCTTTAGCCGGGGAGTAACGTGGGGGACGCGTCCTCCAGTGAGAGTACCCGGAGAATAAGCATCG
GCTAACTCCGTGCCAGCAGCCGCGGTAATACGGAGGATGCGAGCGTTATCCGGATTTATTGGGTTTAAAGGGTGCGCAGG
CGGCGCCTCAAGTCAGCGGTCAAACTGCGGGGCTCAACCCCGTACCGCCGTTGAAACTGTGGCGCTCGAGTGCGTGGGAG
GATTGCGGAATGCGCGGTGTAGCGGTGAAATGCATAGATATCGCGCAGAACCCCGATTGCGAAGGCAGCAGTCCATCACG
CCACTGACGCTCATGCACGAAAGCGTGGGTATCGAACAGGATTAGATACCCTAGTAGTCC
>t0027696_g-Y-3;size=5;
CCTACGGGAGGCAGCAGTGGGGGATATTGCACAATGGAGGAAACTCTGATGCAGCGACGCCGCGTGAGTGAAGAAGTATT
TCGGTATGTAAAGCTCTATCAGCAGGGAAGAAAGGCTCGAAAGAGAGATGACGGTACCTGACTAAGAAGCCCCGGCTAAC
TACGTGCCAGCAGCCGCGGTAATACGTAGGGGGCAAGCGTTATCCGGATTTACTGGGTGTAAAGGGAGCGCAGACGGTCA
AGCAAGTCTGAAGTGAAACCCCACGGCTCAACCGTGGGCTTGCTTTGGAAACTGTTTGACTAGAGTACTGGAGAGGTAAG
CGGAATTCCTAGTGTAGCGGTGAAATGCGTAGATATTAGGAGGAACATCGGTGGCGAAGGCGGCTTACTGGACAGCAACT
GACGTTGAGGCTCGAAGGCGTGGGGAGCAAACAGGATTAGATACCCCAGTAGTCC
>t0001168_g-Y-3;size=5;
CCTACGGGGGGCAGCAGTGAGGAATATTGGTCAATGGGAGGAATCCTGAACCAGCCATGCCGCGTGCGGGAGGAAGGCCC
TATGGGTTGTAAACCGCTTTTGCACGGGAGTAATAAGTGGGGTGCGCCCCGCGATGAGAGTACCGTGCGAATAAGCATCG
GCTAACTCCGTGCCAGCAGCCGCGGTAATACGGAGGATGCAAGCGTTATCCGGATTTATTGGGTTTAAAGGGTGCGCAGG
CGGCGCGTTAAGTCAGCGGTGAAATGTCCCGGCTCAACCGGGGAGCTGCCGTTGATACTGGCGTGCTGGAGTGCGAACGG
CGCCGGCGGAATGTGCAATGTAGCGGTGAAATGCATAGATATTGCACAGAACACCGATCGCGAAGGCAGCTGGCGAGGAC
GCAACTGACGCTGAGGCACGAAGGCGTGGGGATCGAACAGGATTAGATACCCTTGTAGTCC
>t0031596_g-Y-3;size=5;
CCTACGGGTGGCAGCAGTGGGGAATATTGGGCAATGGGGGCAACCCTGACCCAGCAACGCCGCGTGAAGGAAGAAGGCTT
TCGGGTTGTAAACTTCTTTGACGAGGGACGATAGTGACGGTACCTCGAAAACAAGCCACGGCTAACTACGTGCCAGCAGC
CGCGGTAATACGTAGGTGGCAAGCGTTGTCCGGATTTACTGGGTGTAAAGGGCGCGTAGGCGGGATTGCAAGTCAGATGT
GAAATCTCCGGGCTCAACCCGGAAATTGCATTTGAAACTGTAGTTCTTGAGTATCGGAGAGGCAAGCGGAATTCCTAGTG
TAGCGGTGAAATGCGTAGATATTAGGAGGAACACCAGTGGCGAAGGCGGCTTGCTGGACGACAACTGACGCTGAGGCGCG
AAAGCGTGGGGAGCAAACAGGATTAGATACCCCTGTAGTCC
>t0010723_g-Y-3;size=5;
CCTACGGGAGGCAGCAGTGAGGAATATTGGTCAATGGGCGCAAGCCTGAACCAGCCATGCCGCGTGAAGGATTAAGGCCC
TATGGGTCGTAAACTTCTTTTGTGGCGGAGCAATAAGGTCTACGTGTAGGCCGATGAGAGTACGTCACGAATAAGCATCG
GCTAACTCCGTGCCAGCAGCCGCGGTAATACGGAGGATGCAAGCGTTATCCGGATTTATTGGGTTTAAAGGGTGCGTAGG
CTGTTCGACAAGTCAGGGGTGAAAGCCCGGCGCCTAACGCCGGAACTGCCTTTGATACTGCCGAGCTGGAATACGGATGC
CGTGGGAGGAATGAGTAGTGTAGCGGTGAAATGCATAGATATTACTCAGAACACCGATTGCGAAGGCATCTCACGAATCC
GTCATTGACGCTGAGGCACGAAAGCGTGGGGATCAAACAGGATTAGATACCCTTGTAGTCC
>t0002771_g-Y-3;size=5;
CCTACGGGTGGCAGCAGTGGGGAATCTTCCGCAATGGGCGCAAGCCTGACGGAGCAACGCCGCGTGAGTGAAGAAGGTTT
TCGGATCGTAAAGCTCTGTTGTCAGGGACGAGAGACTTGATCAGGAAATGGGTCAAGGAGGACGGTACCTGACGAGAAAG
CCACGGCTAACTACGTGCCAGCAGCCGCGGTAATACGTAGGTGGCGAGCGTTGTCCGGAATTATTGGGCGTAAAGGGAGC
GCAGGTGGGATTGTAAGTCAGTCTTAAAAGTTCGGGGCTCAACCCCGTGATGGGATTGAAACTATAATTCTTGAGTGCAG
GAGAGGAAAGCGGAATTCCTAGTGTAGCGGTGAAATGCGTAGATATTAGGAGGAACACCAGTGGCGAAGGCGGCTTTCTG
GACTGTAACTGACACTGAGGCTCGAAAGCGTGGGGAGCGAACAGGATTAGATACCCTGGTAGTCC
>t0011872_g-Y-3;size=5;
CCTACGGGTGGCTGCAGTGGGGAATATTGGGCAATGGGGGAAACCCTGACCCAGCAACGCCGCGTGAAGGAAGAAGGCTT
TCGGGTTGTAAACTTCTTTTACCAGGGACGAAGGACGTGACGGTACCTGGAGAAAAAGCCACGGCTAACTACGTGCCAGC
AGCCGCGGTAATACGTAGGTGGCAAGCGTTGTCCGGAATTACTGGGTGTAAAGGGCGTGTAGGCGGAGCGGCAAGTCAGA
AGTGAAATCTCCGGGCTTAACCCGGAAACTGCTTTTGAAACTGTCGCCCTTGAGTATCGGAGAGGCAGGCGGAATTCCTA
GTGTAGCGGTGAAATGCGTAGATATTAGGAGGAACACCAGTGGCGAAGGCGGCCTGCTGGACGACAACTGACGCTGAGGC
GCGAAAGCGTGGGGAGCAAACAGGATTAGATACCCCAGTAGTCC
>t0019616_g-Y-3;size=5;
CCTACGGGGGGCAGCAGTGGGGAATATTGGGCAATGGGGGCAACCCTGACCCAGCAACGCCGCGTGGAGGAAGAAGGCTT
TCGGGTTGTAAACTCCTTTGACGAGGGACGATGATGACGGTACCTCGAAAACAAGCCACGGCTAACTACGTGCCAGCAGC
CGCGGTAATACGTAGGTGGCAAGCGTTGTCCGGATTTACTGGGTGTAAAGGGCGCGTAGGCGGGCAGGCAAGTCAGATGT
GAAATCTCCGGGCTCAACCCGGAAATTGCATTTGAAACTGCAGGTCTTGAGTATCGGAGAGGCAAGCGGAATTCCTAGTG
TAGCGGTGAAATGCGTAGATATTAGGAGGAACACCAGTGGCGAAGGCGGCTTGCTGGACGACAACTGACGCTGAGGCGCG
AAAGCGTGGGGAGCAAACAGGATTAGATACCCCGGTAGTCC
>t0000569_g-Y-3;size=5;
CCTACGGGAGGCAGCAGTGGGGAATATTGGGCAATGGGGGCAACCCTGACCCAGCAACGCCGCGTGAAGGAAGAAGGCTT
TCGGGTTGTAAACTTCTTTGACGAGGGACGATAGTGACGGTACCTCGAAAACAAGCCACGGCTAACTACGTGCCAGCAGC
CGCGGTAATACGTAGGTGGCAAGCGTTGTCCGGATTTACTGGGTGTAAAGGGCGCGTAGGCGGGATTGCAAGTCAGATGT
GAAATCTCCGGGCTCAACCCGGAAATTGCATTTGAAACTGTAGTTCTTGAGTATCGGAGAGGCAAGCGGAATTCCTAGTG
TAGCGGTGAAATGCGTAGATATTAGGAGGAACACCAGTGGCGAAGGCGGCTTGCTGGACGACAACTGACGCTGAGGCGCG
AAAGCGTGGGGAGCAAACAGGATTAGATACCCCGGTAGTCC
>t0000444_g-Y-3;size=5;
CCTACGGGAGGCTGCAGTGAGGAATATTGGTCAATGGACGGAAGTCTGAACCAGCCATGCCGCGTGGAGGAAGAAGGTCC
TATGGGTTGTAAACTCCTTTTGTTCGAGAGTAATAAGTGGGATGCGTCCCACGATGAGAGTATCGGACGAATAAGCATCG
GCTAACTCCGTGCCAGCAGCCGCGGTAATACGGAGGATGCAAGCGTTATCCGGATTTATTGGGTTTAAAGGGTGCGCAGG
CGGCGCGTTAAGTCAGCGGTGAAATCTCCCGGCTCAACCGGGGAACTGCCGTTGATACTGGCGTGCTAGAGTACGGACGG
CGCCGGCGGAATGTGTCATGTAGCGGTGAAATGCTTAGATATGCCACAGAACACCGATCGCGAAGGCAGCTGGCGAGGCC
GGAACTGACGCTCAGGCACGAAAGCGTGGGGATCAAACAGGATTAGATACCCCAGTAGTCC
>t0033150_g-Y-3;size=5;
CCTACGGGAGGCTGCAGTGGGGGATATTGCACAATGGAGGAAACTCTGATGCAGCGACGCCGCGTGAGTGAAGAAGTATT
TCGGTATGTAAAGCTCTATCAGCAGGGAAGAAAGGCTCGTAAGAGAGATGACGGTACCTGACTAAGAAGCCCCGGCTAAC
TACGTGCCAGCAGCCGCGGTAATACGTAGGGGGCAAGCGTTATCCGGATTTACTGGGTGTAAAGGGAGCGCAGACGGTCA
AGCAAGTCTGAAGTGAAACCCCACGGCTCAACCGTGGGCTTGCTTTGGAAACTGTTTGACTAGAGTACTGGAGAGGTAAG
CGGAATTCCTAGTGTAGCGGTGAAATGCGTAGATATTAGGAGGAACATCGGTGGCGAAGGCGGCTTACTGGACAGCAACT
GACGTTGAGGCTCGAAGGCGTGGGGAGCAAACAGGATTAGATACCCGAGTAGTCC
>t0021034_g-Y-3;size=5;
CCTACGGGTGGCTGCAGTGGGGGATATTGCACAATGGAGGAAACTCTGATGCAGCGACGCCGCGTGAGTGAAGAAGTATT
TCGGTATGTAAAGCTCTATCAGCAGGGAAGAAAGGCTCGAAAGAGAGATGACGGTACCTGACTAAGAAGCCCCGGCTAAC
TACGTGCCAGCAGCCGCGGTAATACGTAGGGGGCAAGCGTTATCCGGATTTACTGGGTGTAAAGGGAGCGCAGACGGTCA
AGCAAGTCTGAAGTGAAACCCCACGGCTCAACCGTGGGCTTGCTTTGGAAACTGTTTGACTAGAGTACTGGAGAGGTAAG
CGGAATTCCTAGTGTAGCGGTGAAATGCGTAGATATTAGGAGGAACATCGGTGGCGAAGGCGGCTTACTGGACAGCAACT
GACGTTGAGGCTCGAAGGCGTGGGGAGCAAACAGGATTAGATACCCCTGTAGTCC
>t0001115_g-Y-3;size=5;
CCTACGGGAGGCTGCAGTGGGGAATATTGGGCAATGGGCGAAAGCCTGACCCAGCAACGCCGCGTGAAGGAAGAAGGTCT
TCGGATTGTAAACTTCTTTTATGAGGGACGAAGGACGTGACGGTACCTCATGAATAAGCCACGGCTAACTACGTGCCAGC
AGCCGCGGTAATACGTAGGTGGCAAGCGTTATCCGGATTTACTGGGTGTAAAGGGCGCGTAGGCGGGGATGCAAGTCAGA
TGTGAAATCTATGGGCTTAACTCATAAACTGCATTTGAAACTGTATCTCTTGAGTGCTGGAGAGGTAGACGGAATTCCTT
GTGTAGCGGTGAAATGCGTAGATATAAGGAAGAACACCAGTGGCGAAGGCGGTCTACTGGACAGTAACTGACGCTGAGGC
GCGAAAGCGTGGGGAGCAAACAGGATTAGATACCCTTGTAGTCC
>t0001540_g-Y-3;size=5;
CCTACGGGGGGCAGCAGTGGGGAATATTGCACAATGGGCGAAAGCCTGATGCAGCGACGCCGCGTGAGCGAAGAAGTATT
TCGGTATGTAAAGCTCTATCAGCAGGGAAGATAATGACGGTACCTGACTAAGAAGCACCGGCTAAATACGTGCCAGCAGC
CGCGGTAATACGTATGGTGCAAGCGTTATCCGGATTTACTGGGTGTAAAGGGAGCGTAGGCGGTTTTACAAGTCTGATGT
GAAAGCCCGGGGCTCAACTCCGGTATTGCATTGGAAACTGTAGAACTAGAGTGTCGGAGGGGTAAGTGGAATTCCTAGTG
TAGCGGTGAAATGCGTAGATATTAGGAGGAACACCAGTGGCGAAGGCGGCTTACTGGACGATTACTGACGCTGAGGCTCG
AAAGCGTGGGGAGCAAACAGGATTAGATACCCGTGTAGTCC
>t0001519_g-Y-3;size=5;
CCTACGGGAGGCAGCAGTGGGGGATATTGCACAATGGAGGAAACTCTGATGCAGCGACGCCGCGTGAGTGAAGAAGTATT
TCGGTATGTAAAGCTCTATCAGCAGGGAAGAAAGGCTCGAAAGAGAGATGACGGTACCTGACTAAGAAGCCCCGGCTAAC
TACGTGCCAGCAGCCGCGGTAATACGTAGGGGGCAAGCGTTATCCGGATTTACTGGGTGTAAAGGGAGCGCAGACGGTCA
AGCAAGTCTGAAGTGAAACCCCACGGCTCAACCGTGGGCTTGCTTTGGAAACTGTTTGACTAGAGTACTGGAGAGGTAAG
CGGAATTCCTAGTGTAGCGGTGAAATGCGTAGATATTAGGAGGAACATCGGTGGCGAAGGCGGCTTACTGGACAGCAACT
GACGTTGAGGCTCGAAGGCGTGGGGAGCAAACAGGATTAGATACCCTTGTAGTCC
>t0050079_g-Y-3;size=5;
CCTACGGGCGGCTGCAGTGGGGAATATTGGGCAATGGGCGAAAGCCTGACCCAGCAACGCCGCGTGAGGGAAGAAGGTCT
TCGGATTGTAAACCTCTGTCCTTGGTGACGAAGGAAGTGACGGTAGCCAAGGAGGAAGCCCCGGCTAACTACGTGCCAGC
AGCCGCGGTAATACGTAGGGGGCGAGCGTTGTCCGGAATTACTGGGCGTAAAGGGTGCGTAGGCGGTACTTTAAGTTGGA
TGTGAAATACCCGGGCTTAACTTGGGGGGTGCATCCAATACTGGAGAACTAGAGTGCAGGAGAGGGAAGCGGAATTCCTA
GTGTAGCGGTGAAATGCGTAGATATTAGGAGGAACACCAGTGGCGAAGGCGGCTTTCTGGACTGTAACTGACGCTGAGGC
ACGAAAGCGTGGGGAGCAAACAGGATTAGATACCCTTGTAGTCC
>t0024021_g-Y-3;size=5;
CCTACGGGTGGCAGCAGTGGGGAATATTGGGCAATGGGCGCAAGCCTGACCCAGCAACGCCGCGTGAGGGAAGAAGGTCT
TCGGATTGTAAACCTCTGTCCTTGGTGACGAAGGAAGTGACGGTAGCCAAGGAGGAAGCCCCGGCTAACTACGTGCCAGC
AGCCGCGGTAATACGTAGGGGGCGAGCGTTGTCCGGAATTACTGGGCGTAAAGGGTGCGTAGGCGGTACTTTAAGTTGGA
TGTGAAATACCCGGGCTTAACTTGGGGGGTGCATCCAATACTGGAGAACTAGAGTGCAGGAGAGGGAAGCGGAATTCCTA
GTGTAGCGGTGAAATGCGTAGATATTAGGAGGAACACCAGTGGCGAAGGCGGCTTTCTGGACTGTAACTGACGCTGAGGC
ACGAAAGCGTGGGGAGCAAACAGGATTAGATACCCCAGTAGTCC
>t0006306_g-Y-3;size=5;
CCTACGGGAGGCTGCAGTGAGGAATATTGGTCAATGGGCGCGAGCCTGAACCAGCCAAGTAGCGTGCAGGACGACTGCCC
TATGGGTTGTAAACTGCTTTTATCAGGGAATAAAGTGAGGCACGCGTGCCTTTTTGTATGTACCTGGTGAATAAGGACCG
GCTAATTCCGTGCCAGCAGCCGCGGTAATACGGAAGGTCCGGGCGTTATCCGGATTTATTGGGTTTAAAGGGAGCGCAGG
CGGGCTTTTAAGCGTGACGTGAAATGTGGCGGCTCAACCGCCGAACTGCGTCGCGAACTGGGGGCCTTGAGTGAGTACGA
CGTTGGCGGAATTCGTGGTGTAGCGGTGAAATGCTTAGATATCACGAAGAACCCCGATTGCGAAGGCAGCCGACGAGTCC
TTAACTGACGCTAAAGCTCGAAAGTGCGGGTATCGAACAGGATTAGATACCCCTGTAGTCC
>t0028043_g-Y-3;size=5;
CCTACGGGGGGCAGCAGTGGGGAATCTTCCGCAATGGGCGAAAGCCTGACGGAGCAACGCCGCGTGAGTGAAGAAGGTCT
TCGGATCGTAAAGCTCTGTCGAAGGGGACGAACGTGGGTTCTATCAACAACGGAACCTAATGACGGTACCTTTCAAGAAA
GCCACGGCTAACTACGTGCCAGCAGCCGCGGTAATACGTAGGTGGCGAGCGTTGTCCGGAATCATTGGGCGTAAAGGGAG
CGCAGGCGGGAAATCAAGTCCATCTTAAAAGTTCGGGGCTCAACCCCGTGATGGGATGGAAACTGGTTTTCTTGAGTGCA
GGAGAGGAAAGCGGAATTCCTAGTGTAGCGGTGAAATGCGTAGATATTAGGAGGAACACCAGTGGCGAAGGCGGCTTTCT
GGACTGTAACTGACGCTGAGGCTCGAAAGCGTGGGGAGCGAACAGGATTAGATACCCTTGTAGTCC
>t0027722_g-Y-3;size=5;
CCTACGGGGGGCAGCAGTGAGGAATATTGGTCAATGGGCGCAAGCCTGAACCAGCCATGCCGCGTGCAGGAATAAGGCCC
TATGGGTCGTAAACTGCTTTTGTGGTGGAGCAATAAGGCGTACGTGTACGTCGATGAGAGTACATCACGAATAAGCATCG
GCTAACTCCGTGCCAGCAGCCGCGGTAATACGGAGGATGCAAGCGTTATCCGGATTTATTGGGTTTAAAGGGTGCGTAGG
CTGTGGGGAAAGTCAGGGGTGAAAGCCCGGCGCTTAACGCCGGAACTGCCTTTGATACTTCTCCGCTGGAATACGGATGC
CGTGGGAGGAATGAGTAGTGTAGCGGTGAAATGCATAGATATTACTCAGAACACCGATTGCGAAGGCATCTCACGAATCC
GTCATTGACGCTGAGGCACGAAAGCGTGGGGATCAAACAGGATTAGATACCCCAGTAGTCC
>t0010777_g-Y-3;size=5;
CCTACGGGAGGCTGCAGTCGAGGATCATTTGCAATGGGCGAAAGCCTGACAATGCGACGCTGCGTGCAGGATGAAGGCCT
TCGGGTCGTAAACTGCTGTTGGGAGGGAAAAGGACGCGGGGCCGAACAAGCCCTGCCGTTTGATTGTACTTCCAGAGAAA
GTCGCGGCTAACTCTGTGCCAGCAGCCGCGGTAATACAGAGGCGACGAGCGTTGTTCGGATTTACTGGGCGTAAAGCGTG
CGCAGGCGGTGGACCATGTCCGACGTGAAATCCCGGGGCTCAGCTCCGGAAGTGCGTCGGAAACCGGTCCGCTGGAGACC
GGGAAGGGAGTCTGGAACACACGGTGTAGCGGTGAAATGCGTTGATATCGTGTGGAACACCGGAAGCGAAGGCGAGACTC
TGGAACGGATCTGACGCTCATGCACGAAAGCGTGGGGAGCAAACAGGATTAGATACCCTAGTAGTCC
>t0018313_g-Y-3;size=5;
CCTACGGGTGGCAGCAGTGGGGAATATTGGGCAATGGGGGAAACCCTGACCCAGCAACGCCGCGTGAAGGAAGAAGGCTT
TCGGGTTGTAAACTTCTTTTACCAGGGACGAAGGACGTGACGGTACCTGGAGAAAAAGCCACGGCTAACTACGTGCCAGC
AGCCGCGGTAATACGTAGGTGGCAAGCGTTGTCCGGATTTACTGGGTGTAAAGGGCGTGTAGGCGGAGCAGCAAGTCAGA
AGTGAAATCTCCGGGCTTAACCCGGAAACTGCTTTTGAAACTGTTGCCCTTGAGTATCGGAGAGGCAGGCGGAATTCCTA
GTGTAGCGGTGAAATGCGTAGATATTAGGAGGAACACCAGTGGCGAAGGCGGCCTGCTGGACGACAACTGACGCTGAGGC
GCGAAAGCGTGGGGAGCAAACAGGATTAGATACCCGTGTAGTCC
>t0004143_g-Y-3;size=5;
CCTACGGGTGGCTGCAGTGAGGAATATTGGTCAATGGGCGGAAGCCTGAACCAGCCATGCCGCGTGGAGGAAGAAGGTCC
TATGGGTTGTAAACTCCTTTTGTTCCAGAGTAATAAGGTCTTTGCGAAGACCGATGAGAGTATGGGACGAATAAGCATCG
GCTAACTCCGTGCCAGCAGCCGCGGTAATACGGAGGATGCAAGCGTTATCCGGATTTATTGGGTTTAAAGGGTGCGCAGG
CGGACTGTTAAGTCAGCGGTGAAATGTCCCGGCTCAACCGGGGCCCTGCCGTTGATACTGGCAGACTTGAGTACGGACGG
CGCCGGCGGAATGTGTCATGTAGCGGTGAAATGCTTAGATATGCCACAGAACACCGATCGCGAAGGCAGCTGGCGAGGCC
GGTACTGACGCTCAGGCACGAAAGCGTGGGGATCAAACAGGATTAGATACCCTTGTAGTCC
>t0027938_g-Y-3;size=5;
CCTACGGGTGGCAGCAGTGAGGAATATTGGTCAATGGGCGCGAGCCTGAACCAGCCAAGTAGCGTGCAGGACGACTGCCC
TATGGGTTGTAAACTGCTTTTATCAGGGAATAAAGTGTGCCACGCGTGGTGTTTTGTATGTACCTGATGAATAAGGACCG
GCTAATTCCGTGCCAGCAGCCGCGGTAATACGGAAGGTCCGGGCGTTATCCGGATTTATTGGGTTTAAAGGGAGCGCAGG
CGGGCTTTTAAGCGTGACGTGAAATGTGGCGGCTCAACCGCCGAACTGCGTCGCGAACTGGGGGCCTTGAGTGGGTGCGA
CGTTGGCGGAATTCGTGGTGTAGCGGTGAAATGCTTAGATATCACGAAGAACCCCGATTGCGAAGGCAGCCGACGAGTCC
CTTACTGACGCTAAAGCTCGAAAGTGCGGGTATCGAACAGGATTAGATACCCTAGTAGTCC
>t0038264_g-Y-3;size=5;
CCTACGGGAGGCTGCAGTGAGGAATATTGGTCAATGGGCGCGAGCCTGAACCAGCCAAGTAGCGTGCAGGATGACGGCCC
TACGGGTTGTAAACTGCTTTTATGCGGGGATAAAGTGTGGGACGCGTCCCTCATTGCAGGTACCGCATGAATAAGGACCG
GCTAATTCCGTGCCAGCAGCCGCGGTAATACGGAAGGTCCGGGCGTTATCCGGATTTATTGGGTTTAAAGGGAGCGCAGG
CTGGCTTTTAAGCGTGACGTGAAATGCGGCGGCTCAACCGTCCGAAGTGCGTCGCGAACTGGGAGCCTTGAGTGAGTTCG
ACGTCAGCGGAATTCGTGGTGTAGCGGTGAAATGCTTAGATATCACGAGGAACCCCGATTGCGAAGGCAGCTGACGAGGC
CTTTACTGACGCTAAAGCTCGAAGGTGCGGGTATCGAACAGGATTAGATACCCGTGTAGTCC
>t0011918_g-Y-3;size=5;
CCTACGGGTGGCTGCAGTGAGGAATATTGGTCAATGGACGGTAGTCTGAACCAGCCAAGTCGCGTGCGGGATGAAGGCCC
TCCGGGTCGTAAACCGCTTTAGCCGGGGAGTAACGTGTGGGTCGTGACCCACAGTGAGAGTACCCGGAGAATAAGCATCG
GCTAACTCCGTGCCAGCAGCCGCGGTAATACGGAGGATGCGAGCGTTATCCGGATTTATTGGGTTTAAAGGGTGCGCAGG
CGGCGAGTCAAGTCAGCGGTCAAACTGCGGCGCTCAACGCCGTACCGCCGTTGAAACTGGCGCGCTCGAGTTTGTGCGAG
GATGGCGGAATGCGCAGTGTAGCGGTGAAATGCATAGATATTGCGCAGAACTCCGATTGCGAAGGCAGCTGTCCAGCACA
CTACTGACGCTCATGCACGAAAGCGTGGGTATCGAACAGGATTAGATACCCGAGTAGTCC
>t0016692_g-Y-3;size=5;
CCTACGGGAGGCTGCAGTGAGGAATATTGGTCAATGGGCGCAAGCCTGAACCAGCCATGCCGCGTGAAGGATTAAGGCCC
TATGGGTCGTAAACTTCTTTTGTGGCGGAGCAATAAGGTCTACGTGTAGGCCGATGAGAGTACGTCACGAATAAGCATCG
GCTAACTCCGTGCCAGCAGCCGCGGTAATACGGAGGATGCAAGCGTTATCCGGATTTATTGGGTTTAAAGGGTGCGTAGG
CTGTTCGACAAGTCAGGGGTGAAAGCCCGGCGCCTAACGCCGGAACTGCCTTTGATACTGCCGAGCTGGAATACGGATGC
CGTGGGAGGAATGAGTAGTGTAGCGGTGAAATGCATAGATATTACTCAGAACACCGATTGCGAAGGCATCTCACGAATCC
GTCATTGACGCTGAGGCACGAAAGCGTGGGGATCAAACAGGATTAGATACCCTAGTAGTCC
>t0027895_g-Y-3;size=5;
CCTACGGGGGGCTGCAGTGGGGAATATTGGGCAATGGGCGCAAGCCTGACCCAGCAACGCCGCGTGAGGGAAGAAGGTCT
TCGGATTGTAAACCTCTGTCCTTGGTGACGAAGGAAGTGACGGTAGCCAAGGAGGAAGCCCCGGCTAACTACGTGCCAGC
AGCCGCGGTAATACGTAGGGGGCGAGCGTTGTCCGGAATTACTGGGCGTAAAGGGTGCGTAGGCGGTACTTTAAGTTGGA
TGTGAAATACCCGGGCTTAACTTGGGGGGTGCATCCAATACTGGAGAACTAGAGTGCAGGAGAGGGAAGCGGAATTCCTA
GTGTAGCGGTGAAATGCGTAGATATTAGGAGGAACACCAGTGGCGAAGGCGGCTTTCTGGACTGTAACTGACGCTGAGGC
ACGAAAGCGTGGGGAGCAAACAGGATTAGATACCCCAGTAGTCC
>t0019749_g-Y-3;size=5;
CCTACGGGTGGCTGCAGTGGGGAATATTGGGCAATGGGGGAAACCCTGACCCAGCAACGCCGCGTGAAGGAAGAAGGCTT
TCGGGTTGTAAACTTCTTTTACCGAGGACGAAGAACGTGACGGTACTCGGAGAAAAAGCCACGGCTAACTACGTGCCAGC
AGCCGCGGTAATACGTAGGTGGCAAGCGTTGTCCGGAATTACTGGGTGTAAAGGGCGTGTAGGCGGAGCAGCAAGTCAGA
AGTGAAATCTCCGGGCTTAACCCGGAAACTGCTTTTGAAACTGTTGCCCTTGAGTATCGGAGAGGCAGGCGGAATTCCTA
GTGTAGCGGTGAAATGCGTAGATATTAGGAGGAACACCAGTGGCGAAGGCGGCCTGCTGGACGACAACTGACGCTGAGGC
GCGAAAGCGTGGGGAGCAAACAGGATTAGATACCCTAGTAGTCC
>t0024180_g-Y-3;size=5;
CCTACGGGTGGCAGCAGTGAGGAATATTGGTCAATGGACGGTAGTCTGAACCAGCCAAGTCGCGTGCGGGATGAAGGCCC
TCCGGGTCGTAAACCGCTTTAGCCGGGGAGTAACGTGTGGGTCGTGACCCACAGTGAGAGTACCCGGAGAATAAGCATCG
GCTAACTCCGTGCCAGCAGCCGCGGTAATACGGAGGATGCGAGCGTTATCCGGATTTATTGGGTTTAAAGGGTGCGCAGG
CGGCGAGTCAAGTCAGCGGTCAAACTGCGGCGCTCAACGCCGTACCGCCGTTGAAACTGGCGCGCTCGAGTTTGTGCGAG
GATGGCGGAATGCGCAGTGTAGCGGTGAAATGCATAGATATTGCGCAGAACTCCGATTGCGAAGGCAGCTGTCCAGCACA
CTACTGACGCTCATGCACGAAAGCGTGGGTATCGAACAGGATTAGATACCCGTGTAGTCC
>t0002394_g-Y-3;size=5;
CCTACGGGAGGCTGCAGTGGGGAATATTGGGCAATGGGCGAAAGCCTGACCCAGCAACGCCGCGTGAGGGAAGAAGGTCT
TCGGATTGTAAACCTCTGTCCTTGGTGACGAAGGAAGTGACGGTAGCCAAGGAGGAAGCCCCGGCTAACTACGTGCCAGC
AGCCGCGGTAATACGTAGGGGGCGAGCGTTGTCCGGAATTACTGGGCGTAAAGGGTGCGTAGGCGGTAAATTAAGTTGGA
TGTGAAATACCCGGGCTTAACTTGGGGGGTGCATCCAATACTGGTTAACTAGAGTGCAGGAGAGGGAAGCGGAATTCCTA
GTGTAGCGGTGAAATGCGTAGATATTAGGAGGAACACCAGTGGCGAAGGCGGCTTTCTGGACTGTAACTGACGCTGAGGC
ACGAAAGCGTGGGGAGCAAACAGGATTAGATACCCTAGTAGTCC
>t0039611_g-Y-3;size=5;
CCTACGGGTGGCAGCAGTGGGGAATATTGCACAATGGGCGAAAGCCTGATGCAGCGACGCCGCGTGAGCGAAGAAGTATT
TCGGTATGTAAAGCTCTATCAGCAGGGAAGATAATGACGGTACCTGACTAAGAAGCACCGGCTAAATACGTGCCAGCAGC
CGCGGTAATACGTATGGTGCAAGCGTTATCCGGATTTACTGGGTGTAAAGGGAGCGTAGGCGGTTTTACAAGTCTGATGT
GAAAGCCCGGGGCTCAACTCCGGTATTGCATTGGAAACTGTAGAACTAGAGTGTCGGAGGGGTAAGTGGAATTCCTAGTG
TAGCGGTGAAATGCGTAGATATTAGGAGGAACACCAGTGGCGAAGGCGGCTTACTGGACGATTACTGACGCTGAGGCTCG
AAAGCGTGGGGAGCAAACAGGATTAGATACCCGAGTAGTCC
>t0024664_g-Y-3;size=5;
CCTACGGGAGGCTGCAGTGGGGAATCTTGCACAATGGACGAAAGTCTGATGCAGCGATCCCGCGTGAAGGATGAAGCATT
ACGGTGTGTAAACTTCTTTTTTGGTGGAAGACGAATGACGGTACACCAAGAATAAGAGACGGCTAACTACGTGCCAGCAG
CCGCGGTAATACGTAGGTCTCAAGCGTTATCCGGATTTACTGGGCGTAAAGTATCCGTAGCCTGATATGTAAGTCTGTTT
TCAAATCCCACGACTCAATCGTGGAAAGGGAATGGATACTGCATATCTAGAAGTTATTGGGGGTTAGTGGAATTTCCGGT
GGAGCGGTGAAATGCGTTGATATCGGAAAGAACGCCGAAAGCGAAAGCAGCTAACTATGATTAACTTGACGGTGAGGGAT
GAAAGTTTGGGTAGCAAACGGGATTAGATACCCTGGTAGTCC
>t0006772_g-Y-3;size=5;
CCTACGGGGGGCAGCAGTGGGGAATCTTCCGCAATGGGCGAAAGCCTGACGGAGCAACGCCGCGTGAGTGAAGAAGGTCT
TCGGATCGTAAAGCTCTGTCGAAGGGGACGAACGTGGGTTCTATCAACAACGGAACCTAATGACGGTACCTTTCAAGAAA
GCCACGGCTAACTACGTGCCAGCAGCCGCGGTAATACGTAGGTGGCGAGCGTTGTCCGGAATCATTGGGCGTAAAGGGAG
CGCAGGCGGGAAATCAAGTCCATCTTAAAAGTTCGGGGCTCAACCCCGTGATGGGATGGAAACTGGTTTTCTTGAGTGCA
GGAGAGGAAAGCGGAATTCCTAGTGTAGCGGTGAAATGCGTAGATATTAGGAGGAACACCAGTGGCGAAGGCGGCTTTCT
GGACTGTAACTGACGCTGAGGCTCGAAAGCGTGGGGAGCGAACAGGATTAGATACCCTAGTAGTCC
>t0046632_g-Y-3;size=5;
CCTACGGGGGGCAGCAGTGAGGAATATTGGTCAATGGACGGAAGTCTGAACCAGCCATGCCGCGTGGAGGAAGAAGGTCC
TATGGGTTGTAAACTCCTTTTGTTCGAGAGTAATAAGTCCCTTGCGAGGGATGATGAGAGTATCGGACGAATAAGCATCG
GCTAACTCCGTGCCAGCAGCCGCGGTAATACGGAGGATGCAAGCGTTATCCGGATTTATTGGGTTTAAAGGGTGCGCAGG
CGGCGCGTTAAGTCAGCGGTGAAATCTCCCGGCTCAACCGGGGAACTGCCATTGATACTGGCGTGCTAGAGTACGGACGG
CGCCGGCGGAATGTGTCATGTAGCGGTGAAATGCTTAGATATGCCACAGAACACCGATCGCGAAGGCAGCTGGCGAGGCC
GGTACTGACGCTCAGGCACGAAAGCGTGGGGATCAAACAGGATTAGATACCCCGGTAGTCC
>t0002531_g-Y-3;size=5;
CCTACGGGTGGCTGCAGTGAGGAATATTGGTCAATGGGCGCGAGCCTGAACCAGCCAAGTAGCGTGCAGGATGACGGCCC
TACGGGTTGTAAACTGCTTTTATGCGGGGATAAAGTGTGGGACGCGTCCCACATTGCAGGTACCGCATGAATAAGGACCG
GCTAATTCCGTGCCAGCAGCCGCGGTAATACGGAAGGTCCGGGCGTTATCCGGATTTATTGGGTTTAAAGGGAGCGCAGG
CTGGCTTTTAAGCGTGACGTGAAATGCGGCGGCTCAACCGTCCGAAGTGCGTCGCGAACTGGGAGCCTTGAGTGAGTTCG
ACGTCAGCGGAATTCGTGGTGTAGCGGTGAAATGCTTAGATATCACGAGGAACCCCGATTGCGAAGGCAGCTGACGAGGC
CTTTACTGACGCTAAAGCTCGAAGGTGCGGGTATCGAACAGGATTAGATACCCCGGTAGTCC
>t0005632_g-Y-3;size=5;
CCTACGGGAGGCAGCAGTGGGGAATATTGGGCAATGGGGGAAACCCTGACCCAGCAACGCCGCGTGAAGGAAGAAGGCTT
TCGGGTTGTAAACTTCTTTTACCAGGGACGAAGGACGTGACGGTACCTGGAGAAAAAGCCACGGCTAACTACGTGCCAGC
AGCCGCGGTAATACGTAGGTGGCAAGCGTTGTCCGGAATTACTGGGTGTAAAGGGCGTGTAGGCGGAGCGGCAAGTCAGA
AGTGAAATCTCCGGGCTTAACCCGGAAACTGCTTTTGAAACTGTCGCCCTTGAGTATCGGAGAGGCAGGCGGAATTCCTA
GTGTAGCGGTGAAATGCGTAGATATTAGGAGGAACACCAGTGGCGAAGGCGGCCTGCTGGACGACAACTGACGCTGAGGC
GCGAAAGCGTGGGGAGCAAACAGGATTAGATACCCCTGTAGTCC
>t0025234_g-Y-3;size=5;
CCTACGGGGGGCTGCAGTGAGGAATATTGGTCAATGGACGGAAGTCTGAACCAGCCAAGTAGCGTGCAGGATGACGGCCC
TATGGGTTGTAAACTGCTTTTATATGGGGATAAAGTGAGGGACGTGTCCCTTTTTGTAGGTACCATATGAATAAGGACCG
GCTAATTCCGTGCCAGCAGCCGCGGTAATACGGAAGGTCCGGGCGTTATCCGGATTTATTGGGTTTAAAGGGAGCGCAGG
CTGATGATTAAGCGTGACGTGAAATGTAGCCGCTCAACGGCTGAACTGCGTCGCGAACTGGTTATCTTGAGTGAGTTCGA
TGTTGGCGGAATTCGTGGTGTAGCGGTGAAATGCTTAGATATCACGAAGAACTCCGATTGCGAAGGCAGCCAACAAGGCC
TTTACTGACGCTAAAGCTCGAAGGTGCGGGTATCGAACAGGATTAGATACCCCAGTAGTCC
>t0012273_g-Y-3;size=5;
CCTACGGGTGGCAGCAGTAGGGAATATTGGGCAATGGGCGCAAGCCTGACCCAGCAACGCCGCGTGAGGGAAGAAGGTTT
TCGGATTGTAAACCTCTGTCCTATGTGACGAAGGAAGTGACGGTAGCATAGGAGGAAGCCCCGGCTAACTACGTGCCAGC
AGCCGCGGTAATACGTAGGGGGCGAGCGTTGTCCGGAATTACTGGGCGTAAAGGGTGCGTAGGCGGCATGGCAAGTTGGA
TGTGAAATACCCGGGCTTAACTTGGGGGCTGCATCCAAAACTGCTGAGCTTGAGTGCGGGAGAGGAAAGCGGAATTCCTA
GTGTAGCGGTAAAATGCGTAGATATTAGGAGGAACACCGGTGGCGAAGGCGGCTTTCTGGACCGTAACTGACGCTGAGGC
ACGAAAGCGTGGGGAGCAAACAGGATTAGATACCCCAGTAGTCC
>t0025382_g-Y-3;size=5;
CCTACGGGAGGCTGCAGTGAGGAATATTGGACAATGGCCGGAAGGCTGATCCAGCCATGCCGCGTGCGGGATGACGGCCC
TATGGGTTGTAAACCGCTTTTGCGAGGGAGCAATAATCACTACGTGTAGTGAGATGAGAGTACCTTGCGAATAAGCATCG
GCTAACTCCGTGCCAGCAGCCGCGGTAATACGGAGGATGCAAGCGTTATCCGGATTTATTGGGTTTAAAGGGTGCGCAGG
CGGCTTGTTAAGCGGGAGGTGAAATGCCGGCGCTCAACGTCGGAAGTGCCTCCCGAACTGGTGAGCTTGAATGACTCTGC
CGTGGGAGGAATGTGTAGTGTAGCGGTGAAATGCTTAGAGATTACACAGAACACCGATTGCGAAGGCATCTCACGAAGGG
TTGATTGACGCTGAGGCACGAAAGCGTGGGGATCAAACAGGATTAGATACCCTAGTAGTCC
>t0004258_g-Y-3;size=5;
CCTACGGGGGGCAGCAGTGGGGAATATTGGGCAATGGGCGAAAGCCTGACCCAGCAACGCCGCGTGAAGGAAGAAGGTCT
TCGGATTGTAAACTTCTTTTATGAGGGACGAAGGACGTGACGGTACCTCATGAATAAGCCACGGCTAACTACGTGCCAGC
AGCCGCGGTAATACGTAGGTGGCAAGCGTTATCCGGATTTACTGGGTGTAAAGGGCGCGTAGGCGGGGATGCAAGTCAGA
TGTGAAATCTATGGGCTTAACTCATAAACTGCATTTGAAACTGTATCTCTTGAGTGCTGGAGAGGTAGACGGAATTCCTT
GTGTAGCGGTGAAATGCGTAGATATAAGGAAGAACACCAGTGGCGAAGGCGGTCTACTGGACAGTAACTGACGCTGAGGC
GCGAAAGCGTGGGGAGCAAACAGGATTAGATACCCGGGTAGTCC
>t0024574_g-Y-3;size=5;
CCTACGGGGGGCTGCAGTGAGGAATATTGGTCAATGGGCGAGAGCCTGAACCAGCCAAGTCGCGTGAAGGATGAAGGTTC
TATGGATTGTAAACTTCTTTTGTCCGAGGGTAAAAAAGGCCACGTGTGGCTTCTTGCAAGTATCGGACGAATAAGCATCG
GCTAACTCCGTGCCAGCAGCCGCGGTAATACGGAGGATGCGAGCGTTATCCGGATTTATTGGGTTTAAAGGGTGCGTAGG
TGGTTTGTTAAGTTTGTGGTGAAAGCGTGCGGCTCAACCGTACCAAGCCATGAAAACTGGCGAACTTGAGTGCAAACGAG
GTAGGCGGAATGTGATGTGTAGCGGTGAAATGCTTAGATATGTCACAGAACCCCGATTGCGAAGGCAGCTTACCAGCATG
CAACTGACACTGAGGCACGAAAGCGTGGGTATCAAACAGGATTAGATACCCCGGTAGTCC
>t0005302_g-Y-3;size=5;
CCTACGGGAGGCTGCAGTGAGGAATATTGGACAATGGCCGGGAGGCTGATCCAGCCATGCCGCGTGCGGGAAGACGGCCC
TATGGGTTGTAAACCGCTTTTGTCGGGGAGCAATAAGGTCCACGTGTGGACTGATGAGAGTACCCGGCGAATAAGCATCG
GCTAACTCCGTGCCAGCAGCCGCGGTAATACGGAGGATGCGAGCGTTATCCGGATTTATTGGGTTTAAAGGGTGCGTAGG
CGGCTTGTTAAGCGTGAGGTGAAATGCCCGGGCTCAACCTGGGGACTGCCTCGCGAACTGGCTGGCTTGAATGCTCCTGC
CGTGGGAGGAATGTGTGGTGTAGCGGTGAAATGCATAGAGATCACACAGAACACCGATTGCGAAGGCATCTCACGAAGGG
GTGATTGACGCTGAGGCACGAAAGCGTGGGGATCAAACAGGATTAGATACCCTAGTAGTCC
>t0025575_g-Y-3;size=5;
CCTACGGGTGGCAGCAGTGGGGAATATTGGGCAATGGGGGCAACCCTGACCCAGCAACGCCGCGTGAAGGAAGAAGGCTT
TCGGGTTGTAAACTTCTTTTACCGAGGACGAAGAACGTGACGGTACTCGGAGAAAAAGCCACGGCTAACTACGTGCCAGC
AGCCGCGGTAATACGTAGGTGGCAAGCGTTGTCCGGAATTACTGGGTGTAAAGGGCGTGTAGGCGGAGCGGCAAGTCAGA
AGTGAAATCTCTGGGCTCAACCCGGAAACTGCTTTTGAAACTGTCGCCCTTGAGTATCGGAGAGGCAGGCGGAATTCCTA
GTGTAGCGGTGAAATGCGTAGATATTAGGAGGAACACCAGTGGCGAAGGCGGCCTGCTGGACGACAACTGACGCTGAGGC
GCGAAAGCGTGGGGAGCAAACAGGATTAGATACCCCAGTAGTCC
>t0019280_g-Y-3;size=5;
CCTACGGGGGGCAGCAGTGGGGGATATTGCACAATGGAGGAAACTCTGATGCAGCGACGCCGCGTGAGTGAAGAAGTATT
TCGGTATGTAAAGCTCTATCAGCAGGGAAGAAAGGCTCGAAAGAGAGATGACGGTACCTGACTAAGAAGCCCCGGCTAAC
TACGTGCCAGCAGCCGCGGTAATACGTAGGGGGCAAGCGTTATCCGGATTTACTGGGTGTAAAGGGAGCGCAGACGGTCA
AGCAAGTCTGAAGTGAAACCCCACGGCTCAACCGTGGGCTTGCTTTGGAAACTGTTTGACTAGAGTACTGGAGAGGTAAG
CGGAATTCCTAGTGTAGCGGTGAAATGCGTAGATATTAGGAGGAACATCGGTGGCGAAGGCGGCTTACTGGACAGCAACT
GACGTTGAGGCTCGAAGGCGTGGGGAGCAAACAGGATTAGATACCCTGGTAGTCC
>t0019323_g-Y-3;size=5;
CCTACGGGTGGCAGCAGTGGGGAATATTGCACAATGGACGAAAGTCTGATGCAGCAATTCTGCGTGAAGGATGAAGCATT
ACGGTGTGTAAACTTCTTTTTTGGTAGAAGACGAATGACGGTATACCAAGAATAAGGGACGGCTAACTATGTGCCAGCAG
CCGCGGTAATACATAGGTCCCGAGCGTTATCCGGATTTACTGGGCGTAAAGTGTCCGTAGCCTGATATGTAAGTCTGTTT
TCAAATATTGTGGCTTAACCATAAAGAGGGAATAGATACTGCATATCTTGAAGTTGTTGGGGGTTAGTGGAATTTCCGGT
GGAGCGGTGAAATGCGTTGATATCGGAAAGAACGCCGAAAGCGAAAGCAGCTAACTACAATAAACTTGACGGTGAGGGAC
GAAAGCTTGGGGAGCAAACGGGATTAGATACCCTTGTAGTCC
>t0011658_g-Y-3;size=5;
CCTACGGGTGGCTGCAGTGGGGAATATTGGGCAATGGGCGCAAGCCTGACCCAGCAACGCCGCGTGAGGGAAGAAGGTCT
TCGGATTGTAAACCTCTGTCCTATGTGACGAAGGAAGTGACGGTAGCATAGGAGGAAGCCCCGGCTAACTACGTGCCAGC
AGCCGCGGTAATACGTAGGGGGCGAGCGTTGTCCGGAATTACTGGGCGTAAAGGGTGCGTAGGTGGCACTTTAAGTTGGA
TGTGAAATCCCCGTGCTTAACATGGGAGCTGCATCCAATACTGGAGAGCTAGAGTGCAGGAGAGGTAAGCGGAATTCCTA
GTGTAGCGGTGAAATGCGTAGATATTAGGAGGAACACCAGTGGCGAAGGCGGCTTACTGGACTGTAACTGACACTGAGGC
ACGAAAGCGTGGGGAGCAAACAGGATTAGATACCCTAGTAGTCC
>t0011647_g-Y-3;size=5;
CCTACGGGTGGCAGCAGTGAGGAATATTGGTCAATGGGAGGAATCCTGAACCAGCCATGCCGCGTGCGGGAGGAAGGCCC
TATGGGTTGTAAACCGCTTTTGCACGGGAGTAATAAGTGGGGTGCGCCCCGCGATGAGAGTACCGTGCGAATAAGCATCG
GCTAACTCCGTGCCAGCAGCCGCGGTAATACGGAGGATGCAAGCGTTATCCGGATTTATTGGGTTTAAAGGGTGCGCAGG
CGGCGCGTTAAGTCAGCGGTGAAATGTCCCGGCTCAACCGGGGAGCTGCCGTTGATACTGGCGTGCTGGAGTGCGAACGG
CGCCGGCGGAATGTGCAATGTAGCGGTGAAATGCATAGATATTGCACAGAACACCGATCGCGAAGGCAGCTGGCGAGGAC
GCAACTGACGCTGAGGCACGAAGGCGTGGGGATCGAACAGGATTAGATACCCCAGTAGTCC
>t0001605_g-Y-3;size=5;
CCTACGGGGGGCAGCAGTGAGGAATATTGGTCAATGGACGGAAGTCTGAACCAGCCATGCCGCGTGGAGGAAGAAGGTCC
TATGGGTTGTAAACTCCTTTTGTTCCAGAGTAATAAGGGGCATGCGTGCTCCGATGAGAGTATGGGACGAATAAGCATCG
GCTAACTCCGTGCCAGCAGCCGCGGTAATACGGAGGATGCAAGCGTTATCCGGATTTATTGGGTTTAAAGGGTGCGCAGG
CTGTTCGTTAAGTCAGCGGTGAAATGTCCCGGCTCAACCGGGGCACTGCCGTTGATACTGGCGGACTCGAGTACGGACGG
CGCCGGCGGAATGTGTCATGTAGCGGTGAAATGCTTAGATATGCCACAGAACACCGATCGCGAAGGCAGCTGGCGAGGCC
GGTACTGACGCTCAGGCACGAAAGCGTGGGGATCAAACAGGATTAGATACCCGAGTAGTCC
>t0069378_g-Y-3;size=5;
CCTACGGGGGGCTGCAGTGGGGAATATTGCACAATGGGGGAAACCCTGATGCAGCGACGCCGCGTGAGTGAAGAAGTATT
TCGGTATGTAAAGCTCTATCAGCAGGGAAGAAAATGACGGTACCTGACTAAGAAGCCCCGGCTAACTACGTGCCAGCAGC
CGCGGTAATACGTAGGGGGCAAGCGTTATCCGGATTTACTGGGTGTAAAGGGAGCGTAGACGGGATGGCAAGTCTGATGT
GAAACCCCGGGGCTCAACCCCGGGCATGCATTGGAAACTGTTAACCTAGAGTGTCGGAGAGGTAAGTGGAATTCCTAGTG
TAGCGGTGAAATGCGTAGATATTAGGAGGAACACCGGTGGCGAAGGCGGCTTACTGGACGATAACTGACGTTGAGGCTCG
AAAGCGTGGGGAGCAAACAGGATTAGATACCCTAGTAGTCC
>t0027083_g-Y-3;size=5;
CCTACGGGTGGCTGCAGTGAGGAATATTGGTCAATGGGCGCGAGCCTGAACCAGCCAAGTAGCGTGCAGGATGACGGCCC
TACGGGTTGTAAACTGCTTTTATGCGGGGATAAAGTGTGGGACGCGTCCCTCATTGCAGGTACCGCATGAATAAGGACCG
GCTAATTCCGTGCCAGCAGCCGCGGTAATACGGAAGGTCCGGGCGTTATCCGGATTTATTGGGTTTAAAGGGAGCGCAGG
CTGGCTTTTAAGCGTGACGTGAAATGCGGCGGCTCAACCGTCCGAAGTGCGTCGCGAACTGGGAGCCTTGAGTGAGTTCG
ACGTCAGCGGAATTCGTGGTGTAGCGGTGAAATGCTTAGATATCACGAGGAACCCCGATTGCGAAGGCAGCTGACGAGGC
CTTTACTGACGCTAAAGCTCGAAGGTGCGGGTATCGAACAGGATTAGATACCCTTGTAGTCC
>t0002100_g-Y-3;size=5;
CCTACGGGTGGCTGCAGTGAGGAATATTGGTCAATGGGCGAGAGCCTGAACCAGCCAAGTCGCGTGAAGGATGAAGGTTC
TATGGATTGTAAACTTCTTTTGTCCGAGGGTAAAAAAGGCCACGTGTGGCTTCTTGCAAGTATCGGACGAATAAGCATCG
GCTAACTCCGTGCCAGCAGCCGCGGTAATACGGAGGATGCGAGCGTTATCCGGATTTATTGGGTTTAAAGGGTGCGTAGG
TGGTTTGTTAAGTTTGTGGTGAAAGCGTGCGGCTCAACCGTACCAAGCCATGAAAACTGGCGAACTTGAGTGCAAACGAG
GTAGGCGGAATGTGATGTGTAGCGGTGAAATGCTTAGATATGTCACAGAACCCCGATTGCGAAGGCAGCTTACCAGCATG
CAACTGACACTGAGGCACGAAAGCGTGGGTATCAAACAGGATTAGATACCCTAGTAGTCC
>t0029555_g-Y-3;size=5;
CCTACGGGGGGCAGCAGTGAGGAATATTGGTCAATGGGCGGAAGCCTGAACCAGCCAAGTAGCGTGCAGGAAGACGGCCC
TATGGGTTGTAAACTGCTTTTGTGCGGGAATAAAGTCAGGGACGCGTCCCTGTTTGCATGTACCGCAAGAATAAGGACCG
GCTAATTCCGTGCCAGCAGCCGCGGTAATACGGAAGGTCCGGGCGTTATCCGGATTTATTGGGTTTAAAGGGAGCGTAGG
CCGTCCTTTAAGCGTGTTGTGAAATGTAGGCGCCCAACGTCTGCACTGCAGCGCGAACTGGAGGACTTGAGTACGCGGGA
AGCAGGCGGAATTCGTCGTGTAGCGGTGAAATGCTTAGATATGACGAAGAACTCCGATTGCGAAGGCAGCCTGCTGTAGC
GCCACTGACGCTGATGCTCGAAAGCGTGGGTATCGAACAGGATTAGATACCCTAGTAGTCC
>t0010446_g-Y-3;size=5;
CCTACGGGGGGCAGCAGTGGGGAATATTGGGCAATGGGGGCAACCCTGACCCAGCAACGCCGCGTGAAGGAAGAAGGCTT
TCGGGTTGTAAACTTCTTTGACGAGGGACGATAGTGACGGTACCTCGAAAACAAGCCACGGCTAACTACGTGCCAGCAGC
CGCGGTAATACGTAGGTGGCAAGCGTTGTCCGGATTTACTGGGTGTAAAGGGCGCGTAGGCGGGATTGCAAGTCAGATGT
GAAATCTCCGGGCTCAACCCGGAAATTGCATTTGAAACTGTAGTTCTTGAGTATCGGAGAGGCAAGCGGAATTCCTAGTG
TAGCGGTGAAATGCGTAGATATTAGGAGGAACACCAGTGGCGAAGGCGGCTTGCTGGACGACAACTGACGCTGAGGCGCG
AAAGCGTGGGGAGCAAACAGGATTAGATACCCTGGTAGTCC
>t0027644_g-Y-3;size=5;
CCTACGGGAGGCAGCAGTGAGGAATATTGGTCAATGGGCGGGAGCCTGAACCAGCCAAGTCGCGTGAGGGAAGACGGCCC
TACGGGTTGTAAACCTCTTTAGCCGGGGAGTAACGTGCGCCACGCGTGGTGCAGTGAGAGTACCCGGAGAATAAGCATCG
GCTAACTCCGTGCCAGCAGCCGCGGTAATACGGAGGATGCGAGCGTTATCCGGATTCATTGGGTTTAAAGGGTGCGCAGG
CGGCGTTCCAAGTCAGCGGTCAAATCCACGGGCTCAACCCGTGGCCGCCGTTGATACTGGGGTGCTTGAGTAGGTGCGAC
GGATGCGGAATGCGTGGTGTAGCGGTGAAATGCATAGATATCACGCAGAACCCCGATTGCGAAGGCAGCGTCCGAGCACC
CGACTGACGCTGAGGCACGAAAGCGTGGGTATCGAACAGGATTAGATACCCCAGTAGTCC
>t0032601_g-Y-3;size=5;
CCTACGGGGGGCAGCAGTAGGGAATATTGGGCAATGGGAGCAATCCTGACCCAGCCATGCCGCGTGAAGGAAGACGGCCC
TATGGGTTGTAAACTTCTTTTGCCGCAGAGTAAACCCGGTCACGTGTGGCCGGTTGAGAGTATGCGGCGAATAAGTATCG
GCTAACTCCGTGCCAGCAGCCGCGGTAATACGGAGGATACGAGCGTTATCCGGATTTATTGGGTTTAAAGGGTGCGCAGG
CGGACCGCTAAGTCAGGGGTGAAAAGTTCGGGCTTAACCTGAATCGTGCCTTTGATACTGGCGGACTAGAGTGCGATAGG
CGTGGCCGGAATGTGGTGTGTAGCGGTGAAATGCTTAGATATGCCACAGAACACCGATCGAGAAGTCAGGTCACGAGTTC
GCAACTGACGCTCATGCACGAAAGCGTGGGGATCAAACAGGATTAGATACCCCAGTAGTCC
>t0042591_g-Y-3;size=5;
CCTACGGGGGGCAGCAGTGGGGAATATTGGGCAATGGGGGAAACCCTGACCCAGCAACGCCGCGTGAAGGAAGAAGGCTT
TCGGGTTGTAAACTTCTTTTACCGAGGACGAAGAACGTGACGGTACTCGGAGAAAAAGCCACGGCTAACTACGTGCCAGC
AGCCGCGGTAATACGTAGGTGGCAAGCGTTGTCCGGATTTACTGGGTGTAAAGGGCGTGTAGGCGGAGCAGCAAGTCAGA
AGTGAAATCTCCGGGCTTAACCCGGAAACTGCTTTTGAAACTGTTGCCCTTGAGTATCGGAGAGGCAGGCGGAATTCCTA
GTGTAGCGGTGAAATGCGTAGATATTAGGAGGAACACCAGTGGCGAAGGCGGCCTGCTGGACGACAACTGACGCTGAGGC
GCGAAAGCGTGGGGAGCAAACAGGATTAGATACCCGAGTAGTCC
>t0008915_g-Y-3;size=5;
CCTACGGGAGGCTGCAGTGAGGAATATTGGTCAATGGGAGGAATCCTGAACCAGCCATGCCGCGTGCGGGAAGAAGGCCC
TACGGGTTGTAAACCGCTTTTGCCCGGGAGTAATAAGGGGGATGCGTCCCCCGATGAGAGTACCGGGCGAATAAGCATCG
GCTAACTCCGTGCCAGCAGCCGCGGTAATACGGAGGATGCGAGCGTTATCCGGATTTATTGGGTTTAAAGGGTGCGCAGG
CGGCGCGGTAAGTCAGCGGTGAAATGTCCCGGCTCAACCGGGGAGCTGCCGTTGATACTGTCGTGCTTGAGTGCGAACGG
CGCCGGCGGAATGTGTGGTGTAGCGGTGAAATGCATAGATATCACACAGAACACCGATCGCGAAGGCAGCTGGCGAGGAC
GCAACTGACGCTGAGGCACGAAGGCGTGGGGATCGAACAGGATTAGATACCCGTGTAGTCC
>t0033346_g-Y-3;size=5;
CCTACGGGAGGCAGCAGTGAGGAATATTGGACAATGGCCGGAAGGCTGATCCAGCCATGCCGCGTGCGGGAAGACGGCCC
TATGGGTTGTAAACCGCTTTTGCGGGGGAGCAATAAGTGCCACGTGTGGCGCGATGAGAGTACCCTGCGAATAAGCATCG
GCTAACTCCGTGCCAGCAGCCGCGGTAATACGGAGGATGCAAGCGTTATCCGGATTTATTGGGTTTAAAGGGTGCGCAGG
CGGCTTGTTAAGCGGGAGGTGAAATGCCGGCGCTCAACGTCGGAAGTGCCTCCCGAACTGGTGAGCTTGAATGACTCTGC
CGTGGGAGGAATGTGTAGTGTAGCGGTGAAATGCTTAGAGATTACACAGAACACCGATTGCGAAGGCATCTCACGAAGGG
TTGATTGACGCTGAGGCACGAAAGCGTGGGGATCAAACAGGATTAGATACCCTAGTAGTCC
>t0019013_g-Y-3;size=5;
CCTACGGGAGGCAGCAGTGGGGAATATTGGGCAATGGGGGAAACCCTGACCCAGCAACGCCGCGTGAAGGAAGAAGGCTT
TCGGGTTGTAAACTTCTTTTACCAGGGACGAAGGACGTGACGGTACCTGGAGAAAAAGCCACGGCTAACTACGTGCCAGC
AGCCGCGGTAATACGTAGGTGGCAAGCGTTGTCCGGATTTACTGGGTGTAAAGGGCGTGTAGGCGGAGCAGCAAGTCAGA
AGTGAAATCTCCGGGCTTAACCCGGAAACTGCTTTTGAAACTGTTGCCCTTGAGTATCGGAGAGGCAGGCGGAATTCCTA
GTGTAGCGGTGAAATGCGTAGATATTAGGAGGAACACCAGTGGCGAAGGCGGCCTGCTGGACGACAACTGACGCTGAGGC
GCGAAAGCGTGGGGAGCAAACAGGATTAGATACCCGGGTAGTCC
>t0015164_g-Y-3;size=5;
CCTACGGGAGGCAGCAGTGAGGAATATTGGTCAATGGGAGGAATCCTGAACCAGCCATGCCGCGTGCGGGAAGAAGGCCC
TACGGGTTGTAAACCGCTTTTGTTCCGGAGTAATAAGTGGGGTGCGCCCCGCGATGAGAGTACGGGACGAATAAGCATCG
GCTAACTCCGTGCCAGCAGCCGCGGTAATACGGAGGATGCGAGCGTTATCCGGATTTATTGGGTTTAAAGGGTGCGCAGG
CGGCGCGGTAAGTCAGCGGTGAAATGTCCCGGCTCAACCGGGGAGCTGCCGTTGATACTGTCGTGCTTGAGTGCGAACGG
CGCCGGCGGAATGTGTGGTGTAGCGGTGAAATGCATAGATATCACACAGAACACCGATCGCGAAGGCAGCTGGCGAGGAC
GCAACTGACGCTGAGGCACGAAGGCGTGGGGATCGAACAGGATTAGATACCCTGGTAGTCC
>t0045894_g-Y-3;size=5;
CCTACGGGAGGCTGCAGTAGGGAATATTGGGCAATGGGCGCAAGCCTGACCCAGCAACGCCGCGTGAGGGAAGAAGGTTT
TCGGATTGTAAACCTCTGTCCTATGTGACGAAGGAAGTGACGGTAGCATAGGAGGAAGCCCCGGCTAACTACGTGCCAGC
AGCCGCGGTAATACGTAGGGGGCGAGCGTTGTCCGGAATTACTGGGCGTAAAGGGTGCGTAGGCGGTCTGGTAAGTTGGA
TGTGAAATACCCGGGCTTAACTTGGGTGCTGCATCCAATACTGTCGGACTTGAGTGCAGGAGAGGAAAGCGGAATTCCTA
GTGTAGCGGTGAAATGCGTAGATATTAGGAGGAACACCAGTGGCGAAGGCGGCTTTCTGGACTGTAACTGACGCTGAGGC
ACGAAAGCGTGGGGAGCAAACAGGATTAGATACCCCAGTAGTCC
>t0048081_g-Y-3;size=5;
CCTACGGGAGGCTGCAGTGGGGAATATTGGGCAATGGGGGAAACCCTGACCCAGCGACGCCGCGTGAGGGAAGAAGGTTT
TCGGATTGTAAACCTCTGTCTTCGGGGATGATAGTGACAGTACCCGAGGAGGAAGCCACGGCTAACTACGTGCCAGCAGC
CGCGGTAAAACGTAGGTGGCAAGCGTTGTCCGGAATTACTGGGTGTAAAGGGAGCGCAGGTGGATTGACAAGTCGAATGT
GAAATGCAGAGGCTCAACCTCTGAACTGCGTTCGATACTGTTGATCTTGAGTGGAGTAGGGGCAGGCGGAATTCCCGGTG
TAGCGGTGGAATGCGTAGATATCGGGAGGAATACCGGTAGCGAAGGCGGCCTGCTGGGCTCTAACTGACACTGAGGCTCG
AAAGCGTGGGGAGCAAACAGGATTAGATACCCGAGTAGTCC
>t0003599_g-Y-3;size=5;
CCTACGGGGGGCTGCAGTGAGGAATATTGGTCAATGGGCGGGAGCCTGAACCAGCCAAGTCGCGTGAGGGAAGACGGCCC
TACGGGTTGTAAACCTCTTTAGCCGGGGAGTAACGTGCGCCACGCGTGGTGCAGTGAGAGTACCCGGAGAATAAGCATCG
GCTAACTCCGTGCCAGCAGCCGCGGTAATACGGAGGATGCGAGCGTTATCCGGATTCATTGGGTTTAAAGGGTGCGCAGG
CGGCGTTCCAAGTCAGCGGTCAAATCCACGGGCTCAACCCGTGGCCGCCGTTGATACTGGGGTGCTTGAGTAGGTGCGAC
GGATGCGGAATGCGTGGTGTAGCGGTGAAATGCATAGATATCACGCAGAACCCCGATTGCGAAGGCAGCGTCCGAGCACC
CGACTGACGCTGAGGCACGAAAGCGTGGGTATCGAACAGGATTAGATACCCTAGTAGTCC
>t0044677_g-Y-3;size=5;
CCTACGGGGGGCTGCAGTGAGGAATATTGGTCAATGGGCGGAAGCCTGAACCAGCCATGCCGCGTGCGGGAAGAAGGCCC
TATGGGTTGTAAACCGCTTTTAACCGGGAGTAATAAGGGCCGTGCGCGGTCCGATGAGAGTACCGGTGGAATAAGCATCG
GCTAACTCCGTGCCAGCAGCCGCGGTAATACGGAGGATGCGAGCGTTATCCGGATTTATTGGGTTTAAAGGGTGCGCAGG
CGGAGCGTTAAGTCAGCGGTGAAATGTCCCGGCTCAACCGGGGAGCTGCCGTTGATACTGGCGCACTAGGGTCCGAACGG
CGCCGGCGGAATATGTAATGTAGCGGTGAAATGCATAGATATTACATAGAACACCGATCGCGAAGGCAGCTGGCGAGGAC
GGCACCGACGCTGAGGCACGAAGGCGTGGGGATCGAACAGGATTAGATACCCCAGTAGTCC
>t0048011_g-Y-3;size=5;
CCTACGGGTGGCAGCAGCTAAGAATATTCCGCAATGGGGGGAACCCTGACGGAGCGACGCCGCGTGGACGAGGAAGGCCG
GAAGGTTGTAAAGTCCTTTTCCGCGCGAGGAAATAGCGGGGCAGGGAATGGCCCCGCGGTGACTGTAGCGCGGGAATAAG
CGCCGGCTAATTACGTGCCAGCAGCCGCGGTAACACGTAAGGCGCGAGCGTTGTTCGGAATCATTGGGCGTAAAGGGCAT
GTAGGCGGCCGTGCAAGTCTGGAGTGAAAGGCGGGGGCCCAACCCCCGGACAGCTCTGGAAACTGCGCGGCTGGAGTCGC
CGAGGCGGGGCCGGAATTCCAGGTGTAGGGGTGAAATCTGTAGATATCTGGAAGAACACCGGTGGCGAAGGCAGGCCCCG
AGCGGACGACTGACGCTGAGGTGCGAAGGTGCGGGGAGCGAACAGGATTAGATACCCCAGTAGTCC
>t0002859_g-Y-3;size=5;
CCTACGGGAGGCAGCAGTGAGGAATATTGGTCAATGGGCGGAAGCCTGAACCAGCCATGCCGCGTGCGGGAAGAAGGCCC
TATGGGTTGTAAACCGCTTTTAACCGGGAGTAATAAGGGCCGTGCGCGGTCCGATGAGAGTACCGGTGGAATAAGCATCG
GCTAACTCCGTGCCAGCAGCCGCGGTAATACGGAGGATGCGAGCGTTATCCGGATTTATTGGGTTTAAAGGGTGCGCAGG
CGGAGCGTTAAGTCAGCGGTGAAATGTCCCGGCTCAACCGGGGAGCTGCCGTTGATACTGGCGCACTAGGGTCCGAACGG
CGCCGGCGGAATATGTAATGTAGCGGTGAAATGCATAGATATTACATAGAACACCGATCGCGAAGGCAGCTGGCGAGGAC
GGCACCGACGCTGAGGCACGAAGGCGTGGGGATCGAACAGGATTAGATACCCTTGTAGTCC
>t0018643_g-Y-3;size=5;
CCTACGGGTGGCTGCAGTGAGGAATATTGGTCAATGGGCGGAAGCCTGAACCAGCCATGCCGCGTGTGGGAAGAAGGCCC
TATGGGTTGTAAACCACTTTTAGCCGGGAGTAATAAGGGGCGTGCGCGCCCCGATGAGAGTACCGGCGGAATAAGCATCG
GCTAACTCCGTGCCAGCAGCCGCGGTAATACGGAGGATGCGAGCGTTATCCGGATTTATTGGGTTTAAAGGGTGCGTAGG
CGGACCGTTAAGTCAGCGGTGAAAGGTCCCGGCTCAACCGGGGAGCTGCCGTTGATACTGGCGGACTTGAGTCCAAACGG
CGCCGGCGGAATATGTAATGTAGCGGTGAAATGCATAGATATTACATAGAACACCGATCGCGAAGGCAGCTGGCGAGGAT
GGCACTGACGCTGAGGCACGAAGGCGTGGGGATCGAACAGGATTAGATACCCTTGTAGTCC
>t0017007_g-Y-3;size=5;
CCTACGGGTGGCTGCAGTCGAGGATCATTTGCAATGGGCGAAAGCCTGACAATGCGACGCTGCGTGCAGGATGAAGGCCT
TCGGGTTGTAAACTGCTGTTGGGAGGGAAAAGGACGCGGGGGCCAACAACCCCTGCCGTTTGATTGTACTTCCAGAGAAA
GTCGCGGCTAACTCTGTGCCAGCAGCCGCGGTAATACAGAGGCGACGAGCGTTGTTCGGATTTACTGGGCGTAAAGCGTG
CGCAGGCGGTGGACCATGTCCGACGTGAAATCCCGGGGCTCAGCTCCGGAAGTGCGTCGGAAACCGGTCCGCTGGAGACC
GGGAAGGGAGTCTGGAACACACGGTGTAGCGGTGAAATGCGTTGATATCGTGTGGAACACCGGAAGCGAAGGCGAGACTC
TGGAACGGATCTGACGCTCATGCACGAAAGCGTGGGGAGCAAACAGGATTAGATACCCTGGTAGTCC
>t0000897_g-Y-3;size=5;
CCTACGGGGGGCTGCAGTGAGGAATATTGGTCAATGGGCGAGAGCCTGAACCAGCCAAGTCGCGTGAAGGATGAAGGTTC
TATGGATTGTAAACTTCTTTTGTCCGAGGGTAAAAAAGGCCACGTGTGGCTTCTTGCAAGTATCGGACGAATAAGCATCG
GCTAACTCCGTGCCAGCAGCCGCGGTAATACGGAGGATGCGAGCGTTATCCGGATTTATTGGGTTTAAAGGGTGCGTAGG
TGGTTTGTTAAGTTTGTGGTGAAAGCGTGCGGCTCAACCGTACCAAGCCATGAAAACTGGCGAACTTGAGTGCAAACGAG
GTAGGCGGAATGTGATGTGTAGCGGTGAAATGCTTAGATATGTCACAGAACCCCGATTGCGAAGGCAGCTTACCAGCATG
CAACTGACACTGAGGCACGAAAGCGTGGGTATCAAACAGGATTAGATACCCTAGTAGTCC
>t0012534_g-Y-3;size=5;
CCTACGGGGGGCAGCAGTGAGGAATATTGGACAATGGTCGGAAGACTGATCCAGCCATGCCGCGTGAAGGAATAAGGTCC
TATGGATTGTAAACTTCTTTTGAGAGGGAGCAATAAGGTGTACGTGTACACCGATGAGAGTACCTTTCGAATAAGCATCG
GCTAACTCCGTGCCAGCAGCCGCGGTAATACGGAGGATGCGAGCGTTATCCGGATTTATTGGGTTTAAAGGGTGCGTAGG
CGGTTTTTTAAGTCAGCGGTGAAACGCAAGGGCTCAACCCTTGACCTGCCGTTGAAACTGGAGGACTTGAATGCGGATGC
TGTGGGAGGAATGTGTGGTGTAGCGGTGAAATGCATAGATATCACACAGAACACCGATTGCGAAGGCATCTCACAAATCC
GTGATTGACGCTGAGGCACGAAAGTGTGGGGATCAAACAGGATTAGATACCCTAGTAGTCC
>t0041863_g-Y-3;size=5;
CCTACGGGTGGCTGCAGTCGAGGATCATTTGCAATGGGCGAAAGCCTGACAATGCGACGCTGCGTGCAGGATGAAGGCCT
TCGGGTCGTAAACTGCTGTTGGGAGGGAAAAGGACGCGGGGCCGAACAAGCCCTGCCGTTTGATTGTACTTCCAGAGAAA
GTCGCGGCTAACTCTGTGCCAGCAGCCGCGGTAATACAGAGGCGACGAGCGTTGTTCGGATTTACTGGGCGTAAAGCGTG
CGCAGGCGGTGGACCATGTCCGACGTGAAATCCCGGGGCTCAGCTCCGGAAGTGCGTCGGAAACCGGTCCGCTGGAGACC
GGGAAGGGAGTCTGGAACACACGGTGTAGCGGTGAAATGCGTTGATATCGTGTGGAACACCGGAAGCGAAGGCGAGACTC
TGGAACGGATCTGACGCTCATGCACGAAAGCGTGGGGAGCAAACAGGATTAGATACCCTAGTAGTCC
>t0014377_g-Y-3;size=5;
CCTACGGGAGGCTGCAGTGAGGAATATTGGTCAATGGGCGCGAGCCTGAACCAGCCAAGTAGCGTGCAGGACGACTGCCC
TATGGGTTGTAAACTGCTTTTATCAGGGAATAAAGTGAGGCACGCGTGCCTTTTTGTATGTACCTGGTGAATAAGGACCG
GCTAATTCCGTGCCAGCAGCCGCGGTAATACGGAAGGTCCGGGCGTTATCCGGATTTATTGGGTTTAAAGGGAGCGCAGG
CGGGCTTTTAAGCGTGACGTGAAATGTGGCGGCTCAACCGCCGAACTGCGTCGCGAACTGGGGGCCTTGAGTGAGTACGA
CGTTGGCGGAATTCGTGGTGTAGCGGTGAAATGCTTAGATATCACGAAGAACCCCGATTGCGAAGGCAGCCGACGAGTCC
TTAACTGACGCTAAAGCTCGAAAGTGCGGGTATCGAACAGGATTAGATACCCCGGTAGTCC
>t0000495_g-Y-3;size=5;
CCTACGGGTGGCAGCAGTGGGGGATATTGCACAATGGGCGAAAGCCTGATGCAGCGACGCCGCGTGAGTGAAGAAGTATT
TCGGTATGTAAAGCTCTATCAGCAGGGAAGAAAGACCTCGAAAGAGGGGATGACGGTACCTGAGTAAGAAGCCCCGGCTA
ACTACGTGCCAGCAGCCGCGGTAATACGTAGGGGGCAAGCGTTATCCGGATTTACTGGGTGTAAAGGGAGCGTAGACGGT
GTATCAAGTCTGAAGTGAAACCCCACGGCTCAACCGTGGGCTTGCTTTGGAAACTGGTAGACTAGAGTACTGGAGAGGTA
AGCGGAATTCCTGGTGTAGTAGTGAAATGCGTAGATATCAGGAAGAACATCAGTGGCGAAGGCGGCTTACTGGACAGCAA
CTGACGTTGAGGCTCGAAGGCGTGGGGAGCAAACAGGATTAGATACCCCTGTAGTCC
>t0014476_g-Y-3;size=5;
CCTACGGGAGGCTGCAGTGGGGAATATTGGGCAATGGGGGAAACCCTGACCCAGCGACGCCGCGTGAGGGAAGAAGGTTT
TCGGATTGTAAACCTCTGTCTTCGGGGATGATAGTGACAGTACCCGAGGAGGAAGCCACGGCTAACTACGTGCCAGCAGC
CGCGGTAAAACGTAGGTGGCAAGCGTTGTCCGGAATTACTGGGTGTAAAGGGAGCGCAGGTGGATTGACAAGTCGAATGT
GAAATGCAGAGGCTCAACCTCTGAACTGCGTTCGATACTGTTGATCTTGAGTGGAGTAGGGGCAGGCGGAATTCCCGGTG
TAGCGGTGGAATGCGTAGATATCGGGAGGAATACCGGTAGCGAAGGCGGCCTGCTGGGCTCTAACTGACACTGAGGCTCG
AAAGCGTGGGGAGCAAACAGGATTAGATACCCCAGTAGTCC
>t0011379_g-Y-3;size=5;
CCTACGGGTGGCAGCAGTGGGGGATATTGCACAATGGAGGAAACTCTGATGCAGCGACGCCGCGTGAGTGAAGAAGTATT
TCGGTATGTAAAGCTCTATCAGCAGGGAAGAAAGGCTCGTAAGAGAGATGACGGTACCTGACTAAGAAGCCCCGGCTAAC
TACGTGCCAGCAGCCGCGGTAATACGTAGGGGGCAAGCGTTATCCGGATTTACTGGGTGTAAAGGGAGCGCAGACGGTCA
AGCAAGTCTGAAGTGAAACCCCACGGCTCAACCGTGGGCTTGCTTTGGAAACTGTTTGACTAGAGTACTGGAGAGGTAAG
CGGAATTCCTAGTGTAGCGGTGAAATGCGTAGATATTAGGAGGAACATCGGTGGCGAAGGCGGCTTACTGGACAGCAACT
GACGTTGAGGCTCGAAGGCGTGGGGAGCAAACAGGATTAGATACCCGTGTAGTCC
>t0023897_g-Y-3;size=5;
CCTACGGGAGGCTGCAGTGAGGAATATTGGTCAATGGGAGGAATCCTGAACCAGCCATGCCGCGTGCGGGAGGAAGGCCC
TATGGGTTGTAAACCGCTTTTGCACGGGAGTAATAAGTGGGGTGCGCCCCGCGATGAGAGTACCGTGCGAATAAGCATCG
GCTAACTCCGTGCCAGCAGCCGCGGTAATACGGAGGATGCAAGCGTTATCCGGATTTATTGGGTTTAAAGGGTGCGCAGG
CGGCGCGTTAAGTCAGCGGTGAAATGTCCCGGCTCAACCGGGGAGCTGCCGTTGATACTGGCGTGCTGGAGTGCGAACGG
CGCCGGCGGAATGTGCAATGTAGCGGTGAAATGCATAGATATTGCACAGAACACCGATCGCGAAGGCAGCTGGCGAGGAC
GCAACTGACGCTGAGGCACGAAGGCGTGGGGATCGAACAGGATTAGATACCCCAGTAGTCC
>t0055423_g-Y-3;size=5;
CCTACGGGGGGCTGCAGTGAGGAATATTGGTCAATGGACGGAAGTCTGAACCAGCCATGCCGCGTGGAGGAAGAAGGTCC
TATGGGTTGTAAACTCCTTTTGTTCGAGAGTAATAAGTCCCTTGCGAGGGATGATGAGAGTATCGGACGAATAAGCATCG
GCTAACTCCGTGCCAGCAGCCGCGGTAATACGGAGGATGCAAGCGTTATCCGGATTTATTGGGTTTAAAGGGTGCGCAGG
CGGCGCGTTAAGTCAGCGGTGAAATCTCCCGGCTCAACCGGGGAACTGCCATTGATACTGGCGTGCTAGAGTACGGACGG
CGCCGGCGGAATGTGTCATGTAGCGGTGAAATGCTTAGATATGCCACAGAACACCGATCGCGAAGGCAGCTGGCGAGGCC
GGTACTGACGCTCAGGCACGAAAGCGTGGGGATCAAACAGGATTAGATACCCTAGTAGTCC
>t0033699_g-Y-3;size=5;
CCTACGGGAGGCAGCAGTGAGGAATATTGGTCAATGGACGGAAGTCTGAACCAGCCATGCCGCGTGAAGGAAGAAGGCCC
TATGGGTTGTAAACTTCTTTTGTGCGAGAGTAATAAGGGCTTTGCGAAGTCCGATGAGAGTATCGTACGAATAAGCATCG
GCTAACTCCGTGCCAGCAGCCGCGGTAATACGGAGGATGCAAGCGTTATCCGGATTTATTGGGTTTAAAGGGTGCGTAGG
CGGACCTTTAAGTCAGCGGTGAAATATCCCGGCTCAACCGGGAGGCTGCCGTTGATACTGGGGGTCTTGAGGGCGAACGG
CGCCGGCGGAATGTGTCATGTAGCGGTGAAATGCATAGATATGACACAGAACACCGATCGCGAAGGCAGCTGGCGAGGAC
GCGACTGACGCTGAGGCACGAAGGTGCGGGGATCAAACAGGATTAGATACCCGTGTAGTCC
>t0037711_g-Y-3;size=5;
CCTACGGGGGGCAGCAGTGAGGAATATTGGTCAATGGACGGAAGTCTGAACCAGCCAAGTAGCGTGCAGGATGACGGCCC
TATGGGTTGTAAACTGCTTTTATATGGGGATAAAGTGAGGGACGTGTCCCTTTTTGTAGGTACCATATGAATAAGGACCG
GCTAATTCCGTGCCAGCAGCCGCGGTAATACGGAAGGTCCGGGCGTTATCCGGATTTATTGGGTTTAAAGGGAGCGCAGG
CTGATGATTAAGCGTGACGTGAAATGTAGCCGCTCAACGGCTGAACTGCGTCGCGAACTGGTTATCTTGAGTGAGTTCGA
TGTTGGCGGAATTCGTGGTGTAGCGGTGAAATGCTTAGATATCACGAAGAACTCCGATTGCGAAGGCAGCCAACAAGGCC
TTTACTGACGCTAAAGCTCGAAGGTGCGGGTATCGAACAGGATTAGATACCCTAGTAGTCC
>t0012084_g-Y-3;size=5;
CCTACGGGGGGCTGCAGTGAGGAATATTGGTCAATGGGAGGAATCCTGAACCAGCCATGCCGCGTGCGGGAAGAAGGCCC
TACGGGTTGTAAACCGCTTTTGTTCCGGAGTAATAAGTGGGGTGCGCCCCGCGATGAGAGTACGGGACGAATAAGCATCG
GCTAACTCCGTGCCAGCAGCCGCGGTAATACGGAGGATGCGAGCGTTATCCGGATTTATTGGGTTTAAAGGGTGCGCAGG
CGGCGCGGTAAGTCAGCGGTGAAATGTCCCGGCTCAACCGGGGAGCTGCCGTTGATACTGTCGTGCTTGAGTGCGAACGG
CGCCGGCGGAATGTGTGGTGTAGCGGTGAAATGCATAGATATCACACAGAACACCGATCGCGAAGGCAGCTGGCGAGGAC
GCAACTGACGCTGAGGCACGAAGGCGTGGGGATCGAACAGGATTAGATACCCGAGTAGTCC
>t0010805_g-Y-3;size=5;
CCTACGGGAGGCTGCAGTGAGGAATATTGGTCAATGGACGGAAGTCTGAACCAGCCAAGTAGCGTGCAGGATGACGGCCC
TATGGGTTGTAAACTGCTTTTGTGCGGGAATAAAGTATGGGACGTGTCCCATTTTGCATGTACCGCACGAATAAGGACCG
GCTAATTCCGTGCCAGCAGCCGCGGTAATACGGAAGGTCCGGGCGTTATCCGGATTTATTGGGTTTAAAGGGAGCGTAGG
CCGGATATTAAGCGTGTTGTGAAATGTAGATGCTCAACGTCTGCACTGCAGCGCGAACTGGTGTCCTTGAGTGCGCAGGA
AGTCGGCGGAATTCGTTGTGTAGCGGTGAAATGCTTAGATATGACGAAGAACTCCGATTGCGAAGGCAGCTGACTGTAGC
GTTACTGACGCTGAAGCTCGAAGGTGCGGGTATCGAACAGGATTAGATACCCGAGTAGTCC
>t0023546_g-Y-3;size=5;
CCTACGGGTGGCAGCAGTGGGGAATCTTCCGCAATGGGCGAAAGCCTGACGGAGCAACGCCGCGTGAGTGAAGAAGGGTT
TCGGCTCGTAAAGCTCTGTTGACGGGGACGAATGTGCGAAATGCGAATAGTTTTTCGCAATGACGGTACCCGTCGAGGAA
GCCACGGCTAACTACGTGCCAGCAGCCGCGGTAATACGTAGGTGGCGAGCGTTGTCCGGAATTATTGGGCGTAAAGGGAG
CGCAGGCGGGAAGGCAAGTCAGTCTTAAAAGTGCGGGGCTCAACCCCGTGATGGGATTGAAACTGTCTTTCTTGAGTGCA
GGAGAGGAAAGCGGAATTCCTAGTGTAGCGGTGAAATGCGTAGATATTAGGAGGAACACCAGTGGCGAAGGCGGCTTTCT
GGACTGTAACTGACGCTGAGGCTCGAAAGCGTGGGGAGCGAACAGGATTAGATACCCGAGTAGTCC
>t0039296_g-Y-3;size=5;
CCTACGGGGGGCTGCAGTGAGGAATATTGGTCAATGGACGGAAGTCTGAACCAGCCATGCCGCGTGGAGGAAGAAGGTCC
TATGGGTTGTAAACTCCTTTTGTTCGAGAGTAATAAGTCCCTTGCGAGGGATGATGAGAGTATCGGACGAATAAGCATCG
GCTAACTCCGTGCCAGCAGCCGCGGTAATACGGAGGATGCAAGCGTTATCCGGATTTATTGGGTTTAAAGGGTGCGCAGG
CGGCGCGTTAAGTCAGCGGTGAAATCTCCCGGCTCAACCGGGGAACTGCCATTGATACTGGCGTGCTAGAGTACGGACGG
CGCCGGCGGAATGTGTCATGTAGCGGTGAAATGCTTAGATATGCCACAGAACACCGATCGCGAAGGCAGCTGGCGAGGCC
GGTACTGACGCTCAGGCACGAAAGCGTGGGGATCAAACAGGATTAGATACCCTTGTAGTCC
>t0047796_g-Y-3;size=5;
CCTACGGGGGGCAGCAGTGAGGAATATTGGACAATGGCCGGAAGGCTGATCCAGCCATGCCGCGTGCGGGAAGACGGCCC
TATGGGTTGTAAACCGCTTTTGCGGGGGAGCAATAAGAGTCACGCGTGGCTCGATGAGAGTACCCTGCGAATAAGCATCG
GCTAACTCCGTGCCAGCAGCCGCGGTAATACGGAGGATGCAAGCGTTATCCGGATTTATTGGGTTTAAAGGGTGCGCAGG
CGGCTTGTTAAGCGGGAGGTGAAATGCCGGCGCTCAACGTCGGAAGTGCCTCCCGAACTGGTGAGCTTGAATGACTCTGC
CGTGGGAGGAATGTGTAGTGTAGCGGTGAAATGCTTAGAGATTACACAGAACACCGATTGCGAAGGCATCTCACGAAGGG
TTGATTGACGCTGAGGCACGAAAGCGTGGGGATCAAACAGGATTAGATACCCGAGTAGTCC
>t0029324_g-Y-3;size=5;
CCTACGGGGGGCTGCAGTGAGGAATATTGGTCAATGGACGGAAGTCTGAACCAGCCAAGTAGCGTGCAGGATGACGGCCC
TATGGGTTGTAAACTGCTTTTTTAGGGGAATAAAGTTAGCCACGTGTGGTTATTTGCATGTACCCTACGAATAAGGACCG
GCTAATTCCGTGCCAGCAGCCGCGGTAATACGGAAGGTCCGGGCGTTATCCGGATTTATTGGGTTTAAAGGGAGCGCAGG
CCGTTTGGTAAGCGTGTTGTGAAATGTCCGGGCTCAACCTGGGCACTGCAGCGCGAACTGCCAGACTTGAGTGCACAGGA
AGCGGGCGGAATTCGTGGTGTAGCGGTGAAATGCTTAGATATCACGAAGAACTCCAATTGCGAAGGCAGCTCGCTGTAGT
GTTACTGACGCTAAAGCTCGAAAGTGCGGGTATCGAACAGGATTAGATACCCCAGTAGTCC
>t0012105_g-Y-3;size=5;
CCTACGGGGGGCTGCAGTGAGGAATATTGGTCAATGGGCGCAAGCCTGAACCAGCCATGCCGCGTGCAGGAATAAGGCCC
TATGGGTCGTAAACTGCTTTTGTGGTGGAGCAATAAGGCGTACGCGTACGTCGATGAGAGTACATCACGAATAAGCATCG
GCTAACTCCGTGCCAGCAGCCGCGGTAATACGGAGGATGCAAGCGTTATCCGGATTTATTGGGTTTAAAGGGTGCGTAGG
CTGTGGGGAAAGTCAGGGGTGAAAGCCCGGCGCTTAACGCCGGAACTGCCTTTGATACTACTCCGCTGGAATACGGATGC
CGTGGGAGGAATGAGTAGTGTAGCGGTGAAATGCATAGATATTACTCAGAACACCGATTGCGAAGGCATCTCACGAATCC
GTCATTGACGCTGAGGCACGAAAGCGTGGGGATCAAACAGGATTAGATACCCCAGTAGTCC
>t0047801_g-Y-3;size=5;
CCTACGGGGGGCTGCAGTGAGGAATATTGGACAATGGCCGGAAGGCTGATCCAGCCATGCCGCGTGCGGGAGGACGGCCC
TATGGGTTGTAAACCGCTTTTGCGGGGGAGCAATAAGAGCCACGAGTGGTTCGATGAGAGTACCCTGCGAATAAGCATCG
GCTAACTCCGTGCCAGCAGCCGCGGTAATACGGAGGATGCGAGCGTTATCCGGATTTATTGGGTTTAAAGGGTGCGCAGG
CGGCTTGTTAAGCGTGAGGTGAAATGCCAGGGCTCAACCGTGGAATTGCCTCGCGAACTGGTAAGCTGGAATGCCCCTGC
CGTGGGAGGAATGTGTGGTGTAGCGGTGAAATGCATAGAGATCACACAGAACACCGATTGCGAAGGCATCTCACGAAGGG
GTGATTGACGCTGAGGCACGAAAGCGTGGGGATCAAACAGGATTAGATACCCTTGTAGTCC
>t0048266_g-Y-3;size=5;
CCTACGGGGGGCTGCAGTAGGGAATATTGGGCAATGGGCGCAAGCCTGACCCAGCAACGCCGCGTGAGGGAAGAAGGTTT
TCGGATTGTAAACCTCTGTCCTATGTGACGAAGGAAGTGACGGTAGCATAGGAGGAAGCCCCGGCTAACTACGTGCCAGC
AGCCGCGGTAATACGTAGGGGGCGAGCGTTGTCCGGAATTACTGGGCGTAAAGGGTGCGTAGGCGGTCTGGTAAGTTGGA
TGTGAAATACCCGGGCTTAACTTGGGTGCTGCATCCAATACTGTCGGACTTGAGTGCAGGAGAGGAAAGCGGAATTCCTA
GTGTAGCGGTGAAATGCGTAGATATTAGGAGGAACACCAGTGGCGAAGGCGGCTTTCTGGACTGTAACTGACGCTGAGGC
ACGAAAGCGTGGGGAGCAAACAGGATTAGATACCCCTGTAGTCC
>t0017000_g-Y-3;size=5;
CCTACGGGGGGCAGCAGTGAGGAATATTGGTCAATGGACGGAAGTCTGAACCAGCCAAGTAGCGTGCAGGATGACGGCCC
TATGGGTTGTAAACTGCTTTTATATGGGGATAAAGTGAGGGACGTGTCCCTTTTTGTAGGTACCATATGAATAAGGACCG
GCTAATTCCGTGCCAGCAGCCGCGGTAATACGGAAGGTCCGGGCGTTATCCGGATTTATTGGGTTTAAAGGGAGCGCAGG
CTGATGATTAAGCGTGACGTGAAATGTAGCCGCTCAACGGCTGAACTGCGTCGCGAACTGGTTATCTTGAGTGAGTTCGA
TGTTGGCGGAATTCGTGGTGTAGCGGTGAAATGCTTAGATATCACGAAGAACTCCGATTGCGAAGGCAGCCAACAAGGCC
TTTACTGACGCTAAAGCTCGAAGGTGCGGGTATCGAACAGGATTAGATACCCCAGTAGTCC
>t0007353_g-Y-3;size=5;
CCTACGGGAGGCAGCAGTGAGGAATATTGGTCAATGGACGGAAGTCTGAACCAGCCAAGTAGCGTGCAGGATGACGGCCC
TATGGGTTGTAAACTGCTTTTATATGGGGATAAAGTGAGGGACGTGTCCCTTTTTGTAGGTACCATATGAATAAGGACCG
GCTAATTCCGTGCCAGCAGCCGCGGTAATACGGAAGGTCCGGGCGTTATCCGGATTTATTGGGTTTAAAGGGAGCGCAGG
CTGATGATTAAGCGTGACGTGAAATGTAGCCGCTCAACGGCTGAACTGCGTCGCGAACTGGTTATCTTGAGTGAGTTCGA
TGTTGGCGGAATTCGTGGTGTAGCGGTGAAATGCTTAGATATCACGAAGAACTCCGATTGCGAAGGCAGCCAACAAGGCC
TTTACTGACGCTAAAGCTCGAAGGTGCGGGTATCGAACAGGATTAGATACCCTAGTAGTCC
>t0021671_g-Y-3;size=5;
CCTACGGGAGGCAGCAGTGAGGAATATTGGTCAATGGGCGAGAGCCTGAACCAGCCAAGTCGCGTGAAGGATGAAGGTTC
TATGGATTGTAAACTTCTTTTGTCCGAGGGTAAAAAAGGCCACGTGTGGCTTCTTGCAAGTATCGGACGAATAAGCATCG
GCTAACTCCGTGCCAGCAGCCGCGGTAATACGGAGGATGCGAGCGTTATCCGGATTTATTGGGTTTAAAGGGTGCGTAGG
TGGTTTGTTAAGTTTGTGGTGAAAGCGTGCGGCTCAACCGTACCAAGCCATGAAAACTGGCGAACTTGAGTGCAAACGAG
GTAGGCGGAATGTGATGTGTAGCGGTGAAATGCTTAGATATGTCACAGAACCCCGATTGCGAAGGCAGCTTACCAGCATG
CAACTGACACTGAGGCACGAAAGCGTGGGTATCAAACAGGATTAGATACCCGGGTAGTCC
>t0017053_g-Y-3;size=5;
CCTACGGGTGGCTGCAGTCGAGGATCATTTGCAATGGGCGAAAGCCTGACAATGCGACGCTGCGTGCAGGATGAAGGCCT
TCGGGTTGTAAACTGCTGTTGGGAGGGAAAAGGACGCGGGGGCCAACAACCCCTGCCGTTTGATTGTACTTCCAGAGAAA
GTCGCGGCTAACTCTGTGCCAGCAGCCGCGGTAATACAGAGGCGACGAGCGTTGTTCGGATTTACTGGGCGTAAAGCGTG
CGCAGGCGGTGGACCATGTCCGACGTGAAATCCCGGGGCTCAGCTCCGGAAGTGCGTCGGAAACCGGTCCGCTGGAGACC
GGGAAGGGAGTCTGGAACACACGGTGTAGCGGTGAAATGCGTTGATATCGTGTGGAACACCGGAAGCGAAGGCGAGACTC
TGGAACGGATCTGACGCTCATGCACGAAAGCGTGGGGAGCAAACAGGATTAGATACCCCTGTAGTCC
>t0005885_g-Y-3;size=5;
CCTACGGGTGGCAGCAGTGAGGAATATTGGTCAATGGACGGAAGTCTGAACCAGCCATGCCGCGTGAAGGAAGAAGGCCC
TATGGGTTGTAAACTTCTTTTGTGCGAGAGTAATAAGGGCTTTGCGAAGTCCGATGAGAGTATCGTACGAATAAGCATCG
GCTAACTCCGTGCCAGCAGCCGCGGTAATACGGAGGATGCAAGCGTTATCCGGATTTATTGGGTTTAAAGGGTGCGTAGG
CGGACCTTTAAGTCAGCGGTGAAATATCCCGGCTCAACCGGGAGGCTGCCGTTGATACTGGGGGTCTTGAGGGCGAACGG
CGCCGGCGGAATGTGTCATGTAGCGGTGAAATGCATAGATATGACACAGAACACCGATCGCGAAGGCAGCTGGCGAGGAC
GCGACTGACGCTGAGGCACGAAGGTGCGGGGATCAAACAGGATTAGATACCCCAGTAGTCC
>t0026968_g-Y-3;size=5;
CCTACGGGTGGCTGCAGTGAGGAATATTGGTCAATGGGCGGGAGCCTGAACCAGCCAAGTCGCGTGAGGGAAGACGGCCC
TACGGGTTGTAAACCTCTTTAGCCGGGGAGTAACGTGCGCCACGCGTGGTGCAGTGAGAGTACCCGGAGAATAAGCATCG
GCTAACTCCGTGCCAGCAGCCGCGGTAATACGGAGGATGCGAGCGTTATCCGGATTCATTGGGTTTAAAGGGTGCGCAGG
CGGCGTTCCAAGTCAGCGGTCAAATCCACGGGCTCAACCCGTGGCCGCCGTTGATACTGGGGTGCTTGAGTAGGTGCGAC
GGATGCGGAATGCGTGGTGTAGCGGTGAAATGCATAGATATCACGCAGAACCCCGATTGCGAAGGCAGCGTCCGAGCACC
CGACTGACGCTGAGGCACGAAAGCGTGGGTATCGAACAGGATTAGATACCCTAGTAGTCC
>t0009985_g-Y-3;size=5;
CCTACGGGAGGCAGCAGTGAGGAATATTGGTCAATGGGCGCGAGCCTGAACCAGCCAAGTAGCGTGCAGGATGACGGCCC
TACGGGTTGTAAACTGCTTTTATGCGGGGATAAAGTGTGGGACGCGTCCCACATTGCAGGTACCGCATGAATAAGGACCG
GCTAATTCCGTGCCAGCAGCCGCGGTAATACGGAAGGTCCGGGCGTTATCCGGATTTATTGGGTTTAAAGGGAGCGCAGG
CTGGCTTTTAAGCGTGACGTGAAATGCGGCGGCTCAACCGTCCGAAGTGCGTCGCGAACTGGGAGCCTTGAGTGAGTTCG
ACGTCAGCGGAATTCGTGGTGTAGCGGTGAAATGCTTAGATATCACGAGGAACCCCGATTGCGAAGGCAGCTGACGAGGC
CTTTACTGACGCTAAAGCTCGAAGGTGCGGGTATCGAACAGGATTAGATACCCCAGTAGTCC
>t0033024_g-Y-3;size=5;
CCTACGGGGGGCAGCAGTAGGGAATATTGGGCAATGGGCGCAAGCCTGACCCAGCAACGCCGCGTGAGGGAAGAAGGTTT
TCGGATTGTAAACCTCTGTCCTATGTGACGAAGGAAGTGACGGTAGCATAGGAGGAAGCCCCGGCTAACTACGTGCCAGC
AGCCGCGGTAATACGTAGGGGGCGAGCGTTGTCCGGAATTACTGGGCGTAAAGGGTGCGTAGGCGGCATGGTAAGTTGGA
TGTGAAATACCCGGGCTTAACTTGGGGGCTGCATTCAAAACTGCTGAGCTTGAGTGCGGGAGAGGAAAGCGGAATTCCTA
GTGTAGCGGTAAAATGCGTAGATATTAGGAGGAACACCGGTGGCGAAGGCGGCTTTCTGGACCGTAACTGACGCTGAGGC
ACGAAAGCGTGGGGAGCAAACAGGATTAGATACCCCTGTAGTCC
>t0015037_g-Y-3;size=5;
CCTACGGGGGGCAGCAGTGAGGAATATTGGTCAATGGAGGCAACTCTGAACCAGCCAAGTAGCGTGCAGGACGACGGCCC
TATGGGTTGTAAACTGCTTTTATGAGGGGATAACCTGCGCCACGTGTGGCGCCCTGCATGTACCTCATGAATAAGGACCG
GCTAATTCCGTGCCAGCAGCCGCGGTAATACGGAAGGTCCGGGCGTTATCCGGATTTATTGGGTTTAAAGGGAGCGCAGG
CGGGCGATTAAGCGTGACGTGAAATGCAGCGGCTCAACCGTATGAAGTGCGTCGCGAACTGGTTGCCTTGAGTGAGTTCG
ACGTCAGCGGAATTCGTGGTGTAGCGGTGAAATGCTTAGATATCACGAGGAACCCCGATTGCGAAGGCAGCTGACGAGGC
CTTTACTGACGCTAAAGCTCGAAGGTGCGGGTATCGAACAGGATTAGATACCCGAGTAGTCC
>t0035744_g-Y-3;size=5;
CCTACGGGAGGCTGCAGTGGGGAATATTGGGCAATGGGGGCAACCCTGACCCAGCAACGCCGCGTGAAGGAAGAAGGCTT
TCGGGTTGTAAACTTCTTTGACGAGGGACGATAGTGACGGTACCTCGAAAACAAGCCACGGCTAACTACGTGCCAGCAGC
CGCGGTAATACGTAGGTGGCAAGCGTTGTCCGGATTTACTGGGTGTAAAGGGCGCGTAGGCGGGATTGCAAGTCAGATGT
GAAATCTCCGGGCTCAACCCGGAAATTGCATTTGAAACTGTAGTTCTTGAGTATCGGAGAGGCAAGCGGAATTCCTAGTG
TAGCGGTGAAATGCGTAGATATTAGGAGGAACACCAGTGGCGAAGGCGGCTTGCTGGACGACAACTGACGCTGAGGCGCG
AAAGCGTGGGGAGCAAACAGGATTAGATACCCTTGTAGTCC
>t0015192_g-Y-3;size=5;
CCTACGGGAGGCTGCAGTGAGGAATATTGGTCAATGGACGCAAGTCTGAACCAGCCAAGTAGCGTGCAGGATGACGGCCC
TATGGGTTGTAAACTGCTTTTATACAGGGATAAAGTCAGTTACGTGTAACTGTTTGTAGGTACTGTATGAATAAGGACCG
GCTAATTCCGTGCCAGCAGCCGCGGTAATACGGAAGGTCCAGGCGTTATCCGGATTTATTGGGTTTAAAGGGAGCGCAGG
CTGATGATTAAGCGTGACGTGAAATGTAGCCGCTCAACGGCTGAACTGCGTCGCGAACTGGTTATCTTGAGTGAGTTCGA
TGTTGGCGGAATTCGTGGTGTAGCGGTGAAATGCTTAGATATCACGAAGAACTCCGATTGCGAAGGCAGCCAACAAGGCC
TTTACTGACGCTAAAGCTCGAAGGTGCGGGTATCGAACAGGATTAGATACCCGAGTAGTCC
>t0035782_g-Y-3;size=5;
CCTACGGGGGGCTGCAGTGGGGAATCTTCCGCAATGGGCGCAAGCCTGACGGAGCAACGCCGCGTGAGTGAAGAAGGTTT
TCGGATCGTAAAGCTCTGTTGTCAGGGACGAGAGACTTGATCAGGAAATGGGTCAAGGAGGACGGTACCTGACGAGAAAG
CCACGGCTAACTACGTGCCAGCAGCCGCGGTAATACGTAGGTGGCGAGCGTTGTCCGGAATTATTGGGCGTAAAGGGAGC
GCAGGTGGGATTGTAAGTCAGTCTTAAAAGTTCGGGGCTCAACCCCGTGATGGGATTGAAACTATAATTCTTGAGTGCAG
GAGAGGAAAGCGGAATTCCTAGTGTAGCGGTGAAATGCGTAGATATTAGGAGGAACACCAGTGGCGAAGGCGGCTTTCTG
GACTGTAACTGACACTGAGGCTCGAAAGCGTGGGGAGCGAACAGGATTAGATACCCTAGTAGTCC
>t0016900_g-Y-3;size=5;
CCTACGGGTGGCTGCAGTGGGGGATATTGCACAATGGGCGAAAGCCTGATGCAGCGACGCCGCGTGAGTGAAGAAGTATT
TCGGTATGTAAAGCTCTATCAGCAGGGAAGAAAGACCTCGAAAGAGGGGATGACGGTACCTGAGTAAGAAGCCCCGGCTA
ACTACGTGCCAGCAGCCGCGGTAATACGTAGGGGGCAAGCGTTATCCGGATTTACTGGGTGTAAAGGGAGCGTAGACGGT
GTATCAAGTCTGAAGTGAAACCCCACGGCTCAACCGTGGGCTTGCTTTGGAAACTGGTAGACTAGAGTACTGGAGAGGTA
AGCGGAATTCCTGGTGTAGTAGTGAAATGCGTAGATATCAGGAAGAACATCAGTGGCGAAGGCGGCTTACTGGACAGCAA
CTGACGTTGAGGCTCGAAGGCGTGGGGAGCAAACAGGATTAGATACCCCGGTAGTCC
>t0052790_g-Y-3;size=5;
CCTACGGGGGGCAGCAGTGAGGAATATTGGTCAATGGTCGGAAGACTGAACCAGCCATGCCGCGTGGGGGAAGGAGGCCC
TATGGGTCGTAAACCCCTTTTAGCCGGGAGTAATAAGGGTCCTGCGGGGCCTGATGAGAGTACCGGCGGAATAAGCATCG
GCTAACTCCGTGCCAGCAGCCGCGGTAATACGGAGGATGCGAGCGTTATCCGGATTTATTGGGTTTAAAGGGTGCGTAGG
CGGACGCGTAAGTCAGCGGTGAAATGTCCCGGCTCAACCGGGGAGCTGCCGTTGATACTGCGCGACTAGGGTGCGAGCGG
CGCCGGCGGAATGTGTGGTGTAGCGGTGAAATGCATAGATACCACACAGAACACCGATCGCGAAGGCAGCTGGCGAGGAC
GTTACTGACGCTGAGGCACGAAGGCGTGGGGATCGAACAGGATTAGATACCCTAGTAGTCC
>t0022581_g-Y-3;size=5;
CCTACGGGGGGCTGCAGTGGGGGATATTGCACAATGGGCGAAAGCCTGATGCAGCGACGCCGCGTGAGTGAAGAAGTATT
TCGGTATGTAAAGCTCTATCAGCAGGGAAGAAAGACCTCGAAAGAGGGGATGACGGTACCTGAGTAAGAAGCCCCGGCTA
ACTACGTGCCAGCAGCCGCGGTAATACGTAGGGGGCAAGCGTTATCCGGATTTACTGGGTGTAAAGGGAGCGTAGACGGT
GTATCAAGTCTGAAGTGAAACCCCACGGCTCAACCGTGGGCTTGCTTTGGAAACTGGTAGACTAGAGTACTGGAGAGGTA
AGCGGAATTCCTGGTGTAGTAGTGAAATGCGTAGATATCAGGAAGAACATCAGTGGCGAAGGCGGCTTACTGGACAGCAA
CTGACGTTGAGGCTCGAAGGCGTGGGGAGCAAACAGGATTAGATACCCGTGTAGTCC
>t0001553_g-Y-3;size=5;
CCTACGGGTGGCTGCAGTGGGGAATATTGGGCAATGGGGGAAACCCTGACCCAGCAACGCCGCGTGAAGGAAGAAGGCTT
TCGGGTTGTAAACTTCTTTTACCAGGGACGAAGGACGTGACGGTACCTGGAGAAAAAGCCACGGCTAACTACGTGCCAGC
AGCCGCGGTAATACGTAGGTGGCAAGCGTTGTCCGGATTTACTGGGTGTAAAGGGCGTGTAGGCGGAGCGGCAAGTCAGA
AGTGAAATCTCCGGGCTTAACCCGGAAACTGCTTTTGAAACTGTCGCCCTTGAGTATCGGAGAGGCAGGCGGAATTCCTA
GTGTAGCGGTGAAATGCGTAGATATTAGGAGGAACACCAGTGGCGAAGGCGGCCTGCTGGACGACAACTGACGCTGAGGC
GCGAAAGCGTGGGGAGCAAACAGGATTAGATACCCTGGTAGTCC
>t0021479_g-Y-3;size=5;
CCTACGGGGGGCAGCAGTGGGGGATATTGCACAATGGAGGAAACTCTGATGCAGCGACGCCGCGTGAGTGAAGAAGTATT
TCGGTATGTAAAGCTCTATCAGCAGGGAAGAAAGACTCGTAAGAGAGATGACGGTACCTGAGTAAGAAGCCCCGGCTAAC
TACGTGCCAGCAGCCGCGGTAATACGTAGGGGGCAAGCGTTATCCGGATTTACTGGGTGTAAAGGGAGCGCAGACGGTCA
AGCAAGTCTGAAGTGAAACCCCACGGCTCAACCGTGGGCTTGCTTTGGAAACTGTTTGACTAGAGTACTGGAGAGGTAAG
CGGAATTCCTAGTGTAGCGGTGAAATGCGTAGATATTAGGAGGAACATCGGTGGCGAAGGCGGCTTACTGGACAGCAACT
GACGTTGAGGCTCGAAGGCGTGGGGAGCAAACAGGATTAGATACCCTAGTAGTCC
>t0005464_g-Y-3;size=5;
CCTACGGGGGGCAGCAGTGGGGAATATTGGGCAATGGGGGAAACCCTGACCCAGCAACGCCGCGTGAAGGAAGAAGGCTT
TCGGGTTGTAAACTTCTTTTACCAGGGACGAAGGACGTGACGGTACCTGGAGAAAAAGCCACGGCTAACTACGTGCCAGC
AGCCGCGGTAATACGTAGGTGGCAAGCGTTGTCCGGATTTACTGGGTGTAAAGGGCGTGTAGGCGGAGCGGCAAGTCAGA
AGTGAAATCTCCGGGCTTAACCCGGAAACTGCTTTTGAAACTGTCGCCCTTGAGTATCGGAGAGGCAGGCGGAATTCCTA
GTGTAGCGGTGAAATGCGTAGATATTAGGAGGAACACCAGTGGCGAAGGCGGCCTGCTGGACGACAACTGACGCTGAGGC
GCGAAAGCGTGGGGAGCAAACAGGATTAGATACCCCAGTAGTCC
>t0022209_g-Y-3;size=5;
CCTACGGGAGGCTGCAGTGAGGAATATTGGTCAATGGACGAAAGTCTGAACCAGCCAAGTAGCGTGCAGGATGACGGCCC
TATGGGTTGTAAACTGCTTTTATACAGGGATAAAGTCAGTTACGTGTAACTGTTTGTAGGTACTGTATGAATAAGGACCG
GCTAATTCCGTGCCAGCAGCCGCGGTAATACGGAAGGTCCAGGCGTTATCCGGATTTATTGGGTTTAAAGGGAGCGCAGG
CTGATGATTAAGCGTGACGTGAAATGTAGCCGCTCAACGGCTGAACTGCGTCGCGAACTGGTTATCTTGAGTGAGTTCGA
TGTTGGCGGAATTCGTGGTGTAGCGGTGAAATGCTTAGATATCACGAAGAACTCCGATTGCGAAGGCAGCCAACAAGGCC
TTTACTGACGCTAAAGCTCGAAGGTGCGGGTATCGAACAGGATTAGATACCCGAGTAGTCC
>t0011558_g-Y-3;size=5;
CCTACGGGTGGCAGCAGTGGGGAATATTGCACAATGGGCGAAAGCCTGATGCAGCGACGCCGCGTGAGCGAAGAAGTATT
TCGGTATGTAAAGCTCTATCAGCAGGGAAGATAATGACGGTACCTGACTAAGAAGCACCGGCTAAATACGTGCCAGCAGC
CGCGGTAATACGTATGGTGCAAGCGTTATCCGGATTTACTGGGTGTAAAGGGAGCGTAGGCGGTTTTACAAGTCTGATGT
GAAAGCCCGCAGCTCAACTGCGGTATTGCATTGGAAACTGTAGAACTAGAGTGTCGGAGGGGTAAGTGGAATTCCTAGTG
TAGCGGTGAAATGCGTAGATATTAGGAGGAACACCAGTGGCGAAGGCGGCTTACTGGACGATTACTGACGCTGAGGCTCG
AAAGCGTGGGGAGCAAACAGGATTAGATACCCTTGTAGTCC
>t0003324_g-Y-3;size=5;
CCTACGGGAGGCTGCAGTGAGGAATATTGGTCAATGGACGGAAGTCTGAACCAGCCAAGTAGCGTGCAGGATGACGGCCC
TATGGGTTGTAAACTGCTTTTTTAGGGGAATAAAGTTAGCCACGTGTGGTTATTTGCATGTACCCTACGAATAAGGACCG
GCTAATTCCGTGCCAGCAGCCGCGGTAATACGGAAGGTCCGGGCGTTATCCGGATTTATTGGGTTTAAAGGGAGCGCAGG
CCGTTTGGTAAGCGTGTTGTGAAATGTCCGGGCTCAACCTGGGCACTGCAGCGCGAACTGCCAGACTTGAGTGCACAGGA
AGCGGGCGGAATTCGTGGTGTAGCGGTGAAATGCTTAGATATCACGAAGAACTCCAATTGCGAAGGCAGCTCGCTGTAGT
GTTACTGACGCTAAAGCTCGAAAGTGCGGGTATCGAACAGGATTAGATACCCCAGTAGTCC
>t0028772_g-Y-3;size=5;
CCTACGGGCGGCTGCAGTCGAGGATCATTTGCAATGGGCGAAAGCCTGACAATGCGACGCTGCGTGCAGGATGAAGGCCT
TCGGGTTGTAAACTGCTGTTGGGAGGGAAAAGGACGCGGGGCCCAACAAGCCCTGCCGTTTGATTGTACTTCCAGAGAAA
GTCGCGGCTAACTCTGTGCCAGCAGCCGCGGTAATACAGAGGCGACGAGCGTTGTTCGGATTTACTGGGCGTAAAGCGTG
CGCAGGCGGTGGACCATGTCCGACGTGAAATCCCGGGGCTCAGCTCCGGAAGTGCGTCGGAAACCGGTCCGCTGGAGACC
GGGAAGGGAGTCTGGAACACACGGTGTAGCGGTGAAATGCGTTGATATCGTGTGGAACACCGGAAGCGAAGGCGAGACTC
TGGAACGGATCTGACGCTCATGCACGAAAGCGTGGGGAGCAAACAGGATTAGATACCCTGGTAGTCC
>t0007484_g-Y-3;size=5;
CCTACGGGAGGCTGCAGTGGGGAATATTGGGCAATGGGGGCAACCCTGACCCAGCAACGCCGCGTGAAGGAAGAAGGCTT
TCGGGTTGTAAACTTCTTTGACGAGGGACGATAGTGACGGTACCTCGAAAACAAGCCACGGCTAACTACGTGCCAGCAGC
CGCGGTAATACGTAGGTGGCAAGCGTTGTCCGGATTTACTGGGTGTAAAGGGCGCGTAGGCGGGATTGCAAGTCAGATGT
GAAATCTCCGGGCTCAACCCGGAAATTGCATTTGAAACTGTAGTTCTTGAGTATCGGAGAGGCAAGCGGAATTCCTAGTG
TAGCGGTGAAATGCGTAGATATTAGGAGGAACACCAGTGGCGAAGGCGGCTTGCTGGACGACAACTGACGCTGAGGCGCG
AAAGCGTGGGGAGCAAACAGGATTAGATACCCTGGTAGTCC
>t0020594_g-Y-3;size=5;
CCTACGGGGGGCAGCAGTGAGGAATATTGGTCAATGGGCGAGAGCCTGAACCAGCCAAGTCGCGTGAAGGATGAAGGTTC
TATGGATTGTAAACTTCTTTTGTCCGAGGGTAAAAAAGGCTACGTGTAGCTTCTTGCAAGTATCGGACGAATAAGCATCG
GCTAACTCCGTGCCAGCAGCCGCGGTAATACGGAGGATGCGAGCGTTATCCGGATTTATTGGGTTTAAAGGGTGCGTAGG
TGGTTTGTTAAGTTTGTGGTGAAAGCGTGCGGCTCAACCGTACCAAGCCATGAAAACTGGCGAACTTGAGTGCAAACGAG
GTAGGCGGAATGTGATGTGTAGCGGTGAAATGCTTAGATATGTCACAGAACCCCGATTGCGAAGGCAGCTTACCAGCATG
CAACTGACACTGAGGCACGAAAGCGTGGGTATCAAACAGGATTAGATACCCTAGTAGTCC
>t0021929_g-Y-3;size=5;
CCTACGGGTGGCAGCAGTGGGGGATATTGCACAATGGAGGAAACTCTGATGCAGCGACGCCGCGTGAGTGAAGAAGTATT
TCGGTATGTAAAGCTCTATCAGCAGGGAAGAAAGGCTCGTAAGAGAGATGACGGTACCTGACTAAGAAGCCCCGGCTAAC
TACGTGCCAGCAGCCGCGGTAATACGTAGGGGGCAAGCGTTATCCGGATTTACTGGGTGTAAAGGGAGCGCAGACGGTCA
AGCAAGTCTGAAGTGAAACCCCACGGCTCAACCGTGGGCTTGCTTTGGAAACTGTTTGACTAGAGTACTGGAGAGGTAAG
CGGAATTCCTAGTGTAGCGGTGAAATGCGTAGATATTAGGAGGAACATCGGTGGCGAAGGCGGCTTACTGGACAGCAACT
GACGTTGAGGCTCGAAGGCGTGGGGAGCAAACAGGATTAGATACCCTTGTAGTCC
>t0012402_g-Y-3;size=5;
CCTACGGGAGGCAGCAGTGAGGAATATTGGTCAATGGGCGAGAGCCTGAACCAGCCAAGTCGCGTGAAGGATGAAGGTTC
TATGGATTGTAAACTTCTTTTGTCCGAGGGTAAAAAAGGCCACGTGTGGCTTCTTGCAAGTATCGGACGAATAAGCATCG
GCTAACTCCGTGCCAGCAGCCGCGGTAATACGGAGGATGCGAGCGTTATCCGGATTTATTGGGTTTAAAGGGTGCGTAGG
[truncated: 41,954,591 more chars]
