# Supplementary material for: Yak rumen microbial diversity at different forage growth stages of an alpine meadow on the Qinghai-Tibet Plateau
Source: PeerJ. 2019 Sep 19;7:e7645. doi: 10.7717/peerj.7645 (PMC6754979; doi:10.7717/peerj.7645)
Supplement: Data S5 [file peerj-07-7645-s007.zip]

Archive with 6 entries (5 files):
- wg female sequence/wg-Y-1.unique.fasta
- wg female sequence/wg-Y-2.unique.fasta
- wg female sequence/wg-Y-3.unique.fasta
- wg female sequence/wg-Y-4.unique.fasta
- wg female sequence/wg-Y-5.unique.fasta
- wg female sequence/
