# Supplementary material for: Yak rumen microbial diversity at different forage growth stages of an alpine meadow on the Qinghai-Tibet Plateau
Source: PeerJ. 2019 Sep 19;7:e7645. doi: 10.7717/peerj.7645 (PMC6754979; doi:10.7717/peerj.7645)
Supplement: Data S5 [file peerj-07-7645-s007.zip › wg female sequence/wg-Y-2.unique.fasta]

>t0000579_wg-Y-2;size=114;
CCTACGGGGGGCTGCAGTAAGGAATATTGGGCAATGGGGGGAACCCTGACCCAGCCATGCCGCGTGAGGGATGTAGGCCC
TACGGGTCGTGAACCTCTTTTGTCGGGGGACAAGGACGGCGTCGGGAACGCCGTTTGCGGGTACTCGGCGAATAAGCATC
GGCTAACTCCGTGCCAGCAGCCGCGGTAATACGGAGGATGCGAGCGTTATCCGGATTCATTGGGTTTAAAGGGTGCGCAG
GCGGCCCGGTAAGTCAGCGGTGAAAGTCAGGGGCCCAACCCCGGAAGTGCCGTTGATACTGTCGGGCTGGAATGCGGTCG
AGGCGGGCGGAATGTGGTGTGTAGCGGTGAAATGCATAGATATGCCACAGAACGCCGATAGCGAAGGCAGCTCGCCAGGC
CTGCATTGACGCTCGGGCACGAAAGCGTGGGGATCAAACAGGATTAGATACCCTAGTAGTCC
>t0001205_wg-Y-2;size=95;
CCTACGGGGGGCTGCAGTAAGGAATATTGGGCAATGGGGGGAACCCTGACCCAGCCATGCCGCGTGAGGGATGTAGGCCC
TACGGGTCGTGAACCTCTTTTGTCGGGGGACAAGGACGGCGTCGGGAACGCCGTTTGCGGGTACTCGGCGAATAAGCATC
GGCTAACTCCGTGCCAGCAGCCGCGGTAATACGGAGGATGCGAGCGTTATCCGGATTCATTGGGTTTAAAGGGTGCGCAG
GCGGCCCGGTAAGTCAGCGGTGAAAGTCAGGGGCCCAACCCCGGAAGTGCCGTTGATACTGTCGGGCTGGAATGCGGTCG
AGGCGGGCGGAATGTGGTGTGTAGCGGTGAAATGCATAGATATGCCACAGAACGCCGATAGCGAAGGCAGCTCGCCAGGC
CTGCATTGACGCTCGGGCACGAAAGCGTGGGGATCAAACAGGATTAGATACCCCAGTAGTCC
>t0000473_wg-Y-2;size=86;
CCTACGGGGGGCAGCAGTAAGGAATATTGGGCAATGGGGGGAACCCTGACCCAGCCATGCCGCGTGAGGGATGTAGGCCC
TACGGGTCGTGAACCTCTTTTGTCGGGGGACAAGGACGGCGTCGGGAACGCCGTTTGCGGGTACTCGGCGAATAAGCATC
GGCTAACTCCGTGCCAGCAGCCGCGGTAATACGGAGGATGCGAGCGTTATCCGGATTCATTGGGTTTAAAGGGTGCGCAG
GCGGCCCGGTAAGTCAGCGGTGAAAGTCAGGGGCCCAACCCCGGAAGTGCCGTTGATACTGTCGGGCTGGAATGCGGTCG
AGGCGGGCGGAATGTGGTGTGTAGCGGTGAAATGCATAGATATGCCACAGAACGCCGATAGCGAAGGCAGCTCGCCAGGC
CTGCATTGACGCTCGGGCACGAAAGCGTGGGGATCAAACAGGATTAGATACCCTAGTAGTCC
>t0002445_wg-Y-2;size=75;
CCTACGGGGGGCTGCAGTAAGGAATATTGGGCAATGGGGGGAACCCTGACCCAGCCATGCCGCGTGAGGGATGTAGGCCC
TACGGGTCGTGAACCTCTTTTGTCGGGGGACAAGGACGGCGTCGGGAACGCCGTTTGCGGGTACTCGGCGAATAAGCATC
GGCTAACTCCGTGCCAGCAGCCGCGGTAATACGGAGGATGCGAGCGTTATCCGGATTCATTGGGTTTAAAGGGTGCGCAG
GCGGCCCGGTAAGTCAGCGGTGAAAGTCAGGGGCCCAACCCCGGAAGTGCCGTTGATACTGTCGGGCTGGAATGCGGTCG
AGGCGGGCGGAATGTGGTGTGTAGCGGTGAAATGCATAGATATGCCACAGAACGCCGATAGCGAAGGCAGCTCGCCAGGC
CTGCATTGACGCTCGGGCACGAAAGCGTGGGGATCAAACAGGATTAGATACCCGAGTAGTCC
>t0000114_wg-Y-2;size=67;
CCTACGGGGGGCTGCAGTAAGGAATATTGGGCAATGGGGGGAACCCTGACCCAGCCATGCCGCGTGAGGGATGTAGGCCC
TACGGGTCGTGAACCTCTTTTGTCGGGGGACAAGGACGGCGTCGGGAACGCCGTTTGCGGGTACTCGGCGAATAAGCATC
GGCTAACTCCGTGCCAGCAGCCGCGGTAATACGGAGGATGCGAGCGTTATCCGGATTCATTGGGTTTAAAGGGTGCGCAG
GCGGCCCGGTAAGTCAGCGGTGAAAGTCAGGGGCCCAACCCCGGAAGTGCCGTTGATACTGTCGGGCTGGAATGCGGTCG
AGGCGGGCGGAATGTGGTGTGTAGCGGTGAAATGCATAGATATGCCACAGAACGCCGATAGCGAAGGCAGCTCGCCAGGC
CTGCATTGACGCTCGGGCACGAAAGCGTGGGGATCAAACAGGATTAGATACCCTTGTAGTCC
>t0000093_wg-Y-2;size=67;
CCTACGGGGGGCTGCAGTAAGGAATATTGGGCAATGGGGGGAACCCTGACCCAGCCATGCCGCGTGAGGGATGTAGGCCC
TACGGGTCGTGAACCTCTTTTGTCGGGGGACAAGGACGGCGTCGGGAACGCCGTTTGCGGGTACTCGGCGAATAAGCATC
GGCTAACTCCGTGCCAGCAGCCGCGGTAATACGGAGGATGCGAGCGTTATCCGGATTCATTGGGTTTAAAGGGTGCGCAG
GCGGCCCGGTAAGTCAGCGGTGAAAGTCAGGGGCCCAACCCCGGAAGTGCCGTTGATACTGTCGGGCTGGAATGCGGTCG
AGGCGGGCGGAATGTGGTGTGTAGCGGTGAAATGCATAGATATGCCACAGAACGCCGATAGCGAAGGCAGCTCGCCAGGC
CTGCATTGACGCTCGGGCACGAAAGCGTGGGGATCAAACAGGATTAGATACCCTGGTAGTCC
>t0000994_wg-Y-2;size=64;
CCTACGGGGGGCAGCAGTAAGGAATATTGGGCAATGGGGGGAACCCTGACCCAGCCATGCCGCGTGAGGGATGTAGGCCC
TACGGGTCGTGAACCTCTTTTGTCGGGGGACAAGGACGGCGTCGGGAACGCCGTTTGCGGGTACTCGGCGAATAAGCATC
GGCTAACTCCGTGCCAGCAGCCGCGGTAATACGGAGGATGCGAGCGTTATCCGGATTCATTGGGTTTAAAGGGTGCGCAG
GCGGCCCGGTAAGTCAGCGGTGAAAGTCAGGGGCCCAACCCCGGAAGTGCCGTTGATACTGTCGGGCTGGAATGCGGTCG
AGGCGGGCGGAATGTGGTGTGTAGCGGTGAAATGCATAGATATGCCACAGAACGCCGATAGCGAAGGCAGCTCGCCAGGC
CTGCATTGACGCTCGGGCACGAAAGCGTGGGGATCAAACAGGATTAGATACCCCAGTAGTCC
>t0001193_wg-Y-2;size=60;
CCTACGGGGGGCAGCAGTAAGGAATATTGGGCAATGGGGGGAACCCTGACCCAGCCATGCCGCGTGAGGGATGTAGGCCC
TACGGGTCGTGAACCTCTTTTGTCGGGGGACAAGGACGGCGTCGGGAACGCCGTTTGCGGGTACTCGGCGAATAAGCATC
GGCTAACTCCGTGCCAGCAGCCGCGGTAATACGGAGGATGCGAGCGTTATCCGGATTCATTGGGTTTAAAGGGTGCGCAG
GCGGCCCGGTAAGTCAGCGGTGAAAGTCAGGGGCCCAACCCCGGAAGTGCCGTTGATACTGTCGGGCTGGAATGCGGTCG
AGGCGGGCGGAATGTGGTGTGTAGCGGTGAAATGCATAGATATGCCACAGAACGCCGATAGCGAAGGCAGCTCGCCAGGC
CTGCATTGACGCTCGGGCACGAAAGCGTGGGGATCAAACAGGATTAGATACCCTTGTAGTCC
>t0004501_wg-Y-2;size=59;
CCTACGGGAGGCTGCAGTAAGGAATATTGGGCAATGGGGGGAACCCTGACCCAGCCATGCCGCGTGAGGGATGTAGGCCC
TACGGGTCGTGAACCTCTTTTGTCGGGGGACAAGGACGGCGTCGGGAACGCCGTTTGCGGGTACTCGGCGAATAAGCATC
GGCTAACTCCGTGCCAGCAGCCGCGGTAATACGGAGGATGCGAGCGTTATCCGGATTCATTGGGTTTAAAGGGTGCGCAG
GCGGCCCGGTAAGTCAGCGGTGAAAGTCAGGGGCCCAACCCCGGAAGTGCCGTTGATACTGTCGGGCTGGAATGCGGTCG
AGGCGGGCGGAATGTGGTGTGTAGCGGTGAAATGCATAGATATGCCACAGAACGCCGATAGCGAAGGCAGCTCGCCAGGC
CTGCATTGACGCTCGGGCACGAAAGCGTGGGGATCAAACAGGATTAGATACCCTAGTAGTCC
>t0002864_wg-Y-2;size=59;
CCTACGGGGGGCAGCAGTAAGGAATATTGGGCAATGGGGGGAACCCTGACCCAGCCATGCCGCGTGAGGGATGTAGGCCC
TACGGGTCGTGAACCTCTTTTGTCGGGGGACAAGGACGGCGTCGGGAACGCCGTTTGCGGGTACTCGGCGAATAAGCATC
GGCTAACTCCGTGCCAGCAGCCGCGGTAATACGGAGGATGCGAGCGTTATCCGGATTCATTGGGTTTAAAGGGTGCGCAG
GCGGCCCGGTAAGTCAGCGGTGAAAGTCAGGGGCCCAACCCCGGAAGTGCCGTTGATACTGTCGGGCTGGAATGCGGTCG
AGGCGGGCGGAATGTGGTGTGTAGCGGTGAAATGCATAGATATGCCACAGAACGCCGATAGCGAAGGCAGCTCGCCAGGC
CTGCATTGACGCTCGGGCACGAAAGCGTGGGGATCAAACAGGATTAGATACCCGAGTAGTCC
>t0003811_wg-Y-2;size=58;
CCTACGGGGGGCAGCAGTAAGGAATATTGGGCAATGGGGGGAACCCTGACCCAGCCATGCCGCGTGAGGGATGTAGGCCC
TACGGGTCGTGAACCTCTTTTGTCGGGGGACAAGGACGGCGTCGGGAACGCCGTTTGCGGGTACTCGGCGAATAAGCATC
GGCTAACTCCGTGCCAGCAGCCGCGGTAATACGGAGGATGCGAGCGTTATCCGGATTCATTGGGTTTAAAGGGTGCGCAG
GCGGCCCGGTAAGTCAGCGGTGAAAGTCAGGGGCCCAACCCCGGAAGTGCCGTTGATACTGTCGGGCTGGAATGCGGTCG
AGGCGGGCGGAATGTGGTGTGTAGCGGTGAAATGCATAGATATGCCACAGAACGCCGATAGCGAAGGCAGCTCGCCAGGC
CTGCATTGACGCTCGGGCACGAAAGCGTGGGGATCAAACAGGATTAGATACCCTGGTAGTCC
>t0002980_wg-Y-2;size=56;
CCTACGGGCGGCAGCAGTAAGGAATATTGGGCAATGGGGGGAACCCTGACCCAGCCATGCCGCGTGAGGGATGTAGGCCC
TACGGGTCGTGAACCTCTTTTGTCGGGGGACAAGGACGGCGTCGGGAACGCCGTTTGCGGGTACTCGGCGAATAAGCATC
GGCTAACTCCGTGCCAGCAGCCGCGGTAATACGGAGGATGCGAGCGTTATCCGGATTCATTGGGTTTAAAGGGTGCGCAG
GCGGCCCGGTAAGTCAGCGGTGAAAGTCAGGGGCCCAACCCCGGAAGTGCCGTTGATACTGTCGGGCTGGAATGCGGTCG
AGGCGGGCGGAATGTGGTGTGTAGCGGTGAAATGCATAGATATGCCACAGAACGCCGATAGCGAAGGCAGCTCGCCAGGC
CTGCATTGACGCTCGGGCACGAAAGCGTGGGGATCAAACAGGATTAGATACCCTAGTAGTCC
>t0000153_wg-Y-2;size=54;
CCTACGGGCGGCTGCAGTAAGGAATATTGGGCAATGGGGGGAACCCTGACCCAGCCATGCCGCGTGAGGGATGTAGGCCC
TACGGGTCGTGAACCTCTTTTGTCGGGGGACAAGGACGGCGTCGGGAACGCCGTTTGCGGGTACTCGGCGAATAAGCATC
GGCTAACTCCGTGCCAGCAGCCGCGGTAATACGGAGGATGCGAGCGTTATCCGGATTCATTGGGTTTAAAGGGTGCGCAG
GCGGCCCGGTAAGTCAGCGGTGAAAGTCAGGGGCCCAACCCCGGAAGTGCCGTTGATACTGTCGGGCTGGAATGCGGTCG
AGGCGGGCGGAATGTGGTGTGTAGCGGTGAAATGCATAGATATGCCACAGAACGCCGATAGCGAAGGCAGCTCGCCAGGC
CTGCATTGACGCTCGGGCACGAAAGCGTGGGGATCAAACAGGATTAGATACCCTAGTAGTCC
>t0004294_wg-Y-2;size=52;
CCTACGGGGGGCTGCAGTAAGGAATATTGGGCAATGGGGGGAACCCTGACCCAGCCATGCCGCGTGAGGGATGTAGGCCC
TACGGGTCGTGAACCTCTTTTGTCGGGGGACAAGGACGGCGTCGGGAACGCCGTTTGCGGGTACTCGGCGAATAAGCATC
GGCTAACTCCGTGCCAGCAGCCGCGGTAATACGGAGGATGCGAGCGTTATCCGGATTCATTGGGTTTAAAGGGTGCGCAG
GCGGCCCGGTAAGTCAGCGGTGAAAGTCAGGGGCCCAACCCCGGAAGTGCCGTTGATACTGTCGGGCTGGAATGCGGTCG
AGGCGGGCGGAATGTGGTGTGTAGCGGTGAAATGCATAGATATGCCACAGAACGCCGATAGCGAAGGCAGCTCGCCAGGC
CTGCATTGACGCTCGGGCACGAAAGCGTGGGGATCAAACAGGATTAGATACCCGTGTAGTCC
>t0001240_wg-Y-2;size=51;
CCTACGGGGGGCTGCAGTAAGGAATATTGGGCAATGGGGGGAACCCTGACCCAGCCATGCCGCGTGAGGGATGTAGGCCC
TACGGGTCGTGAACCTCTTTTGTCGGGGGACAAGGACGGCGTCGGGAACGCCGTTTGCGGGTACTCGGCGAATAAGCATC
GGCTAACTCCGTGCCAGCAGCCGCGGTAATACGGAGGATGCGAGCGTTATCCGGATTCATTGGGTTTAAAGGGTGCGCAG
GCGGCCCGGTAAGTCAGCGGTGAAAGTCAGGGGCCCAACCCCGGAAGTGCCGTTGATACTGTCGGGCTGGAATGCGGTCG
AGGCGGGCGGAATGTGGTGTGTAGCGGTGAAATGCATAGATATGCCACAGAACGCCGATAGCGAAGGCAGCTCGCCAGGC
CTGCATTGACGCTCGGGCACGAAAGCGTGGGGATCAAACAGGATTAGATACCCCGGTAGTCC
>t0004140_wg-Y-2;size=50;
CCTACGGGAGGCTGCAGTAAGGAATATTGGGCAATGGGGGGAACCCTGACCCAGCCATGCCGCGTGAGGGATGTAGGCCC
TACGGGTCGTGAACCTCTTTTGTCGGGGGACAAGGACGGCGTCGGGAACGCCGTTTGCGGGTACTCGGCGAATAAGCATC
GGCTAACTCCGTGCCAGCAGCCGCGGTAATACGGAGGATGCGAGCGTTATCCGGATTCATTGGGTTTAAAGGGTGCGCAG
GCGGCCCGGTAAGTCAGCGGTGAAAGTCAGGGGCCCAACCCCGGAAGTGCCGTTGATACTGTCGGGCTGGAATGCGGTCG
AGGCGGGCGGAATGTGGTGTGTAGCGGTGAAATGCATAGATATGCCACAGAACGCCGATAGCGAAGGCAGCTCGCCAGGC
CTGCATTGACGCTCGGGCACGAAAGCGTGGGGATCAAACAGGATTAGATACCCCAGTAGTCC
>t0001787_wg-Y-2;size=48;
CCTACGGGCGGCTGCAGTAAGGAATATTGGGCAATGGGGGGAACCCTGACCCAGCCATGCCGCGTGAGGGATGTAGGCCC
TACGGGTCGTGAACCTCTTTTGTCGGGGGACAAGGACGGCGTCGGGAACGCCGTTTGCGGGTACTCGGCGAATAAGCATC
GGCTAACTCCGTGCCAGCAGCCGCGGTAATACGGAGGATGCGAGCGTTATCCGGATTCATTGGGTTTAAAGGGTGCGCAG
GCGGCCCGGTAAGTCAGCGGTGAAAGTCAGGGGCCCAACCCCGGAAGTGCCGTTGATACTGTCGGGCTGGAATGCGGTCG
AGGCGGGCGGAATGTGGTGTGTAGCGGTGAAATGCATAGATATGCCACAGAACGCCGATAGCGAAGGCAGCTCGCCAGGC
CTGCATTGACGCTCGGGCACGAAAGCGTGGGGATCAAACAGGATTAGATACCCTGGTAGTCC
>t0003997_wg-Y-2;size=47;
CCTACGGGCGGCTGCAGTAAGGAATATTGGGCAATGGGGGGAACCCTGACCCAGCCATGCCGCGTGAGGGATGTAGGCCC
TACGGGTCGTGAACCTCTTTTGTCGGGGGACAAGGACGGCGTCGGGAACGCCGTTTGCGGGTACTCGGCGAATAAGCATC
GGCTAACTCCGTGCCAGCAGCCGCGGTAATACGGAGGATGCGAGCGTTATCCGGATTCATTGGGTTTAAAGGGTGCGCAG
GCGGCCCGGTAAGTCAGCGGTGAAAGTCAGGGGCCCAACCCCGGAAGTGCCGTTGATACTGTCGGGCTGGAATGCGGTCG
AGGCGGGCGGAATGTGGTGTGTAGCGGTGAAATGCATAGATATGCCACAGAACGCCGATAGCGAAGGCAGCTCGCCAGGC
CTGCATTGACGCTCGGGCACGAAAGCGTGGGGATCAAACAGGATTAGATACCCCAGTAGTCC
>t0002373_wg-Y-2;size=47;
CCTACGGGGGGCTGCAGTAAGGAATATTGGGCAATGGGGGGAACCCTGACCCAGCCATGCCGCGTGAGGGATGTAGGCCC
TACGGGTCGTGAACCTCTTTTGTCGGGGGACAAGGACGGCGTCGGGAACGCCGTTTGCGGGTACTCGGCGAATAAGCATC
GGCTAACTCCGTGCCAGCAGCCGCGGTAATACGGAGGATGCGAGCGTTATCCGGATTCATTGGGTTTAAAGGGTGCGCAG
GCGGCCCGGTAAGTCAGCGGTGAAAGTCAGGGGCCCAACCCCGGAAGTGCCGTTGATACTGTCGGGCTGGAATGCGGTCG
AGGCGGGCGGAATGTGGTGTGTAGCGGTGAAATGCATAGATATGCCACAGAACGCCGATAGCGAAGGCAGCTCGCCAGGC
CTGCATTGACGCTCGGGCACGAAAGCGTGGGGATCAAACAGGATTAGATACCCCTGTAGTCC
>t0004894_wg-Y-2;size=47;
CCTACGGGTGGCAGCAGTAAGGAATATTGGGCAATGGGGGGAACCCTGACCCAGCCATGCCGCGTGAGGGATGTAGGCCC
TACGGGTCGTGAACCTCTTTTGTCGGGGGACAAGGACGGCGTCGGGAACGCCGTTTGCGGGTACTCGGCGAATAAGCATC
GGCTAACTCCGTGCCAGCAGCCGCGGTAATACGGAGGATGCGAGCGTTATCCGGATTCATTGGGTTTAAAGGGTGCGCAG
GCGGCCCGGTAAGTCAGCGGTGAAAGTCAGGGGCCCAACCCCGGAAGTGCCGTTGATACTGTCGGGCTGGAATGCGGTCG
AGGCGGGCGGAATGTGGTGTGTAGCGGTGAAATGCATAGATATGCCACAGAACGCCGATAGCGAAGGCAGCTCGCCAGGC
CTGCATTGACGCTCGGGCACGAAAGCGTGGGGATCAAACAGGATTAGATACCCTAGTAGTCC
>t0001769_wg-Y-2;size=46;
CCTACGGGAGGCAGCAGTAAGGAATATTGGGCAATGGGGGGAACCCTGACCCAGCCATGCCGCGTGAGGGATGTAGGCCC
TACGGGTCGTGAACCTCTTTTGTCGGGGGACAAGGACGGCGTCGGGAACGCCGTTTGCGGGTACTCGGCGAATAAGCATC
GGCTAACTCCGTGCCAGCAGCCGCGGTAATACGGAGGATGCGAGCGTTATCCGGATTCATTGGGTTTAAAGGGTGCGCAG
GCGGCCCGGTAAGTCAGCGGTGAAAGTCAGGGGCCCAACCCCGGAAGTGCCGTTGATACTGTCGGGCTGGAATGCGGTCG
AGGCGGGCGGAATGTGGTGTGTAGCGGTGAAATGCATAGATATGCCACAGAACGCCGATAGCGAAGGCAGCTCGCCAGGC
CTGCATTGACGCTCGGGCACGAAAGCGTGGGGATCAAACAGGATTAGATACCCCAGTAGTCC
>t0000832_wg-Y-2;size=45;
CCTACGGGTGGCTGCAGTAAGGAATATTGGGCAATGGGGGGAACCCTGACCCAGCCATGCCGCGTGAGGGATGTAGGCCC
TACGGGTCGTGAACCTCTTTTGTCGGGGGACAAGGACGGCGTCGGGAACGCCGTTTGCGGGTACTCGGCGAATAAGCATC
GGCTAACTCCGTGCCAGCAGCCGCGGTAATACGGAGGATGCGAGCGTTATCCGGATTCATTGGGTTTAAAGGGTGCGCAG
GCGGCCCGGTAAGTCAGCGGTGAAAGTCAGGGGCCCAACCCCGGAAGTGCCGTTGATACTGTCGGGCTGGAATGCGGTCG
AGGCGGGCGGAATGTGGTGTGTAGCGGTGAAATGCATAGATATGCCACAGAACGCCGATAGCGAAGGCAGCTCGCCAGGC
CTGCATTGACGCTCGGGCACGAAAGCGTGGGGATCAAACAGGATTAGATACCCTAGTAGTCC
>t0006857_wg-Y-2;size=42;
CCTACGGGGGGCTGCAGTAAGGAATATTGGGCAATGGGGGGAACCCTGACCCAGCCATGCCGCGTGAGGGATGTAGGCCC
TACGGGTCGTGAACCTCTTTTGTCGGGGGACAAGGACGGCGTCGGGAACGCCGTTTGCGGGTACTCGGCGAATAAGCATC
GGCTAACTCCGTGCCAGCAGCCGCGGTAATACGGAGGATGCGAGCGTTATCCGGATTCATTGGGTTTAAAGGGTGCGCAG
GCGGCCCGGTAAGTCAGCGGTGAAAGTCAGGGGCCCAACCCCGGAAGTGCCGTTGATACTGTCGGGCTGGAATGCGGTCG
AGGCGGGCGGAATGTGGTGTGTAGCGGTGAAATGCATAGATATGCCACAGAACGCCGATAGCGAAGGCAGCTCGCCAGGC
CTGCATTGACGCTCGGGCACGAAAGCGTGGGGATCAAACAGGATTAGATACCCGGGTAGTCC
>t0001392_wg-Y-2;size=41;
CCTACGGGGGGCAGCAGTAAGGAATATTGGGCAATGGGGGGAACCCTGACCCAGCCATGCCGCGTGAGGGATGTAGGCCC
TACGGGTCGTGAACCTCTTTTGTCGGGGGACAAGGACGGCGTCGGGAACGCCGTTTGCGGGTACTCGGCGAATAAGCATC
GGCTAACTCCGTGCCAGCAGCCGCGGTAATACGGAGGATGCGAGCGTTATCCGGATTCATTGGGTTTAAAGGGTGCGCAG
GCGGCCCGGTAAGTCAGCGGTGAAAGTCAGGGGCCCAACCCCGGAAGTGCCGTTGATACTGTCGGGCTGGAATGCGGTCG
AGGCGGGCGGAATGTGGTGTGTAGCGGTGAAATGCATAGATATGCCACAGAACGCCGATAGCGAAGGCAGCTCGCCAGGC
CTGCATTGACGCTCGGGCACGAAAGCGTGGGGATCAAACAGGATTAGATACCCCTGTAGTCC
>t0000493_wg-Y-2;size=41;
CCTACGGGCGGCTGCAGTAAGGAATATTGGGCAATGGGGGGAACCCTGACCCAGCCATGCCGCGTGAGGGATGTAGGCCC
TACGGGTCGTGAACCTCTTTTGTCGGGGGACAAGGACGGCGTCGGGAACGCCGTTTGCGGGTACTCGGCGAATAAGCATC
GGCTAACTCCGTGCCAGCAGCCGCGGTAATACGGAGGATGCGAGCGTTATCCGGATTCATTGGGTTTAAAGGGTGCGCAG
GCGGCCCGGTAAGTCAGCGGTGAAAGTCAGGGGCCCAACCCCGGAAGTGCCGTTGATACTGTCGGGCTGGAATGCGGTCG
AGGCGGGCGGAATGTGGTGTGTAGCGGTGAAATGCATAGATATGCCACAGAACGCCGATAGCGAAGGCAGCTCGCCAGGC
CTGCATTGACGCTCGGGCACGAAAGCGTGGGGATCAAACAGGATTAGATACCCTTGTAGTCC
>t0002792_wg-Y-2;size=41;
CCTACGGGCGGCAGCAGTAAGGAATATTGGGCAATGGGGGGAACCCTGACCCAGCCATGCCGCGTGAGGGATGTAGGCCC
TACGGGTCGTGAACCTCTTTTGTCGGGGGACAAGGACGGCGTCGGGAACGCCGTTTGCGGGTACTCGGCGAATAAGCATC
GGCTAACTCCGTGCCAGCAGCCGCGGTAATACGGAGGATGCGAGCGTTATCCGGATTCATTGGGTTTAAAGGGTGCGCAG
GCGGCCCGGTAAGTCAGCGGTGAAAGTCAGGGGCCCAACCCCGGAAGTGCCGTTGATACTGTCGGGCTGGAATGCGGTCG
AGGCGGGCGGAATGTGGTGTGTAGCGGTGAAATGCATAGATATGCCACAGAACGCCGATAGCGAAGGCAGCTCGCCAGGC
CTGCATTGACGCTCGGGCACGAAAGCGTGGGGATCAAACAGGATTAGATACCCCAGTAGTCC
>t0000113_wg-Y-2;size=41;
CCTACGGGAGGCTGCAGTAAGGAATATTGGGCAATGGGGGGAACCCTGACCCAGCCATGCCGCGTGAGGGATGTAGGCCC
TACGGGTCGTGAACCTCTTTTGTCGGGGGACAAGGACGGCGTCGGGAACGCCGTTTGCGGGTACTCGGCGAATAAGCATC
GGCTAACTCCGTGCCAGCAGCCGCGGTAATACGGAGGATGCGAGCGTTATCCGGATTCATTGGGTTTAAAGGGTGCGCAG
GCGGCCCGGTAAGTCAGCGGTGAAAGTCAGGGGCCCAACCCCGGAAGTGCCGTTGATACTGTCGGGCTGGAATGCGGTCG
AGGCGGGCGGAATGTGGTGTGTAGCGGTGAAATGCATAGATATGCCACAGAACGCCGATAGCGAAGGCAGCTCGCCAGGC
CTGCATTGACGCTCGGGCACGAAAGCGTGGGGATCAAACAGGATTAGATACCCTTGTAGTCC
>t0005419_wg-Y-2;size=40;
CCTACGGGAGGCAGCAGTAAGGAATATTGGGCAATGGGGGGAACCCTGACCCAGCCATGCCGCGTGAGGGATGTAGGCCC
TACGGGTCGTGAACCTCTTTTGTCGGGGGACAAGGACGGCGTCGGGAACGCCGTTTGCGGGTACTCGGCGAATAAGCATC
GGCTAACTCCGTGCCAGCAGCCGCGGTAATACGGAGGATGCGAGCGTTATCCGGATTCATTGGGTTTAAAGGGTGCGCAG
GCGGCCCGGTAAGTCAGCGGTGAAAGTCAGGGGCCCAACCCCGGAAGTGCCGTTGATACTGTCGGGCTGGAATGCGGTCG
AGGCGGGCGGAATGTGGTGTGTAGCGGTGAAATGCATAGATATGCCACAGAACGCCGATAGCGAAGGCAGCTCGCCAGGC
CTGCATTGACGCTCGGGCACGAAAGCGTGGGGATCAAACAGGATTAGATACCCTAGTAGTCC
>t0001105_wg-Y-2;size=37;
CCTACGGGTGGCTGCAGTAAGGAATATTGGGCAATGGGGGGAACCCTGACCCAGCCATGCCGCGTGAGGGATGTAGGCCC
TACGGGTCGTGAACCTCTTTTGTCGGGGGACAAGGACGGCGTCGGGAACGCCGTTTGCGGGTACTCGGCGAATAAGCATC
GGCTAACTCCGTGCCAGCAGCCGCGGTAATACGGAGGATGCGAGCGTTATCCGGATTCATTGGGTTTAAAGGGTGCGCAG
GCGGCCCGGTAAGTCAGCGGTGAAAGTCAGGGGCCCAACCCCGGAAGTGCCGTTGATACTGTCGGGCTGGAATGCGGTCG
AGGCGGGCGGAATGTGGTGTGTAGCGGTGAAATGCATAGATATGCCACAGAACGCCGATAGCGAAGGCAGCTCGCCAGGC
CTGCATTGACGCTCGGGCACGAAAGCGTGGGGATCAAACAGGATTAGATACCCCAGTAGTCC
>t0001577_wg-Y-2;size=37;
CCTACGGGGGGCAGCAGTAAGGAATATTGGGCAATGGGGGGAACCCTGACCCAGCCATGCCGCGTGAGGGATGTAGGCCC
TACGGGTCGTGAACCTCTTTTGTCGGGGGACAAGGACGGCGTCGGGAACGCCGTTTGCGGGTACTCGGCGAATAAGCATC
GGCTAACTCCGTGCCAGCAGCCGCGGTAATACGGAGGATGCGAGCGTTATCCGGATTCATTGGGTTTAAAGGGTGCGCAG
GCGGCCCGGTAAGTCAGCGGTGAAAGTCAGGGGCCCAACCCCGGAAGTGCCGTTGATACTGTCGGGCTGGAATGCGGTCG
AGGCGGGCGGAATGTGGTGTGTAGCGGTGAAATGCATAGATATGCCACAGAACGCCGATAGCGAAGGCAGCTCGCCAGGC
CTGCATTGACGCTCGGGCACGAAAGCGTGGGGATCAAACAGGATTAGATACCCGGGTAGTCC
>t0002820_wg-Y-2;size=36;
CCTACGGGGGGCAGCAGTAAGGAATATTGGGCAATGGGGGGAACCCTGACCCAGCCATGCCGCGTGAGGGATGTAGGCCC
TACGGGTCGTGAACCTCTTTTGTCGGGGGACAAGGACGGCGTCGGGAACGCCGTTTGCGGGTACTCGGCGAATAAGCATC
GGCTAACTCCGTGCCAGCAGCCGCGGTAATACGGAGGATGCGAGCGTTATCCGGATTCATTGGGTTTAAAGGGTGCGCAG
GCGGCCCGGTAAGTCAGCGGTGAAAGTCAGGGGCCCAACCCCGGAAGTGCCGTTGATACTGTCGGGCTGGAATGCGGTCG
AGGCGGGCGGAATGTGGTGTGTAGCGGTGAAATGCATAGATATGCCACAGAACGCCGATAGCGAAGGCAGCTCGCCAGGC
CTGCATTGACGCTCGGGCACGAAAGCGTGGGGATCAAACAGGATTAGATACCCCGGTAGTCC
>t0005933_wg-Y-2;size=36;
CCTACGGGAGGCTGCAGTAAGGAATATTGGGCAATGGGGGGAACCCTGACCCAGCCATGCCGCGTGAGGGATGTAGGCCC
TACGGGTCGTGAACCTCTTTTGTCGGGGGACAAGGACGGCGTCGGGAACGCCGTTTGCGGGTACTCGGCGAATAAGCATC
GGCTAACTCCGTGCCAGCAGCCGCGGTAATACGGAGGATGCGAGCGTTATCCGGATTCATTGGGTTTAAAGGGTGCGCAG
GCGGCCCGGTAAGTCAGCGGTGAAAGTCAGGGGCCCAACCCCGGAAGTGCCGTTGATACTGTCGGGCTGGAATGCGGTCG
AGGCGGGCGGAATGTGGTGTGTAGCGGTGAAATGCATAGATATGCCACAGAACGCCGATAGCGAAGGCAGCTCGCCAGGC
CTGCATTGACGCTCGGGCACGAAAGCGTGGGGATCAAACAGGATTAGATACCCTGGTAGTCC
>t0000556_wg-Y-2;size=35;
CCTACGGGAGGCAGCAGTAAGGAATATTGGGCAATGGGGGGAACCCTGACCCAGCCATGCCGCGTGAGGGATGTAGGCCC
TACGGGTCGTGAACCTCTTTTGTCGGGGGACAAGGACGGCGTCGGGAACGCCGTTTGCGGGTACTCGGCGAATAAGCATC
GGCTAACTCCGTGCCAGCAGCCGCGGTAATACGGAGGATGCGAGCGTTATCCGGATTCATTGGGTTTAAAGGGTGCGCAG
GCGGCCCGGTAAGTCAGCGGTGAAAGTCAGGGGCCCAACCCCGGAAGTGCCGTTGATACTGTCGGGCTGGAATGCGGTCG
AGGCGGGCGGAATGTGGTGTGTAGCGGTGAAATGCATAGATATGCCACAGAACGCCGATAGCGAAGGCAGCTCGCCAGGC
CTGCATTGACGCTCGGGCACGAAAGCGTGGGGATCAAACAGGATTAGATACCCTTGTAGTCC
>t0001051_wg-Y-2;size=34;
CCTACGGGCGGCTGCAGTAAGGAATATTGGGCAATGGGGGGAACCCTGACCCAGCCATGCCGCGTGAGGGATGTAGGCCC
TACGGGTCGTGAACCTCTTTTGTCGGGGGACAAGGACGGCGTCGGGAACGCCGTTTGCGGGTACTCGGCGAATAAGCATC
GGCTAACTCCGTGCCAGCAGCCGCGGTAATACGGAGGATGCGAGCGTTATCCGGATTCATTGGGTTTAAAGGGTGCGCAG
GCGGCCCGGTAAGTCAGCGGTGAAAGTCAGGGGCCCAACCCCGGAAGTGCCGTTGATACTGTCGGGCTGGAATGCGGTCG
AGGCGGGCGGAATGTGGTGTGTAGCGGTGAAATGCATAGATATGCCACAGAACGCCGATAGCGAAGGCAGCTCGCCAGGC
CTGCATTGACGCTCGGGCACGAAAGCGTGGGGATCAAACAGGATTAGATACCCGTGTAGTCC
>t0008037_wg-Y-2;size=34;
CCTACGGGCGGCAGCAGTAAGGAATATTGGGCAATGGGGGGAACCCTGACCCAGCCATGCCGCGTGAGGGATGTAGGCCC
TACGGGTCGTGAACCTCTTTTGTCGGGGGACAAGGACGGCGTCGGGAACGCCGTTTGCGGGTACTCGGCGAATAAGCATC
GGCTAACTCCGTGCCAGCAGCCGCGGTAATACGGAGGATGCGAGCGTTATCCGGATTCATTGGGTTTAAAGGGTGCGCAG
GCGGCCCGGTAAGTCAGCGGTGAAAGTCAGGGGCCCAACCCCGGAAGTGCCGTTGATACTGTCGGGCTGGAATGCGGTCG
AGGCGGGCGGAATGTGGTGTGTAGCGGTGAAATGCATAGATATGCCACAGAACGCCGATAGCGAAGGCAGCTCGCCAGGC
CTGCATTGACGCTCGGGCACGAAAGCGTGGGGATCAAACAGGATTAGATACCCTGGTAGTCC
>t0005603_wg-Y-2;size=33;
CCTACGGGCGGCTGCAGTAAGGAATATTGGGCAATGGGGGGAACCCTGACCCAGCCATGCCGCGTGAGGGATGTAGGCCC
TACGGGTCGTGAACCTCTTTTGTCGGGGGACAAGGACGGCGTCGGGAACGCCGTTTGCGGGTACTCGGCGAATAAGCATC
GGCTAACTCCGTGCCAGCAGCCGCGGTAATACGGAGGATGCGAGCGTTATCCGGATTCATTGGGTTTAAAGGGTGCGCAG
GCGGCCCGGTAAGTCAGCGGTGAAAGTCAGGGGCCCAACCCCGGAAGTGCCGTTGATACTGTCGGGCTGGAATGCGGTCG
AGGCGGGCGGAATGTGGTGTGTAGCGGTGAAATGCATAGATATGCCACAGAACGCCGATAGCGAAGGCAGCTCGCCAGGC
CTGCATTGACGCTCGGGCACGAAAGCGTGGGGATCAAACAGGATTAGATACCCGAGTAGTCC
>t0001644_wg-Y-2;size=33;
CCTACGGGAGGCTGCAGTAAGGAATATTGGGCAATGGGGGGAACCCTGACCCAGCCATGCCGCGTGAGGGATGTAGGCCC
TACGGGTCGTGAACCTCTTTTGTCGGGGGACAAGGACGGCGTCGGGAACGCCGTTTGCGGGTACTCGGCGAATAAGCATC
GGCTAACTCCGTGCCAGCAGCCGCGGTAATACGGAGGATGCGAGCGTTATCCGGATTCATTGGGTTTAAAGGGTGCGCAG
GCGGCCCGGTAAGTCAGCGGTGAAAGTCAGGGGCCCAACCCCGGAAGTGCCGTTGATACTGTCGGGCTGGAATGCGGTCG
AGGCGGGCGGAATGTGGTGTGTAGCGGTGAAATGCATAGATATGCCACAGAACGCCGATAGCGAAGGCAGCTCGCCAGGC
CTGCATTGACGCTCGGGCACGAAAGCGTGGGGATCAAACAGGATTAGATACCCGAGTAGTCC
>t0006319_wg-Y-2;size=32;
CCTACGGGCGGCAGCAGTAAGGAATATTGGGCAATGGGGGGAACCCTGACCCAGCCATGCCGCGTGAGGGATGTAGGCCC
TACGGGTCGTGAACCTCTTTTGTCGGGGGACAAGGACGGCGTCGGGAACGCCGTTTGCGGGTACTCGGCGAATAAGCATC
GGCTAACTCCGTGCCAGCAGCCGCGGTAATACGGAGGATGCGAGCGTTATCCGGATTCATTGGGTTTAAAGGGTGCGCAG
GCGGCCCGGTAAGTCAGCGGTGAAAGTCAGGGGCCCAACCCCGGAAGTGCCGTTGATACTGTCGGGCTGGAATGCGGTCG
AGGCGGGCGGAATGTGGTGTGTAGCGGTGAAATGCATAGATATGCCACAGAACGCCGATAGCGAAGGCAGCTCGCCAGGC
CTGCATTGACGCTCGGGCACGAAAGCGTGGGGATCAAACAGGATTAGATACCCGTGTAGTCC
>t0001382_wg-Y-2;size=32;
CCTACGGGCGGCAGCAGTAAGGAATATTGGGCAATGGGGGGAACCCTGACCCAGCCATGCCGCGTGAGGGATGTAGGCCC
TACGGGTCGTGAACCTCTTTTGTCGGGGGACAAGGACGGCGTCGGGAACGCCGTTTGCGGGTACTCGGCGAATAAGCATC
GGCTAACTCCGTGCCAGCAGCCGCGGTAATACGGAGGATGCGAGCGTTATCCGGATTCATTGGGTTTAAAGGGTGCGCAG
GCGGCCCGGTAAGTCAGCGGTGAAAGTCAGGGGCCCAACCCCGGAAGTGCCGTTGATACTGTCGGGCTGGAATGCGGTCG
AGGCGGGCGGAATGTGGTGTGTAGCGGTGAAATGCATAGATATGCCACAGAACGCCGATAGCGAAGGCAGCTCGCCAGGC
CTGCATTGACGCTCGGGCACGAAAGCGTGGGGATCAAACAGGATTAGATACCCGAGTAGTCC
>t0000494_wg-Y-2;size=31;
CCTACGGGCGGCTGCAGTAAGGAATATTGGGCAATGGGGGGAACCCTGACCCAGCCATGCCGCGTGAGGGATGTAGGCCC
TACGGGTCGTGAACCTCTTTTGTCGGGGGACAAGGACGGCGTCGGGAACGCCGTTTGCGGGTACTCGGCGAATAAGCATC
GGCTAACTCCGTGCCAGCAGCCGCGGTAATACGGAGGATGCGAGCGTTATCCGGATTCATTGGGTTTAAAGGGTGCGCAG
GCGGCCCGGTAAGTCAGCGGTGAAAGTCAGGGGCCCAACCCCGGAAGTGCCGTTGATACTGTCGGGCTGGAATGCGGTCG
AGGCGGGCGGAATGTGGTGTGTAGCGGTGAAATGCATAGATATGCCACAGAACGCCGATAGCGAAGGCAGCTCGCCAGGC
CTGCATTGACGCTCGGGCACGAAAGCGTGGGGATCAAACAGGATTAGATACCCCTGTAGTCC
>t0002900_wg-Y-2;size=29;
CCTACGGGAGGCTGCAGTAAGGAATATTGGGCAATGGGGGGAACCCTGACCCAGCCATGCCGCGTGAGGGATGTAGGCCC
TACGGGTCGTGAACCTCTTTTGTCGGGGGACAAGGACGGCGTCGGGAACGCCGTTTGCGGGTACTCGGCGAATAAGCATC
GGCTAACTCCGTGCCAGCAGCCGCGGTAATACGGAGGATGCGAGCGTTATCCGGATTCATTGGGTTTAAAGGGTGCGCAG
GCGGCCCGGTAAGTCAGCGGTGAAAGTCAGGGGCCCAACCCCGGAAGTGCCGTTGATACTGTCGGGCTGGAATGCGGTCG
AGGCGGGCGGAATGTGGTGTGTAGCGGTGAAATGCATAGATATGCCACAGAACGCCGATAGCGAAGGCAGCTCGCCAGGC
CTGCATTGACGCTCGGGCACGAAAGCGTGGGGATCAAACAGGATTAGATACCCGTGTAGTCC
>t0000945_wg-Y-2;size=29;
CCTACGGGCGGCTGCAGTAAGGAATATTGGGCAATGGGGGGAACCCTGACCCAGCCATGCCGCGTGAGGGATGTAGGCCC
TACGGGTCGTGAACCTCTTTTGTCGGGGGACAAGGACGGCGTCGGGAACGCCGTTTGCGGGTACTCGGCGAATAAGCATC
GGCTAACTCCGTGCCAGCAGCCGCGGTAATACGGAGGATGCGAGCGTTATCCGGATTCATTGGGTTTAAAGGGTGCGCAG
GCGGCCCGGTAAGTCAGCGGTGAAAGTCAGGGGCCCAACCCCGGAAGTGCCGTTGATACTGTCGGGCTGGAATGCGGTCG
AGGCGGGCGGAATGTGGTGTGTAGCGGTGAAATGCATAGATATGCCACAGAACGCCGATAGCGAAGGCAGCTCGCCAGGC
CTGCATTGACGCTCGGGCACGAAAGCGTGGGGATCAAACAGGATTAGATACCCCGGTAGTCC
>t0012025_wg-Y-2;size=29;
CCTACGGGCGGCAGCAGTAAGGAATATTGGGCAATGGGGGGAACCCTGACCCAGCCATGCCGCGTGAGGGATGTAGGCCC
TACGGGTCGTGAACCTCTTTTGTCGGGGGACAAGGACGGCGTCGGGAACGCCGTTTGCGGGTACTCGGCGAATAAGCATC
GGCTAACTCCGTGCCAGCAGCCGCGGTAATACGGAGGATGCGAGCGTTATCCGGATTCATTGGGTTTAAAGGGTGCGCAG
GCGGCCCGGTAAGTCAGCGGTGAAAGTCAGGGGCCCAACCCCGGAAGTGCCGTTGATACTGTCGGGCTGGAATGCGGTCG
AGGCGGGCGGAATGTGGTGTGTAGCGGTGAAATGCATAGATATGCCACAGAACGCCGATAGCGAAGGCAGCTCGCCAGGC
CTGCATTGACGCTCGGGCACGAAAGCGTGGGGATCAAACAGGATTAGATACCCTTGTAGTCC
>t0005215_wg-Y-2;size=28;
CCTACGGGAGGCTGCAGTAAGGAATATTGGGCAATGGGGGGAACCCTGACCCAGCCATGCCGCGTGAGGGATGTAGGCCC
TACGGGTCGTGAACCTCTTTTGTCGGGGGACAAGGACGGCGTCGGGAACGCCGTTTGCGGGTACTCGGCGAATAAGCATC
GGCTAACTCCGTGCCAGCAGCCGCGGTAATACGGAGGATGCGAGCGTTATCCGGATTCATTGGGTTTAAAGGGTGCGCAG
GCGGCCCGGTAAGTCAGCGGTGAAAGTCAGGGGCCCAACCCCGGAAGTGCCGTTGATACTGTCGGGCTGGAATGCGGTCG
AGGCGGGCGGAATGTGGTGTGTAGCGGTGAAATGCATAGATATGCCACAGAACGCCGATAGCGAAGGCAGCTCGCCAGGC
CTGCATTGACGCTCGGGCACGAAAGCGTGGGGATCAAACAGGATTAGATACCCCTGTAGTCC
>t0003645_wg-Y-2;size=27;
CCTACGGGTGGCAGCAGTAAGGAATATTGGGCAATGGGGGGAACCCTGACCCAGCCATGCCGCGTGAGGGATGTAGGCCC
TACGGGTCGTGAACCTCTTTTGTCGGGGGACAAGGACGGCGTCGGGAACGCCGTTTGCGGGTACTCGGCGAATAAGCATC
GGCTAACTCCGTGCCAGCAGCCGCGGTAATACGGAGGATGCGAGCGTTATCCGGATTCATTGGGTTTAAAGGGTGCGCAG
GCGGCCCGGTAAGTCAGCGGTGAAAGTCAGGGGCCCAACCCCGGAAGTGCCGTTGATACTGTCGGGCTGGAATGCGGTCG
AGGCGGGCGGAATGTGGTGTGTAGCGGTGAAATGCATAGATATGCCACAGAACGCCGATAGCGAAGGCAGCTCGCCAGGC
CTGCATTGACGCTCGGGCACGAAAGCGTGGGGATCAAACAGGATTAGATACCCCAGTAGTCC
>t0003435_wg-Y-2;size=27;
CCTACGGGAGGCTGCAGTAAGGAATATTGGGCAATGGGGGGAACCCTGACCCAGCCATGCCGCGTGAGGGATGTAGGCCC
TACGGGTCGTGAACCTCTTTTGTCGGGGGACAAGGACGGCGTCGGGAACGCCGTTTGCGGGTACTCGGCGAATAAGCATC
GGCTAACTCCGTGCCAGCAGCCGCGGTAATACGGAGGATGCGAGCGTTATCCGGATTCATTGGGTTTAAAGGGTGCGCAG
GCGGCCCGGTAAGTCAGCGGTGAAAGTCAGGGGCCCAACCCCGGAAGTGCCGTTGATACTGTCGGGCTGGAATGCGGTCG
AGGCGGGCGGAATGTGGTGTGTAGCGGTGAAATGCATAGATATGCCACAGAACGCCGATAGCGAAGGCAGCTCGCCAGGC
CTGCATTGACGCTCGGGCACGAAAGCGTGGGGATCAAACAGGATTAGATACCCCGGTAGTCC
>t0001658_wg-Y-2;size=27;
CCTACGGGGGGCTGCAGTCGAGAATCATTCGCAATGGGCGAAAGCCTGACGGTGCGACGCCGCGTGGAGGATGAAGGTCT
TCGGATTGTAAACTCCTGTCATGTGGGATAAACGGCCGGGATGCGAACAGCATCGCCGGAATGATAGTACCACAGGAGGA
AGAGACGGCTAACTCTGTGCCAGCAGCCGCGGTAATACAGAGGTCTCTAGCGTTGTTCGGATTTACTGGGCGTAAAGGGA
GCGTAGGCGGTCAGGTGTGTTGAACGTGAAATCCCACGACTCAACCGTGGAACGGCGTTCAAAACTGCCTGGCTCGAGTA
CTGGAGAGGAGAGCGGAACTCCTGGTGTAGCGGTGGAATGCGTAGATATCAGGAAGAACACCGGTGGCGAAGGCGGCTCT
CTGGCCAGATACTGACGCTGAGGCTCTAAAGTTAGGGGAGCAAACAGGATTAGATACCCTAGTAGTCC
>t0004330_wg-Y-2;size=27;
CCTACGGGAGGCTGCAGTAAGGAATATTGGGCAATGGGGGGAACCCTGACCCAGCCATGCCGCGTGAGGGATGTAGGCCC
TACGGGTCGTGAACCTCTTTTGTCGGGGGACAAGGACGGCGTCGGGAACGCCGTTTGCGGGTACTCGGCGAATAAGCATC
GGCTAACTCCGTGCCAGCAGCCGCGGTAATACGGAGGATGCGAGCGTTATCCGGATTCATTGGGTTTAAAGGGTGCGCAG
GCGGCCCGGTAAGTCAGCGGTGAAAGTCAGGGGCCCAACCCCGGAAGTGCCGTTGATACTGTCGGGCTGGAATGCGGTCG
AGGCGGGCGGAATGTGGTGTGTAGCGGTGAAATGCATAGATATGCCACAGAACGCCGATAGCGAAGGCAGCTCGCCAGGC
CTGCATTGACGCTCGGGCACGAAAGCGTGGGGATCAAACAGGATTAGATACCCGGGTAGTCC
>t0001809_wg-Y-2;size=26;
CCTACGGGAGGCAGCAGTAAGGAATATTGGGCAATGGGGGGAACCCTGACCCAGCCATGCCGCGTGAGGGATGTAGGCCC
TACGGGTCGTGAACCTCTTTTGTCGGGGGACAAGGACGGCGTCGGGAACGCCGTTTGCGGGTACTCGGCGAATAAGCATC
GGCTAACTCCGTGCCAGCAGCCGCGGTAATACGGAGGATGCGAGCGTTATCCGGATTCATTGGGTTTAAAGGGTGCGCAG
GCGGCCCGGTAAGTCAGCGGTGAAAGTCAGGGGCCCAACCCCGGAAGTGCCGTTGATACTGTCGGGCTGGAATGCGGTCG
AGGCGGGCGGAATGTGGTGTGTAGCGGTGAAATGCATAGATATGCCACAGAACGCCGATAGCGAAGGCAGCTCGCCAGGC
CTGCATTGACGCTCGGGCACGAAAGCGTGGGGATCAAACAGGATTAGATACCCGTGTAGTCC
>t0001363_wg-Y-2;size=25;
CCTACGGGCGGCAGCAGTAAGGAATATTGGGCAATGGGGGGAACCCTGACCCAGCCATGCCGCGTGAGGGATGTAGGCCC
TACGGGTCGTGAACCTCTTTTGTCGGGGGACAAGGACGGCGTCGGGAACGCCGTTTGCGGGTACTCGGCGAATAAGCATC
GGCTAACTCCGTGCCAGCAGCCGCGGTAATACGGAGGATGCGAGCGTTATCCGGATTCATTGGGTTTAAAGGGTGCGCAG
GCGGCCCGGTAAGTCAGCGGTGAAAGTCAGGGGCCCAACCCCGGAAGTGCCGTTGATACTGTCGGGCTGGAATGCGGTCG
AGGCGGGCGGAATGTGGTGTGTAGCGGTGAAATGCATAGATATGCCACAGAACGCCGATAGCGAAGGCAGCTCGCCAGGC
CTGCATTGACGCTCGGGCACGAAAGCGTGGGGATCAAACAGGATTAGATACCCCGGTAGTCC
>t0006946_wg-Y-2;size=25;
CCTACGGGGGGCAGCAGTAAGGAATATTGGGCAATGGGGGGAACCCTGACCCAGCCATGCCGCGTGAGGGATGTAGGCCC
TACGGGTCGTGAACCTCTTTTGTCGGGGGACAAGGACGGCGTCGGGAACGCCGTTTGCGGGTACTCGGCGAATAAGCATC
GGCTAACTCCGTGCCAGCAGCCGCGGTAATACGGAGGATGCGAGCGTTATCCGGATTCATTGGGTTTAAAGGGTGCGCAG
GCGGCCCGGTAAGTCAGCGGTGAAAGTCAGGGGCCCAACCCCGGAAGTGCCGTTGATACTGTCGGGCTGGAATGCGGTCG
AGGCGGGCGGAATGTGGTGTGTAGCGGTGAAATGCATAGATATGCCACAGAACGCCGATAGCGAAGGCAGCTCGCCAGGC
CTGCATTGACGCTCGGGCACGAAAGCGTGGGGATCAAACAGGATTAGATACCCGTGTAGTCC
>t0004078_wg-Y-2;size=24;
CCTACGGGTGGCTGCAGTAAGGAATATTGGGCAATGGGGGGAACCCTGACCCAGCCATGCCGCGTGAGGGATGTAGGCCC
TACGGGTCGTGAACCTCTTTTGTCGGGGGACAAGGACGGCGTCGGGAACGCCGTTTGCGGGTACTCGGCGAATAAGCATC
GGCTAACTCCGTGCCAGCAGCCGCGGTAATACGGAGGATGCGAGCGTTATCCGGATTCATTGGGTTTAAAGGGTGCGCAG
GCGGCCCGGTAAGTCAGCGGTGAAAGTCAGGGGCCCAACCCCGGAAGTGCCGTTGATACTGTCGGGCTGGAATGCGGTCG
AGGCGGGCGGAATGTGGTGTGTAGCGGTGAAATGCATAGATATGCCACAGAACGCCGATAGCGAAGGCAGCTCGCCAGGC
CTGCATTGACGCTCGGGCACGAAAGCGTGGGGATCAAACAGGATTAGATACCCTTGTAGTCC
>t0002697_wg-Y-2;size=23;
CCTACGGGAGGCAGCAGTAAGGAATATTGGGCAATGGGGGGAACCCTGACCCAGCCATGCCGCGTGAGGGATGTAGGCCC
TACGGGTCGTGAACCTCTTTTGTCGGGGGACAAGGACGGCGTCGGGAACGCCGTTTGCGGGTACTCGGCGAATAAGCATC
GGCTAACTCCGTGCCAGCAGCCGCGGTAATACGGAGGATGCGAGCGTTATCCGGATTCATTGGGTTTAAAGGGTGCGCAG
GCGGCCCGGTAAGTCAGCGGTGAAAGTCAGGGGCCCAACCCCGGAAGTGCCGTTGATACTGTCGGGCTGGAATGCGGTCG
AGGCGGGCGGAATGTGGTGTGTAGCGGTGAAATGCATAGATATGCCACAGAACGCCGATAGCGAAGGCAGCTCGCCAGGC
CTGCATTGACGCTCGGGCACGAAAGCGTGGGGATCAAACAGGATTAGATACCCTGGTAGTCC
>t0000352_wg-Y-2;size=23;
CCTACGGGTGGCAGCAGTAAGGAATATTGGGCAATGGGGGGAACCCTGACCCAGCCATGCCGCGTGAGGGATGTAGGCCC
TACGGGTCGTGAACCTCTTTTGTCGGGGGACAAGGACGGCGTCGGGAACGCCGTTTGCGGGTACTCGGCGAATAAGCATC
GGCTAACTCCGTGCCAGCAGCCGCGGTAATACGGAGGATGCGAGCGTTATCCGGATTCATTGGGTTTAAAGGGTGCGCAG
GCGGCCCGGTAAGTCAGCGGTGAAAGTCAGGGGCCCAACCCCGGAAGTGCCGTTGATACTGTCGGGCTGGAATGCGGTCG
AGGCGGGCGGAATGTGGTGTGTAGCGGTGAAATGCATAGATATGCCACAGAACGCCGATAGCGAAGGCAGCTCGCCAGGC
CTGCATTGACGCTCGGGCACGAAAGCGTGGGGATCAAACAGGATTAGATACCCTTGTAGTCC
>t0015918_wg-Y-2;size=23;
CCTACGGGTGGCTGCAGTAAGGAATATTGGGCAATGGGGGGAACCCTGACCCAGCCATGCCGCGTGAGGGATGTAGGCCC
TACGGGTCGTGAACCTCTTTTGTCGGGGGACAAGGACGGCGTCGGGAACGCCGTTTGCGGGTACTCGGCGAATAAGCATC
GGCTAACTCCGTGCCAGCAGCCGCGGTAATACGGAGGATGCGAGCGTTATCCGGATTCATTGGGTTTAAAGGGTGCGCAG
GCGGCCCGGTAAGTCAGCGGTGAAAGTCAGGGGCCCAACCCCGGAAGTGCCGTTGATACTGTCGGGCTGGAATGCGGTCG
AGGCGGGCGGAATGTGGTGTGTAGCGGTGAAATGCATAGATATGCCACAGAACGCCGATAGCGAAGGCAGCTCGCCAGGC
CTGCATTGACGCTCGGGCACGAAAGCGTGGGGATCAAACAGGATTAGATACCCGAGTAGTCC
>t0011774_wg-Y-2;size=22;
CCTACGGGCGGCTGCAGTAAGGAATATTGGGCAATGGGGGGAACCCTGACCCAGCCATGCCGCGTGAGGGATGTAGGCCC
TACGGGTCGTGAACCTCTTTTGTCGGGGGACAAGGACGGCGTCGGGAACGCCGTTTGCGGGTACTCGGCGAATAAGCATC
GGCTAACTCCGTGCCAGCAGCCGCGGTAATACGGAGGATGCGAGCGTTATCCGGATTCATTGGGTTTAAAGGGTGCGCAG
GCGGCCCGGTAAGTCAGCGGTGAAAGTCAGGGGCCCAACCCCGGAAGTGCCGTTGATACTGTCGGGCTGGAATGCGGTCG
AGGCGGGCGGAATGTGGTGTGTAGCGGTGAAATGCATAGATATGCCACAGAACGCCGATAGCGAAGGCAGCTCGCCAGGC
CTGCATTGACGCTCGGGCACGAAAGCGTGGGGATCAAACAGGATTAGATACCCGGGTAGTCC
>t0010677_wg-Y-2;size=22;
CCTACGGGTGGCTGCAGTAAGGAATATTGGGCAATGGGGGGAACCCTGACCCAGCCATGCCGCGTGAGGGATGTAGGCCC
TACGGGTCGTGAACCTCTTTTGTCGGGGGACAAGGACGGCGTCGGGAACGCCGTTTGCGGGTACTCGGCGAATAAGCATC
GGCTAACTCCGTGCCAGCAGCCGCGGTAATACGGAGGATGCGAGCGTTATCCGGATTCATTGGGTTTAAAGGGTGCGCAG
GCGGCCCGGTAAGTCAGCGGTGAAAGTCAGGGGCCCAACCCCGGAAGTGCCGTTGATACTGTCGGGCTGGAATGCGGTCG
AGGCGGGCGGAATGTGGTGTGTAGCGGTGAAATGCATAGATATGCCACAGAACGCCGATAGCGAAGGCAGCTCGCCAGGC
CTGCATTGACGCTCGGGCACGAAAGCGTGGGGATCAAACAGGATTAGATACCCTGGTAGTCC
>t0004042_wg-Y-2;size=21;
CCTACGGGGGGCTGCAGTGAGGAATATTGGTCAATGGGCGCGAGCCTGAACCAGCCAAGTAGCGTGCAGGATGACGGCCC
TATGGGTTGTAAACTGCTTTTTCCGGGGAATAACAAGTGCCACGTGTGGCGCTCTGCATGTACCCGGTGAATAAGGACCG
GCTAATTCCGTGCCAGCAGCCGCGGTAATACGGAAGGTCCGAGCGTTATCCGGATTTATTGGGTTTAAAGGGTGCGCAGG
CGGAATGTCAAGTCAGCCGTGAAATCGCGTGGCTCAACCACGTCTAGCGGTTGAAACTGGCGTTCTTGAGTGCGGTGAGG
GAAGGCGGAATTCGTGGTGTAGCGGTGAAATGCATAGATATCACGAAGAACTCCGATCGCGTAGGCAGCTTTCCGTACCG
TTACTGACGCTCATGCACGAAGGTGCGGGTATCAAACAGGATTAGATACCCCAGTAGTCC
>t0000916_wg-Y-2;size=21;
CCTACGGGGGGCTGCAGTGAGGAATATTGGTCAATGGGCGCAAGCCTGAACCAGCCATGCCGCGTGAAGGAATAAGGCCC
TATGGGTCGTAAACTTCTTTTGTGGTGGAGCAATAAGGTGTACGTGTACACCGATGAGAGTACATCACGAATAAGCATCG
GCTAACTCCGTGCCAGCAGCCGCGGTAATACGGAGGATGCAAGCGTTATCCGGATTTATTGGGTTTAAAGGGTGCGTAGG
CTGTGGGGAAAGTCAGGGGTGAAAGCCCGGCGCTTAACGCCGGAACTGCCTTTGATACTTCTCCGCTGGAATACGGATGC
CGTGGGAGGAATGAGTAGTGTAGCGGTGAAATGCATAGATATTACTCAGAACACCGATTGCGAAGGCATCTCACGAATCC
GTCATTGACGCTGAGGCACGAAAGCGTGGGGATCAAACAGGATTAGATACCCTTGTAGTCC
>t0005184_wg-Y-2;size=21;
CCTACGGGGGGCTGCAGTGAGGAATATTGGTCAATGGGCGCAAGCCTGAACCAGCCATGCCGCGTGAAGGAATAAGGCCC
TATGGGTCGTAAACTTCTTTTGTGGTGGAGCAATAAGGTGTACGTGTACACCGATGAGAGTACATCACGAATAAGCATCG
GCTAACTCCGTGCCAGCAGCCGCGGTAATACGGAGGATGCAAGCGTTATCCGGATTTATTGGGTTTAAAGGGTGCGTAGG
CTGTGGGGAAAGTCAGGGGTGAAAGCCCGGCGCTTAACGCCGGAACTGCCTTTGATACTTCTCCGCTGGAATACGGATGC
CGTGGGAGGAATGAGTAGTGTAGCGGTGAAATGCATAGATATTACTCAGAACACCGATTGCGAAGGCATCTCACGAATCC
GTCATTGACGCTGAGGCACGAAAGCGTGGGGATCAAACAGGATTAGATACCCTAGTAGTCC
>t0002273_wg-Y-2;size=21;
CCTACGGGTGGCAGCAGTAAGGAATATTGGGCAATGGGGGGAACCCTGACCCAGCCATGCCGCGTGAGGGATGTAGGCCC
TACGGGTCGTGAACCTCTTTTGTCGGGGGACAAGGACGGCGTCGGGAACGCCGTTTGCGGGTACTCGGCGAATAAGCATC
GGCTAACTCCGTGCCAGCAGCCGCGGTAATACGGAGGATGCGAGCGTTATCCGGATTCATTGGGTTTAAAGGGTGCGCAG
GCGGCCCGGTAAGTCAGCGGTGAAAGTCAGGGGCCCAACCCCGGAAGTGCCGTTGATACTGTCGGGCTGGAATGCGGTCG
AGGCGGGCGGAATGTGGTGTGTAGCGGTGAAATGCATAGATATGCCACAGAACGCCGATAGCGAAGGCAGCTCGCCAGGC
CTGCATTGACGCTCGGGCACGAAAGCGTGGGGATCAAACAGGATTAGATACCCGAGTAGTCC
>t0010045_wg-Y-2;size=20;
CCTACGGGAGGCAGCAGTAAGGAATATTGGGCAATGGGGGGAACCCTGACCCAGCCATGCCGCGTGAGGGATGTAGGCCC
TACGGGTCGTGAACCTCTTTTGTCGGGGGACAAGGACGGCGTCGGGAACGCCGTTTGCGGGTACTCGGCGAATAAGCATC
GGCTAACTCCGTGCCAGCAGCCGCGGTAATACGGAGGATGCGAGCGTTATCCGGATTCATTGGGTTTAAAGGGTGCGCAG
GCGGCCCGGTAAGTCAGCGGTGAAAGTCAGGGGCCCAACCCCGGAAGTGCCGTTGATACTGTCGGGCTGGAATGCGGTCG
AGGCGGGCGGAATGTGGTGTGTAGCGGTGAAATGCATAGATATGCCACAGAACGCCGATAGCGAAGGCAGCTCGCCAGGC
CTGCATTGACGCTCGGGCACGAAAGCGTGGGGATCAAACAGGATTAGATACCCCTGTAGTCC
>t0000976_wg-Y-2;size=20;
CCTACGGGCGGCTGCAGTGAGGAATATTGGTCAATGGGCGCAAGCCTGAACCAGCCATGCCGCGTGAAGGAATAAGGCCC
TATGGGTCGTAAACTTCTTTTGTGGTGGAGCAATAAGGTGTACGTGTACACCGATGAGAGTACATCACGAATAAGCATCG
GCTAACTCCGTGCCAGCAGCCGCGGTAATACGGAGGATGCAAGCGTTATCCGGATTTATTGGGTTTAAAGGGTGCGTAGG
CTGTGGGGAAAGTCAGGGGTGAAAGCCCGGCGCTTAACGCCGGAACTGCCTTTGATACTTCTCCGCTGGAATACGGATGC
CGTGGGAGGAATGAGTAGTGTAGCGGTGAAATGCATAGATATTACTCAGAACACCGATTGCGAAGGCATCTCACGAATCC
GTCATTGACGCTGAGGCACGAAAGCGTGGGGATCAAACAGGATTAGATACCCTAGTAGTCC
>t0002095_wg-Y-2;size=20;
CCTACGGGGGGCTGCAGTGAGGAATATTGGTCAATGGGCGCGAGCCTGAACCAGCCAAGTAGCGTGCAGGACGACTGCCC
TATGGGTTGTAAACTGCTTTTATCAGGGAATAAAGTGAGGCACGCGTGCCTTTTTGTATGTACCTGGTGAATAAGGACCG
GCTAATTCCGTGCCAGCAGCCGCGGTAATACGGAAGGTCCGGGCGTTATCCGGATTTATTGGGTTTAAAGGGAGCGCAGG
CGGGCTTTTAAGCGTGACGTGAAATGTGGCGGCTCAACCGCCGAACTGCGTCGCGAACTGGGGGCCTTGAGTGAGTACGA
CGTTGGCGGAATTCGTGGTGTAGCGGTGAAATGCTTAGATATCACGAAGAACCCCGATTGCGAAGGCAGCCGACGAGTCC
TTAACTGACGCTAAAGCTCGAAAGTGCGGGTATCGAACAGGATTAGATACCCTTGTAGTCC
>t0013723_wg-Y-2;size=20;
CCTACGGGTGGCTGCAGTAAGGAATATTGGGCAATGGGGGGAACCCTGACCCAGCCATGCCGCGTGAGGGATGTAGGCCC
TACGGGTCGTGAACCTCTTTTGTCGGGGGACAAGGACGGCGTCGGGAACGCCGTTTGCGGGTACTCGGCGAATAAGCATC
GGCTAACTCCGTGCCAGCAGCCGCGGTAATACGGAGGATGCGAGCGTTATCCGGATTCATTGGGTTTAAAGGGTGCGCAG
GCGGCCCGGTAAGTCAGCGGTGAAAGTCAGGGGCCCAACCCCGGAAGTGCCGTTGATACTGTCGGGCTGGAATGCGGTCG
AGGCGGGCGGAATGTGGTGTGTAGCGGTGAAATGCATAGATATGCCACAGAACGCCGATAGCGAAGGCAGCTCGCCAGGC
CTGCATTGACGCTCGGGCACGAAAGCGTGGGGATCAAACAGGATTAGATACCCCGGTAGTCC
>t0002867_wg-Y-2;size=20;
CCTACGGGGGGCTGCAGTGGGGAATATTGGTCAATGGGGGAAACCCTGAACCAGCAACGCCGCGTGAAGGAAGAAGGCTT
TCGGGTTGTAAACTTCTTTTATCTGTGACGATAGTGACGGTAGCAGATGAATAAGCCACGGCTAACTACGTGCCAGCAGC
CGCGGTAATACGTAGGTGGCAAGCGTTATCCGGATTTACTGGGTGTAAAGGGCGCGTAGCCGGGGATGCAAGTCAGATGT
GAAAACTATAGGCTTAACCTGTAGCCTGCATTTGAAACTGTATTTCTTGAGTACTGGAGAGGTTGACGGAATTCCGTGTG
TAGCGGTGAAATGCGTAGATATACGGAAGAACACCAGTGGCGAAGGCGGTCAACTGGACAGCAACTGACGGTGAGGCGCG
AAAGCGTGGGGAGCAAACAGGATTAGATACCCTAGTAGTCC
>t0003211_wg-Y-2;size=19;
CCTACGGGTGGCAGCAGTAAGGAATATTGGGCAATGGGGGGAACCCTGACCCAGCCATGCCGCGTGAGGGATGTAGGCCC
TACGGGTCGTGAACCTCTTTTGTCGGGGGACAAGGACGGCGTCGGGAACGCCGTTTGCGGGTACTCGGCGAATAAGCATC
GGCTAACTCCGTGCCAGCAGCCGCGGTAATACGGAGGATGCGAGCGTTATCCGGATTCATTGGGTTTAAAGGGTGCGCAG
GCGGCCCGGTAAGTCAGCGGTGAAAGTCAGGGGCCCAACCCCGGAAGTGCCGTTGATACTGTCGGGCTGGAATGCGGTCG
AGGCGGGCGGAATGTGGTGTGTAGCGGTGAAATGCATAGATATGCCACAGAACGCCGATAGCGAAGGCAGCTCGCCAGGC
CTGCATTGACGCTCGGGCACGAAAGCGTGGGGATCAAACAGGATTAGATACCCGTGTAGTCC
>t0006722_wg-Y-2;size=19;
CCTACGGGTGGCAGCAGTAAGGAATATTGGGCAATGGGGGGAACCCTGACCCAGCCATGCCGCGTGAGGGATGTAGGCCC
TACGGGTCGTGAACCTCTTTTGTCGGGGGACAAGGACGGCGTCGGGAACGCCGTTTGCGGGTACTCGGCGAATAAGCATC
GGCTAACTCCGTGCCAGCAGCCGCGGTAATACGGAGGATGCGAGCGTTATCCGGATTCATTGGGTTTAAAGGGTGCGCAG
GCGGCCCGGTAAGTCAGCGGTGAAAGTCAGGGGCCCAACCCCGGAAGTGCCGTTGATACTGTCGGGCTGGAATGCGGTCG
AGGCGGGCGGAATGTGGTGTGTAGCGGTGAAATGCATAGATATGCCACAGAACGCCGATAGCGAAGGCAGCTCGCCAGGC
CTGCATTGACGCTCGGGCACGAAAGCGTGGGGATCAAACAGGATTAGATACCCGGGTAGTCC
>t0006776_wg-Y-2;size=19;
CCTACGGGGGGCTGCAGTGAGGAATATTGGTCAATGGGCGCGAGCCTGAACCAGCCAAGTAGCGTGCAGGACGACTGCCC
TATGGGTTGTAAACTGCTTTTATCAGGGAATAAAGTGAGGCACGCGTGCCTTTTTGTATGTACCTGGTGAATAAGGACCG
GCTAATTCCGTGCCAGCAGCCGCGGTAATACGGAAGGTCCGGGCGTTATCCGGATTTATTGGGTTTAAAGGGAGCGCAGG
CGGGCTTTTAAGCGTGACGTGAAATGTGGCGGCTCAACCGCCGAACTGCGTCGCGAACTGGGGGCCTTGAGTGAGTACGA
CGTTGGCGGAATTCGTGGTGTAGCGGTGAAATGCTTAGATATCACGAAGAACCCCGATTGCGAAGGCAGCCGACGAGTCC
TTAACTGACGCTAAAGCTCGAAAGTGCGGGTATCGAACAGGATTAGATACCCTAGTAGTCC
>t0009591_wg-Y-2;size=18;
CCTACGGGAGGCAGCAGTAAGGAATATTGGGCAATGGGGGGAACCCTGACCCAGCCATGCCGCGTGAGGGATGTAGGCCC
TACGGGTCGTGAACCTCTTTTGTCGGGGGACAAGGACGGCGTCGGGAACGCCGTTTGCGGGTACTCGGCGAATAAGCATC
GGCTAACTCCGTGCCAGCAGCCGCGGTAATACGGAGGATGCGAGCGTTATCCGGATTCATTGGGTTTAAAGGGTGCGCAG
GCGGCCCGGTAAGTCAGCGGTGAAAGTCAGGGGCCCAACCCCGGAAGTGCCGTTGATACTGTCGGGCTGGAATGCGGTCG
AGGCGGGCGGAATGTGGTGTGTAGCGGTGAAATGCATAGATATGCCACAGAACGCCGATAGCGAAGGCAGCTCGCCAGGC
CTGCATTGACGCTCGGGCACGAAAGCGTGGGGATCAAACAGGATTAGATACCCGGGTAGTCC
>t0005808_wg-Y-2;size=17;
CCTACGGGAGGCTGCAGTGAGGAATATTGGTCAATGGGCGCAAGCCTGAACCAGCCATGCCGCGTGAAGGAATAAGGCCC
TATGGGTCGTAAACTTCTTTTGTGGTGGAGCAATAAGGTGTACGTGTACACCGATGAGAGTACATCACGAATAAGCATCG
GCTAACTCCGTGCCAGCAGCCGCGGTAATACGGAGGATGCAAGCGTTATCCGGATTTATTGGGTTTAAAGGGTGCGTAGG
CTGTGGGGAAAGTCAGGGGTGAAAGCCCGGCGCTTAACGCCGGAACTGCCTTTGATACTTCTCCGCTGGAATACGGATGC
CGTGGGAGGAATGAGTAGTGTAGCGGTGAAATGCATAGATATTACTCAGAACACCGATTGCGAAGGCATCTCACGAATCC
GTCATTGACGCTGAGGCACGAAAGCGTGGGGATCAAACAGGATTAGATACCCCAGTAGTCC
>t0007399_wg-Y-2;size=17;
CCTACGGGTGGCTGCAGTAAGGAATATTGGGCAATGGGGGGAACCCTGACCCAGCCATGCCGCGTGAGGGATGTAGGCCC
TACGGGTCGTGAACCTCTTTTGTCGGGGGACAAGGACGGCGTCGGGAACGCCGTTTGCGGGTACTCGGCGAATAAGCATC
GGCTAACTCCGTGCCAGCAGCCGCGGTAATACGGAGGATGCGAGCGTTATCCGGATTCATTGGGTTTAAAGGGTGCGCAG
GCGGCCCGGTAAGTCAGCGGTGAAAGTCAGGGGCCCAACCCCGGAAGTGCCGTTGATACTGTCGGGCTGGAATGCGGTCG
AGGCGGGCGGAATGTGGTGTGTAGCGGTGAAATGCATAGATATGCCACAGAACGCCGATAGCGAAGGCAGCTCGCCAGGC
CTGCATTGACGCTCGGGCACGAAAGCGTGGGGATCAAACAGGATTAGATACCCCTGTAGTCC
>t0003522_wg-Y-2;size=17;
CCTACGGGGGGCTGCAGTGGGGAATATTGGGCAATGGGGGCAACCCTGACCCAGCAACGCCGCGTGAAGGAAGAAGGCTT
TCGGGTTGTAAACTTCTTTGACGAGGGACGATAGTGACGGTACCTCGAAAACAAGCCACGGCTAACTACGTGCCAGCAGC
CGCGGTAATACGTAGGTGGCAAGCGTTGTCCGGATTTACTGGGTGTAAAGGGCGCGTAGGCGGGATTGCAAGTCAGATGT
GAAATCTCCGGGCTCAACCCGGAAATTGCATTTGAAACTGTAGTTCTTGAGTATCGGAGAGGCAAGCGGAATTCCTAGTG
TAGCGGTGAAATGCGTAGATATTAGGAGGAACACCAGTGGCGAAGGCGGCTTGCTGGACGACAACTGACGCTGAGGCGCG
AAAGCGTGGGGAGCAAACAGGATTAGATACCCTAGTAGTCC
>t0002627_wg-Y-2;size=17;
CCTACGGGGGGCTGCAGTGAGGAATATTGGTCAATGGGCGCAAGCCTGAACCAGCCATGCCGCGTGAAGGAATAAGGCCC
TATGGGTCGTAAACTTCTTTTGTGGTGGAGCAATAAGGTGTACGTGTACACCGATGAGAGTACATCACGAATAAGCATCG
GCTAACTCCGTGCCAGCAGCCGCGGTAATACGGAGGATGCAAGCGTTATCCGGATTTATTGGGTTTAAAGGGTGCGTAGG
CTGTGGGGAAAGTCAGGGGTGAAAGCCCGGCGCTTAACGCCGGAACTGCCTTTGATACTTCTCCGCTGGAATACGGATGC
CGTGGGAGGAATGAGTAGTGTAGCGGTGAAATGCATAGATATTACTCAGAACACCGATTGCGAAGGCATCTCACGAATCC
GTCATTGACGCTGAGGCACGAAAGCGTGGGGATCAAACAGGATTAGATACCCTGGTAGTCC
>t0003814_wg-Y-2;size=16;
CCTACGGGGGGCTGCAGTGGGGAATATTGGTCAATGGGGGAAACCCTGAACCAGCAACGCCGCGTGAAGGAAGAAGGCTT
TCGGGTTGTAAACTTCTTTTATCTGTGACGATAGTGACGGTAGCAGATGAATAAGCCACGGCTAACTACGTGCCAGCAGC
CGCGGTAATACGTAGGTGGCAAGCGTTATCCGGATTTACTGGGTGTAAAGGGCGCGTAGCCGGGGATGCAAGTCAGATGT
GAAAACTATAGGCTTAACCTGTAGCCTGCATTTGAAACTGTATTTCTTGAGTACTGGAGAGGTTGACGGAATTCCGTGTG
TAGCGGTGAAATGCGTAGATATACGGAAGAACACCAGTGGCGAAGGCGGTCAACTGGACAGCAACTGACGGTGAGGCGCG
AAAGCGTGGGGAGCAAACAGGATTAGATACCCCGGTAGTCC
>t0009805_wg-Y-2;size=16;
CCTACGGGGGGCTGCAGTGAGGAATATTGGTCAATGGGCGCGAGCCTGAACCAGCCAAGTAGCGTGCAGGACGACTGCCC
TATGGGTTGTAAACTGCTTTTATCAGGGAATAAAGTGAGGCACGCGTGCCTTTTTGTATGTACCTGGTGAATAAGGACCG
GCTAATTCCGTGCCAGCAGCCGCGGTAATACGGAAGGTCCGGGCGTTATCCGGATTTATTGGGTTTAAAGGGAGCGCAGG
CGGGCTTTTAAGCGTGACGTGAAATGTGGCGGCTCAACCGCCGAACTGCGTCGCGAACTGGGGGCCTTGAGTGAGTACGA
CGTTGGCGGAATTCGTGGTGTAGCGGTGAAATGCTTAGATATCACGAAGAACCCCGATTGCGAAGGCAGCCGACGAGTCC
TTAACTGACGCTAAAGCTCGAAAGTGCGGGTATCGAACAGGATTAGATACCCGAGTAGTCC
>t0028636_wg-Y-2;size=16;
CCTACGGGCGGCAGCAGTAAGGAATATTGGGCAATGGGGGGAACCCTGACCCAGCCATGCCGCGTGAGGGATGTAGGCCC
TACGGGTCGTGAACCTCTTTTGTCGGGGGACAAGGACGGCGTCGGGAACGCCGTTTGCGGGTACTCGGCGAATAAGCATC
GGCTAACTCCGTGCCAGCAGCCGCGGTAATACGGAGGATGCGAGCGTTATCCGGATTCATTGGGTTTAAAGGGTGCGCAG
GCGGCCCGGTAAGTCAGCGGTGAAAGTCAGGGGCCCAACCCCGGAAGTGCCGTTGATACTGTCGGGCTGGAATGCGGTCG
AGGCGGGCGGAATGTGGTGTGTAGCGGTGAAATGCATAGATATGCCACAGAACGCCGATAGCGAAGGCAGCTCGCCAGGC
CTGCATTGACGCTCGGGCACGAAAGCGTGGGGATCAAACAGGATTAGATACCCCTGTAGTCC
>t0021979_wg-Y-2;size=16;
CCTACGGGAGGCAGCAGTAAGGAATATTGGGCAATGGGGGGAACCCTGACCCAGCCATGCCGCGTGAGGGATGTAGGCCC
TACGGGTCGTGAACCTCTTTTGTCGGGGGACAAGGACGGCGTCGGGAACGCCGTTTGCGGGTACTCGGCGAATAAGCATC
GGCTAACTCCGTGCCAGCAGCCGCGGTAATACGGAGGATGCGAGCGTTATCCGGATTCATTGGGTTTAAAGGGTGCGCAG
GCGGCCCGGTAAGTCAGCGGTGAAAGTCAGGGGCCCAACCCCGGAAGTGCCGTTGATACTGTCGGGCTGGAATGCGGTCG
AGGCGGGCGGAATGTGGTGTGTAGCGGTGAAATGCATAGATATGCCACAGAACGCCGATAGCGAAGGCAGCTCGCCAGGC
CTGCATTGACGCTCGGGCACGAAAGCGTGGGGATCAAACAGGATTAGATACCCCGGTAGTCC
>t0005386_wg-Y-2;size=16;
CCTACGGGTGGCAGCAGTAAGGAATATTGGGCAATGGGGGGAACCCTGACCCAGCCATGCCGCGTGAGGGATGTAGGCCC
TACGGGTCGTGAACCTCTTTTGTCGGGGGACAAGGACGGCGTCGGGAACGCCGTTTGCGGGTACTCGGCGAATAAGCATC
GGCTAACTCCGTGCCAGCAGCCGCGGTAATACGGAGGATGCGAGCGTTATCCGGATTCATTGGGTTTAAAGGGTGCGCAG
GCGGCCCGGTAAGTCAGCGGTGAAAGTCAGGGGCCCAACCCCGGAAGTGCCGTTGATACTGTCGGGCTGGAATGCGGTCG
AGGCGGGCGGAATGTGGTGTGTAGCGGTGAAATGCATAGATATGCCACAGAACGCCGATAGCGAAGGCAGCTCGCCAGGC
CTGCATTGACGCTCGGGCACGAAAGCGTGGGGATCAAACAGGATTAGATACCCCGGTAGTCC
>t0002563_wg-Y-2;size=15;
CCTACGGGTGGCAGCAGTAAGGAATATTGGGCAATGGGGGGAACCCTGACCCAGCCATGCCGCGTGAGGGATGTAGGCCC
TACGGGTCGTGAACCTCTTTTGTCGGGGGACAAGGACGGCGTCGGGAACGCCGTTTGCGGGTACTCGGCGAATAAGCATC
GGCTAACTCCGTGCCAGCAGCCGCGGTAATACGGAGGATGCGAGCGTTATCCGGATTCATTGGGTTTAAAGGGTGCGCAG
GCGGCCCGGTAAGTCAGCGGTGAAAGTCAGGGGCCCAACCCCGGAAGTGCCGTTGATACTGTCGGGCTGGAATGCGGTCG
AGGCGGGCGGAATGTGGTGTGTAGCGGTGAAATGCATAGATATGCCACAGAACGCCGATAGCGAAGGCAGCTCGCCAGGC
CTGCATTGACGCTCGGGCACGAAAGCGTGGGGATCAAACAGGATTAGATACCCTGGTAGTCC
>t0002635_wg-Y-2;size=15;
CCTACGGGGGGCTGCAGTGGGGAATATTGCACAATGGACGAAAGTCTGATGCAGCAATTCTGCGTGAAGGATGAAGCATT
ACGGTGTGTAAACTTCTTTTTTGGTAGAAGACGAATGACGGTATACCAAGAATAAGGGACGGCTAACTATGTGCCAGCAG
CCGCGGTAATACATAGGTCCCGAGCGTTATCCGGATTTACTGGGCGTAAAGTGTCCGTAGCCTGATATGTAAGTCTGTTT
TCAAATATTGTGGCTTAACCATAAAGAGGGAATAGATACTGCATATCTTGAAGTTGTTGGGGGTTAGTGGAATTTCCGGT
GGAGCGGTGAAATGCGTTGATATCGGAAAGAACGCCGAAAGCGAAAGCAGCTAACTACAATAAACTTGACGGTGAGGGAC
GAAAGCTTGGGGAGCAAACGGGATTAGATACCCTTGTAGTCC
>t0021873_wg-Y-2;size=15;
CCTACGGGAGGCAGCAGTAAGGAATATTGGGCAATGGGGGGAACCCTGACCCAGCCATGCCGCGTGAGGGATGTAGGCCC
TACGGGTCGTGAACCTCTTTTGTCGGGGGACAAGGACGGCGTCGGGAACGCCGTTTGCGGGTACTCGGCGAATAAGCATC
GGCTAACTCCGTGCCAGCAGCCGCGGTAATACGGAGGATGCGAGCGTTATCCGGATTCATTGGGTTTAAAGGGTGCGCAG
GCGGCCCGGTAAGTCAGCGGTGAAAGTCAGGGGCCCAACCCCGGAAGTGCCGTTGATACTGTCGGGCTGGAATGCGGTCG
AGGCGGGCGGAATGTGGTGTGTAGCGGTGAAATGCATAGATATGCCACAGAACGCCGATAGCGAAGGCAGCTCGCCAGGC
CTGCATTGACGCTCGGGCACGAAAGCGTGGGGATCAAACAGGATTAGATACCCGAGTAGTCC
>t0004787_wg-Y-2;size=15;
CCTACGGGGGGCAGCAGTGAGGAATATTGGTCAATGGGCGCAAGCCTGAACCAGCCATGCCGCGTGAAGGAATAAGGCCC
TATGGGTCGTAAACTTCTTTTGTGGTGGAGCAATAAGGTGTACGTGTACACCGATGAGAGTACATCACGAATAAGCATCG
GCTAACTCCGTGCCAGCAGCCGCGGTAATACGGAGGATGCAAGCGTTATCCGGATTTATTGGGTTTAAAGGGTGCGTAGG
CTGTGGGGAAAGTCAGGGGTGAAAGCCCGGCGCTTAACGCCGGAACTGCCTTTGATACTTCTCCGCTGGAATACGGATGC
CGTGGGAGGAATGAGTAGTGTAGCGGTGAAATGCATAGATATTACTCAGAACACCGATTGCGAAGGCATCTCACGAATCC
GTCATTGACGCTGAGGCACGAAAGCGTGGGGATCAAACAGGATTAGATACCCTAGTAGTCC
>t0007371_wg-Y-2;size=15;
CCTACGGGGGGCTGCAGTCGAGAATCATTCGCAATGGGCGAAAGCCTGACGGTGCGACGCCGCGTGGAGGATGAAGGTCT
TCGGATTGTAAACTCCTGTCATGTGGGATAAACGGCCGGGATGCGAACAGCATCGCCGGAATGATAGTACCACAGGAGGA
AGAGACGGCTAACTCTGTGCCAGCAGCCGCGGTAATACAGAGGTCTCTAGCGTTGTTCGGATTTACTGGGCGTAAAGGGA
GCGTAGGCGGTCAGGTGTGTTGAACGTGAAATCCCACGACTCAACCGTGGAACGGCGTTCAAAACTGCCTGGCTCGAGTA
CTGGAGAGGAGAGCGGAACTCCTGGTGTAGCGGTGGAATGCGTAGATATCAGGAAGAACACCGGTGGCGAAGGCGGCTCT
CTGGCCAGATACTGACGCTGAGGCTCTAAAGTTAGGGGAGCAAACAGGATTAGATACCCGAGTAGTCC
>t0000161_wg-Y-2;size=15;
CCTACGGGGGGCTGCAGTGAGGAATATTGGTCAATGGGCGCAAGCCTGAACCAGCCATGCCGCGTGAAGGAATAAGGCCC
TATGGGTCGTAAACTTCTTTTGTGGTGGAGCAATAAGGTGTACGTGTACACCGATGAGAGTACATCACGAATAAGCATCG
GCTAACTCCGTGCCAGCAGCCGCGGTAATACGGAGGATGCAAGCGTTATCCGGATTTATTGGGTTTAAAGGGTGCGTAGG
CTGTGGGGAAAGTCAGGGGTGAAAGCCCGGCGCTTAACGCCGGAACTGCCTTTGATACTTCTCCGCTGGAATACGGATGC
CGTGGGAGGAATGAGTAGTGTAGCGGTGAAATGCATAGATATTACTCAGAACACCGATTGCGAAGGCATCTCACGAATCC
GTCATTGACGCTGAGGCACGAAAGCGTGGGGATCAAACAGGATTAGATACCCCAGTAGTCC
>t0001427_wg-Y-2;size=15;
CCTACGGGGGGCTGCAGTGGGGAATATTGCACAATGGACGAAAGTCTGATGCAGCAATTCTGCGTGAAGGATGAAGCATT
ACGGTGTGTAAACTTCTTTTTTGGTAGAAGACGAATGACGGTATACCAAGAATAAGGGACGGCTAACTATGTGCCAGCAG
CCGCGGTAATACATAGGTCCCGAGCGTTATCCGGATTTACTGGGCGTAAAGTGTCCGTAGCCTGATATGTAAGTCTGTTT
TCAAATATTGTGGCTTAACCATAAAGAGGGAATAGATACTGCATATCTTGAAGTTGTTGGGGGTTAGTGGAATTTCCGGT
GGAGCGGTGAAATGCGTTGATATCGGAAAGAACGCCGAAAGCGAAAGCAGCTAACTACAATAAACTTGACGGTGAGGGAC
GAAAGCTTGGGGAGCAAACGGGATTAGATACCCCAGTAGTCC
>t0006838_wg-Y-2;size=15;
CCTACGGGGGGCTGCAGTGGGGAATATTGGTCAATGGGGGAAACCCTGAACCAGCAACGCCGCGTGAAGGAAGAAGGCTT
TCGGGTTGTAAACTTCTTTTATCTGTGACGATAGTGACGGTAGCAGATGAATAAGCCACGGCTAACTACGTGCCAGCAGC
CGCGGTAATACGTAGGTGGCAAGCGTTATCCGGATTTACTGGGTGTAAAGGGCGCGTAGCCGGGGATGCAAGTCAGATGT
GAAAACTATAGGCTTAACCTGTAGCCTGCATTTGAAACTGTATTTCTTGAGTACTGGAGAGGTTGACGGAATTCCGTGTG
TAGCGGTGAAATGCGTAGATATACGGAAGAACACCAGTGGCGAAGGCGGTCAACTGGACAGCAACTGACGGTGAGGCGCG
AAAGCGTGGGGAGCAAACAGGATTAGATACCCTTGTAGTCC
>t0003473_wg-Y-2;size=14;
CCTACGGGGGGCTGCAGTCGAGGATCATTTGCAATGGGCGAAAGCCTGACAATGCGACGCTGCGTGCAGGATGAAGGCCT
TCGGGTTGTAAACTGCTGTTGGGAGGGAAAAGGACGCGGGGCCCAACAAGCCCTGCCGTTTGATTGTACTTCCAGAGAAA
GTCGCGGCTAACTCTGTGCCAGCAGCCGCGGTAATACAGAGGCGACGAGCGTTGTTCGGATTTACTGGGCGTAAAGCGTG
CGCAGGCGGTGGACCATGTCCGACGTGAAATCCCGGGGCTCAGCTCCGGAAGTGCGTCGGAAACCGGTCCGCTGGAGACC
GGGAAGGGAGTCTGGAACACACGGTGTAGCGGTGAAATGCGTTGATATCGTGTGGAACACCGGAAGCGAAGGCGAGACTC
TGGAACGGATCTGACGCTCATGCACGAAAGCGTGGGGAGCAAACAGGATTAGATACCCCAGTAGTCC
>t0000632_wg-Y-2;size=14;
CCTACGGGAGGCTGCAGTGAGGAATATTGGTCAATGGGCGCAAGCCTGAACCAGCCATGCCGCGTGAAGGAATAAGGCCC
TATGGGTCGTAAACTTCTTTTGTGGTGGAGCAATAAGGTGTACGTGTACACCGATGAGAGTACATCACGAATAAGCATCG
GCTAACTCCGTGCCAGCAGCCGCGGTAATACGGAGGATGCAAGCGTTATCCGGATTTATTGGGTTTAAAGGGTGCGTAGG
CTGTGGGGAAAGTCAGGGGTGAAAGCCCGGCGCTTAACGCCGGAACTGCCTTTGATACTTCTCCGCTGGAATACGGATGC
CGTGGGAGGAATGAGTAGTGTAGCGGTGAAATGCATAGATATTACTCAGAACACCGATTGCGAAGGCATCTCACGAATCC
GTCATTGACGCTGAGGCACGAAAGCGTGGGGATCAAACAGGATTAGATACCCTGGTAGTCC
>t0005767_wg-Y-2;size=14;
CCTACGGGAGGCTGCAGTGAGGAATATTGGTCAATGGGCGCAAGCCTGAACCAGCCATGCCGCGTGAAGGAATAAGGCCC
TATGGGTCGTAAACTTCTTTTGTGGTGGAGCAATAAGGTGTACGTGTACACCGATGAGAGTACATCACGAATAAGCATCG
GCTAACTCCGTGCCAGCAGCCGCGGTAATACGGAGGATGCAAGCGTTATCCGGATTTATTGGGTTTAAAGGGTGCGTAGG
CTGTGGGGAAAGTCAGGGGTGAAAGCCCGGCGCTTAACGCCGGAACTGCCTTTGATACTTCTCCGCTGGAATACGGATGC
CGTGGGAGGAATGAGTAGTGTAGCGGTGAAATGCATAGATATTACTCAGAACACCGATTGCGAAGGCATCTCACGAATCC
GTCATTGACGCTGAGGCACGAAAGCGTGGGGATCAAACAGGATTAGATACCCTAGTAGTCC
>t0003565_wg-Y-2;size=14;
CCTACGGGGGGCTGCAGTGAGGAATATTGGTCAATGGGCGCGAGCCTGAACCAGCCAAGTAGCGTGCAGGATGACGGCCC
TATGGGTTGTAAACTGCTTTTTCCGGGGAATAACAAGTGCCACGTGTGGCGCTCTGCATGTACCCGGTGAATAAGGACCG
GCTAATTCCGTGCCAGCAGCCGCGGTAATACGGAAGGTCCGAGCGTTATCCGGATTTATTGGGTTTAAAGGGTGCGCAGG
CGGAATGTCAAGTCAGCCGTGAAATCGCGTGGCTCAACCACGTCTAGCGGTTGAAACTGGCGTTCTTGAGTGCGGTGAGG
GAAGGCGGAATTCGTGGTGTAGCGGTGAAATGCATAGATATCACGAAGAACTCCGATCGCGTAGGCAGCTTTCCGTACCG
TTACTGACGCTCATGCACGAAGGTGCGGGTATCAAACAGGATTAGATACCCCTGTAGTCC
>t0009464_wg-Y-2;size=14;
CCTACGGGTGGCAGCAGTAAGGAATATTGGGCAATGGGGGGAACCCTGACCCAGCCATGCCGCGTGAGGGATGTAGGCCC
TACGGGTCGTGAACCTCTTTTGTCGGGGGACAAGGACGGCGTCGGGAACGCCGTTTGCGGGTACTCGGCGAATAAGCATC
GGCTAACTCCGTGCCAGCAGCCGCGGTAATACGGAGGATGCGAGCGTTATCCGGATTCATTGGGTTTAAAGGGTGCGCAG
GCGGCCCGGTAAGTCAGCGGTGAAAGTCAGGGGCCCAACCCCGGAAGTGCCGTTGATACTGTCGGGCTGGAATGCGGTCG
AGGCGGGCGGAATGTGGTGTGTAGCGGTGAAATGCATAGATATGCCACAGAACGCCGATAGCGAAGGCAGCTCGCCAGGC
CTGCATTGACGCTCGGGCACGAAAGCGTGGGGATCAAACAGGATTAGATACCCCTGTAGTCC
>t0010846_wg-Y-2;size=14;
CCTACGGGGGGCTGCAGTGGGGAATATTGGTCAATGGGGGAAACCCTGAACCAGCAACGCCGCGTGAAGGAAGAAGGCTT
TCGGGTTGTAAACTTCTTTTATCTGTGACGATAGTGACGGTAGCAGATGAATAAGCCACGGCTAACTACGTGCCAGCAGC
CGCGGTAATACGTAGGTGGCAAGCGTTATCCGGATTTACTGGGTGTAAAGGGCGCGTAGCCGGGGATGCAAGTCAGATGT
GAAAACTATAGGCTTAACCTGTAGCCTGCATTTGAAACTGTATTTCTTGAGTACTGGAGAGGTTGACGGAATTCCGTGTG
TAGCGGTGAAATGCGTAGATATACGGAAGAACACCAGTGGCGAAGGCGGTCAACTGGACAGCAACTGACGGTGAGGCGCG
AAAGCGTGGGGAGCAAACAGGATTAGATACCCCAGTAGTCC
>t0005042_wg-Y-2;size=13;
CCTACGGGGGGCTGCAGTCGAGAATCATTCGCAATGGGCGAAAGCCTGACGGTGCGACGCCGCGTGGAGGATGAAGGTCT
TCGGATTGTAAACTCCTGTCATGTGGGATAAACGGCCGGGATGCGAACAGCATCGCCGGAATGATAGTACCACAGGAGGA
AGAGACGGCTAACTCTGTGCCAGCAGCCGCGGTAATACAGAGGTCTCTAGCGTTGTTCGGATTTACTGGGCGTAAAGGGA
GCGTAGGCGGTCAGGTGTGTTGAACGTGAAATCCCACGACTCAACCGTGGAACGGCGTTCAAAACTGCCTGGCTCGAGTA
CTGGAGAGGAGAGCGGAACTCCTGGTGTAGCGGTGGAATGCGTAGATATCAGGAAGAACACCGGTGGCGAAGGCGGCTCT
CTGGCCAGATACTGACGCTGAGGCTCTAAAGTTAGGGGAGCAAACAGGATTAGATACCCTTGTAGTCC
>t0000965_wg-Y-2;size=13;
CCTACGGGCGGCAGCAGTAAGGAATATTGGGCAATGGGGGGAACCCTGACCCAGCCATGCCGCGTGAGGGATGTAGGCCC
TACGGGTCGTGAACCTCTTTTGTCGGGGGACAAGGACGGCGTCGGGAACGCCGTTTGCGGGTACTCGGCGAATAAGCATC
GGCTAACTCCGTGCCAGCAGCCGCGGTAATACGGAGGATGCGAGCGTTATCCGGATTCATTGGGTTTAAAGGGTGCGCAG
GCGGCCCGGTAAGTCAGCGGTGAAAGTCAGGGGCCCAACCCCGGAAGTGCCGTTGATACTGTCGGGCTGGAATGCGGTCG
AGGCGGGCGGAATGTGGTGTGTAGCGGTGAAATGCATAGATATGCCACAGAACGCCGATAGCGAAGGCAGCTCGCCAGGC
CTGCATTGACGCTCGGGCACGAAAGCGTGGGGATCAAACAGGATTAGATACCCGGGTAGTCC
>t0004621_wg-Y-2;size=13;
CCTACGGGTGGCTGCAGTAAGGAATATTGGGCAATGGGGGGAACCCTGACCCAGCCATGCCGCGTGAGGGATGTAGGCCC
TACGGGTCGTGAACCTCTTTTGTCGGGGGACAAGGACGGCGTCGGGAACGCCGTTTGCGGGTACTCGGCGAATAAGCATC
GGCTAACTCCGTGCCAGCAGCCGCGGTAATACGGAGGATGCGAGCGTTATCCGGATTCATTGGGTTTAAAGGGTGCGCAG
GCGGCCCGGTAAGTCAGCGGTGAAAGTCAGGGGCCCAACCCCGGAAGTGCCGTTGATACTGTCGGGCTGGAATGCGGTCG
AGGCGGGCGGAATGTGGTGTGTAGCGGTGAAATGCATAGATATGCCACAGAACGCCGATAGCGAAGGCAGCTCGCCAGGC
CTGCATTGACGCTCGGGCACGAAAGCGTGGGGATCAAACAGGATTAGATACCCGTGTAGTCC
>t0032291_wg-Y-2;size=13;
CCTACGGGGGGCAGCAGTGAGGAATATTGGTCAATGGGCGCGAGCCTGAACCAGCCAAGTAGCGTGCAGGACGACTGCCC
TATGGGTTGTAAACTGCTTTTATCAGGGAATAAAGTGAGGCACGCGTGCCTTTTTGTATGTACCTGGTGAATAAGGACCG
GCTAATTCCGTGCCAGCAGCCGCGGTAATACGGAAGGTCCGGGCGTTATCCGGATTTATTGGGTTTAAAGGGAGCGCAGG
CGGGCTTTTAAGCGTGACGTGAAATGTGGCGGCTCAACCGCCGAACTGCGTCGCGAACTGGGGGCCTTGAGTGAGTACGA
CGTTGGCGGAATTCGTGGTGTAGCGGTGAAATGCTTAGATATCACGAAGAACCCCGATTGCGAAGGCAGCCGACGAGTCC
TTAACTGACGCTAAAGCTCGAAAGTGCGGGTATCGAACAGGATTAGATACCCGAGTAGTCC
>t0020707_wg-Y-2;size=13;
CCTACGGGGGGCTGCAGTGAGGAATATTGGTCAATGGGCGGGAGCCTGAACCAGCCAAGTAGCGTGCAGGACGACTGCCC
TATGGGTTGTAAACTGCTTTTATGCGGGAATAAAGTTCGCCACGCGTGGTGTTTTGTATGTACCGCATGAATAAGGACCG
GCTAATTCCGTGCCAGCAGCCGCGGTAATACGGAAGGTCCGGGCGTTATCCGGATTTATTGGGTTTAAAGGGAGCGCAGG
CCGAAGATTAAGCGTGACGTGAAATGTCCCGGCTCAACCGGGGAGTTGCGTCGCGAACTGGTTTTCTTGAGTGGGTGCGA
CGTTGGCGGAATTCGTGGTGTAGCGGTGAAATGCTTAGATATCACGAGGAACCCCGATTGCGAAGGCAGCCGACGAGTCC
CTTACTGACGCTAAAGCTCGAAAGTGCGGGTATCGAACAGGATTAGATACCCGAGTAGTCC
>t0004210_wg-Y-2;size=13;
CCTACGGGGGGCAGCAGTGAGGAATATTGGTCAATGGGCGCAAGCCTGAACCAGCCATGCCGCGTGAAGGAATAAGGCCC
TATGGGTCGTAAACTTCTTTTGTGGTGGAGCAATAAGGTGTACGTGTACACCGATGAGAGTACATCACGAATAAGCATCG
GCTAACTCCGTGCCAGCAGCCGCGGTAATACGGAGGATGCAAGCGTTATCCGGATTTATTGGGTTTAAAGGGTGCGTAGG
CTGTGGGGAAAGTCAGGGGTGAAAGCCCGGCGCTTAACGCCGGAACTGCCTTTGATACTTCTCCGCTGGAATACGGATGC
CGTGGGAGGAATGAGTAGTGTAGCGGTGAAATGCATAGATATTACTCAGAACACCGATTGCGAAGGCATCTCACGAATCC
GTCATTGACGCTGAGGCACGAAAGCGTGGGGATCAAACAGGATTAGATACCCCAGTAGTCC
>t0015333_wg-Y-2;size=13;
CCTACGGGGGGCTGCAGTGGGGGATATTGCACAATGGAGGAAACTCTGATGCAGCGACGCCGCGTGAGTGAAGAAGTATT
TCGGTATGTAAAGCTCTATCAGCAGGGAAGAAAGACTCGTAAGAGAGATGACGGTACCTGACTAAGAAGCCCCGGCTAAC
TACGTGCCAGCAGCCGCGGTAATACGTAGGGGGCAAGCGTTATCCGGATTTACTGGGTGTAAAGGGAGCGCAGACGGCTT
AGCAAGTCTGAAGTGAAACCCCACGGCTCAACCGTGGGCTTGCTTTGGAAACTGTTAAGCTAGAGTACTGGAGAGGTAAG
CGGAATTCCTAGTGTAGCGGTGAAATGCGTAGATATTAGGAGGAACATCGGTGGCGAAGGCGGCTTACTGGACAGCAACT
GACGTTGAGGCTCGAAGGCGTGGGGAGCAAACAGGATTAGATACCCGAGTAGTCC
>t0011915_wg-Y-2;size=13;
CCTACGGGGGGCTGCAGTGAGGAATATTGGTCAATGGGCGCGAGCCTGAACCAGCCAAGTAGCGTGCAGGACGACTGCCC
TATGGGTTGTAAACTGCTTTTATCAGGGAATAAAGTGAGGCACGCGTGCCTTTTTGTATGTACCTGGTGAATAAGGACCG
GCTAATTCCGTGCCAGCAGCCGCGGTAATACGGAAGGTCCGGGCGTTATCCGGATTTATTGGGTTTAAAGGGAGCGCAGG
CGGGCTTTTAAGCGTGACGTGAAATGTGGCGGCTCAACCGCCGAACTGCGTCGCGAACTGGGGGCCTTGAGTGAGTACGA
CGTTGGCGGAATTCGTGGTGTAGCGGTGAAATGCTTAGATATCACGAAGAACCCCGATTGCGAAGGCAGCCGACGAGTCC
TTAACTGACGCTAAAGCTCGAAAGTGCGGGTATCGAACAGGATTAGATACCCGTGTAGTCC
>t0007569_wg-Y-2;size=12;
CCTACGGGAGGCTGCAGTGAGGAATATTGGTCAATGGGCGCGAGCCTGAACCAGCCAAGTAGCGTGCAGGACGACTGCCC
TATGGGTTGTAAACTGCTTTTATCAGGGAATAAAGTGAGGCACGCGTGCCTTTTTGTATGTACCTGGTGAATAAGGACCG
GCTAATTCCGTGCCAGCAGCCGCGGTAATACGGAAGGTCCGGGCGTTATCCGGATTTATTGGGTTTAAAGGGAGCGCAGG
CGGGCTTTTAAGCGTGACGTGAAATGTGGCGGCTCAACCGCCGAACTGCGTCGCGAACTGGGGGCCTTGAGTGAGTACGA
CGTTGGCGGAATTCGTGGTGTAGCGGTGAAATGCTTAGATATCACGAAGAACCCCGATTGCGAAGGCAGCCGACGAGTCC
TTAACTGACGCTAAAGCTCGAAAGTGCGGGTATCGAACAGGATTAGATACCCTAGTAGTCC
>t0005587_wg-Y-2;size=12;
CCTACGGGGGGCTGCAGTGGGGAATATTGGGCAATGGGGGCAACCCTGACCCAGCAACGCCGCGTGAAGGAAGAAGGCTT
TCGGGTTGTAAACTTCTTTGACGAGGGACGATAGTGACGGTACCTCGAAAACAAGCCACGGCTAACTACGTGCCAGCAGC
CGCGGTAATACGTAGGTGGCAAGCGTTGTCCGGATTTACTGGGTGTAAAGGGCGCGTAGGCGGGAAAGCAAGTCAGATGT
GAAATCTCCGGGCTCAACCCGGAAATTGCATTTGAAACTGTTTTTCTTGAGTATCGGAGAGGCAAGCGGAATTCCTAGTG
TAGCGGTGAAATGCGTAGATATTAGGAGGAACACCAGTGGCGAAGGCGGCTTGCTGGACGACAACTGACGCTGAGGCGCG
AAAGCGTGGGGAGCAAACAGGATTAGATACCCCAGTAGTCC
>t0000299_wg-Y-2;size=12;
CCTACGGGGGGCTGCAGTCGAGAATCATTCGCAATGGGCGAAAGCCTGACGGTGCGACGCCGCGTGGAGGATGAAGGTCT
TCGGATTGTAAACTCCTGTCATGTGGGATAAACGGCCGGGATGCGAACAGCATCGCCGGAATGATAGTACCACAGGAGGA
AGAGACGGCTAACTCTGTGCCAGCAGCCGCGGTAATACAGAGGTCTCTAGCGTTGTTCGGATTTACTGGGCGTAAAGGGA
GCGTAGGCGGTCAGGTGTGTTGAACGTGAAATCCCACGACTCAACCGTGGAACGGCGTTCAAAACTGCCTGGCTCGAGTA
CTGGAGAGGAGAGCGGAACTCCTGGTGTAGCGGTGGAATGCGTAGATATCAGGAAGAACACCGGTGGCGAAGGCGGCTCT
CTGGCCAGATACTGACGCTGAGGCTCTAAAGTTAGGGGAGCAAACAGGATTAGATACCCTGGTAGTCC
>t0005966_wg-Y-2;size=12;
CCTACGGGCGGCTGCAGTCGAGAATCATTCGCAATGGGCGAAAGCCTGACGGTGCGACGCCGCGTGGAGGATGAAGGTCT
TCGGATTGTAAACTCCTGTCATGTGGGATAAACGGCCGGGATGCGAACAGCATCGCCGGAATGATAGTACCACAGGAGGA
AGAGACGGCTAACTCTGTGCCAGCAGCCGCGGTAATACAGAGGTCTCTAGCGTTGTTCGGATTTACTGGGCGTAAAGGGA
GCGTAGGCGGTCAGGTGTGTTGAACGTGAAATCCCACGACTCAACCGTGGAACGGCGTTCAAAACTGCCTGGCTCGAGTA
CTGGAGAGGAGAGCGGAACTCCTGGTGTAGCGGTGGAATGCGTAGATATCAGGAAGAACACCGGTGGCGAAGGCGGCTCT
CTGGCCAGATACTGACGCTGAGGCTCTAAAGTTAGGGGAGCAAACAGGATTAGATACCCCTGTAGTCC
>t0000037_wg-Y-2;size=12;
CCTACGGGGGGCTGCAGTGGGGGATATTGCACAATGGAGGAAACTCTGATGCAGCGACGCCGCGTGAGTGAAGAAGTATT
TCGGTATGTAAAGCTCTATCAGCAGGGAAGAAAGACTCGTAAGAGAGATGACGGTACCTGACTAAGAAGCCCCGGCTAAC
TACGTGCCAGCAGCCGCGGTAATACGTAGGGGGCAAGCGTTATCCGGATTTACTGGGTGTAAAGGGAGCGCAGACGGCTT
AGCAAGTCTGAAGTGAAACCCCACGGCTCAACCGTGGGCTTGCTTTGGAAACTGTTAAGCTAGAGTACTGGAGAGGTAAG
CGGAATTCCTAGTGTAGCGGTGAAATGCGTAGATATTAGGAGGAACATCGGTGGCGAAGGCGGCTTACTGGACAGCAACT
GACGTTGAGGCTCGAAGGCGTGGGGAGCAAACAGGATTAGATACCCTGGTAGTCC
>t0021492_wg-Y-2;size=12;
CCTACGGGGGGCTGCAGTGAGGAATATTGGTCAATGGACGAAAGTCTGAACCAGCCAAGTAGCGTGAAGGATGACTGCCC
TATGGGTTGTAAACTTCTTTTGTTTGGGAATAAAGTGAGTCACGTGTGACTTTTTGTATGTACCTTACGAATAAGCATCG
GCTAATTCCGTGCCAGCAGCCGCGGTAATACGGAAGATGCGAGCGTTATCCGGAATTATTGGGTTTAAAGGGAGCGTAGG
CGGACCTTTAAGTCAGCGGTAAAATGTCAATGCCCAACATTGGCCTGCCGTTGATACTGTTGGTCTTGAATACACACAAG
GAAGGTGGAATTCGTTGTGTAGCGGTGAAATGCTTAGATATGACGAAGAACTCCGATTGCGAAGGCAGCCTTCTGGGGTG
CGATTGACGCTGAGGCTCGAAAGTGCGGGTATCAAACAGGATTAGATACCCTAGTAGTCC
>t0022980_wg-Y-2;size=12;
CCTACGGGGGGCTGCAGTGAGGAATATTGGTCAATGGCCGGAAGGCTGAACCAGCCATGCCGCGTGCAGGAATGAGGCCC
TATGGGTCGTAAACTGCTTTTGTGGCGGAGCAATAAGGTGTACGTGTACACCGATGAGAGTACGTCACGAATAAGCATCG
GCTAACTCCGTGCCAGCAGCCGCGGTAATACGGAGGATGCGAGCGTTATCCGGATTTATTGGGTTTAAAGGGTGCGTAGG
CTGGCGCTCAAGTCAGGGGTGAAATCCCGGAGCCTAACTCCGGAACTGCCCTTGATACTGTGTGTCTTGAATTCGGATGC
CGTGGGAGGAATGAGTAGTGTAGCGGTGAAATGCATAGATATTACTCAGAACACCGATTGCGAAGGCATCTCACGAATCC
GAGATTGACGCTGAGGCACGAAAGCGTGGGGATCAAACAGGATTAGATACCCCAGTAGTCC
>t0002236_wg-Y-2;size=12;
CCTACGGGAGGCAGCAGTGGGGAATATTGGTCAATGGGGGAAACCCTGAACCAGCAACGCCGCGTGAAGGAAGAAGGCTT
TCGGGTTGTAAACTTCTTTTATCTGTGACGATAGTGACGGTAGCAGATGAATAAGCCACGGCTAACTACGTGCCAGCAGC
CGCGGTAATACGTAGGTGGCAAGCGTTATCCGGATTTACTGGGTGTAAAGGGCGCGTAGCCGGGGATGCAAGTCAGATGT
GAAAACTATAGGCTTAACCTGTAGCCTGCATTTGAAACTGTATTTCTTGAGTACTGGAGAGGTTGACGGAATTCCGTGTG
TAGCGGTGAAATGCGTAGATATACGGAAGAACACCAGTGGCGAAGGCGGTCAACTGGACAGCAACTGACGGTGAGGCGCG
AAAGCGTGGGGAGCAAACAGGATTAGATACCCTAGTAGTCC
>t0008800_wg-Y-2;size=12;
CCTACGGGCGGCTGCAGTGGGGAATATTGGGCAATGGGGGCAACCCTGACCCAGCAACGCCGCGTGAAGGAAGAAGGCTT
TCGGGTTGTAAACTTCTTTGACGAGGGACGATAGTGACGGTACCTCGAAAACAAGCCACGGCTAACTACGTGCCAGCAGC
CGCGGTAATACGTAGGTGGCAAGCGTTGTCCGGATTTACTGGGTGTAAAGGGCGCGTAGGCGGGATTGCAAGTCAGATGT
GAAATCTCCGGGCTCAACCCGGAAATTGCATTTGAAACTGTAGTTCTTGAGTATCGGAGAGGCAAGCGGAATTCCTAGTG
TAGCGGTGAAATGCGTAGATATTAGGAGGAACACCAGTGGCGAAGGCGGCTTGCTGGACGACAACTGACGCTGAGGCGCG
AAAGCGTGGGGAGCAAACAGGATTAGATACCCCAGTAGTCC
>t0008856_wg-Y-2;size=12;
CCTACGGGGGGCTGCAGTCGAGGATCATTCGCAATGGGCGCAAGCCTGACGATGCGACGCTGCGTGGAGGATGAAGGGCT
TCGGCTCGTAAACTCCTGTCATGGGGGAAAAAGGTCCCCATTGTCAACAACGATGGGGCTTGATGGTACTCCAAGAGGAA
GCCACGGCTAACTCTGTGCCAGCAGCCGCGGTAATACAGAGGTGGCGAGCGTTGTTCGGATTTACTGGGCGTAAAGGGCG
CGCGGGCGGCTCCGTGTGTCGGCTGTGAAATCTCCGGGCTCAACCCGGAAAGTGCGGCCGAAACTGCGGGGCTGGAGCAA
GGGAGAGGAAAGCGGAACTCATGGTGTAGCGGTGAAATGCGTTGATATCATGAAGAACACCGGTGGCGAAGGCGGCTTTC
TGGAACTTGGCTGACGCTTAGGCGCGAAAGTGGGGGGAGCAAACAGGATTAGATACCCTAGTAGTCC
>t0003779_wg-Y-2;size=12;
CCTACGGGGGGCTGCAGTGGGGAATATTGGGCAATGGGGGAAACCCTGACCCAGCAACGCCGCGTGAAGGAAGAAGGCTT
TCGGGTTGTAAACTTCTTTTACCAGGGACGAAGGACGTGACGGTACCTGGAGAAAAAGCCACGGCTAACTACGTGCCAGC
AGCCGCGGTAATACGTAGGTGGCAAGCGTTGTCCGGAATTACTGGGTGTAAAGGGCGTGTAGGCGGAGCAGCAAGTCAGA
AGTGAAATCTCCGGGCTTAACCCGGAAACTGCTTTTGAAACTGTTGCCCTTGAGTATCGGAGAGGCAGGCGGAATTCCTA
GTGTAGCGGTGAAATGCGTAGATATTAGGAGGAACACCAGTGGCGAAGGCGGCCTGCTGGACGACAACTGACGCTGAGGC
GCGAAAGCGTGGGGAGCAAACAGGATTAGATACCCTGGTAGTCC
>t0000340_wg-Y-2;size=12;
CCTACGGGGGGCTGCAGTGAGGAATATTGGTCAATGGGCGAGAGCCTGAACCAGCCAAGTAGCGTGCAGGATGACGGCCC
TATGGGTTGTAAACTGCTTTTATATGGGGATAAAGTTCACCACGTGTGGTGTTTTGCAGGTACCATATGAATAAGGACCG
GCTAATTCCGTGCCAGCAGCCGCGGTAATACGGAAGGTCCGGGCGTTATCCGGATTTATTGGGTTTAAAGGGAGCGCAGG
CGGCCTTTTAAGCGTGACGTGAAATGTGGATGCTCAACATCTGAACTGCGTCGCGAACTGGAGGGCTTGAGTGGGTACGA
CGCCGGCGGAATTCGTGGTGTAGCGGTGAAATGCTTAGATATCACGAAGAACCCCGATTGCGAAGGCAGCCGGCGAGTCC
TCAACTGACGCTAAAGCTCGAAAGTGCGGGTATCGAACAGGATTAGATACCCTAGTAGTCC
>t0000332_wg-Y-2;size=12;
CCTACGGGGGGCTGCAGTGAGGAATATTGGTCAATGGGCGCAAGCCTGAACCAGCCATGCCGCGTGAAGGAATAAGGCCC
TATGGGTCGTAAACTTCTTTTGTGGTGGAGCAATAAGGTGTACGTGTACACCGATGAGAGTACATCACGAATAAGCATCG
GCTAACTCCGTGCCAGCAGCCGCGGTAATACGGAGGATGCAAGCGTTATCCGGATTTATTGGGTTTAAAGGGTGCGTAGG
CTGTGGGGAAAGTCAGGGGTGAAAGCCCGGCGCTTAACGCCGGAACTGCCTTTGATACTTCTCCGCTGGAATACGGATGC
CGTGGGAGGAATGAGTAGTGTAGCGGTGAAATGCATAGATATTACTCAGAACACCGATTGCGAAGGCATCTCACGAATCC
GTCATTGACGCTGAGGCACGAAAGCGTGGGGATCAAACAGGATTAGATACCCGGGTAGTCC
>t0020993_wg-Y-2;size=12;
CCTACGGGAGGCTGCAGTGAGGAATATTGGTCAATGGGCGCGAGCCTGAACCAGCCAAGTAGCGTGCAGGATGACGGCCC
TATGGGTTGTAAACTGCTTTTTCCGGGGAATAACAAGTGCCACGTGTGGCGCTCTGCATGTACCCGGTGAATAAGGACCG
GCTAATTCCGTGCCAGCAGCCGCGGTAATACGGAAGGTCCGAGCGTTATCCGGATTTATTGGGTTTAAAGGGTGCGCAGG
CGGAATGTCAAGTCAGCCGTGAAATCGCGTGGCTCAACCACGTCTAGCGGTTGAAACTGGCGTTCTTGAGTGCGGTGAGG
GAAGGCGGAATTCGTGGTGTAGCGGTGAAATGCATAGATATCACGAAGAACTCCGATCGCGTAGGCAGCTTTCCGTACCG
TTACTGACGCTCATGCACGAAGGTGCGGGTATCAAACAGGATTAGATACCCTGGTAGTCC
>t0003049_wg-Y-2;size=12;
CCTACGGGCGGCTGCAGTGAGGAATATTGGTCAATGGGCGCGAGCCTGAACCAGCCAAGTAGCGTGCAGGACGACTGCCC
TATGGGTTGTAAACTGCTTTTATCAGGGAATAAAGTGAGGCACGCGTGCCTTTTTGTATGTACCTGGTGAATAAGGACCG
GCTAATTCCGTGCCAGCAGCCGCGGTAATACGGAAGGTCCGGGCGTTATCCGGATTTATTGGGTTTAAAGGGAGCGCAGG
CGGGCTTTTAAGCGTGACGTGAAATGTGGCGGCTCAACCGCCGAACTGCGTCGCGAACTGGGGGCCTTGAGTGAGTACGA
CGTTGGCGGAATTCGTGGTGTAGCGGTGAAATGCTTAGATATCACGAAGAACCCCGATTGCGAAGGCAGCCGACGAGTCC
TTAACTGACGCTAAAGCTCGAAAGTGCGGGTATCGAACAGGATTAGATACCCTTGTAGTCC
>t0007325_wg-Y-2;size=11;
CCTACGGGGGGCTGCAGTGAGGAATATTGGTCAATGGGCGCGAGCCTGAACCAGCCAAGTAGCGTGCAGGATGACGGCCC
TATGGGTTGTAAACTGCTTTTTCCGGGGAATAACAAGTGCCACGTGTGGCGCTCTGCATGTACCCGGTGAATAAGGACCG
GCTAATTCCGTGCCAGCAGCCGCGGTAATACGGAAGGTCCGAGCGTTATCCGGATTTATTGGGTTTAAAGGGTGCGCAGG
CGGAATGTCAAGTCAGCCGTGAAATCGCGTGGCTCAACCACGTCTAGCGGTTGAAACTGGCGTTCTTGAGTGCGGTGAGG
GAAGGCGGAATTCGTGGTGTAGCGGTGAAATGCATAGATATCACGAAGAACTCCGATCGCGTAGGCAGCTTTCCGTACCG
TTACTGACGCTCATGCACGAAGGTGCGGGTATCAAACAGGATTAGATACCCTAGTAGTCC
>t0013995_wg-Y-2;size=11;
CCTACGGGTGGCTGCAGTGAGGAATATTGGTCAATGGGCGCAAGCCTGAACCAGCCATGCCGCGTGAAGGAATAAGGCCC
TATGGGTCGTAAACTTCTTTTGTGGTGGAGCAATAAGGTGTACGTGTACACCGATGAGAGTACATCACGAATAAGCATCG
GCTAACTCCGTGCCAGCAGCCGCGGTAATACGGAGGATGCAAGCGTTATCCGGATTTATTGGGTTTAAAGGGTGCGTAGG
CTGTGGGGAAAGTCAGGGGTGAAAGCCCGGCGCTTAACGCCGGAACTGCCTTTGATACTTCTCCGCTGGAATACGGATGC
CGTGGGAGGAATGAGTAGTGTAGCGGTGAAATGCATAGATATTACTCAGAACACCGATTGCGAAGGCATCTCACGAATCC
GTCATTGACGCTGAGGCACGAAAGCGTGGGGATCAAACAGGATTAGATACCCTTGTAGTCC
>t0004183_wg-Y-2;size=11;
CCTACGGGGGGCTGCAGTGGGGAATATTGGGCAATGGGGGCAACCCTGACCCAGCAACGCCGCGTGAAGGAAGAAGGCTT
TCGGGTTGTAAACTTCTTTGACGAGGGACGATAGTGACGGTACCTCGAAAACAAGCCACGGCTAACTACGTGCCAGCAGC
CGCGGTAATACGTAGGTGGCAAGCGTTGTCCGGATTTACTGGGTGTAAAGGGCGCGTAGGCGGGATTGCAAGTCAGATGT
GAAATCTCCGGGCTCAACCCGGAAATTGCATTTGAAACTGTAGTTCTTGAGTATCGGAGAGGCAAGCGGAATTCCTAGTG
TAGCGGTGAAATGCGTAGATATTAGGAGGAACACCAGTGGCGAAGGCGGCTTGCTGGACGACAACTGACGCTGAGGCGCG
AAAGCGTGGGGAGCAAACAGGATTAGATACCCTGGTAGTCC
>t0009962_wg-Y-2;size=11;
CCTACGGGAGGCTGCAGTGAGGAATATTGGTCAATGGGCGAGAGCCTGAACCAGCCAAGTAGCGTGCAGGATGACGGCCC
TACGGGTTGTAAACTGCTTTTTCCGGGGAATAACCGGCGGCACGTGTTGCTGCCCTGCATGTACCCGGTGAATAAGGACC
GGCTAATTCCGTGCCAGCAGCCGCGGTAATACGGAAGGTCCGAGCGTTATCCGGATTTATTGGGTTTAAAGGGTGCGTAG
GCGGGAGAACAAGTCAGCCGTGAAATCGCGTGGCTCAACCACGCCGAGCGGTTGAAACTGTTTTTCTTGAGTACGGTGAG
GGAAGGCGGAATTCGTGGTGTAGCGGTGAAATGCATAGATATCACGAAGAACTCCGATCGCGTAGGCAGCTTTCCGTACC
GGTCACTGACGCTGAGGCACGAAGGTGCGGGTATCAAACAGGATTAGATACCCTGGTAGTCC
>t0006549_wg-Y-2;size=11;
CCTACGGGGGGCTGCAGTGGGGAATATTGGGCAATGGGGGCAACCCTGACCCAGCAACGCCGCGTGAAGGAAGAAGGCTT
TCGGGTTGTAAACTTCTTTGACGAGGGACGATAGTGACGGTACCTCGAAAACAAGCCACGGCTAACTACGTGCCAGCAGC
CGCGGTAATACGTAGGTGGCAAGCGTTGTCCGGATTTACTGGGTGTAAAGGGCGCGTAGGCGGGAAAGCAAGTCAGATGT
GAAATCTCCGGGCTCAACCCGGAAATTGCATTTGAAACTGTTTTTCTTGAGTATCGGAGAGGCAAGCGGAATTCCTAGTG
TAGCGGTGAAATGCGTAGATATTAGGAGGAACACCAGTGGCGAAGGCGGCTTGCTGGACGACAACTGACGCTGAGGCGCG
AAAGCGTGGGGAGCAAACAGGATTAGATACCCTAGTAGTCC
>t0016602_wg-Y-2;size=11;
CCTACGGGCGGCTGCAGTGGGGAATATTGCGCAATGGGCGAAAGCCTGACGCAGCGACGCCGCGTGAGGGATGAAGGTCC
TCGGATCGTAAACCTCTGTCAGAAGGGATGAACGTACACGATGCCAATCAGTTGTGTAGTGACAGTACCTTCAAAGGAAG
CACCGGCTAACTCCGTGCCAGCAGCCGCGGTAATACGGAGGGTGCAAGCGTTAATCGGAATTACTGGGCGTAAAGCGCAC
GTAGGCTGTCATGTAAGTCAGGGGTGAAAGCCGTCGGCTTAACCGATGAATTGCCCTTGAAACTGCGTGACTGGAATTCG
GGAGAGGATGGCGGAATTTCAGGTGTAGGGGTGACATCCGTAGATATCTGAAAGAACACCGGAGGCGAAGGCGGCCATCT
GGATCGATATTGACGCTGAGGTGCGAAAGCGTGGGGAGCAAACAGGATTAGATACCCCAGTAGTCC
>t0002511_wg-Y-2;size=11;
CCTACGGGGGGCTGCAGTCGAGGATCATTTGCAATGGGCGAAAGCCTGACAATGCGACGCTGCGTGCAGGATGAAGGCCT
TCGGGTTGTAAACTGCTGTTGGGAGGGAAAAGGACGCGGGGCCCAACAAGCCCTGCCGTTTGATTGTACTTCCAGAGAAA
GTCGCGGCTAACTCTGTGCCAGCAGCCGCGGTAATACAGAGGCGACGAGCGTTGTTCGGATTTACTGGGCGTAAAGCGTG
CGCAGGCGGTGGACCATGTCCGACGTGAAATCCCGGGGCTCAGCTCCGGAAGTGCGTCGGAAACCGGTCCGCTGGAGACC
GGGAAGGGAGTCTGGAACACACGGTGTAGCGGTGAAATGCGTTGATATCGTGTGGAACACCGGAAGCGAAGGCGAGACTC
TGGAACGGATCTGACGCTCATGCACGAAAGCGTGGGGAGCAAACAGGATTAGATACCCTAGTAGTCC
>t0010335_wg-Y-2;size=11;
CCTACGGGGGGCTGCAGTGAGGAATATTGGACAATGGCCGGAAGGCTGATCCAGCCATGCCGCGTGCGGGAAGACGGCCC
TATGGGTTGTAAACCGCTTTTGTTGGGGAGCAATAAGGTCCACGTGTGGATTGATGAGAGTACCCAGCGAATAAGCATCG
GCTAACTCCGTGCCAGCAGCCGCGGTAATACGGAGGATGCGAGCGTTATCCGGATTTATTGGGTTTAAAGGGTGCGTAGG
CGGACTTTTAAGCGTGAGGTGAAATGCCCGGGCTCAACCTGGGAACTGCCTCGCGAACTGGGAGTCTTGAATGTCCGTGC
CGTGGGAGGAATGTGTGGTGTAGCGGTGAAATGCATAGAGATCACACAGAACACCGATTGCGAAGGCATCTCACGAACGG
ATGATTGACGCTGAGGCACGAAAGCGTGGGGATCAAACAGGATTAGATACCCCAGTAGTCC
>t0016434_wg-Y-2;size=11;
CCTACGGGGGGCTGCAGTGGGGAATATTGCACAATGGACGAAAGTCTGATGCAGCAATTCTGCGTGAAGGATGAAGCATT
ACGGTGTGTAAACTTCTTTTTTGGTAGAAGACGAATGACGGTATACCAAGAATAAGGGACGGCTAACTATGTGCCAGCAG
CCGCGGTAATACATAGGTCCCGAGCGTTATCCGGATTTACTGGGCGTAAAGTGTCCGTAGCCTGATATGTAAGTCTGTTT
TCAAATATTGTGGCTTAACCATAAAGAGGGAATAGATACTGCATATCTTGAAGTTGTTGGGGGTTAGTGGAATTTCCGGT
GGAGCGGTGAAATGCGTTGATATCGGAAAGAACGCCGAAAGCGAAAGCAGCTAACTACAATAAACTTGACGGTGAGGGAC
GAAAGCTTGGGGAGCAAACGGGATTAGATACCCTAGTAGTCC
>t0015942_wg-Y-2;size=11;
CCTACGGGGGGCTGCAGTCGAGAATCATTCGCAATGGGCGAAAGCCTGACGGTGCGACGCCGCGTGGAGGATGAAGGTCT
TCGGATTGTAAACTCCTGTCATGTGGGATAAACGGCCGGGATGCGAACAGCATCGCCGGAATGATAGTACCACAGGAGGA
AGAGACGGCTAACTCTGTGCCAGCAGCCGCGGTAATACAGAGGTCTCTAGCGTTGTTCGGATTTACTGGGCGTAAAGGGA
GCGTAGGCGGTCAGGTGTGTTGAACGTGAAATCCCACGACTCAACCGTGGAACGGCGTTCAAAACTGCCTGGCTCGAGTA
CTGGAGAGGAGAGCGGAACTCCTGGTGTAGCGGTGGAATGCGTAGATATCAGGAAGAACACCGGTGGCGAAGGCGGCTCT
CTGGCCAGATACTGACGCTGAGGCTCTAAAGTTAGGGGAGCAAACAGGATTAGATACCCGTGTAGTCC
>t0009598_wg-Y-2;size=11;
CCTACGGGGGGCTGCAGTGGGGAATATTGGGCAATGGGGGAAACCCTGACCCAGCAACGCCGCGTGAAGGAAGAAGGCTT
TCGGGTTGTAAACTTCTTTTACCAGGGACGAAGGACGTGACGGTACCTGGAGAAAAAGCCACGGCTAACTACGTGCCAGC
AGCCGCGGTAATACGTAGGTGGCAAGCGTTGTCCGGAATTACTGGGTGTAAAGGGCGTGTAGGCGGAGCAGCAAGTCAGA
AGTGAAATCTCCGGGCTTAACCCGGAAACTGCTTTTGAAACTGTTGCCCTTGAGTATCGGAGAGGCAGGCGGAATTCCTA
GTGTAGCGGTGAAATGCGTAGATATTAGGAGGAACACCAGTGGCGAAGGCGGCCTGCTGGACGACAACTGACGCTGAGGC
GCGAAAGCGTGGGGAGCAAACAGGATTAGATACCCTAGTAGTCC
>t0002295_wg-Y-2;size=11;
CCTACGGGGGGCTGCAGTGAGGAATATTGGTCAATGGGCGGAAGCCTGAACCAGCCAAGTCGCGTGAAGGATGAAGGCAT
TACGTGTTGTAAACTTCTTTAGCTGTGGAGAAATAAGGTGGTCGTGACCACCGATGCTAGTACACAGAGAATAAGGATCG
GCTAACTCCGTGCCAGCAGCCGCGGTAATACGGAGGATCCGAGCGTTATCCGGATTCATTGGGTTTAAAGGGTGCGCAGG
CGGCTTCTTAAGTCAGCGGTAAAATCGTGGGGCTCAACCCCATCCCGCCGTTGATACTGGGGAGCTTGATTACGGTCGAG
GCAGGCGGAATTCGTCGTGTAGCGGTGAAATGCATAGATATGACGAAGAACACCGATTGCGTAGGCAGCCTACCAGGCCG
TTAATGACGCTCATGCACGAAAGTGCGGGGATCGAACAGGATTAGATACCCTAGTAGTCC
>t0000585_wg-Y-2;size=11;
CCTACGGGCGGCAGCAGTGAGGAATATTGGTCAATGGGCGCGAGCCTGAACCAGCCAAGTAGCGTGCAGGACGACTGCCC
TATGGGTTGTAAACTGCTTTTATCAGGGAATAAAGTGAGGCACGCGTGCCTTTTTGTATGTACCTGGTGAATAAGGACCG
GCTAATTCCGTGCCAGCAGCCGCGGTAATACGGAAGGTCCGGGCGTTATCCGGATTTATTGGGTTTAAAGGGAGCGCAGG
CGGGCTTTTAAGCGTGACGTGAAATGTGGCGGCTCAACCGCCGAACTGCGTCGCGAACTGGGGGCCTTGAGTGAGTACGA
CGTTGGCGGAATTCGTGGTGTAGCGGTGAAATGCTTAGATATCACGAAGAACCCCGATTGCGAAGGCAGCCGACGAGTCC
TTAACTGACGCTAAAGCTCGAAAGTGCGGGTATCGAACAGGATTAGATACCCTAGTAGTCC
>t0003012_wg-Y-2;size=11;
CCTACGGGGGGCTGCAGTCGAGAATCATTCGCAATGGGCGAAAGCCTGACGGTGCGACGCCGCGTGGAGGATGAAGGTCT
TCGGATTGTAAACTCCTGTCATGTGGGATAAACGGCCGGGATGCGAACAGCATCGCCGGAATGATAGTACCACAGGAGGA
AGAGACGGCTAACTCTGTGCCAGCAGCCGCGGTAATACAGAGGTCTCTAGCGTTGTTCGGATTTACTGGGCGTAAAGGGA
GCGTAGGCGGTCAGGTGTGTTGAACGTGAAATCCCACGACTCAACCGTGGAACGGCGTTCAAAACTGCCTGGCTCGAGTA
CTGGAGAGGAGAGCGGAACTCCTGGTGTAGCGGTGGAATGCGTAGATATCAGGAAGAACACCGGTGGCGAAGGCGGCTCT
CTGGCCAGATACTGACGCTGAGGCTCTAAAGTTAGGGGAGCAAACAGGATTAGATACCCCGGTAGTCC
>t0000283_wg-Y-2;size=11;
CCTACGGGGGGCTGCAGTCGAGAATCATTCGCAATGGGCGAAAGCCTGACGGTGCGACGCCGCGTGGAGGATGAAGGTCT
TCGGATTGTAAACTCCTGTCATGTGGGATAAACGGCCGGGATGCGAACAGCATCGCCGGAATGATAGTACCACAGGAGGA
AGAGACGGCTAACTCTGTGCCAGCAGCCGCGGTAATACAGAGGTCTCTAGCGTTGTTCGGATTTACTGGGCGTAAAGGGA
GCGTAGGCGGTCAGGTGTGTTGAACGTGAAATCCCACGACTCAACCGTGGAACGGCGTTCAAAACTGCCTGGCTCGAGTA
CTGGAGAGGAGAGCGGAACTCCTGGTGTAGCGGTGGAATGCGTAGATATCAGGAAGAACACCGGTGGCGAAGGCGGCTCT
CTGGCCAGATACTGACGCTGAGGCTCTAAAGTTAGGGGAGCAAACAGGATTAGATACCCCAGTAGTCC
>t0018156_wg-Y-2;size=11;
CCTACGGGCGGCTGCAGTGAGGAATATTGGTCAATGGGCGAGAGCCTGAACCAGCCAAGTAGCGTGCAGGATGACGGCCC
TACGGGTTGTAAACTGCTTTTTCCGGGGAATAACCGGCGGCACGTGTTGCTGCCCTGCATGTACCCGGTGAATAAGGACC
GGCTAATTCCGTGCCAGCAGCCGCGGTAATACGGAAGGTCCGAGCGTTATCCGGATTTATTGGGTTTAAAGGGTGCGTAG
GCGGGAGAACAAGTCAGCCGTGAAATCGCGTGGCTCAACCACGCCGAGCGGTTGAAACTGTTTTTCTTGAGTACGGTGAG
GGAAGGCGGAATTCGTGGTGTAGCGGTGAAATGCATAGATATCACGAAGAACTCCGATCGCGTAGGCAGCTTTCCGTACC
GGTCACTGACGCTGAGGCACGAAGGTGCGGGTATCAAACAGGATTAGATACCCCTGTAGTCC
>t0009105_wg-Y-2;size=11;
CCTACGGGGGGCTGCAGTGAGGAATATTGGTCAATGGGCGGGAGCCTGAACCAGCCAAGTAGCGTGCAGGACGACTGCCC
TATGGGTTGTAAACTGCTTTTATGCGGGAATAAAGTTCGCCACGCGTGGTGTTTTGTATGTACCGCATGAATAAGGACCG
GCTAATTCCGTGCCAGCAGCCGCGGTAATACGGAAGGTCCGGGCGTTATCCGGATTTATTGGGTTTAAAGGGAGCGCAGG
CCGAAGATTAAGCGTGACGTGAAATGTCCCGGCTCAACCGGGGAGTTGCGTCGCGAACTGGTTTTCTTGAGTGGGTGCGA
CGTTGGCGGAATTCGTGGTGTAGCGGTGAAATGCTTAGATATCACGAGGAACCCCGATTGCGAAGGCAGCCGACGAGTCC
CTTACTGACGCTAAAGCTCGAAAGTGCGGGTATCGAACAGGATTAGATACCCTTGTAGTCC
>t0011770_wg-Y-2;size=11;
CCTACGGGAGGCTGCAGTGGGGAATATTGGTCAATGGGGGAAACCCTGAACCAGCAACGCCGCGTGAAGGAAGAAGGCTT
TCGGGTTGTAAACTTCTTTTATCTGTGACGATAGTGACGGTAGCAGATGAATAAGCCACGGCTAACTACGTGCCAGCAGC
CGCGGTAATACGTAGGTGGCAAGCGTTATCCGGATTTACTGGGTGTAAAGGGCGCGTAGCCGGGGATGCAAGTCAGATGT
GAAAACTATAGGCTTAACCTGTAGCCTGCATTTGAAACTGTATTTCTTGAGTACTGGAGAGGTTGACGGAATTCCGTGTG
TAGCGGTGAAATGCGTAGATATACGGAAGAACACCAGTGGCGAAGGCGGTCAACTGGACAGCAACTGACGGTGAGGCGCG
AAAGCGTGGGGAGCAAACAGGATTAGATACCCCTGTAGTCC
>t0001790_wg-Y-2;size=11;
CCTACGGGGGGCTGCAGTGAGGAATATTGGTCAATGGGCGAGAGCCTGAACCAGCCAAGTAGCGTGCAGGATGACGGCCC
TACGGGTTGTAAACTGCTTTTTCCGGGGAATAACCGGCGGCACGTGTTGCTGCCCTGCATGTACCCGGTGAATAAGGACC
GGCTAATTCCGTGCCAGCAGCCGCGGTAATACGGAAGGTCCGAGCGTTATCCGGATTTATTGGGTTTAAAGGGTGCGTAG
GCGGGAGAACAAGTCAGCCGTGAAATCGCGTGGCTCAACCACGCCGAGCGGTTGAAACTGTTTTTCTTGAGTACGGTGAG
GGAAGGCGGAATTCGTGGTGTAGCGGTGAAATGCATAGATATCACGAAGAACTCCGATCGCGTAGGCAGCTTTCCGTACC
GGTCACTGACGCTGAGGCACGAAGGTGCGGGTATCAAACAGGATTAGATACCCTAGTAGTCC
>t0007663_wg-Y-2;size=11;
CCTACGGGGGGCAGCAGTGGGGAATATTGGGCAATGGGGGAAACCCTGACCCAGCAACGCCGCGTGAAGGAAGAAGGCTT
TCGGGTTGTAAACTTCTTTTACCAGGGACGAAGGACGTGACGGTACCTGGAGAAAAAGCCACGGCTAACTACGTGCCAGC
AGCCGCGGTAATACGTAGGTGGCAAGCGTTGTCCGGAATTACTGGGTGTAAAGGGCGTGTAGGCGGAGCAGCAAGTCAGA
AGTGAAATCTCCGGGCTTAACCCGGAAACTGCTTTTGAAACTGTTGCCCTTGAGTATCGGAGAGGCAGGCGGAATTCCTA
GTGTAGCGGTGAAATGCGTAGATATTAGGAGGAACACCAGTGGCGAAGGCGGCCTGCTGGACGACAACTGACGCTGAGGC
GCGAAAGCGTGGGGAGCAAACAGGATTAGATACCCTAGTAGTCC
>t0014645_wg-Y-2;size=11;
CCTACGGGCGGCTGCAGTGAGGAATATTGGTCAATGGGCGCAAGCCTGAACCAGCCATGCCGCGTGAAGGAATAAGGCCC
TATGGGTCGTAAACTTCTTTTGTGGTGGAGCAATAAGGTGTACGTGTACACCGATGAGAGTACATCACGAATAAGCATCG
GCTAACTCCGTGCCAGCAGCCGCGGTAATACGGAGGATGCAAGCGTTATCCGGATTTATTGGGTTTAAAGGGTGCGTAGG
CTGTGGGGAAAGTCAGGGGTGAAAGCCCGGCGCTTAACGCCGGAACTGCCTTTGATACTTCTCCGCTGGAATACGGATGC
CGTGGGAGGAATGAGTAGTGTAGCGGTGAAATGCATAGATATTACTCAGAACACCGATTGCGAAGGCATCTCACGAATCC
GTCATTGACGCTGAGGCACGAAAGCGTGGGGATCAAACAGGATTAGATACCCGAGTAGTCC
>t0015367_wg-Y-2;size=11;
CCTACGGGGGGCTGCAGTGGGGAATATTGGTCAATGGGGGAAACCCTGAACCAGCAACGCCGCGTGAAGGAAGAAGGCTT
TCGGGTTGTAAACTTCTTTTATCTGTGACGATAGTGACGGTAGCAGATGAATAAGCCACGGCTAACTACGTGCCAGCAGC
CGCGGTAATACGTAGGTGGCAAGCGTTATCCGGATTTACTGGGTGTAAAGGGCGCGTAGCCGGGGATGCAAGTCAGATGT
GAAAACTATAGGCTTAACCTGTAGCCTGCATTTGAAACTGTATTTCTTGAGTACTGGAGAGGTTGACGGAATTCCGTGTG
TAGCGGTGAAATGCGTAGATATACGGAAGAACACCAGTGGCGAAGGCGGTCAACTGGACAGCAACTGACGGTGAGGCGCG
AAAGCGTGGGGAGCAAACAGGATTAGATACCCTGGTAGTCC
>t0006849_wg-Y-2;size=11;
CCTACGGGGGGCTGCAGTGAGGAATATTGGTCAATGGGCGCGAGCCTGAACCAGCCAAGTAGCGTGCAGGACGACTGCCC
TATGGGTTGTAAACTGCTTTTATCAGGGAATAAAGTGAGGCACGCGTGCCTTTTTGTATGTACCTGGTGAATAAGGACCG
GCTAATTCCGTGCCAGCAGCCGCGGTAATACGGAAGGTCCGGGCGTTATCCGGATTTATTGGGTTTAAAGGGAGCGCAGG
CGGGCTTTTAAGCGTGACGTGAAATGTGGCGGCTCAACCGCCGAACTGCGTCGCGAACTGGGGGCCTTGAGTGAGTACGA
CGTTGGCGGAATTCGTGGTGTAGCGGTGAAATGCTTAGATATCACGAAGAACCCCGATTGCGAAGGCAGCCGACGAGTCC
TTAACTGACGCTAAAGCTCGAAAGTGCGGGTATCGAACAGGATTAGATACCCCAGTAGTCC
>t0002641_wg-Y-2;size=11;
CCTACGGGGGGCTGCAGTGAGGAATATTGGTCAATGGCCGGAAGGCTGAACCAGCCATGCCGCGTGCAGGAATGAGGCCC
TATGGGTCGTAAACTGCTTTTGTGGCGGAGCAATAAGGTGTACGTGTACACCGATGAGAGTACGTCACGAATAAGCATCG
GCTAACTCCGTGCCAGCAGCCGCGGTAATACGGAGGATGCGAGCGTTATCCGGATTTATTGGGTTTAAAGGGTGCGTAGG
CTGGCGCTCAAGTCAGGGGTGAAATCCCGGAGCCTAACTCCGGAACTGCCCTTGATACTGTGTGTCTTGAATTCGGATGC
CGTGGGAGGAATGAGTAGTGTAGCGGTGAAATGCATAGATATTACTCAGAACACCGATTGCGAAGGCATCTCACGAATCC
GAGATTGACGCTGAGGCACGAAAGCGTGGGGATCAAACAGGATTAGATACCCTAGTAGTCC
>t0006123_wg-Y-2;size=11;
CCTACGGGGGGCTGCAGTGGGGAATATTGCGCAATGGGCGAAAGCCTGACGCAGCGACGCCGCGTGAGGGATGAAGGTCC
TCGGATCGTAAACCTCTGTCAGAAGGGATGAACGTACACGATGCCAATCAGTTGTGTAGTGACAGTACCTTCAAAGGAAG
CACCGGCTAACTCCGTGCCAGCAGCCGCGGTAATACGGAGGGTGCAAGCGTTAATCGGAATTACTGGGCGTAAAGCGCAC
GTAGGCTGTCATGTAAGTCAGGGGTGAAAGCCGTCGGCTTAACCGATGAATTGCCCTTGAAACTGCGTGACTGGAATTCG
GGAGAGGATGGCGGAATTTCAGGTGTAGGGGTGACATCCGTAGATATCTGAAAGAACACCGGAGGCGAAGGCGGCCATCT
GGATCGATATTGACGCTGAGGTGCGAAAGCGTGGGGAGCAAACAGGATTAGATACCCTAGTAGTCC
>t0025796_wg-Y-2;size=11;
CCTACGGGGGGCTGCAGTGAGGAATATTGGTCAATGGGCGCGAGCCTGAACCAGCCAAGTAGCGTGCAGGACGACTGCCC
TATGGGTTGTAAACTGCTTTTATCAGGGAATAAAGTGAGGCACGCGTGCCTTTTTGTATGTACCTGGTGAATAAGGACCG
GCTAATTCCGTGCCAGCAGCCGCGGTAATACGGAAGGTCCGGGCGTTATCCGGATTTATTGGGTTTAAAGGGAGCGCAGG
CGGGCTTTTAAGCGTGACGTGAAATGTGGCGGCTCAACCGCCGAACTGCGTCGCGAACTGGGGGCCTTGAGTGAGTACGA
CGTTGGCGGAATTCGTGGTGTAGCGGTGAAATGCTTAGATATCACGAAGAACCCCGATTGCGAAGGCAGCCGACGAGTCC
TTAACTGACGCTAAAGCTCGAAAGTGCGGGTATCGAACAGGATTAGATACCCCGGTAGTCC
>t0006720_wg-Y-2;size=11;
CCTACGGGGGGCAGCAGTGAGGAATATTGGTCAATGGGCGCGAGCCTGAACCAGCCAAGTAGCGTGCAGGATGACGGCCC
TATGGGTTGTAAACTGCTTTTTCCGGGGAATAACAAGTGCCACGTGTGGCGCTCTGCATGTACCCGGTGAATAAGGACCG
GCTAATTCCGTGCCAGCAGCCGCGGTAATACGGAAGGTCCGAGCGTTATCCGGATTTATTGGGTTTAAAGGGTGCGCAGG
CGGAATGTCAAGTCAGCCGTGAAATCGCGTGGCTCAACCACGTCTAGCGGTTGAAACTGGCGTTCTTGAGTGCGGTGAGG
GAAGGCGGAATTCGTGGTGTAGCGGTGAAATGCATAGATATCACGAAGAACTCCGATCGCGTAGGCAGCTTTCCGTACCG
TTACTGACGCTCATGCACGAAGGTGCGGGTATCAAACAGGATTAGATACCCTAGTAGTCC
>t0013278_wg-Y-2;size=11;
CCTACGGGGGGCTGCAGTGAGGAATATTGGTCAATGGGCGCAAGCCTGAACCAGCCATGCCGCGTGAAGGAATAAGGCCC
TATGGGTCGTAAACTTCTTTTGTGGTGGAGCAATAAGGTGTACGTGTACACCGATGAGAGTACATCACGAATAAGCATCG
GCTAACTCCGTGCCAGCAGCCGCGGTAATACGGAGGATGCAAGCGTTATCCGGATTTATTGGGTTTAAAGGGTGCGTAGG
CTGTGGGGAAAGTCAGGGGTGAAAGCCCGGCGCTTAACGCCGGAACTGCCTTTGATACTTCTCCGCTGGAATACGGATGC
CGTGGGAGGAATGAGTAGTGTAGCGGTGAAATGCATAGATATTACTCAGAACACCGATTGCGAAGGCATCTCACGAATCC
GTCATTGACGCTGAGGCACGAAAGCGTGGGGATCAAACAGGATTAGATACCCCGGTAGTCC
>t0007833_wg-Y-2;size=10;
CCTACGGGGGGCAGCAGTGAGGAATATTGGTCAATGGGCGCAAGCCTGAACCAGCCATGCCGCGTGAAGGAATAAGGCCC
TATGGGTCGTAAACTTCTTTTGTGGTGGAGCAATAAGGTGTACGTGTACACCGATGAGAGTACATCACGAATAAGCATCG
GCTAACTCCGTGCCAGCAGCCGCGGTAATACGGAGGATGCAAGCGTTATCCGGATTTATTGGGTTTAAAGGGTGCGTAGG
CTGTGGGGAAAGTCAGGGGTGAAAGCCCGGCGCTTAACGCCGGAACTGCCTTTGATACTTCTCCGCTGGAATACGGATGC
CGTGGGAGGAATGAGTAGTGTAGCGGTGAAATGCATAGATATTACTCAGAACACCGATTGCGAAGGCATCTCACGAATCC
GTCATTGACGCTGAGGCACGAAAGCGTGGGGATCAAACAGGATTAGATACCCTGGTAGTCC
>t0004474_wg-Y-2;size=10;
CCTACGGGAGGCTGCAGTGAGGAATATTGGTCAATGGGCGCGAGCCTGAACCAGCCAAGTAGCGTGCAGGACGACTGCCC
TATGGGTTGTAAACTGCTTTTATCAGGGAATAAAGTGAGGCACGCGTGCCTTTTTGTATGTACCTGGTGAATAAGGACCG
GCTAATTCCGTGCCAGCAGCCGCGGTAATACGGAAGGTCCGGGCGTTATCCGGATTTATTGGGTTTAAAGGGAGCGCAGG
CGGGCTTTTAAGCGTGACGTGAAATGTGGCGGCTCAACCGCCGAACTGCGTCGCGAACTGGGGGCCTTGAGTGAGTACGA
CGTTGGCGGAATTCGTGGTGTAGCGGTGAAATGCTTAGATATCACGAAGAACCCCGATTGCGAAGGCAGCCGACGAGTCC
TTAACTGACGCTAAAGCTCGAAAGTGCGGGTATCGAACAGGATTAGATACCCCAGTAGTCC
>t0013017_wg-Y-2;size=10;
CCTACGGGCGGCTGCAGTGAGGAATATTGGTCAATGGGCGCGAGCCTGAACCAGCCAAGTAGCGTGCAGGATGACGGCCC
TATGGGTTGTAAACTGCTTTTTCCGGGGAATAACAAGTGCCACGTGTGGCGCTCTGCATGTACCCGGTGAATAAGGACCG
GCTAATTCCGTGCCAGCAGCCGCGGTAATACGGAAGGTCCGAGCGTTATCCGGATTTATTGGGTTTAAAGGGTGCGCAGG
CGGAATGTCAAGTCAGCCGTGAAATCGCGTGGCTCAACCACGTCTAGCGGTTGAAACTGGCGTTCTTGAGTGCGGTGAGG
GAAGGCGGAATTCGTGGTGTAGCGGTGAAATGCATAGATATCACGAAGAACTCCGATCGCGTAGGCAGCTTTCCGTACCG
TTACTGACGCTCATGCACGAAGGTGCGGGTATCAAACAGGATTAGATACCCTAGTAGTCC
>t0006032_wg-Y-2;size=10;
CCTACGGGAGGCTGCAGTCGAGAATCATTCGCAATGGGCGAAAGCCTGACGGTGCGACGCCGCGTGGAGGATGAAGGTCT
TCGGATTGTAAACTCCTGTCATGTGGGATAAACGGCCGGGATGCGAACAGCATCGCCGGAATGATAGTACCACAGGAGGA
AGAGACGGCTAACTCTGTGCCAGCAGCCGCGGTAATACAGAGGTCTCTAGCGTTGTTCGGATTTACTGGGCGTAAAGGGA
GCGTAGGCGGTCAGGTGTGTTGAACGTGAAATCCCACGACTCAACCGTGGAACGGCGTTCAAAACTGCCTGGCTCGAGTA
CTGGAGAGGAGAGCGGAACTCCTGGTGTAGCGGTGGAATGCGTAGATATCAGGAAGAACACCGGTGGCGAAGGCGGCTCT
CTGGCCAGATACTGACGCTGAGGCTCTAAAGTTAGGGGAGCAAACAGGATTAGATACCCCAGTAGTCC
>t0024418_wg-Y-2;size=10;
CCTACGGGTGGCTGCAGTGAGGAATATTGGTCAATGGGCGCGAGCCTGAACCAGCCAAGTAGCGTGCAGGACGACTGCCC
TATGGGTTGTAAACTGCTTTTATCAGGGAATAAAGTGAGGCACGCGTGCCTTTTTGTATGTACCTGGTGAATAAGGACCG
GCTAATTCCGTGCCAGCAGCCGCGGTAATACGGAAGGTCCGGGCGTTATCCGGATTTATTGGGTTTAAAGGGAGCGCAGG
CGGGCTTTTAAGCGTGACGTGAAATGTGGCGGCTCAACCGCCGAACTGCGTCGCGAACTGGGGGCCTTGAGTGAGTACGA
CGTTGGCGGAATTCGTGGTGTAGCGGTGAAATGCTTAGATATCACGAAGAACCCCGATTGCGAAGGCAGCCGACGAGTCC
TTAACTGACGCTAAAGCTCGAAAGTGCGGGTATCGAACAGGATTAGATACCCTTGTAGTCC
>t0009480_wg-Y-2;size=10;
CCTACGGGGGGCTGCAGTGAGGAATATTGGACAATGGGGGCAACCCTGATCCAGCCATGCCGCGTGCGGGACTAAGGCCC
TATGGGTCGTAAACCGCTTTTGTTGGGGAGCAATAAGGCGTACGCGTACGCCGATGAGAGTACCTGGCGAATAAGCATCG
GCTAACTCCGTGCCAGCAGCCGCGGTAATACGGAGGATGCGAGCGTTATCCGGATTTATTGGGTTTAAAGGGTGCGCAGG
CGGAACTGTAAGTCAGTGGTGAAATACCCGCGCTCAACGTGGGCCGTGCCATTGATACTGCAATTCTGGAGTACTGTTGC
CGTGGGAGGAATGGGTAGTGTAGCGGTGAAATGCATAGATATTACCCAGAACACCGATTGCGAAGGCATCTCACGAAGCA
GTCACTGACGCTGAGGCACGAAAGCGTGGGGATCGAACAGGATTAGATACCCGAGTAGTCC
>t0002329_wg-Y-2;size=10;
CCTACGGGGGGCTGCAGTGGGGAATATTGGGCAATGGGCGAAAGCCTGACCCAGCAACGCCGCGTGAAGGATGACGGTCT
TCGGATTGTAAACTTCTTTAATTGGGGAAGAACAAAATGACCTACCCAAAGAATAAGTCACGGCTAACTACGTGCCAGCA
GCCGCGGTAATACGTAGGTGACAAGCGTTATCCGGATTTACTGGGCGTAAAGGGCGTGTAGGCGGTCTTGCAAGTCAGAA
GTGAAATTCCTGAGCTCAACTCGGGCGCTGCTTCTGAAACTGCAGGACTTGAGTGCTGGAGGGGATAGCGGAATTCCTAG
TGGAGCGGTAAAATGCGCAGATATTAGGAAGAACACCGGTGGCGAAGGCGGCTATCTGGACAGTAACTGACGCTGAGGCG
CGAAAGCGTGGGGAGCAAACAGGATTAGATACCCTTGTAGTCC
>t0007671_wg-Y-2;size=10;
CCTACGGGCGGCTGCAGTGAGGAATATTGGTCAATGGGCGCGAGCCTGAACCAGCCAAGTAGCGTGCAGGACGACTGCCC
TATGGGTTGTAAACTGCTTTTATCAGGGAATAAAGTGAGGCACGCGTGCCTTTTTGTATGTACCTGGTGAATAAGGACCG
GCTAATTCCGTGCCAGCAGCCGCGGTAATACGGAAGGTCCGGGCGTTATCCGGATTTATTGGGTTTAAAGGGAGCGCAGG
CGGGCTTTTAAGCGTGACGTGAAATGTGGCGGCTCAACCGCCGAACTGCGTCGCGAACTGGGGGCCTTGAGTGAGTACGA
CGTTGGCGGAATTCGTGGTGTAGCGGTGAAATGCTTAGATATCACGAAGAACCCCGATTGCGAAGGCAGCCGACGAGTCC
TTAACTGACGCTAAAGCTCGAAAGTGCGGGTATCGAACAGGATTAGATACCCCAGTAGTCC
>t0001688_wg-Y-2;size=10;
CCTACGGGCGGCTGCAGTGAGGAATATTGGTCAATGGCCGGAAGGCTGAACCAGCCATGCCGCGTGCAGGAATGAGGCCC
TATGGGTCGTAAACTGCTTTTGTGGCGGAGCAATAAGGTGTACGTGTACACCGATGAGAGTACGTCACGAATAAGCATCG
GCTAACTCCGTGCCAGCAGCCGCGGTAATACGGAGGATGCGAGCGTTATCCGGATTTATTGGGTTTAAAGGGTGCGTAGG
CTGGCGCTCAAGTCAGGGGTGAAATCCCGGAGCCTAACTCCGGAACTGCCCTTGATACTGTGTGTCTTGAATTCGGATGC
CGTGGGAGGAATGAGTAGTGTAGCGGTGAAATGCATAGATATTACTCAGAACACCGATTGCGAAGGCATCTCACGAATCC
GAGATTGACGCTGAGGCACGAAAGCGTGGGGATCAAACAGGATTAGATACCCTTGTAGTCC
>t0008833_wg-Y-2;size=10;
CCTACGGGGGGCTGCAGTGAGGAATATTGGTCAATGGCCGTAAGGCTGAACCAGCCAAGTAGCGTGAGGGATGACCGCCC
TATGGGTCGTAAACCTCTTTTGCGCGGGAATAATCCGCACTACGCGTAGTGCGTTGCATGTACCGTGCGAATAAGCATCG
GCTAACTCCGTGCCAGCAGCCGCGGTAATACGGAGGATGCGAGCGTTATCCGGATTTATTGGGTTTAAAGGGAGCGCAGG
CGGCCGCTTAGGCCAGCCGTGAAATTTCCGCGCTTAACGCGGTCCTTGCGGTTGGAACCGGTCGGCTTGAGTGGGGTACA
GGAAGGCGGAATTCGTGGTGTAGCGGTGAAATGCTTAGATATCACGAAGAACTCCGATTGCGAAGGCAGCTTTCCGGACC
CTTACTGACGCTCATGCTCGAAAGCGCGGGAATCAAACAGGATTAGATACCCTAGTAGTCC
>t0012405_wg-Y-2;size=10;
CCTACGGGGGGCTGCAGTGAGGAATATTGGTCAATGGGCGCGAGCCTGAACCAGCCAAGTAGCGTGAGGGAAGACGGCCC
TACGGGTTGTAAACCTCTTTTGTGCGGGGATAAAGTTCACTACGCGTAGTGTTTTGCAGGTACCGCACGAATAAGGACCG
GCTAATTCCGTGCCAGCAGCCGCGGTAATACGGAAGGTCCGGGCGTTATCCGGATTTATTGGGTTTAAAGGGAGCGCAGG
CGGCCTTTTAAGCGTGACGTGAAATGCCGGGGCTCAACCTTGGAATTGCGTCGCGAACTGGCGGGCTTGAGTACGCTCGA
GGCAGGCGGAATTCGTGGTGTAGCGGTGAAATGCTTAGATATCACGAGGAACCCCGATTGCGAAGGCAGCCTGCCGGGGT
GTTACTGACGCTCATGCTCGAAGGTGCGGGTATCGAACAGGATTAGATACCCCAGTAGTCC
>t0007712_wg-Y-2;size=10;
CCTACGGGAGGCTGCAGTGGGGGATATTGCACAATGGAGGAAACTCTGATGCAGCGACGCCGCGTGAGTGAAGAAGTATT
TCGGTATGTAAAGCTCTATCAGCAGGGAAGAAAGACTCGTAAGAGAGATGACGGTACCTGACTAAGAAGCCCCGGCTAAC
TACGTGCCAGCAGCCGCGGTAATACGTAGGGGGCAAGCGTTATCCGGATTTACTGGGTGTAAAGGGAGCGCAGACGGCTT
AGCAAGTCTGAAGTGAAACCCCACGGCTCAACCGTGGGCTTGCTTTGGAAACTGTTAAGCTAGAGTACTGGAGAGGTAAG
CGGAATTCCTAGTGTAGCGGTGAAATGCGTAGATATTAGGAGGAACATCGGTGGCGAAGGCGGCTTACTGGACAGCAACT
GACGTTGAGGCTCGAAGGCGTGGGGAGCAAACAGGATTAGATACCCCGGTAGTCC
>t0000360_wg-Y-2;size=10;
CCTACGGGGGGCAGCAGTGAGGAATATTGGTCAATGGGCGCGAGCCTGAACCAGCCAAGTAGCGTGCAGGACGACTGCCC
TATGGGTTGTAAACTGCTTTTATCAGGGAATAAAGTGAGGCACGCGTGCCTTTTTGTATGTACCTGGTGAATAAGGACCG
GCTAATTCCGTGCCAGCAGCCGCGGTAATACGGAAGGTCCGGGCGTTATCCGGATTTATTGGGTTTAAAGGGAGCGCAGG
CGGGCTTTTAAGCGTGACGTGAAATGTGGCGGCTCAACCGCCGAACTGCGTCGCGAACTGGGGGCCTTGAGTGAGTACGA
CGTTGGCGGAATTCGTGGTGTAGCGGTGAAATGCTTAGATATCACGAAGAACCCCGATTGCGAAGGCAGCCGACGAGTCC
TTAACTGACGCTAAAGCTCGAAAGTGCGGGTATCGAACAGGATTAGATACCCGGGTAGTCC
>t0000551_wg-Y-2;size=10;
CCTACGGGCGGCAGCAGTGGGGAATATTGGGCAATGGGGGCAACCCTGACCCAGCAACGCCGCGTGAAGGAAGAAGGCTT
TCGGGTTGTAAACTTCTTTGACGAGGGACGATAGTGACGGTACCTCGAAAACAAGCCACGGCTAACTACGTGCCAGCAGC
CGCGGTAATACGTAGGTGGCAAGCGTTGTCCGGATTTACTGGGTGTAAAGGGCGCGTAGGCGGGATTGCAAGTCAGATGT
GAAATCTCCGGGCTCAACCCGGAAATTGCATTTGAAACTGTAGTTCTTGAGTATCGGAGAGGCAAGCGGAATTCCTAGTG
TAGCGGTGAAATGCGTAGATATTAGGAGGAACACCAGTGGCGAAGGCGGCTTGCTGGACGACAACTGACGCTGAGGCGCG
AAAGCGTGGGGAGCAAACAGGATTAGATACCCTAGTAGTCC
>t0007690_wg-Y-2;size=10;
CCTACGGGGGGCAGCAGTGAGGAATATTGGTCAATGGGCGGGAGCCTGAACCAGCCAAGTAGCGTGCAGGACGACTGCCC
TATGGGTTGTAAACTGCTTTTATGCGGGAATAAAGTTCGCCACGCGTGGTGTTTTGTATGTACCGCATGAATAAGGACCG
GCTAATTCCGTGCCAGCAGCCGCGGTAATACGGAAGGTCCGGGCGTTATCCGGATTTATTGGGTTTAAAGGGAGCGCAGG
CCGAAGATTAAGCGTGACGTGAAATGTCCCGGCTCAACCGGGGAGTTGCGTCGCGAACTGGTTTTCTTGAGTGGGTGCGA
CGTTGGCGGAATTCGTGGTGTAGCGGTGAAATGCTTAGATATCACGAGGAACCCCGATTGCGAAGGCAGCCGACGAGTCC
CTTACTGACGCTAAAGCTCGAAAGTGCGGGTATCGAACAGGATTAGATACCCTAGTAGTCC
>t0000278_wg-Y-2;size=10;
CCTACGGGGGGCTGCAGTGAGGAATATTGGTCAATGGGCGCGAGCCTGAACCAGCCAAGTAGCGTGCAGGATGACGGCCC
TATGGGTTGTAAACTGCTTTTATGCGGGGATAAAGTGAGGGACGTGTCCCTTATTGTAGGTACCGCATGAATAAGGACCG
GCTAATTCCGTGCCAGCAGCCGCGGTAATACGGAAGGTCCGGGCGTTATCCGGATTTATTGGGTTTAAAGGGAGCGCAGG
CCGAAGGTTAAGCGTGACGTGAAATGTAGCCGCTCAACGGCTGCACTGCGTCGCGAACTGGCTTTCTTGAGTGAGTTCGA
TGTAGGCGGAATTCGTGGTGTAGCGGTGAAATGCTTAGATATCACGAAGAACTCCGATTGCGAAGGCAGCCTACAAGGCC
TTTACTGACGCTAAAGCTCGAAGGTGCGGGTATCGAACAGGATTAGATACCCTAGTAGTCC
>t0001656_wg-Y-2;size=10;
CCTACGGGGGGCTGCAGTGAGGAATATTGGTCAATGGGCGAGAGCCTGAACCAGCCAAGTAGCGTGCAGGATGACGGCCC
TACGGGTTGTAAACTGCTTTTTCCGGGGAATAACCGGCGGCACGTGTTGCTGCCCTGCATGTACCCGGTGAATAAGGACC
GGCTAATTCCGTGCCAGCAGCCGCGGTAATACGGAAGGTCCGAGCGTTATCCGGATTTATTGGGTTTAAAGGGTGCGTAG
GCGGGAGAACAAGTCAGCCGTGAAATCGCGTGGCTCAACCACGCCGAGCGGTTGAAACTGTTTTTCTTGAGTACGGTGAG
GGAAGGCGGAATTCGTGGTGTAGCGGTGAAATGCATAGATATCACGAAGAACTCCGATCGCGTAGGCAGCTTTCCGTACC
GGTCACTGACGCTGAGGCACGAAGGTGCGGGTATCAAACAGGATTAGATACCCTGGTAGTCC
>t0004726_wg-Y-2;size=10;
CCTACGGGGGGCTGCAGTGAGGAATATTGGACAATGGGGGCAACCCTGATCCAGCCATGCCGCGTGCGGGACTAAGGCCC
TATGGGTCGTAAACCGCTTTTGTTGGGGAGCAATAAGGCGTACGCGTACGCCGATGAGAGTACCTGGCGAATAAGCATCG
GCTAACTCCGTGCCAGCAGCCGCGGTAATACGGAGGATGCGAGCGTTATCCGGATTTATTGGGTTTAAAGGGTGCGCAGG
CGGAACTGTAAGTCAGTGGTGAAATACCCGCGCTCAACGTGGGCCGTGCCATTGATACTGCAATTCTGGAGTACTGTTGC
CGTGGGAGGAATGGGTAGTGTAGCGGTGAAATGCATAGATATTACCCAGAACACCGATTGCGAAGGCATCTCACGAAGCA
GTCACTGACGCTGAGGCACGAAAGCGTGGGGATCGAACAGGATTAGATACCCCAGTAGTCC
>t0002678_wg-Y-2;size=10;
CCTACGGGTGGCTGCAGTGGGGAATATTGGGCAATGGGGGCAACCCTGACCCAGCAACGCCGCGTGAAGGAAGAAGGCTT
TCGGGTTGTAAACTTCTTTGACGAGGGACGATAGTGACGGTACCTCGAAAACAAGCCACGGCTAACTACGTGCCAGCAGC
CGCGGTAATACGTAGGTGGCAAGCGTTGTCCGGATTTACTGGGTGTAAAGGGCGCGTAGGCGGGATTGCAAGTCAGATGT
GAAATCTCCGGGCTCAACCCGGAAATTGCATTTGAAACTGTAGTTCTTGAGTATCGGAGAGGCAAGCGGAATTCCTAGTG
TAGCGGTGAAATGCGTAGATATTAGGAGGAACACCAGTGGCGAAGGCGGCTTGCTGGACGACAACTGACGCTGAGGCGCG
AAAGCGTGGGGAGCAAACAGGATTAGATACCCTAGTAGTCC
>t0003638_wg-Y-2;size=10;
CCTACGGGGGGCTGCAGTGGGGAATATTGCACAATGGAGGAAACTCTGATGCAGCGACGCCGCGTGAGTGAAGAAGTATT
TCGGTATGTAAAGCTCTATCAGCAGGAAAGAAAATGACGGTACCTGACTAAGAAGCCCCGGCTAACTACGTGCCAGCAGC
CGCGGTAATACGTAGGGGGCAAGCGTTATCCGGATTTACTGGGTGTAAAGGGAGCGTAGACGGTTTGGCAAGTCTGAAGT
GAAAGCTCGGGGCTCAACCCCGGAACTGCTTTGGAAACTGCCTGACTGGAGTGCAGGAGAGGTAAGCGGAATTCCTAGTG
TAGCGGTGAAATGCGTAGATATTAGGAGGAACACCAGAGGCGAAGGCGGCTTACTGGACTGTAACTGACGTTGAGGCTCG
AAGGCGTGGGGAGCAAACAGGATTAGATACCCTAGTAGTCC
>t0035653_wg-Y-2;size=10;
CCTACGGGGGGCTGCAGTGAGGAATATTGGTCAATGGGCGCGAGCCTGAACCAGCCAAGTAGCGTGCAGGATGACGGCCC
TATGGGTTGTAAACTGCTTTTTCCGGGGAATAACAAGTGCCACGTGTGGCGCTCTGCATGTACCCGGTGAATAAGGACCG
GCTAATTCCGTGCCAGCAGCCGCGGTAATACGGAAGGTCCGAGCGTTATCCGGATTTATTGGGTTTAAAGGGTGCGCAGG
CGGAATGTCAAGTCAGCCGTGAAATCGCGTGGCTCAACCACGTCTAGCGGTTGAAACTGGCGTTCTTGAGTGCGGTGAGG
GAAGGCGGAATTCGTGGTGTAGCGGTGAAATGCATAGATATCACGAAGAACTCCGATCGCGTAGGCAGCTTTCCGTACCG
TTACTGACGCTCATGCACGAAGGTGCGGGTATCAAACAGGATTAGATACCCTGGTAGTCC
>t0004179_wg-Y-2;size=10;
CCTACGGGGGGCTGCAGTAGGGAATATTGGACAATGGGGGAAACCCTGATCCAGCGACGCCGCGTGAGTGAAGAAGTATT
TCGGTACGTAAAGCTCTATCAGCAGGGAAGAAAATGACGGTACCTGACTAAGAAGCACCGGCTAAATACGTGCCAGCAGC
CGCGGTAATACGTATGGTGCAAGCGTTATTCGGATTTACTGGGTGTAAAGGGAGCGTAGACGGCATAGCAAGTCTGAAGT
GAAATGCGGGGGCTCAACCCCTGAACTGCTTTGGAAACTGTTAAGCTAGAGTGTCGGAGAGGTTAGTGGAATTCCTAGTG
TAGCGGTGAAATGCGTAGATATTAGGAGGAACACCGGTGGCGAAGGCGGCTAACTGGACGATAACTGACGTTGAGGCTCG
AAAGCGTGGGGAGCAAACAGGATTAGATACCCTAGTAGTCC
>t0011916_wg-Y-2;size=10;
CCTACGGGAGGCAGCAGTGGGGAATATTGGGCAATGGGGGCAACCCTGACCCAGCAACGCCGCGTGAAGGAAGAAGGCTT
TCGGGTTGTAAACTTCTTTGACGAGGGACGATAGTGACGGTACCTCGAAAACAAGCCACGGCTAACTACGTGCCAGCAGC
CGCGGTAATACGTAGGTGGCAAGCGTTGTCCGGATTTACTGGGTGTAAAGGGCGCGTAGGCGGGATTGCAAGTCAGATGT
GAAATCTCCGGGCTCAACCCGGAAATTGCATTTGAAACTGTAGTTCTTGAGTATCGGAGAGGCAAGCGGAATTCCTAGTG
TAGCGGTGAAATGCGTAGATATTAGGAGGAACACCAGTGGCGAAGGCGGCTTGCTGGACGACAACTGACGCTGAGGCGCG
AAAGCGTGGGGAGCAAACAGGATTAGATACCCTAGTAGTCC
>t0015259_wg-Y-2;size=10;
CCTACGGGGGGCTGCAGTGAGGAATATTGGTCAATGGGCGCGAGCCTGAACCAGCCAAGTAGCGTGCAGGACGACTGCCC
TATGGGTTGTAAACTGCTTTTATCAGGGAATAAAGTGAGGCACGCGTGCCTTTTTGTATGTACCTGGTGAATAAGGACCG
GCTAATTCCGTGCCAGCAGCCGCGGTAATACGGAAGGTCCGGGCGTTATCCGGATTTATTGGGTTTAAAGGGAGCGCAGG
CGGGCTTTTAAGCGTGACGTGAAATGTGGCGGCTCAACCGCCGAACTGCGTCGCGAACTGGGGGCCTTGAGTGAGTACGA
CGTTGGCGGAATTCGTGGTGTAGCGGTGAAATGCTTAGATATCACGAAGAACCCCGATTGCGAAGGCAGCCGACGAGTCC
TTAACTGACGCTAAAGCTCGAAAGTGCGGGTATCGAACAGGATTAGATACCCTGGTAGTCC
>t0004326_wg-Y-2;size=10;
CCTACGGGGGGCTGCAGTGGGGAATATTGGGCAATGGGGGCAACCCTGACCCAGCAACGCCGCGTGAAGGAAGAAGGCTT
TCGGGTTGTAAACTTCTTTGACGAGGGACGATAGTGACGGTACCTCGAAAACAAGCCACGGCTAACTACGTGCCAGCAGC
CGCGGTAATACGTAGGTGGCAAGCGTTGTCCGGATTTACTGGGTGTAAAGGGCGCGTAGGCGGGATTGCAAGTCAGATGT
GAAATCTCCGGGCTCAACCCGGAAATTGCATTTGAAACTGTAGTTCTTGAGTATCGGAGAGGCAAGCGGAATTCCTAGTG
TAGCGGTGAAATGCGTAGATATTAGGAGGAACACCAGTGGCGAAGGCGGCTTGCTGGACGACAACTGACGCTGAGGCGCG
AAAGCGTGGGGAGCAAACAGGATTAGATACCCCAGTAGTCC
>t0029285_wg-Y-2;size=10;
CCTACGGGGGGCTGCAGTGAGGAATATTGGTCAATGGGCGCGAGCCTGAACCAGCCAAGTAGCGTGCAGGACGACTGCCC
TATGGGTTGTAAACTGCTTTTATCAGGGAATAAAGTGAGGCACGCGTGCCTTTTTGTATGTACCTGGTGAATAAGGACCG
GCTAATTCCGTGCCAGCAGCCGCGGTAATACGGAAGGTCCGGGCGTTATCCGGATTTATTGGGTTTAAAGGGAGCGCAGG
CGGGCTTTTAAGCGTGACGTGAAATGTGGCGGCTCAACCGCCGAACTGCGTCGCGAACTGGGGGCCTTGAGTGAGTACGA
CGTTGGCGGAATTCGTGGTGTAGCGGTGAAATGCTTAGATATCACGAAGAACCCCGATTGCGAAGGCAGCCGACGAGTCC
TTAACTGACGCTAAAGCTCGAAAGTGCGGGTATCGAACAGGATTAGATACCCCTGTAGTCC
>t0001222_wg-Y-2;size=10;
CCTACGGGCGGCTGCAGTGAGGAATATTGGTCAATGGGCGCGAGCCTGAACCAGCCAAGTAGCGTGCAGGACGACTGCCC
TATGGGTTGTAAACTGCTTTTATCAGGGAATAAAGTGAGGCACGCGTGCCTTTTTGTATGTACCTGGTGAATAAGGACCG
GCTAATTCCGTGCCAGCAGCCGCGGTAATACGGAAGGTCCGGGCGTTATCCGGATTTATTGGGTTTAAAGGGAGCGCAGG
CGGGCTTTTAAGCGTGACGTGAAATGTGGCGGCTCAACCGCCGAACTGCGTCGCGAACTGGGGGCCTTGAGTGAGTACGA
CGTTGGCGGAATTCGTGGTGTAGCGGTGAAATGCTTAGATATCACGAAGAACCCCGATTGCGAAGGCAGCCGACGAGTCC
TTAACTGACGCTAAAGCTCGAAAGTGCGGGTATCGAACAGGATTAGATACCCTAGTAGTCC
>t0007008_wg-Y-2;size=10;
CCTACGGGGGGCTGCAGTGGGGGATATTGCACAATGGAGGAAACTCTGATGCAGCGACGCCGCGTGAGTGAAGAAGTATT
TCGGTATGTAAAGCTCTATCAGCAGGGAAGAAAGACTCGTAAGAGAGATGACGGTACCTGACTAAGAAGCCCCGGCTAAC
TACGTGCCAGCAGCCGCGGTAATACGTAGGGGGCAAGCGTTATCCGGATTTACTGGGTGTAAAGGGAGCGCAGACGGCTT
AGCAAGTCTGAAGTGAAACCCCACGGCTCAACCGTGGGCTTGCTTTGGAAACTGTTAAGCTAGAGTACTGGAGAGGTAAG
CGGAATTCCTAGTGTAGCGGTGAAATGCGTAGATATTAGGAGGAACATCGGTGGCGAAGGCGGCTTACTGGACAGCAACT
GACGTTGAGGCTCGAAGGCGTGGGGAGCAAACAGGATTAGATACCCGTGTAGTCC
>t0023145_wg-Y-2;size=10;
CCTACGGGAGGCTGCAGTGGGGGATATTGCACAATGGAGGAAACTCTGATGCAGCGACGCCGCGTGAGTGAAGAAGTATT
TCGGTATGTAAAGCTCTATCAGCAGGGAAGAAAGACTCGTAAGAGAGATGACGGTACCTGACTAAGAAGCCCCGGCTAAC
TACGTGCCAGCAGCCGCGGTAATACGTAGGGGGCAAGCGTTATCCGGATTTACTGGGTGTAAAGGGAGCGCAGACGGCTT
AGCAAGTCTGAAGTGAAACCCCACGGCTCAACCGTGGGCTTGCTTTGGAAACTGTTAAGCTAGAGTACTGGAGAGGTAAG
CGGAATTCCTAGTGTAGCGGTGAAATGCGTAGATATTAGGAGGAACATCGGTGGCGAAGGCGGCTTACTGGACAGCAACT
GACGTTGAGGCTCGAAGGCGTGGGGAGCAAACAGGATTAGATACCCCAGTAGTCC
>t0027696_wg-Y-2;size=10;
CCTACGGGCGGCTGCAGTGGGGGATATTGCACAATGGAGGAAACTCTGATGCAGCGACGCCGCGTGAGTGAAGAAGTATT
TCGGTATGTAAAGCTCTATCAGCAGGGAAGAAAGACTCGTAAGAGAGATGACGGTACCTGACTAAGAAGCCCCGGCTAAC
TACGTGCCAGCAGCCGCGGTAATACGTAGGGGGCAAGCGTTATCCGGATTTACTGGGTGTAAAGGGAGCGCAGACGGCTT
AGCAAGTCTGAAGTGAAACCCCACGGCTCAACCGTGGGCTTGCTTTGGAAACTGTTAAGCTAGAGTACTGGAGAGGTAAG
CGGAATTCCTAGTGTAGCGGTGAAATGCGTAGATATTAGGAGGAACATCGGTGGCGAAGGCGGCTTACTGGACAGCAACT
GACGTTGAGGCTCGAAGGCGTGGGGAGCAAACAGGATTAGATACCCCGGTAGTCC
>t0001832_wg-Y-2;size=10;
CCTACGGGGGGCTGCAGTGAGGAATATTGGTCAATGGGCGCAAGCCTGAACCAGCCATGCCGCGTGAAGGAATAAGGCCC
TATGGGTCGTAAACTTCTTTTGTGGTGGAGCAATAAGGTGTACGTGTACACCGATGAGAGTACATCACGAATAAGCATCG
GCTAACTCCGTGCCAGCAGCCGCGGTAATACGGAGGATGCAAGCGTTATCCGGATTTATTGGGTTTAAAGGGTGCGTAGG
CTGTGGGGAAAGTCAGGGGTGAAAGCCCGGCGCTTAACGCCGGAACTGCCTTTGATACTTCTCCGCTGGAATACGGATGC
CGTGGGAGGAATGAGTAGTGTAGCGGTGAAATGCATAGATATTACTCAGAACACCGATTGCGAAGGCATCTCACGAATCC
GTCATTGACGCTGAGGCACGAAAGCGTGGGGATCAAACAGGATTAGATACCCGAGTAGTCC
>t0012505_wg-Y-2;size=10;
CCTACGGGGGGCAGCAGTGGGGAATATTGGGCAATGGGGGCAACCCTGACCCAGCAACGCCGCGTGAAGGAAGAAGGCTT
TCGGGTTGTAAACTTCTTTGACGAGGGACGATAGTGACGGTACCTCGAAAACAAGCCACGGCTAACTACGTGCCAGCAGC
CGCGGTAATACGTAGGTGGCAAGCGTTGTCCGGATTTACTGGGTGTAAAGGGCGCGTAGGCGGGAAAGCAAGTCAGATGT
GAAATCTCCGGGCTCAACCCGGAAATTGCATTTGAAACTGTTTTTCTTGAGTATCGGAGAGGCAAGCGGAATTCCTAGTG
TAGCGGTGAAATGCGTAGATATTAGGAGGAACACCAGTGGCGAAGGCGGCTTGCTGGACGACAACTGACGCTGAGGCGCG
AAAGCGTGGGGAGCAAACAGGATTAGATACCCTAGTAGTCC
>t0003278_wg-Y-2;size=10;
CCTACGGGCGGCTGCAGTGAGGAATATTGGTCAATGGCCGAGAGGCTGAACCAGCCAAGTAGCGTGCAGGACGACGGCCC
TATGGGTTGTAAACTGCTTTTATGCGGGGATAAAGTCGCCCACGTGTGGGTGTTTGCAGGTACCGCATGAATAAGGACCG
GCTAATTCCGTGCCAGCAGCCGCGGTAATACGGAAGGTCCGGGCGTTATCCGGATTTATTGGGTTTAAAGGGAGCGCAGG
CGGGATATTAAGCGTGACGTGAAATGTAGGTGCTCAACATCTGCACTGCGTCGCGAACTGGTATTCTTGAGTGCATTCGA
CGCTGGCGGAATTCGTGGTGTAGCGGTGAAATGCTTAGATATCACGAAGAACTCCGATTGCGAAGGCAGCCGGCGAGACT
GTAACTGACGCTAAAGCTCGAAAGTGCGGGTATCGAACAGGATTAGATACCCTAGTAGTCC
>t0025737_wg-Y-2;size=10;
CCTACGGGGGGCTGCAGTGGGGAATATTGCACAATGGACGAAAGTCTGATGCAGCAATTCTGCGTGAAGGATGAAGCATT
ACGGTGTGTAAACTTCTTTTTTGGTAGAAGACGAATGACGGTATACCAAGAATAAGGGACGGCTAACTATGTGCCAGCAG
CCGCGGTAATACATAGGTCCCGAGCGTTATCCGGATTTACTGGGCGTAAAGTGTCCGTAGCCTGATATGTAAGTCTGTTT
TCAAATATTGTGGCTTAACCATAAAGAGGGAATAGATACTGCATATCTTGAAGTTGTTGGGGGTTAGTGGAATTTCCGGT
GGAGCGGTGAAATGCGTTGATATCGGAAAGAACGCCGAAAGCGAAAGCAGCTAACTACAATAAACTTGACGGTGAGGGAC
GAAAGCTTGGGGAGCAAACGGGATTAGATACCCTGGTAGTCC
>t0034763_wg-Y-2;size=10;
CCTACGGGGGGCTGCAGTGAGGAATATTGGACAATGGCCGGAAGGCTGATCCAGCCATGCCGCGTGCGGGAAGAATGCCC
TATGGGTTGTAAACCGCTTTTGCGGGGGAGCAATAAGGGTCACGCGTGGCCCGATGAGAGTACCCTGCGAATAAGCATCG
GCTAACTCCGTGCCAGCAGCCGCGGTAATACGGAGGATGCGAGCGTTATCCGGATTTATTGGGTTTAAAGGGTGCGTAGG
CGGTTTGCTAAGCGGGAGGTGAAATGCCGGCGCTCAACGTCGGAAGTGCCTCCCGAACTGGTGGACTGGAATGACTCTGC
CGTGGGAGGAATGTGTAGTGTAGCGGTGAAATGCTTAGAGATTACACAGAACACCGATTGCGAAGGCATCTCACGAAGGG
TTGATTGACGCTGAGGCACGAAAGCGTGGGGATCAAACAGGATTAGATACCCTAGTAGTCC
>t0031552_wg-Y-2;size=9;
CCTACGGGGGGCTGCAGTGAGGAATATTGGTCAATGGGCGCGAGCCTGAACCAGCCAAGTAGCGTGCAGGATGACGGCCC
TATGGGTTGTAAACTGCTTTTTCCGGGGAATAACAAGTGCCACGTGTGGCGCTCTGCATGTACCCGGTGAATAAGGACCG
GCTAATTCCGTGCCAGCAGCCGCGGTAATACGGAAGGTCCGAGCGTTATCCGGATTTATTGGGTTTAAAGGGTGCGCAGG
CGGAATGTCAAGTCAGCCGTGAAATCGCGTGGCTCAACCACGTCTAGCGGTTGAAACTGGCGTTCTTGAGTGCGGTGAGG
GAAGGCGGAATTCGTGGTGTAGCGGTGAAATGCATAGATATCACGAAGAACTCCGATCGCGTAGGCAGCTTTCCGTACCG
TTACTGACGCTCATGCACGAAGGTGCGGGTATCAAACAGGATTAGATACCCTTGTAGTCC
>t0008033_wg-Y-2;size=9;
CCTACGGGTGGCTGCAGTGAGGAATATTGGTCAATGGGCGGAAGCCTGAACCAGCCAAGTCGCGTGAAGGATGAAGGCAT
TACGTGTTGTAAACTTCTTTAGCTGTGGAGAAATAAGGTGGTCGTGACCACCGATGCTAGTACACAGAGAATAAGGATCG
GCTAACTCCGTGCCAGCAGCCGCGGTAATACGGAGGATCCGAGCGTTATCCGGATTCATTGGGTTTAAAGGGTGCGCAGG
CGGCTTCTTAAGTCAGCGGTAAAATCGTGGGGCTCAACCCCATCCCGCCGTTGATACTGGGGAGCTTGATTACGGTCGAG
GCAGGCGGAATTCGTCGTGTAGCGGTGAAATGCATAGATATGACGAAGAACACCGATTGCGTAGGCAGCCTACCAGGCCG
TTAATGACGCTCATGCACGAAAGTGCGGGGATCGAACAGGATTAGATACCCCAGTAGTCC
>t0024790_wg-Y-2;size=9;
CCTACGGGGGGCTGCAGTGAGGAATATTGGACAATGGGGGCAACCCTGATCCAGCCATGCCGCGTGCGGGACTAAGGCCC
TATGGGTCGTAAACCGCTTTTGTTGGGGAGCAATAAGGCGTACGCGTACGCCGATGAGAGTACCTGGCGAATAAGCATCG
GCTAACTCCGTGCCAGCAGCCGCGGTAATACGGAGGATGCGAGCGTTATCCGGATTTATTGGGTTTAAAGGGTGCGCAGG
CGGAACTGTAAGTCAGTGGTGAAATACCCGCGCTCAACGTGGGCCGTGCCATTGATACTGCAATTCTGGAGTACTGTTGC
CGTGGGAGGAATGGGTAGTGTAGCGGTGAAATGCATAGATATTACCCAGAACACCGATTGCGAAGGCATCTCACGAAGCA
GTCACTGACGCTGAGGCACGAAAGCGTGGGGATCGAACAGGATTAGATACCCTAGTAGTCC
>t0019690_wg-Y-2;size=9;
CCTACGGGGGGCTGCAGTGGGGAATATTGGGCAATGGGGGCAACCCTGACCCAGCAACGCCGCGTGAAGGAAGAAGGCTT
TCGGGTTGTAAACTTCTTTGACGAGGGACGATAGTGACGGTACCTCGAAAACAAGCCACGGCTAACTACGTGCCAGCAGC
CGCGGTAATACGTAGGTGGCAAGCGTTGTCCGGATTTACTGGGTGTAAAGGGCGCGTAGGCGGGATTGCAAGTCAGATGT
GAAATCTCCGGGCTCAACCCGGAAATTGCATTTGAAACTGTAGTTCTTGAGTATCGGAGAGGCAAGCGGAATTCCTAGTG
TAGCGGTGAAATGCGTAGATATTAGGAGGAACACCAGTGGCGAAGGCGGCTTGCTGGACGACAACTGACGCTGAGGCGCG
AAAGCGTGGGGAGCAAACAGGATTAGATACCCGAGTAGTCC
>t0022807_wg-Y-2;size=9;
CCTACGGGGGGCAGCAGTGGGGAATATTGGTCAATGGGGGAAACCCTGAACCAGCAACGCCGCGTGAAGGAAGAAGGCTT
TCGGGTTGTAAACTTCTTTTATCTGTGACGATAGTGACGGTAGCAGATGAATAAGCCACGGCTAACTACGTGCCAGCAGC
CGCGGTAATACGTAGGTGGCAAGCGTTATCCGGATTTACTGGGTGTAAAGGGCGCGTAGCCGGGGATGCAAGTCAGATGT
GAAAACTATAGGCTTAACCTGTAGCCTGCATTTGAAACTGTATTTCTTGAGTACTGGAGAGGTTGACGGAATTCCGTGTG
TAGCGGTGAAATGCGTAGATATACGGAAGAACACCAGTGGCGAAGGCGGTCAACTGGACAGCAACTGACGGTGAGGCGCG
AAAGCGTGGGGAGCAAACAGGATTAGATACCCGAGTAGTCC
>t0014662_wg-Y-2;size=9;
CCTACGGGCGGCTGCAGTGAGGAATATTGGACAATGGCCGGAAGGCTGATCCAGCCATGCCGCGTGCGGGAAGGCGGCCC
TATGGGTTGTAAACCGCTTTTGCGGGGGAGCAATAAGGTGCACGTGTGCACCGATGAGAGTACCCTGCGAATAAGCATCG
GCTAACTCCGTGCCAGCAGCCGCGGTAATACGGAGGATGCAAGCGTTATCCGGATTTATTGGGTTTAAAGGGTGCGTAGG
CGGTTTGCTAAGCGGGAGGTGAAATGCCGGCGCTCAACGTCGGAAGTGCCTCCCGAACTGGTGGACTGGAATGACTCTGC
CGTGGGAGGAATGTGTAGTGTAGCGGTGAAATGCTTAGAGATTACACAGAACACCGATTGCGAAGGCATCTCACGAAGGG
TTGATTGACGCTGAGGCACGAAAGCGTGGGGATCAAACAGGATTAGATACCCTAGTAGTCC
>t0007149_wg-Y-2;size=9;
CCTACGGGGGGCTGCAGTCGAGGATCATTTGCAATGGGCGAAAGCCTGACAATGCGACGCTGCGTGCAGGATGAAGGCCT
TCGGGTTGTAAACTGCTGTTGGGAGGGAAAAGGACGCGGGGGCCAACAACCCCTGCCGTTTGATTGTACTTCCAGAGAAA
GTCGCGGCTAACTCTGTGCCAGCAGCCGCGGTAATACAGAGGCGACGAGCGTTGTTCGGATTTACTGGGCGTAAAGCGTG
CGCAGGCGGTGGACCATGTCCGACGTGAAATCCCGGGGCTCAGCTCCGGAAGTGCGTCGGAAACCGGTCCGCTGGAGACC
GGGAAGGGAGTCTGGAACACACGGTGTAGCGGTGAAATGCGTTGATATCGTGTGGAACACCGGAAGCGAAGGCGAGACTC
TGGAACGGATCTGACGCTCATGCACGAAAGCGTGGGGAGCAAACAGGATTAGATACCCCTGTAGTCC
>t0004345_wg-Y-2;size=9;
CCTACGGGAGGCTGCAGTGGGGAATATTGGGCAATGGGGGAAACCCTGACCCAGCAACGCCGCGTGAAGGAAGAAGGCTT
TCGGGTTGTAAACTTCTTTTACCAGGGACGAAGGACGTGACGGTACCTGGAGAAAAAGCCACGGCTAACTACGTGCCAGC
AGCCGCGGTAATACGTAGGTGGCAAGCGTTGTCCGGAATTACTGGGTGTAAAGGGCGTGTAGGCGGAGCAGCAAGTCAGA
AGTGAAATCTCCGGGCTTAACCCGGAAACTGCTTTTGAAACTGTTGCCCTTGAGTATCGGAGAGGCAGGCGGAATTCCTA
GTGTAGCGGTGAAATGCGTAGATATTAGGAGGAACACCAGTGGCGAAGGCGGCCTGCTGGACGACAACTGACGCTGAGGC
GCGAAAGCGTGGGGAGCAAACAGGATTAGATACCCTTGTAGTCC
>t0004966_wg-Y-2;size=9;
CCTACGGGCGGCTGCAGTGAGGAATATTGGTCAATGGGCGCAAGCCTGAACCAGCCATGCCGCGTGAAGGAATAAGGCCC
TATGGGTCGTAAACTTCTTTTGTGGTGGAGCAATAAGGTGTACGTGTACACCGATGAGAGTACATCACGAATAAGCATCG
GCTAACTCCGTGCCAGCAGCCGCGGTAATACGGAGGATGCAAGCGTTATCCGGATTTATTGGGTTTAAAGGGTGCGTAGG
CTGTGGGGAAAGTCAGGGGTGAAAGCCCGGCGCTTAACGCCGGAACTGCCTTTGATACTTCTCCGCTGGAATACGGATGC
CGTGGGAGGAATGAGTAGTGTAGCGGTGAAATGCATAGATATTACTCAGAACACCGATTGCGAAGGCATCTCACGAATCC
GTCATTGACGCTGAGGCACGAAAGCGTGGGGATCAAACAGGATTAGATACCCCAGTAGTCC
>t0001083_wg-Y-2;size=9;
CCTACGGGGGGCTGCAGTGAGGAATATTGGACAATGGCCGAGAGGCTGATCCAGCCATGCCGCGTGCGGGAGGACGGCCC
TATGGGTTGTAAACCGCTTTTGTTGGAGAGCAATAAGGTCCACGTGTGGATCGATGAGAGTATCCAGCGAATAAGCATCG
GCTAACTCCGTGCCAGCAGCCGCGGTAATACGGAGGATGCAAGCGTTATCCGGATTTATTGGGTTTAAAGGGTGCGTAGG
CGGATGATTAAGCGTGAGGTGAAATGCCACTGCTCAACAGTGGAACTGCCTCGCGAACTGGTTGTCTGGAATGCCCCTGC
CGTGGGAGGAATGTGTGGTGTAGCGGTGAAATGCATAGAGATCACACAGAACACCGATTGCGAAGGCATCTCACGAAGGG
GTGATTGACGCTGAGGCACGAAAGCGTGGGGATCAAACAGGATTAGATACCCCAGTAGTCC
>t0001484_wg-Y-2;size=9;
CCTACGGGGGGCTGCAGTGAGGAATATTGGACAATGGCCGGAAGGCTGATCCAGCCATGCCGCGTGCGGGAGGACGGCCC
TATGGGTTGTAAACCGCTTTTGCGGGGGAGCAATAAGTGTTACGGGTAACACGATGAGAGTACCCTGCGAATAAGCATCG
GCTAACTCCGTGCCAGCAGCCGCGGTAATACGGAGGATGCAAGCGTTATCCGGATTTATTGGGTTTAAAGGGTGCGTAGG
CGGCTTGGTAAGCGGGAGGTGAAATGCCGGCGCTCAACGTCGGAAGTGCCTCCCGAACTGTCGGGCTTGAATAGTACTGC
CGTGGGAGGAATGAGTGGTGTAGCGGTGAAATGCTTAGAGATCACTCAGAACACCGATTGCGAAGGCATCTCACGAAGTA
CCGATTGACGCTGAGGCACGAAAGCGTGGGGATCAAACAGGATTAGATACCCTAGTAGTCC
>t0032269_wg-Y-2;size=9;
CCTACGGGGGGCTGCAGTGAGGAATATTGGTCAATGGGCGAGAGCCTGAACCAGCCAAGTAGCGTGCAGGATGACGGCCC
TACGGGTTGTAAACTGCTTTTTCCGGGGAATAACCGGCGGCACGTGTTGCTGCCCTGCATGTACCCGGTGAATAAGGACC
GGCTAATTCCGTGCCAGCAGCCGCGGTAATACGGAAGGTCCGAGCGTTATCCGGATTTATTGGGTTTAAAGGGTGCGTAG
GCGGGAGAACAAGTCAGCCGTGAAATCGCGTGGCTCAACCACGCCGAGCGGTTGAAACTGTTTTTCTTGAGTACGGTGAG
GGAAGGCGGAATTCGTGGTGTAGCGGTGAAATGCATAGATATCACGAAGAACTCCGATCGCGTAGGCAGCTTTCCGTACC
GGTCACTGACGCTGAGGCACGAAGGTGCGGGTATCAAACAGGATTAGATACCCCAGTAGTCC
>t0009501_wg-Y-2;size=9;
CCTACGGGCGGCTGCAGTGAGGAATATTGGTCAATGGGCGCAAGCCTGAACCAGCCATGCCGCGTGAAGGAATAAGGCCC
TATGGGTCGTAAACTTCTTTTGTGGTGGAGCAATAAGGTGTACGTGTACACCGATGAGAGTACATCACGAATAAGCATCG
GCTAACTCCGTGCCAGCAGCCGCGGTAATACGGAGGATGCAAGCGTTATCCGGATTTATTGGGTTTAAAGGGTGCGTAGG
CTGTGGGGAAAGTCAGGGGTGAAAGCCCGGCGCTTAACGCCGGAACTGCCTTTGATACTTCTCCGCTGGAATACGGATGC
CGTGGGAGGAATGAGTAGTGTAGCGGTGAAATGCATAGATATTACTCAGAACACCGATTGCGAAGGCATCTCACGAATCC
GTCATTGACGCTGAGGCACGAAAGCGTGGGGATCAAACAGGATTAGATACCCTTGTAGTCC
>t0015923_wg-Y-2;size=9;
CCTACGGGAGGCAGCAGTAAGGAATATTGGGCAATGGGGGGAACCCTGACCCAGCCATGCCGCGTGAGGGATGTAGGCCC
TACGGGTCGTGAACCTCTTTTGTCGGGGGACAAGGACGGCGTCGGGAACGCCGTTTGCGGGTACTCGGCGAATAAGCATC
GGCTAACTCCGTGCCAGCAGCCGCGGTAATACGGAGGATGCGAGCGTTATCCGGATTCATTGGGTTTAAAGGGTGCGCAG
GCGG
>t0018979_wg-Y-2;size=9;
CCTACGGGGGGCAGCAGTGGGGAATATTGGGCAATGGGGGCAACCCTGACCCAGCAACGCCGCGTGAAGGAAGAAGGCTT
TCGGGTTGTAAACTTCTTTGACGAGGGACGATAGTGACGGTACCTCGAAAACAAGCCACGGCTAACTACGTGCCAGCAGC
CGCGGTAATACGTAGGTGGCAAGCGTTGTCCGGATTTACTGGGTGTAAAGGGCGCGTAGGCGGGATTGCAAGTCAGATGT
GAAATCTCCGGGCTCAACCCGGAAATTGCATTTGAAACTGTAGTTCTTGAGTATCGGAGAGGCAAGCGGAATTCCTAGTG
TAGCGGTGAAATGCGTAGATATTAGGAGGAACACCAGTGGCGAAGGCGGCTTGCTGGACGACAACTGACGCTGAGGCGCG
AAAGCGTGGGGAGCAAACAGGATTAGATACCCCAGTAGTCC
>t0003932_wg-Y-2;size=9;
CCTACGGGAGGCTGCAGTCGAGAATCATTCGCAATGGGCGAAAGCCTGACGGTGCGACGCCGCGTGGAGGATGAAGGTCT
TCGGATTGTAAACTCCTGTCATGTGGGATAAACGGCCGGGATGCGAACAGCATCGCCGGAATGATAGTACCACAGGAGGA
AGAGACGGCTAACTCTGTGCCAGCAGCCGCGGTAATACAGAGGTCTCTAGCGTTGTTCGGATTTACTGGGCGTAAAGGGA
GCGTAGGCGGTCAGGTGTGTTGAACGTGAAATCCCACGACTCAACCGTGGAACGGCGTTCAAAACTGCCTGGCTCGAGTA
CTGGAGAGGAGAGCGGAACTCCTGGTGTAGCGGTGGAATGCGTAGATATCAGGAAGAACACCGGTGGCGAAGGCGGCTCT
CTGGCCAGATACTGACGCTGAGGCTCTAAAGTTAGGGGAGCAAACAGGATTAGATACCCCTGTAGTCC
>t0006403_wg-Y-2;size=9;
CCTACGGGGGGCAGCAGTGAGGAATATTGGTCAATGGGCGCGAGCCTGAACCAGCCAAGTAGCGTGCAGGACGACTGCCC
TATGGGTTGTAAACTGCTTTTATCAGGGAATAAAGTGAGGCACGCGTGCCTTTTTGTATGTACCTGGTGAATAAGGACCG
GCTAATTCCGTGCCAGCAGCCGCGGTAATACGGAAGGTCCGGGCGTTATCCGGATTTATTGGGTTTAAAGGGAGCGCAGG
CGGGCTTTTAAGCGTGACGTGAAATGTGGCGGCTCAACCGCCGAACTGCGTCGCGAACTGGGGGCCTTGAGTGAGTACGA
CGTTGGCGGAATTCGTGGTGTAGCGGTGAAATGCTTAGATATCACGAAGAACCCCGATTGCGAAGGCAGCCGACGAGTCC
TTAACTGACGCTAAAGCTCGAAAGTGCGGGTATCGAACAGGATTAGATACCCCAGTAGTCC
>t0018705_wg-Y-2;size=9;
CCTACGGGCGGCTGCAGTCGAGAATCATTCGCAATGGGCGAAAGCCTGACGGTGCGACGCCGCGTGGAGGATGAAGGTCT
TCGGATTGTAAACTCCTGTCATGTGGGATAAACGGCCGGGATGCGAACAGCATCGCCGGAATGATAGTACCACAGGAGGA
AGAGACGGCTAACTCTGTGCCAGCAGCCGCGGTAATACAGAGGTCTCTAGCGTTGTTCGGATTTACTGGGCGTAAAGGGA
GCGTAGGCGGTCAGGTGTGTTGAACGTGAAATCCCACGACTCAACCGTGGAACGGCGTTCAAAACTGCCTGGCTCGAGTA
CTGGAGAGGAGAGCGGAACTCCTGGTGTAGCGGTGGAATGCGTAGATATCAGGAAGAACACCGGTGGCGAAGGCGGCTCT
CTGGCCAGATACTGACGCTGAGGCTCTAAAGTTAGGGGAGCAAACAGGATTAGATACCCCAGTAGTCC
>t0016397_wg-Y-2;size=9;
CCTACGGGCGGCTGCAGTGAGGAATATTGGTCAATGGGCGCGAGCCTGAACCAGCCAAGTAGCGTGCAGGATGACGGCCC
TATGGGTTGTAAACTGCTTTTTCCGGGGAATAACAAGTGCCACGTGTGGCGCTCTGCATGTACCCGGTGAATAAGGACCG
GCTAATTCCGTGCCAGCAGCCGCGGTAATACGGAAGGTCCGAGCGTTATCCGGATTTATTGGGTTTAAAGGGTGCGCAGG
CGGAATGTCAAGTCAGCCGTGAAATCGCGTGGCTCAACCACGTCTAGCGGTTGAAACTGGCGTTCTTGAGTGCGGTGAGG
GAAGGCGGAATTCGTGGTGTAGCGGTGAAATGCATAGATATCACGAAGAACTCCGATCGCGTAGGCAGCTTTCCGTACCG
TTACTGACGCTCATGCACGAAGGTGCGGGTATCAAACAGGATTAGATACCCTTGTAGTCC
>t0003555_wg-Y-2;size=9;
CCTACGGGGGGCAGCAGTGGGGGATATTGCACAATGGAGGAAACTCTGATGCAGCGACGCCGCGTGAGTGAAGAAGTATT
TCGGTATGTAAAGCTCTATCAGCAGGGAAGAAAGACTCGTAAGAGAGATGACGGTACCTGACTAAGAAGCCCCGGCTAAC
TACGTGCCAGCAGCCGCGGTAATACGTAGGGGGCAAGCGTTATCCGGATTTACTGGGTGTAAAGGGAGCGCAGACGGCTT
AGCAAGTCTGAAGTGAAACCCCACGGCTCAACCGTGGGCTTGCTTTGGAAACTGTTAAGCTAGAGTACTGGAGAGGTAAG
CGGAATTCCTAGTGTAGCGGTGAAATGCGTAGATATTAGGAGGAACATCGGTGGCGAAGGCGGCTTACTGGACAGCAACT
GACGTTGAGGCTCGAAGGCGTGGGGAGCAAACAGGATTAGATACCCTGGTAGTCC
>t0008376_wg-Y-2;size=9;
CCTACGGGGGGCTGCAGTGAGGAATATTGGACAATGGCCGAGAGGCTGATCCAGCCATGCCGCGTGCGGGAGGACGGCCC
TATGGGTTGTAAACCGCTTTTGTTGGGGAGCAATAAGGTCCACGTGTGGATTGATGAGAGTACCCAGCGAATAAGCATCG
GCTAACTCCGTGCCAGCAGCCGCGGTAATACGGAGGATGCAAGCGTTATCCGGATTTATTGGGTTTAAAGGGTGCGTAGG
CGGATTTTTAAGCGTGAGGTGAAATGCCCGGGCTCAACCTGGGAACTGCCTCGCGAACTGGAAGTCTTGAATGTCCGTGC
CGTGGGAGGAATGTGTGGTGTAGCGGTGAAATGCATAGAGATCACACAGAACACCGATTGCGAAGGCATCTCACGAACGG
ATGATTGACGCTGAGGCACGAAAGCGTGGGGATCAAACAGGATTAGATACCCCAGTAGTCC
>t0026949_wg-Y-2;size=9;
CCTACGGGGGGCAGCAGTGGGGAATATTGCACAATGGACGAAAGTCTGATGCAGCAATTCTGCGTGAAGGATGAAGCATT
ACGGTGTGTAAACTTCTTTTTTGGTAGAAGACGAATGACGGTATACCAAGAATAAGGGACGGCTAACTATGTGCCAGCAG
CCGCGGTAATACATAGGTCCCGAGCGTTATCCGGATTTACTGGGCGTAAAGTGTCCGTAGCCTGATATGTAAGTCTGTTT
TCAAATATTGTGGCTTAACCATAAAGAGGGAATAGATACTGCATATCTTGAAGTTGTTGGGGGTTAGTGGAATTTCCGGT
GGAGCGGTGAAATGCGTTGATATCGGAAAGAACGCCGAAAGCGAAAGCAGCTAACTACAATAAACTTGACGGTGAGGGAC
GAAAGCTTGGGGAGCAAACGGGATTAGATACCCCAGTAGTCC
>t0000973_wg-Y-2;size=9;
CCTACGGGTGGCTGCAGTGAGGAATATTGGTCAATGGGCGCGAGCCTGAACCAGCCAAGTAGCGTGCAGGACGACTGCCC
TATGGGTTGTAAACTGCTTTTATCAGGGAATAAAGTGAGGCACGCGTGCCTTTTTGTATGTACCTGGTGAATAAGGACCG
GCTAATTCCGTGCCAGCAGCCGCGGTAATACGGAAGGTCCGGGCGTTATCCGGATTTATTGGGTTTAAAGGGAGCGCAGG
CGGGCTTTTAAGCGTGACGTGAAATGTGGCGGCTCAACCGCCGAACTGCGTCGCGAACTGGGGGCCTTGAGTGAGTACGA
CGTTGGCGGAATTCGTGGTGTAGCGGTGAAATGCTTAGATATCACGAAGAACCCCGATTGCGAAGGCAGCCGACGAGTCC
TTAACTGACGCTAAAGCTCGAAAGTGCGGGTATCGAACAGGATTAGATACCCTAGTAGTCC
>t0018733_wg-Y-2;size=9;
CCTACGGGGGGCTGCAGTGAGGAATATTGGTCAATGGCGGCAACGCTGAACCAGCCAAGTAGCGTGAGGGATTACGGCCC
TACGGGTCTTAAACCTCTTTTGTTGGGGAGCAACCGGCACCACTTGTGGTGCCCTGCGAGTACCCTTCGAATAAGCATCG
GCTAACTCCGTGCCAGCAGCCGCGGTAATACGGAGGATGCGAGCGTTATCCGGATTTATTGGGTTTAAAGGGAGCGCGGA
CGGGAGATTAAGTCAGCTGTTAAATGTCGACGCCCAACGTCGTCCTGCGGTTGATACTGGTTTCCTTGAGTGCGGCATGG
GCAGGCGGAATTCACGGTGTAGCGGTGAAATGCTTAGATATCGTGAAGAACTCCGATCGCGAAGGCAGCTTGCCGGACCG
TTACTGACGTTTAGGCTCGAAAGTGCGGGTATCAAACAGGATTAGATACCCGTGTAGTCC
>t0013576_wg-Y-2;size=9;
CCTACGGGCGGCTGCAGTGAGGAATATTGGTCAATGGCCGGAAGGCTGAACCAGCCATGCCGCGTGCAGGAATGAGGCCC
TATGGGTCGTAAACTGCTTTTGTGGCGGAGCAATAAGGTGTACGTGTACACCGATGAGAGTACGTCACGAATAAGCATCG
GCTAACTCCGTGCCAGCAGCCGCGGTAATACGGAGGATGCGAGCGTTATCCGGATTTATTGGGTTTAAAGGGTGCGTAGG
CTGGCGCTCAAGTCAGGGGTGAAATCCCGGAGCCTAACTCCGGAACTGCCCTTGATACTGTGTGTCTTGAATTCGGATGC
CGTGGGAGGAATGAGTAGTGTAGCGGTGAAATGCATAGATATTACTCAGAACACCGATTGCGAAGGCATCTCACGAATCC
GAGATTGACGCTGAGGCACGAAAGCGTGGGGATCAAACAGGATTAGATACCCGAGTAGTCC
>t0000079_wg-Y-2;size=9;
CCTACGGGGGGCTGCAGTGGGGAATATTGGGCAATGGGGGCAACCCTGACCCAGCAACGCCGCGTGAAGGAAGAAGGCTT
TCGGGTTGTAAACTTCTTTGACGAGGGACGATAGTGACGGTACCTCGAAAACAAGCCACGGCTAACTACGTGCCAGCAGC
CGCGGTAATACGTAGGTGGCAAGCGTTGTCCGGATTTACTGGGTGTAAAGGGCGCGTAGGCGGGATTGCAAGTCAGATGT
GAAATCTCCGGGCTCAACCCGGAAATTGCATTTGAAACTGTAGTTCTTGAGTATCGGAGAGGCAAGCGGAATTCCTAGTG
TAGCGGTGAAATGCGTAGATATTAGGAGGAACACCAGTGGCGAAGGCGGCTTGCTGGACGACAACTGACGCTGAGGCGCG
AAAGCGTGGGGAGCAAACAGGATTAGATACCCTTGTAGTCC
>t0005972_wg-Y-2;size=9;
CCTACGGGAGGCTGCAGTGGGGAATATTGGTCAATGGGGGAAACCCTGAACCAGCAACGCCGCGTGAAGGAAGAAGGCTT
TCGGGTTGTAAACTTCTTTTATCTGTGACGATAGTGACGGTAGCAGATGAATAAGCCACGGCTAACTACGTGCCAGCAGC
CGCGGTAATACGTAGGTGGCAAGCGTTATCCGGATTTACTGGGTGTAAAGGGCGCGTAGCCGGGGATGCAAGTCAGATGT
GAAAACTATAGGCTTAACCTGTAGCCTGCATTTGAAACTGTATTTCTTGAGTACTGGAGAGGTTGACGGAATTCCGTGTG
TAGCGGTGAAATGCGTAGATATACGGAAGAACACCAGTGGCGAAGGCGGTCAACTGGACAGCAACTGACGGTGAGGCGCG
AAAGCGTGGGGAGCAAACAGGATTAGATACCCCAGTAGTCC
>t0000489_wg-Y-2;size=9;
CCTACGGGGGGCTGCAGTGAGGAATATTGGTCAATGGGCGAGAGCCTGAACCAGCCAAGTAGCGTGCAGGACGACTGCCC
TATGGGTTGTAAACTGCTTTTATGCGGGGATAAACTTCAGCACGTGTGCTGTTTTGCAGGTACCGCATGAATAAGGACCG
GCTAATTCCGTGCCAGCAGCCGCGGTAATACGGAAGGTCCGGGCGTTATCCGGATTTATTGGGTTTAAAGGGAGCGCAGG
CGGGTTGTTAAGCGTGACGTGAAATGTAGGGGCTCAACCTTTGAATTGCGTCGCGAACTGGCGACCTTGAGTGGGTACGA
CGCGGACGGAATTCGTGGTGTAGCGGTGAAATGCTTAGATATCACGAAGAACTCCGATTGCGAAGGCAGTCCGCGAGTCC
CCAACTGACGCTAAAGCTCGAAAGTGCGGGTATCGAACAGGATTAGATACCCCAGTAGTCC
>t0036228_wg-Y-2;size=9;
CCTACGGGCGGCTGCAGTGGGGAATATTGGTCAATGGGGGAAACCCTGAACCAGCAACGCCGCGTGAAGGAAGAAGGCTT
TCGGGTTGTAAACTTCTTTTATCTGTGACGATAGTGACGGTAGCAGATGAATAAGCCACGGCTAACTACGTGCCAGCAGC
CGCGGTAATACGTAGGTGGCAAGCGTTATCCGGATTTACTGGGTGTAAAGGGCGCGTAGCCGGGGATGCAAGTCAGATGT
GAAAACTATAGGCTTAACCTGTAGCCTGCATTTGAAACTGTATTTCTTGAGTACTGGAGAGGTTGACGGAATTCCGTGTG
TAGCGGTGAAATGCGTAGATATACGGAAGAACACCAGTGGCGAAGGCGGTCAACTGGACAGCAACTGACGGTGAGGCGCG
AAAGCGTGGGGAGCAAACAGGATTAGATACCCGTGTAGTCC
>t0035854_wg-Y-2;size=9;
CCTACGGGCGGCTGCAGTGAGGAATATTGGTCAATGGGCGCGAGCCTGAACCAGCCAAGTAGCGTGCAGGATGACGGCCC
TATGGGTTGTAAACTGCTTTTTCCGGGGAATAACAAGTGCCACGTGTGGCGCTCTGCATGTACCCGGTGAATAAGGACCG
GCTAATTCCGTGCCAGCAGCCGCGGTAATACGGAAGGTCCGAGCGTTATCCGGATTTATTGGGTTTAAAGGGTGCGCAGG
CGGAATGTCAAGTCAGCCGTGAAATCGCGTGGCTCAACCACGTCTAGCGGTTGAAACTGGCGTTCTTGAGTGCGGTGAGG
GAAGGCGGAATTCGTGGTGTAGCGGTGAAATGCATAGATATCACGAAGAACTCCGATCGCGTAGGCAGCTTTCCGTACCG
TTACTGACGCTCATGCACGAAGGTGCGGGTATCAAACAGGATTAGATACCCGAGTAGTCC
>t0002068_wg-Y-2;size=9;
CCTACGGGGGGCTGCAGTGGGGGATATTGCACAATGGAGGAAACTCTGATGCAGCGACGCCGCGTGAGTGAAGAAGTATT
TCGGTATGTAAAGCTCTATCAGCAGGGAAGAAAGACTCGTAAGAGAGATGACGGTACCTGACTAAGAAGCCCCGGCTAAC
TACGTGCCAGCAGCCGCGGTAATACGTAGGGGGCAAGCGTTATCCGGATTTACTGGGTGTAAAGGGAGCGCAGACGGCTT
AGCAAGTCTGAAGTGAAACCCCACGGCTCAACCGTGGGCTTGCTTTGGAAACTGTTAAGCTAGAGTACTGGAGAGGTAAG
CGGAATTCCTAGTGTAGCGGTGAAATGCGTAGATATTAGGAGGAACATCGGTGGCGAAGGCGGCTTACTGGACAGCAACT
GACGTTGAGGCTCGAAGGCGTGGGGAGCAAACAGGATTAGATACCCCAGTAGTCC
>t0011064_wg-Y-2;size=9;
CCTACGGGGGGCTGCAGTGAGGAATATTGGTCAATGGGCGAGAGCCTGAACCAGCCAAGTAGCGTGCAGGATGACGGCCC
TATGGGTTGTAAACTGCTTTTATATGGGGATAAAGTTCACCACGTGTGGTGTTTTGCAGGTACCATATGAATAAGGACCG
GCTAATTCCGTGCCAGCAGCCGCGGTAATACGGAAGGTCCGGGCGTTATCCGGATTTATTGGGTTTAAAGGGAGCGCAGG
CGGCCTTTTAAGCGTGACGTGAAATGTGGATGCTCAACATCTGAACTGCGTCGCGAACTGGAGGGCTTGAGTGGGTACGA
CGCCGGCGGAATTCGTGGTGTAGCGGTGAAATGCTTAGATATCACGAAGAACCCCGATTGCGAAGGCAGCCGGCGAGTCC
TCAACTGACGCTAAAGCTCGAAAGTGCGGGTATCGAACAGGATTAGATACCCTTGTAGTCC
>t0014537_wg-Y-2;size=9;
CCTACGGGGGGCTGCAGTGGGGAATATTGCGCAATGGGCGAAAGCCTGACGCAGCGACGCCGCGTGAGGGATGAAGGTCC
TCGGATCGTAAACCTCTGTCAGAAGGGATGAACGTACACGATGCCAATCAGTTGTGTAGTGACAGTACCTTCAAAGGAAG
CACCGGCTAACTCCGTGCCAGCAGCCGCGGTAATACGGAGGGTGCAAGCGTTAATCGGAATTACTGGGCGTAAAGCGCAC
GTAGGCTGTCATGTAAGTCAGGGGTGAAAGCCGTCGGCTTAACCGATGAATTGCCCTTGAAACTGCGTGACTGGAATTCG
GGAGAGGATGGCGGAATTTCAGGTGTAGGGGTGACATCCGTAGATATCTGAAAGAACACCGGAGGCGAAGGCGGCCATCT
GGATCGATATTGACGCTGAGGTGCGAAAGCGTGGGGAGCAAACAGGATTAGATACCCCTGTAGTCC
>t0000388_wg-Y-2;size=9;
CCTACGGGGGGCTGCAGTGAGGAATATTGGTCAATGGGCGCGAGCCTGAACCAGCCAAGTAGCGTGCAGGATGACGGCCC
TATGGGTTGTAAACTGCTTTTATGCGGGGATAAAGTGAGGGACGTGTCCCTTATTGTAGGTACCGCATGAATAAGGACCG
GCTAATTCCGTGCCAGCAGCCGCGGTAATACGGAAGGTCCGGGCGTTATCCGGATTTATTGGGTTTAAAGGGAGCGCAGG
CCGAAGGTTAAGCGTGACGTGAAATGTAGCCGCTCAACGGCTGCACTGCGTCGCGAACTGGCTTTCTTGAGTGAGTTCGA
TGTAGGCGGAATTCGTGGTGTAGCGGTGAAATGCTTAGATATCACGAAGAACTCCGATTGCGAAGGCAGCCTACAAGGCC
TTTACTGACGCTAAAGCTCGAAGGTGCGGGTATCGAACAGGATTAGATACCCGAGTAGTCC
>t0008075_wg-Y-2;size=9;
CCTACGGGGGGCAGCAGTGAGGAATATTGGTCAATGGGCGCAAGCCTGAACCAGCCATGCCGCGTGAAGGAATAAGGCCC
TATGGGTCGTAAACTTCTTTTGTGGTGGAGCAATAAGGTGTACGTGTACACCGATGAGAGTACATCACGAATAAGCATCG
GCTAACTCCGTGCCAGCAGCCGCGGTAATACGGAGGATGCAAGCGTTATCCGGATTTATTGGGTTTAAAGGGTGCGTAGG
CTGTGGGGAAAGTCAGGGGTGAAAGCCCGGCGCTTAACGCCGGAACTGCCTTTGATACTTCTCCGCTGGAATACGGATGC
CGTGGGAGGAATGAGTAGTGTAGCGGTGAAATGCATAGATATTACTCAGAACACCGATTGCGAAGGCATCTCACGAATCC
GTCATTGACGCTGAGGCACGAAAGCGTGGGGATCAAACAGGATTAGATACCCGTGTAGTCC
>t0002418_wg-Y-2;size=9;
CCTACGGGCGGCAGCAGTAGGGAATATTGGTCAATGGGGGAAACCCTGAACCAGCGACGCCGCGTGAGTGAAGAAGTATT
TCGGTATGTAAAGCTCTATCAGCAGGGACGATAATGACGGTACCTGACTAAGAAGCCCCGGCTAACTACGTGCCAGCAGC
CGCGGTAATACGTAGGGGGCAAGCGTTATCCGGATTTACTGGGTGTAAAGGGAGTGTAGGTGGCCATGCAAGTCAGATGT
GAAAACCCGGGGCTCAACCCCGTGACTGCATTTGAAACTGCGTGGCTGGAGTGCAGGAGAGGTAAGCGGAATTCCTAGTG
GAGCGGTGAAATGCGTAGATATTAGGAGGAACACCAGTGGCGAAGGCGGCTTACTGGACTGTAACTGACACTGAGGCTCG
AAAGCGTGGGGAGCAAACAGGATTAGATACCCTGGTAGTCC
>t0003440_wg-Y-2;size=9;
CCTACGGGCGGCTGCAGTCGAGGATCATTTGCAATGGGCGAAAGCCTGACAATGCGACGCTGCGTGCAGGATGAAGGCCT
TCGGGTTGTAAACTGCTGTTGGGAGGGAAAAGGACGCGGGGCCCAACAAGCCCTGCCGTTTGATTGTACTTCCAGAGAAA
GTCGCGGCTAACTCTGTGCCAGCAGCCGCGGTAATACAGAGGCGACGAGCGTTGTTCGGATTTACTGGGCGTAAAGCGTG
CGCAGGCGGTGGACCATGTCCGACGTGAAATCCCGGGGCTCAGCTCCGGAAGTGCGTCGGAAACCGGTCCGCTGGAGACC
GGGAAGGGAGTCTGGAACACACGGTGTAGCGGTGAAATGCGTTGATATCGTGTGGAACACCGGAAGCGAAGGCGAGACTC
TGGAACGGATCTGACGCTCATGCACGAAAGCGTGGGGAGCAAACAGGATTAGATACCCTTGTAGTCC
>t0012745_wg-Y-2;size=9;
CCTACGGGGGGCTGCAGTGAGGAATATTGGTCAATGGACGAAAGTCTGAACCAGCCAAGTAGCGTGAAGGATGACTGCCC
TATGGGTTGTAAACTTCTTTTGTTTGGGAATAAAGTGAGTCACGTGTGGCTTTTTGTATGTACCTTACGAATAAGCATCG
GCTAATTCCGTGCCAGCAGCCGCGGTAATACGGAAGATGCGAGCGTTATCCGGAATTATTGGGTTTAAAGGGAGCGTAGG
CGGACCTTTAAGTCAGCGGTAAAATGTCAATGCCCAACATTGGCCTGCCGTTGATACTGTTGGTCTTGAATACACACAAG
GAAGGTGGAATTCGTTGTGTAGCGGTGAAATGCTTAGATATGACGAAGAACTCCGATTGCGAAGGCAGCCTTCTGGGGTG
CGATTGACGCTGAGGCTCGAAAGTGCGGGTATCAAACAGGATTAGATACCCTTGTAGTCC
>t0021199_wg-Y-2;size=9;
CCTACGGGGGGCTGCAGTGGGGAATATTGGTCAATGGGGGAAACCCTGAACCAGCAACGCCGCGTGAAGGAAGAAGGCTT
TCGGGTTGTAAACTTCTTTTATCTGTGACGATAGTGACGGTAGCAGATGAATAAGCCACGGCTAACTACGTGCCAGCAGC
CGCGGTAATACGTAGGTGGCAAGCGTTATCCGGATTTACTGGGTGTAAAGGGCGCGTAGCCGGGGATGCAAGTCAGATGT
GAAAACTATAGGCTTAACCTGTAGCCTGCATTTGAAACTGTATTTCTTGAGTACTGGAGAGGTTGACGGAATTCCGTGTG
TAGCGGTGAAATGCGTAGATATACGGAAGAACACCAGTGGCGAAGGCGGTCAACTGGACAGCAACTGACGGTGAGGCGCG
AAAGCGTGGGGAGCAAACAGGATTAGATACCCGGGTAGTCC
>t0005996_wg-Y-2;size=9;
CCTACGGGAGGCTGCAGTGAGGAATATTGGTCAATGGGCGCGAGCCTGAACCAGCCAAGTAGCGTGCAGGATGACGGCCC
TATGGGTTGTAAACTGCTTTTTCCGGGGAATAACAAGTGCCACGTGTGGCGCTCTGCATGTACCCGGTGAATAAGGACCG
GCTAATTCCGTGCCAGCAGCCGCGGTAATACGGAAGGTCCGAGCGTTATCCGGATTTATTGGGTTTAAAGGGTGCGCAGG
CGGAATGTCAAGTCAGCCGTGAAATCGCGTGGCTCAACCACGTCTAGCGGTTGAAACTGGCGTTCTTGAGTGCGGTGAGG
GAAGGCGGAATTCGTGGTGTAGCGGTGAAATGCATAGATATCACGAAGAACTCCGATCGCGTAGGCAGCTTTCCGTACCG
TTACTGACGCTCATGCACGAAGGTGCGGGTATCAAACAGGATTAGATACCCCAGTAGTCC
>t0049130_wg-Y-2;size=9;
CCTACGGGGGGCTGCAGTGAGGAATATTGGTCAATGGGCGCAAGCCTGAACCAGCCATGCCGCGTGAAGGAATAAGGCCC
TATGGGTCGTAAACTTCTTTTGTGGTGGAGCAATAAGGTGTACGTGTACACCGATGAGAGTACATCACGAATAAGCATCG
GCTAACTCCGTGCCAGCAGCCGCGGTAATACGGAGGATGCAAGCGTTATCCGGATTTATTGGGTTTAAAGGGTGCGTAGG
CTGTGGGGAAAGTCAGGGGTGAAAGCCCGGCGCTTAACGCCGGAACTGCCTTTGATACTTCTCCGCTGGAATACGGATGC
CGTGGGAGGAATGAGTAGTGTAGCGGTGAAATGCATAGATATTACTCAGAACACCGATTGCGAAGGCATCTCACGAATCC
GTCATTGACGCTGAGGCACGAAAGCGTGGGGATCAAACAGGATTAGATACCCGTGTAGTCC
>t0007087_wg-Y-2;size=9;
CCTACGGGAGGCTGCAGTGGGGGATATTGCACAATGGAGGAAACTCTGATGCAGCGACGCCGCGTGAGTGAAGAAGTATT
TCGGTATGTAAAGCTCTATCAGCAGGGAAGAAAGACTCGTAAGAGAGATGACGGTACCTGACTAAGAAGCCCCGGCTAAC
TACGTGCCAGCAGCCGCGGTAATACGTAGGGGGCAAGCGTTATCCGGATTTACTGGGTGTAAAGGGAGCGCAGACGGCTT
AGCAAGTCTGAAGTGAAACCCCACGGCTCAACCGTGGGCTTGCTTTGGAAACTGTTAAGCTAGAGTACTGGAGAGGTAAG
CGGAATTCCTAGTGTAGCGGTGAAATGCGTAGATATTAGGAGGAACATCGGTGGCGAAGGCGGCTTACTGGACAGCAACT
GACGTTGAGGCTCGAAGGCGTGGGGAGCAAACAGGATTAGATACCCTAGTAGTCC
>t0003562_wg-Y-2;size=9;
CCTACGGGCGGCTGCAGTCGAGAATCATTCGCAATGGGCGAAAGCCTGACGGTGCGACGCCGCGTGGAGGATGAAGGTCT
TCGGATTGTAAACTCCTGTCATGTGGGATAAACGGCCGGGATGCGAACAGCATCGCCGGAATGATAGTACCACAGGAGGA
AGAGACGGCTAACTCTGTGCCAGCAGCCGCGGTAATACAGAGGTCTCTAGCGTTGTTCGGATTTACTGGGCGTAAAGGGA
GCGTAGGCGGTCAGGTGTGTTGAACGTGAAATCCCACGACTCAACCGTGGAACGGCGTTCAAAACTGCCTGGCTCGAGTA
CTGGAGAGGAGAGCGGAACTCCTGGTGTAGCGGTGGAATGCGTAGATATCAGGAAGAACACCGGTGGCGAAGGCGGCTCT
CTGGCCAGATACTGACGCTGAGGCTCTAAAGTTAGGGGAGCAAACAGGATTAGATACCCGAGTAGTCC
>t0019886_wg-Y-2;size=9;
CCTACGGGGGGCTGCAGTGAGGAATATTGGTCAATGGGCGGGAGCCTGAACCAGCCAAGTAGCGTGCAGGACGACTGCCC
TATGGGTTGTAAACTGCTTTTATGCGGGAATAAAGTTCGCCACGCGTGGTGTTTTGTATGTACCGCATGAATAAGGACCG
GCTAATTCCGTGCCAGCAGCCGCGGTAATACGGAAGGTCCGGGCGTTATCCGGATTTATTGGGTTTAAAGGGAGCGCAGG
CCGAAGATTAAGCGTGACGTGAAATGTCCCGGCTCAACCGGGGAGTTGCGTCGCGAACTGGTTTTCTTGAGTGGGTGCGA
CGTTGGCGGAATTCGTGGTGTAGCGGTGAAATGCTTAGATATCACGAGGAACCCCGATTGCGAAGGCAGCCGACGAGTCC
CTTACTGACGCTAAAGCTCGAAAGTGCGGGTATCGAACAGGATTAGATACCCTGGTAGTCC
>t0017008_wg-Y-2;size=9;
CCTACGGGGGGCTGCAGTGAGGAATATTGGTCAATGGGCGAGAGCCTGAACCAGCCAAGTAGCGTGCAGGATGACGGCCC
TATGGGTTGTAAACTGCTTTTATATGGGGATAAAGTTCACCACGTGTGGTGTTTTGCAGGTACCATATGAATAAGGACCG
GCTAATTCCGTGCCAGCAGCCGCGGTAATACGGAAGGTCCGGGCGTTATCCGGATTTATTGGGTTTAAAGGGAGCGCAGG
CGGCCTTTTAAGCGTGACGTGAAATGTGGATGCTCAACATCTGAACTGCGTCGCGAACTGGAGGGCTTGAGTGGGTACGA
CGCCGGCGGAATTCGTGGTGTAGCGGTGAAATGCTTAGATATCACGAAGAACCCCGATTGCGAAGGCAGCCGGCGAGTCC
TCAACTGACGCTAAAGCTCGAAAGTGCGGGTATCGAACAGGATTAGATACCCGAGTAGTCC
>t0003326_wg-Y-2;size=9;
CCTACGGGGGGCTGCAGTGGGGGATATTGCACAATGGAGGAAACTCTGATGCAGCGACGCCGCGTGAGTGAAGAAGTATT
TCGGTATGTAAAGCTCTATCAGCAGGGAAGAAAGACTCGTAAGAGAGATGACGGTACCTGACTAAGAAGCCCCGGCTAAC
TACGTGCCAGCAGCCGCGGTAATACGTAGGGGGCAAGCGTTATCCGGATTTACTGGGTGTAAAGGGAGCGCAGACGGCTT
AGCAAGTCTGAAGTGAAACCCCACGGCTCAACCGTGGGCTTGCTTTGGAAACTGTTAAGCTAGAGTACTGGAGAGGTAAG
CGGAATTCCTAGTGTAGCGGTGAAATGCGTAGATATTAGGAGGAACATCGGTGGCGAAGGCGGCTTACTGGACAGCAACT
GACGTTGAGGCTCGAAGGCGTGGGGAGCAAACAGGATTAGATACCCCTGTAGTCC
>t0004512_wg-Y-2;size=9;
CCTACGGGGGGCAGCAGTGAGGAATATTGGACAATGGCCGGAAGGCTGATCCAGCCATGCCGCGTGCGGGAAGACGGCCC
TATGGGTTGTAAACCGCTTTTGCGAGGGAGCAATAAGGGCAACGTGTTGTCCGATGAGAGTACCTCGCGAATAAGCATCG
GCTAACTCCGTGCCAGCAGCCGCGGTAATACGGAGGATGCAAGCGTTATCCGGATTTATTGGGTTTAAAGGGTGCGCAGG
CGGCTTGTTAAGCGGGAGGTGAAATGCCGGCGCTCAACGTCGGAAGTGCCTCCCGAACTGGTGAGCTTGAATGACTCTGC
CGTGGGAGGAATGTGTAGTGTAGCGGTGAAATGCTTAGAGATTACACAGAACACCGATTGCGAAGGCATCTCACGAAGGG
TTGATTGACGCTGAGGCACGAAAGCGTGGGGATCAAACAGGATTAGATACCCTAGTAGTCC
>t0030387_wg-Y-2;size=9;
CCTACGGGCGGCAGCAGTGGGGAATATTGGTCAATGGGGGAAACCCTGAACCAGCAACGCCGCGTGAAGGAAGAAGGCTT
TCGGGTTGTAAACTTCTTTTATCTGTGACGATAGTGACGGTAGCAGATGAATAAGCCACGGCTAACTACGTGCCAGCAGC
CGCGGTAATACGTAGGTGGCAAGCGTTATCCGGATTTACTGGGTGTAAAGGGCGCGTAGCCGGGGATGCAAGTCAGATGT
GAAAACTATAGGCTTAACCTGTAGCCTGCATTTGAAACTGTATTTCTTGAGTACTGGAGAGGTTGACGGAATTCCGTGTG
TAGCGGTGAAATGCGTAGATATACGGAAGAACACCAGTGGCGAAGGCGGTCAACTGGACAGCAACTGACGGTGAGGCGCG
AAAGCGTGGGGAGCAAACAGGATTAGATACCCTTGTAGTCC
>t0002568_wg-Y-2;size=9;
CCTACGGGCGGCTGCAGTGAGGAATATTGGTCAATGGCCGTAAGGCTGAACCAGCCAAGTAGCGTGAGGGATGACCGCCC
TATGGGTCGTAAACCTCTTTTGCGCGGGAATAATCCGCACTACGCGTAGTGCGTTGCATGTACCGTGCGAATAAGCATCG
GCTAACTCCGTGCCAGCAGCCGCGGTAATACGGAGGATGCGAGCGTTATCCGGATTTATTGGGTTTAAAGGGAGCGCAGG
CGGCCGCTTAGGCCAGCCGTGAAATTTCCGCGCTTAACGCGGTCCTTGCGGTTGGAACCGGTCGGCTTGAGTGGGGTACA
GGAAGGCGGAATTCGTGGTGTAGCGGTGAAATGCTTAGATATCACGAAGAACTCCGATTGCGAAGGCAGCTTTCCGGACC
CTTACTGACGCTCATGCTCGAAAGCGCGGGAATCAAACAGGATTAGATACCCCAGTAGTCC
>t0027291_wg-Y-2;size=9;
CCTACGGGCGGCTGCAGTGGGGAATATTGGGCAATGGGGGCAACCCTGACCCAGCAACGCCGCGTGAAGGAAGAAGGCTT
TCGGGTTGTAAACTTCTTTGACGAGGGACGATAGTGACGGTACCTCGAAAACAAGCCACGGCTAACTACGTGCCAGCAGC
CGCGGTAATACGTAGGTGGCAAGCGTTGTCCGGATTTACTGGGTGTAAAGGGCGCGTAGGCGGGATTGCAAGTCAGATGT
GAAATCTCCGGGCTCAACCCGGAAATTGCATTTGAAACTGTAGTTCTTGAGTATCGGAGAGGCAAGCGGAATTCCTAGTG
TAGCGGTGAAATGCGTAGATATTAGGAGGAACACCAGTGGCGAAGGCGGCTTGCTGGACGACAACTGACGCTGAGGCGCG
AAAGCGTGGGGAGCAAACAGGATTAGATACCCTAGTAGTCC
>t0007066_wg-Y-2;size=9;
CCTACGGGAGGCTGCAGTGAGGAATATTGGTCAATGGGCGCGAGCCTGAACCAGCCAAGTAGCGTGCAGGATGACGGCCC
TATGGGTTGTAAACTGCTTTTTCCGGGGAATAACAAGTGCCACGTGTGGCGCTCTGCATGTACCCGGTGAATAAGGACCG
GCTAATTCCGTGCCAGCAGCCGCGGTAATACGGAAGGTCCGAGCGTTATCCGGATTTATTGGGTTTAAAGGGTGCGCAGG
CGGAATGTCAAGTCAGCCGTGAAATCGCGTGGCTCAACCACGTCTAGCGGTTGAAACTGGCGTTCTTGAGTGCGGTGAGG
GAAGGCGGAATTCGTGGTGTAGCGGTGAAATGCATAGATATCACGAAGAACTCCGATCGCGTAGGCAGCTTTCCGTACCG
TTACTGACGCTCATGCACGAAGGTGCGGGTATCAAACAGGATTAGATACCCTAGTAGTCC
>t0000038_wg-Y-2;size=9;
CCTACGGGGGGCAGCAGTGAGGAATATTGGTCAATGGGCGCAAGCCTGAACCAGCCATGCCGCGTGAAGGAATAAGGCCC
TATGGGTCGTAAACTTCTTTTGTGGTGGAGCAATAAGGTGTACGTGTACACCGATGAGAGTACATCACGAATAAGCATCG
GCTAACTCCGTGCCAGCAGCCGCGGTAATACGGAGGATGCAAGCGTTATCCGGATTTATTGGGTTTAAAGGGTGCGTAGG
CTGTGGGGAAAGTCAGGGGTGAAAGCCCGGCGCTTAACGCCGGAACTGCCTTTGATACTTCTCCGCTGGAATACGGATGC
CGTGGGAGGAATGAGTAGTGTAGCGGTGAAATGCATAGATATTACTCAGAACACCGATTGCGAAGGCATCTCACGAATCC
GTCATTGACGCTGAGGCACGAAAGCGTGGGGATCAAACAGGATTAGATACCCCGGTAGTCC
>t0013826_wg-Y-2;size=9;
CCTACGGGGGGCTGCAGTGAGGAATATTGGACAATGGCCGGAAGGCTGATCCAGCCATGCCGCGTGCGGGAAGACGGCCC
TATGGGTTGTAAACCGCTTTTGCGAGGGAGCAATAAGGGCAACGTGTTGTCCGATGAGAGTACCTCGCGAATAAGCATCG
GCTAACTCCGTGCCAGCAGCCGCGGTAATACGGAGGATGCAAGCGTTATCCGGATTTATTGGGTTTAAAGGGTGCGCAGG
CGGCTTGTTAAGCGGGAGGTGAAATGCCGGCGCTCAACGTCGGAAGTGCCTCCCGAACTGGTGAGCTTGAATGACTCTGC
CGTGGGAGGAATGTGTAGTGTAGCGGTGAAATGCTTAGAGATTACACAGAACACCGATTGCGAAGGCATCTCACGAAGGG
TTGATTGACGCTGAGGCACGAAAGCGTGGGGATCAAACAGGATTAGATACCCCAGTAGTCC
>t0007047_wg-Y-2;size=9;
CCTACGGGTGGCTGCAGTGAGGAATATTGGTCAATGGGCGCAAGCCTGAACCAGCCATGCCGCGTGAAGGAATAAGGCCC
TATGGGTCGTAAACTTCTTTTGTGGTGGAGCAATAAGGTGTACGTGTACACCGATGAGAGTACATCACGAATAAGCATCG
GCTAACTCCGTGCCAGCAGCCGCGGTAATACGGAGGATGCAAGCGTTATCCGGATTTATTGGGTTTAAAGGGTGCGTAGG
CTGTGGGGAAAGTCAGGGGTGAAAGCCCGGCGCTTAACGCCGGAACTGCCTTTGATACTTCTCCGCTGGAATACGGATGC
CGTGGGAGGAATGAGTAGTGTAGCGGTGAAATGCATAGATATTACTCAGAACACCGATTGCGAAGGCATCTCACGAATCC
GTCATTGACGCTGAGGCACGAAAGCGTGGGGATCAAACAGGATTAGATACCCCAGTAGTCC
>t0021314_wg-Y-2;size=9;
CCTACGGGGGGCAGCAGTGAGGAATATTGGTCAATGGGCGCAAGCCTGAACCAGCCATGCCGCGTGAAGGAATAAGGCCC
TATGGGTCGTAAACTTCTTTTGTGGTGGAGCAATAAGGTGTACGTGTACACCGATGAGAGTACATCACGAATAAGCATCG
GCTAACTCCGTGCCAGCAGCCGCGGTAATACGGAGGATGCAAGCGTTATCCGGATTTATTGGGTTTAAAGGGTGCGTAGG
CTGTGGGGAAAGTCAGGGGTGAAAGCCCGGCGCTTAACGCCGGAACTGCCTTTGATACTTCTCCGCTGGAATACGGATGC
CGTGGGAGGAATGAGTAGTGTAGCGGTGAAATGCATAGATATTACTCAGAACACCGATTGCGAAGGCATCTCACGAATCC
GTCATTGACGCTGAGGCACGAAAGCGTGGGGATCAAACAGGATTAGATACCCTTGTAGTCC
>t0016956_wg-Y-2;size=8;
CCTACGGGGGGCTGCAGTGAGGAATATTGGTCAATGGGCGGGAGCCTGAACCAGCCAAGTAGCGTGCAGGACGACTGCCC
TATGGGTTGTAAACTGCTTTTATGCGGGAATAAAGTTCGCCACGCGTGGTGTTTTGTATGTACCGCATGAATAAGGACCG
GCTAATTCCGTGCCAGCAGCCGCGGTAATACGGAAGGTCCGGGCGTTATCCGGATTTATTGGGTTTAAAGGGAGCGCAGG
CCGAAGATTAAGCGTGACGTGAAATGTCCCGGCTCAACCGGGGAGTTGCGTCGCGAACTGGTTTTCTTGAGTGGGTGCGA
CGTTGGCGGAATTCGTGGTGTAGCGGTGAAATGCTTAGATATCACGAGGAACCCCGATTGCGAAGGCAGCCGACGAGTCC
CTTACTGACGCTAAAGCTCGAAAGTGCGGGTATCGAACAGGATTAGATACCCCAGTAGTCC
>t0001175_wg-Y-2;size=8;
CCTACGGGGGGCTGCAGTGAGGAATATTGGTCAATGGCGGCAACGCTGAACCAGCCAAGTAGCGTGAGGGATTACGGCCC
TACGGGTCTTAAACCTCTTTTGTTGGGGAGCAACCGGCACCACTTGTGGTGCCCTGCGAGTACCCTTCGAATAAGCATCG
GCTAACTCCGTGCCAGCAGCCGCGGTAATACGGAGGATGCGAGCGTTATCCGGATTTATTGGGTTTAAAGGGAGCGCGGA
CGGGAGATTAAGTCAGCTGTTAAATGTCGACGCCCAACGTCGTCTTGCGGTTGATACTGGTTTCCTTGAGTGCGGCATGG
GCAGGCGGAATTCACGGTGTAGCGGTGAAATGCTTAGATATCGTGAAGAACTCCGATCGCGAAGGCAGCTTGCCGGACCG
TTACTGACGTTTAGGCTCGAAAGTGCGGGTATCAAACAGGATTAGATACCCTAGTAGTCC
>t0003294_wg-Y-2;size=8;
CCTACGGGAGGCTGCAGTGAGGAATATTGGTCAATGGGCGCGAGCCTGAACCAGCCAAGTAGCGTGCAGGACGACTGCCC
TATGGGTTGTAAACTGCTTTTATCAGGGAATAAAGTGAGGCACGCGTGCCTTTTTGTATGTACCTGGTGAATAAGGACCG
GCTAATTCCGTGCCAGCAGCCGCGGTAATACGGAAGGTCCGGGCGTTATCCGGATTTATTGGGTTTAAAGGGAGCGCAGG
CGGGCTTTTAAGCGTGACGTGAAATGTGGCGGCTCAACCGCCGAACTGCGTCGCGAACTGGGGGCCTTGAGTGAGTACGA
CGTTGGCGGAATTCGTGGTGTAGCGGTGAAATGCTTAGATATCACGAAGAACCCCGATTGCGAAGGCAGCCGACGAGTCC
TTAACTGACGCTAAAGCTCGAAAGTGCGGGTATCGAACAGGATTAGATACCCGAGTAGTCC
>t0027656_wg-Y-2;size=8;
CCTACGGGGGGCTGCAGTGGGGAATATTGGGCAATGGGCGAAAGCCTGACCCAGCAACGCCGCGTGAAGGATGACGGTCT
TCGGATTGTAAACTTCTTTAATTGGGGAAGAACAAAATGACCTACCCAAAGAATAAGTCACGGCTAACTACGTGCCAGCA
GCCGCGGTAATACGTAGGTGACAAGCGTTATCCGGATTTACTGGGCGTAAAGGGCGTGTAGGCGGTCTTGCAAGTCAGAA
GTGAAATTCCTGAGCTCAACTCGGGCGCTGCTTCTGAAACTGCAGGACTTGAGTGCTGGAGGGGATAGCGGAATTCCTAG
TGGAGCGGTAAAATGCGCAGATATTAGGAAGAACACCGGTGGCGAAGGCGGCTATCTGGACAGTAACTGACGCTGAGGCG
CGAAAGCGTGGGGAGCAAACAGGATTAGATACCCTGGTAGTCC
>t0012042_wg-Y-2;size=8;
CCTACGGGTGGCTGCAGTCGAGAATCATTCGCAATGGGCGAAAGCCTGACGGTGCGACGCCGCGTGGAGGATGAAGGTCT
TCGGATTGTAAACTCCTGTCATGTGGGATAAACGGCCGGGATGCGAACAGCATCGCCGGAATGATAGTACCACAGGAGGA
AGAGACGGCTAACTCTGTGCCAGCAGCCGCGGTAATACAGAGGTCTCTAGCGTTGTTCGGATTTACTGGGCGTAAAGGGA
GCGTAGGCGGTCAGGTGTGTTGAACGTGAAATCCCACGACTCAACCGTGGAACGGCGTTCAAAACTGCCTGGCTCGAGTA
CTGGAGAGGAGAGCGGAACTCCTGGTGTAGCGGTGGAATGCGTAGATATCAGGAAGAACACCGGTGGCGAAGGCGGCTCT
CTGGCCAGATACTGACGCTGAGGCTCTAAAGTTAGGGGAGCAAACAGGATTAGATACCCCAGTAGTCC
>t0018181_wg-Y-2;size=8;
CCTACGGGTGGCTGCAGTGAGGAATATTGGTCAATGGACGAAAGTCTGAACCAGCCAAGTAGCGTGAAGGATGACTGCCC
TATGGGTTGTAAACTTCTTTTGTTTGGGAATAAAGTGAGTCACGTGTGACTTTTTGTATGTACCTTACGAATAAGCATCG
GCTAATTCCGTGCCAGCAGCCGCGGTAATACGGAAGATGCGAGCGTTATCCGGAATTATTGGGTTTAAAGGGAGCGTAGG
CGGACCTTTAAGTCAGCGGTAAAATGTCAATGCCCAACATTGGCCTGCCGTTGATACTGTTGGTCTTGAATACACACAAG
GAAGGTGGAATTCGTTGTGTAGCGGTGAAATGCTTAGATATGACGAAGAACTCCGATTGCGAAGGCAGCCTTCTGGGGTG
CGATTGACGCTGAGGCTCGAAAGTGCGGGTATCAAACAGGATTAGATACCCTAGTAGTCC
>t0013743_wg-Y-2;size=8;
CCTACGGGCGGCTGCAGTGGGGAATATTGGTCAATGGGGGAAACCCTGAACCAGCAACGCCGCGTGAAGGAAGAAGGCTT
TCGGGTTGTAAACTTCTTTTATCTGTGACGATAGTGACGGTAGCAGATGAATAAGCCACGGCTAACTACGTGCCAGCAGC
CGCGGTAATACGTAGGTGGCAAGCGTTATCCGGATTTACTGGGTGTAAAGGGCGCGTAGCCGGGGATGCAAGTCAGATGT
GAAAACTATAGGCTTAACCTGTAGCCTGCATTTGAAACTGTATTTCTTGAGTACTGGAGAGGTTGACGGAATTCCGTGTG
TAGCGGTGAAATGCGTAGATATACGGAAGAACACCAGTGGCGAAGGCGGTCAACTGGACAGCAACTGACGGTGAGGCGCG
AAAGCGTGGGGAGCAAACAGGATTAGATACCCGGGTAGTCC
>t0000127_wg-Y-2;size=8;
CCTACGGGTGGCTGCAGTGAGGAATATTGGTCAATGGGCGCGAGCCTGAACCAGCCAAGTAGCGTGCAGGATGACGGCCC
TATGGGTTGTAAACTGCTTTTTCCGGGGAATAACAAGTGCCACGTGTGGCGCTCTGCATGTACCCGGTGAATAAGGACCG
GCTAATTCCGTGCCAGCAGCCGCGGTAATACGGAAGGTCCGAGCGTTATCCGGATTTATTGGGTTTAAAGGGTGCGCAGG
CGGAATGTCAAGTCAGCCGTGAAATCGCGTGGCTCAACCACGTCTAGCGGTTGAAACTGGCGTTCTTGAGTGCGGTGAGG
GAAGGCGGAATTCGTGGTGTAGCGGTGAAATGCATAGATATCACGAAGAACTCCGATCGCGTAGGCAGCTTTCCGTACCG
TTACTGACGCTCATGCACGAAGGTGCGGGTATCAAACAGGATTAGATACCCTTGTAGTCC
>t0019760_wg-Y-2;size=8;
CCTACGGGGGGCTGCAGTGGGGAATATTGCACAATGGACGAAAGTCTGATGCAGCGATTCTGCGTGGAGGATGAAGCATT
ACGGTGTGTAAACTCCTTTTCTGGTAGAAGACGAATGACGGTATACCAGGAATAAGGGACGGCTAACTATGTGCCAGCAG
CCGCGGTAATACATAGGTCCCAAGCGTTATCCGGATTTACTGGGCGTAAAGTGTCCGTAGCCTGACATGTAAGTCTGTTT
TCAAATACTGTGGCTTAACCATAGGAAGGGAATAGATACTGTATGTCTGGAAGTTGTTGGGGGTTAGTGGAATTTCCGGT
GGAGCGGTGAAATGCGTTGATATCGGAAAGAACGCCGAAAGCGAAAGCAGCTAACTACAATAAACTTGACGGTAAGGGAC
GAAAGCGTGGGGAGCAAACGGGATTAGATACCCCAGTAGTCC
>t0004586_wg-Y-2;size=8;
CCTACGGGCGGCTGCAGTGGGGAATATTGGTCAATGGGGGAAACCCTGAACCAGCAACGCCGCGTGAAGGAAGAAGGCTT
TCGGGTTGTAAACTTCTTTTATCTGTGACGATAGTGACGGTAGCAGATGAATAAGCCACGGCTAACTACGTGCCAGCAGC
CGCGGTAATACGTAGGTGGCAAGCGTTATCCGGATTTACTGGGTGTAAAGGGCGCGTAGCCGGGGATGCAAGTCAGATGT
GAAAACTATAGGCTTAACCTGTAGCCTGCATTTGAAACTGTATTTCTTGAGTACTGGAGAGGTTGACGGAATTCCGTGTG
TAGCGGTGAAATGCGTAGATATACGGAAGAACACCAGTGGCGAAGGCGGTCAACTGGACAGCAACTGACGGTGAGGCGCG
AAAGCGTGGGGAGCAAACAGGATTAGATACCCTAGTAGTCC
>t0030214_wg-Y-2;size=8;
CCTACGGGAGGCTGCAGTGAGGAATATTGGTCAATGGACGAAAGTCTGAACCAGCCAAGTAGCGTGAAGGATGACTGCCC
TATGGGTTGTAAACTTCTTTTGTTTGGGAATAAAGTGAGTCACGTGTGACTTTTTGTATGTACCTTACGAATAAGCATCG
GCTAATTCCGTGCCAGCAGCCGCGGTAATACGGAAGATGCGAGCGTTATCCGGAATTATTGGGTTTAAAGGGAGCGTAGG
CGGACCTTTAAGTCAGCGGTAAAATGTCAATGCCCAACATTGGCCTGCCGTTGATACTGTTGGTCTTGAATACACACAAG
GAAGGTGGAATTCGTTGTGTAGCGGTGAAATGCTTAGATATGACGAAGAACTCCGATTGCGAAGGCAGCCTTCTGGGGTG
CGATTGACGCTGAGGCTCGAAAGTGCGGGTATCAAACAGGATTAGATACCCTGGTAGTCC
>t0005355_wg-Y-2;size=8;
CCTACGGGGGGCTGCAGTGAGGAATATTGGTCAATGGGCGCAAGCCTGAACCAGCCATGCCGCGTGAAGGAATAAGGCCC
TATGGGTCGTAAACTTCTTTTGTGGTGGAGCAATAAGGTGTACGTGTACACCGATGAGAGTACATCACGAATAAGCATCG
GCTAACTCCGTGCCAGCAGCCGCGGTAATACGGAGGATGCAAGCGTTATCCGGATTTATTGGGTTTAAAGGGTGCGTAGG
CTGTGGGGAAAGTCAGGGGTGAAAGCCCGGCGCTTAACGCCGGAACTGCCTTTGATACTTCTCCGCTGGAATACGGATGC
CGTGGGAGGAATGAGTAGTGTAGCGGTGAAATGCATAGATATTACTCAGAACACCGATTGCGAAGGCATCTCACGAATCC
GTCATTGACGCTGAGGCACGAAAGCGTGGGGATCAAACAGGATTAGATACCCCTGTAGTCC
>t0016452_wg-Y-2;size=8;
CCTACGGGCGGCTGCAGTCGAGGATCATTTGCAATGGGCGAAAGCCTGACAATGCGACGCTGCGTGCAGGATGAAGGCCT
TCGGGTTGTAAACTGCTGTTGGGAGGGAAAAGGACGCGGGGCCCAACAAGCCCTGCCGTTTGATTGTACTTCCAGAGAAA
GTCGCGGCTAACTCTGTGCCAGCAGCCGCGGTAATACAGAGGCGACGAGCGTTGTTCGGATTTACTGGGCGTAAAGCGTG
CGCAGGCGGTGGACCATGTCCGACGTGAAATCCCGGGGCTCAGCTCCGGAAGTGCGTCGGAAACCGGTCCGCTGGAGACC
GGGAAGGGAGTCTGGAACACACGGTGTAGCGGTGAAATGCGTTGATATCGTGTGGAACACCGGAAGCGAAGGCGAGACTC
TGGAACGGATCTGACGCTCATGCACGAAAGCGTGGGGAGCAAACAGGATTAGATACCCTGGTAGTCC
>t0003251_wg-Y-2;size=8;
CCTACGGGGGGCTGCAGTGAGGAATATTGGTCAATGGGCGAGAGCCTGAACCAGCCAAGTAGCGTGCAGGATGACGGCCC
TACGGGTTGTAAACTGCTTTTTCCGGGGAATAACCGGCGGCACGTGTTGCTGCCCTGCATGTACCCGGTGAATAAGGACC
GGCTAATTCCGTGCCAGCAGCCGCGGTAATACGGAAGGTCCGAGCGTTATCCGGATTTATTGGGTTTAAAGGGTGCGTAG
GCGGGAGAACAAGTCAGCCGTGAAATCGCGTGGCTCAACCACGCCGAGCGGTTGAAACTGTTTTTCTTGAGTACGGTGAG
GGAAGGCGGAATTCGTGGTGTAGCGGTGAAATGCATAGATATCACGAAGAACTCCGATCGCGTAGGCAGCTTTCCGTACC
GGTCACTGACGCTGAGGCACGAAGGTGCGGGTATCAAACAGGATTAGATACCCGTGTAGTCC
>t0027759_wg-Y-2;size=8;
CCTACGGGGGGCTGCAGTGGGGAATATTGGGCAATGGGCGAAAGCCTGACCCAGCGACGCCGCGTGAGCGAAGAAGGTCT
TCGGATTGTAAAGCTCTGTTGACAGGGGCGAAGAAAGTGACGGTACCTGTCGAGGAAGCCACGGCTAACTACGTGCCAGC
AGCCGCGGTAATACGTAGGTGGCAAGCGTTATCCGGATTTACTGGGTGTAAAGGGTGTGTAGGCGGGGGAGCAAGTCAGA
TGTGAAATTTATGGGCTCAACTCATAAACTGCGTCTGAAACTGTTCTTCTTGAGAGTCGGAGGGGTAATTGGAATTCCCG
GTGTAGCGGTGAAATGCGTAGATATCGGGAGGAACACCGGTGGCGAAGGCGGATTACTGGACGACAACTGACGCTGAGAC
ACGAAAGCGTGGGGAGCAAACAGGATTAGATACCCCAGTAGTCC
>t0009297_wg-Y-2;size=8;
CCTACGGGGGGCAGCAGTGAGGAATATTGGACAATGGCCGGAAGGCTGATCCAGCCATGCCGCGTGCGGGAAGAATGCCC
TATGGGTTGTAAACCGCTTTTGCGGGGGAGCAATAAGGGTCACGCGTGGCCCGATGAGAGTACCCTGCGAATAAGCATCG
GCTAACTCCGTGCCAGCAGCCGCGGTAATACGGAGGATGCGAGCGTTATCCGGATTTATTGGGTTTAAAGGGTGCGTAGG
CGGTTTGCTAAGCGGGAGGTGAAATGCCGGCGCTCAACGTCGGAAGTGCCTCCCGAACTGGTGGACTGGAATGACTCTGC
CGTGGGAGGAATGTGTAGTGTAGCGGTGAAATGCTTAGAGATTACACAGAACACCGATTGCGAAGGCATCTCACGAAGGG
TTGATTGACGCTGAGGCACGAAAGCGTGGGGATCAAACAGGATTAGATACCCTAGTAGTCC
>t0009058_wg-Y-2;size=8;
CCTACGGGGGGCTGCAGTGAGGAATATTGGTCAATGGCCGAGAGGCTGAACCAGCCAAGTAGCGTGCAGGACGACGGCCC
TATGGGTTGTAAACTGCTTTTATGCGGGGATAAAGTCGCCCACGTGTGGGTGTTTGCAGGTACCGCATGAATAAGGACCG
GCTAATTCCGTGCCAGCAGCCGCGGTAATACGGAAGGTCCGGGCGTTATCCGGATTTATTGGGTTTAAAGGGAGCGCAGG
CGGGATATTAAGCGTGACGTGAAATGTAGGTGCTCAACATCTGCACTGCGTCGCGAACTGGTATTCTTGAGTGCATTCGA
CGCTGGCGGAATTCGTGGTGTAGCGGTGAAATGCTTAGATATCACGAAGAACTCCGATTGCGAAGGCAGCCGGCGAGACT
GTAACTGACGCTAAAGCTCGAAAGTGCGGGTATCGAACAGGATTAGATACCCTGGTAGTCC
>t0026157_wg-Y-2;size=8;
CCTACGGGGGGCAGCAGTGAGGAATATTGGTCAATGGGCGCGAGCCTGAACCAGCCAAGTAGCGTGCAGGACGACTGCCC
TATGGGTTGTAAACTGCTTTTATCAGGGAATAAAGTGAGGCACGCGTGCCTTTTTGTATGTACCTGGTGAATAAGGACCG
GCTAATTCCGTGCCAGCAGCCGCGGTAATACGGAAGGTCCGGGCGTTATCCGGATTTATTGGGTTTAAAGGGAGCGCAGG
CGGGCTTTTAAGCGTGACGTGAAATGTGGCGGCTCAACCGCCGAACTGCGTCGCGAACTGGGGGCCTTGAGTGAGTACGA
CGTTGGCGGAATTCGTGGTGTAGCGGTGAAATGCTTAGATATCACGAAGAACCCCGATTGCGAAGGCAGCCGACGAGTCC
TTAACTGACGCTAAAGCTCGAAAGTGCGGGTATCGAACAGGATTAGATACCCTGGTAGTCC
>t0000170_wg-Y-2;size=8;
CCTACGGGGGGCTGCAGTGAGGAATATTGGTCAATGGCCGTAAGGCTGAACCAGCCAAGTAGCGTGAGGGATGACCGCCC
TATGGGTCGTAAACCTCTTTTGCGCGGGAATAATCCGCACTACGCGTAGTGCGTTGCATGTACCGTGCGAATAAGCATCG
GCTAACTCCGTGCCAGCAGCCGCGGTAATACGGAGGATGCGAGCGTTATCCGGATTTATTGGGTTTAAAGGGAGCGCAGG
CGGCCGCTTAGGCCAGCCGTGAAATTTCCGCGCTTAACGCGGTCCTTGCGGTTGGAACCGGTCGGCTTGAGTGGGGTACA
GGAAGGCGGAATTCGTGGTGTAGCGGTGAAATGCTTAGATATCACGAAGAACTCCGATTGCGAAGGCAGCTTTCCGGACC
CTTACTGACGCTCATGCTCGAAAGCGCGGGAATCAAACAGGATTAGATACCCTTGTAGTCC
>t0012388_wg-Y-2;size=8;
CCTACGGGGGGCTGCAGTGAGGAATATTGGACAATGGGGGCAACCCTGATCCAGCCATGCCGCGTGCGGGACTAAGGCCC
TATGGGTCGTAAACCGCTTTTGTTGGGGAGCAATAAGGCGTACGCGTACGCCGATGAGAGTACCTGGCGAATAAGCATCG
GCTAACTCCGTGCCAGCAGCCGCGGTAATACGGAGGATGCGAGCGTTATCCGGATTTATTGGGTTTAAAGGGTGCGCAGG
CGGAACTGTAAGTCAGTGGTGAAATACCCGCGCTCAACGTGGGCCGTGCCATTGATACTGCAATTCTGGAGTACTGTTGC
CGTGGGAGGAATGGGTAGTGTAGCGGTGAAATGCATAGATATTACCCAGAACACCGATTGCGAAGGCATCTCACGAAGCA
GTCACTGACGCTGAGGCACGAAAGCGTGGGGATCGAACAGGATTAGATACCCTGGTAGTCC
>t0010320_wg-Y-2;size=8;
CCTACGGGAGGCTGCAGTGGGGAATATTGGGCAATGGGGGAAACCCTGACCCAGCAACGCCGCGTGAAGGAAGAAGGCTT
TCGGGTTGTAAACTTCTTTTACCAGGGACGAAGGACGTGACGGTACCTGGAGAAAAAGCCACGGCTAACTACGTGCCAGC
AGCCGCGGTAATACGTAGGTGGCAAGCGTTGTCCGGAATTACTGGGTGTAAAGGGCGTGTAGGCGGAGCAGCAAGTCAGA
AGTGAAATCTCCGGGCTTAACCCGGAAACTGCTTTTGAAACTGTTGCCCTTGAGTATCGGAGAGGCAGGCGGAATTCCTA
GTGTAGCGGTGAAATGCGTAGATATTAGGAGGAACACCAGTGGCGAAGGCGGCCTGCTGGACGACAACTGACGCTGAGGC
GCGAAAGCGTGGGGAGCAAACAGGATTAGATACCCTAGTAGTCC
>t0004604_wg-Y-2;size=8;
CCTACGGGCGGCTGCAGTGGGGAATATTGGTCAATGGGGGAAACCCTGAACCAGCAACGCCGCGTGAAGGAAGAAGGCTT
TCGGGTTGTAAACTTCTTTTATCTGTGACGATAGTGACGGTAGCAGATGAATAAGCCACGGCTAACTACGTGCCAGCAGC
CGCGGTAATACGTAGGTGGCAAGCGTTATCCGGATTTACTGGGTGTAAAGGGCGCGTAGCCGGGGATGCAAGTCAGATGT
GAAAACTATAGGCTTAACCTGTAGCCTGCATTTGAAACTGTATTTCTTGAGTACTGGAGAGGTTGACGGAATTCCGTGTG
TAGCGGTGAAATGCGTAGATATACGGAAGAACACCAGTGGCGAAGGCGGTCAACTGGACAGCAACTGACGGTGAGGCGCG
AAAGCGTGGGGAGCAAACAGGATTAGATACCCCAGTAGTCC
>t0017492_wg-Y-2;size=8;
CCTACGGGAGGCTGCAGTGAGGAATATTGGACAATGGCCGGAAGGCTGATCCAGCCATGCCGCGTGCGGGATGACGGCCC
TATGGGTTGTAAACCGCTTTTGCGAGGGAGCAATAATCACTACGTGTAGTGAGATGAGAGTACCTTGCGAATAAGCATCG
GCTAACTCCGTGCCAGCAGCCGCGGTAATACGGAGGATGCAAGCGTTATCCGGATTTATTGGGTTTAAAGGGTGCGCAGG
CGGCTTGTTAAGCGGGAGGTGAAATGCCGGCGCTCAACGTCGGAAGTGCCTCCCGAACTGGTGAGCTCGAATGACTCTGC
CGTGGGAGGAATGTGTAGTGTAGCGGTGAAATGCTTAGAGATTACACAGAACACCGATTGCGAAGGCATCTCACGAAGGG
TTGATTGACGCTGAGGCACGAAAGCGTGGGGATCAAACAGGATTAGATACCCCAGTAGTCC
>t0004971_wg-Y-2;size=8;
CCTACGGGGGGCTGCAGTGAGGAATATTGGACAATGGCCGGAAGGCTGATCCAGCCATGCCGCGTGCGGGACGACGGCCC
TATGGGTTGTAAACCGCTTTTGCGGGGGAGCAATAATCACTACGAGTAGTGAGATGAGAGTACCCTGCGAATAAGCATCG
GCTAACTCCGTGCCAGCAGCCGCGGTAATACGGAGGATGCAAGCGTTATCCGGATTTATTGGGTTTAAAGGGTGCGCAGG
CGGCTTGTTAAGCGGGAGGTGAAATGCCGGCGCTCAACGTCGGAAGTGCCTCCCGAACTGGTGAGCTTGAATGACTCTGC
CGTGGGAGGAATGTGTAGTGTAGCGGTGAAATGCTTAGAGATTACACAGAACACCGATTGCGAAGGCATCTCACGAAGGG
TTGATTGACGCTGAGGCACGAAAGCGTGGGGATCAAACAGGATTAGATACCCCAGTAGTCC
>t0020944_wg-Y-2;size=8;
CCTACGGGGGGCTGCAGTGAGGAATATTGGTCAATGGGAGGAATCCTGAACCAGCCATGCCGCGTGGGGGAAGAAGGTCC
TATGGGTTGTAAACCCCTTTTGCTCGGGAGTAATAAGAGTCTTGCGAGGCTTGATGAGAGTACCGGGCGAATAAGCATCG
GCTAACTCCGTGCCAGCAGCCGCGGTAATACGGAGGATGCGAGCGTTATCCGGATTTATTGGGTTTAAAGGGTGCGCAGG
CGGACTGCTAAGTCAGCGGTGAAAGGTCCCGGCTCAACCGGGGAGCTGCCGTTGATACTGGCGGACTGGAGTCCAAACGG
CGCCGGCGGAATGTGTGGTGTAGCGGTGAAATGCATAGATACCACACAGAACACCGATCGCGAAGGCAGCTGGCGAGGAT
GGTACTGACGCTGAGGCACGAAGGCGTGGGGATCGAACAGGATTAGATACCCTGGTAGTCC
>t0020527_wg-Y-2;size=8;
CCTACGGGGGGCAGCAGTGAGGAATATTGGTCAATGGCGGCAACGCTGAACCAGCCAAGTAGCGTGAGGGATTACGGCCC
TACGGGTCTTAAACCTCTTTTGTTGGGGAGCAACCGGCACCACTTGTGGTGCCCTGCGAGTACCCTTCGAATAAGCATCG
GCTAACTCCGTGCCAGCAGCCGCGGTAATACGGAGGATGCGAGCGTTATCCGGATTTATTGGGTTTAAAGGGAGCGCGGA
CGGGAGATTAAGTCAGCTGTTAAATGTCGACGCCCAACGTCGTCCTGCGGTTGATACTGGTTTCCTTGAGTGCGGCATGG
GCAGGCGGAATTCACGGTGTAGCGGTGAAATGCTTAGATATCGTGAAGAACTCCGATCGCGAAGGCAGCTTGCCGGACCG
TTACTGACGTTTAGGCTCGAAAGTGCGGGTATCAAACAGGATTAGATACCCTAGTAGTCC
>t0000333_wg-Y-2;size=8;
CCTACGGGTGGCTGCAGTAAGGAATATTGGGCAATGGGGGGAACCCTGACCCAGCCATGCCGCGTGAGGGATGTAGGCCC
TACGGGTCGTGAACCTCTTTTGTCGGGGGACAAGGACGGCGTCGGGAACGCCGTTTGCGGGTACTCGGCGAATAAGCATC
GGCTAACTCCGTGCCAGCAGCCGCGGTAATACGGAGGATGCGAGCGTTATCCGGATTCATTGGGTTTAAAGGGTGCGCAG
GCGGCCCGGTAAGTCAGCGGTGAAAGTCAGGGGCCCAACCCCGGAAGTGCCGTTGATACTGTCGGGCTGGAATGCGGTCG
AGGCGGGCGGAATGTGGTGTGTAGCGGTGAAATGCATAGATATGCCACAGAACGCCGATAGCGAAGGCAGCTCGCCAGGC
CTGCATTGACGCTCGGGCACGAAAGCGTGGGGATCAAACAGGATTAGATACCCGGGTAGTCC
>t0028109_wg-Y-2;size=8;
CCTACGGGGGGCTGCAGTGAGGAATATTGGACAATGGCCGGAAGGCTGATCCAGCCATGCCGCGTGCGGGAAGACGGCCC
TATGGGTTGTAAACCGCTTTTGCGAGGGAGCAATAAGGGCAACGTGTTGTCCGATGAGAGTACCTCGCGAATAAGCATCG
GCTAACTCCGTGCCAGCAGCCGCGGTAATACGGAGGATGCAAGCGTTATCCGGATTTATTGGGTTTAAAGGGTGCGCAGG
CGGCTTGTTAAGCGGGAGGTGAAATGCCGGCGCTCAACGTCGGAAGTGCCTCCCGAACTGGTGAGCTTGAATGACTCTGC
CGTGGGAGGAATGTGTAGTGTAGCGGTGAAATGCTTAGAGATTACACAGAACACCGATTGCGAAGGCATCTCACGAAGGG
TTGATTGACGCTGAGGCACGAAAGCGTGGGGATCAAACAGGATTAGATACCCTGGTAGTCC
>t0006209_wg-Y-2;size=8;
CCTACGGGCGGCAGCAGTGAGGAATATTGGTCAATGGGCGCGAGCCTGAACCAGCCAAGTAGCGTGCAGGATGACGGCCC
TATGGGTTGTAAACTGCTTTTTCCGGGGAATAACAAGTGCCACGTGTGGCGCTCTGCATGTACCCGGTGAATAAGGACCG
GCTAATTCCGTGCCAGCAGCCGCGGTAATACGGAAGGTCCGAGCGTTATCCGGATTTATTGGGTTTAAAGGGTGCGCAGG
CGGAATGTCAAGTCAGCCGTGAAATCGCGTGGCTCAACCACGTCTAGCGGTTGAAACTGGCGTTCTTGAGTGCGGTGAGG
GAAGGCGGAATTCGTGGTGTAGCGGTGAAATGCATAGATATCACGAAGAACTCCGATCGCGTAGGCAGCTTTCCGTACCG
TTACTGACGCTCATGCACGAAGGTGCGGGTATCAAACAGGATTAGATACCCTGGTAGTCC
>t0024914_wg-Y-2;size=8;
CCTACGGGAGGCTGCAGTGGGGAATATTGGTCAATGGGGGAAACCCTGAACCAGCAACGCCGCGTGAAGGAAGAAGGCTT
TCGGGTTGTAAACTTCTTTTATCTGTGACGATAGTGACGGTAGCAGATGAATAAGCCACGGCTAACTACGTGCCAGCAGC
CGCGGTAATACGTAGGTGGCAAGCGTTATCCGGATTTACTGGGTGTAAAGGGCGCGTAGCCGGGGATGCAAGTCAGATGT
GAAAACTATAGGCTTAACCTGTAGCCTGCATTTGAAACTGTATTTCTTGAGTACTGGAGAGGTTGACGGAATTCCGTGTG
TAGCGGTGAAATGCGTAGATATACGGAAGAACACCAGTGGCGAAGGCGGTCAACTGGACAGCAACTGACGGTGAGGCGCG
AAAGCGTGGGGAGCAAACAGGATTAGATACCCGAGTAGTCC
>t0013458_wg-Y-2;size=8;
CCTACGGGGGGCTGCAGTGAGGAATATTGGACAATGGCCGAGAGGCTGATCCAGCCATGCCGCGTGCGGGAGGACGGCCC
TATGGGTTGTAAACCGCTTTTGTTGGGGAGCAATAAGGTCCACGTGTGGATTGATGAGAGTACCCAGCGAATAAGCATCG
GCTAACTCCGTGCCAGCAGCCGCGGTAATACGGAGGATGCAAGCGTTATCCGGATTTATTGGGTTTAAAGGGTGCGTAGG
CGGATTTTTAAGCGTGAGGTGAAATGCCCGGGCTCAACCTGGGAACTGCCTCGCGAACTGGAAGTCTTGAATGTCCGTGC
CGTGGGAGGAATGTGTGGTGTAGCGGTGAAATGCATAGAGATCACACAGAACACCGATTGCGAAGGCATCTCACGAACGG
ATGATTGACGCTGAGGCACGAAAGCGTGGGGATCAAACAGGATTAGATACCCTAGTAGTCC
>t0001986_wg-Y-2;size=8;
CCTACGGGGGGCTGCAGTGAGGAATATTGGTCAATGGACGAAAGTCTGAACCAGCCAAGTAGCGTGAAGGATGACTGCCC
TATGGGTTGTAAACTTCTTTTGTTTGGGAATAAAGTGAGTCACGTGTGGCTTTTTGTATGTACCTTACGAATAAGCATCG
GCTAATTCCGTGCCAGCAGCCGCGGTAATACGGAAGATGCGAGCGTTATCCGGAATTATTGGGTTTAAAGGGAGCGTAGG
CGGACCTTTAAGTCAGCGGTAAAATGTCAATGCCCAACATTGGCCTGCCGTTGATACTGTTGGTCTTGAATACACACAAG
GAAGGTGGAATTCGTTGTGTAGCGGTGAAATGCTTAGATATGACGAAGAACTCCGATTGCGAAGGCAGCCTTCTGGGGTG
CGATTGACGCTGAGGCTCGAAAGTGCGGGTATCAAACAGGATTAGATACCCTAGTAGTCC
>t0006399_wg-Y-2;size=8;
CCTACGGGGGGCAGCAGTGGGGAATATTGGGCAATGGGCGAAAGCCTGACCCAGCAACGCCGCGTGAAGGAAGAAGGTCT
TCGGATTGTAAACTTTTTTGACAGGGGACGAAGCATGACGGTACCCTGAAAACAAGCCACGACTAACTACGTGCCAGCAG
TCGCGGTAATACGTAGGTGGCAAGCGTTATCCGGATTTACTGGGTGTAAAGGGTGAGTAGGCGGGTAAACAAGTCAGATG
TGAAATACAAAGGCTTAACCTTTGAACTGCATTTGAAACTGTATATCTTGAGAGTCGGAGAGGTAATCGGAATTCCCGGT
GTAGCGGTGAAATGCGTAGAGATCGGGAGGAACACCAGTGGCGAAGGCGGATTACTGGACGACCACTGACGCTGAAGCAC
GAAAGCGTGGGGAGCAAACAGGATTAGATACCCCAGTAGTCC
>t0001312_wg-Y-2;size=8;
CCTACGGGCGGCAGCAGTGAGGAATATTGGTCAATGGGCGCAAGCCTGAACCAGCCATGCCGCGTGAAGGAATAAGGCCC
TATGGGTCGTAAACTTCTTTTGTGGTGGAGCAATAAGGTGTACGTGTACACCGATGAGAGTACATCACGAATAAGCATCG
GCTAACTCCGTGCCAGCAGCCGCGGTAATACGGAGGATGCAAGCGTTATCCGGATTTATTGGGTTTAAAGGGTGCGTAGG
CTGTGGGGAAAGTCAGGGGTGAAAGCCCGGCGCTTAACGCCGGAACTGCCTTTGATACTTCTCCGCTGGAATACGGATGC
CGTGGGAGGAATGAGTAGTGTAGCGGTGAAATGCATAGATATTACTCAGAACACCGATTGCGAAGGCATCTCACGAATCC
GTCATTGACGCTGAGGCACGAAAGCGTGGGGATCAAACAGGATTAGATACCCTAGTAGTCC
>t0000630_wg-Y-2;size=8;
CCTACGGGGGGCTGCAGTGAGGAATATTGGTCAATGGACGAAAGTCTGAACCAGCCAAGTAGCGTGAAGGATGACTGCCC
TATGGGTTGTAAACTTCTTTTGTTTGGGAATAAAGTGAGTCACGTGTGACTTTTTGTATGTACCTTACGAATAAGCATCG
GCTAATTCCGTGCCAGCAGCCGCGGTAATACGGAAGATGCGAGCGTTATCCGGAATTATTGGGTTTAAAGGGAGCGTAGG
CGGACCTTTAAGTCAGCGGTAAAATGTCAATGCCCAACATTGGCCTGCCGTTGATACTGTTGGTCTTGAATACACACAAG
GAAGGTGGAATTCGTTGTGTAGCGGTGAAATGCTTAGATATGACGAAGAACTCCGATTGCGAAGGCAGCCTTCTGGGGTG
CGATTGACGCTGAGGCTCGAAAGTGCGGGTATCAAACAGGATTAGATACCCCGGTAGTCC
>t0007318_wg-Y-2;size=8;
CCTACGGGCGGCTGCAGTGGGGAATATTGCACAATGGACGAAAGTCTGATGCAGCAATTCTGCGTGAAGGATGAAGCATT
ACGGTGTGTAAACTTCTTTTTTGGTAGAAGACGAATGACGGTATACCAAGAATAAGGGACGGCTAACTATGTGCCAGCAG
CCGCGGTAATACATAGGTCCCGAGCGTTATCCGGATTTACTGGGCGTAAAGTGTCCGTAGCCTGATATGTAAGTCTGTTT
TCAAATATTGTGGCTTAACCATAAAGAGGGAATAGATACTGCATATCTTGAAGTTGTTGGGGGTTAGTGGAATTTCCGGT
GGAGCGGTGAAATGCGTTGATATCGGAAAGAACGCCGAAAGCGAAAGCAGCTAACTACAATAAACTTGACGGTGAGGGAC
GAAAGCTTGGGGAGCAAACGGGATTAGATACCCCAGTAGTCC
>t0020504_wg-Y-2;size=8;
CCTACGGGGGGCAGCAGTGGGGAATATTGCGCAATGGGCGAAAGCCTGACGCAGCGACGCCGCGTGAGGGATGAAGGTCC
TCGGATCGTAAACCTCTGTCAGAAGGGATGAACGTACACGATGCCAATCAGTTGTGTAGTGACAGTACCTTCAAAGGAAG
CACCGGCTAACTCCGTGCCAGCAGCCGCGGTAATACGGAGGGTGCAAGCGTTAATCGGAATTACTGGGCGTAAAGCGCAC
GTAGGCTGTCATGTAAGTCAGGGGTGAAAGCCGTCGGCTTAACCGATGAATTGCCCTTGAAACTGCGTGACTGGAATTCG
GGAGAGGATGGCGGAATTTCAGGTGTAGGGGTGACATCCGTAGATATCTGAAAGAACACCGGAGGCGAAGGCGGCCATCT
GGATCGATATTGACGCTGAGGTGCGAAAGCGTGGGGAGCAAACAGGATTAGATACCCTGGTAGTCC
>t0007683_wg-Y-2;size=8;
CCTACGGGTGGCAGCAGTGGGGAATATTGCACAATGGACGAAAGTCTGATGCAGCAATTCTGCGTGAAGGATGAAGCATT
ACGGTGTGTAAACTTCTTTTTTGGTAGAAGACGAATGACGGTATACCAAGAATAAGGGACGGCTAACTATGTGCCAGCAG
CCGCGGTAATACATAGGTCCCGAGCGTTATCCGGATTTACTGGGCGTAAAGTGTCCGTAGCCTGATATGTAAGTCTGTTT
TCAAATATTGTGGCTTAACCATAAAGAGGGAATAGATACTGCATATCTTGAAGTTGTTGGGGGTTAGTGGAATTTCCGGT
GGAGCGGTGAAATGCGTTGATATCGGAAAGAACGCCGAAAGCGAAAGCAGCTAACTACAATAAACTTGACGGTGAGGGAC
GAAAGCTTGGGGAGCAAACGGGATTAGATACCCGAGTAGTCC
>t0002176_wg-Y-2;size=8;
CCTACGGGGGGCAGCAGTGGGGAATATTGCACAATGGACGAAAGTCTGATGCAGCAATTCTGCGTGAAGGATGAAGCATT
ACGGTGTGTAAACTTCTTTTTTGGTAGAAGACGAATGACGGTATACCAAGAATAAGGGACGGCTAACTATGTGCCAGCAG
CCGCGGTAATACATAGGTCCCGAGCGTTATCCGGATTTACTGGGCGTAAAGTGTCCGTAGCCTGATATGTAAGTCTGTTT
TCAAATATTGTGGCTTAACCATAAAGAGGGAATAGATACTGCATATCTTGAAGTTGTTGGGGGTTAGTGGAATTTCCGGT
GGAGCGGTGAAATGCGTTGATATCGGAAAGAACGCCGAAAGCGAAAGCAGCTAACTACAATAAACTTGACGGTGAGGGAC
GAAAGCTTGGGGAGCAAACGGGATTAGATACCCTAGTAGTCC
>t0028546_wg-Y-2;size=8;
CCTACGGGGGGCTGCAGTGAGGAATATTGGACAATGGCCGAGAGGCTGATCCAGCCATGCCGCGTGCGGGAAGACGGCCC
TATGGGTTGTAAACCGCTTTTGTTGGGGAGCAATAAGGTCCACGTGTGGATCGATGAGAGTACCCAGCGAATAAGCATCG
GCTAACTCCGTGCCAGCAGCCGCGGTAATACGGAGGATGCAAGCGTTATCCGGATTTATTGGGTTTAAAGGGTGCGTAGG
CGGATGCCTAAGCGTGAGGTGAAATCCCCGGGCTCAACCTGGGAACTGCCTCGCGAACTGGGTATCTGGAATGTCCGTGC
CGTGGGAGGAATGTGTGGTGTAGCGGTGAAATGCATAGAGATCACACAGAACACCGATTGCGAAGGCATCTCACGAACGG
ATGATTGACGCTGAGGCACGAAAGCGTGGGGATCAAACAGGATTAGATACCCTAGTAGTCC
>t0027899_wg-Y-2;size=8;
CCTACGGGTGGCTGCAGTGAGGAATATTGGTCAATGGGCGCGAGCCTGAACCAGCCAAGTAGCGTGCAGGACGACTGCCC
TATGGGTTGTAAACTGCTTTTATCAGGGAATAAAGTGAGGCACGCGTGCCTTTTTGTATGTACCTGGTGAATAAGGACCG
GCTAATTCCGTGCCAGCAGCCGCGGTAATACGGAAGGTCCGGGCGTTATCCGGATTTATTGGGTTTAAAGGGAGCGCAGG
CGGGCTTTTAAGCGTGACGTGAAATGTGGCGGCTCAACCGCCGAACTGCGTCGCGAACTGGGGGCCTTGAGTGAGTACGA
CGTTGGCGGAATTCGTGGTGTAGCGGTGAAATGCTTAGATATCACGAAGAACCCCGATTGCGAAGGCAGCCGACGAGTCC
TTAACTGACGCTAAAGCTCGAAAGTGCGGGTATCGAACAGGATTAGATACCCTGGTAGTCC
>t0027603_wg-Y-2;size=8;
CCTACGGGAGGCTGCAGTCGAGAATCATTCGCAATGGGCGAAAGCCTGACGGTGCGACGCCGCGTGGAGGATGAAGGTCT
TCGGATTGTAAACTCCTGTCATGTGGGATAAACGGCCGGGATGCGAACAGCATCGCCGGAATGATAGTACCACAGGAGGA
AGAGACGGCTAACTCTGTGCCAGCAGCCGCGGTAATACAGAGGTCTCTAGCGTTGTTCGGATTTACTGGGCGTAAAGGGA
GCGTAGGCGGTCAGGTGTGTTGAACGTGAAATCCCACGACTCAACCGTGGAACGGCGTTCAAAACTGCCTGGCTCGAGTA
CTGGAGAGGAGAGCGGAACTCCTGGTGTAGCGGTGGAATGCGTAGATATCAGGAAGAACACCGGTGGCGAAGGCGGCTCT
CTGGCCAGATACTGACGCTGAGGCTCTAAAGTTAGGGGAGCAAACAGGATTAGATACCCGAGTAGTCC
>t0003374_wg-Y-2;size=8;
CCTACGGGGGGCTGCAGTGGGGAATATTGGTCAATGGGGGAAACCCTGAACCAGCAACGCCGCGTGAAGGAAGAAGGCTT
TCGGGTTGTAAACTTCTTTTATCTGTGACGATAGTGACGGTAGCAGATGAATAAGCCACGGCTAACTACGTGCCAGCAGC
CGCGGTAATACGTAGGTGGCAAGCGTTATCCGGATTTACTGGGTGTAAAGGGCGCGTAGCCGGGGATGCAAGTCAGATGT
GAAAACTATAGGCTTAACCTGTAGCCTGCATTTGAAACTGTATTTCTTGAGTACTGGAGAGGTTGACGGAATTCCGTGTG
TAGCGGTGAAATGCGTAGATATACGGAAGAACACCAGTGGCGAAGGCGGTCAACTGGACAGCAACTGACGGTGAGGCGCG
AAAGCGTGGGGAGCAAACAGGATTAGATACCCGTGTAGTCC
>t0011532_wg-Y-2;size=8;
CCTACGGGGGGCTGCAGTGAGGAATATTGGTCAATGGGCGCGAGCCTGAACCAGCCAAGTAGCGTGCAGGATGACGGCCC
TATGGGTTGTAAACTGCTTTTATGCGGGGATAAAGTGAGGGACGTGTCCCTTATTGTAGGTACCGCATGAATAAGGACCG
GCTAATTCCGTGCCAGCAGCCGCGGTAATACGGAAGGTCCGGGCGTTATCCGGATTTATTGGGTTTAAAGGGAGCGCAGG
CCGAAGGTTAAGCGTGACGTGAAATGTAGCCGCTCAACGGCTGCACTGCGTCGCGAACTGGCTTTCTTGAGTGAGTTCGA
TGTAGGCGGAATTCGTGGTGTAGCGGTGAAATGCTTAGATATCACGAAGAACTCCGATTGCGAAGGCAGCCTACAAGGCC
TTTACTGACGCTAAAGCTCGAAGGTGCGGGTATCGAACAGGATTAGATACCCTGGTAGTCC
>t0020262_wg-Y-2;size=8;
CCTACGGGTGGCTGCAGTGAGGAATATTGGTCAATGGGCGCAAGCCTGAACCAGCCATGCCGCGTGAAGGAATAAGGCCC
TATGGGTCGTAAACTTCTTTTGTGGTGGAGCAATAAGGTGTACGTGTACACCGATGAGAGTACATCACGAATAAGCATCG
GCTAACTCCGTGCCAGCAGCCGCGGTAATACGGAGGATGCAAGCGTTATCCGGATTTATTGGGTTTAAAGGGTGCGTAGG
CTGTGGGGAAAGTCAGGGGTGAAAGCCCGGCGCTTAACGCCGGAACTGCCTTTGATACTTCTCCGCTGGAATACGGATGC
CGTGGGAGGAATGAGTAGTGTAGCGGTGAAATGCATAGATATTACTCAGAACACCGATTGCGAAGGCATCTCACGAATCC
GTCATTGACGCTGAGGCACGAAAGCGTGGGGATCAAACAGGATTAGATACCCTGGTAGTCC
>t0049355_wg-Y-2;size=8;
CCTACGGGGGGCTGCAGTGGGGAATATTGGGCAATGGGGGAAACCCTGACCCAGCAACGCCGCGTGAAGGAAGAAGGCTT
TCGGGTTGTAAACTTCTTTTACCAGGGACGAAGGACGTGACGGTACCTGGAGAAAAAGCCACGGCTAACTACGTGCCAGC
AGCCGCGGTAATACGTAGGTGGCAAGCGTTGTCCGGAATTACTGGGTGTAAAGGGCGTGTAGGCGGAGCAGCAAGTCAGA
AGTGAAATCTCCGGGCTTAACCCGGAAACTGCTTTTGAAACTGTTGCCCTTGAGTATCGGAGAGGCAGGCGGAATTCCTA
GTGTAGCGGTGAAATGCGTAGATATTAGGAGGAACACCAGTGGCGAAGGCGGCCTGCTGGACGACAACTGACGCTGAGGC
GCGAAAGCGTGGGGAGCAAACAGGATTAGATACCCGAGTAGTCC
>t0016709_wg-Y-2;size=8;
CCTACGGGCGGCTGCAGTGAGGAATATTGGTCAATGGGCGAGAGCCTGAACCAGCCAAGTAGCGTGCAGGACGACTGCCC
TATGGGTTGTAAACTGCTTTTATGCGGGGATAAACTTCAGCACGTGTGCTGTTTTGCAGGTACCGCATGAATAAGGACCG
GCTAATTCCGTGCCAGCAGCCGCGGTAATACGGAAGGTCCGGGCGTTATCCGGATTTATTGGGTTTAAAGGGAGCGCAGG
CGGGTTGTTAAGCGTGACGTGAAATGTAGGGGCTCAACCTTTGAATTGCGTCGCGAACTGGCGACCTTGAGTGGGTACGA
CGCGGACGGAATTCGTGGTGTAGCGGTGAAATGCTTAGATATCACGAAGAACTCCGATTGCGAAGGCAGTCCGCGAGTCC
CCAACTGACGCTAAAGCTCGAAAGTGCGGGTATCGAACAGGATTAGATACCCTTGTAGTCC
>t0004650_wg-Y-2;size=8;
CCTACGGGAGGCTGCAGTGGGGAATATTGGTCAATGGGGGAAACCCTGAACCAGCAACGCCGCGTGAAGGAAGAAGGCTT
TCGGGTTGTAAACTTCTTTTATCTGTGACGATAGTGACGGTAGCAGATGAATAAGCCACGGCTAACTACGTGCCAGCAGC
CGCGGTAATACGTAGGTGGCAAGCGTTATCCGGATTTACTGGGTGTAAAGGGCGCGTAGCCGGGGATGCAAGTCAGATGT
GAAAACTATAGGCTTAACCTGTAGCCTGCATTTGAAACTGTATTTCTTGAGTACTGGAGAGGTTGACGGAATTCCGTGTG
TAGCGGTGAAATGCGTAGATATACGGAAGAACACCAGTGGCGAAGGCGGTCAACTGGACAGCAACTGACGGTGAGGCGCG
AAAGCGTGGGGAGCAAACAGGATTAGATACCCTAGTAGTCC
>t0002028_wg-Y-2;size=8;
CCTACGGGGGGCTGCAGTGGGGGATATTGCACAATGGAGGAAACTCTGATGCAGCGACGCCGCGTGAGTGAAGAAGTATT
TCGGTATGTAAAGCTCTATCAGCAGGGAAGAAAGACTCGTAAGAGAGATGACGGTACCTGACTAAGAAGCCCCGGCTAAC
TACGTGCCAGCAGCCGCGGTAATACGTAGGGGGCAAGCGTTATCCGGATTTACTGGGTGTAAAGGGAGCGCAGACGGCTT
AGCAAGTCTGAAGTGAAACCCCACGGCTCAACCGTGGGCTTGCTTTGGAAACTGTTAAGCTAGAGTACTGGAGAGGTAAG
CGGAATTCCTAGTGTAGCGGTGAAATGCGTAGATATTAGGAGGAACATCGGTGGCGAAGGCGGCTTACTGGACAGCAACT
GACGTTGAGGCTCGAAGGCGTGGGGAGCAAACAGGATTAGATACCCTAGTAGTCC
>t0009544_wg-Y-2;size=8;
CCTACGGGGGGCTGCAGTGGGGAATATTGCGCAATGGGCGAAAGCCTGACGCAGCGACGCCGCGTGAGGGATGAAGGTCC
TCGGATCGTAAACCTCTGTCAGAAGGGATGAACGTACACGATGCCAATCAGTTGTGTAGTGACAGTACCTTCAAAGGAAG
CACCGGCTAACTCCGTGCCAGCAGCCGCGGTAATACGGAGGGTGCAAGCGTTAATCGGAATTACTGGGCGTAAAGCGCAC
GTAGGCTGTCATGTAAGTCAGGGGTGAAAGCCGTCGGCTTAACCGATGAATTGCCCTTGAAACTGCGTGACTGGAATTCG
GGAGAGGATGGCGGAATTTCAGGTGTAGGGGTGACATCCGTAGATATCTGAAAGAACACCGGAGGCGAAGGCGGCCATCT
GGATCGATATTGACGCTGAGGTGCGAAAGCGTGGGGAGCAAACAGGATTAGATACCCCAGTAGTCC
>t0005975_wg-Y-2;size=8;
CCTACGGGGGGCAGCAGTGGGGAATATTGGGCAATGGGGGCAACCCTGACCCAGCAACGCCGCGTGAAGGAAGAAGGCTT
TCGGGTTGTAAACTTCTTTGACGAGGGACGATAGTGACGGTACCTCGAAAACAAGCCACGGCTAACTACGTGCCAGCAGC
CGCGGTAATACGTAGGTGGCAAGCGTTGTCCGGATTTACTGGGTGTAAAGGGCGCGTAGGCGGGAAAGCAAGTCAGATGT
GAAATCTCCGGGCTCAACCCGGAAATTGCATTTGAAACTGTTTTTCTTGAGTATCGGAGAGGCAAGCGGAATTCCTAGTG
TAGCGGTGAAATGCGTAGATATTAGGAGGAACACCAGTGGCGAAGGCGGCTTGCTGGACGACAACTGACGCTGAGGCGCG
AAAGCGTGGGGAGCAAACAGGATTAGATACCCCAGTAGTCC
>t0007071_wg-Y-2;size=8;
CCTACGGGCGGCTGCAGTGAGGAATATTGGACAATGGCCGGAAGGCTGATCCAGCCATGCCGCGTGCGGGATGACGGCCC
TATGGGTTGTAAACCGCTTTTGCGAGGGAGCAATAAGGTCCACGTGTGGGCCGATGAGAGTACCTCGCGAATAAGCATCG
GCTAACTCCGTGCCAGCAGCCGCGGTAATACGGAGGATGCAAGCGTTATCCGGATTTATTGGGTTTAAAGGGTGCGCAGG
CGGCTTGTTAAGCGGGAGGTGAAATGCCGGCGCTCAACGTCGGAAGTGCCTCCCGAACTGGTGAGCTTGAATGACTCTGC
CGTGGGAGGAATGTGTAGTGTAGCGGTGAAATGCTTAGAGATTACACAGAACACCGATTGCGAAGGCATCTCACGAAGGG
TTGATTGACGCTGAGGCACGAAAGCGTGGGGATCAAACAGGATTAGATACCCGAGTAGTCC
>t0003365_wg-Y-2;size=8;
CCTACGGGCGGCAGCAGTGGGGAATATTGGGCAATGGGGGAAACCCTGACCCAGCAACGCCGCGTGAAGGAAGAAGGCTT
TCGGGTTGTAAACTTCTTTTACCAGGGACGAAGGACGTGACGGTACCTGGAGAAAAAGCCACGGCTAACTACGTGCCAGC
AGCCGCGGTAATACGTAGGTGGCAAGCGTTGTCCGGAATTACTGGGTGTAAAGGGCGTGTAGGCGGAGCAGCAAGTCAGA
AGTGAAATCTCCGGGCTTAACCCGGAAACTGCTTTTGAAACTGTTGCCCTTGAGTATCGGAGAGGCAGGCGGAATTCCTA
GTGTAGCGGTGAAATGCGTAGATATTAGGAGGAACACCAGTGGCGAAGGCGGCCTGCTGGACGACAACTGACGCTGAGGC
GCGAAAGCGTGGGGAGCAAACAGGATTAGATACCCTTGTAGTCC
>t0002501_wg-Y-2;size=8;
CCTACGGGAGGCTGCAGTGGGGAATATTGGGCAATGGGGGCAACCCTGACCCAGCAACGCCGCGTGAAGGAAGAAGGCTT
TCGGGTTGTAAACTTCTTTGACGAGGGACGATAGTGACGGTACCTCGAAAACAAGCCACGGCTAACTACGTGCCAGCAGC
CGCGGTAATACGTAGGTGGCAAGCGTTGTCCGGATTTACTGGGTGTAAAGGGCGCGTAGGCGGGATTGCAAGTCAGATGT
GAAATCTCCGGGCTCAACCCGGAAATTGCATTTGAAACTGTAGTTCTTGAGTATCGGAGAGGCAAGCGGAATTCCTAGTG
TAGCGGTGAAATGCGTAGATATTAGGAGGAACACCAGTGGCGAAGGCGGCTTGCTGGACGACAACTGACGCTGAGGCGCG
AAAGCGTGGGGAGCAAACAGGATTAGATACCCTGGTAGTCC
>t0019096_wg-Y-2;size=8;
CCTACGGGGGGCAGCAGTGAGGAATATTGGTCAATGGGCGCGAGCCTGAACCAGCCAAGTAGCGTGCAGGATGACGGCCC
TATGGGTTGTAAACTGCTTTTATGCGGGGATAAAGTGAGGGACGTGTCCCTTATTGTAGGTACCGCATGAATAAGGACCG
GCTAATTCCGTGCCAGCAGCCGCGGTAATACGGAAGGTCCGGGCGTTATCCGGATTTATTGGGTTTAAAGGGAGCGCAGG
CCGAAGGTTAAGCGTGACGTGAAATGTAGCCGCTCAACGGCTGCACTGCGTCGCGAACTGGCTTTCTTGAGTGAGTTCGA
TGTAGGCGGAATTCGTGGTGTAGCGGTGAAATGCTTAGATATCACGAAGAACTCCGATTGCGAAGGCAGCCTACAAGGCC
TTTACTGACGCTAAAGCTCGAAGGTGCGGGTATCGAACAGGATTAGATACCCGAGTAGTCC
>t0003346_wg-Y-2;size=8;
CCTACGGGCGGCTGCAGTCGAGAATCATTCGCAATGGGCGAAAGCCTGACGGTGCGACGCCGCGTGGAGGATGAAGGTCT
TCGGATTGTAAACTCCTGTCATGTGGGATAAACGGCCGGGATGCGAACAGCATCGCCGGAATGATAGTACCACAGGAGGA
AGAGACGGCTAACTCTGTGCCAGCAGCCGCGGTAATACAGAGGTCTCTAGCGTTGTTCGGATTTACTGGGCGTAAAGGGA
GCGTAGGCGGTCAGGTGTGTTGAACGTGAAATCCCACGACTCAACCGTGGAACGGCGTTCAAAACTGCCTGGCTCGAGTA
CTGGAGAGGAGAGCGGAACTCCTGGTGTAGCGGTGGAATGCGTAGATATCAGGAAGAACACCGGTGGCGAAGGCGGCTCT
CTGGCCAGATACTGACGCTGAGGCTCTAAAGTTAGGGGAGCAAACAGGATTAGATACCCTGGTAGTCC
>t0021127_wg-Y-2;size=8;
CCTACGGGAGGCTGCAGTGAGGAATATTGGTCAATGGGCGAGAGCCTGAACCAGCCAAGTAGCGTGCAGGATGACGGCCC
TATGGGTTGTAAACTGCTTTTATATGGGGATAAAGTTCACCACGTGTGGTGTTTTGCAGGTACCATATGAATAAGGACCG
GCTAATTCCGTGCCAGCAGCCGCGGTAATACGGAAGGTCCGGGCGTTATCCGGATTTATTGGGTTTAAAGGGAGCGCAGG
CGGCCTTTTAAGCGTGACGTGAAATGTGGATGCTCAACATCTGAACTGCGTCGCGAACTGGAGGGCTTGAGTGGGTACGA
CGCCGGCGGAATTCGTGGTGTAGCGGTGAAATGCTTAGATATCACGAAGAACCCCGATTGCGAAGGCAGCCGGCGAGTCC
TCAACTGACGCTAAAGCTCGAAAGTGCGGGTATCGAACAGGATTAGATACCCCAGTAGTCC
>t0036628_wg-Y-2;size=8;
CCTACGGGGGGCTGCAGTGAGGAATATTGGACAATGGCCGGAAGGCTGATCCAGCCATGCCGCGTGCGGGATGACGGCCC
TATGGGTTGTAAACCGCTTTTGCGAGGGAGCAATAAGGTCCACGTGTGGGCCGATGAGAGTACCTCGCGAATAAGCATCG
GCTAACTCCGTGCCAGCAGCCGCGGTAATACGGAGGATGCAAGCGTTATCCGGATTTATTGGGTTTAAAGGGTGCGCAGG
CGGCTTGTTAAGCGGGAGGTGAAATGCCGGCGCTCAACGTCGGAAGTGCCTCCCGAACTGGTGAGCTTGAATGACTCTGC
CGTGGGAGGAATGTGTAGTGTAGCGGTGAAATGCTTAGAGATTACACAGAACACCGATTGCGAAGGCATCTCACGAAGGG
TTGATTGACGCTGAGGCACGAAAGCGTGGGGATCAAACAGGATTAGATACCCTAGTAGTCC
>t0009787_wg-Y-2;size=8;
CCTACGGGGGGCTGCAGTGGGGAATATTGCACAATGGGGGAAACCCTGATGCAGCGACGCCGCGTGAGTGAAGAAGTATT
TCGGTATGTAAAGCTCTATCAGCAGGAAAGAAAATGACGGTACCTGACTAAGAAGCCCCGGCTAACTACGTGCCAGCAGC
CGCGGTAATACGTAGGGGGCAAGCGTTATCCGGATTTACTGGGTGTAAAGGGAGCGTAGACGGTGAGGCAAGTCTGAAGT
GAAATGCGGGGGCTCAACCCCTGAACTGCTTTGGAAACTGTTTTACTAGAGTGCAGGAGAGGTAAGTGGAATTCCTAGTG
TAGCGGTGAAATGCGTAGATATTAGGAGGAACACCAGTGGCGAAGGCGGCTTACTGGACTGTAACTGACGTTGAGGCTCG
AAAGCGTGGGGAGCAAACAGGATTAGATACCCTAGTAGTCC
>t0010560_wg-Y-2;size=8;
CCTACGGGGGGCTGCAGTCGAGGATCATTTGCAATGGGCGAAAGCCTGACAATGCGACGCTGCGTGCAGGATGAAGGCCT
TCGGGTTGTAAACTGCTGTTGGGAGGGAAAAGGACGCGGGGCCCAACAAGCCCTGCCGTTTGATTGTACTTCCAGAGAAA
GTCGCGGCTAACTCTGTGCCAGCAGCCGCGGTAATACAGAGGCGACGAGCGTTGTTCGGATTTACTGGGCGTAAAGCGTG
CGCAGGCGGTGGACCATGTCCGACGTGAAATCCCGGGGCTCAGCTCCGGAAGTGCGTCGGAAACCGGTCCGCTGGAGACC
GGGAAGGGAGTCTGGAACACACGGTGTAGCGGTGAAATGCGTTGATATCGTGTGGAACACCGGAAGCGAAGGCGAGACTC
TGGAACGGATCTGACGCTCATGCACGAAAGCGTGGGGAGCAAACAGGATTAGATACCCTTGTAGTCC
>t0031144_wg-Y-2;size=8;
CCTACGGGGGGCAGCAGTGGGGAATATTGGTCAATGGGGGAAACCCTGAACCAGCAACGCCGCGTGAAGGAAGAAGGCTT
TCGGGTTGTAAACTTCTTTTATCTGTGACGATAGTGACGGTAGCAGATGAATAAGCCACGGCTAACTACGTGCCAGCAGC
CGCGGTAATACGTAGGTGGCAAGCGTTATCCGGATTTACTGGGTGTAAAGGGCGCGTAGCCGGGGATGCAAGTCAGATGT
GAAAACTATAGGCTTAACCTGTAGCCTGCATTTGAAACTGTATTTCTTGAGTACTGGAGAGGTTGACGGAATTCCGTGTG
TAGCGGTGAAATGCGTAGATATACGGAAGAACACCAGTGGCGAAGGCGGTCAACTGGACAGCAACTGACGGTGAGGCGCG
AAAGCGTGGGGAGCAAACAGGATTAGATACCCTAGTAGTCC
>t0023469_wg-Y-2;size=8;
CCTACGGGAGGCAGCAGTGGGGAATATTGGTCAATGGGGGAAACCCTGAACCAGCAACGCCGCGTGAAGGAAGAAGGCTT
TCGGGTTGTAAACTTCTTTTATCTGTGACGATAGTGACGGTAGCAGATGAATAAGCCACGGCTAACTACGTGCCAGCAGC
CGCGGTAATACGTAGGTGGCAAGCGTTATCCGGATTTACTGGGTGTAAAGGGCGCGTAGCCGGGGATGCAAGTCAGATGT
GAAAACTATAGGCTTAACCTGTAGCCTGCATTTGAAACTGTATTTCTTGAGTACTGGAGAGGTTGACGGAATTCCGTGTG
TAGCGGTGAAATGCGTAGATATACGGAAGAACACCAGTGGCGAAGGCGGTCAACTGGACAGCAACTGACGGTGAGGCGCG
AAAGCGTGGGGAGCAAACAGGATTAGATACCCCAGTAGTCC
>t0016790_wg-Y-2;size=8;
CCTACGGGGGGCAGCAGTGGGGAATATTGGTCAATGGGGGAAACCCTGAACCAGCAACGCCGCGTGAAGGAAGAAGGCTT
TCGGGTTGTAAACTTCTTTTATCTGTGACGATAGTGACGGTAGCAGATGAATAAGCCACGGCTAACTACGTGCCAGCAGC
CGCGGTAATACGTAGGTGGCAAGCGTTATCCGGATTTACTGGGTGTAAAGGGCGCGTAGCCGGGGATGCAAGTCAGATGT
GAAAACTATAGGCTTAACCTGTAGCCTGCATTTGAAACTGTATTTCTTGAGTACTGGAGAGGTTGACGGAATTCCGTGTG
TAGCGGTGAAATGCGTAGATATACGGAAGAACACCAGTGGCGAAGGCGGTCAACTGGACAGCAACTGACGGTGAGGCGCG
AAAGCGTGGGGAGCAAACAGGATTAGATACCCCTGTAGTCC
>t0006600_wg-Y-2;size=8;
CCTACGGGGGGCAGCAGTGAGGAATATTGGTCAATGGGCGAGAGCCTGAACCAGCCAAGTAGCGTGCAGGATGACGGCCC
TACGGGTTGTAAACTGCTTTTTCCGGGGAATAACCGGCGGCACGTGTTGCTGCCCTGCATGTACCCGGTGAATAAGGACC
GGCTAATTCCGTGCCAGCAGCCGCGGTAATACGGAAGGTCCGAGCGTTATCCGGATTTATTGGGTTTAAAGGGTGCGTAG
GCGGGAGAACAAGTCAGCCGTGAAATCGCGTGGCTCAACCACGCCGAGCGGTTGAAACTGTTTTTCTTGAGTACGGTGAG
GGAAGGCGGAATTCGTGGTGTAGCGGTGAAATGCATAGATATCACGAAGAACTCCGATCGCGTAGGCAGCTTTCCGTACC
GGTCACTGACGCTGAGGCACGAAGGTGCGGGTATCAAACAGGATTAGATACCCTAGTAGTCC
>t0026193_wg-Y-2;size=8;
CCTACGGGGGGCTGCAGTGAGGAATATTGGTCAATGGGCGCGAGCCTGAACCAGCCAAGTAGCGTGCAGGATGACGGCCC
TATGGGTTGTAAACTGCTTTTTCCGGGGAATAACAAGTGCCACGTGTGGCGCTCTGCATGTACCCGGTGAATAAGGACCG
GCTAATTCCGTGCCAGCAGCCGCGGTAATACGGAAGGTCCGAGCGTTATCCGGATTTATTGGGTTTAAAGGGTGCGCAGG
CGGAATGTCAAGTCAGCCGTGAAATCGCGTGGCTCAACCACGTCTAGCGGTTGAAACTGGCGTTCTTGAGTGCGGTGAGG
GAAGGCGGAATTCGTGGTGTAGCGGTGAAATGCATAGATATCACGAAGAACTCCGATCGCGTAGGCAGCTTTCCGTACCG
TTACTGACGCTCATGCACGAAGGTGCGGGTATCAAACAGGATTAGATACCCGTGTAGTCC
>t0000547_wg-Y-2;size=8;
CCTACGGGAGGCAGCAGTGAGGAATATTGGTCAATGGGCGCGAGCCTGAACCAGCCAAGTAGCGTGCAGGATGACGGCCC
TATGGGTTGTAAACTGCTTTTTCCGGGGAATAACAAGTGCCACGTGTGGCGCTCTGCATGTACCCGGTGAATAAGGACCG
GCTAATTCCGTGCCAGCAGCCGCGGTAATACGGAAGGTCCGAGCGTTATCCGGATTTATTGGGTTTAAAGGGTGCGCAGG
CGGAATGTCAAGTCAGCCGTGAAATCGCGTGGCTCAACCACGTCTAGCGGTTGAAACTGGCGTTCTTGAGTGCGGTGAGG
GAAGGCGGAATTCGTGGTGTAGCGGTGAAATGCATAGATATCACGAAGAACTCCGATCGCGTAGGCAGCTTTCCGTACCG
TTACTGACGCTCATGCACGAAGGTGCGGGTATCAAACAGGATTAGATACCCTAGTAGTCC
>t0008174_wg-Y-2;size=8;
CCTACGGGGGGCTGCAGTGAGGAATATTGGTCAATGGGCGGGAGCCTGAACCAGCCAAGTAGCGTGCAGGACGACTGCCC
TATGGGTTGTAAACTGCTTTTATGCGGGAATAAAGTTCGCCACGCGTGGTGTTTTGTATGTACCGCATGAATAAGGACCG
GCTAATTCCGTGCCAGCAGCCGCGGTAATACGGAAGGTCCGGGCGTTATCCGGATTTATTGGGTTTAAAGGGAGCGCAGG
CCGAAGATTAAGCGTGACGTGAAATGTCCCGGCTCAACCGGGGAGTTGCGTCGCGAACTGGTTTTCTTGAGTGGGTGCGA
CGTTGGCGGAATTCGTGGTGTAGCGGTGAAATGCTTAGATATCACGAGGAACCCCGATTGCGAAGGCAGCCGACGAGTCC
CTTACTGACGCTAAAGCTCGAAAGTGCGGGTATCGAACAGGATTAGATACCCTAGTAGTCC
>t0005392_wg-Y-2;size=8;
CCTACGGGCGGCTGCAGTGAGGAATATTGGACAATGGCCGGAAGGCTGATCCAGCCATGCCGCGTGCGGGAAGACGGCCC
TATGGGTTGTAAACCGCTTTTGTTGGGGAGCAATAAGGTCCACGTGTGGATTGATGAGAGTACCCAGCGAATAAGCATCG
GCTAACTCCGTGCCAGCAGCCGCGGTAATACGGAGGATGCAAGCGTTATCCGGATTTATTGGGTTTAAAGGGTGCGTAGG
CGGACTTTTAAGCGTGAGGTGAAATGCGCGGGCTCAACCTGTGAACTGCCTCGCGAACTGGGAGTCTTGAATGTCCGTGC
CGTGGGAGGAATGTGTGGTGTAGCGGTGAAATGCATAGAGATCACACAGAACACCGATTGCGAAGGCATCTCACGAACGG
ATGATTGACGCTGAGGCACGAAAGCGTGGGGATCAAACAGGATTAGATACCCTAGTAGTCC
>t0033097_wg-Y-2;size=8;
CCTACGGGAGGCTGCAGTGAGGAATATTGGTCAATGGGCGCAAGCCTGAACCAGCCATGCCGCGTGAAGGAATAAGGCCC
TATGGGTCGTAAACTTCTTTTGTGGTGGAGCAATAAGGTGTACGTGTACACCGATGAGAGTACATCACGAATAAGCATCG
GCTAACTCCGTGCCAGCAGCCGCGGTAATACGGAGGATGCAAGCGTTATCCGGATTTATTGGGTTTAAAGGGTGCGTAGG
CTGTGGGGAAAGTCAGGGGTGAAAGCCCGGCGCTTAACGCCGGAACTGCCTTTGATACTTCTCCGCTGGAATACGGATGC
CGTGGGAGGAATGAGTAGTGTAGCGGTGAAATGCATAGATATTACTCAGAACACCGATTGCGAAGGCATCTCACGAATCC
GTCATTGACGCTGAGGCACGAAAGCGTGGGGATCAAACAGGATTAGATACCCTTGTAGTCC
>t0009327_wg-Y-2;size=8;
CCTACGGGGGGCTGCAGTGGGGAATATTGGTCAATGGGGGAAACCCTGAACCAGCAACGCCGCGTGAAGGAAGAAGGCTT
TCGGGTTGTAAACTTCTTTTATCTGTGACGATAGTGACGGTAGCAGATGAATAAGCCACGGCTAACTACGTGCCAGCAGC
CGCGGTAATACGTAGGTGGCAAGCGTTATCCGGATTTACTGGGTGTAAAGGGCGCGTAGCCGGGGATGCAAGTCAGATGT
GAAAACTATAGGCTTAACCTGTAGCCTGCATTTGAAACTGTATTTCTTGAGTACTGGAGAGGTTGACGGAATTCCGTGTG
TAGCGGTGAAATGCGTAGATATACGGAAGAACACCAGTGGCGAAGGCGGTCAACTGGACAGCAACTGACGGTGAGGCGCG
AAAGCGTGGGGAGCAAACAGGATTAGATACCCCTGTAGTCC
>t0019473_wg-Y-2;size=8;
CCTACGGGTGGCTGCAGTGGGGAATATTGCACAATGGACGAAAGTCTGATGCAGCAATTCTGCGTGAAGGATGAAGCATT
ACGGTGTGTAAACTTCTTTTTTGGTAGAAGACGAATGACGGTATACCAAGAATAAGGGACGGCTAACTATGTGCCAGCAG
CCGCGGTAATACATAGGTCCCGAGCGTTATCCGGATTTACTGGGCGTAAAGTGTCCGTAGCCTGATATGTAAGTCTGTTT
TCAAATATTGTGGCTTAACCATAAAGAGGGAATAGATACTGCATATCTTGAAGTTGTTGGGGGTTAGTGGAATTTCCGGT
GGAGCGGTGAAATGCGTTGATATCGGAAAGAACGCCGAAAGCGAAAGCAGCTAACTACAATAAACTTGACGGTGAGGGAC
GAAAGCTTGGGGAGCAAACGGGATTAGATACCCTAGTAGTCC
>t0008928_wg-Y-2;size=8;
CCTACGGGGGGCAGCAGTGGGGAATATTGGTCAATGGGGGAAACCCTGAACCAGCAACGCCGCGTGAAGGAAGAAGGCTT
TCGGGTTGTAAACTTCTTTTATCTGTGACGATAGTGACGGTAGCAGATGAATAAGCCACGGCTAACTACGTGCCAGCAGC
CGCGGTAATACGTAGGTGGCAAGCGTTATCCGGATTTACTGGGTGTAAAGGGCGCGTAGCCGGGGATGCAAGTCAGATGT
GAAAACTATAGGCTTAACCTGTAGCCTGCATTTGAAACTGTATTTCTTGAGTACTGGAGAGGTTGACGGAATTCCGTGTG
TAGCGGTGAAATGCGTAGATATACGGAAGAACACCAGTGGCGAAGGCGGTCAACTGGACAGCAACTGACGGTGAGGCGCG
AAAGCGTGGGGAGCAAACAGGATTAGATACCCCAGTAGTCC
>t0018709_wg-Y-2;size=8;
CCTACGGGCGGCAGCAGTGAGGAATATTGGTCAATGGGCGCAAGCCTGAACCAGCCATGCCGCGTGAAGGAATAAGGCCC
TATGGGTCGTAAACTTCTTTTGTGGTGGAGCAATAAGGTGTACGTGTACACCGATGAGAGTACATCACGAATAAGCATCG
GCTAACTCCGTGCCAGCAGCCGCGGTAATACGGAGGATGCAAGCGTTATCCGGATTTATTGGGTTTAAAGGGTGCGTAGG
CTGTGGGGAAAGTCAGGGGTGAAAGCCCGGCGCTTAACGCCGGAACTGCCTTTGATACTTCTCCGCTGGAATACGGATGC
CGTGGGAGGAATGAGTAGTGTAGCGGTGAAATGCATAGATATTACTCAGAACACCGATTGCGAAGGCATCTCACGAATCC
GTCATTGACGCTGAGGCACGAAAGCGTGGGGATCAAACAGGATTAGATACCCTGGTAGTCC
>t0015568_wg-Y-2;size=8;
CCTACGGGAGGCTGCAGTCGAGAATCATTCGCAATGGGCGAAAGCCTGACGGTGCGACGCCGCGTGGAGGATGAAGGTCT
TCGGATTGTAAACTCCTGTCATGTGGGATAAACGGCCGGGATGCGAACAGCATCGCCGGAATGATAGTACCACAGGAGGA
AGAGACGGCTAACTCTGTGCCAGCAGCCGCGGTAATACAGAGGTCTCTAGCGTTGTTCGGATTTACTGGGCGTAAAGGGA
GCGTAGGCGGTCAGGTGTGTTGAACGTGAAATCCCACGACTCAACCGTGGAACGGCGTTCAAAACTGCCTGGCTCGAGTA
CTGGAGAGGAGAGCGGAACTCCTGGTGTAGCGGTGGAATGCGTAGATATCAGGAAGAACACCGGTGGCGAAGGCGGCTCT
CTGGCCAGATACTGACGCTGAGGCTCTAAAGTTAGGGGAGCAAACAGGATTAGATACCCTAGTAGTCC
>t0002671_wg-Y-2;size=8;
CCTACGGGGGGCTGCAGTGGGGAATATTGGGCAATGGGGGCAACCCTGACCCAGCAACGCCGCGTGAAGGAAGAAGGCTT
TCGGGTTGTAAACTTCTTTGACGAGGGACGATAGTGACGGTACCTCGAAAACAAGCCACGGCTAACTACGTGCCAGCAGC
CGCGGTAATACGTAGGTGGCAAGCGTTGTCCGGATTTACTGGGTGTAAAGGGCGCGTAGGCGGGATTGCAAGTCAGATGT
GAAATCTCCGGGCTCAACCCGGAAATTGCATTTGAAACTGTAGTTCTTGAGTATCGGAGAGGCAAGCGGAATTCCTAGTG
TAGCGGTGAAATGCGTAGATATTAGGAGGAACACCAGTGGCGAAGGCGGCTTGCTGGACGACAACTGACGCTGAGGCGCG
AAAGCGTGGGGAGCAAACAGGATTAGATACCCCTGTAGTCC
>t0001443_wg-Y-2;size=8;
CCTACGGGGGGCTGCAGTGAGGAATATTGGTCAATGGGCGGAAGCCTGAACCAGCCAAGTCGCGTGAAGGATGAAGGCAT
TACGTGTTGTAAACTTCTTTAGCTGTGGAGAAATAAGGTGGTCGTGACCACCGATGCTAGTACACAGAGAATAAGGATCG
GCTAACTCCGTGCCAGCAGCCGCGGTAATACGGAGGATCCGAGCGTTATCCGGATTCATTGGGTTTAAAGGGTGCGCAGG
CGGCTTCTTAAGTCAGCGGTAAAATCGTGGGGCTCAACCCCATCCCGCCGTTGATACTGGGGAGCTTGATTACGGTCGAG
GCAGGCGGAATTCGTCGTGTAGCGGTGAAATGCATAGATATGACGAAGAACACCGATTGCGTAGGCAGCCTACCAGGCCG
TTAATGACGCTCATGCACGAAAGTGCGGGGATCGAACAGGATTAGATACCCCAGTAGTCC
>t0005205_wg-Y-2;size=8;
CCTACGGGGGGCAGCAGTGAGGAATATTGGTCAATGGGCGAGAGCCTGAACCAGCCAAGTAGCGTGCAGGATGACGGCCC
TATGGGTTGTAAACTGCTTTTATATGGGGATAAAGTTCACCACGTGTGGTGTTTTGCAGGTACCATATGAATAAGGACCG
GCTAATTCCGTGCCAGCAGCCGCGGTAATACGGAAGGTCCGGGCGTTATCCGGATTTATTGGGTTTAAAGGGAGCGCAGG
CGGCCTTTTAAGCGTGACGTGAAATGTGGATGCTCAACATCTGAACTGCGTCGCGAACTGGAGGGCTTGAGTGGGTACGA
CGCCGGCGGAATTCGTGGTGTAGCGGTGAAATGCTTAGATATCACGAAGAACCCCGATTGCGAAGGCAGCCGGCGAGTCC
TCAACTGACGCTAAAGCTCGAAAGTGCGGGTATCGAACAGGATTAGATACCCCAGTAGTCC
>t0011490_wg-Y-2;size=8;
CCTACGGGGGGCAGCAGTGAGGAATATTGGTCAATGGGCGCAAGCCTGAACCAGCCATGCCGCGTGAAGGAATAAGGCCC
TATGGGTCGTAAACTTCTTTTGTGGTGGAGCAATAAGGTGTACGTGTACACCGATGAGAGTACATCACGAATAAGCATCG
GCTAACTCCGTGCCAGCAGCCGCGGTAATACGGAGGATGCAAGCGTTATCCGGATTTATTGGGTTTAAAGGGTGCGTAGG
CTGTGGGGAAAGTCAGGGGTGAAAGCCCGGCGCTTAACGCCGGAACTGCCTTTGATACTTCTCCGCTGGAATACGGATGC
CGTGGGAGGAATGAGTAGTGTAGCGGTGAAATGCATAGATATTACTCAGAACACCGATTGCGAAGGCATCTCACGAATCC
GTCATTGACGCTGAGGCACGAAAGCGTGGGGATCAAACAGGATTAGATACCCCTGTAGTCC
>t0019545_wg-Y-2;size=8;
CCTACGGGCGGCTGCAGTGAGGAATATTGGTCAATGGGCGCAAGCCTGAACCAGCCATGCCGCGTGAAGGAATAAGGCCC
TATGGGTCGTAAACTTCTTTTGTGGTGGAGCAATAAGGTGTACGTGTACACCGATGAGAGTACATCACGAATAAGCATCG
GCTAACTCCGTGCCAGCAGCCGCGGTAATACGGAGGATGCAAGCGTTATCCGGATTTATTGGGTTTAAAGGGTGCGTAGG
CTGTGGGGAAAGTCAGGGGTGAAAGCCCGGCGCTTAACGCCGGAACTGCCTTTGATACTTCTCCGCTGGAATACGGATGC
CGTGGGAGGAATGAGTAGTGTAGCGGTGAAATGCATAGATATTACTCAGAACACCGATTGCGAAGGCATCTCACGAATCC
GTCATTGACGCTGAGGCACGAAAGCGTGGGGATCAAACAGGATTAGATACCCCTGTAGTCC
>t0004433_wg-Y-2;size=8;
CCTACGGGGGGCTGCAGTGAGGAATATTGGTCAATGGGCGCGAGCCTGAACCAGCCAAGTAGCGTGCAGGATGACGGCCC
TATGGGTTGTAAACTGCTTTTATGCGGGGATAAAGTTCACTACGTGTAGTGTTTTGTAGGTACCGCATGAATAAGGACCG
GCTAATTCCGTGCCAGCAGCCGCGGTAATACGGAAGGTCCTGGCGTTATCCGGATTTATTGGGTTTAAAGGGAGCGCAGG
CTGGTTATTAAGCGTGACGTGAAATGTAGCCGCTCAACGGCTGAGTTGCGTCGCGAACTGGTAGTCTTGAGTGAGTGCGA
CGTCAGCGGAATTCGTGGTGTAGCGGTGAAATGCTTAGATATCACGAAGAACCCCGATTGCGAAGGCAGCTGACGAGCCC
TTTACTGACGCTAAAGCTCGAAGGTGCGGGTATCGAACAGGATTAGATACCCGAGTAGTCC
>t0003166_wg-Y-2;size=8;
CCTACGGGAGGCTGCAGTCGAGAATCATTCGCAATGGGCGAAAGCCTGACGGTGCGACGCCGCGTGGAGGATGAAGGTCT
TCGGATTGTAAACTCCTGTCATGTGGGATAAACGGCCGGGATGCGAACAGCATCGCCGGAATGATAGTACCACAGGAGGA
AGAGACGGCTAACTCTGTGCCAGCAGCCGCGGTAATACAGAGGTCTCTAGCGTTGTTCGGATTTACTGGGCGTAAAGGGA
GCGTAGGCGGTCAGGTGTGTTGAACGTGAAATCCCACGACTCAACCGTGGAACGGCGTTCAAAACTGCCTGGCTCGAGTA
CTGGAGAGGAGAGCGGAACTCCTGGTGTAGCGGTGGAATGCGTAGATATCAGGAAGAACACCGGTGGCGAAGGCGGCTCT
CTGGCCAGATACTGACGCTGAGGCTCTAAAGTTAGGGGAGCAAACAGGATTAGATACCCGTGTAGTCC
>t0003544_wg-Y-2;size=8;
CCTACGGGGGGCTGCAGTGGGGAATATTGCACAATGGGGGAAACCCTGATGCAGCGATGCCGCGTGGAGGAAGAAGGTTT
TCGGATTGTAAACTCCTGTCTTAAAGGACGATAATGACGGTACTTTAGGAGGAAGCTCCGGCTAACTACGTGCCAGCAGC
CGCGGTAATACGTAGGGAGCGAGCGTTGTCCGGAATTACTGGGTGTAAAGGGAGCGTAGGCGGGATCGCAAGTCAGATGT
GAAATGCAGGGGCTCAACCCCTGAGCTGCATTTGAAACTGCGGTTCTTGAGTGAAGTAGAGGTAAGCGGAATTCCTGGTG
TAGCGGTGAAATGCGTAGATATCAGGAGGAACACCGGTGGCGAAGGCGGCTTACTGGGCTTTTACTGACGCTGAGGCTCG
AAAGCGTGGGGAGCAAACAGGATTAGATACCCTGGTAGTCC
>t0009302_wg-Y-2;size=8;
CCTACGGGGGGCAGCAGTGAGGAATATTGGACAATGGCCGGAAGGCTGATCCAGCCATGCCGCGTGCGGGAAGACGGCCC
TATGGGTTGTAAACCGCTTTTGCGGGGGAGCAATAAGGTGCACGCGTGCACCGATGAGAGTACCCTGCGAATAAGCATCG
GCTAACTCCGTGCCAGCAGCCGCGGTAATACGGAGGATGCAAGCGTTATCCGGATTTATTGGGTTTAAAGGGTGCGCAGG
CGGCTTGTTAAGCGGGAGGTGAAATGCCGGCGCTCAACGTCGGAAGTGCCTCCCGAACTGGTGAGCTTGAATGACTCTGC
CGTGGGAGGAATGTGTAGTGTAGCGGTGAAATGCTTAGAGATTACACAGAACACCGATTGCGAAGGCATCTCACGAAGGG
TTGATTGACGCTGAGGCACGAAAGCGTGGGGATCAAACAGGATTAGATACCCTAGTAGTCC
>t0010574_wg-Y-2;size=8;
CCTACGGGAGGCAGCAGTGAGGAATATTGGTCAATGGGCGCGAGCCTGAACCAGCCAAGTAGCGTGCAGGATGACGGCCC
TATGGGTTGTAAACTGCTTTTTCCGGGGAATAACAAGTGCCACGTGTGGCGCTCTGCATGTACCCGGTGAATAAGGACCG
GCTAATTCCGTGCCAGCAGCCGCGGTAATACGGAAGGTCCGAGCGTTATCCGGATTTATTGGGTTTAAAGGGTGCGCAGG
CGGAATGTCAAGTCAGCCGTGAAATCGCGTGGCTCAACCACGTCTAGCGGTTGAAACTGGCGTTCTTGAGTGCGGTGAGG
GAAGGCGGAATTCGTGGTGTAGCGGTGAAATGCATAGATATCACGAAGAACTCCGATCGCGTAGGCAGCTTTCCGTACCG
TTACTGACGCTCATGCACGAAGGTGCGGGTATCAAACAGGATTAGATACCCTTGTAGTCC
>t0004341_wg-Y-2;size=7;
CCTACGGGGGGCAGCAGTGGGGAATATTGGGCAATGGGGGCAACCCTGACCCAGCAACGCCGCGTGAAGGAAGAAGGCTT
TCGGGTTGTAAACTTCTTTGACGAGGGACGATAGTGACGGTACCTCGAAAACAAGCCACGGCTAACTACGTGCCAGCAGC
CGCGGTAATACGTAGGTGGCAAGCGTTGTCCGGATTTACTGGGTGTAAAGGGCGCGTAGGCGGGATTGCAAGTCAGATGT
GAAATCTCCGGGCTCAACCCGGAAATTGCATTTGAAACTGTAGTTCTTGAGTATCGGAGAGGCAAGCGGAATTCCTAGTG
TAGCGGTGAAATGCGTAGATATTAGGAGGAACACCAGTGGCGAAGGCGGCTTGCTGGACGACAACTGACGCTGAGGCGCG
AAAGCGTGGGGAGCAAACAGGATTAGATACCCGAGTAGTCC
>t0017417_wg-Y-2;size=7;
CCTACGGGAGGCAGCAGTGAGGAATATTGGTCAATGGGCGCGAGCCTGAACCAGCCAAGTAGCGTGCAGGACGACTGCCC
TATGGGTTGTAAACTGCTTTTATCAGGGAATAAAGTGAGGCACGCGTGCCTTTTTGTATGTACCTGGTGAATAAGGACCG
GCTAATTCCGTGCCAGCAGCCGCGGTAATACGGAAGGTCCGGGCGTTATCCGGATTTATTGGGTTTAAAGGGAGCGCAGG
CGGGCTTTTAAGCGTGACGTGAAATGTGGCGGCTCAACCGCCGAACTGCGTCGCGAACTGGGGGCCTTGAGTGAGTACGA
CGTTGGCGGAATTCGTGGTGTAGCGGTGAAATGCTTAGATATCACGAAGAACCCCGATTGCGAAGGCAGCCGACGAGTCC
TTAACTGACGCTAAAGCTCGAAAGTGCGGGTATCGAACAGGATTAGATACCCTAGTAGTCC
>t0020554_wg-Y-2;size=7;
CCTACGGGGGGCAGCAGTGAGGAATATTGGTCAATGGGCGCGAGCCTGAACCAGCCAAGTAGCGTGCAGGATGACGGCCC
TATGGGTTGTAAACTGCTTTTATGCGGGGATAAAGTGAGGGACGTGTCCCTTATTGTAGGTACCGCATGAATAAGGACCG
GCTAATTCCGTGCCAGCAGCCGCGGTAATACGGAAGGTCCGGGCGTTATCCGGATTTATTGGGTTTAAAGGGAGCGCAGG
CCGAAGGTTAAGCGTGACGTGAAATGTAGCCGCTCAACGGCTGCACTGCGTCGCGAACTGGCTTTCTTGAGTGAGTTCGA
TGTAGGCGGAATTCGTGGTGTAGCGGTGAAATGCTTAGATATCACGAAGAACTCCGATTGCGAAGGCAGCCTACAAGGCC
TTTACTGACGCTAAAGCTCGAAGGTGCGGGTATCGAACAGGATTAGATACCCCAGTAGTCC
>t0020163_wg-Y-2;size=7;
CCTACGGGAGGCTGCAGTGAGGAATATTGGTCAATGGGCGCGAGCCTGAACCAGCCAAGTAGCGTGCAGGACGACTGCCC
TATGGGTTGTAAACTGCTTTTATCAGGGAATAAAGTGAGGCACGCGTGCCTTTTTGTATGTACCTGGTGAATAAGGACCG
GCTAATTCCGTGCCAGCAGCCGCGGTAATACGGAAGGTCCGGGCGTTATCCGGATTTATTGGGTTTAAAGGGAGCGCAGG
CGGGCTTTTAAGCGTGACGTGAAATGTGGCGGCTCAACCGCCGAACTGCGTCGCGAACTGGGGGCCTTGAGTGAGTACGA
CGTTGGCGGAATTCGTGGTGTAGCGGTGAAATGCTTAGATATCACGAAGAACCCCGATTGCGAAGGCAGCCGACGAGTCC
TTAACTGACGCTAAAGCTCGAAAGTGCGGGTATCGAACAGGATTAGATACCCGTGTAGTCC
>t0035953_wg-Y-2;size=7;
CCTACGGGAGGCAGCAGTGAGGAATATTGGTCAATGGGCGCGAGCCTGAACCAGCCAAGTAGCGTGCAGGACGACTGCCC
TATGGGTTGTAAACTGCTTTTATCAGGGAATAAAGTGAGGCACGCGTGCCTTTTTGTATGTACCTGGTGAATAAGGACCG
GCTAATTCCGTGCCAGCAGCCGCGGTAATACGGAAGGTCCGGGCGTTATCCGGATTTATTGGGTTTAAAGGGAGCGCAGG
CGGGCTTTTAAGCGTGACGTGAAATGTGGCGGCTCAACCGCCGAACTGCGTCGCGAACTGGGGGCCTTGAGTGAGTACGA
CGTTGGCGGAATTCGTGGTGTAGCGGTGAAATGCTTAGATATCACGAAGAACCCCGATTGCGAAGGCAGCCGACGAGTCC
TTAACTGACGCTAAAGCTCGAAAGTGCGGGTATCGAACAGGATTAGATACCCCGGTAGTCC
>t0006781_wg-Y-2;size=7;
CCTACGGGAGGCTGCAGTGGGGAATATTGCACAATGGACGAAAGTCTGATGCAGCAATTCTGCGTGAAGGATGAAGCATT
ACGGTGTGTAAACTTCTTTTTTGGTAGAAGACGAATGACGGTATACCAAGAATAAGGGACGGCTAACTATGTGCCAGCAG
CCGCGGTAATACATAGGTCCCGAGCGTTATCCGGATTTACTGGGCGTAAAGTGTCCGTAGCCTGATATGTAAGTCTGTTT
TCAAATATTGTGGCTTAACCATAAAGAGGGAATAGATACTGCATATCTTGAAGTTGTTGGGGGTTAGTGGAATTTCCGGT
GGAGCGGTGAAATGCGTTGATATCGGAAAGAACGCCGAAAGCGAAAGCAGCTAACTACAATAAACTTGACGGTGAGGGAC
GAAAGCTTGGGGAGCAAACGGGATTAGATACCCCAGTAGTCC
>t0009127_wg-Y-2;size=7;
CCTACGGGAGGCTGCAGTGGGGGATATTGCACAATGGGCGAAAGCCTGATGCAGCAACGCCGCGTGAGGGAAGACGGTTT
TCGGATTGTAAACCTCTGTCTTTGGTGAAGAAGGAAGTGACGGTAGCCAAGGAGGAAGCCACGGCTAACTACGTGCCAGC
AGCCGCGGTAATACGTAGGTGGCAAGCGTTGTCCGGAATTACTGGGTGTAAAGGGAGCGCAGGCGGGACAGCAAGTTGGA
TGTGAAATACCGCAGCTCAACTGCGGAGCTGCATCCAAAACTGTTGTTCTTGAGTGGAGTAGAGGTAGGCGGAATTCCGA
GTGTAGCGGTGAAATGCGTAGATATTCGGAGGAACACCAGTGGCGAAGGCGGCCTACTGGGCTCTTACTGACGCTGAGGC
TCGAAAGTGTGGGGAGCAAACAGGATTAGATACCCCAGTAGTCC
>t0013289_wg-Y-2;size=7;
CCTACGGGAGGCTGCAGTCGAGGATCATTCGCAATGGGCGCAAGCCTGACGATGCGACGCTGCGTGGAGGATGAAGGGCT
TCGGCTCGTAAACTCCTGTCATGGGGGAAAAAGGTCCCCATTGTCAACAACGATGGGGCTTGATGGTACTCCAAGAGGAA
GCCACGGCTAACTCTGTGCCAGCAGCCGCGGTAATACAGAGGTGGCGAGCGTTGTTCGGATTTACTGGGCGTAAAGGGCG
CGCGGGCGGCTCCGTGTGTCGGCTGTGAAATCTCCGGGCTCAACCCGGAAAGTGCGGCCGAAACTGCGGGGCTGGAGCAA
GGGAGAGGAAAGCGGAACTCATGGTGTAGCGGTGAAATGCGTTGATATCATGAAGAACACCGGTGGCGAAGGCGGCTTTC
TGGAACTTGGCTGACGCTTAGGCGCGAAAGTGGGGGGAGCAAACAGGATTAGATACCCTAGTAGTCC
>t0013801_wg-Y-2;size=7;
CCTACGGGCGGCTGCAGTGAGGAATATTGGTCAATGGTCGAGAGACTGAACCAGCCAAGTAGCGTGCAGGATGACGGCCC
TATGGGTTGTAAACTGCTTTTATGCGGGGATAAAGTTCACTACGTGTAGTGTTTTGTAGGTACCGCATGAATAAGGACCG
GCTAATTCCGTGCCAGCAGCCGCGGTAATACGGAAGGTCCGGGCGTTATCCGGATTTATTGGGTTTAAAGGGAGCGCAGG
CGGAGGCTTAAGCGTGACGTGAAATGTAGCCGCTCAACGGCTGAGTTGCGTCGCGAACTGGGTTTCTTGAGTGAGTGCGA
CGTCAGCGGAATTCGTGGTGTAGCGGTGAAATGCTTAGATATCACGAAGAACCCCGATTGCGAAGGCAGCTGACGAGCCC
TTTACTGACGCTAAAGCTCGAAGGTGCGGGTATCGAACAGGATTAGATACCCTGGTAGTCC
>t0033613_wg-Y-2;size=7;
CCTACGGGGGGCTGCAGTGGGGAATATTGGGCAATGGGGGAAACCCTGACCCAGCAACGCCGCGTGAAGGAAGAAGGCTT
TCGGGTTGTAAACTTCTTTTACCAGGGACGAAGGACGTGACGGTACCTGGAGAAAAAGCCACGGCTAACTACGTGCCAGC
AGCCGCGGTAATACGTAGGTGGCAAGCGTTGTCCGGAATTACTGGGTGTAAAGGGCGTGTAGGCGGAGCAGCAAGTCAGA
AGTGAAATCTCCGGGCTTAACCCGGAAACTGCTTTTGAAACTGTTGCCCTTGAGTATCGGAGAGGCAGGCGGAATTCCTA
GTGTAGCGGTGAAATGCGTAGATATTAGGAGGAACACCAGTGGCGAAGGCGGCCTGCTGGACGACAACTGACGCTGAGGC
GCGAAAGCGTGGGGAGCAAACAGGATTAGATACCCCAGTAGTCC
>t0007564_wg-Y-2;size=7;
CCTACGGGGGGCAGCAGTGAGGAATATTGGTCAATGGGCGCGAGCCTGAACCAGCCAAGTAGCGTGCAGGACGACTGCCC
TATGGGTTGTAAACTGCTTTTATCAGGGAATAAAGTGAGGCACGCGTGCCTTTTTGTATGTACCTGGTGAATAAGGACCG
GCTAATTCCGTGCCAGCAGCCGCGGTAATACGGAAGGTCCGGGCGTTATCCGGATTTATTGGGTTTAAAGGGAGCGCAGG
CGGGCTTTTAAGCGTGACGTGAAATGTGGCGGCTCAACCGCCGAACTGCGTCGCGAACTGGGGGCCTTGAGTGAGTACGA
CGTTGGCGGAATTCGTGGTGTAGCGGTGAAATGCTTAGATATCACGAAGAACCCCGATTGCGAAGGCAGCCGACGAGTCC
TTAACTGACGCTAAAGCTCGAAAGTGCGGGTATCGAACAGGATTAGATACCCTTGTAGTCC
>t0031199_wg-Y-2;size=7;
CCTACGGGGGGCTGCAGTGGGGAATATTGGGCAATGGGCGAAAGCCTGACCCAGCAACGCCGCGTGAAGGATGACGGTCT
TCGGATTGTAAACTTCTTTAATTGGGGAAGAACAAAATGACCTACCCAAAGAATAAGTCACGGCTAACTACGTGCCAGCA
GCCGCGGTAATACGTAGGTGACAAGCGTTATCCGGATTTACTGGGCGTAAAGGGCGTGTAGGCGGTCTTGCAAGTCAGAA
GTGAAATTCCTGAGCTCAACTCGGGCGCTGCTTCTGAAACTGCAGGACTTGAGTGCTGGAGGGGATAGCGGAATTCCTAG
TGGAGCGGTAAAATGCGCAGATATTAGGAAGAACACCGGTGGCGAAGGCGGCTATCTGGACAGTAACTGACGCTGAGGCG
CGAAAGCGTGGGGAGCAAACAGGATTAGATACCCCAGTAGTCC
>t0056805_wg-Y-2;size=7;
CCTACGGGGGGCTGCAGTGAGGAATATTGGTCAATGGCGGCAACGCTGAACCAGCCAAGTAGCGTGAGGGATTACGGCCC
TACGGGTCTTAAACCTCTTTTGTTGGGGAGCAACCGGCACCACTTGTGGTGCCCTGCGAGTACCCTTCGAATAAGCATCG
GCTAACTCCGTGCCAGCAGCCGCGGTAATACGGAGGATGCGAGCGTTATCCGGATTTATTGGGTTTAAAGGGAGCGCGGA
CGGGAGATTAAGTCAGCTGTTAAATGTCGACGCCCAACGTCGTCCTGCGGTTGATACTGGTTTCCTTGAGTGCGGCATGG
GCAGGCGGAATTCACGGTGTAGCGGTGAAATGCTTAGATATCGTGAAGAACTCCGATCGCGAAGGCAGCTTGCCGGACCG
TTACTGACGTTTAGGCTCGAAAGTGCGGGTATCAAACAGGATTAGATACCCTTGTAGTCC
>t0021571_wg-Y-2;size=7;
CCTACGGGGGGCTGCAGTGAGGAATATTGGTCAATGGGCGAGAGCCTGAACCAGCCAAGTAGCGTGCAGGATGACGGCCC
TATGGGTTGTAAACTGCTTTTGTGCGGGAATAACGGTCGCCACGTGTGGTGATATGCATGTACCGTACGAATAAGGATCG
GCTAACTCCGTGCCAGCAGCCGCGGTAATACGGAGGATCCGAGCGTTATCCGGATTTATTGGGTTTAAAGGGAGCGTAGG
CGGGAGATCAAGTCAGCTGTGAAATGTAGGTGCTCAACGTCTGCACTGCAGTTGAAACTGGTTTTCTTGAGTGCGTAAGG
GGCAGGCGGAATTCGTCGTGTAGCGGTGAAATGCTTAGATATGACGAAGAACTCCGATCGCGAAGGCAGCTTGCCGGGCC
GCAACTGACGCTGAAGCTCGAAGGTGCGGGTATCGAACAGGATTAGATACCCCTGTAGTCC
>t0015344_wg-Y-2;size=7;
CCTACGGGCGGCAGCAGTGAGGAATATTGGTCAATGGGCGCGAGCCTGAACCAGCCAAGTAGCGTGCAGGACGACTGCCC
TATGGGTTGTAAACTGCTTTTATCAGGGAATAAAGTGAGGCACGCGTGCCTTTTTGTATGTACCTGGTGAATAAGGACCG
GCTAATTCCGTGCCAGCAGCCGCGGTAATACGGAAGGTCCGGGCGTTATCCGGATTTATTGGGTTTAAAGGGAGCGCAGG
CGGGCTTTTAAGCGTGACGTGAAATGTGGCGGCTCAACCGCCGAACTGCGTCGCGAACTGGGGGCCTTGAGTGAGTACGA
CGTTGGCGGAATTCGTGGTGTAGCGGTGAAATGCTTAGATATCACGAAGAACCCCGATTGCGAAGGCAGCCGACGAGTCC
TTAACTGACGCTAAAGCTCGAAAGTGCGGGTATCGAACAGGATTAGATACCCTGGTAGTCC
>t0010240_wg-Y-2;size=7;
CCTACGGGCGGCTGCAGTGAGGAATATTGGTCAATGGGCGAGAGCCTGAACCAGCCAAGTAGCGTGCAGGATGACGGCCC
TATGGGTTGTAAACTGCTTTTGTACGGGAATAAAGTCAGGGACGTGTCCCTGTTTGTATGTACCGTAAGAATAAGGACCG
GCTAATTCCGTGCCAGCAGCCGCGGTAATACGGAAGGTCCGGGCGTTATCCGGATTTATTGGGTTTAAAGGGAGCGCAGG
CTGCCTGTTAAGCGTGACGTGAAATGCCGCGGCTCAACCGTGGAAGTGCGTCGCGAACTGGCGGGCTTGAGTGTGCACGA
GGAAGGCGGAATTCGTGGTGTAGCGGTGAAATGCTTAGATATCACGAAGAACTCCGATTGCGAAGGCAGCCTTCCAGGGC
ATTACTGACGCTAAGGCTCGAAGGTGCGGGTATCGAACAGGATTAGATACCCTTGTAGTCC
>t0034301_wg-Y-2;size=7;
CCTACGGGGGGCAGCAGTGAGGAATATTGGTCAATGGGCGAGAGCCTGAACCAGCCAAGTAGCGTGCAGGATGACGGCCC
TACGGGTTGTAAACTGCTTTTTCCGGGGAATAACCGGCGGCACGTGTTGCTGCCCTGCATGTACCCGGTGAATAAGGACC
GGCTAATTCCGTGCCAGCAGCCGCGGTAATACGGAAGGTCCGAGCGTTATCCGGATTTATTGGGTTTAAAGGGTGCGTAG
GCGGGAGAACAAGTCAGCCGTGAAATCGCGTGGCTCAACCACGCCGAGCGGTTGAAACTGTTTTTCTTGAGTACGGTGAG
GGAAGGCGGAATTCGTGGTGTAGCGGTGAAATGCATAGATATCACGAAGAACTCCGATCGCGTAGGCAGCTTTCCGTACC
GGTCACTGACGCTGAGGCACGAAGGTGCGGGTATCAAACAGGATTAGATACCCTGGTAGTCC
>t0044570_wg-Y-2;size=7;
CCTACGGGGGGCAGCAGTGGGGAATATTGGGCAATGGGGGCAACCCTGACCCAGCAACGCCGCGTGAAGGAAGAAGGCTT
TCGGGTTGTAAACTTCTTTGACGAGGGACGATAGTGACGGTACCTCGAAAACAAGCCACGGCTAACTACGTGCCAGCAGC
CGCGGTAATACGTAGGTGGCAAGCGTTGTCCGGATTTACTGGGTGTAAAGGGCGCGTAGGCGGGATTGCAAGTCAGATGT
GAAATCTCCGGGCTCAACCCGGAAATTGCATTTGAAACTGTAGTTCTTGAGTATCGGAGAGGCAAGCGGAATTCCTAGTG
TAGCGGTGAAATGCGTAGATATTAGGAGGAACACCAGTGGCGAAGGCGGCTTGCTGGACGACAACTGACGCTGAGGCGCG
AAAGCGTGGGGAGCAAACAGGATTAGATACCCCGGTAGTCC
>t0004494_wg-Y-2;size=7;
CCTACGGGGGGCTGCAGTGAGGAATATTGGACAATGGCCGGAAGGCTGATCCAGCCATGCCGCGTGCGGGATGACGGCCC
TATGGGTTGTAAACCGCTTTTGCGAGGGAGCAATAATCACTACGTGTAGTGAGATGAGAGTACCTTGCGAATAAGCATCG
GCTAACTCCGTGCCAGCAGCCGCGGTAATACGGAGGATGCAAGCGTTATCCGGATTTATTGGGTTTAAAGGGTGCGCAGG
CGGCTTGTTAAGCGGGAGGTGAAATGCCGGCGCTCAACGTCGGAAGTGCCTCCCGAACTGGTGAGCTCGAATGACTCTGC
CGTGGGAGGAATGTGTAGTGTAGCGGTGAAATGCTTAGAGATTACACAGAACACCGATTGCGAAGGCATCTCACGAAGGG
TTGATTGACGCTGAGGCACGAAAGCGTGGGGATCAAACAGGATTAGATACCCTAGTAGTCC
>t0054748_wg-Y-2;size=7;
CCTACGGGCGGCTGCAGTCGAGGATCATTTGCAATGGGCGAAAGCCTGACAATGCGACGCTGCGTGCAGGATGAAGGCCT
TCGGGTTGTAAACTGCTGTTGGGAGGGAAAAGGACGCGGGGCCCAACAAGCCCTGCCGTTTGATTGTACTTCCAGAGAAA
GTCGCGGCTAACTCTGTGCCAGCAGCCGCGGTAATACAGAGGCGACGAGCGTTGTTCGGATTTACTGGGCGTAAAGCGTG
CGCAGGCGGTGGACCATGTCCGACGTGAAATCCCGGGGCTCAGCTCCGGAAGTGCGTCGGAAACCGGTCCGCTGGAGACC
GGGAAGGGAGTCTGGAACACACGGTGTAGCGGTGAAATGCGTTGATATCGTGTGGAACACCGGAAGCGAAGGCGAGACTC
TGGAACGGATCTGACGCTCATGCACGAAAGCGTGGGGAGCAAACAGGATTAGATACCCCAGTAGTCC
>t0028037_wg-Y-2;size=7;
CCTACGGGCGGCTGCAGTGGGGGATATTGCACAATGGAGGAAACTCTGATGCAGCGACGCCGCGTGAGTGAAGAAGTATT
TCGGTATGTAAAGCTCTATCAGCAGGGAAGAAAGACTCGTAAGAGAGATGACGGTACCTGACTAAGAAGCCCCGGCTAAC
TACGTGCCAGCAGCCGCGGTAATACGTAGGGGGCAAGCGTTATCCGGATTTACTGGGTGTAAAGGGAGCGCAGACGGCTT
AGCAAGTCTGAAGTGAAACCCCACGGCTCAACCGTGGGCTTGCTTTGGAAACTGTTAAGCTAGAGTACTGGAGAGGTAAG
CGGAATTCCTAGTGTAGCGGTGAAATGCGTAGATATTAGGAGGAACATCGGTGGCGAAGGCGGCTTACTGGACAGCAACT
GACGTTGAGGCTCGAAGGCGTGGGGAGCAAACAGGATTAGATACCCGAGTAGTCC
>t0022102_wg-Y-2;size=7;
CCTACGGGGGGCTGCAGTGAGGAATATTGGTCAATGGGCGCAAGCCTGAACCAGCCATGCCGCGTGAAGGAATAAGGCCC
TATGGGTCGTAAACTTCTTTTGTGGTGGAGCAATAAGGTGTACGCGTACACCGATGAGAGTACATCACGAATAAGCATCG
GCTAACTCCGTGCCAGCAGCCGCGGTAATACGGAGGATGCAAGCGTTATCCGGATTTATTGGGTTTAAAGGGTGCGTAGG
CTGTGGGGAAAGTCAGGGGTGAAAGCCCGGCGCTTAACGCCGGAACTGCCTTTGATACTTCTCCGCTGGAATACGGATGC
CGTGGGAGGAATGAGTAGTGTAGCGGTGAAATGCATAGATATTACTCAGAACACCGATTGCGAAGGCATCTCACGAATCC
GTCATTGACGCTGAGGCACGAAAGCGTGGGGATCAAACAGGATTAGATACCCTAGTAGTCC
>t0006177_wg-Y-2;size=7;
CCTACGGGGGGCTGCAGTGAGGAATATTGGTCAATGGGCGAGAGCCTGAACCAGCCAAGTCGCGTGAAGGATGAAGGTTC
TATGGATTGTAAACTTCTTTTGTCCGAGGGTAAAAAAGGCCACGTGTGGCTTCTTGCAAGTATCGGACGAATAAGCATCG
GCTAACTCCGTGCCAGCAGCCGCGGTAATACGGAGGATGCGAGCGTTATCCGGATTTATTGGGTTTAAAGGGTGCGTAGG
TGGTTTGTTAAGTTTGTGGTGAAAGCGTGCGGCTCAACCGTACCAAGCCATGAAAACTGGCGAACTTGAGTGCAAACGAG
GTAGGCGGAATGTGATGTGTAGCGGTGAAATGCTTAGATATGTCACAGAACCCCGATTGCGAAGGCAGCTTACCAGCATG
CAACTGACACTGAGGCACGAAAGCGTGGGTATCAAACAGGATTAGATACCCTAGTAGTCC
>t0005951_wg-Y-2;size=7;
CCTACGGGGGGCTGCAGTGAGGAATATTGGTCAATGGCCGGAAGGCTGAACCAGCCATGCCGCGTGCAGGAATGAGGCCC
TATGGGTCGTAAACTGCTTTTGTGGCGGAGCAATAAGGTGTACGTGTACACCGATGAGAGTACGTCACGAATAAGCATCG
GCTAACTCCGTGCCAGCAGCCGCGGTAATACGGAGGATGCGAGCGTTATCCGGATTTATTGGGTTTAAAGGGTGCGTAGG
CTGGCGCTCAAGTCAGGGGTGAAATCCCGGAGCCTAACTCCGGAACTGCCCTTGATACTGTGTGTCTTGAATTCGGATGC
CGTGGGAGGAATGAGTAGTGTAGCGGTGAAATGCATAGATATTACTCAGAACACCGATTGCGAAGGCATCTCACGAATCC
GAGATTGACGCTGAGGCACGAAAGCGTGGGGATCAAACAGGATTAGATACCCGTGTAGTCC
>t0005871_wg-Y-2;size=7;
CCTACGGGGGGCTGCAGTCGAGAATCTTCGTCAATGGGCGAAAGCCTGAACGAGCGATGCCGCGTGCGGGATGGAGGCCT
TCGGGTTGTAAACCGCTGTCGAATTGGAGGAAATGCATAGTGTAGAATTATGCTTGACTGATAGTAGAAGGAAGGACGGG
CTAAGTTCGTGCCAGCAGCCGCGGTAACACGAACCGTCCAAACGTTATTCGGAATCACTGGGCTTAAAGGGTGCGTAGGC
GGCGTTTTAAGTAAGGTGTGAAATCCCACGTCTCAACCGTGGAACTGCGCTTTATACTGGAATGCTTGAGTAAGATAGAG
GTAAGCGGAACTGATAGTGGAGCGGTGAAATGCGTTGATATTATCAGGAACACCAGTGGCGAAGGCGGCTTACTGGGTCT
TAACTGACGCTGATGCACGAAAGCTAGGGTAGCGAAGAGGATTAGATACCCCAGTAGTCC
>t0021366_wg-Y-2;size=7;
CCTACGGGCGGCTGCAGTGAGGAATATTGGTCAATGGGCGCAAGCCTGAACCAGCCATGCCGCGTGAAGGAATAAGGCCC
TATGGGTCGTAAACTTCTTTTGTGGTGGAGCAATAAGGTGTACGTGTACACCGATGAGAGTACATCACGAATAAGCATCG
GCTAACTCCGTGCCAGCAGCCGCGGTAATACGGAGGATGCAAGCGTTATCCGGATTTATTGGGTTTAAAGGGTGCGTAGG
CTGTGGGGAAAGTCAGGGGTGAAAGCCCGGCGCTTAACGCCGGAACTGCCTTTGATACTTCTCCGCTGGAATACGGATGC
CGTGGGAGGAATGAGTAGTGTAGCGGTGAAATGCATAGATATTACTCAGAACACCGATTGCGAAGGCATCTCACGAATCC
GTCATTGACGCTGAGGCACGAAAGCGTGGGGATCAAACAGGATTAGATACCCCGGTAGTCC
>t0016200_wg-Y-2;size=7;
CCTACGGGGGGCTGCAGTGAGGAATATTGGTCAATGGCCGTAAGGCTGAACCAGCCAAGTAGCGTGAGGGATGACCGCCC
TATGGGTCGTAAACCTCTTTTGCGCGGGAATAATCCGCACTACGCGTAGTGCGTTGCATGTACCGTGCGAATAAGCATCG
GCTAACTCCGTGCCAGCAGCCGCGGTAATACGGAGGATGCGAGCGTTATCCGGATTTATTGGGTTTAAAGGGAGCGCAGG
CGGCCGCTTAGGCCAGCCGTGAAATTTCCGCGCTTAACGCGGTCCTTGCGGTTGGAACCGGTCGGCTTGAGTGGGGTACA
GGAAGGCGGAATTCGTGGTGTAGCGGTGAAATGCTTAGATATCACGAAGAACTCCGATTGCGAAGGCAGCTTTCCGGACC
CTTACTGACGCTCATGCTCGAAAGCGCGGGAATCAAACAGGATTAGATACCCTGGTAGTCC
>t0016603_wg-Y-2;size=7;
CCTACGGGCGGCTGCAGTGAGGAATATTGGTCAATGGGCGCAAGCCTGAACCAGCCATGCCGCGTGAAGGAATAAGGCCC
TATGGGTCGTAAACTTCTTTTGTGGTGGAGCAATAAGGTGTACGCGTACACCGATGAGAGTACATCACGAATAAGCATCG
GCTAACTCCGTGCCAGCAGCCGCGGTAATACGGAGGATGCAAGCGTTATCCGGATTTATTGGGTTTAAAGGGTGCGTAGG
CTGTGGGGAAAGTCAGGGGTGAAAGCCCGGCGCTTAACGCCGGAACTGCCTTTGATACTTCTCCGCTGGAATACGGATGC
CGTGGGAGGAATGAGTAGTGTAGCGGTGAAATGCATAGATATTACTCAGAACACCGATTGCGAAGGCATCTCACGAATCC
GTCATTGACGCTGAGGCACGAAAGCGTGGGGATCAAACAGGATTAGATACCCCAGTAGTCC
>t0011280_wg-Y-2;size=7;
CCTACGGGCGGCTGCAGTGGGGAATATTGGTCAATGGGGGAAACCCTGAACCAGCAACGCCGCGTGAAGGAAGAAGGCTT
TCGGGTTGTAAACTTCTTTTATCTGTGACGATAGTGACGGTAGCAGATGAATAAGCCACGGCTAACTACGTGCCAGCAGC
CGCGGTAATACGTAGGTGGCAAGCGTTATCCGGATTTACTGGGTGTAAAGGGCGCGTAGCCGGGGATGCAAGTCAGATGT
GAAAACTATAGGCTTAACCTGTAGCCTGCATTTGAAACTGTATTTCTTGAGTACTGGAGAGGTTGACGGAATTCCGTGTG
TAGCGGTGAAATGCGTAGATATACGGAAGAACACCAGTGGCGAAGGCGGTCAACTGGACAGCAACTGACGGTGAGGCGCG
AAAGCGTGGGGAGCAAACAGGATTAGATACCCTGGTAGTCC
>t0030751_wg-Y-2;size=7;
CCTACGGGGGGCAGCAGTAGGGAATATTGGACAATGGGGGAAACCCTGATCCAGCGACGCCGCGTGAGTGAAGAAGTATT
TCGGTACGTAAAGCTCTATCAGCAGGGAAGAAAATGACGGTACCTGACTAAGAAGCACCGGCTAAATACGTGCCAGCAGC
CGCGGTAATACGTATGGTGCAAGCGTTATTCGGATTTACTGGGTGTAAAGGGAGCGTAGACGGCATAGCAAGTCTGAAGT
GAAATGCGGGGGCTCAACCCCTGAACTGCTTTGGAAACTGTTAAGCTGGAGTGTCGGAGAGGTTAGTGGAATTCCTAGTG
TAGCGGTGAAATGCGTAGATATTAGGAGGAACACCGGTGGCGAAGGCGGCTAACTGGACGATAACTGACGTTGAGGCTCG
AAAGCGTGGGGAGCAAACAGGATTAGATACCCCAGTAGTCC
>t0015453_wg-Y-2;size=7;
CCTACGGGGGGCTGCAGTGAGGAATATTGGTCAATGGGAGGAATCCTGAACCAGCCATGCCGCGTGGGGGAAGAAGGTCC
TATGGGTTGTAAACCCCTTTTGCTCGGGAGTAATAAGAGTCTTGCGAGGCTTGATGAGAGTACCGGGCGAATAAGCATCG
GCTAACTCCGTGCCAGCAGCCGCGGTAATACGGAGGATGCGAGCGTTATCCGGATTTATTGGGTTTAAAGGGTGCGCAGG
CGGACTGCTAAGTCAGCGGTGAAAGGTCCCGGCTCAACCGGGGAGCTGCCGTTGATACTGGCGGACTGGAGTCCAAACGG
CGCCGGCGGAATGTGTGGTGTAGCGGTGAAATGCATAGATACCACACAGAACACCGATCGCGAAGGCAGCTGGCGAGGAT
GGTACTGACGCTGAGGCACGAAGGCGTGGGGATCGAACAGGATTAGATACCCTAGTAGTCC
>t0033413_wg-Y-2;size=7;
CCTACGGGCGGCTGCAGTGAGGAATATTGGTCAATGGGCGCGAGCCTGAACCAGCCAAGTAGCGTGCAGGATGACGGCCC
TATGGGTTGTAAACTGCTTTTATGCGGGGATAAAGTTCACTACGTGTAGTGTTTTGTAGGTACCGCATGAATAAGGACCG
GCTAATTCCGTGCCAGCAGCCGCGGTAATACGGAAGGTCCGGGCGTTATCCGGATTTATTGGGTTTAAAGGGAGCGCAGG
CCGGAGGTCAAGCGTGACGTGAAATGTAGCCGCTCAACGGCTGAACTGCGTCGCGAACTGGCTTTCTTGAGTGAGTTCGA
TGTGGGCGGAATTCGTGGTGTAGCGGTGAAATGCTTAGATATCACGAAGAACTCCGATTGCGAAGGCAGCCCACAAGGCC
TTTACTGACGCTAAAGCTCGAAGGTGCGGGTATCGAACAGGATTAGATACCCGAGTAGTCC
>t0007534_wg-Y-2;size=7;
CCTACGGGCGGCTGCAGTGAGGAATATTGGTCAATGGGCGCAAGCCTGAACCAGCCATGCCGCGTGAAGGAATAAGGCCC
TATGGGTCGTAAACTTCTTTTGTGGTGGAGCAATAAGGTGTACGTGTACACCGATGAGAGTACATCACGAATAAGCATCG
GCTAACTCCGTGCCAGCAGCCGCGGTAATACGGAGGATGCAAGCGTTATCCGGATTTATTGGGTTTAAAGGGTGCGTAGG
CTGTGGGGAAAGTCAGGGGTGAAAGCCCGGCGCTTAACGCCGGAACTGCCTTTGATACTTCTCCGCTGGAATACGGATGC
CGTGGGAGGAATGAGTAGTGTAGCGGTGAAATGCATAGATATTACTCAGAACACCGATTGCGAAGGCATCTCACGAATCC
GTCATTGACGCTGAGGCACGAAAGCGTGGGGATCAAACAGGATTAGATACCCTGGTAGTCC
>t0009282_wg-Y-2;size=7;
CCTACGGGAGGCTGCAGTCGAGGATCATTTGCAATGGGCGAAAGCCTGACAATGCGACGCTGCGTGCAGGATGAAGGCCT
TCGGGTTGTAAACTGCTGTTGGGAGGGAAAAGGACGCGGGCCCCAACAAGGCCTGCCGTTTGATTGTACTTCCAGAGAAA
GTCGCGGCTAACTCTGTGCCAGCAGCCGCGGTAATACAGAGGCGACGAGCGTTGTTCGGATTTACTGGGCGTAAAGCGTG
CGCAGGCGGTGGACCATGTCCGACGTGAAATCCCGGGGCTCAGCTCCGGAAGTGCGTCGGAAACCGGTCCGCTGGAGACC
GGGAAGGGAGTCTGGAACACACGGTGTAGCGGTGAAATGCGTTGATATCGTGTGGAACACCGGAAGCGAAGGCGAGACTC
TGGAACGGATCTGACGCTCATGCACGAAAGCGTGGGGAGCAAACAGGATTAGATACCCTAGTAGTCC
>t0000205_wg-Y-2;size=7;
CCTACGGGGGGCTGCAGTGAGGAATATTGGTCAATGGGCGAGAGCCTGAACCAGCCAAGTAGCGTGCAGGATGACGGCCC
TATGGGTTGTAAACTGCTTTTATATGGGGATAAAGTGGGCCACGTGTGGCTTTTTGTAGGTACCATATGAATAAGGACCG
GCTAATTCCGTGCCAGCAGCCGCGGTAATACGGAAGGTCCGGGCGTTATCCGGATTTATTGGGTTTAAAGGGAGCGCAGG
CTGATTGTTAAGCGTGACGTGAAATGTAGCCGCTCAACGGCTGAACTGCGTCGCGAACTGGCAGTCTTGAGTGAGTACGA
CGTCAGCGGAATTCGTGGTGTAGCGGTGAAATGCTTAGATATCACGAAGAACCCCGATTGCGAAGGCAGCTGACGAGTCC
TTTACTGACGCTAAAGCTCGAAGGTGCGGGTATCGAACAGGATTAGATACCCTAGTAGTCC
>t0000124_wg-Y-2;size=7;
CCTACGGGGGGCAGCAGTGAGGAATATTGGTCAATGGGCGCGAGCCTGAACCAGCCAAGTAGCGTGCAGGATGACGGCCC
TATGGGTTGTAAACTGCTTTTATGCGGGGATAAAGTGAGGGACGTGTCCCTTATTGTAGGTACCGCATGAATAAGGACCG
GCTAATTCCGTGCCAGCAGCCGCGGTAATACGGAAGGTCCGGGCGTTATCCGGATTTATTGGGTTTAAAGGGAGCGCAGG
CCGAAGGTTAAGCGTGACGTGAAATGTAGCCGCTCAACGGCTGCACTGCGTCGCGAACTGGCTTTCTTGAGTGAGTTCGA
TGTAGGCGGAATTCGTGGTGTAGCGGTGAAATGCTTAGATATCACGAAGAACTCCGATTGCGAAGGCAGCCTACAAGGCC
TTTACTGACGCTAAAGCTCGAAGGTGCGGGTATCGAACAGGATTAGATACCCCGGTAGTCC
>t0022258_wg-Y-2;size=7;
CCTACGGGGGGCTGCAGTGAGGAATATTGGTCAATGGGCGAGAGCCTGAACCAGCCAAGTAGCGTGCAGGATGACGGCCC
TATGGGTTGTAAACTGCTTTTATATGGGGATAAAGTTCACCACGTGTGGTGTTTTGCAGGTACCATATGAATAAGGACCG
GCTAATTCCGTGCCAGCAGCCGCGGTAATACGGAAGGTCCGGGCGTTATCCGGATTTATTGGGTTTAAAGGGAGCGCAGG
CGGCCTTTTAAGCGTGACGTGAAATGTGGATGCTCAACATCTGAACTGCGTCGCGAACTGGAGGGCTTGAGTGGGTACGA
CGCCGGCGGAATTCGTGGTGTAGCGGTGAAATGCTTAGATATCACGAAGAACCCCGATTGCGAAGGCAGCCGGCGAGTCC
TCAACTGACGCTAAAGCTCGAAAGTGCGGGTATCGAACAGGATTAGATACCCTGGTAGTCC
>t0007777_wg-Y-2;size=7;
CCTACGGGGGGCTGCAGTGGGGAATATTGGGCAATGGGCGCAAGCCTGACCCAGCAACGCCGCGTGAAGGAAGAAGGCTT
TCGGGTTGTAAACTTCTTTTAAGGGGGAAGAGGAGAAGACGGTACCCCTAGAATAAGCCACGGCTAACTACGTGCCAGCA
GCCGCGGTAATACGTAGGTGGCAAGCGTTGTCCGGATTTACTGGGTGTAAAGGGCGTGCAGCCGGGAGGGCAAGTCAGGC
GTGAAATCTATGGGCTCAACCCATAAACTGCGTTTGAAACTGTTCTTCTTGAGTACCGGAGGGGCAATCGGAATTCCTAG
TGTAGCGGTGAAATGCGTAGATATTAGGAGGAACACCAGTGGCGAAGGCGGATTGCTGGACGGCAACTGACGGTGAGGCG
CGAAAGCGTGGGGAGCAAACAGGATTAGATACCCTAGTAGTCC
>t0000082_wg-Y-2;size=7;
CCTACGGGAGGCTGCAGTGAGGAATATTGGTCAATGGGCGGAAGCCTGAACCAGCCAAGTCGCGTGAAGGATGAAGGCAT
TACGTGTTGTAAACTTCTTTAGCTGTGGAGAAATAAGGTGGTCGTGACCACCGATGCTAGTACACAGAGAATAAGGATCG
GCTAACTCCGTGCCAGCAGCCGCGGTAATACGGAGGATCCGAGCGTTATCCGGATTCATTGGGTTTAAAGGGTGCGCAGG
CGGCTTCTTAAGTCAGCGGTAAAATCGTGGGGCTCAACCCCATCCCGCCGTTGATACTGGGGAGCTTGATTACGGTCGAG
GCAGGCGGAATTCGTCGTGTAGCGGTGAAATGCATAGATATGACGAAGAACACCGATTGCGTAGGCAGCCTACCAGGCCG
TTAATGACGCTCATGCACGAAAGTGCGGGGATCGAACAGGATTAGATACCCTGGTAGTCC
>t0040465_wg-Y-2;size=7;
CCTACGGGCGGCTGCAGTCGAGAATCATTCGCAATGGGCGAAAGCCTGACGGTGCGACGCCGCGTGGAGGATGAAGGTCT
TCGGATTGTAAACTCCTGTCATGTGGGATAAACGGCCGGGATGCGAACAGCATCGCCGGAATGATAGTACCACAGGAGGA
AGAGACGGCTAACTCTGTGCCAGCAGCCGCGGTAATACAGAGGTCTCTAGCGTTGTTCGGATTTACTGGGCGTAAAGGGA
GCGTAGGCGGTCAGGTGTGTTGAACGTGAAATCCCACGACTCAACCGTGGAACGGCGTTCAAAACTGCCTGGCTCGAGTA
CTGGAGAGGAGAGCGGAACTCCTGGTGTAGCGGTGGAATGCGTAGATATCAGGAAGAACACCGGTGGCGAAGGCGGCTCT
CTGGCCAGATACTGACGCTGAGGCTCTAAAGTTAGGGGAGCAAACAGGATTAGATACCCTAGTAGTCC
>t0002108_wg-Y-2;size=7;
CCTACGGGGGGCAGCAGTGAGGAATATTGGTCAATGGGCGCGAGCCTGAACCAGCCAAGTAGCGTGCAGGATGACGGCCC
TATGGGTTGTAAACTGCTTTTATGCGGGGATAAAGTGAGGGACGTGTCCCTTATTGTAGGTACCGCATGAATAAGGACCG
GCTAATTCCGTGCCAGCAGCCGCGGTAATACGGAAGGTCCGGGCGTTATCCGGATTTATTGGGTTTAAAGGGAGCGCAGG
CCGAAGGTTAAGCGTGACGTGAAATGTAGCCGCTCAACGGCTGCACTGCGTCGCGAACTGGCTTTCTTGAGTGAGTTCGA
TGTAGGCGGAATTCGTGGTGTAGCGGTGAAATGCTTAGATATCACGAAGAACTCCGATTGCGAAGGCAGCCTACAAGGCC
TTTACTGACGCTAAAGCTCGAAGGTGCGGGTATCGAACAGGATTAGATACCCTGGTAGTCC
>t0015194_wg-Y-2;size=7;
CCTACGGGGGGCTGCAGTCGAGGATCATTCGCAATGGGCGCAAGCCTGACGATGCGACGCTGCGTGGAGGATGAAGGGCT
TCGGCTCGTAAACTCCTGTCATGGGGGAAAAAGGTCCCCATTGTCAACAACGATGGGGCTTGATGGTACTCCAAGAGGAA
GCCACGGCTAACTCTGTGCCAGCAGCCGCGGTAATACAGAGGTGGCGAGCGTTGTTCGGATTTACTGGGCGTAAAGGGCG
CGCGGGCGGCTCCGTGTGTCGGCTGTGAAATCTCCGGGCTCAACCCGGAAAGTGCGGCCGAAACTGCGGGGCTGGAGCAA
GGGAGAGGAAAGCGGAACTCATGGTGTAGCGGTGAAATGCGTTGATATCATGAAGAACACCGGTGGCGAAGGCGGCTTTC
TGGAACTTGGCTGACGCTTAGGCGCGAAAGTGGGGGGAGCAAACAGGATTAGATACCCGAGTAGTCC
>t0002197_wg-Y-2;size=7;
CCTACGGGGGGCTGCAGTGAGGAATATTGGACAATGGCCGAGAGGCTGATCCAGCCATGCCGCGTGCGGGAGGACGGCCC
TATGGGTTGTAAACCGCTTTTGTTGGAGAGCAATAAGGTCCACGTGTGGATCGATGAGAGTATCCAGCGAATAAGCATCG
GCTAACTCCGTGCCAGCAGCCGCGGTAATACGGAGGATGCAAGCGTTATCCGGATTTATTGGGTTTAAAGGGTGCGTAGG
CGGATGATTAAGCGTGAGGTGAAATGCCACTGCTCAACAGTGGAACTGCCTCGCGAACTGGTTGTCTGGAATGCCCCTGC
CGTGGGAGGAATGTGTGGTGTAGCGGTGAAATGCATAGAGATCACACAGAACACCGATTGCGAAGGCATCTCACGAAGGG
GTGATTGACGCTGAGGCACGAAAGCGTGGGGATCAAACAGGATTAGATACCCTAGTAGTCC
>t0059817_wg-Y-2;size=7;
CCTACGGGGGGCTGCAGTGAGGAATATTGGTCAATGGCCGTAAGGCTGAACCAGCCAAGTAGCGTGAGGGATGACCGCCC
TATGGGTCGTAAACCTCTTTTGCGCGGGAATAATCCGCACTACGCGTAGTGCGTTGCATGTACCGTGCGAATAAGCATCG
GCTAACTCCGTGCCAGCAGCCGCGGTAATACGGAGGATGCGAGCGTTATCCGGATTTATTGGGTTTAAAGGGAGCGCAGG
CGGCCGCTTAGGCCAGCCGTGAAATTTCCGCGCTTAACGCGGTCCTTGCGGTTGGAACCGGTCGGCTTGAGTGGGGTACA
GGAAGGCGGAATTCGTGGTGTAGCGGTGAAATGCTTAGATATCACGAAGAACTCCGATTGCGAAGGCAGCTTTCCGGACC
CTTACTGACGCTCATGCTCGAAAGCGCGGGAATCAAACAGGATTAGATACCCGAGTAGTCC
>t0008054_wg-Y-2;size=7;
CCTACGGGTGGCTGCAGTCGAGGATCATTTGCAATGGGCGAAAGCCTGACAATGCGACGCTGCGTGCAGGATGAAGGCCT
TCGGGTTGTAAACTGCTGTTGGGAGGGAAAAGGACGCGGGGCCCAACAAGCCCTGCCGTTTGATTGTACTTCCAGAGAAA
GTCGCGGCTAACTCTGTGCCAGCAGCCGCGGTAATACAGAGGCGACGAGCGTTGTTCGGATTTACTGGGCGTAAAGCGTG
CGCAGGCGGTGGACCATGTCCGACGTGAAATCCCGGGGCTCAGCTCCGGAAGTGCGTCGGAAACCGGTCCGCTGGAGACC
GGGAAGGGAGTCTGGAACACACGGTGTAGCGGTGAAATGCGTTGATATCGTGTGGAACACCGGAAGCGAAGGCGAGACTC
TGGAACGGATCTGACGCTCATGCACGAAAGCGTGGGGAGCAAACAGGATTAGATACCCTAGTAGTCC
>t0004691_wg-Y-2;size=7;
CCTACGGGGGGCTGCAGTGGGGAATATTGCACAATGGACGAAAGTCTGATGCAGCAATTCTGCGTGAAGGATGAAGCATT
ACGGTGTGTAAACTTCTTTTTTGGTAGAAGACGAATGACGGTATACCAAGAATAAGGGACGGCTAACTATGTGCCAGCAG
CCGCGGTAATACATAGGTCCCGAGCGTTATCCGGATTTACTGGGCGTAAAGTGTCCGTAGCCTGATATGTAAGTCTGTTT
TCAAATATTGTGGCTTAACCATAAAGAGGGAATAGATACTGCATATCTTGAAGTTGTTGGGGGTTAGTGGAATTTCCGGT
GGAGCGGTGAAATGCGTTGATATCGGAAAGAACGCCGAAAGCGAAAGCAGCTAACTACAATAAACTTGACGGTGAGGGAC
GAAAGCTTGGGGAGCAAACGGGATTAGATACCCCTGTAGTCC
>t0002487_wg-Y-2;size=7;
CCTACGGGAGGCTGCAGTGAGGAATATTGGTCAATGGCCGGAAGGCTGAACCAGCCATGCCGCGTGCAGGAATGAGGCCC
TATGGGTCGTAAACTGCTTTTGTGGCGGAGCAATAAGGTGTACGTGTACACCGATGAGAGTACGTCACGAATAAGCATCG
GCTAACTCCGTGCCAGCAGCCGCGGTAATACGGAGGATGCGAGCGTTATCCGGATTTATTGGGTTTAAAGGGTGCGTAGG
CTGGCGCTCAAGTCAGGGGTGAAATCCCGGAGCCTAACTCCGGAACTGCCCTTGATACTGTGTGTCTTGAATTCGGATGC
CGTGGGAGGAATGAGTAGTGTAGCGGTGAAATGCATAGATATTACTCAGAACACCGATTGCGAAGGCATCTCACGAATCC
GAGATTGACGCTGAGGCACGAAAGCGTGGGGATCAAACAGGATTAGATACCCTAGTAGTCC
>t0013230_wg-Y-2;size=7;
CCTACGGGGGGCTGCAGTGGGGAATATTGGGCAATGGGGGCAACCCTGACCCAGCAACGCCGCGTGGAGGAAGAAGGCTT
TCGGGTTGTAAACTCCTTTGACGAGGGACGATGATGACGGTACCTCGAAAACAAGCCACGGCTAACTACGTGCCAGCAGC
CGCGGTAATACGTAGGTGGCAAGCGTTGTCCGGATTTACTGGGTGTAAAGGGCGCGTAGGCGGGCAGGCAAGTCAGATGT
GAAATCTCCGGGCTCAACCCGGAAATTGCATTTGAAACTGCAGGTCTTGAGTATCGGAGAGGCAAGCGGAATTCCTAGTG
TAGCGGTGAAATGCGTAGATATTAGGAGGAACACCAGTGGCGAAGGCGGCTTGCTGGACGACAACTGACGCTGAGGCGCG
AAAGCGTGGGGAGCAAACAGGATTAGATACCCTAGTAGTCC
>t0001345_wg-Y-2;size=7;
CCTACGGGGGGCTGCAGTGAGGAATATTGGACAATGGGGGCAACCCTGATCCAGCCATGCCGCGTGCGGGACTAAGGCCC
TATGGGTCGTAAACCGCTTTTGTTGGGGAGCAATAAGGCGTACGTGTACGCCGATGAGAGTACCTGGCGAATAAGCATCG
GCTAACTCCGTGCCAGCAGCCGCGGTAATACGGAGGATGCGAGCGTTATCCGGATTTATTGGGTTTAAAGGGTGCGCAGG
CGGAACTGTAAGTCAGTGGTGAAATACCCGCGCTCAACGTGGGCCGTGCCATTGATACTGCAATTCTGGAGTACTGTTGC
CGTGGGAGGAATGGGTAGTGTAGCGGTGAAATGCATAGATATTACCCAGAACACCGATTGCGAAGGCATCTCACGAAGCA
GTCACTGACGCTGAGGCACGAAAGCGTGGGGATCGAACAGGATTAGATACCCTGGTAGTCC
>t0023452_wg-Y-2;size=7;
CCTACGGGGGGCTGCAGTGAGGAATATTGGTCAATGGGCGCGAGCCTGAACCAGCCAAGTAGCGTGCAGGATGACGGCCC
TATGGGTTGTAAACTGCTTTTATGCGGGGATAAAGTTCACTACGTGTAGTGTTTTGTAGGTACCGCATGAATAAGGACCG
GCTAATTCCGTGCCAGCAGCCGCGGTAATACGGAAGGTCCTGGCGTTATCCGGATTTATTGGGTTTAAAGGGAGCGCAGG
CTGGTTATTAAGCGTGACGTGAAATGTAGCCGCTCAACGGCTGAGTTGCGTCGCGAACTGGTAGTCTTGAGTGAGTGCGA
CGTCAGCGGAATTCGTGGTGTAGCGGTGAAATGCTTAGATATCACGAAGAACCCCGATTGCGAAGGCAGCTGACGAGCCC
TTTACTGACGCTAAAGCTCGAAGGTGCGGGTATCGAACAGGATTAGATACCCTGGTAGTCC
>t0001763_wg-Y-2;size=7;
CCTACGGGGGGCAGCAGTAGGGAATATTGGACAATGGGGGAAACCCTGATCCAGCGACGCCGCGTGAGTGAAGAAGTATT
TCGGTACGTAAAGCTCTATCAGCAGGGAAGAAAATGACGGTACCTGACTAAGAAGCACCGGCTAAATACGTGCCAGCAGC
CGCGGTAATACGTATGGTGCAAGCGTTATTCGGATTTACTGGGTGTAAAGGGAGCGTAGACGGCATAGCAAGTCTGAAGT
GAAATGCGGGGGCTCAACCCCTGAACTGCTTTGGAAACTGTTAAGCTAGAGTGTCGGAGAGGTTAGTGGAATTCCTAGTG
TAGCGGTGAAATGCGTAGATATTAGGAGGAACACCGGTGGCGAAGGCGGCTAACTGGACGATAACTGACGTTGAGGCTCG
AAAGCGTGGGGAGCAAACAGGATTAGATACCCTAGTAGTCC
>t0017203_wg-Y-2;size=7;
CCTACGGGAGGCTGCAGTGGGGAATATTGGGCAATGGGGGCAACCCTGACCCAGCAACGCCGCGTGAAGGAAGAAGGCTT
TCGGGTTGTAAACTTCTTTGACGAGGGACGATAGTGACGGTACCTCGAAAACAAGCCACGGCTAACTACGTGCCAGCAGC
CGCGGTAATACGTAGGTGGCAAGCGTTGTCCGGATTTACTGGGTGTAAAGGGCGCGTAGGCGGGATTGCAAGTCAGATGT
GAAATCTCCGGGCTCAACCCGGAAATTGCATTTGAAACTGTAGTTCTTGAGTATCGGAGAGGCAAGCGGAATTCCTAGTG
TAGCGGTGAAATGCGTAGATATTAGGAGGAACACCAGTGGCGAAGGCGGCTTGCTGGACGACAACTGACGCTGAGGCGCG
AAAGCGTGGGGAGCAAACAGGATTAGATACCCTTGTAGTCC
>t0042345_wg-Y-2;size=7;
CCTACGGGCGGCTGCAGTGAGGAATATTGGTCAATGGGCGCGAGCCTGAACCAGCCAAGTAGCGTGCAGGACGACTGCCC
TATGGGTTGTAAACTGCTTTTATCAGGGAATAAAGTGAGGCACGCGTGCCTTTTTGTATGTACCTGGTGAATAAGGACCG
GCTAATTCCGTGCCAGCAGCCGCGGTAATACGGAAGGTCCGGGCGTTATCCGGATTTATTGGGTTTAAAGGGAGCGCAGG
CGGGCTTTTAAGCGTGACGTGAAATGTGGCGGCTCAACCGCCGAACTGCGTCGCGAACTGGGGGCCTTGAGTGAGTACGA
CGTTGGCGGAATTCGTGGTGTAGCGGTGAAATGCTTAGATATCACGAAGAACCCCGATTGCGAAGGCAGCCGACGAGTCC
TTAACTGACGCTAAAGCTCGAAAGTGCGGGTATCGAACAGGATTAGATACCCTGGTAGTCC
>t0001204_wg-Y-2;size=7;
CCTACGGGCGGCTGCAGTGAGGAATATTGGTCAATGGCCGGAAGGCTGAACCAGCCATGCCGCGTGCAGGAATGAGGCCC
TATGGGTCGTAAACTGCTTTTGTGGCGGAGCAATAAGGTGTACGTGTACACCGATGAGAGTACGTCACGAATAAGCATCG
GCTAACTCCGTGCCAGCAGCCGCGGTAATACGGAGGATGCGAGCGTTATCCGGATTTATTGGGTTTAAAGGGTGCGTAGG
CTGGCGCTCAAGTCAGGGGTGAAATCCCGGAGCCTAACTCCGGAACTGCCCTTGATACTGTGTGTCTTGAATTCGGATGC
CGTGGGAGGAATGAGTAGTGTAGCGGTGAAATGCATAGATATTACTCAGAACACCGATTGCGAAGGCATCTCACGAATCC
GAGATTGACGCTGAGGCACGAAAGCGTGGGGATCAAACAGGATTAGATACCCGTGTAGTCC
>t0002053_wg-Y-2;size=7;
CCTACGGGAGGCTGCAGTGAGGAATATTGGTCAATGGGCGCAAGCCTGAACCAGCCATGCCGCGTGAAGGAATAAGGCCC
TATGGGTCGTAAACTTCTTTTGTGGTGGAGCAATAAGGTGTACGTGTACACCGATGAGAGTACATCACGAATAAGCATCG
GCTAACTCCGTGCCAGCAGCCGCGGTAATACGGAGGATGCAAGCGTTATCCGGATTTATTGGGTTTAAAGGGTGCGTAGG
CTGTGGGGAAAGTCAGGGGTGAAAGCCCGGCGCTTAACGCCGGAACTGCCTTTGATACTTCTCCGCTGGAATACGGATGC
CGTGGGAGGAATGAGTAGTGTAGCGGTGAAATGCATAGATATTACTCAGAACACCGATTGCGAAGGCATCTCACGAATCC
GTCATTGACGCTGAGGCACGAAAGCGTGGGGATCAAACAGGATTAGATACCCCGGTAGTCC
>t0023853_wg-Y-2;size=7;
CCTACGGGGGGCTGCAGTGAGGAATATTGGTCAATGGTCGAGAGACTGAACCAGCCAAGTAGCGTGCAGGATGACGGCCC
TATGGGTTGTAAACTGCTTTTATGCGGGGATAAAGTGACGTACGTGTACGTTTTTGTAGGTACCGCATGAATAAGGACCG
GCTAATTCCGTGCCAGCAGCCGCGGTAATACGGAAGGTCCGGGCGTTATCCGGATTTATTGGGTTTAAAGGGAGCGCAGG
CGGAGGCTTAAGCGTGACGTGAAATGTAGCCGCTCAACGGCTGAGTTGCGTCGCGAACTGGGTTTCTTGAGTGAGTGCGA
CGTCAGCGGAATTCGTGGTGTAGCGGTGAAATGCTTAGATATCACGAAGAACCCCGATTGCGAAGGCAGCTGACGAGCCC
TTTACTGACGCTAAAGCTCGAAGGTGCGGGTATCGAACAGGATTAGATACCCCAGTAGTCC
>t0001215_wg-Y-2;size=7;
CCTACGGGAGGCTGCAGTGAGGAATATTGGTCAATGGGCGCAAGCCTGAACCAGCCATGCCGCGTGAAGGAATAAGGCCC
TATGGGTCGTAAACTTCTTTTGTGGTGGAGCAATAAGGTGTACGTGTACACCGATGAGAGTACATCACGAATAAGCATCG
GCTAACTCCGTGCCAGCAGCCGCGGTAATACGGAGGATGCAAGCGTTATCCGGATTTATTGGGTTTAAAGGGTGCGTAGG
CTGTGGGGAAAGTCAGGGGTGAAAGCCCGGCGCTTAACGCCGGAACTGCCTTTGATACTTCTCCGCTGGAATACGGATGC
CGTGGGAGGAATGAGTAGTGTAGCGGTGAAATGCATAGATATTACTCAGAACACCGATTGCGAAGGCATCTCACGAATCC
GTCATTGACGCTGAGGCACGAAAGCGTGGGGATCAAACAGGATTAGATACCCGTGTAGTCC
>t0005328_wg-Y-2;size=7;
CCTACGGGCGGCTGCAGTGAGGAATATTGGACAATGGCCGGAAGGCTGATCCAGCCATGCCGCGTGCGGGACGACGGCCC
TATGGGTTGTAAACCGCTTTTGCGGGGGAGCAATAATCACTACGAGTAGTGAGATGAGAGTACCCTGCGAATAAGCATCG
GCTAACTCCGTGCCAGCAGCCGCGGTAATACGGAGGATGCAAGCGTTATCCGGATTTATTGGGTTTAAAGGGTGCGCAGG
CGGCTTGTTAAGCGGGAGGTGAAATGCCGGCGCTCAACGTCGGAAGTGCCTCCCGAACTGGTGAGCTTGAATGACTCTGC
CGTGGGAGGAATGTGTAGTGTAGCGGTGAAATGCTTAGAGATTACACAGAACACCGATTGCGAAGGCATCTCACGAAGGG
TTGATTGACGCTGAGGCACGAAAGCGTGGGGATCAAACAGGATTAGATACCCTAGTAGTCC
>t0006543_wg-Y-2;size=7;
CCTACGGGGGGCTGCAGTGAGGAATATTGGACAATGGCCGGAAGGCTGATCCAGCCATGCCGCGTGCGGGAAGACGGCCC
TATGGGTTGTAAACCGCTTTTGCGGGGGAGCAATAAGTGCCACGTGTGGCGCGATGAGAGTACCCTGCGAATAAGCATCG
GCTAACTCCGTGCCAGCAGCCGCGGTAATACGGAGGATGCAAGCGTTATCCGGATTTATTGGGTTTAAAGGGTGCGCAGG
CGGCTTGTTAAGCGGGAGGTGAAATGCCGGCGCTCAACGTCGGAAGTGCCTCCCGAACTGGTGAGCTTGAATGACTCTGC
CGTGGGAGGAATGTGTAGTGTAGCGGTGAAATGCTTAGAGATTACACAGAACACCGATTGCGAAGGCATCTCACGAAGGG
TTGATTGACGCTGAGGCACGAAAGCGTGGGGATCAAACAGGATTAGATACCCCAGTAGTCC
>t0013396_wg-Y-2;size=7;
CCTACGGGGGGCAGCAGTGAGGAATATTGGTCAATGGGCGAGAGCCTGAACCAGCCAAGTAGCGTGCAGGACGACTGCCC
TATGGGTTGTAAACTGCTTTTATGCGGGGATAAACTTCAGCACGTGTGCTGTTTTGCAGGTACCGCATGAATAAGGACCG
GCTAATTCCGTGCCAGCAGCCGCGGTAATACGGAAGGTCCGGGCGTTATCCGGATTTATTGGGTTTAAAGGGAGCGCAGG
CGGGTTGTTAAGCGTGACGTGAAATGTAGGGGCTCAACCTTTGAATTGCGTCGCGAACTGGCGACCTTGAGTGGGTACGA
CGCGGACGGAATTCGTGGTGTAGCGGTGAAATGCTTAGATATCACGAAGAACTCCGATTGCGAAGGCAGTCCGCGAGTCC
CCAACTGACGCTAAAGCTCGAAAGTGCGGGTATCGAACAGGATTAGATACCCTAGTAGTCC
>t0001509_wg-Y-2;size=7;
CCTACGGGCGGCTGCAGTGAGGAATATTGGACAATGGCCGGAAGGCTGATCCAGCCATGCCGCGTGCGGGAGGACGGCCC
TATGGGTTGTAAACCGCTTTTGCGGGGGAGCAATAAGTGTTACGGGTAACACGATGAGAGTACCCTGCGAATAAGCATCG
GCTAACTCCGTGCCAGCAGCCGCGGTAATACGGAGGATGCAAGCGTTATCCGGATTTATTGGGTTTAAAGGGTGCGTAGG
CGGCTTGGTAAGCGGGAGGTGAAATGCCGGCGCTCAACGTCGGAAGTGCCTCCCGAACTGTCGGGCTTGAATAGTACTGC
CGTGGGAGGAATGAGTGGTGTAGCGGTGAAATGCTTAGAGATCACTCAGAACACCGATTGCGAAGGCATCTCACGAAGTA
CCGATTGACGCTGAGGCACGAAAGCGTGGGGATCAAACAGGATTAGATACCCCAGTAGTCC
>t0004043_wg-Y-2;size=7;
CCTACGGGGGGCTGCAGTCGAGAATCATTCGCAATGGGCGAAAGCCTGACGGTGCGACGTCGCGTGGAGGATGAAGGTCT
TCGGATTGTAAACTCCTGTCATGTGGGATAAACGGTCTTTGTGCGAACAGCACGGAGAAATGATAGTACCACAGGAGGAA
GAGACGGCTAACTCTGTGCCAGCAGCCGCGGTAATACAGAGGTCTCGAGCGTTGTTCGGATTTACTGGGCGTAAAGGGAG
CGTAGGCGGTCGGGTGTGTTGAATGTGAAAGCCCAAAACTCAACGATGGAAATGCATTCAAAACTGCCCGGCTAGAGTAC
TGGAGAGGAGAGCGGAATTCTTGGTGTAGCGGTGAAATGCGTAGATATCAAGAAGAACACCGGTGGCGAAGGCGGCTCTC
TGGACAGATACTGACGCTGAGGCTCTAAAGTTAGGGGAGCAAACAGGATTAGATACCCGGGTAGTCC
>t0019716_wg-Y-2;size=7;
CCTACGGGGGGCTGCAGTGAGGAATATTGGTCAATGGCGGCAACGCTGAACCAGCCAAGTAGCGTGAGGGATTACGGCCC
TACGGGTCTTAAACCTCTTTTGTTGGGGAGCAACCGGCACCACTTGTGGTGCCCTGCGAGTACCCTTCGAATAAGCATCG
GCTAACTCCGTGCCAGCAGCCGCGGTAATACGGAGGATGCGAGCGTTATCCGGATTTATTGGGTTTAAAGGGAGCGCGGA
CGGGAGATTAAGTCAGCTGTTAAATGTCGACGCCCAACGTCGTCCTGCGGTTGATACTGGTTTCCTTGAGTGCGGCATGG
GCAGGCGGAATTCACGGTGTAGCGGTGAAATGCTTAGATATCGTGAAGAACTCCGATCGCGAAGGCAGCTTGCCGGACCG
TTACTGACGTTTAGGCTCGAAAGTGCGGGTATCAAACAGGATTAGATACCCTAGTAGTCC
>t0005126_wg-Y-2;size=7;
CCTACGGGCGGCAGCAGTGAGGAATATTGGTCAATGGGCGCGAGCCTGAACCAGCCAAGTAGCGTGCAGGATGACGGCCC
TATGGGTTGTAAACTGCTTTTTCCGGGGAATAACAAGTGCCACGTGTGGCGCTCTGCATGTACCCGGTGAATAAGGACCG
GCTAATTCCGTGCCAGCAGCCGCGGTAATACGGAAGGTCCGAGCGTTATCCGGATTTATTGGGTTTAAAGGGTGCGCAGG
CGGAATGTCAAGTCAGCCGTGAAATCGCGTGGCTCAACCACGTCTAGCGGTTGAAACTGGCGTTCTTGAGTGCGGTGAGG
GAAGGCGGAATTCGTGGTGTAGCGGTGAAATGCATAGATATCACGAAGAACTCCGATCGCGTAGGCAGCTTTCCGTACCG
TTACTGACGCTCATGCACGAAGGTGCGGGTATCAAACAGGATTAGATACCCCAGTAGTCC
>t0023006_wg-Y-2;size=7;
CCTACGGGCGGCTGCAGTGAGGAATATTGGTCAATGGGCGCAAGCCTGAACCAGCCATGCCGCGTGAAGGAATAAGGCCC
TATGGGTCGTAAACTTCTTTTGTGGTGGAGCAATAAGGTGTACGTGTACACCGATGAGAGTACATCACGAATAAGCATCG
GCTAACTCCGTGCCAGCAGCCGCGGTAATACGGAGGATGCAAGCGTTATCCGGATTTATTGGGTTTAAAGGGTGCGTAGG
CTGTGGGGAAAGTCAGGGGTGAAAGCCCGGCGCTTAACGCCGGAACTGCCTTTGATACTTCTCCGCTGGAATACGGATGC
CGTGGGAGGAATGAGTAGTGTAGCGGTGAAATGCATAGATATTACTCAGAACACCGATTGCGAAGGCATCTCACGAATCC
GTCATTGACGCTGAGGCACGAAAGCGTGGGGATCAAACAGGATTAGATACCCGTGTAGTCC
>t0004170_wg-Y-2;size=7;
CCTACGGGGGGCAGCAGTGGGGAATATTGGGCAATGGGGGAAACCCTGACCCAGCAACGCCGCGTGAAGGAAGAAGGCTT
TCGGGTTGTAAACTTCTTTTACCAGGGACGAAGGACGTGACGGTACCTGGAGAAAAAGCCACGGCTAACTACGTGCCAGC
AGCCGCGGTAATACGTAGGTGGCAAGCGTTGTCCGGAATTACTGGGTGTAAAGGGCGTGTAGGCGGAGCAGCAAGTCAGA
AGTGAAATCTCCGGGCTTAACCCGGAAACTGCTTTTGAAACTGTTGCCCTTGAGTATCGGAGAGGCAGGCGGAATTCCTA
GTGTAGCGGTGAAATGCGTAGATATTAGGAGGAACACCAGTGGCGAAGGCGGCCTGCTGGACGACAACTGACGCTGAGGC
GCGAAAGCGTGGGGAGCAAACAGGATTAGATACCCCAGTAGTCC
>t0002216_wg-Y-2;size=7;
CCTACGGGGGGCTGCAGTGAGGAATATTGGACAATGGCCGGAAGGCTGATCCAGCCATGCCGCGTGCGGGATGACGGCCC
TATGGGTTGTAAACCGCTTTTGCGAGGGAGCAATAATCACTACGTGTAGTGAGATGAGAGTACCTTGCGAATAAGCATCG
GCTAACTCCGTGCCAGCAGCCGCGGTAATACGGAGGATGCAAGCGTTATCCGGATTTATTGGGTTTAAAGGGTGCGCAGG
CGGCTTGTTAAGCGGGAGGTGAAATGCCGGCGCTCAACGTCGGAAGTGCCTCCCGAACTGGTGAGCTCGAATGACTCTGC
CGTGGGAGGAATGTGTAGTGTAGCGGTGAAATGCTTAGAGATTACACAGAACACCGATTGCGAAGGCATCTCACGAAGGG
TTGATTGACGCTGAGGCACGAAAGCGTGGGGATCAAACAGGATTAGATACCCGAGTAGTCC
>t0001458_wg-Y-2;size=7;
CCTACGGGGGGCTGCAGTCGAGAATCATTCGCAATGGGCGAAAGCCTGACGGTGCGACGCCGCGTGGAGGATGAAGGTCT
TCGGATTGTAAACTCCTGTCATGTGGGATAAACGGCCGGGATGCGAACAGCATCGCCGGAATGATAGTACCACAGGAGGA
AGAGACGGCTAACTCTGTGCCAGCAGCCGCGGTAATACAGAGGTCTCTAGCGTTGTTCGGATTTACTGGGCGTAAAGGGA
GCGTAGGCGGTCAGGTGTGTTGAACGTGAAATCCCACGACTCAACCGTGGAACGGCGTTCAAAACTGCCTGGCTCGAGTA
CTGGAGAGGAGAGCGGAACTCCTGGTGTAGCGGTGGAATGCGTAGATATCAGGAAGAACACCGGTGGCGAAGGCGGCTCT
CTGGCCAGATACTGACGCTGAGGCTCTAAAGTTAGGGGAGCAAACAGGATTAGATACCCCTGTAGTCC
>t0010170_wg-Y-2;size=7;
CCTACGGGGGGCAGCAGTGAGGAATATTGGTCAATGGGCGAGAGCCTGAACCAGCCAAGTAGCGTGCAGGATGACGGCCC
TATGGGTTGTAAACTGCTTTTATATGGGGATAAAGTTCACCACGTGTGGTGTTTTGCAGGTACCATATGAATAAGGACCG
GCTAATTCCGTGCCAGCAGCCGCGGTAATACGGAAGGTCCGGGCGTTATCCGGATTTATTGGGTTTAAAGGGAGCGCAGG
CGGCCTTTTAAGCGTGACGTGAAATGTGGATGCTCAACATCTGAACTGCGTCGCGAACTGGAGGGCTTGAGTGGGTACGA
CGCCGGCGGAATTCGTGGTGTAGCGGTGAAATGCTTAGATATCACGAAGAACCCCGATTGCGAAGGCAGCCGGCGAGTCC
TCAACTGACGCTAAAGCTCGAAAGTGCGGGTATCGAACAGGATTAGATACCCCGGTAGTCC
>t0057725_wg-Y-2;size=7;
CCTACGGGGGGCAGCAGTGGGGAATATTGGGCAATGGGCGCAAGCCTGACCCAGCAACGCCGCGTGAGGGAAGAAGGTCT
TCGGATTGTAAACCTCTGTCCTATGTGACGAAGGAAGTGACGGTAGCATAGGAGGAAGCCCCGGCTAACTACGTGCCAGC
AGCCGCGGTAATACGTAGGGGGCGAGCGTTGTCCGGAATTACTGGGCGTAAAGGGTGCGTAGGTGGCACTTTAAGTTGGA
TGTGAAATCCCCGTGCTTAACATGGGAGCTGCATCCAATACTGGAGAGCTAGAGTGCAGGAGAGGTAAGCGGAATTCCTA
GTGTAGCGGTGAAATGCGTAGATATTAGGAGGAACACCAGTGGCGAAGGCGGCTTACTGGACTGTAACTGACACTGAGGC
ACGAAAGCGTGGGGAGCAAACAGGATTAGATACCCTTGTAGTCC
>t0003909_wg-Y-2;size=7;
CCTACGGGTGGCTGCAGTGAGGAATATTGGTCAATGGGCGCGAGCCTGAACCAGCCAAGTAGCGTGCAGGATGACGGCCC
TATGGGTTGTAAACTGCTTTTTCCGGGGAATAACAAGTGCCACGTGTGGCGCTCTGCATGTACCCGGTGAATAAGGACCG
GCTAATTCCGTGCCAGCAGCCGCGGTAATACGGAAGGTCCGAGCGTTATCCGGATTTATTGGGTTTAAAGGGTGCGCAGG
CGGAATGTCAAGTCAGCCGTGAAATCGCGTGGCTCAACCACGTCTAGCGGTTGAAACTGGCGTTCTTGAGTGCGGTGAGG
GAAGGCGGAATTCGTGGTGTAGCGGTGAAATGCATAGATATCACGAAGAACTCCGATCGCGTAGGCAGCTTTCCGTACCG
TTACTGACGCTCATGCACGAAGGTGCGGGTATCAAACAGGATTAGATACCCGTGTAGTCC
>t0034010_wg-Y-2;size=7;
CCTACGGGGGGCAGCAGTGAGGAATATTGGTCAATGGGCGCGAGCCTGAACCAGCCAAGTAGCGTGCAGGATGACGGCCC
TATGGGTTGTAAACTGCTTTTTCCGGGGAATAACAAGTGCCACGTGTGGCGCTCTGCATGTACCCGGTGAATAAGGACCG
GCTAATTCCGTGCCAGCAGCCGCGGTAATACGGAAGGTCCGAGCGTTATCCGGATTTATTGGGTTTAAAGGGTGCGCAGG
CGGAATGTCAAGTCAGCCGTGAAATCGCGTGGCTCAACCACGTCTAGCGGTTGAAACTGGCGTTCTTGAGTGCGGTGAGG
GAAGGCGGAATTCGTGGTGTAGCGGTGAAATGCATAGATATCACGAAGAACTCCGATCGCGTAGGCAGCTTTCCGTACCG
TTACTGACGCTCATGCACGAAGGTGCGGGTATCAAACAGGATTAGATACCCCAGTAGTCC
>t0004039_wg-Y-2;size=7;
CCTACGGGGGGCTGCAGTGAGGAATATTGGTCAATGGCGGCAACGCTGAACCAGCCAAGTAGCGTGAGGGATTACGGCCC
TACGGGTCTTAAACCTCTTTTGTTGGGGAGCAACCGGCACCACTTGTGGTGCCCTGCGAGTACCCTTCGAATAAGCATCG
GCTAACTCCGTGCCAGCAGCCGCGGTAATACGGAGGATGCGAGCGTTATCCGGATTTATTGGGTTTAAAGGGAGCGCGGA
CGGGAGATTAAGTCAGCTGTTAAATGTCGACGCCCAACGTCGTCCTGCGGTTGATACTGGTTTCCTTGAGTGCGGCATGG
GCAGGCGGAATTCACGGTGTAGCGGTGAAATGCTTAGATATCGTGAAGAACTCCGATCGCGAAGGCAGCTTGCCGGACCG
TTACTGACGTTTAGGCTCGAAAGTGCGGGTATCAAACAGGATTAGATACCCTGGTAGTCC
>t0012644_wg-Y-2;size=7;
CCTACGGGGGGCTGCAGTGGGGAATATTGCACAATGGACGAAAGTCTGATGCAGCAATTCTGCGTGAAGGATGAAGCATT
ACGGTGTGTAAACTTCTTTTTTGGTAGAAGACGAATGACGGTATACCAAGAATAAGGGACGGCTAACTATGTGCCAGCAG
CCGCGGTAATACATAGGTCCCGAGCGTTATCCGGATTTACTGGGCGTAAAGTGTCCGTAGCCTGATATGTAAGTCTGTTT
TCAAATATTGTGGCTTAACCATAAAGAGGGAATAGATACTGCATATCTTGAAGTTGTTGGGGGTTAGTGGAATTTCCGGT
GGAGCGGTGAAATGCGTTGATATCGGAAAGAACGCCGAAAGCGAAAGCAGCTAACTACAATAAACTTGACGGTGAGGGAC
GAAAGCTTGGGGAGCAAACGGGATTAGATACCCGAGTAGTCC
>t0001582_wg-Y-2;size=7;
CCTACGGGGGGCAGCAGTGGGGAATATTGCGCAATGGGCGAAAGCCTGACGCAGCGACGCCGCGTGAGGGATGAAGGTCC
TCGGATCGTAAACCTCTGTCAGAAGGGATGAACGTACACGATGCCAATCAGTTGTGTAGTGACAGTACCTTCAAAGGAAG
CACCGGCTAACTCCGTGCCAGCAGCCGCGGTAATACGGAGGGTGCAAGCGTTAATCGGAATTACTGGGCGTAAAGCGCAC
GTAGGCTGTCATGTAAGTCAGGGGTGAAAGCCGTCGGCTTAACCGATGAATTGCCCTTGAAACTGCGTGACTGGAATTCG
GGAGAGGATGGCGGAATTTCAGGTGTAGGGGTGACATCCGTAGATATCTGAAAGAACACCGGAGGCGAAGGCGGCCATCT
GGATCGATATTGACGCTGAGGTGCGAAAGCGTGGGGAGCAAACAGGATTAGATACCCCAGTAGTCC
>t0006278_wg-Y-2;size=7;
CCTACGGGCGGCTGCAGTGGGGAATATTGGGCAATGGGGGAAACCCTGACCCAGCAACGCCGCGTGAAGGAAGAAGGCTT
TCGGGTTGTAAACTTCTTTTACCAGGGACGAAGGACGTGACGGTACCTGGAGAAAAAGCCACGGCTAACTACGTGCCAGC
AGCCGCGGTAATACGTAGGTGGCAAGCGTTGTCCGGAATTACTGGGTGTAAAGGGCGTGTAGGCGGAGCAGCAAGTCAGA
AGTGAAATCTCCGGGCTTAACCCGGAAACTGCTTTTGAAACTGTTGCCCTTGAGTATCGGAGAGGCAGGCGGAATTCCTA
GTGTAGCGGTGAAATGCGTAGATATTAGGAGGAACACCAGTGGCGAAGGCGGCCTGCTGGACGACAACTGACGCTGAGGC
GCGAAAGCGTGGGGAGCAAACAGGATTAGATACCCCAGTAGTCC
>t0029558_wg-Y-2;size=7;
CCTACGGGTGGCTGCAGTGAGGAATATTGGTCAATGGGCGCGAGCCTGAACCAGCCAAGTAGCGTGCAGGATGACGGCCC
TATGGGTTGTAAACTGCTTTTTCCGGGGAATAACAAGTGCCACGTGTGGCGCTCTGCATGTACCCGGTGAATAAGGACCG
GCTAATTCCGTGCCAGCAGCCGCGGTAATACGGAAGGTCCGAGCGTTATCCGGATTTATTGGGTTTAAAGGGTGCGCAGG
CGGAATGTCAAGTCAGCCGTGAAATCGCGTGGCTCAACCACGTCTAGCGGTTGAAACTGGCGTTCTTGAGTGCGGTGAGG
GAAGGCGGAATTCGTGGTGTAGCGGTGAAATGCATAGATATCACGAAGAACTCCGATCGCGTAGGCAGCTTTCCGTACCG
TTACTGACGCTCATGCACGAAGGTGCGGGTATCAAACAGGATTAGATACCCTGGTAGTCC
>t0021830_wg-Y-2;size=7;
CCTACGGGGGGCAGCAGTGAGGAATATTGGTCAATGGCGGCAACGCTGAACCAGCCAAGTAGCGTGAGGGATTACGGCCC
TACGGGTCTTAAACCTCTTTTGTTGGGGAGCAACCGGCACCACTTGTGGTGCCCTGCGAGTACCCTTCGAATAAGCATCG
GCTAACTCCGTGCCAGCAGCCGCGGTAATACGGAGGATGCGAGCGTTATCCGGATTTATTGGGTTTAAAGGGAGCGCGGA
CGGGAGATTAAGTCAGCTGTTAAATGTCGACGCCCAACGTCGTCCTGCGGTTGATACTGGTTTCCTTGAGTGCGGCATGG
GCAGGCGGAATTCACGGTGTAGCGGTGAAATGCTTAGATATCGTGAAGAACTCCGATCGCGAAGGCAGCTTGCCGGACCG
TTACTGACGTTTAGGCTCGAAAGTGCGGGTATCAAACAGGATTAGATACCCTTGTAGTCC
>t0037704_wg-Y-2;size=7;
CCTACGGGGGGCAGCAGTGAGGAATATTGGTCAATGGCCGGAAGGCTGAACCAGCCATGCCGCGTGCAGGAATGAGGCCC
TATGGGTCGTAAACTGCTTTTGTGGCGGAGCAATAAGGTGTACGTGTACACCGATGAGAGTACGTCACGAATAAGCATCG
GCTAACTCCGTGCCAGCAGCCGCGGTAATACGGAGGATGCGAGCGTTATCCGGATTTATTGGGTTTAAAGGGTGCGTAGG
CTGGCGCTCAAGTCAGGGGTGAAATCCCGGAGCCTAACTCCGGAACTGCCCTTGATACTGTGTGTCTTGAATTCGGATGC
CGTGGGAGGAATGAGTAGTGTAGCGGTGAAATGCATAGATATTACTCAGAACACCGATTGCGAAGGCATCTCACGAATCC
GAGATTGACGCTGAGGCACGAAAGCGTGGGGATCAAACAGGATTAGATACCCCAGTAGTCC
>t0021509_wg-Y-2;size=7;
CCTACGGGGGGCTGCAGTGAGGAATATTGGTCAATGGTCGAGAGACTGAACCAGCCAAGTAGCGTGCAGGACGACGGCCC
TATGGGTTGTAAACTGCTTTTATGCGGGGATAAAGTGAGGGACGTGTCCCTTTTTGTAGGTACCGCATGAATAAGGACCG
GCTAATTCCGTGCCAGCAGCCGCGGTAATACGGAAGGTCCGGGCGTTATCCGGATTTATTGGGTTTAAAGGGAGCGCAGG
CGGAGGCTTAAGCGTGACGTGAAATGTAGCCGCTCAACGGCTGAGTTGCGTCGCGAACTGGGTTTCTTGAGTGAGTGCGA
CGTCAGCGGAATTCGTGGTGTAGCGGTGAAATGCTTAGATATCACGAAGAACCCCGATTGCGAAGGCAGCTGACGAGCCC
TTTACTGACGCTAAAGCTCGAAGGTGCGGGTATCGAACAGGATTAGATACCCTAGTAGTCC
>t0026456_wg-Y-2;size=7;
CCTACGGGTGGCTGCAGTGGGGAATATTGGTCAATGGGGGAAACCCTGAACCAGCAACGCCGCGTGAAGGAAGAAGGCTT
TCGGGTTGTAAACTTCTTTTATCTGTGACGATAGTGACGGTAGCAGATGAATAAGCCACGGCTAACTACGTGCCAGCAGC
CGCGGTAATACGTAGGTGGCAAGCGTTATCCGGATTTACTGGGTGTAAAGGGCGCGTAGCCGGGGATGCAAGTCAGATGT
GAAAACTATAGGCTTAACCTGTAGCCTGCATTTGAAACTGTATTTCTTGAGTACTGGAGAGGTTGACGGAATTCCGTGTG
TAGCGGTGAAATGCGTAGATATACGGAAGAACACCAGTGGCGAAGGCGGTCAACTGGACAGCAACTGACGGTGAGGCGCG
AAAGCGTGGGGAGCAAACAGGATTAGATACCCTTGTAGTCC
>t0009114_wg-Y-2;size=7;
CCTACGGGTGGCTGCAGTGAGGAATATTGGTCAATGGGCGCGAGCCTGAACCAGCCAAGTAGCGTGCAGGATGACGGCCC
TATGGGTTGTAAACTGCTTTTATGCGGGGATAAAGTGAGGGACGTGTCCCTTATTGTAGGTACCGCATGAATAAGGACCG
GCTAATTCCGTGCCAGCAGCCGCGGTAATACGGAAGGTCCGGGCGTTATCCGGATTTATTGGGTTTAAAGGGAGCGCAGG
CCGAAGGTTAAGCGTGACGTGAAATGTAGCCGCTCAACGGCTGCACTGCGTCGCGAACTGGCTTTCTTGAGTGAGTTCGA
TGTAGGCGGAATTCGTGGTGTAGCGGTGAAATGCTTAGATATCACGAAGAACTCCGATTGCGAAGGCAGCCTACAAGGCC
TTTACTGACGCTAAAGCTCGAAGGTGCGGGTATCGAACAGGATTAGATACCCTAGTAGTCC
>t0016683_wg-Y-2;size=7;
CCTACGGGTGGCAGCAGTGAGGAATATTGGTCAATGGGCGCGAGCCTGAACCAGCCAAGTAGCGTGCAGGACGACTGCCC
TATGGGTTGTAAACTGCTTTTATCAGGGAATAAAGTGAGGCACGCGTGCCTTTTTGTATGTACCTGGTGAATAAGGACCG
GCTAATTCCGTGCCAGCAGCCGCGGTAATACGGAAGGTCCGGGCGTTATCCGGATTTATTGGGTTTAAAGGGAGCGCAGG
CGGGCTTTTAAGCGTGACGTGAAATGTGGCGGCTCAACCGCCGAACTGCGTCGCGAACTGGGGGCCTTGAGTGAGTACGA
CGTTGGCGGAATTCGTGGTGTAGCGGTGAAATGCTTAGATATCACGAAGAACCCCGATTGCGAAGGCAGCCGACGAGTCC
TTAACTGACGCTAAAGCTCGAAAGTGCGGGTATCGAACAGGATTAGATACCCTAGTAGTCC
>t0016102_wg-Y-2;size=7;
CCTACGGGCGGCAGCAGTGGGGGATATTGCACAATGGAGGAAACTCTGATGCAGCGACGCCGCGTGAGTGAAGAAGTATT
TCGGTATGTAAAGCTCTATCAGCAGGGAAGAAAGACTCGTAAGAGAGATGACGGTACCTGACTAAGAAGCCCCGGCTAAC
TACGTGCCAGCAGCCGCGGTAATACGTAGGGGGCAAGCGTTATCCGGATTTACTGGGTGTAAAGGGAGCGCAGACGGCTT
AGCAAGTCTGAAGTGAAACCCCACGGCTCAACCGTGGGCTTGCTTTGGAAACTGTTAAGCTAGAGTACTGGAGAGGTAAG
CGGAATTCCTAGTGTAGCGGTGAAATGCGTAGATATTAGGAGGAACATCGGTGGCGAAGGCGGCTTACTGGACAGCAACT
GACGTTGAGGCTCGAAGGCGTGGGGAGCAAACAGGATTAGATACCCTAGTAGTCC
>t0009331_wg-Y-2;size=7;
CCTACGGGGGGCTGCAGTGAGGAATATTGGACAATGGCCGGAAGGCTGATCCAGCCATGCCGCGTGCGGGAAGACGGCCC
TATGGGTTGTAAACCGCTTTTGCGAGGGAGCAATAAGGGCAACGTGTTGTCCGATGAGAGTACCTCGCGAATAAGCATCG
GCTAACTCCGTGCCAGCAGCCGCGGTAATACGGAGGATGCAAGCGTTATCCGGATTTATTGGGTTTAAAGGGTGCGCAGG
CGGCTTGTTAAGCGGGAGGTGAAATGCCGGCGCTCAACGTCGGAAGTGCCTCCCGAACTGGTGAGCTTGAATGACTCTGC
CGTGGGAGGAATGTGTAGTGTAGCGGTGAAATGCTTAGAGATTACACAGAACACCGATTGCGAAGGCATCTCACGAAGGG
TTGATTGACGCTGAGGCACGAAAGCGTGGGGATCAAACAGGATTAGATACCCCTGTAGTCC
>t0006385_wg-Y-2;size=7;
CCTACGGGCGGCTGCAGTGAGGAATATTGGTCAATGGGCGCGAGCCTGAACCAGCCAAGTAGCGTGCAGGATGACGGCCC
TATGGGTTGTAAACTGCTTTTATGCGGGGATAAAGTGCGGCACGTGTGCCGTTTTGTAGGTACCGCATGAATAAGGACCG
GCTAATTCCGTGCCAGCAGCCGCGGTAATACGGAAGGTCCGGGCGTTATCCGGATTTATTGGGTTTAAAGGGAGCGCAGG
CGGAGGCTTAAGCGTGACGTGAAATGTAGCCGCTCAACGGCTGAGTTGCGTCGCGAACTGGGTTTCTTGAGTGAGTGCGA
CGTCAGCGGAATTCGTGGTGTAGCGGTGAAATGCTTAGATATCACGAAGAACCCCGATTGCGAAGGCAGCTGACGAGCCC
TTTACTGACGCTAAAGCTCGAAGGTGCGGGTATCGAACAGGATTAGATACCCTAGTAGTCC
>t0007300_wg-Y-2;size=7;
CCTACGGGTGGCAGCAGTGAGGAATATTGGTCAATGGGCGCAAGCCTGAACCAGCCATGCCGCGTGAAGGAATAAGGCCC
TATGGGTCGTAAACTTCTTTTGTGGTGGAGCAATAAGGTGTACGTGTACACCGATGAGAGTACATCACGAATAAGCATCG
GCTAACTCCGTGCCAGCAGCCGCGGTAATACGGAGGATGCAAGCGTTATCCGGATTTATTGGGTTTAAAGGGTGCGTAGG
CTGTGGGGAAAGTCAGGGGTGAAAGCCCGGCGCTTAACGCCGGAACTGCCTTTGATACTTCTCCGCTGGAATACGGATGC
CGTGGGAGGAATGAGTAGTGTAGCGGTGAAATGCATAGATATTACTCAGAACACCGATTGCGAAGGCATCTCACGAATCC
GTCATTGACGCTGAGGCACGAAAGCGTGGGGATCAAACAGGATTAGATACCCGAGTAGTCC
>t0009686_wg-Y-2;size=7;
CCTACGGGGGGCTGCAGTGAGGAATATTGGTCAATGGTCGAGAGACTGAACCAGCCAAGTAGCGTGCAGGATGACGGCCC
TATGGGTTGTAAACTGCTTTTATGCGGGGATAAAGTTCACTACGTGTAGTGTTTTGTAGGTACCGCATGAATAAGGACCG
GCTAATTCCGTGCCAGCAGCCGCGGTAATACGGAAGGTCCGGGCGTTATCCGGATTTATTGGGTTTAAAGGGAGCGCAGG
CGGAGGCTTAAGCGTGACGTGAAATGTAGCCGCTCAACGGCTGAGTTGCGTCGCGAACTGGGTTTCTTGAGTGAGTGCGA
CGTCAGCGGAATTCGTGGTGTAGCGGTGAAATGCTTAGATATCACGAAGAACCCCGATTGCGAAGGCAGCTGACGAGCCC
TTTACTGACGCTAAAGCTCGAAGGTGCGGGTATCGAACAGGATTAGATACCCCTGTAGTCC
>t0009583_wg-Y-2;size=7;
CCTACGGGGGGCTGCAGTGAGGAATATTGGACAATGGCCGGAAGGCTGATCCAGCCATGCCGCGTGCGGGAGGACGGCCC
TATGGGTTGTAAACCGCTTTTGCGGGGGAGCAATAAGGTGCACGCGTGCACCGATGAGAGTACCCTGCGAATAAGCATCG
GCTAACTCCGTGCCAGCAGCCGCGGTAATACGGAGGATGCAAGCGTTATCCGGATTTATTGGGTTTAAAGGGTGCGTAGG
CGGGTTTTTAAGCGTGAGGTGAAATGCTCCGGCTCAACCGGAGAACTGCCTCGCGAACTGGGGACCTTGAATGACACTGC
CGTGGGAGGAATGTGTGGTGTAGCGGTGAAATGCATAGAGATCACACAGAACACCGATTGCGAAGGCATCTCACGAAGTG
TTGATTGACGCTGAGGCACGAAAGCGTGGGGATCAAACAGGATTAGATACCCTAGTAGTCC
>t0043320_wg-Y-2;size=7;
CCTACGGGGGGCAGCAGTGAGGAATATTGGTCAATGGACGAAAGTCTGAACCAGCCAAGTAGCGTGAAGGATGACTGCCC
TATGGGTTGTAAACTTCTTTTGTTTGGGAATAAAGTGAGTCACGTGTGACTTTTTGTATGTACCTTACGAATAAGCATCG
GCTAATTCCGTGCCAGCAGCCGCGGTAATACGGAAGATGCGAGCGTTATCCGGAATTATTGGGTTTAAAGGGAGCGTAGG
CGGACCTTTAAGTCAGCGGTAAAATGTCAATGCCCAACATTGGCCTGCCGTTGATACTGTTGGTCTTGAATACACACAAG
GAAGGTGGAATTCGTTGTGTAGCGGTGAAATGCTTAGATATGACGAAGAACTCCGATTGCGAAGGCAGCCTTCTGGGGTG
CGATTGACGCTGAGGCTCGAAAGTGCGGGTATCAAACAGGATTAGATACCCCAGTAGTCC
>t0000628_wg-Y-2;size=7;
CCTACGGGGGGCAGCAGTGAGGAATATTGGTCAATGGGCGCAAGCCTGAACCAGCCATGCCGCGTGAAGGAATAAGGCCC
TATGGGTCGTAAACTTCTTTTGTGGTGGAGCAATAAGGTGTACGTGTACACCGATGAGAGTACATCACGAATAAGCATCG
GCTAACTCCGTGCCAGCAGCCGCGGTAATACGGAGGATGCAAGCGTTATCCGGATTTATTGGGTTTAAAGGGTGCGTAGG
CTGTGGGGAAAGTCAGGGGTGAAAGCCCGGCGCTTAACGCCGGAACTGCCTTTGATACTTCTCCGCTGGAATACGGATGC
CGTGGGAGGAATGAGTAGTGTAGCGGTGAAATGCATAGATATTACTCAGAACACCGATTGCGAAGGCATCTCACGAATCC
GTCATTGACGCTGAGGCACGAAAGCGTGGGGATCAAACAGGATTAGATACCCGAGTAGTCC
>t0001728_wg-Y-2;size=7;
CCTACGGGCGGCTGCAGTGAGGAATATTGGACAATGGCCGGAAGGCTGATCCAGCCATGCCGCGTGCGGGAAGACGGCCC
TATGGGTTGTAAACCGCTTTTGCGAGGGAGCAATAAGGGCAACGTGTTGTCCGATGAGAGTACCTCGCGAATAAGCATCG
GCTAACTCCGTGCCAGCAGCCGCGGTAATACGGAGGATGCAAGCGTTATCCGGATTTATTGGGTTTAAAGGGTGCGCAGG
CGGCTTGTTAAGCGGGAGGTGAAATGCCGGCGCTCAACGTCGGAAGTGCCTCCCGAACTGGTGAGCTTGAATGACTCTGC
CGTGGGAGGAATGTGTAGTGTAGCGGTGAAATGCTTAGAGATTACACAGAACACCGATTGCGAAGGCATCTCACGAAGGG
TTGATTGACGCTGAGGCACGAAAGCGTGGGGATCAAACAGGATTAGATACCCGTGTAGTCC
>t0000752_wg-Y-2;size=7;
CCTACGGGCGGCTGCAGTGGGGAATATTGCACAATGGACGAAAGTCTGATGCAGCAATTCTGCGTGAAGGATGAAGCATT
ACGGTGTGTAAACTTCTTTTTTGGTAGAAGACGAATGACGGTATACCAAGAATAAGGGACGGCTAACTATGTGCCAGCAG
CCGCGGTAATACATAGGTCCCGAGCGTTATCCGGATTTACTGGGCGTAAAGTGTCCGTAGCCTGATATGTAAGTCTGTTT
TCAAATATTGTGGCTTAACCATAAAGAGGGAATAGATACTGCATATCTTGAAGTTGTTGGGGGTTAGTGGAATTTCCGGT
GGAGCGGTGAAATGCGTTGATATCGGAAAGAACGCCGAAAGCGAAAGCAGCTAACTACAATAAACTTGACGGTGAGGGAC
GAAAGCTTGGGGAGCAAACGGGATTAGATACCCTTGTAGTCC
>t0009001_wg-Y-2;size=7;
CCTACGGGGGGCAGCAGTGGGGGATATTGCACAATGGAGGAAACTCTGATGCAGCGACGCCGCGTGAGTGAAGAAGTATT
TCGGTATGTAAAGCTCTATCAGCAGGGAAGAAAGACTCGTAAGAGAGATGACGGTACCTGACTAAGAAGCCCCGGCTAAC
TACGTGCCAGCAGCCGCGGTAATACGTAGGGGGCAAGCGTTATCCGGATTTACTGGGTGTAAAGGGAGCGCAGACGGCTT
AGCAAGTCTGAAGTGAAACCCCACGGCTCAACCGTGGGCTTGCTTTGGAAACTGTTAAGCTAGAGTACTGGAGAGGTAAG
CGGAATTCCTAGTGTAGCGGTGAAATGCGTAGATATTAGGAGGAACATCGGTGGCGAAGGCGGCTTACTGGACAGCAACT
GACGTTGAGGCTCGAAGGCGTGGGGAGCAAACAGGATTAGATACCCCAGTAGTCC
>t0025109_wg-Y-2;size=7;
CCTACGGGGGGCTGCAGTGAGGAATATTGGACAATGGCCGGAAGGCTGATCCAGCCATGCCGCGTGCGGGAAGACGGCCC
TATGGGTTGTAAACCGCTTTTGCGAGGGAGCAATAAGGGCAACGTGTTGTCCGATGAGAGTACCTCGCGAATAAGCATCG
GCTAACTCCGTGCCAGCAGCCGCGGTAATACGGAGGATGCAAGCGTTATCCGGATTTATTGGGTTTAAAGGGTGCGCAGG
CGGCTTGTTAAGCGGGAGGTGAAATGCCGGCGCTCAACGTCGGAAGTGCCTCCCGAACTGGTGAGCTTGAATGACTCTGC
CGTGGGAGGAATGTGTAGTGTAGCGGTGAAATGCTTAGAGATTACACAGAACACCGATTGCGAAGGCATCTCACGAAGGG
TTGATTGACGCTGAGGCACGAAAGCGTGGGGATCAAACAGGATTAGATACCCCGGTAGTCC
>t0010806_wg-Y-2;size=7;
CCTACGGGGGGCTGCAGTGAGGAATATTGGACAATGGCCGGAAGGCTGATCCAGCCATGCCGCGTGCGGGAAGGCGGCCC
TATGGGTTGTAAACCGCTTTTGCGGGGGAGCAATAAGGTGCACGTGTGCACCGATGAGAGTACCCTGCGAATAAGCATCG
GCTAACTCCGTGCCAGCAGCCGCGGTAATACGGAGGATGCAAGCGTTATCCGGATTTATTGGGTTTAAAGGGTGCGTAGG
CGGTTTGCTAAGCGGGAGGTGAAATGCCGGCGCTCAACGTCGGAAGTGCCTCCCGAACTGGTGGACTGGAATGACTCTGC
CGTGGGAGGAATGTGTAGTGTAGCGGTGAAATGCTTAGAGATTACACAGAACACCGATTGCGAAGGCATCTCACGAAGGG
TTGATTGACGCTGAGGCACGAAAGCGTGGGGATCAAACAGGATTAGATACCCCAGTAGTCC
>t0017437_wg-Y-2;size=7;
CCTACGGGCGGCTGCAGTCGAGAATCATTCGCAATGGGCGAAAGCCTGACGGTGCGACGCCGCGTGGAGGATGAAGGTCT
TCGGATTGTAAACTCCTGTCATGTGGGATAAACGGCCGGGATGCGAACAGCATCGCCGGAATGATAGTACCACAGGAGGA
AGAGACGGCTAACTCTGTGCCAGCAGCCGCGGTAATACAGAGGTCTCTAGCGTTGTTCGGATTTACTGGGCGTAAAGGGA
GCGTAGGCGGTCAGGTGTGTTGAACGTGAAATCCCACGACTCAACCGTGGAACGGCGTTCAAAACTGCCTGGCTCGAGTA
CTGGAGAGGAGAGCGGAACTCCTGGTGTAGCGGTGGAATGCGTAGATATCAGGAAGAACACCGGTGGCGAAGGCGGCTCT
CTGGCCAGATACTGACGCTGAGGCTCTAAAGTTAGGGGAGCAAACAGGATTAGATACCCGTGTAGTCC
>t0000379_wg-Y-2;size=7;
CCTACGGGAGGCTGCAGTGAGGAATATTGGTCAATGGGCGCGAGCCTGAACCAGCCAAGTAGCGTGCAGGATGACGGCCC
TATGGGTTGTAAACTGCTTTTTCCGGGGAATAACAAGTGCCACGTGTGGCGCTCTGCATGTACCCGGTGAATAAGGACCG
GCTAATTCCGTGCCAGCAGCCGCGGTAATACGGAAGGTCCGAGCGTTATCCGGATTTATTGGGTTTAAAGGGTGCGCAGG
CGGAATGTCAAGTCAGCCGTGAAATCGCGTGGCTCAACCACGTCTAGCGGTTGAAACTGGCGTTCTTGAGTGCGGTGAGG
GAAGGCGGAATTCGTGGTGTAGCGGTGAAATGCATAGATATCACGAAGAACTCCGATCGCGTAGGCAGCTTTCCGTACCG
TTACTGACGCTCATGCACGAAGGTGCGGGTATCAAACAGGATTAGATACCCCGGTAGTCC
>t0020942_wg-Y-2;size=7;
CCTACGGGTGGCTGCAGTGGGGAATATTGGTCAATGGGGGAAACCCTGAACCAGCAACGCCGCGTGAAGGAAGAAGGCTT
TCGGGTTGTAAACTTCTTTTATCTGTGACGATAGTGACGGTAGCAGATGAATAAGCCACGGCTAACTACGTGCCAGCAGC
CGCGGTAATACGTAGGTGGCAAGCGTTATCCGGATTTACTGGGTGTAAAGGGCGCGTAGCCGGGGATGCAAGTCAGATGT
GAAAACTATAGGCTTAACCTGTAGCCTGCATTTGAAACTGTATTTCTTGAGTACTGGAGAGGTTGACGGAATTCCGTGTG
TAGCGGTGAAATGCGTAGATATACGGAAGAACACCAGTGGCGAAGGCGGTCAACTGGACAGCAACTGACGGTGAGGCGCG
AAAGCGTGGGGAGCAAACAGGATTAGATACCCTGGTAGTCC
>t0028856_wg-Y-2;size=7;
CCTACGGGGGGCTGCAGTGAGGAATATTGGTCAATGGGAGGAATCCTGAACCAGCCATGCCGCGTGGGGGAAGAAGGTCC
TATGGGTTGTAAACCCCTTTTGCTCGGGAGTAATAAGAGTCTTGCGAGGCTTGATGAGAGTACCGGGCGAATAAGCATCG
GCTAACTCCGTGCCAGCAGCCGCGGTAATACGGAGGATGCGAGCGTTATCCGGATTTATTGGGTTTAAAGGGTGCGCAGG
CGGACTGCTAAGTCAGCGGTGAAAGGTCCCGGCTCAACCGGGGAGCTGCCGTTGATACTGGCGGACTGGAGTCCAAACGG
CGCCGGCGGAATGTGTGGTGTAGCGGTGAAATGCATAGATACCACACAGAACACCGATCGCGAAGGCAGCTGGCGAGGAT
GGTACTGACGCTGAGGCACGAAGGCGTGGGGATCGAACAGGATTAGATACCCGAGTAGTCC
>t0001665_wg-Y-2;size=7;
CCTACGGGGGGCAGCAGTGGGGAATATTGGGCAATGGGGGCAACCCTGACCCAGCAACGCCGCGTGAAGGAAGAAGGCTT
TCGGGTTGTAAACTTCTTTGACGAGGGACGATAGTGACGGTACCTCGAAAACAAGCCACGGCTAACTACGTGCCAGCAGC
CGCGGTAATACGTAGGTGGCAAGCGTTGTCCGGATTTACTGGGTGTAAAGGGCGCGTAGGCGGGAAAGCAAGTCAGATGT
GAAATCTCCGGGCTCAACCCGGAAATTGCATTTGAAACTGTTTTTCTTGAGTATCGGAGAGGCAAGCGGAATTCCTAGTG
TAGCGGTGAAATGCGTAGATATTAGGAGGAACACCAGTGGCGAAGGCGGCTTGCTGGACGACAACTGACGCTGAGGCGCG
AAAGCGTGGGGAGCAAACAGGATTAGATACCCTTGTAGTCC
>t0016894_wg-Y-2;size=7;
CCTACGGGCGGCTGCAGTGAGGAATATTGGTCAATGGGCGAGAGCCTGAACCAGCCAAGTAGCGTGCAGGACGACTGCCC
TATGGGTTGTAAACTGCTTTTATGCGGGGATAAACTTCAGCACGTGTGCTGTTTTGCAGGTACCGCATGAATAAGGACCG
GCTAATTCCGTGCCAGCAGCCGCGGTAATACGGAAGGTCCGGGCGTTATCCGGATTTATTGGGTTTAAAGGGAGCGCAGG
CGGGTTGTTAAGCGTGACGTGAAATGTAGGGGCTCAACCTTTGAATTGCGTCGCGAACTGGCGACCTTGAGTGGGTACGA
CGCGGACGGAATTCGTGGTGTAGCGGTGAAATGCTTAGATATCACGAAGAACTCCGATTGCGAAGGCAGTCCGCGAGTCC
CCAACTGACGCTAAAGCTCGAAAGTGCGGGTATCGAACAGGATTAGATACCCTAGTAGTCC
>t0014785_wg-Y-2;size=7;
CCTACGGGGGGCTGCAGTGAGGAATATTGGTCAATGGCCGAGAGGCTGAACCAGCCAAGTAGCGTGCAGGACGACGGCCC
TATGGGTTGTAAACTGCTTTTATGCGGGGATAAAGTCGCCCACGTGTGGGTGTTTGCAGGTACCGCATGAATAAGGACCG
GCTAATTCCGTGCCAGCAGCCGCGGTAATACGGAAGGTCCGGGCGTTATCCGGATTTATTGGGTTTAAAGGGAGCGCAGG
CGGGATATTAAGCGTGACGTGAAATGTAGGTGCTCAACATCTGCACTGCGTCGCGAACTGGTATTCTTGAGTGCATTCGA
CGCTGGCGGAATTCGTGGTGTAGCGGTGAAATGCTTAGATATCACGAAGAACTCCGATTGCGAAGGCAGCCGGCGAGACT
GTAACTGACGCTAAAGCTCGAAAGTGCGGGTATCGAACAGGATTAGATACCCCAGTAGTCC
>t0000201_wg-Y-2;size=7;
CCTACGGGCGGCAGCAGTGGGGGATATTGCACAATGGAGGAAACTCTGATGCAGCGACGCCGCGTGAGTGAAGAAGTATT
TCGGTATGTAAAGCTCTATCAGCAGGGAAGAAAGACTCGTAAGAGAGATGACGGTACCTGACTAAGAAGCCCCGGCTAAC
TACGTGCCAGCAGCCGCGGTAATACGTAGGGGGCAAGCGTTATCCGGATTTACTGGGTGTAAAGGGAGCGCAGACGGCTT
AGCAAGTCTGAAGTGAAACCCCACGGCTCAACCGTGGGCTTGCTTTGGAAACTGTTAAGCTAGAGTACTGGAGAGGTAAG
CGGAATTCCTAGTGTAGCGGTGAAATGCGTAGATATTAGGAGGAACATCGGTGGCGAAGGCGGCTTACTGGACAGCAACT
GACGTTGAGGCTCGAAGGCGTGGGGAGCAAACAGGATTAGATACCCCAGTAGTCC
>t0000094_wg-Y-2;size=7;
CCTACGGGAGGCTGCAGTGAGGAATATTGGTCAATGGGCGAGAGCCTGAACCAGCCAAGTAGCGTGCAGGATGACGGCCC
TACGGGTTGTAAACTGCTTTTTCCGGGGAATAACCGGCGGCACGTGTTGCTGCCCTGCATGTACCCGGTGAATAAGGACC
GGCTAATTCCGTGCCAGCAGCCGCGGTAATACGGAAGGTCCGAGCGTTATCCGGATTTATTGGGTTTAAAGGGTGCGTAG
GCGGGAGAACAAGTCAGCCGTGAAATCGCGTGGCTCAACCACGCCGAGCGGTTGAAACTGTTTTTCTTGAGTACGGTGAG
GGAAGGCGGAATTCGTGGTGTAGCGGTGAAATGCATAGATATCACGAAGAACTCCGATCGCGTAGGCAGCTTTCCGTACC
GGTCACTGACGCTGAGGCACGAAGGTGCGGGTATCAAACAGGATTAGATACCCTAGTAGTCC
>t0001493_wg-Y-2;size=7;
CCTACGGGGGGCTGCAGTGAGGAATATTGGTCAATGGGCGCGAGCCTGAACCAGCCAAGTAGCGTGCAGGATGACGGCCC
TATGGGTTGTAAACTGCTTTTATGCGGGGATAAAGTTCACTACGTGTAGTGTTTTGTAGGTACCGCATGAATAAGGACCG
GCTAATTCCGTGCCAGCAGCCGCGGTAATACGGAAGGTCCTGGCGTTATCCGGATTTATTGGGTTTAAAGGGAGCGCAGG
CTGGTTATTAAGCGTGACGTGAAATGTAGCCGCTCAACGGCTGAGTTGCGTCGCGAACTGGTAGTCTTGAGTGAGTGCGA
CGTCAGCGGAATTCGTGGTGTAGCGGTGAAATGCTTAGATATCACGAAGAACCCCGATTGCGAAGGCAGCTGACGAGCCC
TTTACTGACGCTAAAGCTCGAAGGTGCGGGTATCGAACAGGATTAGATACCCTTGTAGTCC
>t0000240_wg-Y-2;size=7;
CCTACGGGGGGCTGCAGTGAGGAATATTGGACAATGGCCGGAAGGCTGATCCAGCCATGCCGCGTGAAGGATAAGGTCCT
ATGGATTGTAAACTTCTTTTGAGTGGGAGCAATAAGGATGTCGAGACATCCGATGAGAGTACCATTTGAATAAGCATCGG
CTAACTCCGTGCCAGCAGCCGCGGTAATACGGAGGATGCGAGCGTTATCCGGATTTATTGGGTTTAAAGGGTGCGTAGGC
GGTTTGTCAAGTCAGCGGTGAAACGCAAGGGCTCAACCCTTGACCTGCCGTTGAAACTGATTGACTAGAATGCGGATGCT
GTGGGAGGAATGTGTGGTGTAGCGGTGAAATGCATAGATATCACACAGAACACCGATTGCGAAGGCATCTCACAAATCCG
TGATTGACGCTGAGGCACGAAAGTGTGGGGATCAAACAGGATTAGATACCCTGGTAGTCC
>t0003665_wg-Y-2;size=7;
CCTACGGGGGGCTGCAGTGGGGAATATTGGGCAATGGGCGAAAGCCTGACCCAGCAACGCCGCGTGAAGGATGACGGTCT
TCGGATTGTAAACTTCTTTAATTGGGGAAGAACAAAATGACCTACCCAAAGAATAAGTCACGGCTAACTACGTGCCAGCA
GCCGCGGTAATACGTAGGTGACAAGCGTTATCCGGATTTACTGGGCGTAAAGGGCGTGTAGGCGGTCTTGCAAGTCAGAA
GTGAAATTCCTGAGCTCAACTCGGGCGCTGCTTCTGAAACTGCAGGACTTGAGTGCTGGAGGGGATAGCGGAATTCCTAG
TGGAGCGGTAAAATGCGCAGATATTAGGAAGAACACCGGTGGCGAAGGCGGCTATCTGGACAGTAACTGACGCTGAGGCG
CGAAAGCGTGGGGAGCAAACAGGATTAGATACCCTAGTAGTCC
>t0001391_wg-Y-2;size=7;
CCTACGGGCGGCTGCAGTGGGGAATATTGGTCAATGGGGGAAACCCTGAACCAGCAACGCCGCGTGAAGGAAGAAGGCTT
TCGGGTTGTAAACTTCTTTTATCTGTGACGATAGTGACGGTAGCAGATGAATAAGCCACGGCTAACTACGTGCCAGCAGC
CGCGGTAATACGTAGGTGGCAAGCGTTATCCGGATTTACTGGGTGTAAAGGGCGCGTAGCCGGGGATGCAAGTCAGATGT
GAAAACTATAGGCTTAACCTGTAGCCTGCATTTGAAACTGTATTTCTTGAGTACTGGAGAGGTTGACGGAATTCCGTGTG
TAGCGGTGAAATGCGTAGATATACGGAAGAACACCAGTGGCGAAGGCGGTCAACTGGACAGCAACTGACGGTGAGGCGCG
AAAGCGTGGGGAGCAAACAGGATTAGATACCCGAGTAGTCC
>t0018137_wg-Y-2;size=7;
CCTACGGGGGGCTGCAGTAAGGAATATTGGGCAATGGGGGGAACCCTGACCCAGCCATGCCGCGTGAGGGATGTAGGCCC
TACGGGTCGTGAACCTCTTTTGTCGGGGGACAAGGACGGCGTCGGGAACGCCGTTTGCGGGTACTCGGCGAATAAGCATC
GGCTAACTCCGTGCCAGCAGCCGCGGTAATACGGAGGATGCGAGCGTTATCCGGATTCATTGGGTTTAAAGGGTGCGCAG
GCGGCCCGGTAAGTCAGCGGTGAAAGGCAGGGGCCCAACCCCGGAAGTGCCGTTGATACTGTCGGGCTGGAATGCGGTCG
AGGCGGGCGGAATGTGGTGTGTAGCGGTGAAATGCATAGATATGCCACAGAACGCCGATAGCGAAGGCAGCTCGCCAGGC
CTGCATTGACGCTCGGGCACGAAAGCGTGGGGATCAAACAGGATTAGATACCCTAGTAGTCC
>t0015691_wg-Y-2;size=7;
CCTACGGGGGGCTGCAGTGGGGAATATTGCACAATGGACGAAAGTCTGATGCAGCAATTCTGCGTGAAGGATGAAGCATT
ACGGTGTGTAAACTTCTTTTTTGGTAGAAGACGAATGACGGTATACCAAGAATAAGGGACGGCTAACTATGTGCCAGCAG
CCGCGGTAATACATAGGTCCCGAGCGTTATCCGGATTTACTGGGCGTAAAGTGTCCGTAGCCTGATATGTAAGTCTGTTT
TTAAATATTGTGGCTTAACCATAAAGAGGGAATAGATACTGCATATCTTGAAGTTGTTGGGGGTTAGTGGAATTTCCGGT
GGAGCGGTGAAATGCGTTGATATCGGAAAGAACGCCGAAAGCGAAAGCAGCTAACTACAATAAACTTGACGGTGAGGGAC
GAAAGCTTGGGGAGCAAACGGGATTAGATACCCCAGTAGTCC
>t0007187_wg-Y-2;size=7;
CCTACGGGCGGCTGCAGTGAGGAATATTGGTCAATGGGCGCGAGCCTGAACCAGCCAAGTAGCGTGCAGGATGACGGCCC
TATGGGTTGTAAACTGCTTTTTCCGGGGAATAACAAGTGCCACGTGTGGCGCTCTGCATGTACCCGGTGAATAAGGACCG
GCTAATTCCGTGCCAGCAGCCGCGGTAATACGGAAGGTCCGAGCGTTATCCGGATTTATTGGGTTTAAAGGGTGCGCAGG
CGGAATGTCAAGTCAGCCGTGAAATCGCGTGGCTCAACCACGTCTAGCGGTTGAAACTGGCGTTCTTGAGTGCGGTGAGG
GAAGGCGGAATTCGTGGTGTAGCGGTGAAATGCATAGATATCACGAAGAACTCCGATCGCGTAGGCAGCTTTCCGTACCG
TTACTGACGCTCATGCACGAAGGTGCGGGTATCAAACAGGATTAGATACCCTGGTAGTCC
>t0015268_wg-Y-2;size=7;
CCTACGGGGGGCTGCAGTGAGGAATATTGGACAATGGGGGCAACCCTGATCCAGCCATGCCGCGTGCGGGACTAAGGCCC
TATGGGTCGTAAACCGCTTTTGTTGGGGAGCAATAAGGCGTACGTGTACGCCGATGAGAGTACCTGGCGAATAAGCATCG
GCTAACTCCGTGCCAGCAGCCGCGGTAATACGGAGGATGCGAGCGTTATCCGGATTTATTGGGTTTAAAGGGTGCGCAGG
CGGAACTGTAAGTCAGTGGTGAAATACCCGCGCTCAACGTGGGCCGTGCCATTGATACTGCAATTCTGGAGTACTGTTGC
CGTGGGAGGAATGGGTAGTGTAGCGGTGAAATGCATAGATATTACCCAGAACACCGATTGCGAAGGCATCTCACGAAGCA
GTCACTGACGCTGAGGCACGAAAGCGTGGGGATCGAACAGGATTAGATACCCCAGTAGTCC
>t0003331_wg-Y-2;size=7;
CCTACGGGGGGCAGCAGTGGGGAATATTGGGCAATGGGGGAAACCCTGACCCAGCAACGCCGCGTGAAGGAAGAAGGCTT
TCGGGTTGTAAACTTCTTTTACCAGGGACGAAGGACGTGACGGTACCTGGAGAAAAAGCCACGGCTAACTACGTGCCAGC
AGCCGCGGTAATACGTAGGTGGCAAGCGTTGTCCGGAATTACTGGGTGTAAAGGGCGTGTAGGCGGAGCAGCAAGTCAGA
AGTGAAATCTCCGGGCTTAACCCGGAAACTGCTTTTGAAACTGTTGCCCTTGAGTATCGGAGAGGCAGGCGGAATTCCTA
GTGTAGCGGTGAAATGCGTAGATATTAGGAGGAACACCAGTGGCGAAGGCGGCCTGCTGGACGACAACTGACGCTGAGGC
GCGAAAGCGTGGGGAGCAAACAGGATTAGATACCCCGGTAGTCC
>t0015588_wg-Y-2;size=7;
CCTACGGGGGGCTGCAGTGAGGAATATTGGTCAATGGGCGAGAGCCTGAACCAGCCAAGTAGCGTGCAGGATGACGGCCC
TACGGGTTGTAAACTGCTTTTTCCGGGGAATAACCGGCGGCACGTGTTGCTGCCCTGCATGTACCCGGTGAATAAGGACC
GGCTAATTCCGTGCCAGCAGCCGCGGTAATACGGAAGGTCCGAGCGTTATCCGGATTTATTGGGTTTAAAGGGTGCGTAG
GCGGGAGAACAAGTCAGCCGTGAAATCGCGTGGCTCAACCACGCCGAGCGGTTGAAACTGTTTTTCTTGAGTACGGTGAG
GGAAGGCGGAATTCGTGGTGTAGCGGTGAAATGCATAGATATCACGAAGAACTCCGATCGCGTAGGCAGCTTTCCGTACC
GGTCACTGACGCTGAGGCACGAAGGTGCGGGTATCAAACAGGATTAGATACCCGGGTAGTCC
>t0013610_wg-Y-2;size=7;
CCTACGGGGGGCAGCAGTGAGGAATATTGGACAATGGGGGCAACCCTGATCCAGCCATGCCGCGTGCGGGACTAAGGCCC
TATGGGTCGTAAACCGCTTTTGTTGGGGAGCAATAAGGCGTACGCGTACGCCGATGAGAGTACCTGGCGAATAAGCATCG
GCTAACTCCGTGCCAGCAGCCGCGGTAATACGGAGGATGCGAGCGTTATCCGGATTTATTGGGTTTAAAGGGTGCGCAGG
CGGAACTGTAAGTCAGTGGTGAAATACCCGCGCTCAACGTGGGCCGTGCCATTGATACTGCAATTCTGGAGTACTGTTGC
CGTGGGAGGAATGGGTAGTGTAGCGGTGAAATGCATAGATATTACCCAGAACACCGATTGCGAAGGCATCTCACGAAGCA
GTCACTGACGCTGAGGCACGAAAGCGTGGGGATCGAACAGGATTAGATACCCGAGTAGTCC
>t0034668_wg-Y-2;size=7;
CCTACGGGAGGCTGCAGTGAGGAATATTGGTCAATGGGCGCGAGCCTGAACCAGCCAAGTAGCGTGCAGGACGACTGCCC
TATGGGTTGTAAACTGCTTTTATCAGGGAATAAAGTGAGGCACGCGTGCCTTTTTGTATGTACCTGGTGAATAAGGACCG
GCTAATTCCGTGCCAGCAGCCGCGGTAATACGGAAGGTCCGGGCGTTATCCGGATTTATTGGGTTTAAAGGGAGCGCAGG
CGGGCTTTTAAGCGTGACGTGAAATGTGGCGGCTCAACCGCCGAACTGCGTCGCGAACTGGGGGCCTTGAGTGAGTACGA
CGTTGGCGGAATTCGTGGTGTAGCGGTGAAATGCTTAGATATCACGAAGAACCCCGATTGCGAAGGCAGCCGACGAGTCC
TTAACTGACGCTAAAGCTCGAAAGTGCGGGTATCGAACAGGATTAGATACCCTTGTAGTCC
>t0015625_wg-Y-2;size=7;
CCTACGGGAGGCTGCAGTGAGGAATATTGGTCAATGGGCGAGAGCCTGAACCAGCCAAGTAGCGTGCAGGATGACGGCCC
TACGGGTTGTAAACTGCTTTTTCCGGGGAATAACCGGCGGCACGTGTTGCTGCCCTGCATGTACCCGGTGAATAAGGACC
GGCTAATTCCGTGCCAGCAGCCGCGGTAATACGGAAGGTCCGAGCGTTATCCGGATTTATTGGGTTTAAAGGGTGCGTAG
GCGGGAGAACAAGTCAGCCGTGAAATCGCGTGGCTCAACCACGCCGAGCGGTTGAAACTGTTTTTCTTGAGTACGGTGAG
GGAAGGCGGAATTCGTGGTGTAGCGGTGAAATGCATAGATATCACGAAGAACTCCGATCGCGTAGGCAGCTTTCCGTACC
GGTCACTGACGCTGAGGCACGAAGGTGCGGGTATCAAACAGGATTAGATACCCCAGTAGTCC
>t0009955_wg-Y-2;size=7;
CCTACGGGTGGCTGCAGTGGGGAATATTGGGCAATGGGGGAAACCCTGACCCAGCAACGCCGCGTGAAGGAAGAAGGCTT
TCGGGTTGTAAACTTCTTTTACCAGGGACGAAGGACGTGACGGTACCTGGAGAAAAAGCCACGGCTAACTACGTGCCAGC
AGCCGCGGTAATACGTAGGTGGCAAGCGTTGTCCGGAATTACTGGGTGTAAAGGGCGTGTAGGCGGAGCAGCAAGTCAGA
AGTGAAATCTCCGGGCTTAACCCGGAAACTGCTTTTGAAACTGTTGCCCTTGAGTATCGGAGAGGCAGGCGGAATTCCTA
GTGTAGCGGTGAAATGCGTAGATATTAGGAGGAACACCAGTGGCGAAGGCGGCCTGCTGGACGACAACTGACGCTGAGGC
GCGAAAGCGTGGGGAGCAAACAGGATTAGATACCCTTGTAGTCC
>t0019969_wg-Y-2;size=7;
CCTACGGGTGGCTGCAGTGGGGGATATTGCACAATGGAGGAAACTCTGATGCAGCGACGCCGCGTGAGTGAAGAAGTATT
TCGGTATGTAAAGCTCTATCAGCAGGGAAGAAAGACTCGTAAGAGAGATGACGGTACCTGACTAAGAAGCCCCGGCTAAC
TACGTGCCAGCAGCCGCGGTAATACGTAGGGGGCAAGCGTTATCCGGATTTACTGGGTGTAAAGGGAGCGCAGACGGCTT
AGCAAGTCTGAAGTGAAACCCCACGGCTCAACCGTGGGCTTGCTTTGGAAACTGTTAAGCTAGAGTACTGGAGAGGTAAG
CGGAATTCCTAGTGTAGCGGTGAAATGCGTAGATATTAGGAGGAACATCGGTGGCGAAGGCGGCTTACTGGACAGCAACT
GACGTTGAGGCTCGAAGGCGTGGGGAGCAAACAGGATTAGATACCCTAGTAGTCC
>t0031720_wg-Y-2;size=7;
CCTACGGGGGGCTGCAGTGAGGAATATTGGTCAATGGGCGCGAGCCTGAACCAGCCAAGTAGCGTGCAGGACGACTGCCC
TATGGGTTGTAAACTGCTTTTATCAGGGAATAAAGTGAGGCACGCGTGCCTTTTTGTATGTACCTGGTGAATAAGGACCG
GCTAATTCCGTGCCAGCAGCCGCGGTAATACGGAAGGTCCGGGCGTTATCCGGATTTATTGGGTTTAAAGGGAGCGCAGG
CGGGCTTTTAAGCGTGACGTGAAATGTGGCGGCTCAACCGCCGAACTGCGTCGCGAACTGGGGGCCTTGAGTGAGTACGA
CGTTGGCGGAATTCGTGGTGTAGCGGTGAAATGCTTAGATATCACGAAGAACCCCGATTGCGAAGGCAGCCGACGAGTCC
TTAACTGACGCTAAAGCTCGAAAGTGCGGGTATCGAACAGGATTAGATACCCGGGTAGTCC
>t0018220_wg-Y-2;size=7;
CCTACGGGGGGCAGCAGTGAGGAATATTGGTCAATGGCCGAGAGGCTGAACCAGCCAAGTAGCGTGCAGGACGACGGCCC
TATGGGTTGTAAACTGCTTTTATGCGGGGATAAAGTCGCCCACGTGTGGGTGTTTGCAGGTACCGCATGAATAAGGACCG
GCTAATTCCGTGCCAGCAGCCGCGGTAATACGGAAGGTCCGGGCGTTATCCGGATTTATTGGGTTTAAAGGGAGCGCAGG
CGGGATATTAAGCGTGACGTGAAATGTAGGTGCTCAACATCTGCACTGCGTCGCGAACTGGTATTCTTGAGTGCATTCGA
CGCTGGCGGAATTCGTGGTGTAGCGGTGAAATGCTTAGATATCACGAAGAACTCCGATTGCGAAGGCAGCCGGCGAGACT
GTAACTGACGCTAAAGCTCGAAAGTGCGGGTATCGAACAGGATTAGATACCCTGGTAGTCC
>t0003707_wg-Y-2;size=7;
CCTACGGGGGGCTGCAGTGAGGAATATTGGTCAATGGACGAAAGTCTGAACCAGCCAAGTAGCGTGAAGGATGACTGCCC
TATGGGTTGTAAACTTCTTTTGTTTGGGAATAAAGTGAGTCACGTGTGGCTTTTTGTATGTACCTTACGAATAAGCATCG
GCTAATTCCGTGCCAGCAGCCGCGGTAATACGGAAGATGCGAGCGTTATCCGGAATTATTGGGTTTAAAGGGAGCGTAGG
CGGACCTTTAAGTCAGCGGTAAAATGTCAATGCCCAACATTGGCCTGCCGTTGATACTGTTGGTCTTGAATACACACAAG
GAAGGTGGAATTCGTTGTGTAGCGGTGAAATGCTTAGATATGACGAAGAACTCCGATTGCGAAGGCAGCCTTCTGGGGTG
CGATTGACGCTGAGGCTCGAAAGTGCGGGTATCAAACAGGATTAGATACCCCAGTAGTCC
>t0004931_wg-Y-2;size=7;
CCTACGGGTGGCTGCAGTCGAGAATCATTCGCAATGGGCGAAAGCCTGACGGTGCGACGCCGCGTGGAGGATGAAGGTCT
TCGGATTGTAAACTCCTGTCATGTGGGATAAACGGCCGGGATGCGAACAGCATCGCCGGAATGATAGTACCACAGGAGGA
AGAGACGGCTAACTCTGTGCCAGCAGCCGCGGTAATACAGAGGTCTCTAGCGTTGTTCGGATTTACTGGGCGTAAAGGGA
GCGTAGGCGGTCAGGTGTGTTGAACGTGAAATCCCACGACTCAACCGTGGAACGGCGTTCAAAACTGCCTGGCTCGAGTA
CTGGAGAGGAGAGCGGAACTCCTGGTGTAGCGGTGGAATGCGTAGATATCAGGAAGAACACCGGTGGCGAAGGCGGCTCT
CTGGCCAGATACTGACGCTGAGGCTCTAAAGTTAGGGGAGCAAACAGGATTAGATACCCCTGTAGTCC
>t0022917_wg-Y-2;size=7;
CCTACGGGCGGCAGCAGTGAGGAATATTGGTCAATGGGCGCGAGCCTGAACCAGCCAAGTAGCGTGCAGGATGACGGCCC
TATGGGTTGTAAACTGCTTTTTCCGGGGAATAACAAGTGCCACGTGTGGCGCTCTGCATGTACCCGGTGAATAAGGACCG
GCTAATTCCGTGCCAGCAGCCGCGGTAATACGGAAGGTCCGAGCGTTATCCGGATTTATTGGGTTTAAAGGGTGCGCAGG
CGGAATGTCAAGTCAGCCGTGAAATCGCGTGGCTCAACCACGTCTAGCGGTTGAAACTGGCGTTCTTGAGTGCGGTGAGG
GAAGGCGGAATTCGTGGTGTAGCGGTGAAATGCATAGATATCACGAAGAACTCCGATCGCGTAGGCAGCTTTCCGTACCG
TTACTGACGCTCATGCACGAAGGTGCGGGTATCAAACAGGATTAGATACCCCGGTAGTCC
>t0010015_wg-Y-2;size=7;
CCTACGGGGGGCAGCAGTGGGGAATATTGGGCAATGGGGGCAACCCTGACCCAGCAACGCCGCGTGAAGGAAGAAGGCTT
TCGGGTTGTAAACTTCTTTGACGAGGGACGATAGTGACGGTACCTCGAAAACAAGCCACGGCTAACTACGTGCCAGCAGC
CGCGGTAATACGTAGGTGGCAAGCGTTGTCCGGATTTACTGGGTGTAAAGGGCGCGTAGGCGGGATTGCAAGTCAGATGT
GAAATCTCCGGGCTCAACCCGGAAATTGCATTTGAAACTGTAGTTCTTGAGTATCGGAGAGGCAAGCGGAATTCCTAGTG
TAGCGGTGAAATGCGTAGATATTAGGAGGAACACCAGTGGCGAAGGCGGCTTGCTGGACGACAACTGACGCTGAGGCGCG
AAAGCGTGGGGAGCAAACAGGATTAGATACCCTGGTAGTCC
>t0001635_wg-Y-2;size=7;
CCTACGGGCGGCTGCAGTGGGGAATATTGGGCAATGGGCGAAAGCCTGACCCAGCAACGCCGCGTGAAGGATGACGGTCT
TCGGATTGTAAACTTCTTTAATTGGGGAAGAACAAAATGACCTACCCAAAGAATAAGTCACGGCTAACTACGTGCCAGCA
GCCGCGGTAATACGTAGGTGACAAGCGTTATCCGGATTTACTGGGCGTAAAGGGCGTGTAGGCGGTCTTGCAAGTCAGAA
GTGAAATTCCTGAGCTCAACTCGGGCGCTGCTTCTGAAACTGCAGGACTTGAGTGCTGGAGGGGATAGCGGAATTCCTAG
TGGAGCGGTAAAATGCGCAGATATTAGGAAGAACACCGGTGGCGAAGGCGGCTATCTGGACAGTAACTGACGCTGAGGCG
CGAAAGCGTGGGGAGCAAACAGGATTAGATACCCCAGTAGTCC
>t0003173_wg-Y-2;size=7;
CCTACGGGGGGCTGCAGTGAGGAATATTGGACAATGGCCGGAAGGCTGATCCAGCCATGCCGCGTGCGGGAAGACGGCCC
TATGGGTTGTAAACCGCTTTTGTTGGGGAGCAATAAGGTCCACGTGTGGATTGATGAGAGTACCCAGCGAATAAGCATCG
GCTAACTCCGTGCCAGCAGCCGCGGTAATACGGAGGATGCGAGCGTTATCCGGATTTATTGGGTTTAAAGGGTGCGTAGG
CGGACTTTTAAGCGTGAGGTGAAATGCCCGGGCTCAACCTGGGAACTGCCTCGCGAACTGGGAGTCTTGAATGTCCGTGC
CGTGGGAGGAATGTGTGGTGTAGCGGTGAAATGCATAGAGATCACACAGAACACCGATTGCGAAGGCATCTCACGAACGG
ATGATTGACGCTGAGGCACGAAAGCGTGGGGATCAAACAGGATTAGATACCCCTGTAGTCC
>t0008168_wg-Y-2;size=7;
CCTACGGGAGGCTGCAGTGAGGAATATTGGTCAATGGGCGCGAGCCTGAACCAGCCAAGTAGCGTGCAGGATGACGGCCC
TATGGGTTGTAAACTGCTTTTATGCGGGGATAAAGTGAGGGACGTGTCCCTTATTGTAGGTACCGCATGAATAAGGACCG
GCTAATTCCGTGCCAGCAGCCGCGGTAATACGGAAGGTCCGGGCGTTATCCGGATTTATTGGGTTTAAAGGGAGCGCAGG
CCGAAGGTTAAGCGTGACGTGAAATGTAGCCGCTCAACGGCTGCACTGCGTCGCGAACTGGCTTTCTTGAGTGAGTTCGA
TGTAGGCGGAATTCGTGGTGTAGCGGTGAAATGCTTAGATATCACGAAGAACTCCGATTGCGAAGGCAGCCTACAAGGCC
TTTACTGACGCTAAAGCTCGAAGGTGCGGGTATCGAACAGGATTAGATACCCGAGTAGTCC
>t0011155_wg-Y-2;size=7;
CCTACGGGCGGCTGCAGTGGGGGATATTGCACAATGGAGGAAACTCTGATGCAGCGACGCCGCGTGAGTGAAGAAGTATT
TCGGTATGTAAAGCTCTATCAGCAGGGAAGAAAGACTCGTAAGAGAGATGACGGTACCTGACTAAGAAGCCCCGGCTAAC
TACGTGCCAGCAGCCGCGGTAATACGTAGGGGGCAAGCGTTATCCGGATTTACTGGGTGTAAAGGGAGCGCAGACGGCTT
AGCAAGTCTGAAGTGAAACCCCACGGCTCAACCGTGGGCTTGCTTTGGAAACTGTTAAGCTAGAGTACTGGAGAGGTAAG
CGGAATTCCTAGTGTAGCGGTGAAATGCGTAGATATTAGGAGGAACATCGGTGGCGAAGGCGGCTTACTGGACAGCAACT
GACGTTGAGGCTCGAAGGCGTGGGGAGCAAACAGGATTAGATACCCTAGTAGTCC
>t0011691_wg-Y-2;size=7;
CCTACGGGGGGCTGCAGTGAGGAATATTGGTCAATGGGCGCGAGCCTGAACCAGCCAAGTAGCGTGCAGGACGACTGCCC
TATGGGTTGTAAACTGCTTTTATCAGGGAATAAAGTGTGCCACGCGTGGTGTTTTGTATGTACCTGATGAATAAGGACCG
GCTAATTCCGTGCCAGCAGCCGCGGTAATACGGAAGGTCCGGGCGTTATCCGGATTTATTGGGTTTAAAGGGAGCGCAGG
CGGGCTTTTAAGCGTGACGTGAAATGTGGCGGCTCAACCGCCGAACTGCGTCGCGAACTGGGGGCCTTGAGTGGGTGCGA
CGTTGGCGGAATTCGTGGTGTAGCGGTGAAATGCTTAGATATCACGAAGAACCCCGATTGCGAAGGCAGCCGACGAGTCC
CTTACTGACGCTAAAGCTCGAAAGTGCGGGTATCGAACAGGATTAGATACCCTTGTAGTCC
>t0031498_wg-Y-2;size=7;
CCTACGGGGGGCTGCAGTGGGGAATATTGCGCAATGGGCGAAAGCCTGACGCAGCGACGCCGCGTGAGGGATGAAGGTCC
TCGGATCGTAAACCTCTGTCAGAAGGGATGAACGTACACGATGCCAATCAGTTGTGTAGTGACAGTACCTTCAAAGGAAG
CACCGGCTAACTCCGTGCCAGCAGCCGCGGTAATACGGAGGGTGCAAGCGTTAATCGGAATTACTGGGCGTAAAGCGCAC
GTAGGCTGTCATGTAAGTCAGGGGTGAAAGCCGTCGGCTTAACCGATGAATTGCCCTTGAAACTGCGTGACTGGAATTCG
GGAGAGGATGGCGGAATTTCAGGTGTAGGGGTGACATCCGTAGATATCTGAAAGAACACCGGAGGCGAAGGCGGCCATCT
GGATCGATATTGACGCTGAGGTGCGAAAGCGTGGGGAGCAAACAGGATTAGATACCCTGGTAGTCC
>t0012485_wg-Y-2;size=7;
CCTACGGGGGGCTGCAGTGGGGGATATTGCACAATGGAGGAAACTCTGATGCAGCAACGCCGCGTGAGGGAAGAAGGTTT
TCGGATTGTAAACCTCTGTTTTTAGCGAAGAAACAAATGACGGTAGCTAAAGAGGAAGCCACGGCTAACTACGTGCCAGC
AGCCGCGGTAATACGTAGGTGGCAAGCGTTGTCCGGATTTACTGGGTGTAAAGGGTGCGCAGGCGGGACTGCAAGTTGGA
TGTGAAATACCGGGGCTCAACCCCGGAACTGCATCCAAAACTGTAGTTCTTGAGTGGAGTAGAGGTAAGCGGAATTCCGA
GTGTAGCGGTGAAATGCGTAGATATTCGGAGGAACACCAGTGGCGAAGGCGGCTTACTGGGCTCTAACTGACGCTGAGGC
ACGAAAGTGTGGGTAGCAAACAGGATTAGATACCCTAGTAGTCC
>t0000932_wg-Y-2;size=7;
CCTACGGGGGGCAGCAGTAGGGAATATTGGTCAATGGGGGAAACCCTGAACCAGCGACGCCGCGTGAGTGAAGAAGTATT
TCGGTATGTAAAGCTCTATCAGCAGGGACGATAATGACGGTACCTGACTAAGAAGCCCCGGCTAACTACGTGCCAGCAGC
CGCGGTAATACGTAGGGGGCAAGCGTTATCCGGATTTACTGGGTGTAAAGGGAGTGTAGGTGGCCATGCAAGTCAGATGT
GAAAACCCGGGGCTCAACCCCGTGACTGCATTTGAAACTGCGTGGCTGGAGTGCAGGAGAGGTAAGCGGAATTCCTAGTG
GAGCGGTGAAATGCGTAGATATTAGGAGGAACACCAGTGGCGAAGGCGGCTTACTGGACTGTAACTGACACTGAGGCTCG
AAAGCGTGGGGAGCAAACAGGATTAGATACCCGTGTAGTCC
>t0002758_wg-Y-2;size=7;
CCTACGGGAGGCTGCAGTCGAGGATCATTTGCAATGGGCGAAAGCCTGACAATGCGACGCTGCGTGCAGGATGAAGGCCT
TCGGGTTGTAAACTGCTGTTGGGAGGGAAAAGGACGCGGGGCCCAACAAGCCCTGCCGTTTGATTGTACTTCCAGAGAAA
GTCGCGGCTAACTCTGTGCCAGCAGCCGCGGTAATACAGAGGCGACGAGCGTTGTTCGGATTTACTGGGCGTAAAGCGTG
CGCAGGCGGTGGACCATGTCCGACGTGAAATCCCGGGGCTCAGCTCCGGAAGTGCGTCGGAAACCGGTCCGCTGGAGACC
GGGAAGGGAGTCTGGAACACACGGTGTAGCGGTGAAATGCGTTGATATCGTGTGGAACACCGGAAGCGAAGGCGAGACTC
TGGAACGGATCTGACGCTCATGCACGAAAGCGTGGGGAGCAAACAGGATTAGATACCCCAGTAGTCC
>t0012488_wg-Y-2;size=7;
CCTACGGGCGGCAGCAGTGAGGAATATTGGACAATGGCCGAGAGGCTGATCCAGCCATGCCGCGTGCGGGAGGACGGCCC
TATGGGTTGTAAACCGCTTTTGTTGGGGAGCAATAAGGTCCACGTGTGGATTGATGAGAGTACCCAGCGAATAAGCATCG
GCTAACTCCGTGCCAGCAGCCGCGGTAATACGGAGGATGCAAGCGTTATCCGGATTTATTGGGTTTAAAGGGTGCGTAGG
CGGATTTTTAAGCGTGAGGTGAAATGCCCGGGCTCAACCTGGGAACTGCCTCGCGAACTGGAAGTCTTGAATGTCCGTGC
CGTGGGAGGAATGTGTGGTGTAGCGGTGAAATGCATAGAGATCACACAGAACACCGATTGCGAAGGCATCTCACGAACGG
ATGATTGACGCTGAGGCACGAAAGCGTGGGGATCAAACAGGATTAGATACCCTAGTAGTCC
>t0030420_wg-Y-2;size=7;
CCTACGGGGGGCTGCAGTGAGGAATATTGGTCAATGGGCGAGAGCCTGAACCAGCCAAGTAGCGTGCAGGATGACGGCCC
TATGGGTTGTAAACTGCTTTTATATGGGGATAAAGTTCACCACGTGTGGTGTTTTGCAGGTACCATATGAATAAGGACCG
GCTAATTCCGTGCCAGCAGCCGCGGTAATACGGAAGGTCCGGGCGTTATCCGGATTTATTGGGTTTAAAGGGAGCGCAGG
CGGCCTTTTAAGCGTGACGTGAAATGTGGATGCTCAACATCTGAACTGCGTCGCGAACTGGAGGGCTTGAGTGGGTACGA
CGCCGGCGGAATTCGTGGTGTAGCGGTGAAATGCTTAGATATCACGAAGAACCCCGATTGCGAAGGCAGCCGGCGAGTCC
TCAACTGACGCTAAAGCTCGAAAGTGCGGGTATCGAACAGGATTAGATACCCCAGTAGTCC
>t0009549_wg-Y-2;size=7;
CCTACGGGGGGCTGCAGTGAGGAATATTGGTCAATGGGCGCGAGCCTGAACCAGCCAAGTAGCGTGCAGGATGACGGCCC
TATGGGTTGTAAACTGCTTTTATGCGGGGATAAAGTGAGGGACGTGTCCCTTATTGTAGGTACCGCATGAATAAGGACCG
GCTAATTCCGTGCCAGCAGCCGCGGTAATACGGAAGGTCCGGGCGTTATCCGGATTTATTGGGTTTAAAGGGAGCGCAGG
CCGAAGGTTAAGCGTGACGTGAAATGTAGCCGCTCAACGGCTGCACTGCGTCGCGAACTGGCTTTCTTGAGTGAGTTCGA
TGTAGGCGGAATTCGTGGTGTAGCGGTGAAATGCTTAGATATCACGAAGAACTCCGATTGCGAAGGCAGCCTACAAGGCC
TTTACTGACGCTAAAGCTCGAAGGTGCGGGTATCGAACAGGATTAGATACCCCAGTAGTCC
>t0053494_wg-Y-2;size=7;
CCTACGGGGGGCTGCAGTGAGGAATATTGGTCAATGGGCGCGAGCCTGAACCAGCCAAGTAGCGTGAGGGAAGACGGCCC
TACGGGTTGTAAACCTCTTTTGTGCGGGGATAAAGTTCACTACGCGTAGTGTTTTGCAGGTACCGCACGAATAAGGACCG
GCTAATTCCGTGCCAGCAGCCGCGGTAATACGGAAGGTCCGGGCGTTATCCGGATTTATTGGGTTTAAAGGGAGCGCAGG
CGGCCTTTTAAGCGTGACGTGAAATGCCGGGGCTCAACCTTGGAATTGCGTCGCGAACTGGCGGGCTTGAGTACGCTCGA
GGCAGGCGGAATTCGTGGTGTAGCGGTGAAATGCTTAGATATCACGAGGAACCCCGATTGCGAAGGCAGCCTGCCGGGGT
GTTACTGACGCTCATGCTCGAAGGTGCGGGTATCGAACAGGATTAGATACCCTAGTAGTCC
>t0044390_wg-Y-2;size=7;
CCTACGGGCGGCAGCAGTGGGGAATATTGGGCAATGGGGGAAACCCTGACCCAGCAACGCCGCGTGAAGGAAGAAGGCTT
TCGGGTTGTAAACTTCTTTTACCAGGGACGAAGGACGTGACGGTACCTGGAGAAAAAGCCACGGCTAACTACGTGCCAGC
AGCCGCGGTAATACGTAGGTGGCAAGCGTTGTCCGGAATTACTGGGTGTAAAGGGCGTGTAGGCGGAGCAGCAAGTCAGA
AGTGAAATCTCCGGGCTTAACCCGGAAACTGCTTTTGAAACTGTTGCCCTTGAGTATCGGAGAGGCAGGCGGAATTCCTA
GTGTAGCGGTGAAATGCGTAGATATTAGGAGGAACACCAGTGGCGAAGGCGGCCTGCTGGACGACAACTGACGCTGAGGC
GCGAAAGCGTGGGGAGCAAACAGGATTAGATACCCCAGTAGTCC
>t0024958_wg-Y-2;size=7;
CCTACGGGGGGCAGCAGTGAGGAATATTGGTCAATGGGCGAGAGCCTGAACCAGCCAAGTAGCGTGCAGGATGACGGCCC
TACGGGTTGTAAACTGCTTTTTCCGGGGAATAACCGGCGGCACGTGTTGCTGCCCTGCATGTACCCGGTGAATAAGGACC
GGCTAATTCCGTGCCAGCAGCCGCGGTAATACGGAAGGTCCGAGCGTTATCCGGATTTATTGGGTTTAAAGGGTGCGTAG
GCGGGAGAACAAGTCAGCCGTGAAATCGCGTGGCTCAACCACGCCGAGCGGTTGAAACTGTTTTTCTTGAGTACGGTGAG
GGAAGGCGGAATTCGTGGTGTAGCGGTGAAATGCATAGATATCACGAAGAACTCCGATCGCGTAGGCAGCTTTCCGTACC
GGTCACTGACGCTGAGGCACGAAGGTGCGGGTATCAAACAGGATTAGATACCCCAGTAGTCC
>t0002507_wg-Y-2;size=7;
CCTACGGGTGGCTGCAGTGAGGAATATTGGTCAATGGGCGCGAGCCTGAACCAGCCAAGTAGCGTGCAGGATGACGGCCC
TATGGGTTGTAAACTGCTTTTTCCGGGGAATAACAAGTGCCACGTGTGGCGCTCTGCATGTACCCGGTGAATAAGGACCG
GCTAATTCCGTGCCAGCAGCCGCGGTAATACGGAAGGTCCGAGCGTTATCCGGATTTATTGGGTTTAAAGGGTGCGCAGG
CGGAATGTCAAGTCAGCCGTGAAATCGCGTGGCTCAACCACGTCTAGCGGTTGAAACTGGCGTTCTTGAGTGCGGTGAGG
GAAGGCGGAATTCGTGGTGTAGCGGTGAAATGCATAGATATCACGAAGAACTCCGATCGCGTAGGCAGCTTTCCGTACCG
TTACTGACGCTCATGCACGAAGGTGCGGGTATCAAACAGGATTAGATACCCTAGTAGTCC
>t0002769_wg-Y-2;size=7;
CCTACGGGGGGCTGCAGTGAGGAATATTGGTCAATGGGCGCGAGCCTGAACCAGCCAAGTAGCGTGCAGGATGACGGCCC
TATGGGTTGTAAACTGCTTTTATGCGGGGATAAAGTGAGGGACGTGTCCCTTATTGTAGGTACCGCATGAATAAGGACCG
GCTAATTCCGTGCCAGCAGCCGCGGTAATACGGAAGGTCCGGGCGTTATCCGGATTTATTGGGTTTAAAGGGAGCGCAGG
CCGAAGGTTAAGCGTGACGTGAAATGTAGCCGCTCAACGGCTGCACTGCGTCGCGAACTGGCTTTCTTGAGTGAGTTCGA
TGTAGGCGGAATTCGTGGTGTAGCGGTGAAATGCTTAGATATCACGAAGAACTCCGATTGCGAAGGCAGCCTACAAGGCC
TTTACTGACGCTAAAGCTCGAAGGTGCGGGTATCGAACAGGATTAGATACCCGTGTAGTCC
>t0011553_wg-Y-2;size=7;
CCTACGGGGGGCTGCAGTGAGGAATATTGGTCAATGGGCGAGAGCCTGAACCAGCCAAGTAGCGTGCAGGATGACGGCCC
TACGGGTTGTAAACTGCTTTTTCCGGGGAATAACCGGCGGCACGTGTTGCTGCCCTGCATGTACCCGGTGAATAAGGACC
GGCTAATTCCGTGCCAGCAGCCGCGGTAATACGGAAGGTCCGAGCGTTATCCGGATTTATTGGGTTTAAAGGGTGCGTAG
GCGGGAGAACAAGTCAGCCGTGAAATCGCGTGGCTCAACCACGCCGAGCGGTTGAAACTGTTTTTCTTGAGTACGGTGAG
GGAAGGCGGAATTCGTGGTGTAGCGGTGAAATGCATAGATATCACGAAGAACTCCGATCGCGTAGGCAGCTTTCCGTACC
GGTCACTGACGCTGAGGCACGAAGGTGCGGGTATCAAACAGGATTAGATACCCTTGTAGTCC
>t0001169_wg-Y-2;size=7;
CCTACGGGGGGCAGCAGTGGGGAATATTGGTCAATGGGGGAAACCCTGAACCAGCAACGCCGCGTGAAGGAAGAAGGCTT
TCGGGTTGTAAACTTCTTTTATCTGTGACGATAGTGACGGTAGCAGATGAATAAGCCACGGCTAACTACGTGCCAGCAGC
CGCGGTAATACGTAGGTGGCAAGCGTTATCCGGATTTACTGGGTGTAAAGGGCGCGTAGCCGGGGATGCAAGTCAGATGT
GAAAACTATAGGCTTAACCTGTAGCCTGCATTTGAAACTGTATTTCTTGAGTACTGGAGAGGTTGACGGAATTCCGTGTG
TAGCGGTGAAATGCGTAGATATACGGAAGAACACCAGTGGCGAAGGCGGTCAACTGGACAGCAACTGACGGTGAGGCGCG
AAAGCGTGGGGAGCAAACAGGATTAGATACCCCGGTAGTCC
>t0041839_wg-Y-2;size=6;
CCTACGGGGGGCAGCAGTGAGGAATATTGGTCAATGGGCGAGAGCCTGAACCAGCCAAGTAGCGTGCAGGATGACGGCCC
TATGGGTTGTAAACTGCTTTTATACGGGGATAAAGTGAGGGACGTGTCCCTTTTTGTAGGTACCGTATGAATAAGGACCG
GCTAATTCCGTGCCAGCAGCCGCGGTAATACGGAAGGTCCGGGCGTTATCCGGATTTATTGGGTTTAAAGGGAGCGCAGG
CTGATTATTAAGCGTGACGTGAAATGTAGCCGCTCAACGGCTGAACTGCGTCGCGAACTGGTAGTCTTGAGTGAGTTCGA
TGTTGGCGGAATTCGTGGTGTAGCGGTGAAATGCTTAGATATCACGAAGAACTCCGATTGCGAAGGCAGCCAACAAGGCC
TTTACTGACGCTAAAGCTCGAAGGTGCGGGTATCGAACAGGATTAGATACCCGAGTAGTCC
>t0009150_wg-Y-2;size=6;
CCTACGGGGGGCTGCAGTGAGGAATATTGGACAATGGCCGAGAGGCTGATCCAGCCATGCCGCGTGCGGGAAGACGGCCC
TATGGGTTGTAAACCGCTTTTGTTGGGGAGCAATAAGGTCCACGTGTGGATCGATGAGAGTACCCAGCGAATAAGCATCG
GCTAACTCCGTGCCAGCAGCCGCGGTAATACGGAGGATGCAAGCGTTATCCGGATTTATTGGGTTTAAAGGGTGCGTAGG
CGGATGCCTAAGCGTGAGGTGAAATCCCCGGGCTCAACCTGGGAACTGCCTCGCGAACTGGGTATCTGGAATGTCCGTGC
CGTGGGAGGAATGTGTGGTGTAGCGGTGAAATGCATAGAGATCACACAGAACACCGATTGCGAAGGCATCTCACGAACGG
ATGATTGACGCTGAGGCACGAAAGCGTGGGGATCAAACAGGATTAGATACCCGAGTAGTCC
>t0006144_wg-Y-2;size=6;
CCTACGGGGGGCTGCAGTGAGGAATATTGGACAATGGGGGCAACCCTGATCCAGCCATGCCGCGTGCGGGACTAAGGCCC
TATGGGTCGTAAACCGCTTTTGTTGGGGAGCAATAAGGCGTACGCGTACGCCGATGAGAGTACCTGGCGAATAAGCATCG
GCTAACTCCGTGCCAGCAGCCGCGGTAATACGGAGGATGCGAGCGTTATCCGGATTTATTGGGTTTAAAGGGTGCGCAGG
CGGAACTGTAAGTCAGTGGTGAAATACCCGCGCTCAACGTGGGCCGTGCCATTGATACTGCAATTCTGGAGTACTGTTGC
CGTGGGAGGAATGGGTAGTGTAGCGGTGAAATGCATAGATATTACCCAGAACACCGATTGCGAAGGCATCTCACGAAGCA
GTCACTGACGCTGAGGCACGAAAGCGTGGGGATCGAACAGGATTAGATACCCTTGTAGTCC
>t0007041_wg-Y-2;size=6;
CCTACGGGCGGCTGCAGTGGGGAATATTGGGCAATGGGGGCAACCCTGACCCAGCAACGCCGCGTGAAGGAAGAAGGCTT
TCGGGTTGTAAACTTCTTTGACGAGGGACGATAGTGACGGTACCTCGAAAACAAGCCACGGCTAACTACGTGCCAGCAGC
CGCGGTAATACGTAGGTGGCAAGCGTTGTCCGGATTTACTGGGTGTAAAGGGCGCGTAGGCGGGATTGCAAGTCAGATGT
GAAATCTCCGGGCTCAACCCGGAAATTGCATTTGAAACTGTAGTTCTTGAGTATCGGAGAGGCAAGCGGAATTCCTAGTG
TAGCGGTGAAATGCGTAGATATTAGGAGGAACACCAGTGGCGAAGGCGGCTTGCTGGACGACAACTGACGCTGAGGCGCG
AAAGCGTGGGGAGCAAACAGGATTAGATACCCCTGTAGTCC
>t0013492_wg-Y-2;size=6;
CCTACGGGCGGCAGCAGTGAGGAATATTGGTCAATGGCGGCAACGCTGAACCAGCCAAGTAGCGTGAGGGATTACGGCCC
TACGGGTCTTAAACCTCTTTTGTTGGGGAGCAACCGGCACCACTTGTGGTGCCCTGCGAGTACCCTTCGAATAAGCATCG
GCTAACTCCGTGCCAGCAGCCGCGGTAATACGGAGGATGCGAGCGTTATCCGGATTTATTGGGTTTAAAGGGAGCGCGGA
CGGGAGATTAAGTCAGCTGTTAAATGTCGACGCCCAACGTCGTCCTGCGGTTGATACTGGTTTCCTTGAGTGCGGCATGG
GCAGGCGGAATTCACGGTGTAGCGGTGAAATGCTTAGATATCGTGAAGAACTCCGATCGCGAAGGCAGCTTGCCGGACCG
TTACTGACGTTTAGGCTCGAAAGTGCGGGTATCAAACAGGATTAGATACCCCAGTAGTCC
>t0010607_wg-Y-2;size=6;
CCTACGGGGGGCAGCAGTGGGGAATATTGGGCAATGGGGGCAACCCTGACCCAGCAACGCCGCGTGAAGGAAGAAGGCTT
TCGGGTTGTAAACTTCTTTGACGAGGGACGATAGTGACGGTACCTCGAAAACAAGCCACGGCTAACTACGTGCCAGCAGC
CGCGGTAATACGTAGGTGGCAAGCGTTGTCCGGATTTACTGGGTGTAAAGGGCGCGTAGGCGGGATTGCAAGTCAGATGT
GAAATCTCCGGGCTCAACCCGGAAATTGCATTTGAAACTGTAGTTCTTGAGTATCGGAGAGGCAAGCGGAATTCCTAGTG
TAGCGGTGAAATGCGTAGATATTAGGAGGAACACCAGTGGCGAAGGCGGCTTGCTGGACGACAACTGACGCTGAGGCGCG
AAAGCGTGGGGAGCAAACAGGATTAGATACCCGGGTAGTCC
>t0008252_wg-Y-2;size=6;
CCTACGGGGGGCTGCAGTGAGGAATATTGGTCAATGGGCGCGAGCCTGAACCAGCCAAGTAGCGTGCAGGATGACGGCCC
TATGGGTTGTAAACTGCTTTTATGCGGGGATAAAGTTCACTACGTGTAGTGTTTTGTAGGTACCGCATGAATAAGGACCG
GCTAATTCCGTGCCAGCAGCCGCGGTAATACGGAAGGTCCTGGCGTTATCCGGATTTATTGGGTTTAAAGGGAGCGCAGG
CTGGTTATTAAGCGTGACGTGAAATGTAGCCGCTCAACGGCTGAGTTGCGTCGCGAACTGGTAGTCTTGAGTGAGTGCGA
CGTCAGCGGAATTCGTGGTGTAGCGGTGAAATGCTTAGATATCACGAAGAACCCCGATTGCGAAGGCAGCTGACGAGCCC
TTTACTGACGCTAAAGCTCGAAGGTGCGGGTATCGAACAGGATTAGATACCCCTGTAGTCC
>t0002844_wg-Y-2;size=6;
CCTACGGGTGGCTGCAGTCGAGGATCATTTGCAATGGGCGAAAGCCTGACAATGCGACGCTGCGTGCAGGATGAAGGCCT
TCGGGTTGTAAACTGCTGTTGGGAGGGAAAAGGACGCGGGCCCCAACAAGGCCTGCCGTTTGATTGTACTTCCAGAGAAA
GTCGCGGCTAACTCTGTGCCAGCAGCCGCGGTAATACAGAGGCGACGAGCGTTGTTCGGATTTACTGGGCGTAAAGCGTG
CGCAGGCGGTGGACCATGTCCGACGTGAAATCCCGGGGCTCAGCTCCGGAAGTGCGTCGGAAACCGGTCCGCTGGAGACC
GGGAAGGGAGTCTGGAACACACGGTGTAGCGGTGAAATGCGTTGATATCGTGTGGAACACCGGAAGCGAAGGCGAGACTC
TGGAACGGATCTGACGCTCATGCACGAAAGCGTGGGGAGCAAACAGGATTAGATACCCTAGTAGTCC
>t0013404_wg-Y-2;size=6;
CCTACGGGCGGCTGCAGTGAGGAATATTGGTCAATGGGCGCGAGCCTGAACCAGCCAAGTAGCGTGCAGGATGACGGCCC
TATGGGTTGTAAACTGCTTTTATGCGGGGATAAAGTTCACTACGTGTAGTGTTTTGTAGGTACCGCATGAATAAGGACCG
GCTAATTCCGTGCCAGCAGCCGCGGTAATACGGAAGGTCCTGGCGTTATCCGGATTTATTGGGTTTAAAGGGAGCGCAGG
CTGGTTATTAAGCGTGACGTGAAATGTAGCCGCTCAACGGCTGAGTTGCGTCGCGAACTGGTAGTCTTGAGTGAGTGCGA
CGTCAGCGGAATTCGTGGTGTAGCGGTGAAATGCTTAGATATCACGAAGAACCCCGATTGCGAAGGCAGCTGACGAGCCC
TTTACTGACGCTAAAGCTCGAAGGTGCGGGTATCGAACAGGATTAGATACCCCAGTAGTCC
>t0039332_wg-Y-2;size=6;
CCTACGGGGGGCAGCAGTGGGGAATATTGGGCAATGGGCGAAAGCCTGACCCAGCGACGCCGCGTGAGCGAAGAAGGTCT
TCGGATTGTAAAGCTCTGTTGACAGGGGCGAAGAAAGTGACGGTACCTGTCGAGGAAGCCACGGCTAACTACGTGCCAGC
AGCCGCGGTAATACGTAGGTGGCAAGCGTTATCCGGATTTACTGGGTGTAAAGGGTGTGTAGGCGGGGGAGCAAGTCAGA
TGTGAAATTTATGGGCTCAACTCATAAACTGCGTCTGAAACTGTTCTTCTTGAGAGTCGGAGGGGTAATTGGAATTCCCG
GTGTAGCGGTGAAATGCGTAGATATCGGGAGGAACACCGGTGGCGAAGGCGGATTACTGGACGACAACTGACGCTGAGAC
ACGAAAGCGTGGGGAGCAAACAGGATTAGATACCCCAGTAGTCC
>t0000196_wg-Y-2;size=6;
CCTACGGGCGGCAGCAGTGAGGAATATTGGTCAATGGCCGAGAGGCTGAACCAGCCAAGTAGCGTGCAGGACGACGGCCC
TATGGGTTGTAAACTGCTTTTATGCGGGGATAAAGTCGCCCACGTGTGGGTGTTTGCAGGTACCGCATGAATAAGGACCG
GCTAATTCCGTGCCAGCAGCCGCGGTAATACGGAAGGTCCGGGCGTTATCCGGATTTATTGGGTTTAAAGGGAGCGCAGG
CGGGATATTAAGCGTGACGTGAAATGTAGGTGCTCAACATCTGCACTGCGTCGCGAACTGGTATTCTTGAGTGCATTCGA
CGCTGGCGGAATTCGTGGTGTAGCGGTGAAATGCTTAGATATCACGAAGAACTCCGATTGCGAAGGCAGCCGGCGAGACT
GTAACTGACGCTAAAGCTCGAAAGTGCGGGTATCGAACAGGATTAGATACCCCAGTAGTCC
>t0014039_wg-Y-2;size=6;
CCTACGGGAGGCTGCAGTGGGGAATATTGCGCAATGGGCGAAAGCCTGACGCAGCGACGCCGCGTGAGGGATGAAGGTCC
TCGGATCGTAAACCTCTGTCAGAAGGGATGAACGTACACGATGCCAATCAGTTGTGTAGTGACAGTACCTTCAAAGGAAG
CACCGGCTAACTCCGTGCCAGCAGCCGCGGTAATACGGAGGGTGCAAGCGTTAATCGGAATTACTGGGCGTAAAGCGCAC
GTAGGCTGTCATGTAAGTCAGGGGTGAAAGCCGTCGGCTTAACCGATGAATTGCCCTTGAAACTGCGTGACTGGAATTCG
GGAGAGGATGGCGGAATTTCAGGTGTAGGGGTGACATCCGTAGATATCTGAAAGAACACCGGAGGCGAAGGCGGCCATCT
GGATCGATATTGACGCTGAGGTGCGAAAGCGTGGGGAGCAAACAGGATTAGATACCCTAGTAGTCC
>t0069893_wg-Y-2;size=6;
CCTACGGGCGGCTGCAGTGAGGAATATTGGTCAATGGGCGGGAGCCTGAACCAGCCAAGTAGCGTGCAGGACGACTGCCC
TATGGGTTGTAAACTGCTTTTATGCGGGAATAAAGTTCGCCACGCGTGGTGTTTTGTATGTACCGCATGAATAAGGACCG
GCTAATTCCGTGCCAGCAGCCGCGGTAATACGGAAGGTCCGGGCGTTATCCGGATTTATTGGGTTTAAAGGGAGCGCAGG
CCGAAGATTAAGCGTGACGTGAAATGTCCCGGCTCAACCGGGGAGTTGCGTCGCGAACTGGTTTTCTTGAGTGGGTGCGA
CGTTGGCGGAATTCGTGGTGTAGCGGTGAAATGCTTAGATATCACGAGGAACCCCGATTGCGAAGGCAGCCGACGAGTCC
CTTACTGACGCTAAAGCTCGAAAGTGCGGGTATCGAACAGGATTAGATACCCCGGTAGTCC
>t0007321_wg-Y-2;size=6;
CCTACGGGAGGCAGCAGTGAGGAATATTGGTCAATGGGCGCAAGCCTGAACCAGCCATGCCGCGTGAAGGAATAAGGCCC
TATGGGTCGTAAACTTCTTTTGTGGTGGAGCAATAAGGTGTACGTGTACACCGATGAGAGTACATCACGAATAAGCATCG
GCTAACTCCGTGCCAGCAGCCGCGGTAATACGGAGGATGCAAGCGTTATCCGGATTTATTGGGTTTAAAGGGTGCGTAGG
CTGTGGGGAAAGTCAGGGGTGAAAGCCCGGCGCTTAACGCCGGAACTGCCTTTGATACTTCTCCGCTGGAATACGGATGC
CGTGGGAGGAATGAGTAGTGTAGCGGTGAAATGCATAGATATTACTCAGAACACCGATTGCGAAGGCATCTCACGAATCC
GTCATTGACGCTGAGGCACGAAAGCGTGGGGATCAAACAGGATTAGATACCCTGGTAGTCC
>t0013781_wg-Y-2;size=6;
CCTACGGGCGGCTGCAGTGGGGAATATTGGGCAATGGGCGCAAGCCTGACCCAGCAACGCCGCGTGAAGGAAGAAGGCTT
TCGGGTTGTAAACTTCTTTTACCAGGGACGAAGGATGTGACGGTACCTGGAGAAAAAGCCACGGCTAACTACGTGCCAGC
AGCCGCGGTAATACGTAGGTGGCAAGCGTTGTCCGGATTTACTGGGTGTAAAGGGCGTGTAGGCGGAGTTGCAAGTCAGG
AGTGAAATCTATGGGCTCAACCCATAAACTGCTTTTGAAACTGCAACCCTTGAGTATCGGAGAGGCAGGCGGAATTCCTA
GTGTAGCGGTGAAATGCATAGATATTAGGAGGAACACCAGTGGCGAAGGCGGCCTGCTGGACGACAACTGACGCTGAGGC
GCGAAAGCGTGGGGAGCAAACAGGATTAGATACCCCAGTAGTCC
>t0013800_wg-Y-2;size=6;
CCTACGGGAGGCTGCAGTGAGGAATATTGGTCAATGGGCGCAAGCCTGAACCAGCCATGCCGCGTGAAGGAATAAGGCCC
TATGGGTCGTAAACTTCTTTTGTGGTGGAGCAATAAGGTGTACGTGTACACCGATGAGAGTACATCACGAATAAGCATCG
GCTAACTCCGTGCCAGCAGCCGCGGTAATACGGAGGATGCAAGCGTTATCCGGATTTATTGGGTTTAAAGGGTGCGTAGG
CTGTGGGGAAAGTCAGGGGTGAAAGCCCGGCGCTTAACGCCGGAACTGCCTTTGATACTTCTCCGCTGGAATACGGATGC
CGTGGGAGGAATGAGTAGTGTAGCGGTGAAATGCATAGATATTACTCAGAACACCGATTGCGAAGGCATCTCACGAATCC
GTCATTGACGCTGAGGCACGAAAGCGTGGGGATCAAACAGGATTAGATACCCCTGTAGTCC
>t0023595_wg-Y-2;size=6;
CCTACGGGCGGCTGCAGTGAGGAATATTGGTCAATGGGCGCGAGCCTGAACCAGCCAAGTAGCGTGCAGGATGACGGCCC
TATGGGTTGTAAACTGCTTTTATGCGGGGATAAAGTGAGGGACGTGTCCCTTATTGTAGGTACCGCATGAATAAGGACCG
GCTAATTCCGTGCCAGCAGCCGCGGTAATACGGAAGGTCCGGGCGTTATCCGGATTTATTGGGTTTAAAGGGAGCGCAGG
CCGAAGGTTAAGCGTGACGTGAAATGTAGCCGCTCAACGGCTGCACTGCGTCGCGAACTGGCTTTCTTGAGTGAGTTCGA
TGTAGGCGGAATTCGTGGTGTAGCGGTGAAATGCTTAGATATCACGAAGAACTCCGATTGCGAAGGCAGCCTACAAGGCC
TTTACTGACGCTAAAGCTCGAAGGTGCGGGTATCGAACAGGATTAGATACCCTGGTAGTCC
>t0000314_wg-Y-2;size=6;
CCTACGGGGGGCTGCAGTGGGGAATATTGGGCAATGGGCGAAAGCCTGACCCAGCAACGCCGCGTGAAGGATGACGGTCT
TCGGATTGTAAACTTCTTTAATTGGGGAAGAACAAAATGACCTACCCAAAGAATAAGTCACGGCTAACTACGTGCCAGCA
GCCGCGGTAATACGTAGGTGACAAGCGTTATCCGGATTTACTGGGCGTAAAGGGCGTGTAGGCGGTCTTGCAAGTCAGAA
GTGAAATTCCTGAGCTCAACTCGGGCGCTGCTTCTGAAACTGCAGGACTTGAGTGCTGGAGGGGATAGCGGAATTCCTAG
TGGAGCGGTAAAATGCGCAGATATTAGGAAGAACACCGGTGGCGAAGGCGGCTATCTGGACAGTAACTGACGCTGAGGCG
CGAAAGCGTGGGGAGCAAACAGGATTAGATACCCGAGTAGTCC
>t0015337_wg-Y-2;size=6;
CCTACGGGTGGCAGCAGTGGGGGATATTGCACAATGGAGGAAACTCTGATGCAGCGACGCCGCGTGAGTGAAGAAGTATT
TCGGTATGTAAAGCTCTATCAGCAGGGAAGAAAGACTCGTAAGAGAGATGACGGTACCTGACTAAGAAGCCCCGGCTAAC
TACGTGCCAGCAGCCGCGGTAATACGTAGGGGGCAAGCGTTATCCGGATTTACTGGGTGTAAAGGGAGCGCAGACGGCTT
AGCAAGTCTGAAGTGAAACCCCACGGCTCAACCGTGGGCTTGCTTTGGAAACTGTTAAGCTAGAGTACTGGAGAGGTAAG
CGGAATTCCTAGTGTAGCGGTGAAATGCGTAGATATTAGGAGGAACATCGGTGGCGAAGGCGGCTTACTGGACAGCAACT
GACGTTGAGGCTCGAAGGCGTGGGGAGCAAACAGGATTAGATACCCTAGTAGTCC
>t0008716_wg-Y-2;size=6;
CCTACGGGCGGCAGCAGTAGGGAATATTGGACAATGGGGGAAACCCTGATCCAGCGACGCCGCGTGAGTGAAGAAGTATT
TCGGTACGTAAAGCTCTATCAGCAGGGAAGAAAATGACGGTACCTGACTAAGAAGCACCGGCTAAATACGTGCCAGCAGC
CGCGGTAATACGTATGGTGCAAGCGTTATTCGGATTTACTGGGTGTAAAGGGAGCGTAGACGGCATAGCAAGTCTGAAGT
GAAATGCGGGGGCTCAACCCCTGAACTGCTTTGGAAACTGTTAAGCTAGAGTGTCGGAGAGGTTAGTGGAATTCCTAGTG
TAGCGGTGAAATGCGTAGATATTAGGAGGAACACCGGTGGCGAAGGCGGCTAACTGGACGATAACTGACGTTGAGGCTCG
AAAGCGTGGGGAGCAAACAGGATTAGATACCCCAGTAGTCC
>t0065031_wg-Y-2;size=6;
CCTACGGGAGGCTGCAGTGGGGAATATTGGGCAATGGGGGCAACCCTGACCCAGCAACGCCGCGTGAAGGAAGAAGGCTT
TCGGGTTGTAAACTTCTTTGACGAGGGACGATAGTGACGGTACCTCGAAAACAAGCCACGGCTAACTACGTGCCAGCAGC
CGCGGTAATACGTAGGTGGCAAGCGTTGTCCGGATTTACTGGGTGTAAAGGGCGCGTAGGCGGGATTGCAAGTCAGATGT
GAAATCTCCGGGCTCAACCCGGAAATTGCATTTGAAACTGTAGTTCTTGAGTATCGGAGAGGCAAGCGGAATTCCTAGTG
TAGCGGTGAAATGCGTAGATATTAGGAGGAACACCAGTGGCGAAGGCGGCTTGCTGGACGACAACTGACGCTGAGGCGCG
AAAGCGTGGGGAGCAAACAGGATTAGATACCCCAGTAGTCC
>t0004618_wg-Y-2;size=6;
CCTACGGGAGGCTGCAGTAGGGAATATTGGGCAATGGGAGCAATCCTGACCCAGCCATGCCGCGTGAAGGAAGACGGCCC
TATGGGTTGTAAACTTCTTTTGCCGCAGAGTAAACCCGGGGACGTGTCCCCGGTTGAGAGTATGCGGCGAATAAGTATCG
GCTAACTCCGTGCCAGCAGCCGCGGTAATACGGAGGATACAAGCGTTATCCGGATTTATTGGGTTTAAAGGGTGCGCAGG
CGGACCGTTAAGTCAGGGGTGAAAAGTTGGGGCTCAACTCCAATCGTGCCTTTGATACTGGCGGACTAGAGTGCGATAGG
CGTGGCCGGAATGTGGCGTGTAGCGGTGAAATGCTTAGATATGCCACAGAACACCGATCGAGAAGTCAGGTCACGAGTTC
GCAACTGACGCTCATGCACGAAAGCGTGGGGATCAAACAGGATTAGATACCCTAGTAGTCC
>t0002859_wg-Y-2;size=6;
CCTACGGGCGGCTGCAGTGAGGAATATTGGTCAATGGGCGAGAGCCTGAACCAGCCAAGTAGCGTGCAGGATGACGGCCC
TATGGGTTGTAAACTGCTTTTATATGGGGATAAAGTTCACCACGTGTGGTGTTTTGCAGGTACCATATGAATAAGGACCG
GCTAATTCCGTGCCAGCAGCCGCGGTAATACGGAAGGTCCGGGCGTTATCCGGATTTATTGGGTTTAAAGGGAGCGCAGG
CGGCCTTTTAAGCGTGACGTGAAATGTGGATGCTCAACATCTGAACTGCGTCGCGAACTGGAGGGCTTGAGTGGGTACGA
CGCCGGCGGAATTCGTGGTGTAGCGGTGAAATGCTTAGATATCACGAAGAACCCCGATTGCGAAGGCAGCCGGCGAGTCC
TCAACTGACGCTAAAGCTCGAAAGTGCGGGTATCGAACAGGATTAGATACCCTAGTAGTCC
>t0004189_wg-Y-2;size=6;
CCTACGGGGGGCTGCAGTGAGGAATATTGGACAATGGCCGAGAGGCTGATCCAGCCATGCCGCGTGCGGGAAGACGGCCC
TATGGGTTGTAAACCGCTTTTGTTGGGGAGCAATAAGGTCCACGTGTGGATCGATGAGAGTACCCAGCGAATAAGCATCG
GCTAACTCCGTGCCAGCAGCCGCGGTAATACGGAGGATGCAAGCGTTATCCGGATTTATTGGGTTTAAAGGGTGCGTAGG
CGGATGCCTAAGCGTGAGGTGAAATCCCCGGGCTCAACCTGGGAACTGCCTCGCGAACTGGGTGTCTGGAATGCCCCTGC
CGTGGGAGGAATGTGTGGTGTAGCGGTGAAATGCATAGAGATCACACAGAACACCGATTGCGAAGGCATCTCACGAAGGG
GTGATTGACGCTGAGGCACGAAAGCGTGGGGATCAAACAGGATTAGATACCCTAGTAGTCC
>t0015528_wg-Y-2;size=6;
CCTACGGGGGGCAGCAGTGAGGAATATTGGTCAATGGGCGGGAGCCTGAACCAGCCAAGTAGCGTGCAGGACGACTGCCC
TATGGGTTGTAAACTGCTTTTATGCGGGAATAAAGTTCGCCACGCGTGGTGTTTTGTATGTACCGCATGAATAAGGACCG
GCTAATTCCGTGCCAGCAGCCGCGGTAATACGGAAGGTCCGGGCGTTATCCGGATTTATTGGGTTTAAAGGGAGCGCAGG
CCGAAGATTAAGCGTGACGTGAAATGTCCCGGCTCAACCGGGGAGTTGCGTCGCGAACTGGTTTTCTTGAGTGGGTGCGA
CGTTGGCGGAATTCGTGGTGTAGCGGTGAAATGCTTAGATATCACGAGGAACCCCGATTGCGAAGGCAGCCGACGAGTCC
CTTACTGACGCTAAAGCTCGAAAGTGCGGGTATCGAACAGGATTAGATACCCTTGTAGTCC
>t0025258_wg-Y-2;size=6;
CCTACGGGGGGCAGCAGTGGGGAATATTGCACAATGGACGAAAGTCTGATGCAGCAATTCTGCGTGAAGGATGAAGCATT
ACGGTGTGTAAACTTCTTTTTTGGTAGAAGACGAATGACGGTATACCAAGAATAAGGGACGGCTAACTATGTGCCAGCAG
CCGCGGTAATACATAGGTCCCGAGCGTTATCCGGATTTACTGGGCGTAAAGTGTCCGTAGCCTGATATGTAAGTCTGTTT
TCAAATATTGTGGCTTAACCATAAAGAGGGAATAGATACTGCATATCTTGAAGTTGTTGGGGGTTAGTGGAATTTCCGGT
GGAGCGGTGAAATGCGTTGATATCGGAAAGAACGCCGAAAGCGAAAGCAGCTAACTACAATAAACTTGACGGTGAGGGAC
GAAAGCTTGGGGAGCAAACGGGATTAGATACCCGTGTAGTCC
>t0007533_wg-Y-2;size=6;
CCTACGGGGGGCTGCAGTGAGGAATATTGGACAATGGCCGGAAGGCTGATCCAGCCATGCCGCGTGCGGGAAGACGGCCC
TATGGGTTGTAAACCGCTTTTGCGGGGGAGCAATAAGGTGCACGCGTGCACCGATGAGAGTACCCTGCGAATAAGCATCG
GCTAACTCCGTGCCAGCAGCCGCGGTAATACGGAGGATGCAAGCGTTATCCGGATTTATTGGGTTTAAAGGGTGCGCAGG
CGGCTTGTTAAGCGGGAGGTGAAATGCCGGCGCTCAACGTCGGAAGTGCCTCCCGAACTGGTGAGCTTGAATGACTCTGC
CGTGGGAGGAATGTGTAGTGTAGCGGTGAAATGCTTAGAGATTACACAGAACACCGATTGCGAAGGCATCTCACGAAGGG
TTGATTGACGCTGAGGCACGAAAGCGTGGGGATCAAACAGGATTAGATACCCCAGTAGTCC
>t0010308_wg-Y-2;size=6;
CCTACGGGGGGCTGCAGTGAGGAATATTGGACAATGGGGGCAACCCTGATCCAGCCATGCCGCGTGCGGGACTAAGGCCC
TATGGGTCGTAAACCGCTTTTGTTGGGGAGCAATAAGGCGTACGCGTACGCCGATGAGAGTACCTGGCGAATAAGCATCG
GCTAACTCCGTGCCAGCAGCCGCGGTAATACGGAGGATGCGAGCGTTATCCGGATTTATTGGGTTTAAAGGGTGCGCAGG
CGGAACTGTAAGTCAGTGGTGAAATACCCGCGCTCAACGTGGGCCGTGCCATTGATACTGCAATTCTGGAGTACTGTTGC
CGTGGGAGGAATGGGTAGTGTAGCGGTGAAATGCATAGATATTACCCAGAACACCGATTGCGAAGGCATCTCACGAAGCA
GTCACTGACGCTGAGGCACGAAAGCGTGGGGATCGAACAGGATTAGATACCCGTGTAGTCC
>t0005185_wg-Y-2;size=6;
CCTACGGGGGGCTGCAGTGAGGAATATTGGTCAATGGACGAAAGTCTGAACCAGCCAAGTAGCGTGAAGGATGACTGCCC
TATGGGTTGTAAACTTCTTTTGTTTGGGAATAAAGTGAGTCACGTGTGACTTTTTGTATGTACCTTACGAATAAGCATCG
GCTAATTCCGTGCCAGCAGCCGCGGTAATACGGAAGATGCGAGCGTTATCCGGAATTATTGGGTTTAAAGGGAGCGTAGG
CGGACCTTTAAGTCAGCGGTAAAATGTCAATGCCCAACATTGGCCTGCCGTTGATACTGTTGGTCTTGAATACACACAAG
GAAGGTGGAATTCGTTGTGTAGCGGTGAAATGCTTAGATATGACGAAGAACTCCGATTGCGAAGGCAGCCTTCTGGGGTG
CGATTGACGCTGAGGCTCGAAAGTGCGGGTATCAAACAGGATTAGATACCCTTGTAGTCC
>t0029986_wg-Y-2;size=6;
CCTACGGGGGGCAGCAGTGAGGAATATTGGTCAATGGGCGCGAGCCTGAACCAGCCAAGTAGCGTGCAGGACGACTGCCC
TATGGGTTGTAAACTGCTTTTATCAGGGAATAAAGTGAGGCACGCGTGCCTTTTTGTATGTACCTGGTGAATAAGGACCG
GCTAATTCCGTGCCAGCAGCCGCGGTAATACGGAAGGTCCGGGCGTTATCCGGATTTATTGGGTTTAAAGGGAGCGCAGG
CGGGCTTTTAAGCGTGACGTGAAATGTGGCGGCTCAACCGCCGAACTGCGTCGCGAACTGGGGGCCTTGAGTGAGTACGA
CGTTGGCGGAATTCGTGGTGTAGCGGTGAAATGCTTAGATATCACGAAGAACCCCGATTGCGAAGGCAGCCGACGAGTCC
TTAACTGACGCTAAAGCTCGAAAGTGCGGGTATCGAACAGGATTAGATACCCCGGTAGTCC
>t0034820_wg-Y-2;size=6;
CCTACGGGAGGCTGCAGTGGGGAATATTGCGCAATGGGCGAAAGCCTGACGCAGCGACGCCGCGTGAGGGATGAAGGTCC
TCGGATCGTAAACCTCTGTCAGAAGGGATGAACGTACACGATGCCAATCAGTTGTGTAGTGACAGTACCTTCAAAGGAAG
CACCGGCTAACTCCGTGCCAGCAGCCGCGGTAATACGGAGGGTGCAAGCGTTAATCGGAATTACTGGGCGTAAAGCGCAC
GTAGGCTGTCATGTAAGTCAGGGGTGAAAGCCGTCGGCTTAACCGATGAATTGCCCTTGAAACTGCGTGACTGGAATTCG
GGAGAGGATGGCGGAATTTCAGGTGTAGGGGTGACATCCGTAGATATCTGAAAGAACACCGGAGGCGAAGGCGGCCATCT
GGATCGATATTGACGCTGAGGTGCGAAAGCGTGGGGAGCAAACAGGATTAGATACCCTTGTAGTCC
>t0048614_wg-Y-2;size=6;
CCTACGGGGGGCTGCAGTAGGGAATATTGGACAATGGGGGAAACCCTGATCCAGCGACGCCGCGTGAGTGAAGAAGTATT
TCGGTACGTAAAGCTCTATCAGCAGGGAAGAAAATGACGGTACCTGACTAAGAAGCACCGGCTAAATACGTGCCAGCAGC
CGCGGTAATACGTATGGTGCAAGCGTTATTCGGATTTACTGGGTGTAAAGGGAGCGTAGACGGCATAGCAAGTCTGAAGT
GAAATGCGGGGGCTCAACCCCTGAACTGCTTTGGAAACTGTTAAGCTAGAGTGTCGGAGAGGTTAGTGGAATTCCTAGTG
TAGCGGTGAAATGCGTAGATATTAGGAGGAACACCGGTGGCGAAGGCGGCTAACTGGACGATAACTGACGTTGAGGCTCG
AAAGCGTGGGGAGCAAACAGGATTAGATACCCTTGTAGTCC
>t0007741_wg-Y-2;size=6;
CCTACGGGGGGCAGCAGTAGGGAATATTGGACAATGGGGGAAACCCTGATCCAGCGACGCCGCGTGAGTGAAGAAGTATT
TCGGTACGTAAAGCTCTATCAGCAGGGAAGAAAATGACGGTACCTGACTAAGAAGCACCGGCTAAATACGTGCCAGCAGC
CGCGGTAATACGTATGGTGCAAGCGTTATTCGGATTTACTGGGTGTAAAGGGAGCGTAGACGGCATAGCAAGTCTGAAGT
GAAATGCGGGGGCTCAACCCCTGAACTGCTTTGGAAACTGTTAAGCTAGAGTGTCGGAGAGGTTAGTGGAATTCCTAGTG
TAGCGGTGAAATGCGTAGATATTAGGAGGAACACCGGTGGCGAAGGCGGCTAACTGGACGATAACTGACGTTGAGGCTCG
AAAGCGTGGGGAGCAAACAGGATTAGATACCCCAGTAGTCC
>t0002543_wg-Y-2;size=6;
CCTACGGGGGGCAGCAGTGAGGAATATTGGTCAATGGCCGTAAGGCTGAACCAGCCAAGTAGCGTGAGGGATGACCGCCC
TATGGGTCGTAAACCTCTTTTGCGCGGGAATAATCCGCACTACGCGTAGTGCGTTGCATGTACCGTGCGAATAAGCATCG
GCTAACTCCGTGCCAGCAGCCGCGGTAATACGGAGGATGCGAGCGTTATCCGGATTTATTGGGTTTAAAGGGAGCGCAGG
CGGCCGCTTAGGCCAGCCGTGAAATTTCCGCGCTTAACGCGGTCCTTGCGGTTGGAACCGGTCGGCTTGAGTGGGGTACA
GGAAGGCGGAATTCGTGGTGTAGCGGTGAAATGCTTAGATATCACGAAGAACTCCGATTGCGAAGGCAGCTTTCCGGACC
CTTACTGACGCTCATGCTCGAAAGCGCGGGAATCAAACAGGATTAGATACCCTAGTAGTCC
>t0042021_wg-Y-2;size=6;
CCTACGGGAGGCTGCAGTGAGGAATATTGGTCAATGGCCGAGAGGCTGAACCAGCCAAGTAGCGTGCAGGACGACGGCCC
TATGGGTTGTAAACTGCTTTTATGCGGGGATAAAGTCGCCCACGTGTGGGTGTTTGCAGGTACCGCATGAATAAGGACCG
GCTAATTCCGTGCCAGCAGCCGCGGTAATACGGAAGGTCCGGGCGTTATCCGGATTTATTGGGTTTAAAGGGAGCGCAGG
CGGGATATTAAGCGTGACGTGAAATGTAGGTGCTCAACATCTGCACTGCGTCGCGAACTGGTATTCTTGAGTGCATTCGA
CGCTGGCGGAATTCGTGGTGTAGCGGTGAAATGCTTAGATATCACGAAGAACTCCGATTGCGAAGGCAGCCGGCGAGACT
GTAACTGACGCTAAAGCTCGAAAGTGCGGGTATCGAACAGGATTAGATACCCTGGTAGTCC
>t0003037_wg-Y-2;size=6;
CCTACGGGGGGCAGCAGTGAGGAATATTGGTCAATGGGAGGAATCCTGAACCAGCCATGCCGCGTGGGGGAAGAAGGTCC
TATGGGTTGTAAACCCCTTTTGCTCGGGAGTAATAAGAGTCTTGCGAGGCTTGATGAGAGTACCGGGCGAATAAGCATCG
GCTAACTCCGTGCCAGCAGCCGCGGTAATACGGAGGATGCGAGCGTTATCCGGATTTATTGGGTTTAAAGGGTGCGCAGG
CGGACTGCTAAGTCAGCGGTGAAAGGTCCCGGCTCAACCGGGGAGCTGCCGTTGATACTGGCGGACTGGAGTCCAAACGG
CGCCGGCGGAATGTGTGGTGTAGCGGTGAAATGCATAGATACCACACAGAACACCGATCGCGAAGGCAGCTGGCGAGGAT
GGTACTGACGCTGAGGCACGAAGGCGTGGGGATCGAACAGGATTAGATACCCGAGTAGTCC
>t0007855_wg-Y-2;size=6;
CCTACGGGCGGCTGCAGTGGGGAATATTGGGCAATGGGGGCAACCCTGACCCAGCAACGCCGCGTGAAGGAAGAAGGCTT
TCGGGTTGTAAACTTCTTTGACGAGGGACGATAGTGACGGTACCTCGAAAACAAGCCACGGCTAACTACGTGCCAGCAGC
CGCGGTAATACGTAGGTGGCAAGCGTTGTCCGGATTTACTGGGTGTAAAGGGCGCGTAGGCGGGAAAGCAAGTCAGATGT
GAAATCTCCGGGCTCAACCCGGAAATTGCATTTGAAACTGTTTTTCTTGAGTATCGGAGAGGCAAGCGGAATTCCTAGTG
TAGCGGTGAAATGCGTAGATATTAGGAGGAACACCAGTGGCGAAGGCGGCTTGCTGGACGACAACTGACGCTGAGGCGCG
AAAGCGTGGGGAGCAAACAGGATTAGATACCCGAGTAGTCC
>t0013927_wg-Y-2;size=6;
CCTACGGGGGGCTGCAGTGGGGAATATTGCGCAATGGGGGAAACCCTGACGCAGCAACGCCGCGTGAGTGAGGAAGTATT
TCGGTATGTAAAGCTCTATCAGCGGGGACGAAGATGACGGTACCCGCAGAAGAAGTCCCGGCTAACTACGTGCCAGCAGC
CGCGGTAATACGTAGGGGACAAGCGTTATCCGGATTTACTGGGTGTAAAGGGAGCGTAGGCGGCAAAGCAAGTCAGAAGT
GAAAGCCCGCGGCTCAACTGCGGGACTGCTTTTGAAACTGTTTAGCTAGAGTACTGGAGGGGCAAGCGGAATTCCTGGTG
TAGCGGTGAAATGCGTAGATATCAGGAAGAACACCGGAGGCGAAGGCGGCTTGCTGGACAGATACTGACGCTGAGGCTCG
AAGGCGTGGGGAGCAAACAGGATTAGATACCCTAGTAGTCC
>t0050085_wg-Y-2;size=6;
CCTACGGGCGGCTGCAGTCGAGGATCATTTGCAATGGGCGAAAGCCTGACAATGCGACGCTGCGTGCAGGATGAAGGCCT
TCGGGTTGTAAACTGCTGTTGGGAGGGAAAAGGACGCGGGGCCCAACAAGCCCTGCCGTTTGATTGTACTTCCAGAGAAA
GTCGCGGCTAACTCTGTGCCAGCAGCCGCGGTAATACAGAGGCGACGAGCGTTGTTCGGATTTACTGGGCGTAAAGCGTG
CGCAGGCGGTGGACCATGTCCGACGTGAAATCCCGGGGCTCAGCTCCGGAAGTGCGTCGGAAACCGGTCCGCTGGAGACC
GGGAAGGGAGTCTGGAACACACGGTGTAGCGGTGAAATGCGTTGATATCGTGTGGAACACCGGAAGCGAAGGCGAGACTC
TGGAACGGATCTGACGCTCATGCACGAAAGCGTGGGGAGCAAACAGGATTAGATACCCGAGTAGTCC
>t0012557_wg-Y-2;size=6;
CCTACGGGGGGCTGCAGTGGGGAATATTGGTCAATGGGGGAAACCCTGAACCAGCAACGCCGCGTGAAGGAAGAAGGCTT
TCGGGTTGTAAACTTCTTTTATCTGTGACGATAGTGACGGTAGCAGATGAATAAGCCACGGCTAACTACGTGCCAGCAGC
CGCGGTAATACGTAGGTGGCAAGCGTTATCCGGATTTACTGGGTGTAAAGGGCGCGTAGCCGGGGATGCAAGTCAGATGT
GAAAACTATAGGCTTAACCTGTAGCCTGCATTTGAAACTGTATTTCTTGAGTACTGGAGAGGTTGACGGAATTCCGTGTG
TAGCGGTGAAATGCGTAGATATACGGAAGAACACCAGTGGCGAAGGCGGTCAACTGGACAGCAACTGACGGTGAGGCGCG
AAAGCGTGGGGAGCAAACAGGATTAGATACCCGAGTAGTCC
>t0011625_wg-Y-2;size=6;
CCTACGGGTGGCTGCAGTCGAGAATCATTCGCAATGGGCGAAAGCCTGACGGTGCGACGCCGCGTGGAGGATGAAGGTCT
TCGGATTGTAAACTCCTGTCATGTGGGATAAACGGCCGGGATGCGAACAGCATCGCCGGAATGATAGTACCACAGGAGGA
AGAGACGGCTAACTCTGTGCCAGCAGCCGCGGTAATACAGAGGTCTCTAGCGTTGTTCGGATTTACTGGGCGTAAAGGGA
GCGTAGGCGGTCAGGTGTGTTGAACGTGAAATCCCACGACTCAACCGTGGAACGGCGTTCAAAACTGCCTGGCTCGAGTA
CTGGAGAGGAGAGCGGAACTCCTGGTGTAGCGGTGGAATGCGTAGATATCAGGAAGAACACCGGTGGCGAAGGCGGCTCT
CTGGCCAGATACTGACGCTGAGGCTCTAAAGTTAGGGGAGCAAACAGGATTAGATACCCGAGTAGTCC
>t0018362_wg-Y-2;size=6;
CCTACGGGTGGCTGCAGTGAGGAATATTGGACAATGGCCGGAAGGCTGATCCAGCCATGCCGCGTGCGGGAGGACGGCCC
TATGGGTTGTAAACCGCTTTTGCGGGGGAGCAATAAGTGTTACGGGTAACACGATGAGAGTACCCTGCGAATAAGCATCG
GCTAACTCCGTGCCAGCAGCCGCGGTAATACGGAGGATGCAAGCGTTATCCGGATTTATTGGGTTTAAAGGGTGCGTAGG
CGGCTTGGTAAGCGGGAGGTGAAATGCCGGCGCTCAACGTCGGAAGTGCCTCCCGAACTGTCGGGCTTGAATAGTACTGC
CGTGGGAGGAATGAGTGGTGTAGCGGTGAAATGCTTAGAGATCACTCAGAACACCGATTGCGAAGGCATCTCACGAAGTA
CCGATTGACGCTGAGGCACGAAAGCGTGGGGATCAAACAGGATTAGATACCCGAGTAGTCC
>t0005111_wg-Y-2;size=6;
CCTACGGGAGGCTGCAGTGAGGAATATTGGACAATGGCCGGAAGGCTGATCCAGCCATGCCGCGTGCGGGAAGACGGCCC
TATGGGTTGTAAACCGCTTTTGCGAGGGAGCAATAAGGGCAACGTGTTGTCCGATGAGAGTACCTCGCGAATAAGCATCG
GCTAACTCCGTGCCAGCAGCCGCGGTAATACGGAGGATGCAAGCGTTATCCGGATTTATTGGGTTTAAAGGGTGCGCAGG
CGGCTTGTTAAGCGGGAGGTGAAATGCCGGCGCTCAACGTCGGAAGTGCCTCCCGAACTGGTGAGCTTGAATGACTCTGC
CGTGGGAGGAATGTGTAGTGTAGCGGTGAAATGCTTAGAGATTACACAGAACACCGATTGCGAAGGCATCTCACGAAGGG
TTGATTGACGCTGAGGCACGAAAGCGTGGGGATCAAACAGGATTAGATACCCTGGTAGTCC
>t0033085_wg-Y-2;size=6;
CCTACGGGTGGCTGCAGTCGAGGATCATTTGCAATGGGCGAAAGCCTGACAATGCGACGCTGCGTGCAGGATGAAGGCCT
TCGGGTTGTAAACTGCTGTTGGGAGGGAAAAGGACGCGGGGCCCAACAAGCCCTGCCGTTTGATTGTACTTCCAGAGAAA
GTCGCGGCTAACTCTGTGCCAGCAGCCGCGGTAATACAGAGGCGACGAGCGTTGTTCGGATTTACTGGGCGTAAAGCGTG
CGCAGGCGGTGGACCATGTCCGACGTGAAATCCCGGGGCTCAGCTCCGGAAGTGCGTCGGAAACCGGTCCGCTGGAGACC
GGGAAGGGAGTCTGGAACACACGGTGTAGCGGTGAAATGCGTTGATATCGTGTGGAACACCGGAAGCGAAGGCGAGACTC
TGGAACGGATCTGACGCTCATGCACGAAAGCGTGGGGAGCAAACAGGATTAGATACCCCAGTAGTCC
>t0002094_wg-Y-2;size=6;
CCTACGGGAGGCTGCAGTGGGGAATATTGCACAATGGACGAAAGTCTGATGCAGCAATTCTGCGTGAAGGATGAAGCATT
ACGGTGTGTAAACTTCTTTTTTGGTAGAAGACGAATGACGGTATACCAAGAATAAGGGACGGCTAACTATGTGCCAGCAG
CCGCGGTAATACATAGGTCCCGAGCGTTATCCGGATTTACTGGGCGTAAAGTGTCCGTAGCCTGATATGTAAGTCTGTTT
TCAAATATTGTGGCTTAACCATAAAGAGGGAATAGATACTGCATATCTTGAAGTTGTTGGGGGTTAGTGGAATTTCCGGT
GGAGCGGTGAAATGCGTTGATATCGGAAAGAACGCCGAAAGCGAAAGCAGCTAACTACAATAAACTTGACGGTGAGGGAC
GAAAGCTTGGGGAGCAAACGGGATTAGATACCCTTGTAGTCC
>t0037867_wg-Y-2;size=6;
CCTACGGGCGGCAGCAGTGGGGAATATTGGGCAATGGGGGCAACCCTGACCCAGCAACGCCGCGTGAAGGAAGAAGGCTT
TCGGGTTGTAAACTTCTTTGACGAGGGACGATAGTGACGGTACCTCGAAAACAAGCCACGGCTAACTACGTGCCAGCAGC
CGCGGTAATACGTAGGTGGCAAGCGTTGTCCGGATTTACTGGGTGTAAAGGGCGCGTAGGCGGGATTGCAAGTCAGATGT
GAAATCTCCGGGCTCAACCCGGAAATTGCATTTGAAACTGTAGTTCTTGAGTATCGGAGAGGCAAGCGGAATTCCTAGTG
TAGCGGTGAAATGCGTAGATATTAGGAGGAACACCAGTGGCGAAGGCGGCTTGCTGGACGACAACTGACGCTGAGGCGCG
AAAGCGTGGGGAGCAAACAGGATTAGATACCCCAGTAGTCC
>t0001767_wg-Y-2;size=6;
CCTACGGGTGGCAGCAGTGAGGAATATTGGTCAATGGGCGCAAGCCTGAACCAGCCATGCCGCGTGAAGGAATAAGGCCC
TATGGGTCGTAAACTTCTTTTGTGGTGGAGCAATAAGGTGTACGTGTACACCGATGAGAGTACATCACGAATAAGCATCG
GCTAACTCCGTGCCAGCAGCCGCGGTAATACGGAGGATGCAAGCGTTATCCGGATTTATTGGGTTTAAAGGGTGCGTAGG
CTGTGGGGAAAGTCAGGGGTGAAAGCCCGGCGCTTAACGCCGGAACTGCCTTTGATACTTCTCCGCTGGAATACGGATGC
CGTGGGAGGAATGAGTAGTGTAGCGGTGAAATGCATAGATATTACTCAGAACACCGATTGCGAAGGCATCTCACGAATCC
GTCATTGACGCTGAGGCACGAAAGCGTGGGGATCAAACAGGATTAGATACCCTAGTAGTCC
>t0026090_wg-Y-2;size=6;
CCTACGGGGGGCAGCAGTGGGGAATATTGGGCAATGGGGGCAACCCTGACCCAGCAACGCCGCGTGAAGGAAGAAGGCTT
TCGGGTTGTAAACTTCTTTGACGAGGGACGATAGTGACGGTACCTCGAAAACAAGCCACGGCTAACTACGTGCCAGCAGC
CGCGGTAATACGTAGGTGGCAAGCGTTGTCCGGATTTACTGGGTGTAAAGGGCGCGTAGGCGGGATTGCAAGTCAGATGT
GAAATCTCCGGGCTCAACCCGGAAATTGCATTTGAAACTGTAGTTCTTGAGTATCGGAGAGGCAAGCGGAATTCCTAGTG
TAGCGGTGAAATGCGTAGATATTAGGAGGAACACCAGTGGCGAAGGCGGCTTGCTGGACGACAACTGACGCTGAGGCGCG
AAAGCGTGGGGAGCAAACAGGATTAGATACCCCTGTAGTCC
>t0018012_wg-Y-2;size=6;
CCTACGGGGGGCTGCAGTGGGGAATATTGGGCAATGGGGGCAACCCTGACCCAGCAACGCCGCGTGGAGGAAGAAGGCTT
TCGGGTTGTAAACTCCTTTGACGAGGGACGATGATGACGGTACCTCGAAAACAAGCCACGGCTAACTACGTGCCAGCAGC
CGCGGTAATACGTAGGTGGCAAGCGTTGTCCGGATTTACTGGGTGTAAAGGGCGCGTAGGCGGGCAGGCAAGTCAGATGT
GAAATCTCCGGGCTCAACCCGGAAATTGCATTTGAAACTGCAGGTCTTGAGTATCGGAGAGGCAAGCGGAATTCCTAGTG
TAGCGGTGAAATGCGTAGATATTAGGAGGAACACCAGTGGCGAAGGCGGCTTGCTGGACGACAACTGACGCTGAGGCGCG
AAAGCGTGGGGAGCAAACAGGATTAGATACCCCAGTAGTCC
>t0033669_wg-Y-2;size=6;
CCTACGGGGGGCTGCAGTGAGGAATATTGGACAATGGCCGGAAGGCTGATCCAGCCATGCCGCGTGCGGGAAGACGGCCC
TATGGGTTGTAAACCGCTTTTGCGAGGGAGCAATAAGGGCAACGTGTTGTCCGATGAGAGTACCTCGCGAATAAGCATCG
GCTAACTCCGTGCCAGCAGCCGCGGTAATACGGAGGATGCAAGCGTTATCCGGATTTATTGGGTTTAAAGGGTGCGCAGG
CGGCTTGTTAAGCGGGAGGTGAAATGCCGGCGCTCAACGTCGGAAGTGCCTCCCGAACTGGTGAGCTTGAATGACTCTGC
CGTGGGAGGAATGTGTAGTGTAGCGGTGAAATGCTTAGAGATTACACAGAACACCGATTGCGAAGGCATCTCACGAAGGG
TTGATTGACGCTGAGGCACGAAAGCGTGGGGATCAAACAGGATTAGATACCCGAGTAGTCC
>t0047536_wg-Y-2;size=6;
CCTACGGGAGGCTGCAGTGGGGAATATTGGGCAATGGGCGAAAGCCTGACCCAGCAACGCCGCGTGAAGGATGACGGTCT
TCGGATTGTAAACTTCTTTAATTGGGGAAGAACAAAATGACCTACCCAAAGAATAAGTCACGGCTAACTACGTGCCAGCA
GCCGCGGTAATACGTAGGTGACAAGCGTTATCCGGATTTACTGGGCGTAAAGGGCGTGTAGGCGGTCTTGCAAGTCAGAA
GTGAAATTCCTGAGCTCAACTCGGGCGCTGCTTCTGAAACTGCAGGACTTGAGTGCTGGAGGGGATAGCGGAATTCCTAG
TGGAGCGGTAAAATGCGCAGATATTAGGAAGAACACCGGTGGCGAAGGCGGCTATCTGGACAGTAACTGACGCTGAGGCG
CGAAAGCGTGGGGAGCAAACAGGATTAGATACCCCAGTAGTCC
>t0012735_wg-Y-2;size=6;
CCTACGGGAGGCAGCAGTGAGGAATATTGGTCAATGGGCGAGAGCCTGAACCAGCCAAGTAGCGTGCAGGATGACGGCCC
TATGGGTTGTAAACTGCTTTTATATGGGGATAAAGTTCACCACGTGTGGTGTTTTGCAGGTACCATATGAATAAGGACCG
GCTAATTCCGTGCCAGCAGCCGCGGTAATACGGAAGGTCCGGGCGTTATCCGGATTTATTGGGTTTAAAGGGAGCGCAGG
CGGCCTTTTAAGCGTGACGTGAAATGTGGATGCTCAACATCTGAACTGCGTCGCGAACTGGAGGGCTTGAGTGGGTACGA
CGCCGGCGGAATTCGTGGTGTAGCGGTGAAATGCTTAGATATCACGAAGAACCCCGATTGCGAAGGCAGCCGGCGAGTCC
TCAACTGACGCTAAAGCTCGAAAGTGCGGGTATCGAACAGGATTAGATACCCCTGTAGTCC
>t0001681_wg-Y-2;size=6;
CCTACGGGAGGCTGCAGTGAGGAATATTGGACAATGGCCGGAAGGCTGATCCAGCCATGCCGCGTGCGGGAAGACGGCCC
TATGGGTTGTAAACCGCTTTTGCGAGGGAGCAATAAGGGCAACGTGTTGTCCGATGAGAGTACCTCGCGAATAAGCATCG
GCTAACTCCGTGCCAGCAGCCGCGGTAATACGGAGGATGCAAGCGTTATCCGGATTTATTGGGTTTAAAGGGTGCGCAGG
CGGCTTGTTAAGCGGGAGGTGAAATGCCGGCGCTCAACGTCGGAAGTGCCTCCCGAACTGGTGAGCTTGAATGACTCTGC
CGTGGGAGGAATGTGTAGTGTAGCGGTGAAATGCTTAGAGATTACACAGAACACCGATTGCGAAGGCATCTCACGAAGGG
TTGATTGACGCTGAGGCACGAAAGCGTGGGGATCAAACAGGATTAGATACCCGAGTAGTCC
>t0001717_wg-Y-2;size=6;
CCTACGGGGGGCTGCAGTGAGGAATATTGGTCAATGGGCGGAAGCCTGAACCAGCCAAGTCGCGTGAAGGATGAAGGCAT
TATGTGTTGTAAACTTCTTTAGCTGTGGAGAAATAAGGTGGTCGTGACCACCGATGCTAGTACACAGAGAATAAGGATCG
GCTAACTCCGTGCCAGCAGCCGCGGTAATACGGAGGATCCGAGCGTTATCCGGATTCATTGGGTTTAAAGGGTGCGCAGG
CGGCTTCTTAAGTCAGCGGTAAAATCGTGGGGCTCAACCCCATCCCGCCGTTGATACTGGGGAGCTTGATTACGGTCGAG
GCAGGCGGAATTCGTCGTGTAGCGGTGAAATGCATAGATATGACGAAGAACACCGATTGCGTAGGCAGCCTACCAGGCCG
TTAATGACGCTCATGCACGAAAGTGCGGGGATCGAACAGGATTAGATACCCCAGTAGTCC
>t0011907_wg-Y-2;size=6;
CCTACGGGGGGCTGCAGTGAGGAATATTGGTCAATGGGCGAGAGCCTGAACCAGCCAAGTAGCGTGCAGGATGACGGCCC
TATGGGTTGTAAACTGCTTTTATATGGGGATAAAGTTCACCACGTGTGGTGTTTTGCAGGTACCATATGAATAAGGACCG
GCTAATTCCGTGCCAGCAGCCGCGGTAATACGGAAGGTCCGGGCGTTATCCGGATTTATTGGGTTTAAAGGGAGCGCAGG
CGGCCTTTTAAGCGTGACGTGAAATGTGGATGCTCAACATCTGAACTGCGTCGCGAACTGGAGGGCTTGAGTGGGTACGA
CGCCGGCGGAATTCGTGGTGTAGCGGTGAAATGCTTAGATATCACGAAGAACCCCGATTGCGAAGGCAGCCGGCGAGTCC
TCAACTGACGCTAAAGCTCGAAAGTGCGGGTATCGAACAGGATTAGATACCCCTGTAGTCC
>t0002779_wg-Y-2;size=6;
CCTACGGGGGGCTGCAGTGAGGAATATTGGTCAATGGCCGAGAGGCTGAACCAGCCAAGTAGCGTGCAGGACGACGGCCC
TATGGGTTGTAAACTGCTTTTATGCGGGGATAAAGTCGCCCACGTGTGGGTGTTTGCAGGTACCGCATGAATAAGGACCG
GCTAATTCCGTGCCAGCAGCCGCGGTAATACGGAAGGTCCGGGCGTTATCCGGATTTATTGGGTTTAAAGGGAGCGCAGG
CGGGATATTAAGCGTGACGTGAAATGTAGGTGCTCAACATCTGCACTGCGTCGCGAACTGGTATTCTTGAGTGCATTCGA
CGCTGGCGGAATTCGTGGTGTAGCGGTGAAATGCTTAGATATCACGAAGAACTCCGATTGCGAAGGCAGCCGGCGAGACT
GTAACTGACGCTAAAGCTCGAAAGTGCGGGTATCGAACAGGATTAGATACCCTTGTAGTCC
>t0002761_wg-Y-2;size=6;
CCTACGGGCGGCTGCAGTGGGGAATATTGGTCAATGGGGGAAACCCTGAACCAGCAACGCCGCGTGAAGGAAGAAGGCTT
TCGGGTTGTAAACTTCTTTTATCTGTGACGATAGTGACGGTAGCAGATGAATAAGCCACGGCTAACTACGTGCCAGCAGC
CGCGGTAATACGTAGGTGGCAAGCGTTATCCGGATTTACTGGGTGTAAAGGGCGCGTAGCCGGGGATGCAAGTCAGATGT
GAAAACTATAGGCTTAACCTGTAGCCTGCATTTGAAACTGTATTTCTTGAGTACTGGAGAGGTTGACGGAATTCCGTGTG
TAGCGGTGAAATGCGTAGATATACGGAAGAACACCAGTGGCGAAGGCGGTCAACTGGACAGCAACTGACGGTGAGGCGCG
AAAGCGTGGGGAGCAAACAGGATTAGATACCCCGGTAGTCC
>t0019079_wg-Y-2;size=6;
CCTACGGGGGGCTGCAGTGAGGAATATTGGTCAATGGGCGGAAGCCTGAACCAGCCAAGTCGCGTGAAGGATGAAGGCAT
TATGTGTTGTAAACTTCTTTAGCTGTGGAGAAATAAGGTGGTCGTGACCACCGATGCTAGTACACAGAGAATAAGGATCG
GCTAACTCCGTGCCAGCAGCCGCGGTAATACGGAGGATCCGAGCGTTATCCGGATTCATTGGGTTTAAAGGGTGCGCAGG
CGGCTTCTTAAGTCAGCGGTAAAATCGTGGGGCTCAACCCCATCCCGCCGTTGATACTGGGGAGCTTGATTACGGTCGAG
GCAGGCGGAATTCGTCGTGTAGCGGTGAAATGCATAGATATGACGAAGAACACCGATTGCGTAGGCAGCCTACCAGGCCG
TTAATGACGCTCATGCACGAAAGTGCGGGGATCGAACAGGATTAGATACCCGAGTAGTCC
>t0022849_wg-Y-2;size=6;
CCTACGGGGGGCTGCAGTGAGGAATATTGGTCAATGGGCGAGAGCCTGAACCAGCCAAGTAGCGTGCAGGACGACTGCCC
TATGGGTTGTAAACTGCTTTTATGCGGGGATAAACTTCAGCACGTGTGCTGTTTTGCAGGTACCGCATGAATAAGGACCG
GCTAATTCCGTGCCAGCAGCCGCGGTAATACGGAAGGTCCGGGCGTTATCCGGATTTATTGGGTTTAAAGGGAGCGCAGG
CGGGTTGTTAAGCGTGACGTGAAATGTAGGGGCTCAACCTTTGAATTGCGTCGCGAACTGGCGACCTTGAGTGGGTACGA
CGCGGACGGAATTCGTGGTGTAGCGGTGAAATGCTTAGATATCACGAAGAACTCCGATTGCGAAGGCAGTCCGCGAGTCC
CCAACTGACGCTAAAGCTCGAAAGTGCGGGTATCGAACAGGATTAGATACCCTGGTAGTCC
>t0027679_wg-Y-2;size=6;
CCTACGGGGGGCTGCAGTGAGGAATATTGGACAATGGCCGGAAGGCTGATCCAGCCATGCCGCGTGCGGGATGACGGCCC
TATGGGTTGTAAACCGCTTTTGCGGGGGAGCAATAAGTGTCACGTGTGACACGATGAGAGTACCCTGCGAATAAGCATCG
GCTAACTCCGTGCCAGCAGCCGCGGTAATACGGAGGATGCAAGCGTTATCCGGATTTATTGGGTTTAAAGGGTGCGCAGG
CGGCTTGTTAAGCGGGAGGTGAAATGCCGGCGCTCAACGTCGGAAGTGCCTCCCGAACTGGTGAGCTGGAATGACTCTGC
CGTGGGAGGAATGTGTAGTGTAGCGGTGAAATGCTTAGAGATTACACAGAACACCGATTGCGAAGGCATCTCACGAAGGG
TTGATTGACGCTGAGGCACGAAAGCGTGGGGATCAAACAGGATTAGATACCCTAGTAGTCC
>t0004824_wg-Y-2;size=6;
CCTACGGGGGGCTGCAGTCGAGAATCTTCGTCAATGGGCGAAAGCCTGAACGAGCGATGCCGCGTGCGGGATGGAGGCCT
TCGGGTTGTAAACCGCTGTCGAATTGGAGGAAATGCATAGTGTAGAATTATGCTTGACTGATAGTAGAAGGAAGGACGGG
CTAAGTTCGTGCCAGCAGCCGCGGTAACACGAACCGTCCAAACGTTATTCGGAATCACTGGGCTTAAAGGGTGCGTAGGC
GGCGTTTTAAGTAAGGTGTGAAATCCCACGTCTCAACCGTGGAACTGCGCTTTATACTGGAATGCTTGAGTAAGATAGAG
GTAAGCGGAACTGATAGTGGAGCGGTGAAATGCGTTGATATTATCAGGAACACCAGTGGCGAAGGCGGCTTACTGGGTCT
TAACTGACGCTGATGCACGAAAGCTAGGGTAGCGAAGAGGATTAGATACCCTGGTAGTCC
>t0004832_wg-Y-2;size=6;
CCTACGGGAGGCTGCAGTGAGGAATATTGGTCAATGGGCGCAAGCCTGAACCAGCCATGCCGCGTGAAGGAATAAGGCCC
TATGGGTCGTAAACTTCTTTTGTGGTGGAGCAATAAGGTGTACGTGTACACCGATGAGAGTACATCACGAATAAGCATCG
GCTAACTCCGTGCCAGCAGCCGCGGTAATACGGAGGATGCAAGCGTTATCCGGATTTATTGGGTTTAAAGGGTGCGTAGG
CTGTGGGGAAAGTCAGGGGTGAAAGCCCGGCGCTTAACGCCGGAACTGCCTTTGATACTTCTCCGCTGGAATACGGATGC
CGTGGGAGGAATGAGTAGTGTAGCGGTGAAATGCATAGATATTACTCAGAACACCGATTGCGAAGGCATCTCACGAATCC
GTCATTGACGCTGAGGCACGAAAGCGTGGGGATCAAACAGGATTAGATACCCGAGTAGTCC
>t0028154_wg-Y-2;size=6;
CCTACGGGGGGCTGCAGTGAGGAATATTGGTCAATGGGCGAGAGCCTGAACCAGCCAAGTAGCGTGCAGGATGACGGCCC
TATGGGTTGTAAACTGCTTTTATATGGGGATAAAGTTCACCACGTGTGGTGTTTTGCAGGTACCATATGAATAAGGACCG
GCTAATTCCGTGCCAGCAGCCGCGGTAATACGGAAGGTCCGGGCGTTATCCGGATTTATTGGGTTTAAAGGGAGCGCAGG
CGGCCTTTTAAGCGTGACGTGAAATGTGGATGCTCAACATCTGAACTGCGTCGCGAACTGGAGGGCTTGAGTGGGTACGA
CGCCGGCGGAATTCGTGGTGTAGCGGTGAAATGCTTAGATATCACGAAGAACCCCGATTGCGAAGGCAGCCGGCGAGTCC
TCAACTGACGCTAAAGCTCGAAAGTGCGGGTATCGAACAGGATTAGATACCCGGGTAGTCC
>t0045899_wg-Y-2;size=6;
CCTACGGGGGGCTGCAGTGAGGAATATTGGACAATGGCCGGAAGGCTGATCCAGCCATGCCGCGTGCGGGAAGAATGCCC
TATGGGTTGTAAACCGCTTTTGCGGGGGAGCAATAAGGGTCACGCGTGGCCCGATGAGAGTACCCTGCGAATAAGCATCG
GCTAACTCCGTGCCAGCAGCCGCGGTAATACGGAGGATGCGAGCGTTATCCGGATTTATTGGGTTTAAAGGGTGCGTAGG
CGGTTTGCTAAGCGGGAGGTGAAATGCCGGCGCTCAACGTCGGAAGTGCCTCCCGAACTGGTGGACTGGAATGACTCTGC
CGTGGGAGGAATGTGTAGTGTAGCGGTGAAATGCTTAGAGATTACACAGAACACCGATTGCGAAGGCATCTCACGAAGGG
TTGATTGACGCTGAGGCACGAAAGCGTGGGGATCAAACAGGATTAGATACCCCAGTAGTCC
>t0018887_wg-Y-2;size=6;
CCTACGGGGGGCTGCAGTGGGGAATATTGCACAATGGAGGAAACTCTGATGCAGCGACGCCGCGTGAGTGAAGAAGTATT
TCGGTATGTAAAGCTCTATCAGCAGGAAAGAAAATGACGGTACCTGACTAAGAAGCCCCGGCTAACTACGTGCCAGCAGC
CGCGGTAATACGTAGGGGGCAAGCGTTATCCGGATTTACTGGGTGTAAAGGGAGCGTAGACGGTTTGGCAAGTCTGAAGT
GAAAGCTCGGGGCTCAACCCCGGAACTGCTTTGGAAACTGCCTGACTGGAGTGCAGGAGAGGTAAGCGGAATTCCTAGTG
TAGCGGTGAAATGCGTAGATATTAGGAGGAACACCAGAGGCGAAGGCGGCTTACTGGACTGTAACTGACGTTGAGGCTCG
AAGGCGTGGGGAGCAAACAGGATTAGATACCCTGGTAGTCC
>t0002404_wg-Y-2;size=6;
CCTACGGGTGGCAGCAGTGGGGAATATTGCACAATGGACGAAAGTCTGATGCAGCAATTCTGCGTGAAGGATGAAGCATT
ACGGTGTGTAAACTTCTTTTTTGGTAGAAGACGAATGACGGTATACCAAGAATAAGGGACGGCTAACTATGTGCCAGCAG
CCGCGGTAATACATAGGTCCCGAGCGTTATCCGGATTTACTGGGCGTAAAGTGTCCGTAGCCTGATATGTAAGTCTGTTT
TCAAATATTGTGGCTTAACCATAAAGAGGGAATAGATACTGCATATCTTGAAGTTGTTGGGGGTTAGTGGAATTTCCGGT
GGAGCGGTGAAATGCGTTGATATCGGAAAGAACGCCGAAAGCGAAAGCAGCTAACTACAATAAACTTGACGGTGAGGGAC
GAAAGCTTGGGGAGCAAACGGGATTAGATACCCTTGTAGTCC
>t0004950_wg-Y-2;size=6;
CCTACGGGCGGCAGCAGTCGAGAATCATTCGCAATGGGCGAAAGCCTGACGGTGCGACGCCGCGTGGAGGATGAAGGTCT
TCGGATTGTAAACTCCTGTCATGTGGGATAAACGGCCGGGATGCGAACAGCATCGCCGGAATGATAGTACCACAGGAGGA
AGAGACGGCTAACTCTGTGCCAGCAGCCGCGGTAATACAGAGGTCTCTAGCGTTGTTCGGATTTACTGGGCGTAAAGGGA
GCGTAGGCGGTCAGGTGTGTTGAACGTGAAATCCCACGACTCAACCGTGGAACGGCGTTCAAAACTGCCTGGCTCGAGTA
CTGGAGAGGAGAGCGGAACTCCTGGTGTAGCGGTGGAATGCGTAGATATCAGGAAGAACACCGGTGGCGAAGGCGGCTCT
CTGGCCAGATACTGACGCTGAGGCTCTAAAGTTAGGGGAGCAAACAGGATTAGATACCCCAGTAGTCC
>t0019112_wg-Y-2;size=6;
CCTACGGGGGGCTGCAGTGAGGAATATTGGTCAATGGTCGAGAGACTGAACCAGCCAAGTAGCGTGCAGGATGACGGCCC
TATGGGTTGTAAACTGCTTTTATGCGGGGATAAAGTTCACTACGTGTAGTGTTTTGTAGGTACCGCATGAATAAGGACCG
GCTAATTCCGTGCCAGCAGCCGCGGTAATACGGAAGGTCCGGGCGTTATCCGGATTTATTGGGTTTAAAGGGAGCGCAGG
CGGAGGCTTAAGCGTGACGTGAAATGTAGCCGCTCAACGGCTGAGTTGCGTCGCGAACTGGGTTTCTTGAGTGAGTGCGA
CGTCAGCGGAATTCGTGGTGTAGCGGTGAAATGCTTAGATATCACGAAGAACCCCGATTGCGAAGGCAGCTGACGAGCCC
TTTACTGACGCTAAAGCTCGAAGGTGCGGGTATCGAACAGGATTAGATACCCGGGTAGTCC
>t0008827_wg-Y-2;size=6;
CCTACGGGCGGCTGCAGTGGGGAATATTGGGCAATGGGGGCAACCCTGACCCAGCAACGCCGCGTGAAGGAAGAAGGCTT
TCGGGTTGTAAACTTCTTTGACGAGGGACGATAGTGACGGTACCTCGAAAACAAGCCACGGCTAACTACGTGCCAGCAGC
CGCGGTAATACGTAGGTGGCAAGCGTTGTCCGGATTTACTGGGTGTAAAGGGCGCGTAGGCGGGATTGCAAGTCAGATGT
GAAATCTCCGGGCTCAACCCGGAAATTGCATTTGAAACTGTAGTTCTTGAGTATCGGAGAGGCAAGCGGAATTCCTAGTG
TAGCGGTGAAATGCGTAGATATTAGGAGGAACACCAGTGGCGAAGGCGGCTTGCTGGACGACAACTGACGCTGAGGCGCG
AAAGCGTGGGGAGCAAACAGGATTAGATACCCGTGTAGTCC
>t0033328_wg-Y-2;size=6;
CCTACGGGAGGCTGCAGTGAGGAATATTGGTCAATGGGAGGAATCCTGAACCAGCCATGCCGCGTGGGGGAAGAAGGTCC
TATGGGTTGTAAACCCCTTTTGCTCGGGAGTAATAAGAGTCTTGCGAGGCTTGATGAGAGTACCGGGCGAATAAGCATCG
GCTAACTCCGTGCCAGCAGCCGCGGTAATACGGAGGATGCGAGCGTTATCCGGATTTATTGGGTTTAAAGGGTGCGCAGG
CGGACTGCTAAGTCAGCGGTGAAAGGTCCCGGCTCAACCGGGGAGCTGCCGTTGATACTGGCGGACTGGAGTCCAAACGG
CGCCGGCGGAATGTGTGGTGTAGCGGTGAAATGCATAGATACCACACAGAACACCGATCGCGAAGGCAGCTGGCGAGGAT
GGTACTGACGCTGAGGCACGAAGGCGTGGGGATCGAACAGGATTAGATACCCTGGTAGTCC
>t0036087_wg-Y-2;size=6;
CCTACGGGGGGCTGCAGTCGAGGATCATTTGCAATGGGCGAAAGCCTGACAATGCGACGCTGCGTGCAGGATGAAGGCCT
TCGGGTTGTAAACTGCTGTTGGGAGGGAAAAGGACGCGGGGCCCAACAAGCCCTGCCGTTTGATTGTACTTCCAGAGAAA
GTCGCGGCTAACTCTGTGCCAGCAGCCGCGGTAATACAGAGGCGACGAGCGTTGTTCGGATTTACTGGGCGTAAAGCGTG
CGCAGGCGGTGGACCATGTCCGACGTGAAATCCCGGGGCTCAGCTCCGGAAGTGCGTCGGAAACCGGTCCGCTGGAGACC
GGGAAGGGAGTCTGGAACACACGGTGTAGCGGTGAAATGCGTTGATATCGTGTGGAACACCGGAAGCGAAGGCGAGACTC
TGGAACGGATCTGACGCTCATGCACGAAAGCGTGGGGAGCAAACAGGATTAGATACCCCTGTAGTCC
>t0022473_wg-Y-2;size=6;
CCTACGGGTGGCTGCAGTGAGGAATATTGGTCAATGGGCGAGAGCCTGAACCAGCCAAGTAGCGTGCAGGATGACGGCCC
TACGGGTTGTAAACTGCTTTTTCCGGGGAATAACCGGCGGCACGTGTTGCTGCCCTGCATGTACCCGGTGAATAAGGACC
GGCTAATTCCGTGCCAGCAGCCGCGGTAATACGGAAGGTCCGAGCGTTATCCGGATTTATTGGGTTTAAAGGGTGCGTAG
GCGGGAGAACAAGTCAGCCGTGAAATCGCGTGGCTCAACCACGCCGAGCGGTTGAAACTGTTTTTCTTGAGTACGGTGAG
GGAAGGCGGAATTCGTGGTGTAGCGGTGAAATGCATAGATATCACGAAGAACTCCGATCGCGTAGGCAGCTTTCCGTACC
GGTCACTGACGCTGAGGCACGAAGGTGCGGGTATCAAACAGGATTAGATACCCGAGTAGTCC
>t0016518_wg-Y-2;size=6;
CCTACGGGAGGCTGCAGTGAGGAATATTGGTCAATGGGCGGGAGCCTGAACCAGCCAAGTAGCGTGCAGGACGACTGCCC
TATGGGTTGTAAACTGCTTTTATGCGGGAATAAAGTTCGCCACGCGTGGTGTTTTGTATGTACCGCATGAATAAGGACCG
GCTAATTCCGTGCCAGCAGCCGCGGTAATACGGAAGGTCCGGGCGTTATCCGGATTTATTGGGTTTAAAGGGAGCGCAGG
CCGAAGATTAAGCGTGACGTGAAATGTCCCGGCTCAACCGGGGAGTTGCGTCGCGAACTGGTTTTCTTGAGTGGGTGCGA
CGTTGGCGGAATTCGTGGTGTAGCGGTGAAATGCTTAGATATCACGAGGAACCCCGATTGCGAAGGCAGCCGACGAGTCC
CTTACTGACGCTAAAGCTCGAAAGTGCGGGTATCGAACAGGATTAGATACCCTGGTAGTCC
>t0015687_wg-Y-2;size=6;
CCTACGGGCGGCAGCAGTGAGGAATATTGGTCAATGGCGGCAACGCTGAACCAGCCAAGTAGCGTGAGGGATTACGGCCC
TACGGGTCTTAAACCTCTTTTGTTGGGGAGCAACCGGCACCACTTGTGGTGCCCTGCGAGTACCCTTCGAATAAGCATCG
GCTAACTCCGTGCCAGCAGCCGCGGTAATACGGAGGATGCGAGCGTTATCCGGATTTATTGGGTTTAAAGGGAGCGCGGA
CGGGAGATTAAGTCAGCTGTTAAATGTCGACGCCCAACGTCGTCTTGCGGTTGATACTGGTTTCCTTGAGTGCGGCATGG
GCAGGCGGAATTCACGGTGTAGCGGTGAAATGCTTAGATATCGTGAAGAACTCCGATCGCGAAGGCAGCTTGCCGGACCG
TTACTGACGTTTAGGCTCGAAAGTGCGGGTATCAAACAGGATTAGATACCCTAGTAGTCC
>t0030888_wg-Y-2;size=6;
CCTACGGGCGGCAGCAGTGGGGAATATTGGGCAATGGGCGAAAGCCTGACCCAGCGACGCCGCGTGAGCGAAGAAGGTCT
TCGGATTGTAAAGCTCTGTTGACAGGGGCGAAGAAAGTGACGGTACCTGTCGAGGAAGCCACGGCTAACTACGTGCCAGC
AGCCGCGGTAATACGTAGGTGGCAAGCGTTATCCGGATTTACTGGGTGTAAAGGGTGTGTAGGCGGGGGAGCAAGTCAGA
TGTGAAATTTATGGGCTCAACTCATAAACTGCGTCTGAAACTGTTCTTCTTGAGAGTCGGAGGGGTAATTGGAATTCCCG
GTGTAGCGGTGAAATGCGTAGATATCGGGAGGAACACCGGTGGCGAAGGCGGATTACTGGACGACAACTGACGCTGAGAC
ACGAAAGCGTGGGGAGCAAACAGGATTAGATACCCTAGTAGTCC
>t0015656_wg-Y-2;size=6;
CCTACGGGAGGCTGCAGTGAGGAATATTGGTCAATGGGCGGGAGCCTGAACCAGCCAAGTAGCGTGCAGGACGACTGCCC
TATGGGTTGTAAACTGCTTTTATGCGGGAATAAAGTTCGCCACGCGTGGTGTTTTGTATGTACCGCATGAATAAGGACCG
GCTAATTCCGTGCCAGCAGCCGCGGTAATACGGAAGGTCCGGGCGTTATCCGGATTTATTGGGTTTAAAGGGAGCGCAGG
CCGAAGATTAAGCGTGACGTGAAATGTCCCGGCTCAACCGGGGAGTTGCGTCGCGAACTGGTTTTCTTGAGTGGGTGCGA
CGTTGGCGGAATTCGTGGTGTAGCGGTGAAATGCTTAGATATCACGAGGAACCCCGATTGCGAAGGCAGCCGACGAGTCC
CTTACTGACGCTAAAGCTCGAAAGTGCGGGTATCGAACAGGATTAGATACCCCAGTAGTCC
>t0016591_wg-Y-2;size=6;
CCTACGGGTGGCTGCAGTCGAGGATCATTTGCAATGGGCGAAAGCCTGACAATGCGACGCTGCGTGCAGGATGAAGGCCT
TCGGGTTGTAAACTGCTGTTGGGAGGGAAAAGGACGCGGGGCCCAACAAGCCCTGCCGTTTGATTGTACTTCCAGAGAAA
GTCGCGGCTAACTCTGTGCCAGCAGCCGCGGTAATACAGAGGCGACGAGCGTTGTTCGGATTTACTGGGCGTAAAGCGTG
CGCAGGCGGTGGACCATGTCCGACGTGAAATCCCGGGGCTCAGCTCCGGAAGTGCGTCGGAAACCGGTCCGCTGGAGACC
GGGAAGGGAGTCTGGAACACACGGTGTAGCGGTGAAATGCGTTGATATCGTGTGGAACACCGGAAGCGAAGGCGAGACTC
TGGAACGGATCTGACGCTCATGCACGAAAGCGTGGGGAGCAAACAGGATTAGATACCCGAGTAGTCC
>t0015817_wg-Y-2;size=6;
CCTACGGGCGGCAGCAGTGGGGAATATTGGGCAATGGGCGCAAGCCTGACCCAGCAACGCCGCGTGAAGGAAGAAGGCTT
TCGGGTTGTAAACTTCTTTTAAGGGGGAAGAGGAGAAGACGGTACCCCTAGAATAAGCCACGGCTAACTACGTGCCAGCA
GCCGCGGTAATACGTAGGTGGCAAGCGTTGTCCGGATTTACTGGGTGTAAAGGGCGTGCAGCCGGGAGGGCAAGTCAGGC
GTGAAATCTATGGGCTCAACCCATAAACTGCGTTTGAAACTGTTCTTCTTGAGTACCGGAGGGGCAATCGGAATTCCTAG
TGTAGCGGTGAAATGCGTAGATATTAGGAGGAACACCAGTGGCGAAGGCGGATTGCTGGACGGCAACTGACGGTGAGGCG
CGAAAGCGTGGGGAGCAAACAGGATTAGATACCCTTGTAGTCC
>t0003121_wg-Y-2;size=6;
CCTACGGGCGGCTGCAGTGAGGAATATTGGTCAATGGAGGGAACTCTGAACCAGCCATGCCGCGTGGAGGAAGAAGGTCC
TATGGGTTGTAAACTCCTTTTGTTCCGGAGTAATAAGGGGCTTGCGAGCCCCGATGAGAGTACGGGACGAATAAGCATCG
GCTAACTCCGTGCCAGCAGCCGCGGTAATACGGAGGATGCGAGCGTTATCCGGATTTATTGGGTTTAAAGGGTGCGCAGG
CGGACAGTTAAGTCAGCGGTGAAATCTCCTAGCTCAACTAGGGAACTGCCGTTGATACTGGCTGTCTAGAGTACGGACGG
CGCCGGCGGAATGTGTCATGTAGCGGTGAAATGCTTAGATATGCCACAGAACACCGATCGCGAAGGCAGCTGGCGAGGCC
GGTACTGACGCTCAGGCACGAAAGCGTGGGGATCAAACAGGATTAGATACCCCAGTAGTCC
>t0022204_wg-Y-2;size=6;
CCTACGGGAGGCTGCAGTGAGGAATATTGGTCAATGGGCGCGAGCCTGAACCAGCCAAGTAGCGTGCAGGATGACGGCCC
TATGGGTTGTAAACTGCTTTTTCCGGGGAATAACAAGTGCCACGTGTGGCGCTCTGCATGTACCCGGTGAATAAGGACCG
GCTAATTCCGTGCCAGCAGCCGCGGTAATACGGAAGGTCCGAGCGTTATCCGGATTTATTGGGTTTAAAGGGTGCGCAGG
CGGAATGTCAAGTCAGCCGTGAAATCGCGTGGCTCAACCACGTCTAGCGGTTGAAACTGGCGTTCTTGAGTGCGGTGAGG
GAAGGCGGAATTCGTGGTGTAGCGGTGAAATGCATAGATATCACGAAGAACTCCGATCGCGTAGGCAGCTTTCCGTACCG
TTACTGACGCTCATGCACGAAGGTGCGGGTATCAAACAGGATTAGATACCCTTGTAGTCC
>t0024656_wg-Y-2;size=6;
CCTACGGGAGGCTGCAGTGAGGAATATTGGTCAATGGGCGCGAGCCTGAACCAGCCAAGTAGCGTGCAGGACGACTGCCC
TATGGGTTGTAAACTGCTTTTATCAGGGAATAAAGTGAGGCACGCGTGCCTTTTTGTATGTACCTGGTGAATAAGGACCG
GCTAATTCCGTGCCAGCAGCCGCGGTAATACGGAAGGTCCGGGCGTTATCCGGATTTATTGGGTTTAAAGGGAGCGCAGG
CGGGCTTTTAAGCGTGACGTGAAATGTGGCGGCTCAACCGCCGAACTGCGTCGCGAACTGGGGGCCTTGAGTGAGTACGA
CGTTGGCGGAATTCGTGGTGTAGCGGTGAAATGCTTAGATATCACGAAGAACCCCGATTGCGAAGGCAGCCGACGAGTCC
TTAACTGACGCTAAAGCTCGAAAGTGCGGGTATCGAACAGGATTAGATACCCCGGTAGTCC
>t0037900_wg-Y-2;size=6;
CCTACGGGGGGCAGCAGTGGGGAATATTGCACAATGGACGAAAGTCTGATGCAGCAATTCTGCGTGAAGGATGAAGCATT
ACGGTGTGTAAACTTCTTTTTTGGTAGAAGACGAATGACGGTATACCAAGAATAAGGGACGGCTAACTATGTGCCAGCAG
CCGCGGTAATACATAGGTCCCGAGCGTTATCCGGATTTACTGGGCGTAAAGTGTCCGTAGCCTGATATGTAAGTCTGTTT
TCAAATATTGTGGCTTAACCATAAAGAGGGAATAGATACTGCATATCTTGAAGTTGTTGGGGGTTAGTGGAATTTCCGGT
GGAGCGGTGAAATGCGTTGATATCGGAAAGAACGCCGAAAGCGAAAGCAGCTAACTACAATAAACTTGACGGTGAGGGAC
GAAAGCTTGGGGAGCAAACGGGATTAGATACCCTGGTAGTCC
>t0005838_wg-Y-2;size=6;
CCTACGGGGGGCAGCAGTGGGGAATATTGGGCAATGGGCGAAAGCCTGACCCAGCGACGCCGCGTGAGCGAAGAAGGTCT
TCGGATTGTAAAGCTCTGTTGACAGGGGCGAAGAAAGTGACGGTACCTGTCGAGGAAGCCACGGCTAACTACGTGCCAGC
AGCCGCGGTAATACGTAGGTGGCAAGCGTTATCCGGATTTACTGGGTGTAAAGGGTGTGTAGGCGGGGGAGCAAGTCAGA
TGTGAAATTTATGGGCTCAACTCATAAACTGCGTCTGAAACTGTTCTTCTTGAGAGTCGGAGGGGTAATTGGAATTCCCG
GTGTAGCGGTGAAATGCGTAGATATCGGGAGGAACACCGGTGGCGAAGGCGGATTACTGGACGACAACTGACGCTGAGAC
ACGAAAGCGTGGGGAGCAAACAGGATTAGATACCCTAGTAGTCC
>t0026560_wg-Y-2;size=6;
CCTACGGGGGGCTGCAGTGAGGAATATTGGTCAATGGGCGCGAGCCTGAACCAGCCAAGTAGCGTGCAGGATGACGGCCC
TATGGGTTGTAAACTGCTTTTATGCGGGGATAAAGTGCACCACGTGTGGTGTTTTGTAGGTACCGCATGAATAAGGACCG
GCTAATTCCGTGCCAGCAGCCGCGGTAATACGGAAGGTCCGGGCGTTATCCGGATTTATTGGGTTTAAAGGGAGCGCAGG
CTGATTGTTAAGCGTGACGTGAAATGTAGCCGCTCAACGGCTGAACTGCGTCGCGAACTGGCAGTCTTGAGTGAGTACGA
CGTCAGCGGAATTCGTGGTGTAGCGGTGAAATGCTTAGATATCACGAAGAACCCCGATTGCGAAGGCAGCTGACGAGTCC
TTTACTGACGCTAAAGCTCGAAGGTGCGGGTATCGAACAGGATTAGATACCCCAGTAGTCC
>t0024508_wg-Y-2;size=6;
CCTACGGGTGGCTGCAGTGAGGAATATTGGTCAATGGGCGCAAGCCTGAACCAGCCATGCCGCGTGAAGGAATAAGGCCC
TATGGGTCGTAAACTTCTTTTGTGGTGGAGCAATAAGGTGTACGTGTACACCGATGAGAGTACATCACGAATAAGCATCG
GCTAACTCCGTGCCAGCAGCCGCGGTAATACGGAGGATGCAAGCGTTATCCGGATTTATTGGGTTTAAAGGGTGCGTAGG
CTGTGGGGAAAGTCAGGGGTGAAAGCCCGGCGCTTAACGCCGGAACTGCCTTTGATACTTCTCCGCTGGAATACGGATGC
CGTGGGAGGAATGAGTAGTGTAGCGGTGAAATGCATAGATATTACTCAGAACACCGATTGCGAAGGCATCTCACGAATCC
GTCATTGACGCTGAGGCACGAAAGCGTGGGGATCAAACAGGATTAGATACCCGTGTAGTCC
>t0020997_wg-Y-2;size=6;
CCTACGGGGGGCTGCAGTGGGGAATATTGGGCAATGGGCGCAAGCCTGACCCAGCAACGCCGCGTGAAGGAAGAAGGCTT
TCGGGTTGTAAACTTCTTTTAAGGGGGAAGAGGAGAAGACGGTACCCCTAGAATAAGCCACGGCTAACTACGTGCCAGCA
GCCGCGGTAATACGTAGGTGGCAAGCGTTGTCCGGATTTACTGGGTGTAAAGGGCGTGCAGCCGGGAGGGCAAGTCAGGC
GTGAAATCTATGGGCTCAACCCATAAACTGCGTTTGAAACTGTTCTTCTTGAGTACCGGAGGGGCAATCGGAATTCCTAG
TGTAGCGGTGAAATGCGTAGATATTAGGAGGAACACCAGTGGCGAAGGCGGATTGCTGGACGGCAACTGACGGTGAGGCG
CGAAAGCGTGGGGAGCAAACAGGATTAGATACCCTGGTAGTCC
>t0041748_wg-Y-2;size=6;
CCTACGGGGGGCTGCAGTGAGGAATATTGGTCAATGGTCGAGAGACTGAACCAGCCAAGTAGCGTGCAGGATGACGGCCC
TATGGGTTGTAAACTGCTTTTATGCGGGGATAAAGTTCACTACGTGTAGTGTTTTGTAGGTACCGCATGAATAAGGACCG
GCTAATTCCGTGCCAGCAGCCGCGGTAATACGGAAGGTCCGGGCGTTATCCGGATTTATTGGGTTTAAAGGGAGCGCAGG
CGGAGGCTTAAGCGTGACGTGAAATGTAGCCGCTCAACGGCTGAGTTGCGTCGCGAACTGGGTTTCTTGAGTGAGTGCGA
CGTCAGCGGAATTCGTGGTGTAGCGGTGAAATGCTTAGATATCACGAAGAACCCCGATTGCGAAGGCAGCTGACGAGCCC
TTTACTGACGCTAAAGCTCGAAGGTGCGGGTATCGAACAGGATTAGATACCCCAGTAGTCC
>t0020546_wg-Y-2;size=6;
CCTACGGGTGGCTGCAGTGGGGGATATTGCACAATGGAGGAAACTCTGATGCAGCGACGCCGCGTGAGTGAAGAAGTATT
TCGGTATGTAAAGCTCTATCAGCAGGGAAGAAAGACTCGTAAGAGAGATGACGGTACCTGACTAAGAAGCCCCGGCTAAC
TACGTGCCAGCAGCCGCGGTAATACGTAGGGGGCAAGCGTTATCCGGATTTACTGGGTGTAAAGGGAGCGCAGACGGCTT
AGCAAGTCTGAAGTGAAACCCCACGGCTCAACCGTGGGCTTGCTTTGGAAACTGTTAAGCTAGAGTACTGGAGAGGTAAG
CGGAATTCCTAGTGTAGCGGTGAAATGCGTAGATATTAGGAGGAACATCGGTGGCGAAGGCGGCTTACTGGACAGCAACT
GACGTTGAGGCTCGAAGGCGTGGGGAGCAAACAGGATTAGATACCCCAGTAGTCC
>t0016987_wg-Y-2;size=6;
CCTACGGGAGGCTGCAGTGAGGAATATTGGTCAATGGACGAAAGTCTGAACCAGCCAAGTAGCGTGAAGGATGACTGCCC
TATGGGTTGTAAACTTCTTTTGTTTGGGAATAAAGTGAGTCACGTGTGACTTTTTGTATGTACCTTACGAATAAGCATCG
GCTAATTCCGTGCCAGCAGCCGCGGTAATACGGAAGATGCGAGCGTTATCCGGAATTATTGGGTTTAAAGGGAGCGTAGG
CGGACCTTTAAGTCAGCGGTAAAATGTCAATGCCCAACATTGGCCTGCCGTTGATACTGTTGGTCTTGAATACACACAAG
GAAGGTGGAATTCGTTGTGTAGCGGTGAAATGCTTAGATATGACGAAGAACTCCGATTGCGAAGGCAGCCTTCTGGGGTG
CGATTGACGCTGAGGCTCGAAAGTGCGGGTATCAAACAGGATTAGATACCCCGGTAGTCC
>t0001124_wg-Y-2;size=6;
CCTACGGGGGGCTGCAGTGAGGAATATTGGTCAATGGGCGCGAGCCTGAACCAGCCAAGTAGCGTGCAGGATGACGGCCC
TATGGGTTGTAAACTGCTTTTATGCGGGGATAAAGTGAGGGACGTGTCCCTTATTGTAGGTACCGCATGAATAAGGACCG
GCTAATTCCGTGCCAGCAGCCGCGGTAATACGGAAGGTCCGGGCGTTATCCGGATTTATTGGGTTTAAAGGGAGCGCAGG
CCGAAGGTTAAGCGTGACGTGAAATGTAGCCGCTCAACGGCTGCACTGCGTCGCGAACTGGCTTTCTTGAGTGAGTTCGA
TGTAGGCGGAATTCGTGGTGTAGCGGTGAAATGCTTAGATATCACGAAGAACTCCGATTGCGAAGGCAGCCTACAAGGCC
TTTACTGACGCTAAAGCTCGAAGGTGCGGGTATCGAACAGGATTAGATACCCCGGTAGTCC
>t0020302_wg-Y-2;size=6;
CCTACGGGCGGCAGCAGTGAGGAATATTGGTCAATGGACGGAAGTCTGAACCAGCCAAGTAGCGTGCAGGATGACGGCCC
TATGGGTTGTAAACTGCTTTTATACAGGGATAAAGTGCACTACGTGTAGTGTTTTGTAGGTACTGTATGAATAAGGACCG
GCTAATTCCGTGCCAGCAGCCGCGGTAATACGGAAGGTCCGGGCGTTATCCGGATTTATTGGGTTTAAAGGGAGCGCAGG
CTGATGATTAAGCGTGACGTGAAATGTAGCCGCTCAACGGCTGAACTGCGTCGCGAACTGGTTATCTTGAGTGAGTTCGA
TGTTGGCGGAATTCGTGGTGTAGCGGTGAAATGCTTAGATATCACGAAGAACTCCGATTGCGAAGGCAGCCAACAAGGCC
TTTACTGACGCTAAAGCTCGAAGGTGCGGGTATCGAACAGGATTAGATACCCCAGTAGTCC
>t0005367_wg-Y-2;size=6;
CCTACGGGGGGCTGCAGTGAGGAATATTGGTCAATGGGCGCGAGCCTGAACCAGCCAAGTAGCGTGAGGGAAGACGGCCC
TACGGGTTGTAAACCTCTTTTGTGCGGGGATAAAGTTCACTACGCGTAGTGTTTTGCAGGTACCGCACGAATAAGGACCG
GCTAATTCCGTGCCAGCAGCCGCGGTAATACGGAAGGTCCGGGCGTTATCCGGATTTATTGGGTTTAAAGGGAGCGCAGG
CGGCCTTTTAAGCGTGACGTGAAATGCCGGGGCTCAACCTTGGAATTGCGTCGCGAACTGGCGGGCTTGAGTACGCTCGA
GGCAGGCGGAATTCGTGGTGTAGCGGTGAAATGCTTAGATATCACGAGGAACCCCGATTGCGAAGGCAGCCTGCCGGGGT
GTTACTGACGCTCATGCTCGAAGGTGCGGGTATCGAACAGGATTAGATACCCTTGTAGTCC
>t0001168_wg-Y-2;size=6;
CCTACGGGGGGCTGCAGTGAGGAATATTGGACAATGGCCGGAAGGCTGATCCAGCCATGCCGCGTGCGGGAGGACGGCCC
TATGGGTTGTAAACCGCTTTTGCGGGGGAGCAATAAGTGTTACGGGTAACACGATGAGAGTACCCTGCGAATAAGCATCG
GCTAACTCCGTGCCAGCAGCCGCGGTAATACGGAGGATGCAAGCGTTATCCGGATTTATTGGGTTTAAAGGGTGCGTAGG
CGGCTTGGTAAGCGGGAGGTGAAATGCCGGCGCTCAACGTCGGAAGTGCCTCCCGAACTGTCGGGCTTGAATAGTACTGC
CGTGGGAGGAATGAGTGGTGTAGCGGTGAAATGCTTAGAGATCACTCAGAACACCGATTGCGAAGGCATCTCACGAAGTA
CCGATTGACGCTGAGGCACGAAAGCGTGGGGATCAAACAGGATTAGATACCCCAGTAGTCC
>t0026184_wg-Y-2;size=6;
CCTACGGGTGGCTGCAGTGGGGAATATTGGGCAATGGGCGAAAGCCTGACCCAGCGACGCCGCGTGAGCGAAGAAGGTCT
TCGGATTGTAAAGCTCTGTTGACAGGGGCGAAGAAAGTGACGGTACCTGTCGAGGAAGCCACGGCTAACTACGTGCCAGC
AGCCGCGGTAATACGTAGGTGGCAAGCGTTATCCGGATTTACTGGGTGTAAAGGGTGTGTAGGCGGGGGAGCAAGTCAGA
TGTGAAATTTATGGGCTCAACTCATAAACTGCGTCTGAAACTGTTCTTCTTGAGAGTCGGAGGGGTAATTGGAATTCCCG
GTGTAGCGGTGAAATGCGTAGATATCGGGAGGAACACCGGTGGCGAAGGCGGATTACTGGACGACAACTGACGCTGAGAC
ACGAAAGCGTGGGGAGCAAACAGGATTAGATACCCGAGTAGTCC
>t0006151_wg-Y-2;size=6;
CCTACGGGAGGCTGCAGTGAGGAATATTGGTCAATGGGCGCGAGCCTGAACCAGCCAAGTAGCGTGAGGGAAGACGGCCC
TACGGGTTGTAAACCTCTTTTGTGCGGGGATAAAGTTCACTACGCGTAGTGTTTTGCAGGTACCGCACGAATAAGGACCG
GCTAATTCCGTGCCAGCAGCCGCGGTAATACGGAAGGTCCGGGCGTTATCCGGATTTATTGGGTTTAAAGGGAGCGCAGG
CGGCCTTTTAAGCGTGACGTGAAATGCCGGGGCTCAACCTTGGAATTGCGTCGCGAACTGGCGGGCTTGAGTACGCTCGA
GGCAGGCGGAATTCGTGGTGTAGCGGTGAAATGCTTAGATATCACGAGGAACCCCGATTGCGAAGGCAGCCTGCCGGGGT
GTTACTGACGCTCATGCTCGAAGGTGCGGGTATCGAACAGGATTAGATACCCGGGTAGTCC
>t0014563_wg-Y-2;size=6;
CCTACGGGGGGCAGCAGTCGAGGATCATTTGCAATGGGCGAAAGCCTGACAATGCGACGCTGCGTGCAGGATGAAGGCCT
TCGGGTTGTAAACTGCTGTTGGGAGGGAAAAGGACGCGGGGCCCAACAAGCCCTGCCGTTTGATTGTACTTCCAGAGAAA
GTCGCGGCTAACTCTGTGCCAGCAGCCGCGGTAATACAGAGGCGACGAGCGTTGTTCGGATTTACTGGGCGTAAAGCGTG
CGCAGGCGGTGGACCATGTCCGACGTGAAATCCCGGGGCTCAGCTCCGGAAGTGCGTCGGAAACCGGTCCGCTGGAGACC
GGGAAGGGAGTCTGGAACACACGGTGTAGCGGTGAAATGCGTTGATATCGTGTGGAACACCGGAAGCGAAGGCGAGACTC
TGGAACGGATCTGACGCTCATGCACGAAAGCGTGGGGAGCAAACAGGATTAGATACCCTAGTAGTCC
>t0027094_wg-Y-2;size=6;
CCTACGGGAGGCAGCAGTGAGGAATATTGGTCAATGGCGGCAACGCTGAACCAGCCAAGTAGCGTGAGGGATTACGGCCC
TACGGGTCTTAAACCTCTTTTGTTGGGGAGCAACCGGCACCACTTGTGGTGCCCTGCGAGTACCCTTCGAATAAGCATCG
GCTAACTCCGTGCCAGCAGCCGCGGTAATACGGAGGATGCGAGCGTTATCCGGATTTATTGGGTTTAAAGGGAGCGCGGA
CGGGAGATTAAGTCAGCTGTTAAATGTCGACGCCCAACGTCGTCCTGCGGTTGATACTGGTTTCCTTGAGTGCGGCATGG
GCAGGCGGAATTCACGGTGTAGCGGTGAAATGCTTAGATATCGTGAAGAACTCCGATCGCGAAGGCAGCTTGCCGGACCG
TTACTGACGTTTAGGCTCGAAAGTGCGGGTATCAAACAGGATTAGATACCCTAGTAGTCC
>t0002316_wg-Y-2;size=6;
CCTACGGGAGGCTGCAGTGGGGAATATTGGGCAATGGGGGAAACCCTGACCCAGCAACGCCGCGTGAAGGAAGAAGGCTT
TCGGGTTGTAAACTTCTTTTACCAGGGACGAAGGACGTGACGGTACCTGGAGAAAAAGCCACGGCTAACTACGTGCCAGC
AGCCGCGGTAATACGTAGGTGGCAAGCGTTGTCCGGAATTACTGGGTGTAAAGGGCGTGTAGGCGGAGCGGCAAGTCAGA
AGTGAAATCTCCGGGCTTAACCCGGAAACTGCTTTTGAAACTGTCGCCCTTGAGTATCGGAGAGGCAGGCGGAATTCCTA
GTGTAGCGGTGAAATGCGTAGATATTAGGAGGAACACCAGTGGCGAAGGCGGCCTGCTGGACGACAACTGACGCTGAGGC
GCGAAAGCGTGGGGAGCAAACAGGATTAGATACCCTAGTAGTCC
>t0000722_wg-Y-2;size=6;
CCTACGGGGGGCAGCAGTAGGGAATATTGGGCAATGGGAGCAATCCTGACCCAGCCATGCCGCGTGAAGGAAGACGGCCC
TATGGGTTGTAAACTTCTTTTGCCGCAGAGTAAACCCGGGGACGTGTCCCCGGTTGAGAGTATGCGGCGAATAAGTATCG
GCTAACTCCGTGCCAGCAGCCGCGGTAATACGGAGGATACAAGCGTTATCCGGATTTATTGGGTTTAAAGGGTGCGCAGG
CGGACCGTTAAGTCAGGGGTGAAAAGTTGGGGCTCAACTCCAATCGTGCCTTTGATACTGGCGGACTAGAGTGCGATAGG
CGTGGCCGGAATGTGGCGTGTAGCGGTGAAATGCTTAGATATGCCACAGAACACCGATCGAGAAGTCAGGTCACGAGTTC
GCAACTGACGCTCATGCACGAAAGCGTGGGGATCAAACAGGATTAGATACCCCAGTAGTCC
>t0000572_wg-Y-2;size=6;
CCTACGGGAGGCTGCAGTGAGGAATATTGGTCAATGGCCGTAAGGCTGAACCAGCCAAGTAGCGTGAGGGATGACCGCCC
TATGGGTCGTAAACCTCTTTTGCGCGGGAATAATCCGCACTACGCGTAGTGCGTTGCATGTACCGTGCGAATAAGCATCG
GCTAACTCCGTGCCAGCAGCCGCGGTAATACGGAGGATGCGAGCGTTATCCGGATTTATTGGGTTTAAAGGGAGCGCAGG
CGGCCGCTTAGGCCAGCCGTGAAATTTCCGCGCTTAACGCGGTCCTTGCGGTTGGAACCGGTCGGCTTGAGTGGGGTACA
GGAAGGCGGAATTCGTGGTGTAGCGGTGAAATGCTTAGATATCACGAAGAACTCCGATTGCGAAGGCAGCTTTCCGGACC
CTTACTGACGCTCATGCTCGAAAGCGCGGGAATCAAACAGGATTAGATACCCTAGTAGTCC
>t0024772_wg-Y-2;size=6;
CCTACGGGGGGCTGCAGTGGGGAATATTGGGCAATGGGGGCAACCCTGACCCAGCAACGCCGCGTGAAGGAAGAAGGCTT
TCGGGTTGTAAACTTCTTTTACCAGGGACGAAGGACGTGACGGTACCTGGAGAAAAAGCCACGGCTAACTACGTGCCAGC
AGCCGCGGTAATACGTAGGTGGCAAGCGTTGTCCGGAATTACTGGGTGTAAAGGGCGTGTAGGCGGAGCAGCAAGTCAGA
AGTGAAATCTCCGGGCTTAACCCGGAAACTGCTTTTGAAACTGTTGCCCTTGAGTATCGGAGAGGCAGGCGGAATTCCTA
GTGTAGCGGTGAAATGCGTAGATATTAGGAGGAACACCAGTGGCGAAGGCGGCCTGCTGGACGACAACTGACGCTGAGGC
GCGAAAGCGTGGGGAGCAAACAGGATTAGATACCCCAGTAGTCC
>t0006672_wg-Y-2;size=6;
CCTACGGGGGGCTGCAGTGAGGAATATTGGTCAATGGTCGAGAGACTGAACCAGCCAAGTAGCGTGCAGGATGACGGCCC
TATGGGTTGTAAACTGCTTTTATGCGGGGATAAAGTTCACTACGTGTAGTGTTTTGTAGGTACCGCATGAATAAGGACCG
GCTAATTCCGTGCCAGCAGCCGCGGTAATACGGAAGGTCCGGGCGTTATCCGGATTTATTGGGTTTAAAGGGAGCGCAGG
CGGAGGCTTAAGCGTGACGTGAAATGTAGCCGCTCAACGGCTGAGTTGCGTCGCGAACTGGGTTTCTTGAGTGAGTGCGA
CGTCAGCGGAATTCGTGGTGTAGCGGTGAAATGCTTAGATATCACGAAGAACCCCGATTGCGAAGGCAGCTGACGAGCCC
TTTACTGACGCTAAAGCTCGAAGGTGCGGGTATCGAACAGGATTAGATACCCTAGTAGTCC
>t0004409_wg-Y-2;size=6;
CCTACGGGGGGCAGCAGTGAGGAATATTGGACAATGGCCGGAAGGCTGATCCAGCCATGCCGCGTGCGGGATGACGGCCC
TATGGGTTGTAAACCGCTTTTGCGAGGGAGCAATAAGGTCCACGTGTGGGCCGATGAGAGTACCTCGCGAATAAGCATCG
GCTAACTCCGTGCCAGCAGCCGCGGTAATACGGAGGATGCAAGCGTTATCCGGATTTATTGGGTTTAAAGGGTGCGCAGG
CGGCTTGTTAAGCGGGAGGTGAAATGCCGGCGCTCAACGTCGGAAGTGCCTCCCGAACTGGTGAGCTTGAATGACTCTGC
CGTGGGAGGAATGTGTAGTGTAGCGGTGAAATGCTTAGAGATTACACAGAACACCGATTGCGAAGGCATCTCACGAAGGG
TTGATTGACGCTGAGGCACGAAAGCGTGGGGATCAAACAGGATTAGATACCCTTGTAGTCC
>t0005384_wg-Y-2;size=6;
CCTACGGGAGGCTGCAGTGAGGAATATTGGACAATGGCCGGAAGGCTGATCCAGCCATGCCGCGTGCGGGACGACGGCCC
TATGGGTTGTAAACCGCTTTTGCGGGGGAGCAATAATCACTACGTGTAGTGAGATGAGAGTACCCTGCGAATAAGCATCG
GCTAACTCCGTGCCAGCAGCCGCGGTAATACGGAGGATGCAAGCGTTATCCGGATTTATTGGGTTTAAAGGGTGCGCAGG
CGGCTTGTTAAGCGGGAGGTGAAATGCCGGCGCTCAACGTCGGAAGTGCCTCCCGAACTGGTGAGCTTGAATGACTCTGC
CGTGGGAGGAATGTGTAGTGTAGCGGTGAAATGCTTAGAGATTACACAGAACACCGATTGCGAAGGCATCTCACGAAGGG
TTGATTGACGCTGAGGCACGAAAGCGTGGGGATCAAACAGGATTAGATACCCTAGTAGTCC
>t0047032_wg-Y-2;size=6;
CCTACGGGGGGCTGCAGTGGGGAATATTGGGCAATGGGGGAAACCCTGACCCAGCAACGCCGCGTGAAGGAAGAAGGCTT
TCGGGTTGTAAACTTCTTTTACCAGGGACGAAGGACGTGACGGTACCTGGAGAAAAAGCCACGGCTAACTACGTGCCAGC
AGCCGCGGTAATACGTAGGTGGCAAGCGTTGTCCGGATTTACTGGGTGTAAAGGGCGTGTAGGCGGAGCAGCAAGTCAGA
AGTGAAATCTCCGGGCTTAACCCGGAAACTGCTTTTGAAACTGTTGCCCTTGAGTATCGGAGAGGCAGGCGGAATTCCTA
GTGTAGCGGTGAAATGCGTAGATATTAGGAGGAACACCAGTGGCGAAGGCGGCCTGCTGGACGACAACTGACGCTGAGGC
GCGAAAGCGTGGGGAGCAAACAGGATTAGATACCCCAGTAGTCC
>t0007552_wg-Y-2;size=6;
CCTACGGGGGGCTGCAGTGAGGAATATTGGTCAATGGACGCGAGTCTGAACCAGCCAAGTAGCGTGCAGGATGACTGCCC
TATGGGTTGTAAACTGCTTTTATGCGGGAATAAAGTCAGGTACGTGTACCTGTTTGTATGTACCGCATGAATAAGGACCG
GCTAATTCCGTGCCAGCAGCCGCGGTAATACGGAAGGTCCGGGCGTTATCCGGATTTATTGGGTTTAAAGGGAGCGCAGG
CGGGTTATTAAGCGTGTTGTGAAATGCGGCGGCTCAACCGTCGAATTGCAGCGCGAACTGGTTACCTTGAGTGAGTACGA
CGTCAGCGGAATTCGTGGTGTAGCGGTGAAATGCTTAGATATCACGAAGAACCCCGATTGCGAAGGCAGCTGACGAGTCC
TTAACTGACGCTAATGCTCGAAAGTGCGGGTATCGAACAGGATTAGATACCCTAGTAGTCC
>t0005549_wg-Y-2;size=6;
CCTACGGGCGGCTGCAGTGGGGAATATTGGGCAATGGGGGCAACCCTGACCCAGCAACGCCGCGTGGAGGAAGAAGGCTT
TCGGGTTGTAAACTCCTTTGACGAGGGACGATGATGACGGTACCTCGAAAACAAGCCACGGCTAACTACGTGCCAGCAGC
CGCGGTAATACGTAGGTGGCAAGCGTTGTCCGGATTTACTGGGTGTAAAGGGCGCGTAGGCGGGCAGGCAAGTCAGATGT
GAAATCTCCGGGCTCAACCCGGAAATTGCATTTGAAACTGCAGGTCTTGAGTATCGGAGAGGCAAGCGGAATTCCTAGTG
TAGCGGTGAAATGCGTAGATATTAGGAGGAACACCAGTGGCGAAGGCGGCTTGCTGGACGACAACTGACGCTGAGGCGCG
AAAGCGTGGGGAGCAAACAGGATTAGATACCCTGGTAGTCC
>t0024916_wg-Y-2;size=6;
CCTACGGGGGGCTGCAGTGAGGAATATTGGTCAATGGGCGGAAGCCTGAACCAGCCAAGTAGCGTGCAGGACGACTGCCC
TATGGGTTGTAAACTGCTTTTATGCGGGGATAAAGTGAGGCACGCGTGCCTTTTTGCATGTACCGCATGAATAAGGACCG
GCTAATTCCGTGCCAGCAGCCGCGGTAATACGGAAGGTCCGGGCGTTATCCGGATTTATTGGGTTTAAAGGGAGCGCAGG
CTGGAGCTTAAGCGTGACGTGAAATGTACCGGCTCAACCGGTGATGTGCGTCGCGAACTGGGTTCCTTGAGTGAGTACGA
CGTCAGCGGAATTCGTGGTGTAGCGGTGAAATGCTTAGATATCACGAAGAACCCCGATTGCGAAGGCAGCTGACGAGTCC
TTAACTGACGCTAATGCTCGAAAGTGCGGGTATCGAACAGGATTAGATACCCTAGTAGTCC
>t0005487_wg-Y-2;size=6;
CCTACGGGGGGCTGCAGTGGGGAATATTGCACAATGGAGGAAACTCTGATGCAGCGACGCCGCGTGAGTGAAGAAGTATT
TCGGTATGTAAAGCTCTATCAGCAGGAAAGAAAATGACGGTACCTGACTAAGAAGCCCCGGCTAACTACGTGCCAGCAGC
CGCGGTAATACGTAGGGGGCAAGCGTTATCCGGATTTACTGGGTGTAAAGGGAGCGTAGACGGTTTGGCAAGTCTGAAGT
GAAAGCTCGGGGCTCAACCCCGGAACTGCTTTGGAAACTGCCTGACTGGAGTGCAGGAGAGGTAAGCGGAATTCCTAGTG
TAGCGGTGAAATGCGTAGATATTAGGAGGAACACCAGAGGCGAAGGCGGCTTACTGGACTGTAACTGACGTTGAGGCTCG
AAGGCGTGGGGAGCAAACAGGATTAGATACCCTTGTAGTCC
>t0020064_wg-Y-2;size=6;
CCTACGGGGGGCAGCAGTGAGGAATATTGGTCAATGGGCGGAAGCCTGAACCAGCCAAGTCGCGTGAAGGATGAAGGCAT
TATGTGTTGTAAACTTCTTTAGCTGTGGAGAAATAAGGTGGTCGTGACCACCGATGCTAGTACACAGAGAATAAGGATCG
GCTAACTCCGTGCCAGCAGCCGCGGTAATACGGAGGATCCGAGCGTTATCCGGATTCATTGGGTTTAAAGGGTGCGCAGG
CGGCTTCTTAAGTCAGCGGTAAAATCGTGGGGCTCAACCCCATCCCGCCGTTGATACTGGGGAGCTTGATTACGGTCGAG
GCAGGCGGAATTCGTCGTGTAGCGGTGAAATGCATAGATATGACGAAGAACACCGATTGCGTAGGCAGCCTACCAGGCCG
TTAATGACGCTCATGCACGAAAGTGCGGGGATCGAACAGGATTAGATACCCCAGTAGTCC
>t0013867_wg-Y-2;size=6;
CCTACGGGGGGCTGCAGTGAGGAATATTGGTCAATGGTCGAGAGACTGAACCAGCCAAGTAGCGTGCAGGATGACGGCCC
TATGGGTTGTAAACTGCTTTTATGCGGGGATAAAGTTCACTACGTGTAGTGTTTTGTAGGTACCGCATGAATAAGGACCG
GCTAATTCCGTGCCAGCAGCCGCGGTAATACGGAAGGTCCGGGCGTTATCCGGATTTATTGGGTTTAAAGGGAGCGCAGG
CGGAGGCTTAAGCGTGACGTGAAATGTAGCCGCTCAACGGCTGAGTTGCGTCGCGAACTGGGTTTCTTGAGTGAGTGCGA
CGTCAGCGGAATTCGTGGTGTAGCGGTGAAATGCTTAGATATCACGAAGAACCCCGATTGCGAAGGCAGCTGACGAGCCC
TTTACTGACGCTAAAGCTCGAAGGTGCGGGTATCGAACAGGATTAGATACCCTGGTAGTCC
>t0008646_wg-Y-2;size=6;
CCTACGGGGGGCTGCAGTGAGGAATATTGGTCAATGGGCGAGAGCCTGAACCAGCCAAGTAGCGTGAGGGATGACTGCCC
TATGGGTTGTAAACCTCTTTTGTTTGGGAATAAAGTGAGCCACGTGTGGCTTTTTGTATGTACCTTACGAATAAGCATCG
GCTAATTCCGTGCCAGCAGCCGCGGTAATACGGAAGATGCGAGCGTTATCCGGATTTATTGGGTTTAAAGGGAGCGTAGG
CGGGCCTTTAAGCCAGCGGTCAAATGTCAGGGCCCAACCTTGGCATGCCGTTGGAACTGGGGACCTTGAATACACACAAG
GAAGGTGGAATTCGTCGTGTAGCGGTGAAATGCTTAGATATGACGAAGAACTCCGATTGCGAAGGCAGCCTTCTGGGGTG
CGATTGACGCTGAGGCTCGAAAGTGCGGGTATCGAACAGGATTAGATACCCTAGTAGTCC
>t0029170_wg-Y-2;size=6;
CCTACGGGGGGCTGCAGTGAGGAATATTGGACAATGGCCGGAAGGCTGATCCAGCCATGCCGCGTGCGGGAAGGCGGCCC
TATGGGTTGTAAACCGCTTTTGCGGGGGAGCAATAAGGTGCACGTGTGCACCGATGAGAGTACCCTGCGAATAAGCATCG
GCTAACTCCGTGCCAGCAGCCGCGGTAATACGGAGGATGCAAGCGTTATCCGGATTTATTGGGTTTAAAGGGTGCGTAGG
CGGTTTGCTAAGCGGGAGGTGAAATGCCGGCGCTCAACGTCGGAAGTGCCTCCCGAACTGGTGGACTGGAATGACTCTGC
CGTGGGAGGAATGTGTAGTGTAGCGGTGAAATGCTTAGAGATTACACAGAACACCGATTGCGAAGGCATCTCACGAAGGG
TTGATTGACGCTGAGGCACGAAAGCGTGGGGATCAAACAGGATTAGATACCCTAGTAGTCC
>t0005006_wg-Y-2;size=6;
CCTACGGGGGGCAGCAGTGAGGAATATTGGTCAATGGACGGAAGTCTGAACCAGCCAAGTAGCGTGCAGGATGACGGCCC
TATGGGTTGTAAACTGCTTTTATATAGGGATAAAGTCGGGGACGTGTCCCCGTTTGTAGGTACTATATGAATAAGGACCG
GCTAATTCCGTGCCAGCAGCCGCGGTAATACGGAAGGTCCAGGCGTTATCCGGATTTATTGGGTTTAAAGGGAGCGCAGG
CTGATGATTAAGCGTGACGTGAAATGTAGCCGCTCAACGGCTGAACTGCGTCGCGAACTGGTTATCTTGAGTGAGTTCGA
TGTTGGCGGAATTCGTGGTGTAGCGGTGAAATGCTTAGATATCACGAAGAACTCCGATTGCGAAGGCAGCCAACAAGGCC
TTTACTGACGCTAAAGCTCGAAGGTGCGGGTATCGAACAGGATTAGATACCCCAGTAGTCC
>t0016940_wg-Y-2;size=6;
CCTACGGGGGGCTGCAGTGAGGAATATTGGTCAATGGGCGCGAGCCTGAACCAGCCAAGTAGCGTGCAGGATGACGGCCC
TATGGGTTGTAAACTGCTTTTATGCGGGGATAAAGTGAGGGACGTGTCCCTTATTGTAGGTACCGCATGAATAAGGACCG
GCTAATTCCGTGCCAGCAGCCGCGGTAATACGGAAGGTCCGGGCGTTATCCGGATTTATTGGGTTTAAAGGGAGCGCAGG
CCGAAGGTTAAGCGTGACGTGAAATGTAGCCGCTCAACGGCTGCACTGCGTCGCGAACTGGCTTTCTTGAGTGAGTTCGA
TGTAGGCGGAATTCGTGGTGTAGCGGTGAAATGCTTAGATATCACGAAGAACTCCGATTGCGAAGGCAGCCTACAAGGCC
TTTACTGACGCTAAAGCTCGAAGGTGCGGGTATCGAACAGGATTAGATACCCTTGTAGTCC
>t0005202_wg-Y-2;size=6;
CCTACGGGAGGCTGCAGTGGGGGATATTGCACAATGGAGGAAACTCTGATGCAGCGACGCCGCGTGAGTGAAGAAGTATT
TCGGTATGTAAAGCTCTATCAGCAGGGAAGAAAGACTCGTAAGAGAGATGACGGTACCTGACTAAGAAGCCCCGGCTAAC
TACGTGCCAGCAGCCGCGGTAATACGTAGGGGGCAAGCGTTATCCGGATTTACTGGGTGTAAAGGGAGCGCAGACGGCTT
AGCAAGTCTGAAGTGAAACCCCACGGCTCAACCGTGGGCTTGCTTTGGAAACTGTTAAGCTAGAGTACTGGAGAGGTAAG
CGGAATTCCTAGTGTAGCGGTGAAATGCGTAGATATTAGGAGGAACATCGGTGGCGAAGGCGGCTTACTGGACAGCAACT
GACGTTGAGGCTCGAAGGCGTGGGGAGCAAACAGGATTAGATACCCGTGTAGTCC
>t0008485_wg-Y-2;size=6;
CCTACGGGAGGCAGCAGTGAGGAATATTGGTCAATGGGCGAGAGCCTGAACCAGCCAAGTAGCGTGCAGGATGACGGCCC
TACGGGTTGTAAACTGCTTTTTCCGGGGAATAACCGGCGGCACGTGTTGCTGCCCTGCATGTACCCGGTGAATAAGGACC
GGCTAATTCCGTGCCAGCAGCCGCGGTAATACGGAAGGTCCGAGCGTTATCCGGATTTATTGGGTTTAAAGGGTGCGTAG
GCGGGAGAACAAGTCAGCCGTGAAATCGCGTGGCTCAACCACGCCGAGCGGTTGAAACTGTTTTTCTTGAGTACGGTGAG
GGAAGGCGGAATTCGTGGTGTAGCGGTGAAATGCATAGATATCACGAAGAACTCCGATCGCGTAGGCAGCTTTCCGTACC
GGTCACTGACGCTGAGGCACGAAGGTGCGGGTATCAAACAGGATTAGATACCCGAGTAGTCC
>t0007640_wg-Y-2;size=6;
CCTACGGGCGGCTGCAGTGAGGAATATTGGACAATGGCCGGAAGGCTGATCCAGCCATGCCGCGTGCGGGAAGACGGCCC
TATGGGTTGTAAACCGCTTTTGCGAGGGAGCAATAAGGGCAACGTGTTGTCCGATGAGAGTACCTCGCGAATAAGCATCG
GCTAACTCCGTGCCAGCAGCCGCGGTAATACGGAGGATGCAAGCGTTATCCGGATTTATTGGGTTTAAAGGGTGCGCAGG
CGGCTTGTTAAGCGGGAGGTGAAATGCCGGCGCTCAACGTCGGAAGTGCCTCCCGAACTGGTGAGCTTGAATGACTCTGC
CGTGGGAGGAATGTGTAGTGTAGCGGTGAAATGCTTAGAGATTACACAGAACACCGATTGCGAAGGCATCTCACGAAGGG
TTGATTGACGCTGAGGCACGAAAGCGTGGGGATCAAACAGGATTAGATACCCCAGTAGTCC
>t0031155_wg-Y-2;size=6;
CCTACGGGCGGCTGCAGTGAGGAATATTGGTCAATGGGCGAGAGCCTGAACCAGCCAAGTAGCGTGCAGGATGACGGCCC
TACGGGTTGTAAACTGCTTTTTCCGGGGAATAACCGGCGGCACGTGTTGCTGCCCTGCATGTACCCGGTGAATAAGGACC
GGCTAATTCCGTGCCAGCAGCCGCGGTAATACGGAAGGTCCGAGCGTTATCCGGATTTATTGGGTTTAAAGGGTGCGTAG
GCGGGAGAACAAGTCAGCCGTGAAATCGCGTGGCTCAACCACGCCGAGCGGTTGAAACTGTTTTTCTTGAGTACGGTGAG
GGAAGGCGGAATTCGTGGTGTAGCGGTGAAATGCATAGATATCACGAAGAACTCCGATCGCGTAGGCAGCTTTCCGTACC
GGTCACTGACGCTGAGGCACGAAGGTGCGGGTATCAAACAGGATTAGATACCCTAGTAGTCC
>t0015732_wg-Y-2;size=6;
CCTACGGGGGGCTGCAGTGGGGGATATTGCACAATGGAGGAAACTCTGATGCAGCGACGCCGCGTGAGTGAAGAAGTATT
TCGGTATGTAAAGCTCTATCAGCAGGGAAGAAAGACTCGTAAGAGAGATGACGGTACCTGACTAAGAAGCCCCGGCTAAC
TACGTGCCAGCAGCCGCGGTAATACGTAGGGGGCAAGCGTTATCCGGATTTACTGGGTGTAAAGGGAGCGCAGACGGCTT
AGCAAGTCTGAAGTGAAACCCCACGGCTCAACCGTGGGCTTGCTTTGGAAACTGTTTAGCTAGAGTACTGGAGAGGTAAG
CGGAATTCCTAGTGTAGCGGTGAAATGCGTAGATATTAGGAGGAACATCGGTGGCGAAGGCGGCTTACTGGACAGCAACT
GACGTTGAGGCTCGAAGGCGTGGGGAGCAAACAGGATTAGATACCCTTGTAGTCC
>t0025410_wg-Y-2;size=6;
CCTACGGGGGGCTGCAGTGAGGAATATTGGTCAATGGGAGGAATCCTGAACCAGCCATGCCGCGTGGGGGAAGAAGGTCC
TATGGGTTGTAAACCCCTTTTGCTCGGGAGTAATAAGAGTCTTGCGAGGCTTGATGAGAGTACCGGGCGAATAAGCATCG
GCTAACTCCGTGCCAGCAGCCGCGGTAATACGGAGGATGCGAGCGTTATCCGGATTTATTGGGTTTAAAGGGTGCGCAGG
CGGACTGCTAAGTCAGCGGTGAAAGGTCCCGGCTCAACCGGGGAGCTGCCGTTGATACTGGCGGACTGGAGTCCAAACGG
CGCCGGCGGAATGTGTGGTGTAGCGGTGAAATGCATAGATACCACACAGAACACCGATCGCGAAGGCAGCTGGCGAGGAT
GGTACTGACGCTGAGGCACGAAGGCGTGGGGATCGAACAGGATTAGATACCCTTGTAGTCC
>t0014991_wg-Y-2;size=6;
CCTACGGGAGGCTGCAGTGGGGAATATTGCACAATGGACGAAAGTCTGATGCAGCAATTCTGCGTGAAGGATGAAGCATT
ACGGTGTGTAAACTTCTTTTTTGGTAGAAGACGAATGACGGTATACCAAGAATAAGGGACGGCTAACTATGTGCCAGCAG
CCGCGGTAATACATAGGTCCCGAGCGTTATCCGGATTTACTGGGCGTAAAGTGTCCGTAGCCTGATATGTAAGTCTGTTT
TCAAATATTGTGGCTTAACCATAAAGAGGGAATAGATACTGCATATCTTGAAGTTGTTGGGGGTTAGTGGAATTTCCGGT
GGAGCGGTGAAATGCGTTGATATCGGAAAGAACGCCGAAAGCGAAAGCAGCTAACTACAATAAACTTGACGGTGAGGGAC
GAAAGCTTGGGGAGCAAACGGGATTAGATACCCTGGTAGTCC
>t0014437_wg-Y-2;size=6;
CCTACGGGGGGCAGCAGTAAGGAATATTGGGCAATGGGGGGAACCCTGACCCAGCCATGCCGCGTGAGGGATGTAGGCCC
TACGGGTCGTGAACCTCTTTTGTCGGGGGACAAGGACGGCGTCGGGAACGCCGTTTGCGGGTACTCGGCGAATAAGCATC
GGCTAACTCCGTGCCAGCAGCCGCGGTAATACGGAGGATGCGAGCGTTATCCGGATTCATTGGGTTTAAAGGGTGCGCAG
GCGG
>t0041295_wg-Y-2;size=6;
CCTACGGGGGGCTGCAGTGGGGAATATTGGGCAATGGGCGCAAGCCTGACCCAGCAACGCCGCGTGAAGGAAGAAGGCTT
TCGGGTTGTAAACTTCTTTTAAGGGGGAAGAGGAGAAGACGGTACCCCTAGAATAAGCCACGGCTAACTACGTGCCAGCA
GCCGCGGTAATACGTAGGTGGCAAGCGTTGTCCGGATTTACTGGGTGTAAAGGGCGTGCAGCCGGGAGGGCAAGTCAGGC
GTGAAATCTATGGGCTCAACCCATAAACTGCGTTTGAAACTGTTCTTCTTGAGTACCGGAGGGGCAATCGGAATTCCTAG
TGTAGCGGTGAAATGCGTAGATATTAGGAGGAACACCAGTGGCGAAGGCGGATTGCTGGACGGCAACTGACGGTGAGGCG
CGAAAGCGTGGGGAGCAAACAGGATTAGATACCCTTGTAGTCC
>t0035164_wg-Y-2;size=6;
CCTACGGGGGGCAGCAGTGAGGAATATTGGTCAATGGGCGCGAGCCTGAACCAGCCAAGTAGCGTGCAGGACGACTGCCC
TATGGGTTGTAAACTGCTTTTATCAGGGAATAAAGTGAGGCACGCGTGCCTTTTTGTATGTACCTGGTGAATAAGGACCG
GCTAATTCCGTGCCAGCAGCCGCGGTAATACGGAAGGTCCGGGCGTTATCCGGATTTATTGGGTTTAAAGGGAGCGCAGG
CGGGCTTTTAAGCGTGACGTGAAATGTGGCGGCTCAACCGCCGAACTGCGTCGCGAACTGGGGGCCTTGAGTGAGTACGA
CGTTGGCGGAATTCGTGGTGTAGCGGTGAAATGCTTAGATATCACGAAGAACCCCGATTGCGAAGGCAGCCGACGAGTCC
TTAACTGACGCTAAAGCTCGAAAGTGCGGGTATCGAACAGGATTAGATACCCTAGTAGTCC
>t0003558_wg-Y-2;size=6;
CCTACGGGGGGCTGCAGTGGGGGATATTGCACAATGGAGGAAACTCTGATGCAGCGACGCCGCGTGAGTGAAGAAGTATT
TCGGTATGTAAAGCTCTATCAGCAGGGAAGAAAGACTCGTAAGAGAGATGACGGTACCTGACTAAGAAGCCCCGGCTAAC
TACGTGCCAGCAGCCGCGGTAATACGTAGGGGGCAAGCGTTATCCGGATTTACTGGGTGTAAAGGGAGCGCAGACGGCTT
AGCAAGTCTGAAGTGAAACCCCACGGCTCAACCGTGGGCTTGCTTTGGAAACTGTTAAGCTAGAGTACTGGAGAGGTAAG
CGGAATTCCTAGTGTAGCGGTGAAATGCGTAGATATTAGGAGGAACATCGGTGGCGAAGGCGGCTTACTGGACAGCAACT
GACGTTGAGGCTCGAAGGCGTGGGGAGCAAACAGGATTAGATACCCCGGTAGTCC
>t0007225_wg-Y-2;size=6;
CCTACGGGAGGCTGCAGTAGGGAATATTGGACAATGGGGGAAACCCTGATCCAGCGACGCCGCGTGAGTGAAGAAGTATT
TCGGTACGTAAAGCTCTATCAGCAGGGAAGAAAATGACGGTACCTGACTAAGAAGCACCGGCTAAATACGTGCCAGCAGC
CGCGGTAATACGTATGGTGCAAGCGTTATTCGGATTTACTGGGTGTAAAGGGAGCGTAGACGGCATAGCAAGTCTGAAGT
GAAATGCGGGGGCTCAACCCCTGAACTGCTTTGGAAACTGTTAAGCTAGAGTGTCGGAGAGGTTAGTGGAATTCCTAGTG
TAGCGGTGAAATGCGTAGATATTAGGAGGAACACCGGTGGCGAAGGCGGCTAACTGGACGATAACTGACGTTGAGGCTCG
AAAGCGTGGGGAGCAAACAGGATTAGATACCCGTGTAGTCC
>t0005697_wg-Y-2;size=6;
CCTACGGGGGGCAGCAGTAGGGAATATTGGACAATGGGGGAAACCCTGATCCAGCGACGCCGCGTGAGTGAAGAAGTATT
TCGGTACGTAAAGCTCTATCAGCAGGGAAGAAAATGACGGTACCTGACTAAGAAGCACCGGCTAAATACGTGCCAGCAGC
CGCGGTAATACGTATGGTGCAAGCGTTATTCGGATTTACTGGGTGTAAAGGGAGCGTAGACGGCATAGCAAGTCTGAAGT
GAAATGCGGGGGCTCAACCCCTGAACTGCTTTGGAAACTGTTAAGCTGGAGTGTCGGAGAGGTTAGTGGAATTCCTAGTG
TAGCGGTGAAATGCGTAGATATTAGGAGGAACACCGGTGGCGAAGGCGGCTAACTGGACGATAACTGACGTTGAGGCTCG
AAAGCGTGGGGAGCAAACAGGATTAGATACCCTTGTAGTCC
>t0035343_wg-Y-2;size=6;
CCTACGGGAGGCAGCAGTGGGGAATATTGGGCAATGGGGGCAACCCTGACCCAGCAACGCCGCGTGAAGGAAGAAGGCTT
TCGGGTTGTAAACTTCTTTGACGAGGGACGATAGTGACGGTACCTCGAAAACAAGCCACGGCTAACTACGTGCCAGCAGC
CGCGGTAATACGTAGGTGGCAAGCGTTGTCCGGATTTACTGGGTGTAAAGGGCGCGTAGGCGGGATTGCAAGTCAGATGT
GAAATCTCCGGGCTCAACCCGGAAATTGCATTTGAAACTGTAGTTCTTGAGTATCGGAGAGGCAAGCGGAATTCCTAGTG
TAGCGGTGAAATGCGTAGATATTAGGAGGAACACCAGTGGCGAAGGCGGCTTGCTGGACGACAACTGACGCTGAGGCGCG
AAAGCGTGGGGAGCAAACAGGATTAGATACCCCAGTAGTCC
>t0044421_wg-Y-2;size=6;
CCTACGGGGGGCTGCAGTGGGGGATATTGCACAATGGAGGAAACTCTGATGCAGCGACGCCGCGTGAGTGAAGAAGTATT
TCGGTATGTAAAGCTCTATCAGCAGGGAAGAAAGACTCGTAAGAGAGATGACGGTACCTGACTAAGAAGCCCCGGCTAAC
TACGTGCCAGCAGCCGCGGTAATACGTAGGGGGCAAGCGTTATCCGGATTTACTGGGTGTAAAGGGAGCGCAGACGGTCA
AGCAAGTCTGAAGTGAAACCCCACGGCTCAACCGTGGGCTTGCTTTGGAAACTGTTTGACTAGAGTACTGGAGAGGTAAG
CGGAATTCCTAGTGTAGCGGTGAAATGCGTAGATATTAGGAGGAACATCGGTGGCGAAGGCGGCTTACTGGACAGCAACT
GACGTTGAGGCTCGAAGGCGTGGGGAGCAAACAGGATTAGATACCCGAGTAGTCC
>t0006368_wg-Y-2;size=6;
CCTACGGGGGGCTGCAGTAGGGAATATTGGGCAATGGGAGCAATCCTGACCCAGCCATGCCGCGTGAAGGAAGACGGCCC
TATGGGTTGTAAACTTCTTTTGCCGCAGAGTAAACCCGGGGACGTGTCCCCGGTTGAGAGTATGCGGCGAATAAGTATCG
GCTAACTCCGTGCCAGCAGCCGCGGTAATACGGAGGATACAAGCGTTATCCGGATTTATTGGGTTTAAAGGGTGCGCAGG
CGGACCGTTAAGTCAGGGGTGAAAAGTTGGGGCTCAACTCCAATCGTGCCTTTGATACTGGCGGACTAGAGTGCGATAGG
CGTGGCCGGAATGTGGCGTGTAGCGGTGAAATGCTTAGATATGCCACAGAACACCGATCGAGAAGTCAGGTCACGAGTTC
GCAACTGACGCTCATGCACGAAAGCGTGGGGATCAAACAGGATTAGATACCCGTGTAGTCC
>t0036083_wg-Y-2;size=6;
CCTACGGGGGGCTGCAGTGAGGAATATTGGTCAATGGACGAAAGTCTGAACCAGCCAAGTAGCGTGAAGGATGACTGCCC
TATGGGTTGTAAACTTCTTTTGTTTGGGAATAAAGTGAGTCACGTGTGACTTTTTGTATGTACCTTACGAATAAGCATCG
GCTAATTCCGTGCCAGCAGCCGCGGTAATACGGAAGATGCGAGCGTTATCCGGAATTATTGGGTTTAAAGGGAGCGTAGG
CGGACCTTTAAGTCAGCGGTAAAATGTCAATGCCCAACATTGGCCTGCCGTTGATACTGTTGGTCTTGAATACACACAAG
GAAGGTGGAATTCGTTGTGTAGCGGTGAAATGCTTAGATATGACGAAGAACTCCGATTGCGAAGGCAGCCTTCTGGGGTG
CGATTGACGCTGAGGCTCGAAAGTGCGGGTATCAAACAGGATTAGATACCCCAGTAGTCC
>t0006095_wg-Y-2;size=6;
CCTACGGGGGGCAGCAGTGAGGAATATTGGACAATGGCCGGAAGGCTGATCCAGCCATGCCGCGTGCGGGAGGACGGCCC
TATGGGTTGTAAACCGCTTTTGCGGGGGAGCAATAAGGTGCACGCGTGCACCGATGAGAGTACCCTGCGAATAAGCATCG
GCTAACTCCGTGCCAGCAGCCGCGGTAATACGGAGGATGCGAGCGTTATCCGGATTTATTGGGTTTAAAGGGTGCGCAGG
CGGCTTGTTAAGCGGGAGGTGAAATGCCGGCGCTCAACGTCGGAAGTGCCTCCCGAACTGGTGAGCTTGAATGACTCTGC
CGTGGGAGGAATGTGTAGTGTAGCGGTGAAATGCTTAGAGATTACACAGAACACCGATTGCGAAGGCATCTCACGAAGGG
TTGATTGACGCTGAGGCACGAAAGCGTGGGGATCAAACAGGATTAGATACCCTGGTAGTCC
>t0012841_wg-Y-2;size=6;
CCTACGGGAGGCTGCAGTGAGGAATATTGGTCAATGGGCGCGAGCCTGAACCAGCCAAGTAGCGTGCAGGACGACTGCCC
TATGGGTTGTAAACTGCTTTTATCAGGGAATAAAGTGAGGCACGCGTGCCTTTTTGTATGTACCTGGTGAATAAGGACCG
GCTAATTCCGTGCCAGCAGCCGCGGTAATACGGAAGGTCCGGGCGTTATCCGGATTTATTGGGTTTAAAGGGAGCGCAGG
CGGGCTTTTAAGCGTGACGTGAAATGTGGCGGCTCAACCGCCGAACTGCGTCGCGAACTGGGGGCCTTGAGTGAGTACGA
CGTTGGCGGAATTCGTGGTGTAGCGGTGAAATGCTTAGATATCACGAAGAACCCCGATTGCGAAGGCAGCCGACGAGTCC
TTAACTGACGCTAAAGCTCGAAAGTGCGGGTATCGAACAGGATTAGATACCCGGGTAGTCC
>t0018250_wg-Y-2;size=6;
CCTACGGGCGGCAGCAGTGGGGAATATTGGTCAATGGGGGAAACCCTGAACCAGCAACGCCGCGTGAAGGAAGAAGGCTT
TCGGGTTGTAAACTTCTTTTATCTGTGACGATAGTGACGGTAGCAGATGAATAAGCCACGGCTAACTACGTGCCAGCAGC
CGCGGTAATACGTAGGTGGCAAGCGTTATCCGGATTTACTGGGTGTAAAGGGCGCGTAGCCGGGGATGCAAGTCAGATGT
GAAAACTATAGGCTTAACCTGTAGCCTGCATTTGAAACTGTATTTCTTGAGTACTGGAGAGGTTGACGGAATTCCGTGTG
TAGCGGTGAAATGCGTAGATATACGGAAGAACACCAGTGGCGAAGGCGGTCAACTGGACAGCAACTGACGGTGAGGCGCG
AAAGCGTGGGGAGCAAACAGGATTAGATACCCTAGTAGTCC
>t0003574_wg-Y-2;size=6;
CCTACGGGAGGCTGCAGTGAGGAATATTGGTCAATGGGCGCGAGCCTGAACCAGCCAAGTAGCGTGCAGGATGACGGCCC
TATGGGTTGTAAACTGCTTTTATGCGGGGATAAAGTTCACTACGTGTAGTGTTTTGTAGGTACCGCATGAATAAGGACCG
GCTAATTCCGTGCCAGCAGCCGCGGTAATACGGAAGGTCCGGGCGTTATCCGGATTTATTGGGTTTAAAGGGAGCGCAGG
CCGGAGGTCAAGCGTGACGTGAAATGTAGCCGCTCAACGGCTGAACTGCGTCGCGAACTGGCTTTCTTGAGTGAGTTCGA
TGTGGGCGGAATTCGTGGTGTAGCGGTGAAATGCTTAGATATCACGAAGAACTCCGATTGCGAAGGCAGCCCACAAGGCC
TTTACTGACGCTAAAGCTCGAAGGTGCGGGTATCGAACAGGATTAGATACCCTAGTAGTCC
>t0017897_wg-Y-2;size=6;
CCTACGGGGGGCTGCAGTCGAGGATCATTCGCAATGGGGGAAACCCTGACGATGCGACGCTGCGTGGAGGATGGAGGCCT
TCGGGTTGTAAACTCCTGTCATGGGGGAAGAGGCGGAGGGACCCAACACGTCCCCGAGTTGACGGTACCCCAAGAGGAAG
CGACGGCTAACTCTGTGCCAGCAGCCGCGGTAATACAGAGGTCGCGAGCGTTGTTCGGATTTACTGGGCGTAAAGGGCGC
GTAGGCGGCCGTGCGTGTCGGATGTGAAATCTCCGGGCCCAACCCGGAAAGTGCGTCCGAAACTGCATGGCTGGAGTGCG
GGAGAGGGAAGGGGAATGCAGGGTGTAGCGGTGAAATGCGTTGATATCCTGCAGAACACCGGAGGCGAAGGCGCCTTCCT
GGAACGCAACTGACGCTGAGGCGCGAAAGCCGGGGGAGCAAACAGGATTAGATACCCTAGTAGTCC
>t0010021_wg-Y-2;size=6;
CCTACGGGGGGCTGCAGTGAGGAATATTGGTCAATGGAGGGAACTCTGAACCAGCCATGCCGCGTGGAGGAAGAAGGTCC
TATGGGTTGTAAACTCCTTTTGTTCCGGAGTAATAAGGGGCTTGCGAGCCCCGATGAGAGTACGGGACGAATAAGCATCG
GCTAACTCCGTGCCAGCAGCCGCGGTAATACGGAGGATGCGAGCGTTATCCGGATTTATTGGGTTTAAAGGGTGCGCAGG
CGGACAGTTAAGTCAGCGGTGAAATCTCCTAGCTCAACTAGGGAACTGCCGTTGATACTGGCTGTCTAGAGTACGGACGG
CGCCGGCGGAATGTGTCATGTAGCGGTGAAATGCTTAGATATGCCACAGAACACCGATCGCGAAGGCAGCTGGCGAGGCC
GGTACTGACGCTCAGGCACGAAAGCGTGGGGATCAAACAGGATTAGATACCCTAGTAGTCC
>t0027868_wg-Y-2;size=6;
CCTACGGGAGGCTGCAGTGAGGAATATTGGTCAATGGGCGGGAGCCTGAACCAGCCAAGTAGCGTGCAGGACGACTGCCC
TATGGGTTGTAAACTGCTTTTATGCGGGAATAAAGTTCGCCACGCGTGGTGTTTTGTATGTACCGCATGAATAAGGACCG
GCTAATTCCGTGCCAGCAGCCGCGGTAATACGGAAGGTCCGGGCGTTATCCGGATTTATTGGGTTTAAAGGGAGCGCAGG
CCGAAGATTAAGCGTGACGTGAAATGTCCCGGCTCAACCGGGGAGTTGCGTCGCGAACTGGTTTTCTTGAGTGGGTGCGA
CGTTGGCGGAATTCGTGGTGTAGCGGTGAAATGCTTAGATATCACGAGGAACCCCGATTGCGAAGGCAGCCGACGAGTCC
CTTACTGACGCTAAAGCTCGAAAGTGCGGGTATCGAACAGGATTAGATACCCTAGTAGTCC
>t0010099_wg-Y-2;size=6;
CCTACGGGGGGCTGCAGTGAGGAATATTGGACAATGGCCGGAAGGCTGATCCAGCCATGCCGCGTGCGGGATGACGGCCC
TATGGGTTGTAAACCGCTTTTGCGGGGGAGCAATAAGTGTCACGTGTGACACGATGAGAGTACCCTGCGAATAAGCATCG
GCTAACTCCGTGCCAGCAGCCGCGGTAATACGGAGGATGCAAGCGTTATCCGGATTTATTGGGTTTAAAGGGTGCGCAGG
CGGCTTGTTAAGCGGGAGGTGAAATGCCGGCGCTCAACGTCGGAAGTGCCTCCCGAACTGGTGAGCTGGAATGACTCTGC
CGTGGGAGGAATGTGTAGTGTAGCGGTGAAATGCTTAGAGATTACACAGAACACCGATTGCGAAGGCATCTCACGAAGGG
TTGATTGACGCTGAGGCACGAAAGCGTGGGGATCAAACAGGATTAGATACCCCAGTAGTCC
>t0007055_wg-Y-2;size=6;
CCTACGGGGGGCTGCAGTGAGGAATATTGGTCAATGGTCGGAAGACTGAACCAGCCAAGTAGCGTGCAGGACGACGGCCC
TACGGGTTGTAAACTGCTTTTATGCGGGGATAAAGTCGGGGACGCGTTCCCCGTTTGCAGGTACCGCATGAATAAGGACC
GGCTAATTCCGTGCCAGCAGCCGCGGTAATACGGAAGGTCCGGGCGTTATCCGGATTTATTGGGTTTAAAGGGAGCGTAG
GCGGGAGCTTAAGCGTGCCGTGAAATGCCGGTGCTCAACGTTGGCACTGCGGCGCGAACTGGGTTTCTTGAGTGCGTGGG
AAGGCGGCGGAATTCGTGGTGTAGCGGTGAAATGCTTAGATATCACGAAGAACTCCGATTGCGAAGGCAGCTGCCTGTTG
CGCTACTGACGCTGAAGCTCGAAGGTGCGGGTATCGAACAGGATTAGATACCCCAGTAGTCC
>t0003870_wg-Y-2;size=6;
CCTACGGGTGGCTGCAGTGGGGAATATTGGGCAATGGGCGAAAGCCTGACCCAGCAACGCCGCGTGAAGGATGACGGTCT
TCGGATTGTAAACTTCTTTAATTGGGGAAGAACAAAATGACCTACCCAAAGAATAAGTCACGGCTAACTACGTGCCAGCA
GCCGCGGTAATACGTAGGTGACAAGCGTTATCCGGATTTACTGGGCGTAAAGGGCGTGTAGGCGGTCTTGCAAGTCAGAA
GTGAAATTCCTGAGCTCAACTCGGGCGCTGCTTCTGAAACTGCAGGACTTGAGTGCTGGAGGGGATAGCGGAATTCCTAG
TGGAGCGGTAAAATGCGCAGATATTAGGAAGAACACCGGTGGCGAAGGCGGCTATCTGGACAGTAACTGACGCTGAGGCG
CGAAAGCGTGGGGAGCAAACAGGATTAGATACCCTGGTAGTCC
>t0019303_wg-Y-2;size=6;
CCTACGGGGGGCAGCAGTGGGGGATATTGCACAATGGAGGAAACTCTGATGCAGCGACGCCGCGTGAGTGAAGAAGTATT
TCGGTATGTAAAGCTCTATCAGCAGGGAAGAAAGACTCGTAAGAGAGATGACGGTACCTGACTAAGAAGCCCCGGCTAAC
TACGTGCCAGCAGCCGCGGTAATACGTAGGGGGCAAGCGTTATCCGGATTTACTGGGTGTAAAGGGAGCGCAGACGGCTT
AGCAAGTCTGAAGTGAAACCCCACGGCTCAACCGTGGGCTTGCTTTGGAAACTGTTAAGCTAGAGTACTGGAGAGGTAAG
CGGAATTCCTAGTGTAGCGGTGAAATGCGTAGATATTAGGAGGAACATCGGTGGCGAAGGCGGCTTACTGGACAGCAACT
GACGTTGAGGCTCGAAGGCGTGGGGAGCAAACAGGATTAGATACCCTAGTAGTCC
>t0003866_wg-Y-2;size=6;
CCTACGGGGGGCTGCAGTGGGGAATATTGCACAATGGACGAAAGTCTGATGCAGCAATTCTGCGTGAAGGATGAAGCATT
ACGGTGTGTAAACTTCTTTTTTGGTAGAAGACGAATGACGGTATACCAAGAATAAGGGACGGCTAACTATGTGCCAGCAG
CCGCGGTAATACATAGGTCCCGAGCGTTATCCGGATTTACTGGGCGTAAAGTGTCCGTAGCCTGATATGTAAGTCTGTTT
TCAAATATTGTGGCTTAACCATAAAGAGGGAATAGATACTGCATATCTTGAAGTTGTTGGGGGTTAGTGGAATTTCCGGT
GGAGCGGTGAAATGCGTTGATATCGGAAAGAACGCCGAAAGCGAAAGCAGCTAACTACAATAAACTTGACGGTGAGGGAC
GAAAGCTTGGGGAGCAAACGGGATTAGATACCCGTGTAGTCC
>t0018588_wg-Y-2;size=6;
CCTACGGGGGGCTGCAGTGGGGAATATTGGGCAATGGGCGCAAGCCTGACCCAGCAACGCCGCGTGAAGGAAGAAGGCTT
TCGGGTTGTAAACTTCTTTTACCAGGGACGAAGGATGTGACGGTACCTGGAGAAAAAGCCACGGCTAACTACGTGCCAGC
AGCCGCGGTAATACGTAGGTGGCAAGCGTTGTCCGGATTTACTGGGTGTAAAGGGCGTGTAGGCGGAGTTGCAAGTCAGG
AGTGAAATCTATGGGCTCAACCCATAAACTGCTTTTGAAACTGCAACCCTTGAGTATCGGAGAGGCAGGCGGAATTCCTA
GTGTAGCGGTGAAATGCATAGATATTAGGAGGAACACCAGTGGCGAAGGCGGCCTGCTGGACGACAACTGACGCTGAGGC
GCGAAAGCGTGGGGAGCAAACAGGATTAGATACCCGAGTAGTCC
>t0040357_wg-Y-2;size=6;
CCTACGGGGGGCTGCAGTGAGGAATATTGGACAATGGCCGGAAGGCTGATCCAGCCATGCCGCGTGCGGGACGACGGCCC
TATGGGTTGTAAACCGCTTTTGCGGGGGAGCAATAATCACTACGAGTAGTGAGATGAGAGTACCCTGCGAATAAGCATCG
GCTAACTCCGTGCCAGCAGCCGCGGTAATACGGAGGATGCAAGCGTTATCCGGATTTATTGGGTTTAAAGGGTGCGCAGG
CGGCTTGTTAAGCGGGAGGTGAAATGCCGGCGCTCAACGTCGGAAGTGCCTCCCGAACTGGTGAGCTTGAATGACTCTGC
CGTGGGAGGAATGTGTAGTGTAGCGGTGAAATGCTTAGAGATTACACAGAACACCGATTGCGAAGGCATCTCACGAAGGG
TTGATTGACGCTGAGGCACGAAAGCGTGGGGATCAAACAGGATTAGATACCCCGGTAGTCC
>t0010477_wg-Y-2;size=6;
CCTACGGGCGGCTGCAGTGGGGAATATTGGGCAATGGGGGCAACCCTGACCCAGCAACGCCGCGTGAAGGAAGAAGGCTT
TCGGGTTGTAAACTTCTTTGACGAGGGACGATAATGACGGTACCTCGAAAACAAGCCACGGCTAACTACGTGCCAGCAGC
CGCGGTAATACGTAGGTGGCAAGCGTTGTCCGGATTTACTGGGTGTAAAGGGCGCGTAGGCGGGACAGCAAGTCAGATGT
GAAATCTTCGGGCTTAACCCGGAAACTGCATTTGAAACTGTTGTTCTTGAGTATCGGAGAGGCAAGTGGAATTCCTAGTG
TAGCGGTGAAATGCGTAGATATTAGGAGGAACACCAGTGGCGAAGGCGACTTGCTGGACGACAACTGACGCTGAGGCGCG
AAAGCGTGGGGAGCAAACAGGATTAGATACCCTGGTAGTCC
>t0010581_wg-Y-2;size=6;
CCTACGGGGGGCTGCAGTGAGGAATATTGGACAATGGGGGCAACCCTGATCCAGCCATGCCGCGTGCGGGACTAAGGCCC
TATGGGTCGTAAACCGCTTTTGTTGGGGAGCAATAAGGCGTACGTGTACGCCGATGAGAGTACCTGGCGAATAAGCATCG
GCTAACTCCGTGCCAGCAGCCGCGGTAATACGGAGGATGCGAGCGTTATCCGGATTTATTGGGTTTAAAGGGTGCGCAGG
CGGAACTGTAAGTCAGTGGTGAAATACCCGCGCTCAACGTGGGCCGTGCCATTGATACTGCAATTCTGGAGTACTGTTGC
CGTGGGAGGAATGGGTAGTGTAGCGGTGAAATGCATAGATATTACCCAGAACACCGATTGCGAAGGCATCTCACGAATCA
GTCACTGACGCTGAGGCACGAAAGCGTGGGGATCGAACAGGATTAGATACCCTTGTAGTCC
>t0004535_wg-Y-2;size=6;
CCTACGGGGGGCTGCAGTGAGGAATATTGGTCAATGGACGGTAGTCTGAACCAGCCAAGTCGCGTGCGGGATGAAGGCCC
TCCGGGTCGTAAACCGCTTTAGCCGGGGAGTAACGTGTGGGTCGTGACCCACAGTGAGAGTACCCGGAGAATAAGCATCG
GCTAACTCCGTGCCAGCAGCCGCGGTAATACGGAGGATGCGAGCGTTATCCGGATTTATTGGGTTTAAAGGGTGCGCAGG
CGGCGAGTCAAGTCAGCGGTCAAACTGCGGCGCTCAACGCCGTACCGCCGTTGAAACTGGCGCGCTCGAGTTTGTGCGAG
GATGGCGGAATGCGCAGTGTAGCGGTGAAATGCATAGATATTGCGCAGAACTCCGATTGCGAAGGCAGCTGTCCAGCACA
CTACTGACGCTCATGCACGAAAGCGTGGGTATCGAACAGGATTAGATACCCTAGTAGTCC
>t0024427_wg-Y-2;size=6;
CCTACGGGGGGCTGCAGTGAGGAATATTGGACAATGGCCGGAAGGCTGATCCAGCCATGCCGCGTGCGGGATGACGGCCC
TATGGGTTGTAAACCGCTTTTGCGAGGGAGCAATAAGGTCCACGTGTGGGCCGATGAGAGTACCTCGCGAATAAGCATCG
GCTAACTCCGTGCCAGCAGCCGCGGTAATACGGAGGATGCAAGCGTTATCCGGATTTATTGGGTTTAAAGGGTGCGCAGG
CGGCTTGTTAAGCGGGAGGTGAAATGCCGGCGCTCAACGTCGGAAGTGCCTCCCGAACTGGTGAGCTTGAATGACTCTGC
CGTGGGAGGAATGTGTAGTGTAGCGGTGAAATGCTTAGAGATTACACAGAACACCGATTGCGAAGGCATCTCACGAAGGG
TTGATTGACGCTGAGGCACGAAAGCGTGGGGATCAAACAGGATTAGATACCCCAGTAGTCC
>t0024380_wg-Y-2;size=6;
CCTACGGGAGGCTGCAGTGGGGAATATTGGGCAATGGGGGAAACCCTGACCCAGCAACGCCGCGTGAAGGAAGAAGGCTT
TCGGGTTGTAAACTTCTTTTACCAGGGACGAAGGACGTGACGGTACCTGGAGAAAAAGCCACGGCTAACTACGTGCCAGC
AGCCGCGGTAATACGTAGGTGGCAAGCGTTGTCCGGAATTACTGGGTGTAAAGGGCGTGTAGGCGGAGCAGCAAGTCAGA
AGTGAAATCTCCGGGCTTAACCCGGAAACTGCTTTTGAAACTGTTGCCCTTGAGTATCGGAGAGGCAGGCGGAATTCCTA
GTGTAGCGGTGAAATGCGTAGATATTAGGAGGAACACCAGTGGCGAAGGCGGCCTGCTGGACGACAACTGACGCTGAGGC
GCGAAAGCGTGGGGAGCAAACAGGATTAGATACCCTGGTAGTCC
>t0011514_wg-Y-2;size=6;
CCTACGGGAGGCTGCAGTGGGGAATATTGGGCAATGGGGGCAACCCTGACCCAGCAACGCCGCGTGAAGGAAGAAGGCTT
TCGGGTTGTAAACTTCTTTGACGAGGGACGATAGTGACGGTACCTCGAAAACAAGCCACGGCTAACTACGTGCCAGCAGC
CGCGGTAATACGTAGGTGGCAAGCGTTGTCCGGATTTACTGGGTGTAAAGGGCGCGTAGGCGGGATTGCAAGTCAGATGT
GAAATCTCCGGGCTCAACCCGGAAATTGCATTTGAAACTGTAGTTCTTGAGTATCGGAGAGGCAAGCGGAATTCCTAGTG
TAGCGGTGAAATGCGTAGATATTAGGAGGAACACCAGTGGCGAAGGCGGCTTGCTGGACGACAACTGACGCTGAGGCGCG
AAAGCGTGGGGAGCAAACAGGATTAGATACCCTAGTAGTCC
>t0004532_wg-Y-2;size=6;
CCTACGGGGGGCTGCAGTCGAGAATCTTCGTCAATGGGCGAAAGCCTGAACGAGCGATGCCGCGTGCGGGATGGAGGCCT
TCGGGTTGTAAACCGCTGTCGAATTGGAGGAAATGCATAGTGTAGAATTATGCTTGACTGATAGTAGAAGGAAGGACGGG
CTAAGTTCGTGCCAGCAGCCGCGGTAACACGAACCGTCCAAACGTTATTCGGAATCACTGGGCTTAAAGGGTGCGTAGGC
GGCGTTTTAAGTAAGGTGTGAAATCCCACGTCTCAACCGTGGAACTGCGCTTTATACTGGAATGCTTGAGTAAGATAGAG
GTAAGCGGAACTGATAGTGGAGCGGTGAAATGCGTTGATATTATCAGGAACACCAGTGGCGAAGGCGGCTTACTGGGTCT
TAACTGACGCTGATGCACGAAAGCTAGGGTAGCGAAGAGGATTAGATACCCGAGTAGTCC
>t0017321_wg-Y-2;size=6;
CCTACGGGGGGCAGCAGTGGGGAATATTGGGCAATGGGGGCAACCCTGACCCAGCAACGCCGCGTGAAGGAAGAAGGCTT
TCGGGTTGTAAACTTCTTTGACGAGGGACGATAGTGACGGTACCTCGAAAACAAGCCACGGCTAACTACGTGCCAGCAGC
CGCGGTAATACGTAGGTGGCAAGCGTTGTCCGGATTTACTGGGTGTAAAGGGCGCGTAGGCGGGATTGCAAGTCAGATGT
GAAATCTCCGGGCTCAACCCGGAAATTGCATTTGAAACTGTAGTTCTTGAGTATCGGAGAGGCAAGCGGAATTCCTAGTG
TAGCGGTGAAATGCGTAGATATTAGGAGGAACACCAGTGGCGAAGGCGGCTTGCTGGACGACAACTGACGCTGAGGCGCG
AAAGCGTGGGGAGCAAACAGGATTAGATACCCTAGTAGTCC
>t0007314_wg-Y-2;size=6;
CCTACGGGGGGCTGCAGTGAGGAATATTGGTCAATGGACGAAAGTCTGAACCAGCCAAGTAGCGTGAAGGATGACTGCCC
TATGGGTTGTAAACTTCTTTTGTTTGGGAATAAAGTGAGTCACGTGTGACTTTTTGTATGTACCTTACGAATAAGCATCG
GCTAATTCCGTGCCAGCAGCCGCGGTAATACGGAAGATGCGAGCGTTATCCGGAATTATTGGGTTTAAAGGGAGCGTAGG
CGGACCTTTAAGTCAGCGGTAAAATGTCAATGCCCAACATTGGCCTGCCGTTGATACTGTTGGTCTTGAATACACACAAG
GAAGGTGGAATTCGTTGTGTAGCGGTGAAATGCTTAGATATGACGAAGAACTCCGATTGCGAAGGCAGCCTTCTGGGGTG
CGATTGACGCTGAGGCTCGAAAGTGCGGGTATCAAACAGGATTAGATACCCCTGTAGTCC
>t0013501_wg-Y-2;size=6;
CCTACGGGAGGCTGCAGTGAGGAATATTGGACAATGGCCGGAAGGCTGATCCAGCCATGCCGCGTGCGGGAGGACGGCCC
TATGGGTTGTAAACCGCTTTTGCGGGGGAGCAATAAGGTGCACGTGTGCACCGATGAGAGTACCCTGCGAATAAGCATCG
GCTAACTCCGTGCCAGCAGCCGCGGTAATACGGAGGATGCGAGCGTTATCCGGATTTATTGGGTTTAAAGGGTGCGCAGG
CGGCTTGTTAAGCGGGAGGTGAAATGCCGGCGCTCAACGTCGGAAGTGCCTCCCGAACTGGTGAGCTTGAATGACTCTGC
CGTGGGAGGAATGTGTAGTGTAGCGGTGAAATGCTTAGAGATTACACAGAACACCGATTGCGAAGGCATCTCACGAAGGG
TTGATTGACGCTGAGGCACGAAAGCGTGGGGATCAAACAGGATTAGATACCCCAGTAGTCC
>t0004358_wg-Y-2;size=6;
CCTACGGGCGGCTGCAGTGAGGAATATTGGACAATGGCCGGAAGGCTGATCCAGCCATGCCGCGTGCGGGAAGGCGGCCC
TATGGGTTGTAAACCGCTTTTGCGGGGGAGCAATAAGGTGCACGTGTGCACCGATGAGAGTACCCTGCGAATAAGCATCG
GCTAACTCCGTGCCAGCAGCCGCGGTAATACGGAGGATGCAAGCGTTATCCGGATTTATTGGGTTTAAAGGGTGCGTAGG
CGGTTTGCTAAGCGGGAGGTGAAATGCCGGCGCTCAACGTCGGAAGTGCCTCCCGAACTGGTGGACTGGAATGACTCTGC
CGTGGGAGGAATGTGTAGTGTAGCGGTGAAATGCTTAGAGATTACACAGAACACCGATTGCGAAGGCATCTCACGAAGGG
TTGATTGACGCTGAGGCACGAAAGCGTGGGGATCAAACAGGATTAGATACCCCAGTAGTCC
>t0000419_wg-Y-2;size=6;
CCTACGGGGGGCTGCAGTGGGGAATATTGGTCAATGGGGGAAACCCTGAACCAGCGACGCCGCGTGAGTGAAGAAGTATT
TCGGTATGTAAAGCTCTATCAGCAGGGACGATGATGACGGTACCTGACTAAGAAGCCCCGGCTAACTACGTGCCAGCAGC
CGCGGTAATACGTAGGGGGCAAGCGTTATCCGGATTTACTGGGTGTAAAGGGAGTGTAGGTGGTCATGCAAGTCCGATGT
GAAAGCCCGGGGCTCAACCCCGTGACTGCATTGGAAACTGTGTGACTGGAGTGCAGGAGAGGTAAGTGGAATTCCTAGTG
TAGCGGTGAAATGCGTAGATATTAGGAAGAACACCGGTGGCGAAGGCGGCTTACTGGACTGTAACTGACACTGAGGCTCG
AAAGCGTGGGGAGCAAACAGGATTAGATACCCTAGTAGTCC
>t0004026_wg-Y-2;size=6;
CCTACGGGGGGCAGCAGTGGGGAATCTTGCACAATGGACGAAAGTCTGATGCAGCGATCCCGCGTGAAGGATGAAGCATT
ACGGTGTGTAAACTTCTTTTTTGGTGGAAGACGAATGACGGTACACCAAGAATAAGAGACGGCTAACTACGTGCCAGCAG
CCGCGGTAATACGTAGGTCTCAAGCGTTATCCGGATTTACTGGGCGTAAAGTATCCGTAGCCTGATATGTAAGTCTGTTT
TCAAATCCCACGACTCAATCGTGGAAAGGGAATGGATACTGCATATCTAGAAGTTATTGGGGGTTAGTGGAATTTCCGGT
GGAGCGGTGAAATGCGTTGATATCGGAAAGAACGCCGAAAGCGAAAGCAGCTAACTATGATTAACTTGACGGTGAGGGAT
GAAAGTTTGGGTAGCAAACGGGATTAGATACCCTAGTAGTCC
>t0004002_wg-Y-2;size=6;
CCTACGGGGGGCTGCAGTGAGGAATATTGGTCAATGGCGGCAACGCTGAACCAGCCAAGTAGCGTGAGGGATTACGGCCC
TACGGGTCTTAAACCTCTTTTGTTGGGGAGCAACCGGCACCACTTGTGGTGCCCTGCGAGTACCCTTCGAATAAGCATCG
GCTAACTCCGTGCCAGCAGCCGCGGTAATACGGAGGATGCGAGCGTTATCCGGATTTATTGGGTTTAAAGGGAGCGCGGA
CGGGAGATTAAGTCAGCTGTTAAATGTCGACGCCCAACGTCGTCTTGCGGTTGATACTGGTTTCCTTGAGTGCGGCATGG
GCAGGCGGAATTCACGGTGTAGCGGTGAAATGCTTAGATATCGTGAAGAACTCCGATCGCGAAGGCAGCTTGCCGGACCG
TTACTGACGTTTAGGCTCGAAAGTGCGGGTATCAAACAGGATTAGATACCCTTGTAGTCC
>t0032477_wg-Y-2;size=6;
CCTACGGGAGGCTGCAGTGAGGAATATTGGTCAATGGGCGCGAGCCTGAACCAGCCAAGTAGCGTGCAGGATGACGGCCC
TATGGGTTGTAAACTGCTTTTTCCGGGGAATAACAAGTGCCACGTGTGGCGCTCTGCATGTACCCGGTGAATAAGGACCG
GCTAATTCCGTGCCAGCAGCCGCGGTAATACGGAAGGTCCGAGCGTTATCCGGATTTATTGGGTTTAAAGGGTGCGCAGG
CGGAATGTCAAGTCAGCCGTGAAATCGCGTGGCTCAACCACGTCTAGCGGTTGAAACTGGCGTTCTTGAGTGCGGTGAGG
GAAGGCGGAATTCGTGGTGTAGCGGTGAAATGCATAGATATCACGAAGAACTCCGATCGCGTAGGCAGCTTTCCGTACCG
TTACTGACGCTCATGCACGAAGGTGCGGGTATCAAACAGGATTAGATACCCGGGTAGTCC
>t0020235_wg-Y-2;size=6;
CCTACGGGCGGCAGCAGTGGGGAATATTGCACAATGGACGAAAGTCTGATGCAGCAATTCTGCGTGAAGGATGAAGCATT
ACGGTGTGTAAACTTCTTTTTTGGTAGAAGACGAATGACGGTATACCAAGAATAAGGGACGGCTAACTATGTGCCAGCAG
CCGCGGTAATACATAGGTCCCGAGCGTTATCCGGATTTACTGGGCGTAAAGTGTCCGTAGCCTGATATGTAAGTCTGTTT
TCAAATATTGTGGCTTAACCATAAAGAGGGAATAGATACTGCATATCTTGAAGTTGTTGGGGGTTAGTGGAATTTCCGGT
GGAGCGGTGAAATGCGTTGATATCGGAAAGAACGCCGAAAGCGAAAGCAGCTAACTACAATAAACTTGACGGTGAGGGAC
GAAAGCTTGGGGAGCAAACGGGATTAGATACCCTTGTAGTCC
>t0000351_wg-Y-2;size=6;
CCTACGGGGGGCTGCAGTAGGGAATATTGGTCAATGGGGGAAACCCTGAACCAGCGACGCCGCGTGAGTGAAGAAGTATT
TCGGTATGTAAAGCTCTATCAGCAGGGACGATAATGACGGTACCTGACTAAGAAGCCCCGGCTAACTACGTGCCAGCAGC
CGCGGTAATACGTAGGGGGCAAGCGTTATCCGGATTTACTGGGTGTAAAGGGAGTGTAGGTGGCCATGCAAGTCAGATGT
GAAAACCCGGGGCTCAACCCCGTGACTGCATTTGAAACTGCGTGGCTGGAGTGCAGGAGAGGTAAGCGGAATTCCTAGTG
GAGCGGTGAAATGCGTAGATATTAGGAGGAACACCAGTGGCGAAGGCGGCTTACTGGACTGTAACTGACACTGAGGCTCG
AAAGCGTGGGGAGCAAACAGGATTAGATACCCGAGTAGTCC
>t0017808_wg-Y-2;size=6;
CCTACGGGCGGCTGCAGTGAGGAATATTGGACAATGGCCGAGAGGCTGATCCAGCCATGCCGCGTGCGGGAAGACGGCCC
TATGGGTTGTAAACCGCTTTTGTTGGGGAGCAATAAGGTCCACGTGTGGATCGATGAGAGTACCCAGCGAATAAGCATCG
GCTAACTCCGTGCCAGCAGCCGCGGTAATACGGAGGATGCAAGCGTTATCCGGATTTATTGGGTTTAAAGGGTGCGTAGG
CGGATGCCTAAGCGTGAGGTGAAATCCCCGGGCTCAACCTGGGAACTGCCTCGCGAACTGGGTATCTGGAATGTCCGTGC
CGTGGGAGGAATGTGTGGTGTAGCGGTGAAATGCATAGAGATCACACAGAACACCGATTGCGAAGGCATCTCACGAACGG
ATGATTGACGCTGAGGCACGAAAGCGTGGGGATCAAACAGGATTAGATACCCGAGTAGTCC
>t0001733_wg-Y-2;size=6;
CCTACGGGCGGCAGCAGTGAGGAATATTGGTCAATGGGCGCGAGCCTGAACCAGCCAAGTAGCGTGCAGGATGACGGCCC
TATGGGTTGTAAACTGCTTTTTCCGGGGAATAACAAGTGCCACGTGTGGCGCTCTGCATGTACCCGGTGAATAAGGACCG
GCTAATTCCGTGCCAGCAGCCGCGGTAATACGGAAGGTCCGAGCGTTATCCGGATTTATTGGGTTTAAAGGGTGCGCAGG
CGGAATGTCAAGTCAGCCGTGAAATCGCGTGGCTCAACCACGTCTAGCGGTTGAAACTGGCGTTCTTGAGTGCGGTGAGG
GAAGGCGGAATTCGTGGTGTAGCGGTGAAATGCATAGATATCACGAAGAACTCCGATCGCGTAGGCAGCTTTCCGTACCG
TTACTGACGCTCATGCACGAAGGTGCGGGTATCAAACAGGATTAGATACCCGTGTAGTCC
>t0002210_wg-Y-2;size=6;
CCTACGGGGGGCAGCAGTGAGGAATATTGGTCAATGGGCGCGAGCCTGAACCAGCCAAGTAGCGTGCAGGATGACGGCCC
TATGGGTTGTAAACTGCTTTTTCCGGGGAATAACAAGTGCCACGTGTGGCGCTCTGCATGTACCCGGTGAATAAGGACCG
GCTAATTCCGTGCCAGCAGCCGCGGTAATACGGAAGGTCCGAGCGTTATCCGGATTTATTGGGTTTAAAGGGTGCGCAGG
CGGAATGTCAAGTCAGCCGTGAAATCGCGTGGCTCAACCACGTCTAGCGGTTGAAACTGGCGTTCTTGAGTGCGGTGAGG
GAAGGCGGAATTCGTGGTGTAGCGGTGAAATGCATAGATATCACGAAGAACTCCGATCGCGTAGGCAGCTTTCCGTACCG
TTACTGACGCTCATGCACGAAGGTGCGGGTATCAAACAGGATTAGATACCCTTGTAGTCC
>t0032923_wg-Y-2;size=6;
CCTACGGGGGGCTGCAGTGGGGAATATTGGGCAATGGGCGAAAGCCTGACCCAGCGACGCCGCGTGAGCGAAGAAGGTCT
TCGGATTGTAAAGCTCTGTTGACAGGGGCGAAGAAAGTGACGGTACCTGTCGAGGAAGCCACGGCTAACTACGTGCCAGC
AGCCGCGGTAATACGTAGGTGGCAAGCGTTATCCGGATTTACTGGGTGTAAAGGGTGTGTAGGCGGGGGAGCAAGTCAGA
TGTGAAATTTATGGGCTCAACTCATAAACTGCGTCTGAAACTGTTCTTCTTGAGAGTCGGAGGGGTAATTGGAATTCCCG
GTGTAGCGGTGAAATGCGTAGATATCGGGAGGAACACCGGTGGCGAAGGCGGATTACTGGACGACAACTGACGCTGAGAC
ACGAAAGCGTGGGGAGCAAACAGGATTAGATACCCTAGTAGTCC
>t0012700_wg-Y-2;size=6;
CCTACGGGAGGCTGCAGTCGAGAATCATTCGCAATGGGCGAAAGCCTGACGGTGCGACGCCGCGTGGAGGATGAAGGTCT
TCGGATTGTAAACTCCTGTCATGTGGGATAAACGGCCGGGATGCGAACAGCATCGCCGGAATGATAGTACCACAGGAGGA
AGAGACGGCTAACTCTGTGCCAGCAGCCGCGGTAATACAGAGGTCTCTAGCGTTGTTCGGATTTACTGGGCGTAAAGGGA
GCGTAGGCGGTCAGGTGTGTTGAACGTGAAATCCCACGACTCAACCGTGGAACGGCGTTCAAAACTGCCTGGCTCGAGTA
CTGGAGAGGAGAGCGGAACTCCTGGTGTAGCGGTGGAATGCGTAGATATCAGGAAGAACACCGGTGGCGAAGGCGGCTCT
CTGGCCAGATACTGACGCTGAGGCTCTAAAGTTAGGGGAGCAAACAGGATTAGATACCCTTGTAGTCC
>t0001988_wg-Y-2;size=6;
CCTACGGGCGGCTGCAGTGAGGAATATTGGTCAATGGGCGCGAGCCTGAACCAGCCAAGTAGCGTGCAGGATGACGGCCC
TATGGGTTGTAAACTGCTTTTATGCGGGGATAAAGTTCACTACGTGTAGTGTTTTGTAGGTACCGCATGAATAAGGACCG
GCTAATTCCGTGCCAGCAGCCGCGGTAATACGGAAGGTCCTGGCGTTATCCGGATTTATTGGGTTTAAAGGGAGCGCAGG
CTGGTTATTAAGCGTGACGTGAAATGTAGCCGCTCAACGGCTGAGTTGCGTCGCGAACTGGTAGTCTTGAGTGAGTGCGA
CGTCAGCGGAATTCGTGGTGTAGCGGTGAAATGCTTAGATATCACGAAGAACCCCGATTGCGAAGGCAGCTGACGAGCCC
TTTACTGACGCTAAAGCTCGAAGGTGCGGGTATCGAACAGGATTAGATACCCTTGTAGTCC
>t0033057_wg-Y-2;size=6;
CCTACGGGTGGCTGCAGTCGAGGATCATTCGCAATGGGCGCAAGCCTGACGATGCGACGCTGCGTGGAGGATGAAGGGCT
TCGGCTCGTAAACTCCTGTCATGGGGGAAAAAGGTCCCCATTGTCAACAACGATGGGGCTTGATGGTACTCCAAGAGGAA
GCCACGGCTAACTCTGTGCCAGCAGCCGCGGTAATACAGAGGTGGCGAGCGTTGTTCGGATTTACTGGGCGTAAAGGGCG
CGCGGGCGGCTCCGTGTGTCGGCTGTGAAATCTCCGGGCTCAACCCGGAAAGTGCGGCCGAAACTGCGGGGCTGGAGCAA
GGGAGAGGAAAGCGGAACTCATGGTGTAGCGGTGAAATGCGTTGATATCATGAAGAACACCGGTGGCGAAGGCGGCTTTC
TGGAACTTGGCTGACGCTTAGGCGCGAAAGTGGGGGGAGCAAACAGGATTAGATACCCTAGTAGTCC
>t0065325_wg-Y-2;size=6;
CCTACGGGGGGCTGCAGTGGGGAATATTGGGCAATGGGGGCAACCCTGACCCAGCAACGCCGCGTGGAGGAAGAAGGCTT
TCGGGTTGTAAACTCCTTTGACGAGGGACGATGATGACGGTACCTCGAAAACAAGCCACGGCTAACTACGTGCCAGCAGC
CGCGGTAATACGTAGGTGGCAAGCGTTGTCCGGATTTACTGGGTGTAAAGGGCGCGTAGGCGGGCAGGCAAGTCAGATGT
GAAATCTCCGGGCTCAACCCGGAAATTGCATTTGAAACTGCAGGTCTTGAGTATCGGAGAGGCAAGCGGAATTCCTAGTG
TAGCGGTGAAATGCGTAGATATTAGGAGGAACACCAGTGGCGAAGGCGGCTTGCTGGACGACAACTGACGCTGAGGCGCG
AAAGCGTGGGGAGCAAACAGGATTAGATACCCGAGTAGTCC
>t0027776_wg-Y-2;size=6;
CCTACGGGGGGCTGCAGTCGAGGATCATTCGCAATGGGCGCAAGCCTGACGATGCGACGCTGCGTGGAGGATGAAGGGCT
TCGGCTCGTAAACTCCTGTCATGGGGGAAAAAGGTCCCCATTGTCAACAACGATGGGGCTTGATGGTACTCCAAGAGGAA
GCCACGGCTAACTCTGTGCCAGCAGCCGCGGTAATACAGAGGTGGCGAGCGTTGTTCGGATTTACTGGGCGTAAAGGGCG
CGCGGGCGGCTCCGTGTGTCGGCTGTGAAATCTCCGGGCTCAACCCGGAAAGTGCGGCCGAAACTGCGGGGCTGGAGCAA
GGGAGAGGAAAGCGGAACTCATGGTGTAGCGGTGAAATGCGTTGATATCATGAAGAACACCGGTGGCGAAGGCGGCTTTC
TGGAACTTGGCTGACGCTTAGGCGCGAAAGTGGGGGGAGCAAACAGGATTAGATACCCTTGTAGTCC
>t0032794_wg-Y-2;size=6;
CCTACGGGGGGCTGCAGTCGAGAATCATTCGCAATGGGCGAAAGCCTGACGGTGCGACGCCGCGTGGAGGACGAAGGTCT
TCGGATTGTAAACTCCTGTCATGTGGGATAAACGGTCTTGGGGCGAACAACCCCGAGAAGTGATAGTACCACAGGAGGAA
GAGACGGCTAACTCTGTGCCAGCAGCCGCGGTAATACAGAGGTCTCGAGCGTTGTTCGGATTTACTGGGCGTAAAGGGAG
CGTAGGCGGTCGGGTGTGTTGAATGTGAAAGCCCAAAACTCAACGATGGAATTGCATTCAAAACTGCCCGGCTGGAGTAC
TGGAGAGGAGAGCGGAATTCTCGGTGTAGCGGTGAAATGCGTAGATATCGAGAAGAACACCGGTGGCGAAGGCGGCTCTC
TGGCCAGATACTGACGCTGAGGCTCTAAAGTTAGGGGAGCAAACAGGATTAGATACCCTTGTAGTCC
>t0009754_wg-Y-2;size=6;
CCTACGGGGGGCTGCAGTGGGGGATATTGCACAATGGGCGAAAGCCTGATGCAGCGACGCCGCGTGAGGGAAGAAGGTCT
TCGGATTGTAAACCTTTGTCCTATGGGAAGATAATGACGGTACCATGGGAGGAAGCCACGGCTAACTACGTGCCAGCAGC
CGCGGTAATACGTAGGTGGCAAGCGTTGTCCGGATTTACTGGGTGTAAAGGGTGCGTAGGCGGGGCAGCAAGTTGGATGT
GAAATCCTCGGGCTCAACTCGAGAACTGCATTCAAAACTGTTGCTCTTGAGTGCAGTAGAGGCAAGCGGAATTCCCGGTG
TAGCGGTGAAATGCGCAGAGATCGGGAGGAACACCAGTGGCGAAGGCGGCTTGCTGGGCTGTTACTGACGCTGAGGCACG
AAAGCATGGGTAGCAAACAGGATTAGATACCCTAGTAGTCC
>t0001964_wg-Y-2;size=6;
CCTACGGGGGGCTGCAGTGGGGAATATTGGGCAATGGGGGAAACCCTGACCCAGCAACGCCGCGTGAAGGAAGAAGGCTT
TCGGGTTGTAAACTTCTTTTACCAGGGACGAAGGACGTGACGGTACCTGGAGAAAAAGCCACGGCTAACTACGTGCCAGC
AGCCGCGGTAATACGTAGGTGGCAAGCGTTGTCCGGATTTACTGGGTGTAAAGGGCGTGTAGGCGGAGCAGCAAGTCAGA
AGTGAAATCTCCGGGCTTAACCCGGAAACTGCTTTTGAAACTGTTGCCCTTGAGTATCGGAGAGGCAGGCGGAATTCCTA
GTGTAGCGGTGAAATGCGTAGATATTAGGAGGAACACCAGTGGCGAAGGCGGCCTGCTGGACGACAACTGACGCTGAGGC
GCGAAAGCGTGGGGAGCAAACAGGATTAGATACCCTAGTAGTCC
>t0027017_wg-Y-2;size=6;
CCTACGGGGGGCTGCAGTGAGGAATATTGGTCAATGGACGAAAGTCTGAACCAGCCAAGTAGCGTGAAGGATGACTGCCC
TATGGGTTGTAAACTTCTTTTGTTTGGGAATAAAGTGAGTCACGTGTGACTTTTTGTATGTACCTTACGAATAAGCATCG
GCTAATTCCGTGCCAGCAGCCGCGGTAATACGGAAGATGCGAGCGTTATCCGGAATTATTGGGTTTAAAGGGAGCGTAGG
CGGACCTTTAAGTCAGCGGTAAAATGTCAATGCCCAACATTGGCCTGCCGTTGATACTGTTGGTCTTGAATACACACAAG
GAAGGTGGAATTCGTTGTGTAGCGGTGAAATGCTTAGATATGACGAAGAACTCCGATTGCGAAGGCAGCCTTCTGGGGTG
CGATTGACGCTGAGGCTCGAAAGTGCGGGTATCAAACAGGATTAGATACCCTGGTAGTCC
>t0002014_wg-Y-2;size=6;
CCTACGGGGGGCTGCAGTGGGGGATATTGCACAATGGAGGAAACTCTGATGCAGCGACGCCGCGTGAGTGAAGAAGTATT
TCGGTATGTAAAGCTCTATCAGCAGGGAAGAAAGACTCGTAAGAGAGATGACGGTACCTGACTAAGAAGCCCCGGCTAAC
TACGTGCCAGCAGCCGCGGTAATACGTAGGGGGCAAGCGTTATCCGGATTTACTGGGTGTAAAGGGAGCGCAGACGGCTT
AGCAAGTCTGAAGTGAAACCCCACGGCTCAACCGTGGGCTTGCTTTGGAAACTGTTAAGCTAGAGTACTGGAGAGGTAAG
CGGAATTCCTAGTGTAGCGGTGAAATGCGTAGATATTAGGAGGAACATCGGTGGCGAAGGCGGCTTACTGGACAGCAACT
GACGTTGAGGCTCGAAGGCGTGGGGAGCAAACAGGATTAGATACCCTTGTAGTCC
>t0042118_wg-Y-2;size=6;
CCTACGGGGGGCTGCAGTGGGGAATCTTGCACAATGGACGAAAGTCTGATGCAGCGATCCCGCGTGAAGGATGAAGCATT
ACGGTGTGTAAACTTCTTTTTTGGTGGAAGACGAATGACGGTACACCAAGAATAAGAGACGGCTAACTACGTGCCAGCAG
CCGCGGTAATACGTAGGTCTCAAGCGTTATCCGGATTTACTGGGCGTAAAGTATCCGTAGCCTGATATGTAAGTCTGTTT
TCAAATCCCACGACTCAATCGTGGAAAGGGAATGGATACTGCATATCTAGAAGTTATTGGGGGTTAGTGGAATTTCCGGT
GGAGCGGTGAAATGCGTTGATATCGGAAAGAACGCCGAAAGCGAAAGCAGCTAACTATGATTAACTTGACGGTGAGGGAT
GAAAGTTTGGGTAGCAAACGGGATTAGATACCCTAGTAGTCC
>t0027720_wg-Y-2;size=6;
CCTACGGGGGGCAGCAGTGGGGGATATTGCACAATGGAGGAAACTCTGATGCAGCGACGCCGCGTGAGTGAAGAAGTATT
TCGGTATGTAAAGCTCTATCAGCAGGGAAGAAAGACTCGTAAGAGAGATGACGGTACCTGACTAAGAAGCCCCGGCTAAC
TACGTGCCAGCAGCCGCGGTAATACGTAGGGGGCAAGCGTTATCCGGATTTACTGGGTGTAAAGGGAGCGCAGACGGCTT
AGCAAGTCTGAAGTGAAACCCCACGGCTCAACCGTGGGCTTGCTTTGGAAACTGTTAAGCTAGAGTACTGGAGAGGTAAG
CGGAATTCCTAGTGTAGCGGTGAAATGCGTAGATATTAGGAGGAACATCGGTGGCGAAGGCGGCTTACTGGACAGCAACT
GACGTTGAGGCTCGAAGGCGTGGGGAGCAAACAGGATTAGATACCCTTGTAGTCC
>t0011068_wg-Y-2;size=6;
CCTACGGGGGGCAGCAGTGGGGGATATTGCACAATGGAGGAAACTCTGATGCAGCGACGCCGCGTGAGTGAAGAAGTATT
TCGGTATGTAAAGCTCTATCAGCAGGGAAGAAAGACTCGTAAGAGAGATGACGGTACCTGACTAAGAAGCCCCGGCTAAC
TACGTGCCAGCAGCCGCGGTAATACGTAGGGGGCAAGCGTTATCCGGATTTACTGGGTGTAAAGGGAGCGCAGACGGCTT
AGCAAGTCTGAAGTGAAACCCCACGGCTCAACCGTGGGCTTGCTTTGGAAACTGTTTAGCTAGAGTACTGGAGAGGTAAG
CGGAATTCCTAGTGTAGCGGTGAAATGCGTAGATATTAGGAGGAACATCGGTGGCGAAGGCGGCTTACTGGACAGCAACT
GACGTTGAGGCTCGAAGGCGTGGGGAGCAAACAGGATTAGATACCCTGGTAGTCC
>t0016931_wg-Y-2;size=6;
CCTACGGGCGGCTGCAGTGGGGAATATTGCGCAATGGGGGAAACCCTGACGCAGCAACGCCGCGTGGAGGATGAAGGTCT
TCGGATTGTAAACTTCTTTAATAGGGGACGAACAATGACGGTACCCTAAGAAAAAGTCACGGCTAACTACGTGCCAGCAG
CCGCGGTAATACGTAGGTGACAAGCGTTATCCGGATTTACTGGGTGTAAAGGGCGTGTAGGCGGGTTTGCAAGTCAGATG
TGAAATCCCGGGGCTTAACTCCGGAGCTGCATCTGAAACTGCATATCTTGAGTATCGGAGAGGAAAGTGGAATTCCCAGT
GTAGCGGTGAAATGCGTAGAGATTGGGAGGAACACCAGTGGCGAAGGCGGCTTTCTGGACGATAACTGACGCTGAGGCGC
GAAAGCGTGGGGAGCAAACAGGATTAGATACCCGTGTAGTCC
>t0009936_wg-Y-2;size=6;
CCTACGGGCGGCAGCAGTGAGGAATATTGGTCAATGGGCGAGAGCCTGAACCAGCCAAGTAGCGTGCAGGATGACGGCCC
TATGGGTTGTAAACTGCTTTTATATGGGGATAAAGTTCACCACGTGTGGTGTTTTGCAGGTACCATATGAATAAGGACCG
GCTAATTCCGTGCCAGCAGCCGCGGTAATACGGAAGGTCCGGGCGTTATCCGGATTTATTGGGTTTAAAGGGAGCGCAGG
CGGCCTTTTAAGCGTGACGTGAAATGTGGATGCTCAACATCTGAACTGCGTCGCGAACTGGAGGGCTTGAGTGGGTACGA
CGCCGGCGGAATTCGTGGTGTAGCGGTGAAATGCTTAGATATCACGAAGAACCCCGATTGCGAAGGCAGCCGGCGAGTCC
TCAACTGACGCTAAAGCTCGAAAGTGCGGGTATCGAACAGGATTAGATACCCTAGTAGTCC
>t0001047_wg-Y-2;size=6;
CCTACGGGCGGCTGCAGTGGGGAATATTGCACAATGGACGAAAGTCTGATGCAGCAATTCTGCGTGAAGGATGAAGCATT
ACGGTGTGTAAACTTCTTTTTTGGTAGAAGACGAATGACGGTATACCAAGAATAAGGGACGGCTAACTATGTGCCAGCAG
CCGCGGTAATACATAGGTCCCGAGCGTTATCCGGATTTACTGGGCGTAAAGTGTCCGTAGCCTGATATGTAAGTCTGTTT
TCAAATATTGTGGCTTAACCATAAAGAGGGAATAGATACTGCATATCTTGAAGTTGTTGGGGGTTAGTGGAATTTCCGGT
GGAGCGGTGAAATGCGTTGATATCGGAAAGAACGCCGAAAGCGAAAGCAGCTAACTACAATAAACTTGACGGTGAGGGAC
GAAAGCTTGGGGAGCAAACGGGATTAGATACCCTAGTAGTCC
>t0001610_wg-Y-2;size=6;
CCTACGGGGGGCTGCAGTGAGGAATATTGGTCAATGGGCGCGAGCCTGAACCAGCCAAGTAGCGTGCAGGATGACGGCCC
TATGGGTTGTAAACTGCTTTTATGCGGGGATAAAGTGCACCACGTGTGGTGTTTTGTAGGTACCGCATGAATAAGGACCG
GCTAATTCCGTGCCAGCAGCCGCGGTAATACGGAAGGTCCGGGCGTTATCCGGATTTATTGGGTTTAAAGGGAGCGCAGG
CTGATTGTTAAGCGTGACGTGAAATGTAGCCGCTCAACGGCTGAACTGCGTCGCGAACTGGCAGTCTTGAGTGAGTACGA
CGTCAGCGGAATTCGTGGTGTAGCGGTGAAATGCTTAGATATCACGAAGAACCCCGATTGCGAAGGCAGCTGACGAGTCC
TTTACTGACGCTAAAGCTCGAAGGTGCGGGTATCGAACAGGATTAGATACCCTGGTAGTCC
>t0041726_wg-Y-2;size=6;
CCTACGGGAGGCTGCAGTGAGGAATATTGGTCAATGGGCGTGAGCCTGAACCAGCCAAGTAGCGTGCAGGACGACTGCCC
TATGGGTTGTAAACTGCTTTTATCAGGGAATAAAGTGAGGCACGCGTGCCTTTTTGTATGTACCTGGTGAATAAGGACCG
GCTAATTCCGTGCCAGCAGCCGCGGTAATACGGAAGGTCCGGGCGTTATCCGGATTTATTGGGTTTAAAGGGAGCGCAGG
CGGGCTTTTAAGCGTGACGTGAAATGTGGCGGCTCAACCGCCGAACTGCGTCGCGAACTGGGGGCCTTGAGTGAGTACGA
CGTTGGCGGAATTCGTGGTGTAGCGGTGAAATGCTTAGATATCACGAAGAACCCCGATTGCGAAGGCAGCCGACGAGTCC
TTAACTGACGCTAAAGCTCGAAAGTGCGGGTATCGAACAGGATTAGATACCCTGGTAGTCC
>t0017831_wg-Y-2;size=6;
CCTACGGGGGGCTGCAGTGAGGAATATTGGTCAATGGGCGCAAGCCTGAACCAGCCATGCCGCGTGAAGGAATAAGGCCC
TATGGGTCGTAAACTTCTTTTGTGGTGGAGCAATAAGGTGTACGCGTACACCGATGAGAGTACATCACGAATAAGCATCG
GCTAACTCCGTGCCAGCAGCCGCGGTAATACGGAGGATGCAAGCGTTATCCGGATTTATTGGGTTTAAAGGGTGCGTAGG
CTGTGGGGAAAGTCAGGGGTGAAAGCCCGGCGCTTAACGCCGGAACTGCCTTTGATACTTCTCCGCTGGAATACGGATGC
CGTGGGAGGAATGAGTAGTGTAGCGGTGAAATGCATAGATATTACTCAGAACACCGATTGCGAAGGCATCTCACGAATCC
GTCATTGACGCTGAGGCACGAAAGCGTGGGGATCAAACAGGATTAGATACCCTGGTAGTCC
>t0001565_wg-Y-2;size=6;
CCTACGGGGGGCTGCAGTGAGGAATATTGGTCAATGGGCGGGAGCCTGAACCAGCCAAGTCGCGTGAGGGATGAAGGTCC
TATGGATTGCAGACCTCTTTTGCCGGGGAGCAACGTGCGCCACGCGTGGCGCAGTGAGAGTACCCGGAGAAAAAGCATCG
GCTAACTCCGTGCCAGCAGCCGCGGTAATACGGAGGATGCGAGCGTTATCCGGATTTATTGGGTTTAAAGGGTGCGTAGG
CGGACGTTCAAGTCGGCGGTCAAATGGGCGGGCTCAACCCGTTCTCGCCGTCGAAACTGGGCGACTGGAGTGGGAGAGAG
GCATGCGGAATGCGCGGTGTAGCGGTGAAATGCATAGATATCGCGCAGAACTCCGATCGCGAAGGCAGCGTGCCGGCTCC
TTACTGACGCTGAAGCACGAAAGCGTGGGGATCGAACAGGATTAGATACCCTAGTAGTCC
>t0002310_wg-Y-2;size=6;
CCTACGGGGGGCTGCAGTGAGGAATATTGGACAATGGCCGGAAGGCTGATCCAGCCATGCCGCGTGCGGGATGACGGCCC
TATGGGTTGTAAACCGCTTTTGCGAGGGGGCAATAAGGGTCACGGGTGGCCCGATGAGAGTACCTCGCGAATAAGCATCG
GCTAACTCCGTGCCAGCAGCCGCGGTAATACGGAGGATGCAAGCGTTATCCGGATTTATTGGGTTTAAAGGGTGCGCAGG
CGGCTTGTTAAGCGGGAGGTGAAATGCCGGCGCTCAACGTCGGAAGTGCCTCCCGAACTGGTGAGCTTGAATGACTCTGC
CGTGGGAGGAATGTGTAGTGTAGCGGTGAAATGCTTAGAGATTACACAGAACACCGATTGCGAAGGCATCTCACGAAGGG
TTGATTGACGCTGAGGCACGAAAGCGTGGGGATCAAACAGGATTAGATACCCTAGTAGTCC
>t0028430_wg-Y-2;size=6;
CCTACGGGGGGCTGCAGTGGGGAATATTGGACAATGGGGGAAACCCTGATCCAGCGACGCCGCGTGAGTGAAGAAGTATT
TCGGTATGTAAAGCTCTATCAGCAGGGAAGATGATGACGGTACCTGACTAAGAAGCACCGGCTAAATACGTGCCAGCAGC
CGCGGTAATACGTATGGTGCAAGCGTTATCCGGATTTACTGGGTGTAAAGGGAGCGTAGGCGGCCGTGCAAGTCAGGTGT
GAAATCCCGGGGCTCAACCCCGGTACTGCACTTGAAACTGCGTGGCTGGAGTACAGGAGAGGCAGGCGGAATTCCTAGTG
TAGCGGTGAAATGCGTAGATATTAGGAAGAACACCGGTGGCGAAGGCGGCCTGCTGGACTGGATACTGACGCTGAGGCTC
GAAAGCGTGGGGAGCAAACAGGATTAGATACCCTAGTAGTCC
>t0002435_wg-Y-2;size=6;
CCTACGGGGGGCTGCAGTGAGGAATATTGGACAATGGCCGGAAGGCTGATCCAGCCATGCCGCGTGCGGGAGGACGGCCC
TATGGGTTGTAAACCGCTTTTGCGGGGGAGCAATAAGGTGCACGCGTGCACCGATGAGAGTACCCTGCGAATAAGCATCG
GCTAACTCCGTGCCAGCAGCCGCGGTAATACGGAGGATGCGAGCGTTATCCGGATTTATTGGGTTTAAAGGGTGCGCAGG
CGGCTTGTTAAGCGGGAGGTGAAATGCCGGCGCTCAACGTCGGAAGTGCCTCCCGAACTGGTGAGCTTGAATGACTCTGC
CGTGGGAGGAATGTGTAGTGTAGCGGTGAAATGCTTAGAGATTACACAGAACACCGATTGCGAAGGCATCTCACGAAGGG
TTGATTGACGCTGAGGCACGAAAGCGTGGGGATCAAACAGGATTAGATACCCCGGTAGTCC
>t0001668_wg-Y-2;size=6;
CCTACGGGCGGCTGCAGTGAGGAATATTGGTCAATGGGCGGGAGCCTGAACCAGCCAAGTAGCGTGCAGGACGACTGCCC
TATGGGTTGTAAACTGCTTTTATGCGGGAATAAAGTTCGCCACGCGTGGTGTTTTGTATGTACCGCATGAATAAGGACCG
GCTAATTCCGTGCCAGCAGCCGCGGTAATACGGAAGGTCCGGGCGTTATCCGGATTTATTGGGTTTAAAGGGAGCGCAGG
CCGAAGATTAAGCGTGACGTGAAATGTCCCGGCTCAACCGGGGAGTTGCGTCGCGAACTGGTTTTCTTGAGTGGGTGCGA
CGTTGGCGGAATTCGTGGTGTAGCGGTGAAATGCTTAGATATCACGAGGAACCCCGATTGCGAAGGCAGCCGACGAGTCC
CTTACTGACGCTAAAGCTCGAAAGTGCGGGTATCGAACAGGATTAGATACCCTTGTAGTCC
>t0012466_wg-Y-2;size=6;
CCTACGGGGGGCAGCAGTGGGGAATATTGGTCAATGGGGGAAACCCTGAACCAGCAACGCCGCGTGAAGGAAGAAGGCTT
TCGGGTTGTAAACTTCTTTTATCTGTGACGATAGTGACGGTAGCAGATGAATAAGCCACGGCTAACTACGTGCCAGCAGC
CGCGGTAATACGTAGGTGGCAAGCGTTATCCGGATTTACTGGGTGTAAAGGGCGCGTAGCCGGGGATGCAAGTCAGATGT
GAAAACTATAGGCTTAACCTGTAGCCTGCATTTGAAACTGTATTTCTTGAGTACTGGAGAGGTTGACGGAATTCCGTGTG
TAGCGGTGAAATGCGTAGATATACGGAAGAACACCAGTGGCGAAGGCGGTCAACTGGACAGCAACTGACGGTGAGGCGCG
AAAGCGTGGGGAGCAAACAGGATTAGATACCCGTGTAGTCC
>t0009846_wg-Y-2;size=6;
CCTACGGGGGGCTGCAGTGGGGAATATTGGGCAATGGGGGAAACCCTGACCCAGCAACGCCGCGTGAAGGAAGAAGGCTT
TCGGGTTGTAAACTTCTTTTACCAGGGACGAAGGACGTGACGGTACCTGGAGAAAAAGCCACGGCTAACTACGTGCCAGC
AGCCGCGGTAATACGTAGGTGGCAAGCGTTGTCCGGAATTACTGGGTGTAAAGGGCGTGTAGGCGGAGCAGCAAGTCAGA
AGTGAAATCTCCGGGCTTAACCCGGAAACTGCTTTTGAAACTGTTGCCCTTGAGTATCGGAGAGGCAGGCGGAATTCCTA
GTGTAGCGGTGAAATGCGTAGATATTAGGAGGAACACCAGTGGCGAAGGCGGCCTGCTGGACGACAACTGACGCTGAGGC
GCGAAAGCGTGGGGAGCAAACAGGATTAGATACCCGTGTAGTCC
>t0033078_wg-Y-2;size=5;
CCTACGGGGGGCTGCAGTGAGGAATATTGGTCAATGGGCGAGAGCCTGAACCAGCCAAGTCGCGTGAAGGATGAAGGTTC
TATGGATTGTAAACTTCTTTTGTCCGAGGGTAAAAAAGGCTACGTGTAGCTTCTTGCAAGTATCGGACGAATAAGCATCG
GCTAACTCCGTGCCAGCAGCCGCGGTAATACGGAGGATGCGAGCGTTATCCGGATTTATTGGGTTTAAAGGGTGCGTAGG
TGGTTTGTTAAGTTTGTGGTGAAAGCGTGCGGCTCAACCGTACCAAGCCATGAAAACTGGCGAACTTGAGTGCAAACGAG
GTAGGCGGAATGTGATGTGTAGCGGTGAAATGCTTAGATATGTCACAGAACCCCGATTGCGAAGGCAGCTTACCAGCATG
CAACTGACACTGAGGCACGAAAGCGTGGGTATCAAACAGGATTAGATACCCTGGTAGTCC
>t0019810_wg-Y-2;size=5;
CCTACGGGGGGCTGCAGTGGGGAATATTGCACAATGGGGGAAACCCTGATGCAGCGATGCCGCGTGGAGGAAGAAGGTTT
TCGGATTGTAAACTCCTGTCTTAAAGGACGATAATGACGGTACTTTAGGAGGAAGCTCCGGCTAACTACGTGCCAGCAGC
CGCGGTAATACGTAGGGAGCGAGCGTTGTCCGGAATTACTGGGTGTAAAGGGAGCGTAGGCGGGATCGCAAGTCAGATGT
GAAATGCAGGGGCTCAACCCCTGAGCTGCATTTGAAACTGCGGTTCTTGAGTGAAGTAGAGGTAAGCGGAATTCCTGGTG
TAGCGGTGAAATGCGTAGATATCAGGAGGAACACCGGTGGCGAAGGCGGCTTACTGGGCTTTTACTGACGCTGAGGCTCG
AAAGCGTGGGGAGCAAACAGGATTAGATACCCGGGTAGTCC
>t0029009_wg-Y-2;size=5;
CCTACGGGGGGCTGCAGTGAGGAATATTGGACAATGGCCGGAAGGCTGATCCAGCCATGCCGCGTGCGGGATGACGGCCC
TATGGGTTGTAAACCGCTTTTGCGAGGGGGCAATAAGGGTCACGCGTGGCCCGATGAGAGTACCTCGCGAATAAGCATCG
GCTAACTCCGTGCCAGCAGCCGCGGTAATACGGAGGATGCAAGCGTTATCCGGATTTATTGGGTTTAAAGGGTGCGCAGG
CGGCTTGCTAAGCGGGAGGTGAAATGCCGGCGCTCAACGTCGGAAGTGCCTCCCGAACTGGTGGGCTGGAATGACTCTGC
CGTGGGAGGAATGTGTAGTGTAGCGGTGAAATGCTTAGAGATTACACAGAACACCGATTGCGAAGGCATCTCACGAAGGG
TTGATTGACGCTGAGGCACGAAAGCGTGGGGATCAAACAGGATTAGATACCCTAGTAGTCC
>t0001562_wg-Y-2;size=5;
CCTACGGGAGGCTGCAGTGAGGAATATTGGTCAATGGCGGCAACGCTGAACCAGCCAAGTAGCGTGAGGGATTACGGCCC
TACGGGTCTTAAACCTCTTTTGTTGGGGAGCAACCGGCACCACTTGTGGTGCCCTGCGAGTACCCTTCGAATAAGCATCG
GCTAACTCCGTGCCAGCAGCCGCGGTAATACGGAGGATGCGAGCGTTATCCGGATTTATTGGGTTTAAAGGGAGCGCGGA
CGGGAGATTAAGTCAGCTGTTAAATGTCGACGCCCAACGTCGTCCTGCGGTTGATACTGGTTTCCTTGAGTGCGGCATGG
GCAGGCGGAATTCACGGTGTAGCGGTGAAATGCTTAGATATCGTGAAGAACTCCGATCGCGAAGGCAGCTTGCCGGACCG
TTACTGACGTTTAGGCTCGAAAGTGCGGGTATCAAACAGGATTAGATACCCCAGTAGTCC
>t0042666_wg-Y-2;size=5;
CCTACGGGGGGCAGCAGTGGGGAATATTGGACAATGGGGGAAACCCTGATCCAGCGACGCCGCGTGAGTGAAGAAGTATT
TCGGTATGTAAAGCTCTATCAGCAGGGAAGATAATGACGGTACCTGACTAAGAAGCCCCGGCTAACTACGTGCCAGCAGC
CGCGGTAATACGTAGGGGGCAAGCGTTATCCGGATTTACTGGGTGTAAAGGGAGCGTAGACGGCATGGCAAGTCTGATGT
GAAAACCCGGGGCTCAACCCCGGGATTGCATTGGAAACTGTCAAGCTAGAGTGCAGGAGAGGTAAGTGGAATTCCTAGTG
TAGCGGTGAAATGCGTAGATATTAGGAGGAACACCAGTGGCGAAGGCGGCTTACTGGACTGTAACTGACGTTGAGGCTCG
AAAGCGTGGGGAGCAAACAGGATTAGATACCCTAGTAGTCC
>t0012679_wg-Y-2;size=5;
CCTACGGGGGGCTGCAGTGAGGAATATTGGTCAATGGGCGAAGGCCTGAACCAGCCAAGTAGCGTGAGGGACGACTGCCC
TATGGGTTGTAAACCTCTTTTGTTTGGGAATAAAGTGGGCCACGGGTGGCCTTTTGTATGTACCTTACGAATAAGCATCG
GCTAATTCCGTGCCAGCAGCCGCGGTAATACGGAAGATGCGAGCGTTATCCGGATTTATTGGGTTTAAAGGGAGCGTAGG
CGGGCCTTTAAGCCAGCGGTCAAATGTCATGGCCCAACCTTGGCATGCCGTTGGAACTGTTGGCCTTGAATACACACAAG
GAAGGTGGAATTCGTCGTGTAGCGGTGAAATGCTTAGATATGACGAAGAACTCCGATTGCGAAGGCAGCCTTCTGGGGTG
CGATTGACGCTGAGGCTCGAAAGTGCGGGTATCGAACAGGATTAGATACCCTAGTAGTCC
>t0037755_wg-Y-2;size=5;
CCTACGGGCGGCTGCAGTGGGGAATATTGGGCAATGGGCGAAAGCCTGACCCAGCAACGCCGCGTGAAGGATGAAGGTCT
TCGGATTGTAAACTTCTTTGATCAGGGACGAAACAAATGACGGTACCTGAAGAACAAGCCACGGCTAACTACGTGCCAGC
AGCCGCGGTAATACGTAGGTGGCGAGCGTTATCCGGATTTACTGGGTGTAAAGGGCGTGTAGGCGGCTCTGCAAGTCAGA
AGTGAAATTCCCGGGCTTAACTTGGGCGCTGCTTCTGAAACTGCAGAACTTGAGTACTGGAGAGGATAGTGGAATTCCTA
GTGTAGCGGTAAAATGCGTAGATATTAGGAGGAACACCAGTGGCGAAGGCGGCTATCTGGACAGTAACTGACGCTGAGGC
GCGAAAGCGTGGGGAGCAAACAGGATTAGATACCCTAGTAGTCC
>t0011561_wg-Y-2;size=5;
CCTACGGGTGGCTGCAGTGGGGAATATTGGTCAATGGGGGAAACCCTGAACCAGCAACGCCGCGTGAAGGAAGAAGGCTT
TCGGGTTGTAAACTTCTTTTATCTGTGACGATAGTGACGGTAGCAGATGAATAAGCCACGGCTAACTACGTGCCAGCAGC
CGCGGTAATACGTAGGTGGCAAGCGTTATCCGGATTTACTGGGTGTAAAGGGCGCGTAGCCGGGGATGCAAGTCAGATGT
GAAAACTATAGGCTTAACCTGTAGCCTGCATTTGAAACTGTATTTCTTGAGTACTGGAGAGGTTGACGGAATTCCGTGTG
TAGCGGTGAAATGCGTAGATATACGGAAGAACACCAGTGGCGAAGGCGGTCAACTGGACAGCAACTGACGGTGAGGCGCG
AAAGCGTGGGGAGCAAACAGGATTAGATACCCGAGTAGTCC
>t0000979_wg-Y-2;size=5;
CCTACGGGAGGCAGCAGTAGGGAATATTGGACAATGGGGGAAACCCTGATCCAGCGACGCCGCGTGAGTGAAGAAGTATT
TCGGTACGTAAAGCTCTATCAGCAGGGAAGAAAATGACGGTACCTGACTAAGAAGCACCGGCTAAATACGTGCCAGCAGC
CGCGGTAATACGTATGGTGCAAGCGTTATTCGGATTTACTGGGTGTAAAGGGAGCGTAGACGGCATAGCAAGTCTGAAGT
GAAATGCGGGGGCTCAACCCCTGAACTGCTTTGGAAACTGTTAAGCTAGAGTGTCGGAGAGGTTAGTGGAATTCCTAGTG
TAGCGGTGAAATGCGTAGATATTAGGAGGAACACCGGTGGCGAAGGCGGCTAACTGGACGATAACTGACGTTGAGGCTCG
AAAGCGTGGGGAGCAAACAGGATTAGATACCCGAGTAGTCC
>t0038419_wg-Y-2;size=5;
CCTACGGGGGGCAGCAGTGAGGAATATTGGACAATGGCCGGAAGGCTGATCCAGCCATGCCGCGTGCGGGAAGGCGGCCC
TATGGGTTGTAAACCGCTTTTGCGGGGGAGCAATAAGGTGCACGTGTGCACCGATGAGAGTACCCTGCGAATAAGCATCG
GCTAACTCCGTGCCAGCAGCCGCGGTAATACGGAGGATGCAAGCGTTATCCGGATTTATTGGGTTTAAAGGGTGCGTAGG
CGGTTTGCTAAGCGGGAGGTGAAATGCCGGCGCTCAACGTCGGAAGTGCCTCCCGAACTGGTGGACTGGAATGACTCTGC
CGTGGGAGGAATGTGTAGTGTAGCGGTGAAATGCTTAGAGATTACACAGAACACCGATTGCGAAGGCATCTCACGAAGGG
TTGATTGACGCTGAGGCACGAAAGCGTGGGGATCAAACAGGATTAGATACCCGTGTAGTCC
>t0001488_wg-Y-2;size=5;
CCTACGGGCGGCAGCAGTGAGGAATATTGGTCAATGGGAGGAATCCTGAACCAGCCATGCCGCGTGGGGGAAGAAGGTCC
TATGGGTTGTAAACCCCTTTTGCTCGGGAGTAATAAGAGTCTTGCGAGGCTTGATGAGAGTACCGGGCGAATAAGCATCG
GCTAACTCCGTGCCAGCAGCCGCGGTAATACGGAGGATGCGAGCGTTATCCGGATTTATTGGGTTTAAAGGGTGCGCAGG
CGGACTGCTAAGTCAGCGGTGAAAGGTCCCGGCTCAACCGGGGAGCTGCCGTTGATACTGGCGGACTGGAGTCCAAACGG
CGCCGGCGGAATGTGTGGTGTAGCGGTGAAATGCATAGATACCACACAGAACACCGATCGCGAAGGCAGCTGGCGAGGAT
GGTACTGACGCTGAGGCACGAAGGCGTGGGGATCGAACAGGATTAGATACCCTAGTAGTCC
>t0001425_wg-Y-2;size=5;
CCTACGGGGGGCTGCAGTAAGGAATATTGGGCAATGGGGGGAACCCTGACCCAGCCATGCCGCGTGAGGGATGTAGGCCC
TACGGGTCGTGAACCTCTTTTGTCGGGGGACAAGGACGGCGTCGGGAACGCCGTTTGCGGGTACTCGGCGAATAAGCATC
GGCTAACTCCGTGCCAGCAGCCGCGGTAATACGGAGGATGCGAGCGTTATCCGGATTCATTGGGTTTAAAGGGTGCGCAG
GCGG
>t0027726_wg-Y-2;size=5;
CCTACGGGAGGCTGCAGTGGGGGATATTGCACAATGGAGGAAACTCTGATGCAGCGACGCCGCGTGAGTGAAGAAGTATT
TCGGTATGTAAAGCTCTATCAGCAGGGAAGAAAGACTCGTAAGAGAGATGACGGTACCTGACTAAGAAGCCCCGGCTAAC
TACGTGCCAGCAGCCGCGGTAATACGTAGGGGGCAAGCGTTATCCGGATTTACTGGGTGTAAAGGGAGCGCAGACGGCTT
AGCAAGTCTGAAGTGAAACCCCACGGCTCAACCGTGGGCTTGCTTTGGAAACTGTTAAGCTAGAGTACTGGAGAGGTAAG
CGGAATTCCTAGTGTAGCGGTGAAATGCGTAGATATTAGGAGGAACATCGGTGGCGAAGGCGGCTTACTGGACAGCAACT
GACGTTGAGGCTCGAAGGCGTGGGGAGCAAACAGGATTAGATACCCTTGTAGTCC
>t0005352_wg-Y-2;size=5;
CCTACGGGGGGCTGCAGTGGGGAATATTGGGCAATGGGGGCAACCCTGACCCAGCAACGCCGCGTGAAGGAAGAAGGCTT
TCGGGTTGTAAACTTCTTTGACGAGGGACGATAATGACGGTACCTCGAAAACAAGCCACGGCTAACTACGTGCCAGCAGC
CGCGGTAATACGTAGGTGGCAAGCGTTGTCCGGATTTACTGGGTGTAAAGGGCGCGTAGGCGGGACAGCAAGTCAGATGT
GAAATCTTCGGGCTTAACCCGGAAACTGCATTTGAAACTGTTGTTCTTGAGTATCGGAGAGGCAAGTGGAATTCCTAGTG
TAGCGGTGAAATGCGTAGATATTAGGAGGAACACCAGTGGCGAAGGCGACTTGCTGGACGACAACTGACGCTGAGGCGCG
AAAGCGTGGGGAGCAAACAGGATTAGATACCCCAGTAGTCC
>t0013216_wg-Y-2;size=5;
CCTACGGGCGGCAGCAGTGGGGAATATTGGGCAATGGGCGAAAGCCTGACCCAGCAACGCCGCGTGAAGGATGACGGTCT
TCGGATTGTAAACTTCTTTAATTGGGGAAGAACAAAATGACCTACCCAAAGAATAAGTCACGGCTAACTACGTGCCAGCA
GCCGCGGTAATACGTAGGTGACAAGCGTTATCCGGATTTACTGGGCGTAAAGGGCGTGTAGGCGGTCTTGCAAGTCAGAA
GTGAAATTCCTGAGCTCAACTCGGGCGCTGCTTCTGAAACTGCAGGACTTGAGTGCTGGAGGGGATAGCGGAATTCCTAG
TGGAGCGGTAAAATGCGCAGATATTAGGAAGAACACCGGTGGCGAAGGCGGCTATCTGGACAGTAACTGACGCTGAGGCG
CGAAAGCGTGGGGAGCAAACAGGATTAGATACCCGAGTAGTCC
>t0001843_wg-Y-2;size=5;
CCTACGGGGGGCAGCAGTGAGGAATATTGGACAATGGCCGAGAGGCTGATCCAGCCATGCCGCGTGCGGGAGGACGGCCC
TATGGGTTGTAAACCGCTTTTGTTGGGGAGCAATAAGGTCCACGTGTGGATTGATGAGAGTACCCAGCGAATAAGCATCG
GCTAACTCCGTGCCAGCAGCCGCGGTAATACGGAGGATGCAAGCGTTATCCGGATTTATTGGGTTTAAAGGGTGCGTAGG
CGGATTTTTAAGCGTGAGGTGAAATGCCCGGGCTCAACCTGGGAACTGCCTCGCGAACTGGAAGTCTTGAATGTCCGTGC
CGTGGGAGGAATGTGTGGTGTAGCGGTGAAATGCATAGAGATCACACAGAACACCGATTGCGAAGGCATCTCACGAACGG
ATGATTGACGCTGAGGCACGAAAGCGTGGGGATCAAACAGGATTAGATACCCTTGTAGTCC
>t0012130_wg-Y-2;size=5;
CCTACGGGGGGCTGCAGTGAGGAATATTGGTCAATGGCCGAGAGGCTGAACCAGCCAAGTAGCGTGCAGGATGACGGCCC
TACGGGTTGTAAACTGCTTTTGCGGGAGGATAAAGTGCGCCACGCGTGGCGCTTTGCAGGTATCCCGTGAATAAGGACCG
GCTAATTCCGTGCCAGCAGCCGCGGTAATACGGAAGGTCCGGGCGTTATCCGGATTTATTGGGTTTAAAGGGAGCGCAGG
CGGAGGTGCAAGCGTGCCGTGAAAGCGCGGGGCTCAACCCCGTACAGCGGCGCGAACTGCTCCCCTTGGTTGCGGGAAGG
GAAGGCGGAACTCGTGGTGTAGCGGTGAAATGCATAGATATCACGAAGAACTCCGATCGCGAAGGCAGCCTTCCGGCCCG
CCAACGACGCTCATGCTCGAAGGCGCGGGTATCAAACAGGATTAGATACCCCAGTAGTCC
>t0012133_wg-Y-2;size=5;
CCTACGGGGGGCAGCAGTGGGGGATATTGCACAATGGAGGAAACTCTGATGCAGCGACGCCGCGTGAGTGAAGAAGTATT
TCGGTATGTAAAGCTCTATCAGCAGGGAAGAAAGACTCGTAAGAGAGATGACGGTACCTGACTAAGAAGCCCCGGCTAAC
TACGTGCCAGCAGCCGCGGTAATACGTAGGGGGCAAGCGTTATCCGGATTTACTGGGTGTAAAGGGAGCGCAGACGGCTT
AGCAAGTCTGAAGTGAAACCCCACGGCTCAACCGTGGGCTTGCTTTGGAAACTGTTTAGCTAGAGTACTGGAGAGGTAAG
CGGAATTCCTAGTGTAGCGGTGAAATGCGTAGATATTAGGAGGAACATCGGTGGCGAAGGCGGCTTACTGGACAGCAACT
GACGTTGAGGCTCGAAGGCGTGGGGAGCAAACAGGATTAGATACCCCAGTAGTCC
>t0001599_wg-Y-2;size=5;
CCTACGGGGGGCAGCAGTGGGGAATATTGCGCAATGGGCGAAAGCCTGACGCAGCGACGCCGCGTGAGGGATGAAGGTCC
TCGGATCGTAAACCTCTGTCAGAAGGGATGAACGTACACGATGCCAATCAGTTGTGTAGTGACAGTACCTTCAAAGGAAG
CACCGGCTAACTCCGTGCCAGCAGCCGCGGTAATACGGAGGGTGCAAGCGTTAATCGGAATTACTGGGCGTAAAGCGCAC
GTAGGCTGTCATGTAAGTCAGGGGTGAAAGCCGTCGGCTTAACCGATGAATTGCCCTTGAAACTGCGTGACTGGAATTCG
GGAGAGGATGGCGGAATTTCAGGTGTAGGGGTGACATCCGTAGATATCTGAAAGAACACCGGAGGCGAAGGCGGCCATCT
GGATCGATATTGACGCTGAGGTGCGAAAGCGTGGGGAGCAAACAGGATTAGATACCCTTGTAGTCC
>t0006566_wg-Y-2;size=5;
CCTACGGGAGGCTGCAGTGAGGAATATTGGACAATGGCCGGAAGGCTGATCCAGCCATGCCGCGTGCGGGAAGACGGCCC
TATGGGTTGTAAACCGCTTTTGCGAGGGAGCAATAAGGGCAACGTGTTGTCCGATGAGAGTACCTCGCGAATAAGCATCG
GCTAACTCCGTGCCAGCAGCCGCGGTAATACGGAGGATGCAAGCGTTATCCGGATTTATTGGGTTTAAAGGGTGCGCAGG
CGGCTTGTTAAGCGGGAGGTGAAATGCCGGCGCTCAACGTCGGAAGTGCCTCCCGAACTGGTGAGCTTGAATGACTCTGC
CGTGGGAGGAATGTGTAGTGTAGCGGTGAAATGCTTAGAGATTACACAGAACACCGATTGCGAAGGCATCTCACGAAGGG
TTGATTGACGCTGAGGCACGAAAGCGTGGGGATCAAACAGGATTAGATACCCCTGTAGTCC
>t0006510_wg-Y-2;size=5;
CCTACGGGAGGCTGCAGTGAGGAATATTGGTCAATGGGCGCAAGCCTGAACCAGCCATGCCGCGTGAAGGAATAAGGCCC
TATGGGTCGTAAACTTCTTTTGTGGTGGAGCAATAAGGTGTACGTGTACACCGATGAGAGTACATCACGAATAAGCATCG
GCTAACTCCGTGCCAGCAGCCGCGGTAATACGGAGGATGCAAGCGTTATCCGGATTTATTGGGTTTAAAGGGTGCGTAGG
CTGTGGGGAAAGTCAGGGGTGAAAGCCCGGCGCTTAACGCCGGAACTGCCTTTGATACTTCTCCGCTGGAATACGGATGC
CGTGGGAGGAATGAGTAGTGTAGCGGTGAAATGCATAGATATTACTCAGAACACCGATTGCGAAGGCATCTCACGAATCC
GTCATTGACGCTGAGGCACGAAAGCGTGGGGATCAAACAGGATTAGATACCCGGGTAGTCC
>t0011312_wg-Y-2;size=5;
CCTACGGGCGGCAGCAGTGGGGAATATTGGTCAATGGGGGAAACCCTGAACCAGCAACGCCGCGTGAAGGAAGAAGGCTT
TCGGGTTGTAAACTTCTTTTATCTGTGACGATAGTGACGGTAGCAGATGAATAAGCCACGGCTAACTACGTGCCAGCAGC
CGCGGTAATACGTAGGTGGCAAGCGTTATCCGGATTTACTGGGTGTAAAGGGCGCGTAGCCGGGGATGCAAGTCAGATGT
GAAAACTATAGGCTTAACCTGTAGCCTGCATTTGAAACTGTATTTCTTGAGTACTGGAGAGGTTGACGGAATTCCGTGTG
TAGCGGTGAAATGCGTAGATATACGGAAGAACACCAGTGGCGAAGGCGGTCAACTGGACAGCAACTGACGGTGAGGCGCG
AAAGCGTGGGGAGCAAACAGGATTAGATACCCGAGTAGTCC
>t0012939_wg-Y-2;size=5;
CCTACGGGGGGCAGCAGTGAGGAATATTGGTCAATGGACGCAAGTCTGAACCAGCCATGCCGCGTGAAGGATTGAGGCCC
TATGGGTCGTAAACTTCTTTTGTGGTGGAGCAATAAGGCGTACGCGTACGCCGATGAGAGTACATCACGAATAAGCATCG
GCTAACTCCGTGCCAGCAGCCGCGGTAATACGGAGGATGCAAGCGTTATCCGGATTTATTGGGTTTAAAGGGTGCGTAGG
CTGTTCGACAAGTCAGGGGTGAAAGCCCGGCGCCTAACGCCGGAACTGCCTTTGATACTGCCGAGCTGGAATACGGATGC
CGTGGGAGGAATGAGTAGTGTAGCGGTGAAATGCATAGATATTACTCAGAACACCGATTGCGAAGGCATCTCACGAATCC
GTCATTGACGCTGAGGCACGAAAGCGTGGGGATCAAACAGGATTAGATACCCCGGTAGTCC
>t0061810_wg-Y-2;size=5;
CCTACGGGGGGCTGCAGTGAGGAATATTGGTCAATGGACGAAAGTCTGAACCAGCCAAGTAGCGTGAAGGATGACTGCCC
TATGGGTTGTAAACTTCTTTTGTTTGGGAATAAAGTGAGTCACGTGTGACTTTTTGTATGTACCTTACGAATAAGCATCG
GCTAATTCCGTGCCAGCAGCCGCGGTAATACGGAAGATGCGAGCGTTATCCGGAATTATTGGGTTTAAAGGGAGCGTAGG
CGGACCTTTAAGTCAGCGGTAAAATGTCAATGCCCAACATTGGCCTGCCGTTGATACTGTTGGTCTTGAATACACACAAG
GAAGGTGGAATTCGTTGTGTAGCGGTGAAATGCTTAGATATGACGAAGAACTCCGATTGCGAAGGCAGCCTTCTGGGGTG
CGATTGACGCTGAGGCTCGAAAGTGCGGGTATCAAACAGGATTAGATACCCGAGTAGTCC
>t0011738_wg-Y-2;size=5;
CCTACGGGAGGCAGCAGTGGGGAATATTGGGCAATGGGCGCAAGCCTGACCCAGCAACGCCGCGTGAAGGAAGAAGGCTT
TCGGGTTGTAAACTTCTTTTAAGGGGGAAGAGGAGAAGACGGTACCCCTAGAATAAGCCACGGCTAACTACGTGCCAGCA
GCCGCGGTAATACGTAGGTGGCAAGCGTTGTCCGGATTTACTGGGTGTAAAGGGCGTGCAGCCGGGAGGGCAAGTCAGGC
GTGAAATCTATGGGCTCAACCCATAAACTGCGTTTGAAACTGTTCTTCTTGAGTACCGGAGGGGCAATCGGAATTCCTAG
TGTAGCGGTGAAATGCGTAGATATTAGGAGGAACACCAGTGGCGAAGGCGGATTGCTGGACGGCAACTGACGGTGAGGCG
CGAAAGCGTGGGGAGCAAACAGGATTAGATACCCCAGTAGTCC
>t0069539_wg-Y-2;size=5;
CCTACGGGGGGCTGCAGTGAGGAATATTGGACAATGGCCGGAAGGCTGATCCAGCCATGCCGCGTGCGGGAAGACGGCCC
TATGGGTTGTAAACCGCTTTTGCGAGGGAGCAATAATCACTACGTGTAGTGAGATGAGAGTACCTCGCGAATAAGCATCG
GCTAACTCCGTGCCAGCAGCCGCGGTAATACGGAGGATGCAAGCGTTATCCGGATTTATTGGGTTTAAAGGGTGCGCAGG
CGGCTTGTTAAGCGGGAGGTGAAATGCCGGCGCTCAACGTCGGAAGTGCCTCCCGAACTGGTGAGCTTGAATGACTCTGC
CGTGGGAGGAATGTGTAGTGTAGCGGTGAAATGCTTAGAGATTACACAGAACACCGATTGCGAAGGCATCTCACGAAGGG
TTGATTGACGCTGAGGCACGAAAGCGTGGGGATCAAACAGGATTAGATACCCTAGTAGTCC
>t0030713_wg-Y-2;size=5;
CCTACGGGGGGCTGCAGTGAGGAATATTGGACAATGGCCGAGAGGCTGATCCAGCCATGCCGCGTGCGGGAGGACGGCCC
TATGGGTTGTAAACCGCTTTTGTTGGAGAGCAATAAGGTCCACGTGTGGATCGATGAGAGTATCCAGCGAATAAGCATCG
GCTAACTCCGTGCCAGCAGCCGCGGTAATACGGAGGATGCAAGCGTTATCCGGATTTATTGGGTTTAAAGGGTGCGTAGG
CGGATGATTAAGCGTGAGGTGAAATGCCACTGCTCAACAGTGGAACTGCCTCGCGAACTGGTTGTCTGGAATGCCCCTGC
CGTGGGAGGAATGTGTGGTGTAGCGGTGAAATGCATAGAGATCACACAGAACACCGATTGCGAAGGCATCTCACGAAGGG
GTGATTGACGCTGAGGCACGAAAGCGTGGGGATCAAACAGGATTAGATACCCGTGTAGTCC
>t0032050_wg-Y-2;size=5;
CCTACGGGAGGCTGCAGTGAGGAATATTGGTCAATGGGCGCGAGCCTGAACCAGCCAAGTAGCGTGCAGGATGACGGCCC
TATGGGTTGTAAACTGCTTTTATGCGGGGATAAAGTGAGGGACGTGTCCCTTATTGTAGGTACCGCATGAATAAGGACCG
GCTAATTCCGTGCCAGCAGCCGCGGTAATACGGAAGGTCCGGGCGTTATCCGGATTTATTGGGTTTAAAGGGAGCGCAGG
CCGAAGGTTAAGCGTGACGTGAAATGTAGCCGCTCAACGGCTGCACTGCGTCGCGAACTGGCTTTCTTGAGTGAGTTCGA
TGTAGGCGGAATTCGTGGTGTAGCGGTGAAATGCTTAGATATCACGAAGAACTCCGATTGCGAAGGCAGCCTACAAGGCC
TTTACTGACGCTAAAGCTCGAAGGTGCGGGTATCGAACAGGATTAGATACCCTGGTAGTCC
>t0028074_wg-Y-2;size=5;
CCTACGGGGGGCTGCAGTGGGGAATATTGCACAATGGAGGAAACTCTGATGCAGCGACGCCGCGTGAGTGAAGAAGTATT
TCGGTATGTAAAGCTCTATCAGCAGGAAAGAAAATGACGGTACCTGACTAAGAAGCCCCGGCTAACTACGTGCCAGCAGC
CGCGGTAATACGTAGGGGGCAAGCGTTATCCGGATTTACTGGGTGTAAAGGGAGCGTAGACGGTTTGGCAAGTCTGAAGT
GAAAGCTCGGGGCTCAACCCCGGAACTGCTTTGGAAACTGCCTGACTGGAGTGCAGGAGAGGTAAGCGGAATTCCTAGTG
TAGCGGTGAAATGCGTAGATATTAGGAGGAACACCAGAGGCGAAGGCGGCTTACTGGACTGTAACTGACGTTGAGGCTCG
AAGGCGTGGGGAGCAAACAGGATTAGATACCCGGGTAGTCC
>t0004963_wg-Y-2;size=5;
CCTACGGGAGGCTGCAGTGAGGAATATTGGTCAATGGACGGAAGTCTGAACCAGCCAAGTAGCGTGCAGGATGACGGCCC
TATGGGTTGTAAACTGCTTTTATACAGGGATAAAGTGAGGGACGTGTCCCTTTTTGTAGGTACTGTATGAATAAGGACCG
GCTAATTCCGTGCCAGCAGCCGCGGTAATACGGAAGGTCCGGGCGTTATCCGGATTTATTGGGTTTAAAGGGAGCGCAGG
CTGATGATTAAGCGTGACGTGAAATGTAGCCGCTCAACGGCTGAACTGCGTCGCGAACTGGTTATCTTGAGTGAGTTCGA
TGTTGGCGGAATTCGTGGTGTAGCGGTGAAATGCTTAGATATCACGAAGAACTCCGATTGCGAAGGCAGCCAACAAGGCC
TTTACTGACGCTAAAGCTCGAAGGTGCGGGTATCGAACAGGATTAGATACCCGTGTAGTCC
>t0011908_wg-Y-2;size=5;
CCTACGGGCGGCAGCAGTAGGGAATATTGGACAATGGGGGAAACCCTGATCCAGCGACGCCGCGTGAGTGAAGAAGTATT
TCGGTACGTAAAGCTCTATCAGCAGGGAAGAAAATGACGGTACCTGACTAAGAAGCACCGGCTAAATACGTGCCAGCAGC
CGCGGTAATACGTATGGTGCAAGCGTTATTCGGATTTACTGGGTGTAAAGGGAGCGTAGACGGCATAGCAAGTCTGAAGT
GAAATGCGGGGGCTCAACCCCTGAACTGCTTTGGAAACTGTTAAGCTAGAGTGTCGGAGAGGTTAGTGGAATTCCTAGTG
TAGCGGTGAAATGCGTAGATATTAGGAGGAACACCGGTGGCGAAGGCGGCTAACTGGACGATAACTGACGTTGAGGCTCG
AAAGCGTGGGGAGCAAACAGGATTAGATACCCTTGTAGTCC
>t0051724_wg-Y-2;size=5;
CCTACGGGGGGCAGCAGTGAGGAATATTGGTCAATGGACGAAAGTCTGAACCAGCCAAGTAGCGTGAAGGATGACTGCCC
TATGGGTTGTAAACTTCTTTTGTTTGGGAATAAAGTGAGTCACGTGTGACTTTTTGTATGTACCTTACGAATAAGCATCG
GCTAATTCCGTGCCAGCAGCCGCGGTAATACGGAAGATGCGAGCGTTATCCGGAATTATTGGGTTTAAAGGGAGCGTAGG
CGGACCTTTAAGTCAGCGGTAAAATGTCAATGCCCAACATTGGCCTGCCGTTGATACTGTTGGTCTTGAATACACACAAG
GAAGGTGGAATTCGTTGTGTAGCGGTGAAATGCTTAGATATGACGAAGAACTCCGATTGCGAAGGCAGCCTTCTGGGGTG
CGATTGACGCTGAGGCTCGAAAGTGCGGGTATCAAACAGGATTAGATACCCGAGTAGTCC
>t0002461_wg-Y-2;size=5;
CCTACGGGGGGCTGCAGTGAGGAATATTGGTCAATGGACGGAAGTCTGAACCAGCCAAGTCGCGTGAAGGAAGACGGTTC
TATGGATTGTAAACTTCTTTTGTCCGAGGGTAAAGTCGGGGACGTGTCCCTGTTGGAAAGTATCGGACGAATAAGCATCG
GCTAACTCCGTGCCAGCAGCCGCGGTAATACGGAGGATGCGAGCGTTATCCGGATTTATTGGGTTTAAAGGGTGCGTAGG
CGGATTATTAAGTCAGCGGTGAAAGCGTGTGGCTCAACCATACCGAGCCGTTGAAACTGGTGGTCTTGAGTGCAAACGAG
GTAGGCGGAATGTGACGTGTAGCGGTGAAATGCTTAGATATGTCCCAGAACTCCGATTGTGAAGACAGCTTACCAGGATG
TAACTGACGCTGAGGCACGAAAGCGTGGGTATCAAACAGGATTAGATACCCCGGTAGTCC
>t0031996_wg-Y-2;size=5;
CCTACGGGGGGCTGCAGTGGGGAATATTGGGCAATGGGGGCAACCCTGACCCAGCAACGCCGCGTGGAGGAAGAAGGCTT
TCGGGTTGTAAACTCCTTTGACGAGGGACGATGATGACGGTACCTCGAAAACAAGCCACGGCTAACTACGTGCCAGCAGC
CGCGGTAATACGTAGGTGGCAAGCGTTGTCCGGATTTACTGGGTGTAAAGGGCGCGTAGGCGGGCAGGCAAGTCAGATGT
GAAATCTCCGGGCTCAACCCGGAAATTGCATTTGAAACTGCAGGTCTTGAGTATCGGAGAGGCAAGCGGAATTCCTAGTG
TAGCGGTGAAATGCGTAGATATTAGGAGGAACACCAGTGGCGAAGGCGGCTTGCTGGACGACAACTGACGCTGAGGCGCG
AAAGCGTGGGGAGCAAACAGGATTAGATACCCGGGTAGTCC
>t0001002_wg-Y-2;size=5;
CCTACGGGGGGCTGCAGTGAGGAATATTGGTCAATGGCGGCAACGCTGAACCAGCCAAGTAGCGTGAGGGATTACGGCCC
TACGGGTCTTAAACCTCTTTTGTTGGGGAGCAACCGGCACCACTTGTGGTGCCCTGCGAGTACCCTTCGAATAAGCATCG
GCTAACTCCGTGCCAGCAGCCGCGGTAATACGGAGGATGCGAGCGTTATCCGGATTTATTGGGTTTAAAGGGAGCGCGGA
CGGGAGATTAAGTCAGCTGTTAAATGGCGGCGCCCAACGTCGTCCTGCGGTTGATACTGGTTTCCTTGAGTGCGGCATGG
GCAGGCGGAATTCACGGTGTAGCGGTGAAATGCTTAGATATCGTGAAGAACTCCGATCGCGAAGGCAGCTTGCCGGACCG
TTACTGACGTTTAGGCTCGAAAGTGCGGGTATCAAACAGGATTAGATACCCGTGTAGTCC
>t0018912_wg-Y-2;size=5;
CCTACGGGGGGCAGCAGTAGGGAATATTGGGCAATGGGAGCAATCCTGACCCAGCCATGCCGCGTGCAGGAAGAAGGCCC
TATGGGTTTTAAACTGCTTTTGCCGCAGAGTAACCGTCGGGACGCGTCCCGGCCTGAGAGTATGCGGCGAATAAGTATCG
GCTAACTCCGTGCCAGCAGCCGCGGTAATACGGAGGATACAAGCGTTATCCGGATTTATTGGGTTTAAAGGGTGCGCAGG
CGGACCGGCAAGTCAGGGGTGAAATACTGCGGCTTAACTGCAGCCGTGCCTTTGATACTGTCGGACTGGAGTCCAAGGGG
CGTCGCTGGAATGTGGTGTGTAGCGGTGAAATGCTTAGATATGCCACAGAACGCCGATCGTGAAGACAGGCGACGAACTT
GGCACTGACGCTCATGCACGAAAGCGTGGGTATCAAACAGGATTAGATACCCCTGTAGTCC
>t0002235_wg-Y-2;size=5;
CCTACGGGGGGCTGCAGTGGGGAATATTGCGCAATGGGGGAAACCCTGACGCAGCAACGCCGCGTGAGTGAGGAAGTATT
TCGGTATGTAAAGCTCTATCAGCGGGGACGAAGATGACGGTACCCGCAGAAGAAGTCCCGGCTAACTACGTGCCAGCAGC
CGCGGTAATACGTAGGGGACAAGCGTTATCCGGATTTACTGGGTGTAAAGGGAGCGTAGGCGGCAAAGCAAGTCAGAAGT
GAAAGCCCGCGGCTCAACTGCGGGACTGCTTTTGAAACTGTTTAGCTAGAGTACTGGAGGGGCAAGCGGAATTCCTGGTG
TAGCGGTGAAATGCGTAGATATCAGGAAGAACACCGGAGGCGAAGGCGGCTTGCTGGACAGATACTGACGCTGAGGCTCG
AAGGCGTGGGGAGCAAACAGGATTAGATACCCTGGTAGTCC
>t0027635_wg-Y-2;size=5;
CCTACGGGGGGCTGCAGTGAGGAATATTGGACAATGGCCGGAAGGCTGATCCAGCCATGCCGCGTGCGGGAGGACGGCCC
TATGGGTTGTAAACCGCTTTTGCGAGGGAGCAATAAGGTCCACGAGTGGGCCGATGAGAGTACCTCGCGAATAAGCATCG
GCTAACTCCGTGCCAGCAGCCGCGGTAATACGGAGGATGCAAGCGTTATCCGGATTTATTGGGTTTAAAGGGTGCGTAGG
CGGTTTGCTAAGCGGGAGGTGAAATGCCGGCGCTCAACGTCGGAAGTGCCTCCCGAACTGGTGGACTGGAATGACTCTGC
CGTGGGAGGAATGTGTAGTGTAGCGGTGAAATGCTTAGAGATTACACAGAACACCGATTGCGAAGGCATCTCACGAAGGG
TTGATTGACGCTGAGGCACGAAAGCGTGGGGATCAAACAGGATTAGATACCCTAGTAGTCC
>t0001113_wg-Y-2;size=5;
CCTACGGGAGGCTGCAGTGAGGAATATTGGACAATGGCCGGAAGGCTGATCCAGCCATGCCGCGTGCGGGAAGACGGCCC
TATGGGTTGTAAACCGCTTTTGCGAGGGAGCAATAAGGGCAACGTGTTGTCCGATGAGAGTACCTCGCGAATAAGCATCG
GCTAACTCCGTGCCAGCAGCCGCGGTAATACGGAGGATGCAAGCGTTATCCGGATTTATTGGGTTTAAAGGGTGCGCAGG
CGGCTTGTTAAGCGGGAGGTGAAATGCCGGCGCTCAACGTCGGAAGTGCCTCCCGAACTGGTGAGCTTGAATGACTCTGC
CGTGGGAGGAATGTGTAGTGTAGCGGTGAAATGCTTAGAGATTACACAGAACACCGATTGCGAAGGCATCTCACGAAGGG
TTGATTGACGCTGAGGCACGAAAGCGTGGGGATCAAACAGGATTAGATACCCGTGTAGTCC
>t0045185_wg-Y-2;size=5;
CCTACGGGGGGCAGCAGTGAGGAATATTGGACAATGGCCGGAAGGCTGATCCAGCCATGCCGCGTGCGGGAAGACGGCCC
TATGGGTTGTAAACCGCTTTTGCGAGGGAGCAATAAGGGCAACGTGTTGTCCGATGAGAGTACCTCGCGAATAAGCATCG
GCTAACTCCGTGCCAGCAGCCGCGGTAATACGGAGGATGCAAGCGTTATCCGGATTTATTGGGTTTAAAGGGTGCGCAGG
CGGCTTGTTAAGCGGGAGGTGAAATGCCGGCGCTCAACGTCGGAAGTGCCTCCCGAACTGGTGAGCTTGAATGACTCTGC
CGTGGGAGGAATGTGTAGTGTAGCGGTGAAATGCTTAGAGATTACACAGAACACCGATTGCGAAGGCATCTCACGAAGGG
TTGATTGACGCTGAGGCACGAAAGCGTGGGGATCAAACAGGATTAGATACCCCTGTAGTCC
>t0002771_wg-Y-2;size=5;
CCTACGGGGGGCTGCAGTGAGGAATATTGGTCAATGGGCGGGAGCCTGAACCAGCCAAGTCGCGTGAGGGATGAAGGTCC
TATGGATTGCAGACCTCTTTTGCCGGGGAGCAACGTGCGCCACGCGTGGCGCAGTGAGAGTACCCGGAGAAAAAGCATCG
GCTAACTCCGTGCCAGCAGCCGCGGTAATACGGAGGATGCGAGCGTTATCCGGATTTATTGGGTTTAAAGGGTGCGTAGG
CGGACGTTCAAGTCGGCGGTCAAATGGGCGGGCTCAACCCGTTCTCGCCGTCGAAACTGGGCGACTGGAGTGGGAGAGAG
GCATGCGGAATGCGCGGTGTAGCGGTGAAATGCATAGATATCGCGCAGAACTCCGATCGCGAAGGCAGCGTGCCGGCTCC
TTACTGACGCTGAAGCACGAAAGCGTGGGGATCGAACAGGATTAGATACCCTGGTAGTCC
>t0019081_wg-Y-2;size=5;
CCTACGGGGGGCAGCAGTGAGGAATATTGGGCAATGGAGGCAACTCTGACCCAGCCATGCCGCGTGAGTGAAGAAGGTTT
TCGGATTGTAAAGCTCTTTCGGATGAGAAGATGATGACGGTATCATCAGAAGAAGCACCGGCTAACTTCGTGCCAGCAGC
CGCGGTAATACGAAGGGTGCAAGCGTTGTTCGGAATTACTGGGCGTAAAGGGTGTGTAGGCGGTTTAGTAAGATAGCGGT
GAAATACCGGGGCTCAACCCCGGAACTGCCGTTGTTACTATTGAACTAGAATGACAGAGAGGATATTGGAATACCCAGTG
TAGAGGTGAAATTCGTAGATATTGGGTAGAACACCGGTGGCGAAGGCGAGTATCTGGCTGTAAATTGACGCTGAGGCACG
AAAGCATGGGGATCAAACAGGATTAGATACCCCAGTAGTCC
>t0002416_wg-Y-2;size=5;
CCTACGGGGGGCAGCAGTAGGGAATATTGGACAATGGGGGAAACCCTGATCCAGCGACGCCGCGTGAGTGAAGAAGTATT
TCGGTACGTAAAGCTCTATCAGCAGGGAAGAAAATGACGGTACCTGACTAAGAAGCACCGGCTAAATACGTGCCAGCAGC
CGCGGTAATACGTATGGTGCAAGCGTTATTCGGATTTACTGGGTGTAAAGGGAGCGTAGACGGCATAGCAAGTCTGAAGT
GAAATGCGGGGGCTCAACCCCTGAACTGCTTTGGAAACTGTTAAGCTAGAGTGTCGGAGAGGTTAGTGGAATTCCTAGTG
TAGCGGTGAAATGCGTAGATATTAGGAGGAACACCGGTGGCGAAGGCGGCTAACTGGACGATAACTGACGTTGAGGCTCG
AAAGCGTGGGGAGCAAACAGGATTAGATACCCGAGTAGTCC
>t0019451_wg-Y-2;size=5;
CCTACGGGGGGCTGCAGTGAGGAATATTGGTCAATGGGCGAGAGCCTGAACCAGCCAAGTAGCGTGCAGGATGACGGCCC
TATGGGTTGTAAACTGCTTTTATACGGGGATAAAGTGAGGGACGTGTCCCTTTTTGTAGGTACCGTATGAATAAGGACCG
GCTAATTCCGTGCCAGCAGCCGCGGTAATACGGAAGGTCCGGGCGTTATCCGGATTTATTGGGTTTAAAGGGAGCGCAGG
CTGATTATTAAGCGTGACGTGAAATGTAGCCGCTCAACGGCTGAACTGCGTCGCGAACTGGTAGTCTTGAGTGAGTTCGA
TGTTGGCGGAATTCGTGGTGTAGCGGTGAAATGCTTAGATATCACGAAGAACTCCGATTGCGAAGGCAGCCAACAAGGCC
TTTACTGACGCTAAAGCTCGAAGGTGCGGGTATCGAACAGGATTAGATACCCCGGTAGTCC
>t0036656_wg-Y-2;size=5;
CCTACGGGGGGCAGCAGTGAGGAATATTGGTCAATGGGCGAGAGCCTGAACCAGCCAAGTAGCGTGCAGGATGACGGCCC
TATGGGTTGTAAACTGCTTTTGTACGGGAATAAAGTCAGGGACGTGTCCCTGTTTGTATGTACCGTAAGAATAAGGACCG
GCTAATTCCGTGCCAGCAGCCGCGGTAATACGGAAGGTCCGGGCGTTATCCGGATTTATTGGGTTTAAAGGGAGCGCAGG
CTGCCTGTTAAGCGTGACGTGAAATGCCGCGGCTCAACCGTGGAAGTGCGTCGCGAACTGGCGGGCTTGAGTGTGCACGA
GGAAGGCGGAATTCGTGGTGTAGCGGTGAAATGCTTAGATATCACGAAGAACTCCGATTGCGAAGGCAGCCTTCCAGGGC
ATTACTGACGCTAAGGCTCGAAGGTGCGGGTATCGAACAGGATTAGATACCCTAGTAGTCC
>t0014886_wg-Y-2;size=5;
CCTACGGGAGGCTGCAGTGAGGAATATTGGTCAATGGACGAAAGTCTGAACCAGCCAAGTAGCGTGAAGGATGACTGCCC
TATGGGTTGTAAACTTCTTTTGTTTGGGAATAAAGTGAGTCACGTGTGACTTTTTGTATGTACCTTACGAATAAGCATCG
GCTAATTCCGTGCCAGCAGCCGCGGTAATACGGAAGATGCGAGCGTTATCCGGAATTATTGGGTTTAAAGGGAGCGTAGG
CGGACCTTTAAGTCAGCGGTAAAATGTCAATGCCCAACATTGGCCTGCCGTTGATACTGTTGGTCTTGAATACACACAAG
GAAGGTGGAATTCGTTGTGTAGCGGTGAAATGCTTAGATATGACGAAGAACTCCGATTGCGAAGGCAGCCTTCTGGGGTG
CGATTGACGCTGAGGCTCGAAAGTGCGGGTATCAAACAGGATTAGATACCCGAGTAGTCC
>t0049800_wg-Y-2;size=5;
CCTACGGGGGGCTGCAGTGAGGAATATTGGTCAATGGGCGCAAGCCTGAACCAGCCATGCCGCGTGAAGGAATAAGGCCC
TATGGGTCGTAAACTTCTTTTGTGGTGGAGCAATAAGGTGTACGCGTACACCGATGAGAGTACATCACGAATAAGCATCG
GCTAACTCCGTGCCAGCAGCCGCGGTAATACGGAGGATGCAAGCGTTATCCGGATTTATTGGGTTTAAAGGGTGCGTAGG
CTGTGGGGAAAGTCAGGGGTGAAAGCCCGGCGCTTAACGCCGGAACTGCCTTTGATACTTCTCCGCTGGAATACGGATGC
CGTGGGAGGAATGAGTAGTGTAGCGGTGAAATGCATAGATATTACTCAGAACACCGATTGCGAAGGCATCTCACGAATCC
GTCATTGACGCTGAGGCACGAAAGCGTGGGGATCAAACAGGATTAGATACCCGAGTAGTCC
>t0002177_wg-Y-2;size=5;
CCTACGGGGGGCTGCAGTGAGGAATATTGGACAATGGCCGGAAGGCTGATCCAGCCATGCCGCGTGCGGGACGACGGCCC
TATGGGTTGTAAACCGCTTTTGCGGGGGAGCAATAATCACTACGTGTAGTGAGATGAGAGTACCCTGCGAATAAGCATCG
GCTAACTCCGTGCCAGCAGCCGCGGTAATACGGAGGATGCAAGCGTTATCCGGATTTATTGGGTTTAAAGGGTGCGCAGG
CGGCTTGTTAAGCGGGAGGTGAAATGCCGGCGCTCAACGTCGGAAGTGCCTCCCGAACTGGTGAGCTTGAATGACTCTGC
CGTGGGAGGAATGTGTAGTGTAGCGGTGAAATGCTTAGAGATTACACAGAACACCGATTGCGAAGGCATCTCACGAAGGG
TTGATTGACGCTGAGGCACGAAAGCGTGGGGATCAAACAGGATTAGATACCCTGGTAGTCC
>t0007822_wg-Y-2;size=5;
CCTACGGGGGGCAGCAGTGAGGAATATTGGACAATGGCCGGAAGGCTGATCCAGCCATGCCGCGTGCGGGACGACGGCCC
TATGGGTTGTAAACCGCTTTTGCGGGGGAGCAATAATCACTACGAGTAGTGAGATGAGAGTACCCTGCGAATAAGCATCG
GCTAACTCCGTGCCAGCAGCCGCGGTAATACGGAGGATGCAAGCGTTATCCGGATTTATTGGGTTTAAAGGGTGCGCAGG
CGGCTTGTTAAGCGGGAGGTGAAATGCCGGCGCTCAACGTCGGAAGTGCCTCCCGAACTGGTGAGCTTGAATGACTCTGC
CGTGGGAGGAATGTGTAGTGTAGCGGTGAAATGCTTAGAGATTACACAGAACACCGATTGCGAAGGCATCTCACGAAGGG
TTGATTGACGCTGAGGCACGAAAGCGTGGGGATCAAACAGGATTAGATACCCTAGTAGTCC
>t0070105_wg-Y-2;size=5;
CCTACGGGAGGCTGCAGTGGGGAATATTGGGCAATGGGGGAAACCCTGACCCAGCAACGCCGCGTGAAGGAAGAAGGCTT
TCGGGTTGTAAACTTCTTTTACCAGGGACGAAGGACGTGACGGTACCTGGAGAAAAAGCCACGGCTAACTACGTGCCAGC
AGCCGCGGTAATACGTAGGTGGCAAGCGTTGTCCGGAATTACTGGGTGTAAAGGGCGTGTAGGCGGAGCGGCAAGTCAGA
AGTGAAATCTCCGGGCTTAACCCGGAAACTGCTTTTGAAACTGTCGCCCTTGAGTATCGGAGAGGCAGGCGGAATTCCTA
GTGTAGCGGTGAAATGCGTAGATATTAGGAGGAACACCAGTGGCGAAGGCGGCCTGCTGGACGACAACTGACGCTGAGGC
GCGAAAGCGTGGGGAGCAAACAGGATTAGATACCCTGGTAGTCC
>t0004890_wg-Y-2;size=5;
CCTACGGGAGGCTGCAGTGAGGAATATTGGTCAATGGGCGCGAGCCTGAACCAGCCAAGTAGCGTGCAGGACGACTGCCC
TATGGGTTGTAAACTGCTTTTATCAGGGAATAAAGTGAGGCACGCGTGCCTTTTTGTATGTACCTGGTGAATAAGGACCG
GCTAATTCCGTGCCAGCAGCCGCGGTAATACGGAAGGTCCGGGCGTTATCCGGATTTATTGGGTTTAAAGGGAGCGCAGG
CGGGCTTTTAAGCGTGACGTGAAATGTGGCGGCTCAACCGCCGAACTGCGTCGCGAACTGGGGGCCTTGAGTGAGTACGA
CGTTGGCGGAATTCGTGGTGTAGCGGTGAAATGCTTAGATATCACGAAGAACCCCGATTGCGAAGGCAGCCGACGAGTCC
TTAACTGACGCTAAAGCTCGAAAGTGCGGGTATCGAACAGGATTAGATACCCCTGTAGTCC
>t0012365_wg-Y-2;size=5;
CCTACGGGTGGCTGCAGTGAGGAATATTGGTCAATGGGCGAGAGCCTGAACCAGCCAAGTAGCGTGCAGGATGACGGCCC
TACGGGTTGTAAACTGCTTTTTCCGGGGAATAACCGGCGGCACGTGTTGCTGCCCTGCATGTACCCGGTGAATAAGGACC
GGCTAATTCCGTGCCAGCAGCCGCGGTAATACGGAAGGTCCGAGCGTTATCCGGATTTATTGGGTTTAAAGGGTGCGTAG
GCGGGAGAACAAGTCAGCCGTGAAATCGCGTGGCTCAACCACGCCGAGCGGTTGAAACTGTTTTTCTTGAGTACGGTGAG
GGAAGGCGGAATTCGTGGTGTAGCGGTGAAATGCATAGATATCACGAAGAACTCCGATCGCGTAGGCAGCTTTCCGTACC
GGTCACTGACGCTGAGGCACGAAGGTGCGGGTATCAAACAGGATTAGATACCCCGGTAGTCC
>t0002297_wg-Y-2;size=5;
CCTACGGGGGGCTGCAGTCGAGGATCATTTGCAATGGGCGAAAGCCTGACAATGCGACGCTGCGTGCAGGATGAAGGCCT
TCGGGTTGTAAACTGCTGTTGGGAGGGAAAAGGACGCGGGGCCCAACAAGCCCTGCCGTTTGATTGTACTTCCAGAGAAA
GTCGCGGCTAACTCTGTGCCAGCAGCCGCGGTAATACAGAGGCGACGAGCGTTGTTCGGATTTACTGGGCGTAAAGCGTG
CGCAGGCGGTGGACCATGTCCGACGTGAAATCCCGGGGCTCAGCTCCGGAAGTGCGTCGGAAACCGGTCCGCTGGAGACC
GGGAAGGGAGTCTGGAACACACGGTGTAGCGGTGAAATGCGTTGATATCGTGTGGAACACCGGAAGCGAAGGCGAGACTC
TGGAACGGATCTGACGCTCATGCACGAAAGCGTGGGGAGCAAACAGGATTAGATACCCGAGTAGTCC
>t0030077_wg-Y-2;size=5;
CCTACGGGCGGCAGCAGTGAGGAATATTGGTCAATGGGCGCGAGCCTGAACCAGCCAAGTAGCGTGCAGGATGACGGCCC
TATGGGTTGTAAACTGCTTTTTCCGGGGAATAACAAGTGCCACGTGTGGCGCTCTGCATGTACCCGGTGAATAAGGACCG
GCTAATTCCGTGCCAGCAGCCGCGGTAATACGGAAGGTCCGAGCGTTATCCGGATTTATTGGGTTTAAAGGGTGCGCAGG
CGGAATGTCAAGTCAGCCGTGAAATCGCGTGGCTCAACCACGTCTAGCGGTTGAAACTGGCGTTCTTGAGTGCGGTGAGG
GAAGGCGGAATTCGTGGTGTAGCGGTGAAATGCATAGATATCACGAAGAACTCCGATCGCGTAGGCAGCTTTCCGTACCG
TTACTGACGCTCATGCACGAAGGTGCGGGTATCAAACAGGATTAGATACCCTTGTAGTCC
>t0044911_wg-Y-2;size=5;
CCTACGGGGGGCTGCAGTGAGGAATATTGGACAATGGCCGGAAGGCTGATCCAGCCATGCCGCGTGAAGGATAAGGTCCT
ATGGATTGTAAACTTCTTTTGAGTGGGAGCAATAAGGATGTCGAGACATCCGATGAGAGTACCATTCGAATAAGCATCGG
CTAACTCCGTGCCAGCAGCCGCGGTAATACGGAGGATGCGAGCGTTATCCGGATTTATTGGGTTTAAAGGGTGCGTAGGC
GGTTTGTCAAGTCAGCGGTGAAACGCAAGGGCTTAACCCTTGACCTGCCGTTGAAACTGATTGACTAGAATGCGGATGCT
GTGGGAGGAATGTGTGGTGTAGCGGTGAAATGCATAGATATCACACAGAACACCGATTGCGAAGGCATCTCACAAATCCG
TGATTGACGCTGAGGCACGAAAGTGTGGGGATCAAACAGGATTAGATACCCCAGTAGTCC
>t0014918_wg-Y-2;size=5;
CCTACGGGCGGCAGCAGTGGGGAATATTGCACAATGGAGGAAACTCTGATGCAGCGACGCCGCGTGAGTGAAGAAGTATT
TCGGTATGTAAAGCTCTATCAGCAGGAAAGAAAATGACGGTACCTGACTAAGAAGCCCCGGCTAACTACGTGCCAGCAGC
CGCGGTAATACGTAGGGGGCAAGCGTTATCCGGATTTACTGGGTGTAAAGGGAGCGTAGACGGTTTGGCAAGTCTGAAGT
GAAAGCTCGGGGCTCAACCCCGGAACTGCTTTGGAAACTGCCTGACTGGAGTGCAGGAGAGGTAAGCGGAATTCCTAGTG
TAGCGGTGAAATGCGTAGATATTAGGAGGAACACCAGAGGCGAAGGCGGCTTACTGGACTGTAACTGACGTTGAGGCTCG
AAGGCGTGGGGAGCAAACAGGATTAGATACCCCTGTAGTCC
>t0006708_wg-Y-2;size=5;
CCTACGGGCGGCAGCAGTGGGGGATATTGCACAATGGAGGAAACTCTGATGCAGCGACGCCGCGTGAGTGAAGAAGTATT
TCGGTATGTAAAGCTCTATCAGCAGGGAAGAAAGACTCGTAAGAGAGATGACGGTACCTGACTAAGAAGCCCCGGCTAAC
TACGTGCCAGCAGCCGCGGTAATACGTAGGGGGCAAGCGTTATCCGGATTTACTGGGTGTAAAGGGAGCGCAGACGGCTT
AGCAAGTCTGAAGTGAAACCCCACGGCTCAACCGTGGGCTTGCTTTGGAAACTGTTTAGCTAGAGTACTGGAGAGGTAAG
CGGAATTCCTAGTGTAGCGGTGAAATGCGTAGATATTAGGAGGAACATCGGTGGCGAAGGCGGCTTACTGGACAGCAACT
GACGTTGAGGCTCGAAGGCGTGGGGAGCAAACAGGATTAGATACCCCAGTAGTCC
>t0002314_wg-Y-2;size=5;
CCTACGGGGGGCTGCAGTGGGGAATATTGGACAATGGGGGAAACCCTGATCCAGCGACGCCGCGTGAGTGAAGAAGTATT
TCGGTATGTAAAGCTCTATCAGCAAGGAAGAAAATGACGGTACTTGACTAAGAAGCTCCGGCTAAATACGTGCCAGCAGC
CGCGGTAATACGTATGGAGCAAGCGTTATCCGGATTTACTGGGTGTAAAGGGAGCGTAGACGGCATAGCAAGTCTGAAGT
GAAATCCCATGGCTTAACCATGGAACTGCTTTGGAAACTGCCAGGCTAGAGTGCAGGAGAGGTAAGCGGAATTCCTAGTG
TAGCGGTGAAATGCGTAGATATTAGGAGGAACACCAGTGGCGAAGGCGGCTTACTGGACTGTAACTGACGTTGAGGCTCG
AAAGCGTGGGGAGCAAACAGGATTAGATACCCTGGTAGTCC
>t0020482_wg-Y-2;size=5;
CCTACGGGGGGCTGCAGTGAGGAATATTGGTCAATGGGAGGAATCCTGAACCAGCCATGCCGCGTGGGGGAAGAAGGTCC
TATGGGTTGTAAACCCCTTTTGCTCGGGAGTAATAAGAGTCTTGCGAGGCTTGATGAGAGTACCGGGCGAATAAGCATCG
GCTAACTCCGTGCCAGCAGCCGCGGTAATACGGAGGATGCGAGCGTTATCCGGATTTATTGGGTTTAAAGGGTGCGCAGG
CGGACTGCTAAGTCAGCGGTGAAAGGTCCCGGCTCAACCGGGGAGCTGCCGTTGATACTGGCGGACTGGAGTCCAAACGG
CGCCGGCGGAATGTGTGGTGTAGCGGTGAAATGCATAGATACCACACAGAACACCGATCGCGAAGGCAGCTGGCGAGGAT
GGTACTGACGCTGAGGCACGAAGGCGTGGGGATCGAACAGGATTAGATACCCGTGTAGTCC
>t0006705_wg-Y-2;size=5;
CCTACGGGGGGCTGCAGTCGAGGATCATTCGCAATGGGGGAAACCCTGACGATGCGACGCTGCGTGGAGGATGAAGGCCT
TCGGGTCGTAAACTCCTGTCATGACGGAAAAGGAGAGGGGTGCCAACACCACCCTCATTTGATGGTACGTCAAGAGGAAG
AGACGGCTAACTCTGTGCCAGCAGCCGCGGTAATACAGAGGTCTCGAGCGTTGTTCGGATTTACTGGGCGTAAAGGGCGC
GTAGGCGGCCTCGCGTGTCGGATGTGAAATCTCCGGGCTCAACCCGGAAAGTGCGTCCGAAACTGCGCGGCTCGAGTGCG
GGAGAGGGAATCGGAATATAGGGTGTAGCGGTGAAATGCGTTGATATCCTATAGAACACCGGATGCGAAGGCGGATTCCT
GGAACGCAACTGACGCTGAGGCGCGAAAGTCGGGGGAGCAAACAGGATTAGATACCCTAGTAGTCC
>t0023125_wg-Y-2;size=5;
CCTACGGGGGGCTGCAGTGAGGAATATTGGACAATGGCCGAGAGGCTGATCCAGCCATGCCGCGTGCGGGAGGACGGCCC
TATGGGTTGTAAACCGCTTTTGTTGGGGAGCAATAAGGTCCACGTGTGGATTGATGAGAGTACCCAGCGAATAAGCATCG
GCTAACTCCGTGCCAGCAGCCGCGGTAATACGGAGGATGCAAGCGTTATCCGGATTTATTGGGTTTAAAGGGTGCGTAGG
CGGATTTTTAAGCGTGAGGTGAAATGCCCGGGCTCAACCTGGGAACTGCCTCGCGAACTGGAAGTCTTGAATGTCCGTGC
CGTGGGAGGAATGTGTGGTGTAGCGGTGAAATGCATAGAGATCACACAGAACACCGATTGCGAAGGCATCTCACGAACGG
ATGATTGACGCTGAGGCACGAAAGCGTGGGGATCAAACAGGATTAGATACCCGTGTAGTCC
>t0008478_wg-Y-2;size=5;
CCTACGGGAGGCTGCAGTGAGGAATATTGGTCAATGGCCGGGAGGCTGAACCAGCCAAGTAGCGTGAGGGATGACTGCCC
TATGGGTTGTAAACCTCTTTTGTTTGGGAATAAAGTGTCCTACGTGTAGGATTTTGTATGTACCATACGAATAAGCATCG
GCTAATTCCGTGCCAGCAGCCGCGGTAATACGGAAGATGCGAGCGTTATCCGGATTTATTGGGTTTAAAGGGAGCGTAGG
CGGCCTGTTAAGTCAGCGGTTAAATGTCATTGCCCAACATTGGCATGCCGTTGATACTGGTGGGCTTGAATACACACAAG
GATGGTGGAATTCGTTGTGTAGCGGTGAAATGCTTAGATATGACGAAGAACTCCGATTGCGAAGGCAGCCATCTGGGGTG
CGATTGACGCTGAGGCTCGAAAGTGCGGGTATCAAACAGGATTAGATACCCGAGTAGTCC
>t0000133_wg-Y-2;size=5;
CCTACGGGAGGCTGCAGTGAGGAATATTGGTCAATGGGCGCGAGCCTGAACCAGCCAAGTAGCGTGCAGGACGACTGCCC
TATGGGTTGTAAACTGCTTTTATCAGGGAATAAAGTGAGGCACGCGTGCCTTTTTGTATGTACCTGGTGAATAAGGACCG
GCTAATTCCGTGCCAGCAGCCGCGGTAATACGGAAGGTCCGGGCGTTATCCGGATTTATTGGGTTTAAAGGGAGCGCAGG
CGGGCTTTTAAGCGTGACGTGAAATGTGGCGGCTCAACCGCCGAACTGCGTCGCGAACTGGGGGCCTTGAGTGAGTACGA
CGTTGGCGGAATTCGTGGTGTAGCGGTGAAATGCTTAGATATCACGAAGAACCCCGATTGCGAAGGCAGCCGACGAGTCC
TTAACTGACGCTAAAGCTCGAAAGTGCGGGTATCGAACAGGATTAGATACCCTGGTAGTCC
>t0006063_wg-Y-2;size=5;
CCTACGGGGGGCTGCAGTGAGGAATATTGGACAATGGCCGAGAGGCTGATCCAGCCATGCCGCGTGCGGGAAGACGGCCC
TATGGGTTGTAAACCGCTTTTGTTGGGGAGCAATAAGGTCCACGTGTGGATCGATGAGAGTACCCAGCGAATAAGCATCG
GCTAACTCCGTGCCAGCAGCCGCGGTAATACGGAGGATGCAAGCGTTATCCGGATTTATTGGGTTTAAAGGGTGCGTAGG
CGGATGCCTAAGCGTGAGGTGAAATCCCCGGGCTCAACCTGGGAACTGCCTCGCGAACTGGGTGTCTGGAATGCCCCTGC
CGTGGGAGGAATGTGTGGTGTAGCGGTGAAATGCATAGAGATCACACAGAACACCGATTGCGAAGGCATCTCACGAAGGG
GTGATTGACGCTGAGGCACGAAAGCGTGGGGATCAAACAGGATTAGATACCCCAGTAGTCC
>t0037250_wg-Y-2;size=5;
CCTACGGGGGGCTGCAGTGGGGAATATTGCACAATGGACGAAAGTCTGATGCAGCAATTCTGCGTGAAGGATGAAGCATT
ACGGTGTGTAAACTTCTTTTTTGGTAGAAGACGAATGACGGTATACCAAGAATAAGGGACGGCTAACTATGTGCCAGCAG
CCGCGGTAATACATAGGTCCCGAGCGTTATCCGGATTTACTGGGCGTAAAGTGTCCGTAGCCTGATATGTAAGTCTGTTT
TCAAATATTGTGGCTTAACCATAAAGAGGGAATAGATACTGCATATCTTGAAGTTGTTGGGGGTTAGTGGAATTTCCGGT
GGAGCGGTGAAATGCGTTGATATCGGAAAGAACGCCGAAAGCGAAAGCAGCTAACTACAATAAACTTGACGGTGAGGGAC
GAAAGCTTGGGGAGCAAACGGGATTAGATACCCGGGTAGTCC
>t0012684_wg-Y-2;size=5;
CCTACGGGGGGCTGCAGTGAGGAATATTGGTCAATGGGCGAGAGCCTGAACCAGCCAAGTAGCGTGCAGGATGACGGCCC
TATGGGTTGTAAACTGCTTTTGCATGGGAATAAAGTGAGGGACGTGTCCCTTTTTGTATGTACCATGAGAATAAGGACCG
GCTAATTCCGTGCCAGCAGCCGCGGTAATACGGAAGGTCCGGGCGTTATCCGGATTTATTGGGTTTAAAGGGAGCGCAGG
CCGCCTTTTAAGCGTGACGTGAAATGTACGGGCTCAACCGGTGCAGTGCGTCGCGAACTGGAGGGCTTGAGTGCGGACGA
GGCATCCGGAATTCGTGGTGTAGCGGTGAAATGCTTAGATATCACGAAGAACTCCGATTGCGAAGGCAGGGTGCCAGGCC
GTTACTGACGCTAAAGCTCGAAAGTGCGGGTATCGAACAGGATTAGATACCCGAGTAGTCC
>t0005927_wg-Y-2;size=5;
CCTACGGGCGGCTGCAGTGAGGAATATTGGTCAATGGGCGGAAGCCTGAACCAGCCAAGTAGCGTGTGGGACGACGGCCC
TACGGGTTGTAAACCACTTTTGCGCGGGGATAACCGCCCCCACTTGTGGGGGCCTGCAGGTACCGCGCGAATAAGGACCG
GCTAATTCCGTGCCAGCAGCCGCGGTAATACGGAAGGTCCGGGCGTTATCCGGATTTATTGGGTTTAAAGGGAGCGTAGG
CGGGGCGTTAAGCGTGCTGTGAAAAGCCGCGGCTCAACCGTGGTCGTGCAGCGCGAACTGTCGCCCTTGAGTGCGCGGGA
GGCACGCGGAATTCGTGGTGTAGCGGTGAAATGCTTAGATATCACGAGGAACGCCGATTGCGAAGGCAGCGTGCCGTAGC
GTTACTGACGCTGAAGCTCGAAGGTGCGGGTATCGAACAGGATTAGATACCCCAGTAGTCC
>t0010400_wg-Y-2;size=5;
CCTACGGGTGGCTGCAGTGAGGAATATTGGTCAATGGGCGGGAGCCTGAACCAGCCAAGTAGCGTGCAGGACGACTGCCC
TATGGGTTGTAAACTGCTTTTATGCGGGAATAAAGTTCGCCACGCGTGGTGTTTTGTATGTACCGCATGAATAAGGACCG
GCTAATTCCGTGCCAGCAGCCGCGGTAATACGGAAGGTCCGGGCGTTATCCGGATTTATTGGGTTTAAAGGGAGCGCAGG
CCGAAGATTAAGCGTGACGTGAAATGTCCCGGCTCAACCGGGGAGTTGCGTCGCGAACTGGTTTTCTTGAGTGGGTGCGA
CGTTGGCGGAATTCGTGGTGTAGCGGTGAAATGCTTAGATATCACGAGGAACCCCGATTGCGAAGGCAGCCGACGAGTCC
CTTACTGACGCTAAAGCTCGAAAGTGCGGGTATCGAACAGGATTAGATACCCTTGTAGTCC
>t0026809_wg-Y-2;size=5;
CCTACGGGAGGCTGCAGTAGGGAATATTGGACAATGGGGGAAACCCTGATCCAGCGACGCCGCGTGAGTGAAGAAGTATT
TCGGTACGTAAAGCTCTATCAGCAGGGAAGAAAATGACGGTACCTGACTAAGAAGCACCGGCTAAATACGTGCCAGCAGC
CGCGGTAATACGTATGGTGCAAGCGTTATTCGGATTTACTGGGTGTAAAGGGAGCGTAGACGGCATAGCAAGTCTGAAGT
GAAATGCGGGGGCTCAACCCCTGAACTGCTTTGGAAACTGTTAAGCTAGAGTGTCGGAGAGGTTAGTGGAATTCCTAGTG
TAGCGGTGAAATGCGTAGATATTAGGAGGAACACCGGTGGCGAAGGCGGCTAACTGGACGATAACTGACGTTGAGGCTCG
AAAGCGTGGGGAGCAAACAGGATTAGATACCCTAGTAGTCC
>t0000244_wg-Y-2;size=5;
CCTACGGGGGGCTGCAGTCGAGAATCTTCGGCAATGGACGAAAGTCTGACCGAGCGACGCCGCGTGTATGATGAAGGCCT
TCGGGTTGTAAAATACTGTCGATTAGGCGGAAATGCGTAGGGGTTATCTTCTATGCTTGACCTATCATTGGAGGAAGGAC
GGGCTAAGTTCGTGCCAGCAGCCGCGGTAAGACGAACTGTCCAAACGTTATTCGGAATCACTGGGCTTAAAGGGTGCGTA
GGCGGACTTGTAAGTGGGATCTGAAATCCCTCGGCTCAACCGAGGAACTGGGTCCCAAACTGCAGGACTAGAGTGAGACA
GGGGTAAGTGGAACTTGCGGTGGAGCGGTGAAATGCTTTGATATCGCAAGGAACACCGGTGGCGAAGGCGACTTACTGGG
TCTTAACTGACGCTCAAGCACGAAAGCCAGGGTAGCGAACGGGATTAGATACCCTAGTAGTCC
>t0006106_wg-Y-2;size=5;
CCTACGGGCGGCAGCAGTGAGGAATATTGGTCAATGGCGGCAACGCTGAACCAGCCAAGTAGCGTGAGGGATTACGGCCC
TACGGGTCTTAAACCTCTTTTGTTGGGGAGCAACCGGCACCACTTGTGGTGCCCTGCGAGTACCCTTCGAATAAGCATCG
GCTAACTCCGTGCCAGCAGCCGCGGTAATACGGAGGATGCGAGCGTTATCCGGATTTATTGGGTTTAAAGGGAGCGCGGA
CGGGAGATTAAGTCAGCTGTTAAATGTCGACGCCCAACGTCGTCCTGCGGTTGATACTGGTTTCCTTGAGTGCGGCATGG
GCAGGCGGAATTCACGGTGTAGCGGTGAAATGCTTAGATATCGTGAAGAACTCCGATCGCGAAGGCAGCTTGCCGGACCG
TTACTGACGTTTAGGCTCGAAAGTGCGGGTATCAAACAGGATTAGATACCCTAGTAGTCC
>t0026716_wg-Y-2;size=5;
CCTACGGGGGGCTGCAGTGGGGGATATTGCACAATGGAGGAAACTCTGATGCAGCGACGCCGCGTGAGTGAAGAAGTATT
TCGGTATGTAAAGCTCTATCAGCAGGGAAGAAAGACTCGTAAGAGAGATGACGGTACCTGACTAAGAAGCCCCGGCTAAC
TACGTGCCAGCAGCCGCGGTAATACGTAGGGGGCAAGCGTTATCCGGATTTACTGGGTGTAAAGGGAGCGCAGACGGCTT
AGCAAGTCTGAAGTGAAACCCCACGGCTCAACCGTGGGCTTGCTTTGGAAACTGTTTAGCTAGAGTACTGGAGAGGTAAG
CGGAATTCCTAGTGTAGCGGTGAAATGCGTAGATATTAGGAGGAACATCGGTGGCGAAGGCGGCTTACTGGACAGCAACT
GACGTTGAGGCTCGAAGGCGTGGGGAGCAAACAGGATTAGATACCCCAGTAGTCC
>t0023858_wg-Y-2;size=5;
CCTACGGGCGGCAGCAGTGAGGAATATTGGTCAATGGGCGCGAGCCTGAACCAGCCAAGTAGCGTGAGGGAAGACGGCCC
TACGGGTTGTAAACCTCTTTTGTGCGGGGATAAAGTTCACTACGCGTAGTGTTTTGCAGGTACCGCACGAATAAGGACCG
GCTAATTCCGTGCCAGCAGCCGCGGTAATACGGAAGGTCCGGGCGTTATCCGGATTTATTGGGTTTAAAGGGAGCGCAGG
CGGCCTTTTAAGCGTGACGTGAAATGCCGGGGCTCAACCTTGGAATTGCGTCGCGAACTGGCGGGCTTGAGTACGCTCGA
GGCAGGCGGAATTCGTGGTGTAGCGGTGAAATGCTTAGATATCACGAGGAACCCCGATTGCGAAGGCAGCCTGCCGGGGT
GTTACTGACGCTCATGCTCGAAGGTGCGGGTATCGAACAGGATTAGATACCCTAGTAGTCC
>t0017885_wg-Y-2;size=5;
CCTACGGGGGGCTGCAGTGAGGAATATTGGTCAATGGCGGCAACGCTGAACCAGCCAAGTAGCGTGAGGGATTACGGCCC
TACGGGTCTTAAACCTCTTTTGTTGGGGAGCAACCGGCACCACTTGTGGTGCCCTGCGAGTACCCTTCGAATAAGCATCG
GCTAACTCCGTGCCAGCAGCCGCGGTAATACGGAGGATGCGAGCGTTATCCGGATTTATTGGGTTTAAAGGGAGCGCGGA
CGGGAGATTAAGTCAGCTGTTAAATGTCGACGCCCAACGTCGTCCTGCGGTTGATACTGGTTTCCTTGAGTGCGGCATGG
GCAGGCGGAATTCACGGTGTAGCGGTGAAATGCTTAGATATCGTGAAGAACTCCGATCGCGAAGGCAGCTTGCCGGACCG
TTACTGACGTTTAGGCTCGAAAGTGCGGGTATCAAACAGGATTAGATACCCCAGTAGTCC
>t0004127_wg-Y-2;size=5;
CCTACGGGAGGCTGCAGTGAGGAATATTGGTCAATGGGCGCGAGCCTGAACCAGCCAAGTAGCGTGCAGGATGACGGCCC
TATGGGTTGTAAACTGCTTTTATGCGGGGATAAAGTGAGGGACGTGTCCCTTATTGTAGGTACCGCATGAATAAGGACCG
GCTAATTCCGTGCCAGCAGCCGCGGTAATACGGAAGGTCCGGGCGTTATCCGGATTTATTGGGTTTAAAGGGAGCGCAGG
CCGAAGGTTAAGCGTGACGTGAAATGTAGCCGCTCAACGGCTGCACTGCGTCGCGAACTGGCTTTCTTGAGTGAGTTCGA
TGTAGGCGGAATTCGTGGTGTAGCGGTGAAATGCTTAGATATCACGAAGAACTCCGATTGCGAAGGCAGCCTACAAGGCC
TTTACTGACGCTAAAGCTCGAAGGTGCGGGTATCGAACAGGATTAGATACCCTTGTAGTCC
>t0034229_wg-Y-2;size=5;
CCTACGGGCGGCAGCAGTGAGGAATATTGGTCAATGGGCGCAAGCCTGAACCAGCCATGCCGCGTGAAGGAATAAGGCCC
TATGGGTCGTAAACTTCTTTTGTGGTGGAGCAATAAGGTGTACGTGTACACCGATGAGAGTACATCACGAATAAGCATCG
GCTAACTCCGTGCCAGCAGCCGCGGTAATACGGAGGATGCAAGCGTTATCCGGATTTATTGGGTTTAAAGGGTGCGTAGG
CTGTGGGGAAAGTCAGGGGTGAAAGCCCGGCGCTTAACGCCGGAACTGCCTTTGATACTTCTCCGCTGGAATACGGATGC
CGTGGGAGGAATGAGTAGTGTAGCGGTGAAATGCATAGATATTACTCAGAACACCGATTGCGAAGGCATCTCACGAATCC
GTCATTGACGCTGAGGCACGAAAGCGTGGGGATCAAACAGGATTAGATACCCCAGTAGTCC
>t0026721_wg-Y-2;size=5;
CCTACGGGGGGCAGCAGTGAGGAATATTGGTCAATGGGCGAGAGCCTGAACCAGCCAAGTAGCGTGAGGGATGACTGCCC
TATGGGTTGTAAACCTCTTTTGTTTGGGAATAAAGTGAGCCACGTGTGGCTTTTTGTATGTACCTTACGAATAAGCATCG
GCTAATTCCGTGCCAGCAGCCGCGGTAATACGGAAGATGCGAGCGTTATCCGGATTTATTGGGTTTAAAGGGAGCGTAGG
CGGGCCTTTAAGCCAGCGGTCAAATGTCAGGGCCCAACCTTGGCATGCCGTTGGAACTGGGGACCTTGAATACACACAAG
GAAGGTGGAATTCGTCGTGTAGCGGTGAAATGCTTAGATATGACGAAGAACTCCGATTGCGAAGGCAGCCTTCTGGGGTG
CGATTGACGCTGAGGCTCGAAAGTGCGGGTATCGAACAGGATTAGATACCCTTGTAGTCC
>t0006089_wg-Y-2;size=5;
CCTACGGGCGGCTGCAGTGGGGAATATTGCGCAATGGGGGAAACCCTGACGCAGCAACGCCGCGTGGAGGATGAAGGTCT
TCGGATTGTAAACTTCTTTAATAGGGGACGAACAATGACGGTACCCTAAGAAAAAGTCACGGCTAACTACGTGCCAGCAG
CCGCGGTAATACGTAGGTGACAAGCGTTATCCGGATTTACTGGGTGTAAAGGGCGTGTAGGCGGGTTTGCAAGTCAGATG
TGAAATCCCGGGGCTTAACTCCGGAGCTGCATCTGAAACTGCATATCTTGAGTATCGGAGAGGAAAGTGGAATTCCCAGT
GTAGCGGTGAAATGCGTAGAGATTGGGAGGAACACCAGTGGCGAAGGCGGCTTTCTGGACGATAACTGACGCTGAGGCGC
GAAAGCGTGGGGAGCAAACAGGATTAGATACCCTAGTAGTCC
>t0012720_wg-Y-2;size=5;
CCTACGGGCGGCTGCAGTGGGGAATATTGCGCAATGGGCGAAAGCCTGACGCAGCGACGCCGCGTGAGGGATGAAGGTCC
TCGGATCGTAAACCTCTGTCAGAAGGGATGAACGTACACGATGCCAATCAGTTGTGTAGTGACAGTACCTTCAAAGGAAG
CACCGGCTAACTCCGTGCCAGCAGCCGCGGTAATACGGAGGGTGCAAGCGTTAATCGGAATTACTGGGCGTAAAGCGCAC
GTAGGCTGTCATGTAAGTCAGGGGTGAAAGCCGTCGGCTTAACCGATGAATTGCCCTTGAAACTGCGTGACTGGAATTCG
GGAGAGGATGGCGGAATTTCAGGTGTAGGGGTGACATCCGTAGATATCTGAAAGAACACCGGAGGCGAAGGCGGCCATCT
GGATCGATATTGACGCTGAGGTGCGAAAGCGTGGGGAGCAAACAGGATTAGATACCCTGGTAGTCC
>t0026946_wg-Y-2;size=5;
CCTACGGGGGGCTGCAGTGGGGAATATTGCGCAATGGGGGAAACCCTGACGCAGCAACGCCGCGTGGAGGATGAAGGTCT
TCGGATTGTAAACTTCTTTAATAGGGGACGAACAATGACGGTACCCTAAGAAAAAGTCACGGCTAACTACGTGCCAGCAG
CCGCGGTAATACGTAGGTGACAAGCGTTATCCGGATTTACTGGGTGTAAAGGGCGTGTAGGCGGGTTTGCAAGTCAGATG
TGAAATCCCGGGGCTTAACTCCGGAGCTGCATCTGAAACTGCATATCTTGAGTATCGGAGAGGAAAGTGGAATTCCCAGT
GTAGCGGTGAAATGCGTAGAGATTGGGAGGAACACCAGTGGCGAAGGCGGCTTTCTGGACGATAACTGACGCTGAGGCGC
GAAAGCGTGGGGAGCAAACAGGATTAGATACCCGTGTAGTCC
>t0040299_wg-Y-2;size=5;
CCTACGGGAGGCTGCAGTGAGGAATATTGGACAATGGCCGGAAGGCTGATCCAGCCATGCCGCGTGCGGGACGACGGCCC
TATGGGTTGTAAACCGCTTTTGCGGGGGAGCAATAATCACTACGTGTAGTGAGATGAGAGTACCCTGCGAATAAGCATCG
GCTAACTCCGTGCCAGCAGCCGCGGTAATACGGAGGATGCAAGCGTTATCCGGATTTATTGGGTTTAAAGGGTGCGCAGG
CGGCTTGTTAAGCGGGAGGTGAAATGCCGGCGCTCAACGTCGGAAGTGCCTCCCGAACTGGTGAGCTTGAATGACTCTGC
CGTGGGAGGAATGTGTAGTGTAGCGGTGAAATGCTTAGAGATTACACAGAACACCGATTGCGAAGGCATCTCACGAAGGG
TTGATTGACGCTGAGGCACGAAAGCGTGGGGATCAAACAGGATTAGATACCCTGGTAGTCC
>t0016810_wg-Y-2;size=5;
CCTACGGGAGGCTGCAGTGAGGAATATTGGTCAATGGGCGCGAGCCTGAACCAGCCAAGTAGCGTGCAGGATGACGGCCC
TATGGGTTGTAAACTGCTTTTATGCGGGGATAAAGTGAGGGACGTGTCCCTTATTGTAGGTACCGCATGAATAAGGACCG
GCTAATTCCGTGCCAGCAGCCGCGGTAATACGGAAGGTCCGGGCGTTATCCGGATTTATTGGGTTTAAAGGGAGCGCAGG
CCGAAGGTTAAGCGTGACGTGAAATGTAGCCGCTCAACGGCTGCACTGCGTCGCGAACTGGCTTTCTTGAGTGAGTTCGA
TGTAGGCGGAATTCGTGGTGTAGCGGTGAAATGCTTAGATATCACGAAGAACTCCGATTGCGAAGGCAGCCTACAAGGCC
TTTACTGACGCTAAAGCTCGAAGGTGCGGGTATCGAACAGGATTAGATACCCTAGTAGTCC
>t0055458_wg-Y-2;size=5;
CCTACGGGAGGCAGCAGTGAGGAATATTGGACAATGGCCGGAAGGCTGATCCAGCCATGCCGCGTGCGGGAGGACGGCCC
TATGGGTTGTAAACCGCTTTTGCGGGGGAGCAATAAGTGTTACGGGTAACACGATGAGAGTACCCTGCGAATAAGCATCG
GCTAACTCCGTGCCAGCAGCCGCGGTAATACGGAGGATGCAAGCGTTATCCGGATTTATTGGGTTTAAAGGGTGCGTAGG
CGGCTTGGTAAGCGGGAGGTGAAATGCCGGCGCTCAACGTCGGAAGTGCCTCCCGAACTGTCGGGCTTGAATAGTACTGC
CGTGGGAGGAATGAGTGGTGTAGCGGTGAAATGCTTAGAGATCACTCAGAACACCGATTGCGAAGGCATCTCACGAAGTA
CCGATTGACGCTGAGGCACGAAAGCGTGGGGATCAAACAGGATTAGATACCCTAGTAGTCC
>t0002748_wg-Y-2;size=5;
CCTACGGGGGGCTGCAGTGAGGAATATTGGTCAATGGGCGGAAGCCTGAACCAGCCAAGTAGCGTGCAGGACGACTGCCC
TATGGGTTGTAAACTGCTTTTATGCGGGGATAAAGTGAGGCACGCGTGCCTTTTTGCATGTACCGCATGAATAAGGACCG
GCTAATTCCGTGCCAGCAGCCGCGGTAATACGGAAGGTCCGGGCGTTATCCGGATTTATTGGGTTTAAAGGGAGCGCAGG
CTGGAGCTTAAGCGTGACGTGAAATGTACCGGCTCAACCGGTGATGTGCGTCGCGAACTGGGTTCCTTGAGTGAGTACGA
CGTCAGCGGAATTCGTGGTGTAGCGGTGAAATGCTTAGATATCACGAAGAACCCCGATTGCGAAGGCAGCTGACGAGTCC
TTAACTGACGCTAATGCTCGAAAGTGCGGGTATCGAACAGGATTAGATACCCGAGTAGTCC
>t0024560_wg-Y-2;size=5;
CCTACGGGGGGCTGCAGTAGGGAATATTGGTCAATGGGGGAAACCCTGAACCAGCGACGCCGCGTGAGTGAAGAAGTATT
TCGGTATGTAAAGCTCTATCAGCAGGGACGATGATGACGGTACCTGACTAAGAAGCCCCGGCTAACTACGTGCCAGCAGC
CGCGGTAATACGTAGGGGGCAAGCGTTATCCGGATTTACTGGGTGTAAAGGGAGTGTAGGTGGCCGTGCAAGTCAGATGT
GAAATCCCGGGGCTCAACCGCGGGACTGCATTTGAAACTGCGTGGCTGGAGTGCAGGAGAGGTAAGCGGAATTCCTAGTG
GAGCGGTGAAATGCGTAGATATTAGGAGGAACACCAGTGGCGAAGGCGGCTTACTGGACTGTAACTGACACTGAGGCTCG
AAAGCGTGGGGAGCAAACAGGATTAGATACCCCAGTAGTCC
>t0015401_wg-Y-2;size=5;
CCTACGGGCGGCTGCAGTGGGGAATATTGCACAATGGACGAAAGTCTGATGCAGCAATTCTGCGTGAAGGATGAAGCATT
ACGGTGTGTAAACTTCTTTTTTGGTAGAAGACGAATGACGGTATACCAAGAATAAGGGACGGCTAACTATGTGCCAGCAG
CCGCGGTAATACATAGGTCCCGAGCGTTATCCGGATTTACTGGGCGTAAAGTGTCCGTAGCCTGATATGTAAGTCTGTTT
TCAAATATTGTGGCTTAACCATAAAGAGGGAATAGATACTGCATATCTTGAAGTTGTTGGGGGTTAGTGGAATTTCCGGT
GGAGCGGTGAAATGCGTTGATATCGGAAAGAACGCCGAAAGCGAAAGCAGCTAACTACAATAAACTTGACGGTGAGGGAC
GAAAGCTTGGGGAGCAAACGGGATTAGATACCCGAGTAGTCC
>t0026865_wg-Y-2;size=5;
CCTACGGGGGGCTGCAGTGAGGAATATTGGACAATGGCCGAGAGGCTGATCCAGCCATGCCGCGTGCGGGAGGACGGCCC
TATGGGTTGTAAACCGCTTTTGTCAGGGGGCAATAAGTGCTACGTGTAGCACGATGAGAGTACCTGGCGAATAAGCATCG
GCTAACTCCGTGCCAGCAGCCGCGGTAATACGGAGGATGCAAGCGTTATCCGGATTTATTGGGTTTAAAGGGTGCGTAGG
CGGATGCCTAAGCGTGAGGTGAAATGCCACTGCTCAACAGTGGAACTGCCTCGCGAACTGGGTGTCTTGAATGCCCCTGC
CGTGGGAGGAATGTGTGGTGTAGCGGTGAAATGCATAGAGATCACACAGAACACCGATTGCGAAGGCATCTCACGAAGGG
GTGATTGACGCTGAGGCACGAAAGCGTGGGGATCAAACAGGATTAGATACCCTAGTAGTCC
>t0061558_wg-Y-2;size=5;
CCTACGGGGGGCTGCAGTGAGGAATATTGGTCAATGGGCGCGAGCCTGAACCAGCCAAGTAGCGTGCAGGATGACGGCCC
TATGGGTTGTAAACTGCTTTTATGCGGGGATAAAGTGCGGCACGTGTGCCGTTTTGTAGGTACCGCATGAATAAGGACCG
GCTAATTCCGTGCCAGCAGCCGCGGTAATACGGAAGGTCCGGGCGTTATCCGGATTTATTGGGTTTAAAGGGAGCGCAGG
CGGGTTGTTAAGCGTGACGTGAAATGTAGCCGCTCAACGGCTGAACTGCGTCGCGAACTGGCAGTCTTGAGTGAGTACGA
CGTCAGCGGAATTCGTGGTGTAGCGGTGAAATGCTTAGATATCACGAAGAACCCCGATTGCGAAGGCAGCTGACGAGTCC
TTTACTGACGCTAAAGCTCGAAGGTGCGGGTATCGAACAGGATTAGATACCCTGGTAGTCC
>t0010321_wg-Y-2;size=5;
CCTACGGGGGGCTGCAGTGGGGGATATTGCACAATGGGGGAAACCCTGATGCAGCGACGCCGCGTGAGTGAAGAAGTATT
TCGGTATGTAAAGCTCTATCAGCAGGGAAGATAATGACGGTACCTGACTAAGAAGCACCGGCTAAATACGTGCCAGCAGC
CGCGGTAATACGTATGGTGCAAGCGTTATCCGGATTTACTGGGTGTAAAGGGAGCGTAGACGGCAAAGCAAGTCTGATGT
GAAAGCTATGGGCTCAACCCATAAACTGCATTGGAAACTGTTTAGCTAGAGTGTCGGAGAGGTAAGTGGAATTCCTAGTG
TAGCGGTGAAATGCGTAGATATTAGGAGGAACACCGGTGGCGAAGGCGGCTTACTGGACGATAACTGACGTTGAGGCTCG
AAAGCGTGGGGAGCAAACAGGATTAGATACCCCAGTAGTCC
>t0021347_wg-Y-2;size=5;
CCTACGGGCGGCTGCAGTGAGGAATATTGGACAATGGGGGCAACCCTGATCCAGCCATGCCGCGTGCGGGACTAAGGCCC
TATGGGTCGTAAACCGCTTTTGTTGGGGAGCAATAAGGCGTACGCGTACGCCGATGAGAGTACCTGGCGAATAAGCATCG
GCTAACTCCGTGCCAGCAGCCGCGGTAATACGGAGGATGCGAGCGTTATCCGGATTTATTGGGTTTAAAGGGTGCGCAGG
CGGAACTGTAAGTCAGTGGTGAAATACCCGCGCTCAACGTGGGCCGTGCCATTGATACTGCAATTCTGGAGTACTGTTGC
CGTGGGAGGAATGGGTAGTGTAGCGGTGAAATGCATAGATATTACCCAGAACACCGATTGCGAAGGCATCTCACGAAGCA
GTCACTGACGCTGAGGCACGAAAGCGTGGGGATCGAACAGGATTAGATACCCCAGTAGTCC
>t0063587_wg-Y-2;size=5;
CCTACGGGGGGCTGCAGTGAGGAATATTGGTCAATGGGCGAGAGCCTGAACCAGCCAAGTAGCGTGCAGGATGACGGCCC
TATGGGTTGTAAACTGCTTTTATATGGGGATAAAGTTCACCACGTGTGGTGTTTTGTAGGTACCATATGAATAAGGACCG
GCTAATTCCGTGCCAGCAGCCGCGGTAATACGGAAGGTCCGGGCGTTATCCGGATTTATTGGGTTTAAAGGGAGCGCAGG
CGGCCTTTTAAGCGTGACGTGAAATGTGGATGCTCAACATCTGAACTGCGTCGCGAACTGGAGGGCTTGAGTGGGTACGA
CGCCGGCGGAATTCGTGGTGTAGCGGTGAAATGCTTAGATATCACGAAGAACCCCGATTGCGAAGGCAGCCGGCGAGTCC
TCAACTGACGCTAAAGCTCGAAAGTGCGGGTATCGAACAGGATTAGATACCCGAGTAGTCC
>t0020049_wg-Y-2;size=5;
CCTACGGGCGGCAGCAGTGAGGAATATTGGTCAATGGGCGCAAGCCTGAACCAGCCATGCCGCGTGAAGGAATAAGGCCC
TATGGGTCGTAAACTTCTTTTGTGGTGGAGCAATAAGGTGTACGTGTACACCGATGAGAGTACATCACGAATAAGCATCG
GCTAACTCCGTGCCAGCAGCCGCGGTAATACGGAGGATGCAAGCGTTATCCGGATTTATTGGGTTTAAAGGGTGCGTAGG
CTGTGGGGAAAGTCAGGGGTGAAAGCCCGGCGCTTAACGCCGGAACTGCCTTTGATACTTCTCCGCTGGAATACGGATGC
CGTGGGAGGAATGAGTAGTGTAGCGGTGAAATGCATAGATATTACTCAGAACACCGATTGCGAAGGCATCTCACGAATCC
GTCATTGACGCTGAGGCACGAAAGCGTGGGGATCAAACAGGATTAGATACCCGTGTAGTCC
>t0021643_wg-Y-2;size=5;
CCTACGGGGGGCTGCAGTGAGGAATATTGGTCAATGGGCGGAAGCCTGAACCAGCCATGCCGCGTGAAGGAATAAGGTCC
TATGGATCGTAAACTTCTTTTGTACGGGAGCAATAAGGGCGTCGTGACGTCCGATGAGAGTACCGTACGAATAAGCATCG
GCTAACTCCGTGCCAGCAGCCGCGGTAATACGGAGGATGCGAGCGTTATCCGGATTTATTGGGTTTAAAGGGTGCGTAGG
CTGTTTGTCAAGTCAGGGGTGAAATACCTGGGCTCAACCGAGGAATTGCCTTTGATACTGGCAGGCTTGAATACTGTTGC
CGTGGGAGGAATGAGTAGTGTAGCGGTGAAATGCATAGATATTACTCAGAACACCGATTGCGAAGGCATCTCACGAAACA
GCGATTGACGCTGAGGCACGAAAGCGTGGGGATCAAACAGGATTAGATACCCCAGTAGTCC
>t0016107_wg-Y-2;size=5;
CCTACGGGCGGCTGCAGTGAGGAATATTGGTCAATGGACGAGAGTCTGAACCAGCCAAGTAGCGTGCAGGATGACGGCCC
TATGGGTTGTAAACTGCTTTTATACGGGGATAAAGTGAGGGACGTGTCCCTTTTTGTAGGTACCGTATGAATAAGGACCG
GCTAATTCCGTGCCAGCAGCCGCGGTAATACGGAAGGTCCGGGCGTTATCCGGATTTATTGGGTTTAAAGGGAGCGCAGG
CCGATGGTTAAGCGTGACGTGAAATGTAGCCGCTCAACGGCTGAACTGCGTCGCGAACTGGCTGTCTTGAGTGAGTTCGA
TGTGGGCGGAATTCGTGGTGTAGCGGTGAAATGCTTAGATATCACGAAGAACTCCGATTGCGAAGGCAGCCCACAAGGCC
TTTACTGACGCTAAAGCTCGAAGGTGCGGGTATCGAACAGGATTAGATACCCTGGTAGTCC
>t0005986_wg-Y-2;size=5;
CCTACGGGTGGCTGCAGTGAGGAATATTGGTCAATGGGCGCGAGCCTGAACCAGCCAAGTAGCGTGCAGGACGACGGCCC
TATGGGTTGTAAACTGCTTTTATGCGGGGATAAAGTGCGGCACGTGTGCCGTTTTGTAGGTACCGCATGAATAAGGACCG
GCTAATTCCGTGCCAGCAGCCGCGGTAATACGGAAGGTCCGGGCGTTATCCGGATTTATTGGGTTTAAAGGGAGCGCAGG
CGGAGGCTTAAGCGTGACGTGAAATGTAGCCGCTCAACGGCTGAGTTGCGTCGCGAACTGGGTTTCTTGAGTGAGTGCGA
CGTCAGCGGAATTCGTGGTGTAGCGGTGAAATGCTTAGATATCACGAAGAACCCCGATTGCGAAGGCAGCTGACGAGCCC
TTTACTGACGCTAAAGCTCGAAGGTGCGGGTATCGAACAGGATTAGATACCCTGGTAGTCC
>t0002221_wg-Y-2;size=5;
CCTACGGGGGGCTGCAGTGGGGAATATTGGGCAATGGGCGAAAGCCTGACCCAGCGACGCCGCGTGAGCGAAGAAGGTCT
TCGGATTGTAAAGCTCTGTTGACAGGGGCGAAGAAAGTGACGGTACCTGTCGAGGAAGCCACGGCTAACTACGTGCCAGC
AGCCGCGGTAATACGTAGGTGGCAAGCGTTATCCGGATTTACTGGGTGTAAAGGGTGTGTAGGCGGGGGAGCAAGTCAGA
TGTGAAATTTATGGGCTCAACTCATAAACTGCGTCTGAAACTGTTCTTCTTGAGAGTCGGAGGGGTAATTGGAATTCCCG
GTGTAGCGGTGAAATGCGTAGATATCGGGAGGAACACCGGTGGCGAAGGCGGATTACTGGACGACAACTGACGCTGAGAC
ACGAAAGCGTGGGGAGCAAACAGGATTAGATACCCGAGTAGTCC
>t0023227_wg-Y-2;size=5;
CCTACGGGGGGCTGCAGTGAGGAATATTGGTCAATGGGCGCGAGCCTGAACCAGCCAAGTAGCGTGCAGGAAGACGGCCC
TATGGGTTGTAAACTGCTTTTATGCGGGGATAAAGTCGCCCACGTGTGGGTGTTTGTAGGTACCGCATGAATAAGGACCG
GCTAATTCCGTGCCAGCAGCCGCGGTAATACGGAAGGTCCGGGCGTTATCCGGATTTATTGGGTTTAAAGGGAGCGCAGG
CCGGCTTTTAAGCGTGACGTGAAATGTGGATGCTCAACATCTGAACTGCGTCGCGAACTGGAGGCCTTGAGTGCATTCGA
CGTCGGCGGAATTCGTGGTGTAGCGGTGAAATGCTTAGATATCACGAAGAACTCCGATTGCGCAGGCAGCTGACGAGACT
GTAACTGACGCTAAAGCTCGAAAGTGCGGGTATCGAACAGGATTAGATACCCCTGTAGTCC
>t0012267_wg-Y-2;size=5;
CCTACGGGCGGCAGCAGTGAGGAATATTGGTCAATGGGCGGGAGCCTGAACCAGCCAAGTAGCGTGCAGGACGACTGCCC
TATGGGTTGTAAACTGCTTTTATGCGGGAATAAAGTTCGCCACGCGTGGTGTTTTGTATGTACCGCATGAATAAGGACCG
GCTAATTCCGTGCCAGCAGCCGCGGTAATACGGAAGGTCCGGGCGTTATCCGGATTTATTGGGTTTAAAGGGAGCGCAGG
CCGAAGATTAAGCGTGACGTGAAATGTCCCGGCTCAACCGGGGAGTTGCGTCGCGAACTGGTTTTCTTGAGTGGGTGCGA
CGTTGGCGGAATTCGTGGTGTAGCGGTGAAATGCTTAGATATCACGAGGAACCCCGATTGCGAAGGCAGCCGACGAGTCC
CTTACTGACGCTAAAGCTCGAAAGTGCGGGTATCGAACAGGATTAGATACCCTGGTAGTCC
>t0005480_wg-Y-2;size=5;
CCTACGGGCGGCAGCAGTGAGGAATATTGGTCAATGGACGAAAGTCTGAACCAGCCAAGTAGCGTGAAGGATGACTGCCC
TATGGGTTGTAAACTTCTTTTGTTTGGGAATAAAGTGAGTCACGTGTGACTTTTTGTATGTACCTTACGAATAAGCATCG
GCTAATTCCGTGCCAGCAGCCGCGGTAATACGGAAGATGCGAGCGTTATCCGGAATTATTGGGTTTAAAGGGAGCGTAGG
CGGACCTTTAAGTCAGCGGTAAAATGTCAATGCCCAACATTGGCCTGCCGTTGATACTGTTGGTCTTGAATACACACAAG
GAAGGTGGAATTCGTTGTGTAGCGGTGAAATGCTTAGATATGACGAAGAACTCCGATTGCGAAGGCAGCCTTCTGGGGTG
CGATTGACGCTGAGGCTCGAAAGTGCGGGTATCAAACAGGATTAGATACCCCAGTAGTCC
>t0011027_wg-Y-2;size=5;
CCTACGGGAGGCTGCAGTGAGGAATATTGGTCAATGGGCGAGAGCCTGAACCAGCCAAGTAGCGTGCAGGATGACGGCCC
TATGGGTTGTAAACTGCTTTTATGCGGGGATAAAGTGGGCTACGCGTAGCCCTTTGCAGGTACCGCATGAATAAGGACCG
GCTAATTCCGTGCCAGCAGCCGCGGTAATACGGAAGGTCCGGGCGTTATCCGGATTTATTGGGTTTAAAGGGAGCGCAGG
CTGATGATTAAGCGTGACGTGAAATGTAGCCGCTCAACGGCTGAACTGCGTCGCGAACTGGTTATCTTGAGTGAGTTCGA
TGTGGGCGGAATTCGTGGTGTAGCGGTGAAATGCTTAGATATCACGAAGAACTCCGATTGCGAAGGCAGCCCACAAGGCC
TTTACTGACGCTAAAGCTCGAAGGTGCGGGTATCGAACAGGATTAGATACCCTAGTAGTCC
>t0026631_wg-Y-2;size=5;
CCTACGGGGGGCTGCAGTCGAGGATCATTCGCAATGGGGGAAACCCTGACGATGCGACGCTGCGTGGAGGATGAAGGCCC
TCGGGTCGTAAACTCCTGTCATGAGGGAAAAGGCGAAGGGACCCAACACGTCCCCTAGTTGATGGTACCTCAAGAGGAAC
GGGCGGCTAACTCTGTGCCAGCAGCCGCGGTAATACAGAGGCCCGTAGCGTTGTTCGGATTTACTGGGCGTAAAGGGCGC
GTAGGCGGCCAGGCGTGTCGGATGTGAAATCTCCGGGCTCAACCCGGAAAGTGCGTCCGAAACTGCCCGGCTAGAGTGCG
GGATGGGGAAGGGGAATGCAGGGTGTAGCGGTGAAATGCGTTGATATCCTGCAGAACACCGGAGGCGAAGGCGCCTTCCT
GGAACGCAACTGACGCTCAGGCGCGAAAGCCGGGGGAGCAAACAGGATTAGATACCCCAGTAGTCC
>t0013933_wg-Y-2;size=5;
CCTACGGGGGGCAGCAGTGGGGGATATTGCACAATGGAGGAAACTCTGATGCAGCGACGCCGCGTGAGTGAAGAAGTATT
TCGGTATGTAAAGCTCTATCAGCAGGGAAGAAAGACTCGTAAGAGAGATGACGGTACCTGACTAAGAAGCCCCGGCTAAC
TACGTGCCAGCAGCCGCGGTAATACGTAGGGGGCAAGCGTTATCCGGATTTACTGGGTGTAAAGGGAGCGCAGACGGCTT
AGCAAGTCTGAAGTGAAACCCCACGGCTCAACCGTGGGCTTGCTTTGGAAACTGTTTAGCTAGAGTACTGGAGAGGTAAG
CGGAATTCCTAGTGTAGCGGTGAAATGCGTAGATATTAGGAGGAACATCGGTGGCGAAGGCGGCTTACTGGACAGCAACT
GACGTTGAGGCTCGAAGGCGTGGGGAGCAAACAGGATTAGATACCCCTGTAGTCC
>t0020269_wg-Y-2;size=5;
CCTACGGGAGGCAGCAGTGGGGAATATTGGGCAATGGGGGCAACCCTGACCCAGCAACGCCGCGTGAAGGAAGAAGGCTT
TCGGGTTGTAAACTTCTTTGACGAGGGACGATAGTGACGGTACCTCGAAAACAAGCCACGGCTAACTACGTGCCAGCAGC
CGCGGTAATACGTAGGTGGCAAGCGTTGTCCGGATTTACTGGGTGTAAAGGGCGCGTAGGCGGGATTGCAAGTCAGATGT
GAAATCTCCGGGCTCAACCCGGAAATTGCATTTGAAACTGTAGTTCTTGAGTATCGGAGAGGCAAGCGGAATTCCTAGTG
TAGCGGTGAAATGCGTAGATATTAGGAGGAACACCAGTGGCGAAGGCGGCTTGCTGGACGACAACTGACGCTGAGGCGCG
AAAGCGTGGGGAGCAAACAGGATTAGATACCCCGGTAGTCC
>t0000864_wg-Y-2;size=5;
CCTACGGGGGGCTGCAGTGAGGAATATTGGTCAATGGTCGGAAGACTGAACCAGCCAAGTAGCGTGCAGGACGACGGCCC
TACGGGTTGTAAACTGCTTTTATGCGGGGATAAAGTCGGGGACGCGTTCCCCGTTTGCAGGTACCGCATGAATAAGGACC
GGCTAATTCCGTGCCAGCAGCCGCGGTAATACGGAAGGTCCGGGCGTTATCCGGATTTATTGGGTTTAAAGGGAGCGTAG
GCGGGAGCTTAAGCGTGCCGTGAAATGCCGGTGCTCAACGTTGGCACTGCGGCGCGAACTGGGTTTCTTGAGTGCGTGGG
AAGGCGGCGGAATTCGTGGTGTAGCGGTGAAATGCTTAGATATCACGAAGAACTCCGATTGCGAAGGCAGCTGCCTGTTG
CGCTACTGACGCTGAAGCTCGAAGGTGCGGGTATCGAACAGGATTAGATACCCGTGTAGTCC
>t0030419_wg-Y-2;size=5;
CCTACGGGGGGCTGCAGTGGGGAATATTGGGCAATGGGCGAAAGCCTGACCCAGCAACGCCGCGTGAAGGATGAAGGTCT
TCGGATTGTAAACTTCTTTGATCAGGGACGAAACAAATGACGGTACCTGAAGAACAAGCCACGGCTAACTACGTGCCAGC
AGCCGCGGTAATACGTAGGTGGCGAGCGTTATCCGGATTTACTGGGTGTAAAGGGCGTGTAGGCGGCTCTGCAAGTCAGA
AGTGAAATTCCCGGGCTTAACTTGGGCGCTGCTTCTGAAACTGCAGAACTTGAGTACTGGAGAGGATAGTGGAATTCCTA
GTGTAGCGGTAAAATGCGTAGATATTAGGAGGAACACCAGTGGCGAAGGCGGCTATCTGGACAGTAACTGACGCTGAGGC
GCGAAAGCGTGGGGAGCAAACAGGATTAGATACCCCTGTAGTCC
>t0000922_wg-Y-2;size=5;
CCTACGGGGGGCTGCAGTGGGGAATATTGGGCAATGGGCGAAAGCCTGACCCAGCGACGCCGCGTGAGCGAAGAAGGTCT
TCGGATTGTAAAGCTCTGTTGACAGGGGCGAAGAAAGTGACGGTACCTGTCGAGGAAGCCACGGCTAACTACGTGCCAGC
AGCCGCGGTAATACGTAGGTGGCAAGCGTTATCCGGATTTACTGGGTGTAAAGGGTGTGTAGGCGGGGGAGCAAGTCAGA
TGTGAAATTTATGGGCTCAACTCATAAACTGCGTCTGAAACTGTTCTTCTTGAGAGTCGGAGGGGTAATTGGAATTCCCG
GTGTAGCGGTGAAATGCGTAGATATCGGGAGGAACACCGGTGGCGAAGGCGGATTACTGGACGACAACTGACGCTGAGAC
ACGAAAGCGTGGGGAGCAAACAGGATTAGATACCCTGGTAGTCC
>t0004542_wg-Y-2;size=5;
CCTACGGGGGGCAGCAGTGAGGAATATTGGTCAATGGGCGGGAGCCTGAACCAGCCAAGTCGCGTGAGGGATGAAGGTCC
TATGGATTGCAGACCTCTTTTGCCGGGGAGCAACGTGCGCCACGCGTGGCGCAGTGAGAGTACCCGGAGAAAAAGCATCG
GCTAACTCCGTGCCAGCAGCCGCGGTAATACGGAGGATGCGAGCGTTATCCGGATTTATTGGGTTTAAAGGGTGCGTAGG
CGGACGTTCAAGTCGGCGGTCAAATGGGCGGGCTCAACCCGTTCTCGCCGTCGAAACTGGGCGACTGGAGTGGGAGAGAG
GCATGCGGAATGCGCGGTGTAGCGGTGAAATGCATAGATATCGCGCAGAACTCCGATCGCGAAGGCAGCGTGCCGGCTCC
TTACTGACGCTGAAGCACGAAAGCGTGGGGATCGAACAGGATTAGATACCCTTGTAGTCC
>t0050921_wg-Y-2;size=5;
CCTACGGGGGGCTGCAGTGAGGAATATTGGTCAATGGCCGTAAGGCTGAACCAGCCAAGTAGCGTGAGGGATGACCGCCC
TATGGGTCGTAAACCTCTTTTGCGCGGGAATAATCCGCACTACGCGTAGTGCGTTGCATGTACCGTGCGAATAAGCATCG
GCTAACTCCGTGCCAGCAGCCGCGGTAATACGGAGGATGCGAGCGTTATCCGGATTTATTGGGTTTAAAGGGAGCGCAGG
CGGCCGTTTAGGCCAGCCGTGAAATTTCCGCGCTTAACGCGGTCCTTGCGGTTGGAACCGGATGGCTTGAGTGGGGTACA
GGAAGGCGGAATTCGTGGTGTAGCGGTGAAATGCTTAGATATCACGAAGAACTCCGATTGCGAAGGCAGCTTTCCGGACC
CTTACTGACGCTCATGCTCGAAAGCGCGGGAATCAAACAGGATTAGATACCCTAGTAGTCC
>t0022582_wg-Y-2;size=5;
CCTACGGGGGGCAGCAGTGGGGGATATTGCACAATGGAGGAAACTCTGATGCAGCGACGCCGCGTGAGTGAAGAAGTATT
TCGGTATGTAAAGCTCTATCAGCAGGGAAGAAAGACTCGTAAGAGAGATGACGGTACCTGACTAAGAAGCCCCGGCTAAC
TACGTGCCAGCAGCCGCGGTAATACGTAGGGGGCAAGCGTTATCCGGATTTACTGGGTGTAAAGGGAGCGCAGACGGCTT
AGCAAGTCTGAAGTGAAACCCCACGGCTCAACCGTGGGCTTGCTTTGGAAACTGTTAAGCTAGAGTACTGGAGAGGTAAG
CGGAATTCCTAGTGTAGCGGTGAAATGCGTAGATATTAGGAGGAACATCGGTGGCGAAGGCGGCTTACTGGACAGCAACT
GACGTTGAGGCTCGAAGGCGTGGGGAGCAAACAGGATTAGATACCCGGGTAGTCC
>t0008420_wg-Y-2;size=5;
CCTACGGGCGGCTGCAGTGAGGAATATTGGTCAATGGGCGAGAGCCTGAACCAGCCAAGTAGCGTGCAGGATGACGGCCC
TATGGGTTGTAAACTGCTTTTATATGGGGATAAAGTTCACCACGTGTGGTGTTTTGCAGGTACCATATGAATAAGGACCG
GCTAATTCCGTGCCAGCAGCCGCGGTAATACGGAAGGTCCGGGCGTTATCCGGATTTATTGGGTTTAAAGGGAGCGCAGG
CGGCCTTTTAAGCGTGACGTGAAATGTGGATGCTCAACATCTGAACTGCGTCGCGAACTGGAGGGCTTGAGTGGGTACGA
CGCCGGCGGAATTCGTGGTGTAGCGGTGAAATGCTTAGATATCACGAAGAACCCCGATTGCGAAGGCAGCCGGCGAGTCC
TCAACTGACGCTAAAGCTCGAAAGTGCGGGTATCGAACAGGATTAGATACCCTGGTAGTCC
>t0013525_wg-Y-2;size=5;
CCTACGGGGGGCAGCAGTGAGGAATATTGGTCAATGGGCGCGAGCCTGAACCAGCCAAGTAGCGTGCAGGATGACGGCCC
TATGGGTTGTAAACTGCTTTTTCCGGGGAATAACAAGTGCCACGTGTGGCGCTCTGCATGTACCCGGTGAATAAGGACCG
GCTAATTCCGTGCCAGCAGCCGCGGTAATACGGAAGGTCCGAGCGTTATCCGGATTTATTGGGTTTAAAGGGTGCGCAGG
CGGAATGTCAAGTCAGCCGTGAAATCGCGTGGCTCAACCACGTCTAGCGGTTGAAACTGGCGTTCTTGAGTGCGGTGAGG
GAAGGCGGAATTCGTGGTGTAGCGGTGAAATGCATAGATATCACGAAGAACTCCGATCGCGTAGGCAGCTTTCCGTACCG
TTACTGACGCTCATGCACGAAGGTGCGGGTATCAAACAGGATTAGATACCCTGGTAGTCC
>t0014591_wg-Y-2;size=5;
CCTACGGGAGGCTGCAGTGAGGAATATTGGACAATGGCCGGAAGGCTGATCCAGCCATGCCGCGTGCGGGAAGACGGCCC
TATGGGTTGTAAACCGCTTTTGCGAGGGAGCAATAAGGGCAACGTGTTGTCCGATGAGAGTACCTCGCGAATAAGCATCG
GCTAACTCCGTGCCAGCAGCCGCGGTAATACGGAGGATGCAAGCGTTATCCGGATTTATTGGGTTTAAAGGGTGCGCAGG
CGGCTTGTTAAGCGGGAGGTGAAATGCCGGCGCTCAACGTCGGAAGTGCCTCCCGAACTGGTGAGCTTGAATGACTCTGC
CGTGGGAGGAATGTGTAGTGTAGCGGTGAAATGCTTAGAGATTACACAGAACACCGATTGCGAAGGCATCTCACGAAGGG
TTGATTGACGCTGAGGCACGAAAGCGTGGGGATCAAACAGGATTAGATACCCCAGTAGTCC
>t0006387_wg-Y-2;size=5;
CCTACGGGCGGCAGCAGTGAGGAATATTGGACAATGGCCGGAAGGCTGATCCAGCCATGCCGCGTGCGGGATGACGGCCC
TATGGGTTGTAAACCGCTTTTGCGAGGGAGCAATAATCACTACGTGTAGTGAGATGAGAGTACCTTGCGAATAAGCATCG
GCTAACTCCGTGCCAGCAGCCGCGGTAATACGGAGGATGCAAGCGTTATCCGGATTTATTGGGTTTAAAGGGTGCGCAGG
CGGCTTGTTAAGCGGGAGGTGAAATGCCGGCGCTCAACGTCGGAAGTGCCTCCCGAACTGGTGAGCTCGAATGACTCTGC
CGTGGGAGGAATGTGTAGTGTAGCGGTGAAATGCTTAGAGATTACACAGAACACCGATTGCGAAGGCATCTCACGAAGGG
TTGATTGACGCTGAGGCACGAAAGCGTGGGGATCAAACAGGATTAGATACCCCAGTAGTCC
>t0033926_wg-Y-2;size=5;
CCTACGGGAGGCTGCAGTAAGGGATATTGGTCAATGGGGGGAACCCTGAACCAGCCATGCCGCGTGAGGGAGGAAGGCCC
TACGGGTCGTAAACCTCTTTTGCCGGGGGATAAGGACGGGAACGCGTTCCCGTTTGAAGGTACCCGGAGAATAAGCATCG
GCTAACTCCGTGCCAGCAGCCGCGGTAATACGGAGGATGCGAGCGTTATCCGGATTTATTGGGTTTAAAGGGTGCGCAGG
CGGGCGATTAAGTCAGCGGTGAAAGGCTCGGGCTCAACCGGAGCAGTGCCGTTGATACTGGTTGTCTTGAATGCGGTCAA
GGCCGGCGGAATGTGGCGTGTAGCGGTGAAATGCATAGATATGCCACAGAACACCGATAGCGAAGGCAGCTGGCCGGGCC
TGCATTGACGCTCAGGCACGAAAGCGTGGGGATCGAACAGGATTAGATACCCTAGTAGTCC
>t0002292_wg-Y-2;size=5;
CCTACGGGAGGCAGCAGTGAGGAATATTGGACAATGGCCGGAAGGCTGATCCAGCCATGCCGCGTGCGGGAGGACGGCCC
TATGGGTTGTAAACCGCTTTTGCGGGGGAGCAATAAGGTGCACGTGTGCACCGATGAGAGTACCCTGCGAATAAGCATCG
GCTAACTCCGTGCCAGCAGCCGCGGTAATACGGAGGATGCGAGCGTTATCCGGATTTATTGGGTTTAAAGGGTGCGCAGG
CGGCTTGTTAAGCGGGAGGTGAAATGCCGGCGCTCAACGTCGGAAGTGCCTCCCGAACTGGTGAGCTTGAATGACTCTGC
CGTGGGAGGAATGTGTAGTGTAGCGGTGAAATGCTTAGAGATTACACAGAACACCGATTGCGAAGGCATCTCACGAAGGG
TTGATTGACGCTGAGGCACGAAAGCGTGGGGATCAAACAGGATTAGATACCCTAGTAGTCC
>t0027129_wg-Y-2;size=5;
CCTACGGGCGGCTGCAGTGAGGAATATTGGTCAATGGACGGAAGTCTGAACCAGCCAAGTAGCGTGCAGGATGACGGCCC
TATGGGTTGTAAACTGCTTTTATATAGGGATAAAGTCGGGGACGTGTCCCCGTTTGTAGGTACTATATGAATAAGGACCG
GCTAATTCCGTGCCAGCAGCCGCGGTAATACGGAAGGTCCGGGCGTTATCCGGATTTATTGGGTTTAAAGGGAGCGCAGG
CTGATGATTAAGCGTGACGTGAAATGTAGCCGCTCAACGGCTGAACTGCGTCGCGAACTGGTTATCTTGAGTGAGTTCGA
TGTTGGCGGAATTCGTGGTGTAGCGGTGAAATGCTTAGATATCACGAAGAACTCCGATTGCGAAGGCAGCCAACAAGGCC
TTTACTGACGCTAAAGCTCGAAGGTGCGGGTATCGAACAGGATTAGATACCCTGGTAGTCC
>t0005652_wg-Y-2;size=5;
CCTACGGGCGGCTGCAGTGAGGAATATTGGACAATGGCCGGAAGGCTGATCCAGCCATGCCGCGTGCGGGAGGACGGCCC
TATGGGTTGTAAACCGCTTTTGCGGGGGAGCAATAAGGTGCACGTGTGCACCGATGAGAGTACCCTGCGAATAAGCATCG
GCTAACTCCGTGCCAGCAGCCGCGGTAATACGGAGGATGCGAGCGTTATCCGGATTTATTGGGTTTAAAGGGTGCGCAGG
CGGCTTGTTAAGCGGGAGGTGAAATGCCGGCGCTCAACGTCGGAAGTGCCTCCCGAACTGGTGAGCTTGAATGACTCTGC
CGTGGGAGGAATGTGTAGTGTAGCGGTGAAATGCTTAGAGATTACACAGAACACCGATTGCGAAGGCATCTCACGAAGGG
TTGATTGACGCTGAGGCACGAAAGCGTGGGGATCAAACAGGATTAGATACCCTTGTAGTCC
>t0027164_wg-Y-2;size=5;
CCTACGGGGGGCAGCAGTGAGGAATATTGGTCAATGGACGGTAGTCTGAACCAGCCAAGTCGCGTGCGGGATGAAGGCCC
TCCGGGTCGTAAACCGCTTTAGCCGGGGAGTAACGTGTGGGTCGTGACCCACAGTGAGAGTACCCGGAGAATAAGCATCG
GCTAACTCCGTGCCAGCAGCCGCGGTAATACGGAGGATGCGAGCGTTATCCGGATTTATTGGGTTTAAAGGGTGCGCAGG
CGGCGAGTCAAGTCAGCGGTCAAACTGCGGCGCTCAACGCCGTACCGCCGTTGAAACTGGCGCGCTCGAGTTTGTGCGAG
GATGGCGGAATGCGCAGTGTAGCGGTGAAATGCATAGATATTGCGCAGAACTCCGATTGCGAAGGCAGCTGTCCAGCACA
CTACTGACGCTCATGCACGAAAGCGTGGGTATCGAACAGGATTAGATACCCTAGTAGTCC
>t0000392_wg-Y-2;size=5;
CCTACGGGGGGCAGCAGTGGGGAATATTGGGCAATGGGGGCAACCCTGACCCAGCAACGCCGCGTGGAGGAAGAAGGCTT
TCGGGTTGTAAACTCCTTTGACGAGGGACGATGATGACGGTACCTCGAAAACAAGCCACGGCTAACTACGTGCCAGCAGC
CGCGGTAATACGTAGGTGGCAAGCGTTGTCCGGATTTACTGGGTGTAAAGGGCGCGTAGGCGGGCAGGCAAGTCAGATGT
GAAATCTCCGGGCTCAACCCGGAAATTGCATTTGAAACTGCAGGTCTTGAGTATCGGAGAGGCAAGCGGAATTCCTAGTG
TAGCGGTGAAATGCGTAGATATTAGGAGGAACACCAGTGGCGAAGGCGGCTTGCTGGACGACAACTGACGCTGAGGCGCG
AAAGCGTGGGGAGCAAACAGGATTAGATACCCTTGTAGTCC
>t0032797_wg-Y-2;size=5;
CCTACGGGGGGCTGCAGTGAGGAATATTGGACAATGGCCGGAAGGCTGATCCAGCCATGCCGCGTGCGGGATGACGGCCC
TATGGGTTGTAAACCGCTTTTGCGAGGGAGCAATAAGGTCCACGTGTGGGCCGATGAGAGTACCTCGCGAATAAGCATCG
GCTAACTCCGTGCCAGCAGCCGCGGTAATACGGAGGATGCAAGCGTTATCCGGATTTATTGGGTTTAAAGGGTGCGCAGG
CGGCTTGTTAAGCGGGAGGTGAAATGCCGGCGCTCAACGTCGGAAGTGCCTCCCGAACTGGTGAGCTTGAATGACTCTGC
CGTGGGAGGAATGTGTAGTGTAGCGGTGAAATGCTTAGAGATTACACAGAACACCGATTGCGAAGGCATCTCACGAAGGG
TTGATTGACGCTGAGGCACGAAAGCGTGGGGATCAAACAGGATTAGATACCCTGGTAGTCC
>t0010669_wg-Y-2;size=5;
CCTACGGGGGGCTGCAGTGAGGAATATTGGACAATGGCCGGAAGGCTGATCCAGCCATGCCGCGTGCGGGAAGACGGCCC
TATGGGTTGTAAACCGCTTTTGCGAGGGAGCAATAAGGGCAACGTGTTGTCCGATGAGAGTACCTCGCGAATAAGCATCG
GCTAACTCCGTGCCAGCAGCCGCGGTAATACGGAGGATGCAAGCGTTATCCGGATTTATTGGGTTTAAAGGGTGCGCAGG
CGGCTTGTTAAGCGGGAGGTGAAATGCCGGCGCTCAACGTCGGAAGTGCCTCCCGAACTGGTGAGCTTGAATGACTCTGC
CGTGGGAGGAATGTGTAGTGTAGCGGTGAAATGCTTAGAGATTACACAGAACACCGATTGCGAAGGCATCTCACGAAGGG
TTGATTGACGCTGAGGCACGAAAGCGTGGGGATCAAACAGGATTAGATACCCGTGTAGTCC
>t0002333_wg-Y-2;size=5;
CCTACGGGGGGCTGCAGTGAGGAATATTGGTCAATGGCCGAGAGGCTGAACCAGCCAAGTAGCGTGCAGGAAGACGGCCC
TATGGGTTGTAAACTGCTTTTATGCGGGGATAAAGTCGGGCACGTGTGTCCGTTTGCAGGTACCGCATGAATAAGGACCG
GCTAATTCCGTGCCAGCAGCCGCGGTAATACGGAAGGTCCGGGCGTTATCCGGATTTATTGGGTTTAAAGGGAGCGCAGG
CCGGAGGTCAAGCGTGACGTGAAATGTAGCCGCTCAACGGCTGAACTGCGTCGCGAACTGGCTTTCTTGAGTGAGTGCGA
CGTCAGCGGAATTCGTGGTGTAGCGGTGAAATGCTTAGATATCACGAAGAACCCCGATTGCGAAGGCAGCTGGCGAGTCC
TCTACTGACGCTAAAGCTCGAAGGTGCGGGTATCGAACAGGATTAGATACCCTAGTAGTCC
>t0022216_wg-Y-2;size=5;
CCTACGGGAGGCTGCAGTGAGGAATATTGGACAATGGCCGGAAGGCTGATCCAGCCATGCCGCGTGCGGGAAGAATGCCC
TATGGGTTGTAAACCGCTTTTGCGGGGGAGCAATAAGGGTCACGCGTGGCCCGATGAGAGTACCCTGCGAATAAGCATCG
GCTAACTCCGTGCCAGCAGCCGCGGTAATACGGAGGATGCGAGCGTTATCCGGATTTATTGGGTTTAAAGGGTGCGTAGG
CGGTTTGCTAAGCGGGAGGTGAAATGCCGGCGCTCAACGTCGGAAGTGCCTCCCGAACTGGTGGACTGGAATGACTCTGC
CGTGGGAGGAATGTGTAGTGTAGCGGTGAAATGCTTAGAGATTACACAGAACACCGATTGCGAAGGCATCTCACGAAGGG
TTGATTGACGCTGAGGCACGAAAGCGTGGGGATCAAACAGGATTAGATACCCTGGTAGTCC
>t0027653_wg-Y-2;size=5;
CCTACGGGCGGCTGCAGTGAGGAATATTGGTCAATGGGCGAGAGCCTGAACCAGCCAAGTAGCGTGCAGGATGACGGCCC
TACGGGTTGTAAACTGCTTTTTCCGGGGAATAACCGGCGGCACGTGTTGCTGCCCTGCATGTACCCGGTGAATAAGGACC
GGCTAATTCCGTGCCAGCAGCCGCGGTAATACGGAAGGTCCGAGCGTTATCCGGATTTATTGGGTTTAAAGGGTGCGTAG
GCGGGAGAACAAGTCAGCCGTGAAATCGCGTGGCTCAACCACGCCGAGCGGTTGAAACTGTTTTTCTTGAGTACGGTGAG
GGAAGGCGGAATTCGTGGTGTAGCGGTGAAATGCATAGATATCACGAAGAACTCCGATCGCGTAGGCAGCTTTCCGTACC
GGTCACTGACGCTGAGGCACGAAGGTGCGGGTATCAAACAGGATTAGATACCCCAGTAGTCC
>t0017817_wg-Y-2;size=5;
CCTACGGGGGGCTGCAGTGAGGAATATTGGTCAATGGCCGGAAGGCTGAACCAGCCATGCCGCGTGCAGGAATGAGGCCC
TATGGGTCGTAAACTGCTTTTGTGGCGGAGCAATAAGGTGTACGTGTACACCGATGAGAGTACGTCACGAATAAGCATCG
GCTAACTCCGTGCCAGCAGCCGCGGTAATACGGAGGATGCGAGCGTTATCCGGATTTATTGGGTTTAAAGGGTGCGTAGG
CTGGCGCTCAAGTCAGGGGTGAAATCCCGGAGCCTAACTCCGGAACTGCCCTTGATACTGTGTGTCTTGAATTCGGATGC
CGTGGGAGGAATGAGTAGTGTAGCGGTGAAATGCATAGATATTACTCAGAACACCGATTGCGAAGGCATCTCACGAATCC
GAGATTGACGCTGAGGCACGAAAGCGTGGGGATCAAACAGGATTAGATACCCGAGTAGTCC
>t0009829_wg-Y-2;size=5;
CCTACGGGGGGCAGCAGTGAGGAATATTGGTCAATGGACGAAAGTCTGAACCAGCCAAGTAGCGTGAAGGATGACTGCCC
TATGGGTTGTAAACTTCTTTTGTTTGGGAATAAAGTGAGTCACGTGTGACTTTTTGTATGTACCTTACGAATAAGCATCG
GCTAATTCCGTGCCAGCAGCCGCGGTAATACGGAAGATGCGAGCGTTATCCGGAATTATTGGGTTTAAAGGGAGCGTAGG
CGGACCTTTAAGTCAGCGGTAAAATGTCAATGCCCAACATTGGCCTGCCGTTGATACTGTTGGTCTTGAATACACACAAG
GAAGGTGGAATTCGTTGTGTAGCGGTGAAATGCTTAGATATGACGAAGAACTCCGATTGCGAAGGCAGCCTTCTGGGGTG
CGATTGACGCTGAGGCTCGAAAGTGCGGGTATCAAACAGGATTAGATACCCTAGTAGTCC
>t0013965_wg-Y-2;size=5;
CCTACGGGGGGCAGCAGTGGGGAATATTGCACAATGGGCGCAAGCCTGATGCAGCAACGCCGCGTGAGCGAAGAAGGTCT
TCGGATCGTAAAGCTCTGTCCTATGGAACGAAGAAGTGACGGTACCATAGGAGGAAGCCCCGGCTAACTACGTGCCAGCA
GCCGCGGTAATACGTAGGGGGCGAGCGTTATCCGGAATTATTGGGCGTAAAGAGTACGTAGGCGGTTCTGTAAGCGTGAG
GTGAAAGCCCGGGGCTTAACTCCGGTAAGCCTTTCGAACTGCAGGACTTGAGTGCTGGAGGGGAAAGTGGAATTCCTAGT
GTAGCGGTGAAATGCGTAGATATTAGGAGGAACACCAGTGGCGAAGGCGACTTTCTGGACAGTAACTGACGCTGAGGTAC
GAAAGCGTGGGGAGCAAACAGGATTAGATACCCTAGTAGTCC
>t0008289_wg-Y-2;size=5;
CCTACGGGGGGCTGCAGTGGGGAATATTGCACAATGGAGGAAACTCTGATGCAGCGACGCCGCGTGAGTGAAGAAGTATT
TCGGTATGTAAAGCTCTATCAGCAGGAAAGAAAATGACGGTACCTGACTAAGAAGCCCCGGCTAACTACGTGCCAGCAGC
CGCGGTAATACGTAGGGGGCAAGCGTTATCCGGATTTACTGGGTGTAAAGGGAGCGTAGACGGTTTGGCAAGTCTGAAGT
GAAAGCTCGGGGCTCAACCCCGGAACTGCTTTGGAAACTGCCTGACTGGAGTGCAGGAGAGGTAAGCGGAATTCCTAGTG
TAGCGGTGAAATGCGTAGATATTAGGAGGAACACCAGAGGCGAAGGCGGCTTACTGGACTGTAACTGACGTTGAGGCTCG
AAGGCGTGGGGAGCAAACAGGATTAGATACCCCGGTAGTCC
>t0010792_wg-Y-2;size=5;
CCTACGGGAGGCAGCAGTGGGGAATATTGCACAATGGACGAAAGTCTGATGCAGCAATTCTGCGTGAAGGATGAAGCATT
ACGGTGTGTAAACTTCTTTTTTGGTAGAAGACGAATGACGGTATACCAAGAATAAGGGACGGCTAACTATGTGCCAGCAG
CCGCGGTAATACATAGGTCCCGAGCGTTATCCGGATTTACTGGGCGTAAAGTGTCCGTAGCCTGATATGTAAGTCTGTTT
TCAAATATTGTGGCTTAACCATAAAGAGGGAATAGATACTGCATATCTTGAAGTTGTTGGGGGTTAGTGGAATTTCCGGT
GGAGCGGTGAAATGCGTTGATATCGGAAAGAACGCCGAAAGCGAAAGCAGCTAACTACAATAAACTTGACGGTGAGGGAC
GAAAGCTTGGGGAGCAAACGGGATTAGATACCCCAGTAGTCC
>t0014047_wg-Y-2;size=5;
CCTACGGGGGGCTGCAGTGGGGGATATTGCACAATGGGGGAAACCCTGATGCAGCGACGCCGCGTGAGCGATGAAGTATT
TCGGTATGTAAAGCTCTATCAGCAGGGAAGAAAATGACGGTACCTGACTAAGAAGCTCCGGCTAAATACGTGCCAGCAGC
CGCGGTAATACGTATGGAGCAAGCGTTATCCGGATTTACTGGGTGTAAAGGGAGCGTAGACGGTTTGCCAAGTCTGATGT
GAAAGGTGTGGGCTCAACCCGCAAACTGCATTGGAAACTGGTGTACTTGAGTGTCGGAGAGGTAAGTGGAATTCCTAGTG
TAGCGGTGAAATGCGTAGATATTAGGAGGAACACCAGCGGCGAAGGCGGCTTACTGGACGATAACTGACGTTGAGGCTCG
AAAGCGTGGGGAGCAAACAGGATTAGATACCCTGGTAGTCC
>t0010793_wg-Y-2;size=5;
CCTACGGGGGGCTGCAGTGGGGAATATTGGACAATGGGGGAAACCCTGATCCAGCGACGCCGCGTGAGTGAAGAAGTATT
TCGGTATGTAAAGCTCTATCAGCAAGGAAGAAAATGACGGTACTTGACTAAGAAGCTCCGGCTAAATACGTGCCAGCAGC
CGCGGTAATACGTATGGAGCAAGCGTTATCCGGATTTACTGGGTGTAAAGGGAGCGTAGACGGCATAGCAAGTCTGAAGT
GAAATCCCATGGCTTAACCATGGAACTGCTTTGGAAACTGCCAGGCTAGAGTGCAGGAGAGGTAAGCGGAATTCCTAGTG
TAGCGGTGAAATGCGTAGATATTAGGAGGAACACCAGTGGCGAAGGCGGCTTACTGGACTGTAACTGACGTTGAGGCTCG
AAAGCGTGGGGAGCAAACAGGATTAGATACCCTTGTAGTCC
>t0008294_wg-Y-2;size=5;
CCTACGGGAGGCTGCAGTGGGGAATATTGGGCAATGGGCGCAAGCCTGACCCAGCAACGCCGCGTGAAGGAAGAAGGCTT
TCGGGTTGTAAACTTCTTTTAAGGGGGAAGAGGAGAAGACGGTACCCCTAGAATAAGCCACGGCTAACTACGTGCCAGCA
GCCGCGGTAATACGTAGGTGGCAAGCGTTGTCCGGATTTACTGGGTGTAAAGGGCGTGCAGCCGGGAGGGCAAGTCAGGC
GTGAAATCTATGGGCTCAACCCATAAACTGCGTTTGAAACTGTTCTTCTTGAGTACCGGAGGGGCAATCGGAATTCCTAG
TGTAGCGGTGAAATGCGTAGATATTAGGAGGAACACCAGTGGCGAAGGCGGATTGCTGGACGGCAACTGACGGTGAGGCG
CGAAAGCGTGGGGAGCAAACAGGATTAGATACCCTGGTAGTCC
>t0053121_wg-Y-2;size=5;
CCTACGGGGGGCTGCAGTGAGGAATATTGGTCAATGGGCGGAAGCCTGAACCAGCCAAGTCGCGTGAAGGATGAAGGCAT
TACGTGTTGTAAACTTCTTTAGCTGTGGAGAAATAAGGTGGTCGTGACCACCGATGCTAGTACACAGAGAATAAGGATCG
GCTAACTCCGTGCCAGCAGCCGCGGTAATACGGAGGATCCGAGCGTTATCCGGATTCATTGGGTTTAAAGGGTGCGCAGG
CGGCTTCTTAAGTCAGCGGTAAAATCGTGGGGCTCAACCCCATCCCGCCGTTGATACTGGGGAGCTTGATTACGGTCGAG
GCAGGCGGAATTCGTCGTGTAGCGGTGAAATGCATAGATATGACGAAGAACACCGATTGCGTAGGCAGCCTACCAGGCCG
TTAATGACGCTCATGCACGAAAGTGCGGGGATCGAACAGGATTAGATACCCTTGTAGTCC
>t0006325_wg-Y-2;size=5;
CCTACGGGGGGCTGCAGTGGGGAATATTGCACAATGGGCGCAAGCCTGATGCAGCAACGCCGCGTGAGCGAAGAAGGTCT
TCGGATCGTAAAGCTCTGTCCTATGGAACGAAGAAGTGACGGTACCATAGGAGGAAGCCCCGGCTAACTACGTGCCAGCA
GCCGCGGTAATACGTAGGGGGCGAGCGTTATCCGGAATTATTGGGCGTAAAGAGTACGTAGGCGGTTCTGTAAGCGTGAG
GTGAAAGCCCGGGGCTTAACTCCGGTAAGCCTTTCGAACTGCAGGACTTGAGTGCTGGAGGGGAAAGTGGAATTCCTAGT
GTAGCGGTGAAATGCGTAGATATTAGGAGGAACACCAGTGGCGAAGGCGACTTTCTGGACAGTAACTGACGCTGAGGTAC
GAAAGCGTGGGGAGCAAACAGGATTAGATACCCCAGTAGTCC
>t0006692_wg-Y-2;size=5;
CCTACGGGCGGCTGCAGTGGGGAATATTGGGCAATGGGGGCAACCCTGACCCAGCAACGCCGCGTGAAGGAAGAAGGCTT
TCGGGTTGTAAACTTCTTTGACGAGGGACGATAGTGACGGTACCTCGAAAACAAGCCACGGCTAACTACGTGCCAGCAGC
CGCGGTAATACGTAGGTGGCAAGCGTTGTCCGGATTTACTGGGTGTAAAGGGCGCGTAGGCGGGAAAGCAAGTCAGATGT
GAAATCTCCGGGCTCAACCCGGAAATTGCATTTGAAACTGTTTTTCTTGAGTATCGGAGAGGCAAGCGGAATTCCTAGTG
TAGCGGTGAAATGCGTAGATATTAGGAGGAACACCAGTGGCGAAGGCGGCTTGCTGGACGACAACTGACGCTGAGGCGCG
AAAGCGTGGGGAGCAAACAGGATTAGATACCCCAGTAGTCC
>t0013824_wg-Y-2;size=5;
CCTACGGGGGGCTGCAGTGAGGAATATTGGACAATGGCCGGAAGGCTGATCCAGCCATGCCGCGTGCGGGAAGAATGCCC
TATGGGTTGTAAACCGCTTTTGCGGGGGAGCAATAAGGGTCACGCGTGGCCCGATGAGAGTACCCTGCGAATAAGCATCG
GCTAACTCCGTGCCAGCAGCCGCGGTAATACGGAGGATGCGAGCGTTATCCGGATTTATTGGGTTTAAAGGGTGCGTAGG
CGGTTTGCTAAGCGGGAGGTGAAATGCCGGCGCTCAACGTCGGAAGTGCCTCCCGAACTGGTGGACTGGAATGACTCTGC
CGTGGGAGGAATGTGTAGTGTAGCGGTGAAATGCTTAGAGATTACACAGAACACCGATTGCGAAGGCATCTCACGAAGGG
TTGATTGACGCTGAGGCACGAAAGCGTGGGGATCAAACAGGATTAGATACCCTTGTAGTCC
>t0000019_wg-Y-2;size=5;
CCTACGGGCGGCAGCAGTGAGGAATATTGGACAATGGCCGGAAGGCTGATCCAGCCATGCCGCGTGCGGGAAGAATGCCC
TATGGGTTGTAAACCGCTTTTGCGGGGGAGCAATAAGGGTCACGCGTGGCCCGATGAGAGTACCCTGCGAATAAGCATCG
GCTAACTCCGTGCCAGCAGCCGCGGTAATACGGAGGATGCGAGCGTTATCCGGATTTATTGGGTTTAAAGGGTGCGTAGG
CGGTTTGCTAAGCGGGAGGTGAAATGCCGGCGCTCAACGTCGGAAGTGCCTCCCGAACTGGTGGACTGGAATGACTCTGC
CGTGGGAGGAATGTGTAGTGTAGCGGTGAAATGCTTAGAGATTACACAGAACACCGATTGCGAAGGCATCTCACGAAGGG
TTGATTGACGCTGAGGCACGAAAGCGTGGGGATCAAACAGGATTAGATACCCTGGTAGTCC
>t0028916_wg-Y-2;size=5;
CCTACGGGGGGCAGCAGTAGGGAATATTGGACAATGGGGGAAACCCTGATCCAGCGACGCCGCGTGAGTGAAGAAGTATT
TCGGTACGTAAAGCTCTATCAGCAGGGAAGAAAATGACGGTACCTGACTAAGAAGCACCGGCTAAATACGTGCCAGCAGC
CGCGGTAATACGTATGGTGCAAGCGTTATTCGGATTTACTGGGTGTAAAGGGAGCGTAGACGGCATAGCAAGTCTGAAGT
GAAATGCGGGGGCTCAACCCCTGAACTGCTTTGGAAACTGTTAAGCTGGAGTGTCGGAGAGGTTAGTGGAATTCCTAGTG
TAGCGGTGAAATGCGTAGATATTAGGAGGAACACCGGTGGCGAAGGCGGCTAACTGGACGATAACTGACGTTGAGGCTCG
AAAGCGTGGGGAGCAAACAGGATTAGATACCCTGGTAGTCC
>t0021937_wg-Y-2;size=5;
CCTACGGGGGGCTGCAGTGGGGGATATTGCACAATGGAGGAAACTCTGATGCAGCAATGCCGCGTGAGGGAAGACGGTCT
TCGGATTGTAAACCTAAGTAGACAGGAACGATAATGACGGTACCTGTAAAGTAAGCTCCGGCTAACTACGTGCCAGCAGC
CGCGGTAATACGTAGGGAGCGAGCGTTGTCCGGATTTACTGGGTGTAAAGGGTGCGTAGGCGGGGCAGCAAGTCAGGCGT
GAAATACCGAGGCTTAACTTCGGAGCTGCGCTTGAAACTGTCGCTCTTGAGTGAAGTAGAGGCAAGCGGAATTCCTAGTG
TAGCGGTGAAATGCGTAGATATTAGGAGGAACACCAGTGGCGAAGGCGGCTTGCTGGGCTTTAACTGACGCTGAAGCACG
AAAGCATGGGGAGCAAACAGGATTAGATACCCTGGTAGTCC
>t0006252_wg-Y-2;size=5;
CCTACGGGGGGCAGCAGTGAGGAATATTGGACAATGGCCGGAAGGCTGATCCAGCCATGCCGCGTGAAGGATAAGGTCCT
ATGGATTGTAAACTTCTTTTGAGTGGGAGCAATAAGGATGTCGAGACATCCGATGAGAGTACCATTCGAATAAGCATCGG
CTAACTCCGTGCCAGCAGCCGCGGTAATACGGAGGATGCGAGCGTTATCCGGATTTATTGGGTTTAAAGGGTGCGTAGGC
GGTTTGTCAAGTCAGCGGTGAAACGCAAGGGCTTAACCCTTGACCTGCCGTTGAAACTGATTGACTAGAATGCGGATGCT
GTGGGAGGAATGTGTGGTGTAGCGGTGAAATGCATAGATATCACACAGAACACCGATTGCGAAGGCATCTCACAAATCCG
TGATTGACGCTGAGGCACGAAAGTGTGGGGATCAAACAGGATTAGATACCCTAGTAGTCC
>t0007885_wg-Y-2;size=5;
CCTACGGGGGGCAGCAGTGAGGAATATTGGACAATGGGGGCAACCCTGATCCAGCCATGCCGCGTGCGGGACTAAGGCCC
TATGGGTCGTAAACCGCTTTTGTTGGGGAGCAATAAGGCGTACGCGTACGCCGATGAGAGTACCTGGCGAATAAGCATCG
GCTAACTCCGTGCCAGCAGCCGCGGTAATACGGAGGATGCGAGCGTTATCCGGATTTATTGGGTTTAAAGGGTGCGCAGG
CGGAACTGTAAGTCAGTGGTGAAATACCCGCGCTCAACGTGGGCCGTGCCATTGATACTGCAATTCTGGAGTACTGTTGC
CGTGGGAGGAATGGGTAGTGTAGCGGTGAAATGCATAGATATTACCCAGAACACCGATTGCGAAGGCATCTCACGAAGCA
GTCACTGACGCTGAGGCACGAAAGCGTGGGGATCGAACAGGATTAGATACCCTAGTAGTCC
>t0006622_wg-Y-2;size=5;
CCTACGGGGGGCTGCAGTGGGGAATCTTGCACAATGGACGAAAGTCTGATGCAGCGATCCCGCGTGAAGGATGAAGCATT
ACGGTGTGTAAACTTCTTTTTTGGTGGAAGACGAATGACGGTACACCAAGAATAAGAGACGGCTAACTACGTGCCAGCAG
CCGCGGTAATACGTAGGTCTCAAGCGTTATCCGGATTTACTGGGCGTAAAGTATCCGTAGCCTGATATGTAAGTCTGTTT
TCAAATCCCACGACTCAATCGTGGAAAGGGAATGGATACTGCATATCTAGAAGTTATTGGGGGTTAGTGGAATTTCCGGT
GGAGCGGTGAAATGCGTTGATATCGGAAAGAACGCCGAAAGCGAAAGCAGCTAACTATGATTAACTTGACGGTGAGGGAT
GAAAGTTTGGGTAGCAAACGGGATTAGATACCCGAGTAGTCC
>t0005622_wg-Y-2;size=5;
CCTACGGGGGGCTGCAGTGAGGAATATTGGACAATGGCCGGAAGGCTGATCCAGCCATGCCGCGTGCGGGATGACGGCCC
TATGGGTTGTAAACCGCTTTTGAGAGGGAGCAATAGACGTCACGCGTGACGAGATGAGAGTACCTTTCGAATAAGCATCG
GCTAACTCCGTGCCAGCAGCCGCGGTAATACGGAGGATGCGAGCGTTATCCGGATTTATTGGGTTTAAAGGGTGCGTAGG
CGGAGCGTTAAGCGTGAGGTGAAATGCCGCGGCTCAACCGCGGAACTGCCTCGCGAACTGGCGTTCTAGAATGATCCTGC
CGTGGGAGGAATGGGTAGTGTAGCGGTGAAATGCATAGATATTACCCAGAACACCGATTGCGAAGGCATCTCACGAAGGG
TTGATTGACGCTGAGGCACGAAAGCGTGGGGATCGAACAGGATTAGATACCCTAGTAGTCC
>t0031272_wg-Y-2;size=5;
CCTACGGGGGGCTGCAGTGGGGAATATTGGGCAATGGGGGCAACCCTGACCCAGCAACGCCGCGTGAAGGAAGAAGGCTT
TCGGGTTGTAAACTTCTTTGACGAGGGACGATAGTGACGGTACCTCGAAAACAAGCCACGGCTAACTACGTGCCAGCAGC
CGCGGTAATACGTAGGTGGCAAGCGTTGTCCGGATTTACTGGGTGTAAAGGGCGCGTAGGCGGGAAAGCAAGTCAGATGT
GAAATCTCCGGGCTCAACCCGGAAATTGCATTTGAAACTGTTTTTCTTGAGTATCGGAGAGGCAAGCGGAATTCCTAGTG
TAGCGGTGAAATGCGTAGATATTAGGAGGAACACCAGTGGCGAAGGCGGCTTGCTGGACGACAACTGACGCTGAGGCGCG
AAAGCGTGGGGAGCAAACAGGATTAGATACCCTGGTAGTCC
>t0050380_wg-Y-2;size=5;
CCTACGGGGGGCTGCAGTGAGGAATATTGGTCAATGGGCGCGAGCCTGAACCAGCCAAGTAGCGTGCAGGATGACGGCCC
TATGGGTTGTAAACTGCTTTTATGCGGGGATAAAGTTCACTACGTGTAGTGTTTTGTAGGTACCGCATGAATAAGGACCG
GCTAATTCCGTGCCAGCAGCCGCGGTAATACGGAAGGTCCGGGCGTTATCCGGATTTATTGGGTTTAAAGGGAGCGCAGG
CCGGAGGTCAAGCGTGACGTGAAATGTAGCCGCTCAACGGCTGAACTGCGTCGCGAACTGGCTTTCTTGAGTGAGTTCGA
TGTGGGCGGAATTCGTGGTGTAGCGGTGAAATGCTTAGATATCACGAAGAACTCCGATTGCGAAGGCAGCCCACAAGGCC
TTTACTGACGCTAAAGCTCGAAGGTGCGGGTATCGAACAGGATTAGATACCCGAGTAGTCC
>t0005321_wg-Y-2;size=5;
CCTACGGGAGGCTGCAGTGGGGAATATTGGGCAATGGGCGAAAGCCTGACCCAGCAACGCCGCGTGAAGGATGACGGTCT
TCGGATTGTAAACTTCTTTAATTGGGGAAGAACAAAATGACCTACCCAAAGAATAAGTCACGGCTAACTACGTGCCAGCA
GCCGCGGTAATACGTAGGTGACAAGCGTTATCCGGATTTACTGGGCGTAAAGGGCGTGTAGGCGGTCTTGCAAGTCAGAA
GTGAAATTCCTGAGCTCAACTCGGGCGCTGCTTCTGAAACTGCAGGACTTGAGTGCTGGAGGGGATAGCGGAATTCCTAG
TGGAGCGGTAAAATGCGCAGATATTAGGAAGAACACCGGTGGCGAAGGCGGCTATCTGGACAGTAACTGACGCTGAGGCG
CGAAAGCGTGGGGAGCAAACAGGATTAGATACCCTGGTAGTCC
>t0031835_wg-Y-2;size=5;
CCTACGGGCGGCTGCAGTGAGGAATATTGGTCAATGGGCGCGAGCCTGAACCAGCCAAGTAGCGTGCAGGATGACGGCCC
TATGGGTTGTAAACTGCTTTTTCCGGGGAATAACAAGTGCCACGTGTGGCGCTCTGCATGTACCCGGTGAATAAGGACCG
GCTAATTCCGTGCCAGCAGCCGCGGTAATACGGAAGGTCCGAGCGTTATCCGGATTTATTGGGTTTAAAGGGTGCGCAGG
CGGAATGTCAAGTCAGCCGTGAAATCGCGTGGCTCAACCACGTCTAGCGGTTGAAACTGGCGTTCTTGAGTGCGGTGAGG
GAAGGCGGAATTCGTGGTGTAGCGGTGAAATGCATAGATATCACGAAGAACTCCGATCGCGTAGGCAGCTTTCCGTACCG
TTACTGACGCTCATGCACGAAGGTGCGGGTATCAAACAGGATTAGATACCCCAGTAGTCC
>t0008039_wg-Y-2;size=5;
CCTACGGGGGGCTGCAGTGAGGAATATTGGTCAATGGGCGCGAGCCTGAACCAGCCAAGTAGCGTGCAGGATGACGGCCC
TATGGGTTGTAAACTGCTTTTATGCGGGGATAAAGTTCACTACGTGTAGTGTTTTGTAGGTACCGCATGAATAAGGACCG
GCTAATTCCGTGCCAGCAGCCGCGGTAATACGGAAGGTCCGGGCGTTATCCGGATTTATTGGGTTTAAAGGGAGCGCAGG
CCGGAGGTCAAGCGTGACGTGAAATGTAGCCGCTCAACGGCTGAACTGCGTCGCGAACTGGCTTTCTTGAGTGAGTTCGA
TGTGGGCGGAATTCGTGGTGTAGCGGTGAAATGCTTAGATATCACGAAGAACTCCGATTGCGAAGGCAGCCCACAAGGCC
TTTACTGACGCTAAAGCTCGAAGGTGCGGGTATCGAACAGGATTAGATACCCCTGTAGTCC
>t0042518_wg-Y-2;size=5;
CCTACGGGCGGCTGCAGTGAGGAATATTGGTCAATGGGCGCGAGCCTGAACCAGCCAAGTAGCGTGCAGGAAGACGGCCC
TATGGGTTGTAAACTGCTTTTATGCGGGGATAAAGTCGCCCACGTGTGGGTGTTTGTAGGTACCGCATGAATAAGGACCG
GCTAATTCCGTGCCAGCAGCCGCGGTAATACGGAAGGTCCGGGCGTTATCCGGATTTATTGGGTTTAAAGGGAGCGCAGG
CCGGCTTTTAAGCGTGACGTGAAATGTGGATGCTCAACATCTGAACTGCGTCGCGAACTGGAGGCCTTGAGTGCATTCGA
CGTCGGCGGAATTCGTGGTGTAGCGGTGAAATGCTTAGATATCACGAAGAACTCCGATTGCGCAGGCAGCTGACGAGACT
GTAACTGACGCTAAAGCTCGAAAGTGCGGGTATCGAACAGGATTAGATACCCTAGTAGTCC
>t0028629_wg-Y-2;size=5;
CCTACGGGCGGCTGCAGTGAGGAATATTGGACAATGGCCGGAAGGCTGATCCAGCCATGCCGCGTGCGGGAAGACGGCCC
TATGGGTTGTAAACCGCTTTTGCGGGGGAGCAATAAGGTGCACGCGTGCACCGATGAGAGTACCCTGCGAATAAGCATCG
GCTAACTCCGTGCCAGCAGCCGCGGTAATACGGAGGATGCAAGCGTTATCCGGATTTATTGGGTTTAAAGGGTGCGCAGG
CGGCTTGTTAAGCGGGAGGTGAAATGCCGGCGCTCAACGTCGGAAGTGCCTCCCGAACTGGTGAGCTTGAATGACTCTGC
CGTGGGAGGAATGTGTAGTGTAGCGGTGAAATGCTTAGAGATTACACAGAACACCGATTGCGAAGGCATCTCACGAAGGG
TTGATTGACGCTGAGGCACGAAAGCGTGGGGATCAAACAGGATTAGATACCCTGGTAGTCC
>t0029022_wg-Y-2;size=5;
CCTACGGGGGGCAGCAGTGAGGAATATTGGACAATGGCCGGAAGGCTGATCCAGCCATGCCGCGTGCGGGAAGACGGCCC
TATGGGTTGTAAACCGCTTTTGCGAGGGAGCAATAAGGGCAACGTGTTGTCCGATGAGAGTACCTCGCGAATAAGCATCG
GCTAACTCCGTGCCAGCAGCCGCGGTAATACGGAGGATGCAAGCGTTATCCGGATTTATTGGGTTTAAAGGGTGCGCAGG
CGGCTTGTTAAGCGGGAGGTGAAATGCCGGCGCTCAACGTCGGAAGTGCCTCCCGAACTGGTGAGCTTGAATGACTCTGC
CGTGGGAGGAATGTGTAGTGTAGCGGTGAAATGCTTAGAGATTACACAGAACACCGATTGCGAAGGCATCTCACGAAGGG
TTGATTGACGCTGAGGCACGAAAGCGTGGGGATCAAACAGGATTAGATACCCGGGTAGTCC
>t0024565_wg-Y-2;size=5;
CCTACGGGCGGCTGCAGTGGGGAATATTGGGCAATGGGCGCAAGCCTGACCCAGCAACGCCGCGTGAAGGAAGAAGGCTT
TCGGGTTGTAAACTTCTTTTAAGGGGGAAGAGGAGAAGACGGTACCCCTAGAATAAGCCACGGCTAACTACGTGCCAGCA
GCCGCGGTAATACGTAGGTGGCAAGCGTTGTCCGGATTTACTGGGTGTAAAGGGCGTGCAGCCGGGAGGGCAAGTCAGGC
GTGAAATCTATGGGCTCAACCCATAAACTGCGTTTGAAACTGTTCTTCTTGAGTACCGGAGGGGCAATCGGAATTCCTAG
TGTAGCGGTGAAATGCGTAGATATTAGGAGGAACACCAGTGGCGAAGGCGGATTGCTGGACGGCAACTGACGGTGAGGCG
CGAAAGCGTGGGGAGCAAACAGGATTAGATACCCTAGTAGTCC
>t0039500_wg-Y-2;size=5;
CCTACGGGGGGCTGCAGTGAGGAATATTGGACAATGGCCGGAAGGCTGATCCAGCCATGCCGCGTGCGGGAGGACGGCCC
TATGGGTTGTAAACCGCTTTTGCGGGGGAGCAATAAGGTGCACGCGTGCACCGATGAGAGTACCCTGCGAATAAGCATCG
GCTAACTCCGTGCCAGCAGCCGCGGTAATACGGAGGATGCGAGCGTTATCCGGATTTATTGGGTTTAAAGGGTGCGCAGG
CGGCTTGTTAAGCGGGAGGTGAAATGCCGGCGCTCAACGTCGGAAGTGCCTCCCGAACTGGTGAGCTTGAATGACTCTGC
CGTGGGAGGAATGTGTAGTGTAGCGGTGAAATGCTTAGAGATTACACAGAACACCGATTGCGAAGGCATCTCACGAAGGG
TTGATTGACGCTGAGGCACGAAAGCGTGGGGATCAAACAGGATTAGATACCCTAGTAGTCC
>t0031602_wg-Y-2;size=5;
CCTACGGGCGGCTGCAGTGAGGAATATTGGTCAATGGGCGCAAGCCTGAACCAGCCATGCCGCGTGAAGGAATAAGGCCC
TATGGGTCGTAAACTTCTTTTGTGGTGGAGCAATAAGGTGTACGTGTACACCGATGAGAGTACATCACGAATAAGCATCG
GCTAACTCCGTGCCAGCAGCCGCGGTAATACGGAGGATGCAAGCGTTATCCGGATTTATTGGGTTTAAAGGGTGCGTAGG
CTGTGGGGAAAGTCAGGGGTGAAAGCCCGGCGCTTAACGCCGGAACTGCCTTTGATACTTCTCCGCTGGAATACGGATGC
CGTGGGAGGAATGAGTAGTGTAGCGGTGAAATGCATAGATATTACTCAGAACACCGATTGCGAAGGCATCTCACGAATCC
GTCATTGACGCTGAGGCACGAAAGCGTGGGGATCAAACAGGATTAGATACCCGGGTAGTCC
>t0006073_wg-Y-2;size=5;
CCTACGGGGGGCAGCAGTGAGGAATATTGGTCAATGGGCGCGAGCCTGAACCAGCCAAGTAGCGTGAGGGAAGACGGCCC
TACGGGTTGTAAACCTCTTTTGTGCGGGGATAAAGTTCACTACGCGTAGTGTTTTGCAGGTACCGCACGAATAAGGACCG
GCTAATTCCGTGCCAGCAGCCGCGGTAATACGGAAGGTCCGGGCGTTATCCGGATTTATTGGGTTTAAAGGGAGCGCAGG
CGGCCTTTTAAGCGTGACGTGAAATGCCGGGGCTCAACCTTGGAATTGCGTCGCGAACTGGCGGGCTTGAGTACGCTCGA
GGCAGGCGGAATTCGTGGTGTAGCGGTGAAATGCTTAGATATCACGAGGAACCCCGATTGCGAAGGCAGCCTGCCGGGGT
GTTACTGACGCTCATGCTCGAAGGTGCGGGTATCGAACAGGATTAGATACCCCAGTAGTCC
>t0035135_wg-Y-2;size=5;
CCTACGGGGGGCTGCAGTCGAGGATCATTTGCAATGGGCGAAAGCCTGACAATGCGACGCTGCGTGCAGGATGAAGGCCT
TCGGGTTGTAAACTGCTGTTGGGAGGGAAAAGGACGCGGGGCCCAACAAGCCCTGCCGTTTGATTGTACTTCCAGAGAAA
GTCGCGGCTAACTCTGTGCCAGCAGCCGCGGTAATACAGAGGCGACGAGCGTTGTTCGGATTTACTGGGCGTAAAGCGTG
CGCAGGCGGTGGACCATGTCCGACGTGAAATCCCGGGGCTCAGCTCCGGAAGTGCGTCGGAAACCGGTCCGCTGGAGACC
GGGAAGGGAGTCTGGAACACACGGTGTAGCGGTGAAATGCGTTGATATCGTGTGGAACACCGGAAGCGAAGGCGAGACTC
TGGAACGGATCTGACGCTCATGCACGAAAGCGTGGGGAGCAAACAGGATTAGATACCCTGGTAGTCC
>t0017405_wg-Y-2;size=5;
CCTACGGGGGGCAGCAGTGAGGAATATTGGTCAATGGGCGCAAGCCTGAACCAGCCATGCCGCGTGAAGGAATAAGGCCC
TATGGGTCGTAAACTTCTTTTGTGGTGGAGCAATAAGGTGTACGTGTACACCGATGAGAGTACATCACGAATAAGCATCG
GCTAACTCCGTGCCAGCAGCCGCGGTAATACGGAGGATGCAAGCGTTATCCGGATTTATTGGGTTTAAAGGGTGCGTAGG
CTGTGGGGAAAGTCAGGGGTGAAAGCCCGGCGCTTAACGCCGGAACTGCCTTTGATACTTCTCCGCTGGAATACGGATGC
CGTGGGAGGAATGAGTAGTGTAGCGGTGAAATGCATAGATATTACTCAGAACACCGATTGCGAAGGCATCTCACGAATCC
GTCATTGACGCTGAGGCACGAAAGCGTGGGGATCAAACAGGATTAGATACCCGGGTAGTCC
>t0020523_wg-Y-2;size=5;
CCTACGGGGGGCTGCAGTGAGGAATATTGGTCAATGGGCGAGAGCCTGAACCAGCCAAGTAGCGTGAGGGATGACTGCCC
TATGGGTTGTAAACCTCTTTTGTTTGGGAATAAAGTGAGCCACGTGTGGCTTTTTGTATGTACCTTACGAATAAGCATCG
GCTAATTCCGTGCCAGCAGCCGCGGTAATACGGAAGATGCGAGCGTTATCCGGATTTATTGGGTTTAAAGGGAGCGTAGG
CGGGCCTTTAAGCCAGCGGTCAAATGTCAGGGCCCAACCTTGGCATGCCGTTGGAACTGGGGACCTTGAATACACACAAG
GAAGGTGGAATTCGTCGTGTAGCGGTGAAATGCTTAGATATGACGAAGAACTCCGATTGCGAAGGCAGCCTTCTGGGGTG
CGATTGACGCTGAGGCTCGAAAGTGCGGGTATCGAACAGGATTAGATACCCGAGTAGTCC
>t0008607_wg-Y-2;size=5;
CCTACGGGGGGCAGCAGTGAGGAATATTGGTCAATGGACGAAAGTCTGAACCAGCCAAGTAGCGTGAAGGATGACTGCCC
TATGGGTTGTAAACTTCTTTTGTTTGGGAATAAAGTGAGTCACGTGTGACTTTTTGTATGTACCTTACGAATAAGCATCG
GCTAATTCCGTGCCAGCAGCCGCGGTAATACGGAAGATGCGAGCGTTATCCGGAATTATTGGGTTTAAAGGGAGCGTAGG
CGGACCTTTAAGTCAGCGGTAAAATGTCAATGCCCAACATTGGCCTGCCGTTGATACTGTTGGTCTTGAATACACACAAG
GAAGGTGGAATTCGTTGTGTAGCGGTGAAATGCTTAGATATGACGAAGAACTCCGATTGCGAAGGCAGCCTTCTGGGGTG
CGATTGACGCTGAGGCTCGAAAGTGCGGGTATCAAACAGGATTAGATACCCGTGTAGTCC
>t0017164_wg-Y-2;size=5;
CCTACGGGAGGCTGCAGTGGGGAATATTGCACAATGGACGAAAGTCTGATGCAGCAATTCTGCGTGAAGGATGAAGCATT
ACGGTGTGTAAACTTCTTTTTTGGTAGAAGACGAATGACGGTATACCAAGAATAAGGGACGGCTAACTATGTGCCAGCAG
CCGCGGTAATACATAGGTCCCGAGCGTTATCCGGATTTACTGGGCGTAAAGTGTCCGTAGCCTGATATGTAAGTCTGTTT
TCAAATATTGTGGCTTAACCATAAAGAGGGAATAGATACTGCATATCTTGAAGTTGTTGGGGGTTAGTGGAATTTCCGGT
GGAGCGGTGAAATGCGTTGATATCGGAAAGAACGCCGAAAGCGAAAGCAGCTAACTACAATAAACTTGACGGTGAGGGAC
GAAAGCTTGGGGAGCAAACGGGATTAGATACCCGAGTAGTCC
>t0008564_wg-Y-2;size=5;
CCTACGGGAGGCTGCAGTGGGGAATATTGGGCAATGGGGGAAACCCTGACCCAGCAACGCCGCGTGAAGGAAGAAGGCTT
TCGGGTTGTAAACTTCTTTTACCAGGGACGAAGGACGTGACGGTACCTGGAGAAAAAGCCACGGCTAACTACGTGCCAGC
AGCCGCGGTAATACGTAGGTGGCAAGCGTTGTCCGGAATTACTGGGTGTAAAGGGCGTGTAGGCGGAGCAGCAAGTCAGA
AGTGAAATCTCCGGGCTTAACCCGGAAACTGCTTTTGAAACTGTTGCCCTTGAGTATCGGAGAGGCAGGCGGAATTCCTA
GTGTAGCGGTGAAATGCGTAGATATTAGGAGGAACACCAGTGGCGAAGGCGGCCTGCTGGACGACAACTGACGCTGAGGC
GCGAAAGCGTGGGGAGCAAACAGGATTAGATACCCGTGTAGTCC
>t0004934_wg-Y-2;size=5;
CCTACGGGGGGCTGCAGTGGGGAATATTGGGCAATGGGGGCAACCCTGACCCAGCAACGCCGCGTGAAGGAAGAAGGCTT
TCGGGTTGTAAACTTCTTTTACCGAGGACGAAGAACGTGACGGTACTCGGAGAAAAAGCCACGGCTAACTACGTGCCAGC
AGCCGCGGTAATACGTAGGTGGCAAGCGTTGTCCGGATTTACTGGGTGTAAAGGGCGTGTAGGCGGAGCAGCAAGTCAGA
AGTGAAATCTCCGGGCTTAACCCGGAAACTGCTTTTGAAACTGTTGCCCTTGAGTATCGGAGAGGCAGGCGGAATTCCTA
GTGTAGCGGTGAAATGCGTAGATATTAGGAGGAACACCAGTGGCGAAGGCGGCCTGCTGGACGACAACTGACGCTGAGGC
GCGAAAGCGTGGGGAGCAAACAGGATTAGATACCCTTGTAGTCC
>t0020740_wg-Y-2;size=5;
CCTACGGGGGGCTGCAGTGAGGAATATTGGTCAATGGGCGAGAGCCTGAACCAGCCAAGTAGCGTGCAGGATGACGGCCC
TATGGGTTGTAAACTGCTTTTATACGGGGATAAAGTGAGGGACGTGTCCCTTTTTGTAGGTACCGTATGAATAAGGACCG
GCTAATTCCGTGCCAGCAGCCGCGGTAATACGGAAGGTCCGGGCGTTATCCGGATTTATTGGGTTTAAAGGGAGCGCAGG
CTGATTATTAAGCGTGACGTGAAATGTAGCCGCTCAACGGCTGAACTGCGTCGCGAACTGGTAGTCTTGAGTGAGTTCGA
TGTTGGCGGAATTCGTGGTGTAGCGGTGAAATGCTTAGATATCACGAAGAACTCCGATTGCGAAGGCAGCCAACAAGGCC
TTTACTGACGCTAAAGCTCGAAGGTGCGGGTATCGAACAGGATTAGATACCCTGGTAGTCC
>t0006175_wg-Y-2;size=5;
CCTACGGGGGGCTGCAGTCGAGGATCATTTGCAATGGGCGAAAGCCTGACAATGCGACGCTGCGTGGAGGATGGAGGCCT
TCGGGTTGTAAACTCCTGTCATGGGGGAACAGGCGAGGAAACCTAACACGTTTCTTAGTTGAGTGTACCCCAAGAGGAAT
TGGCGGCTAACTCTGTGCCAGCAGCCGCGGTAATACAGAGGCCAAGAGCGTTGTTCGGATTTACTGGGCGTAAAGGGCGC
GTAGGCGGCCCGCTAAGTCGGATGTGAAATCTCCGGGCTCAACCCGGAAAGTGCGTCCGAAACTGGCGGGCTCGAGGCCG
GGAGGGGGAATCGGAACGCAGGGTGTAGCGGTGAAATGCGTTGATATCCTGCAGAACACCGGAGGCGAAGGCGGATTCCT
TGAACGGTTCTGACGCTGAGGCGCGAAAGTCGGGGGAGCAAACAGGATTAGATACCCGTGTAGTCC
>t0010624_wg-Y-2;size=5;
CCTACGGGAGGCTGCAGTGAGGAATATTGGTCAATGGACGGAAGTCTGAACCAGCCAAGTAGCGTGCAGGATGACGGCCC
TATGGGTTGTAAACTGCTTTTATATAGGGATAAAGTCGGGGACGTGTCCCCGTTTGTAGGTACTATATGAATAAGGACCG
GCTAATTCCGTGCCAGCAGCCGCGGTAATACGGAAGGTCCAGGCGTTATCCGGATTTATTGGGTTTAAAGGGAGCGCAGG
CTGATGATTAAGCGTGACGTGAAATGTAGCCGCTCAACGGCTGAACTGCGTCGCGAACTGGTTATCTTGAGTGAGTTCGA
TGTTGGCGGAATTCGTGGTGTAGCGGTGAAATGCTTAGATATCACGAAGAACTCCGATTGCGAAGGCAGCCAACAAGGCC
TTTACTGACGCTAAAGCTCGAAGGTGCGGGTATCGAACAGGATTAGATACCCCAGTAGTCC
>t0017225_wg-Y-2;size=5;
CCTACGGGCGGCAGCAGTGGGGAATATTGGTCAATGGGGGAAACCCTGAACCAGCAACGCCGCGTGAAGGAAGAAGGCTT
TCGGGTTGTAAACTTCTTTTATCTGTGACGATAGTGACGGTAGCAGATGAATAAGCCACGGCTAACTACGTGCCAGCAGC
[truncated: 45,679,752 more chars]
