# Supplementary material for: Yak rumen microbial diversity at different forage growth stages of an alpine meadow on the Qinghai-Tibet Plateau
Source: PeerJ. 2019 Sep 19;7:e7645. doi: 10.7717/peerj.7645 (PMC6754979; doi:10.7717/peerj.7645)
Supplement: Data S6 [file peerj-07-7645-s008.zip › wg male sequence/wg-Y-6.unique.fasta]

>t0001118_wg-Y-6;size=54;
CCTACGGGGGGCTGCAGTGAGGAATATTGGTCAATGGGCGAGAGCCTGAACCAGCCAAGTAGCGTGCAGGATGACGGCCC
TACGGGTTGTAAACTGCTTTTTCCGGGGAATAACCGGCGGCACGTGTGCTGCCCTGCATGTACCCGGTGAATAAGGACCG
GCTAATTCCGTGCCAGCAGCCGCGGTAATACGGAAGGTCCGAGCGTTATCCGGATTTATTGGGTTTAAAGGGTGCGTAGG
CGGGAGGACAAGTCAGCCGTGAAATCGCGTGGCTCAACCACGCCCAGCGGTTGAAACTGTCTTTCTTGAGTACGGTGAGG
GAAGGCGGAATTCGTGGTGTAGCGGTGAAATGCATAGATATCACGAAGAACTCCGATCGCGCAGGCAGCTTTCCGTCCCG
CAACTGACGCTGAGGCACGAAGGTGCGGGTATCAAACAGGATTAGATACCCTAGTAGTCC
>t0005176_wg-Y-6;size=38;
CCTACGGGGGGCTGCAGTGAGGAATATTGGTCAATGGGCGAGAGCCTGAACCAGCCAAGTAGCGTGCAGGATGACGGCCC
TACGGGTTGTAAACTGCTTTTTCCGGGGAATAACCGGCGGCACGTGTGCTGCCCTGCATGTACCCGGTGAATAAGGACCG
GCTAATTCCGTGCCAGCAGCCGCGGTAATACGGAAGGTCCGAGCGTTATCCGGATTTATTGGGTTTAAAGGGTGCGTAGG
CGGGAGGACAAGTCAGCCGTGAAATCGCGTGGCTCAACCACGCCCAGCGGTTGAAACTGTCTTTCTTGAGTACGGTGAGG
GAAGGCGGAATTCGTGGTGTAGCGGTGAAATGCATAGATATCACGAAGAACTCCGATCGCGCAGGCAGCTTTCCGTCCCG
CAACTGACGCTGAGGCACGAAGGTGCGGGTATCAAACAGGATTAGATACCCCAGTAGTCC
>t0013740_wg-Y-6;size=35;
CCTACGGGAGGCTGCAGTGAGGAATATTGGTCAATGGGCGAGAGCCTGAACCAGCCAAGTAGCGTGCAGGATGACGGCCC
TACGGGTTGTAAACTGCTTTTTCCGGGGAATAACCGGCGGCACGTGTGCTGCCCTGCATGTACCCGGTGAATAAGGACCG
GCTAATTCCGTGCCAGCAGCCGCGGTAATACGGAAGGTCCGAGCGTTATCCGGATTTATTGGGTTTAAAGGGTGCGTAGG
CGGGAGGACAAGTCAGCCGTGAAATCGCGTGGCTCAACCACGCCCAGCGGTTGAAACTGTCTTTCTTGAGTACGGTGAGG
GAAGGCGGAATTCGTGGTGTAGCGGTGAAATGCATAGATATCACGAAGAACTCCGATCGCGCAGGCAGCTTTCCGTCCCG
CAACTGACGCTGAGGCACGAAGGTGCGGGTATCAAACAGGATTAGATACCCTAGTAGTCC
>t0002696_wg-Y-6;size=35;
CCTACGGGCGGCTGCAGTGAGGAATATTGGTCAATGGGCGAGAGCCTGAACCAGCCAAGTAGCGTGCAGGATGACGGCCC
TACGGGTTGTAAACTGCTTTTTCCGGGGAATAACCGGCGGCACGTGTGCTGCCCTGCATGTACCCGGTGAATAAGGACCG
GCTAATTCCGTGCCAGCAGCCGCGGTAATACGGAAGGTCCGAGCGTTATCCGGATTTATTGGGTTTAAAGGGTGCGTAGG
CGGGAGGACAAGTCAGCCGTGAAATCGCGTGGCTCAACCACGCCCAGCGGTTGAAACTGTCTTTCTTGAGTACGGTGAGG
GAAGGCGGAATTCGTGGTGTAGCGGTGAAATGCATAGATATCACGAAGAACTCCGATCGCGCAGGCAGCTTTCCGTCCCG
CAACTGACGCTGAGGCACGAAGGTGCGGGTATCAAACAGGATTAGATACCCCAGTAGTCC
>t0000214_wg-Y-6;size=29;
CCTACGGGAGGCTGCAGTGAGGAATATTGGTCAATGGGCGAGAGCCTGAACCAGCCAAGTAGCGTGCAGGATGACGGCCC
TACGGGTTGTAAACTGCTTTTTCCGGGGAATAACCGGCGGCACGTGTGCTGCCCTGCATGTACCCGGTGAATAAGGACCG
GCTAATTCCGTGCCAGCAGCCGCGGTAATACGGAAGGTCCGAGCGTTATCCGGATTTATTGGGTTTAAAGGGTGCGTAGG
CGGGAGGACAAGTCAGCCGTGAAATCGCGTGGCTCAACCACGCCCAGCGGTTGAAACTGTCTTTCTTGAGTACGGTGAGG
GAAGGCGGAATTCGTGGTGTAGCGGTGAAATGCATAGATATCACGAAGAACTCCGATCGCGCAGGCAGCTTTCCGTCCCG
CAACTGACGCTGAGGCACGAAGGTGCGGGTATCAAACAGGATTAGATACCCCAGTAGTCC
>t0000211_wg-Y-6;size=29;
CCTACGGGCGGCTGCAGTGAGGAATATTGGTCAATGGGCGAGAGCCTGAACCAGCCAAGTAGCGTGCAGGATGACGGCCC
TACGGGTTGTAAACTGCTTTTTCCGGGGAATAACCGGCGGCACGTGTGCTGCCCTGCATGTACCCGGTGAATAAGGACCG
GCTAATTCCGTGCCAGCAGCCGCGGTAATACGGAAGGTCCGAGCGTTATCCGGATTTATTGGGTTTAAAGGGTGCGTAGG
CGGGAGGACAAGTCAGCCGTGAAATCGCGTGGCTCAACCACGCCCAGCGGTTGAAACTGTCTTTCTTGAGTACGGTGAGG
GAAGGCGGAATTCGTGGTGTAGCGGTGAAATGCATAGATATCACGAAGAACTCCGATCGCGCAGGCAGCTTTCCGTCCCG
CAACTGACGCTGAGGCACGAAGGTGCGGGTATCAAACAGGATTAGATACCCTAGTAGTCC
>t0014987_wg-Y-6;size=28;
CCTACGGGGGGCTGCAGTGAGGAATATTGGTCAATGGGCGAGAGCCTGAACCAGCCAAGTAGCGTGCAGGATGACGGCCC
TACGGGTTGTAAACTGCTTTTTCCGGGGAATAACCGGCGGCACGTGTGCTGCCCTGCATGTACCCGGTGAATAAGGACCG
GCTAATTCCGTGCCAGCAGCCGCGGTAATACGGAAGGTCCGAGCGTTATCCGGATTTATTGGGTTTAAAGGGTGCGTAGG
CGGGAGGACAAGTCAGCCGTGAAATCGCGTGGCTCAACCACGCCCAGCGGTTGAAACTGTCTTTCTTGAGTACGGTGAGG
GAAGGCGGAATTCGTGGTGTAGCGGTGAAATGCATAGATATCACGAAGAACTCCGATCGCGCAGGCAGCTTTCCGTCCCG
CAACTGACGCTGAGGCACGAAGGTGCGGGTATCAAACAGGATTAGATACCCTGGTAGTCC
>t0000269_wg-Y-6;size=24;
CCTACGGGGGGCAGCAGTGAGGAATATTGGTCAATGGGCGAGAGCCTGAACCAGCCAAGTAGCGTGCAGGATGACGGCCC
TACGGGTTGTAAACTGCTTTTTCCGGGGAATAACCGGCGGCACGTGTGCTGCCCTGCATGTACCCGGTGAATAAGGACCG
GCTAATTCCGTGCCAGCAGCCGCGGTAATACGGAAGGTCCGAGCGTTATCCGGATTTATTGGGTTTAAAGGGTGCGTAGG
CGGGAGGACAAGTCAGCCGTGAAATCGCGTGGCTCAACCACGCCCAGCGGTTGAAACTGTCTTTCTTGAGTACGGTGAGG
GAAGGCGGAATTCGTGGTGTAGCGGTGAAATGCATAGATATCACGAAGAACTCCGATCGCGCAGGCAGCTTTCCGTCCCG
CAACTGACGCTGAGGCACGAAGGTGCGGGTATCAAACAGGATTAGATACCCTGGTAGTCC
>t0016662_wg-Y-6;size=23;
CCTACGGGGGGCTGCAGTGAGGAATATTGGTCAATGGGCGAGAGCCTGAACCAGCCAAGTAGCGTGCAGGATGACGGCCC
TACGGGTTGTAAACTGCTTTTTCCGGGGAATAACCGGCGGCACGTGTGCTGCCCTGCATGTACCCGGTGAATAAGGACCG
GCTAATTCCGTGCCAGCAGCCGCGGTAATACGGAAGGTCCGAGCGTTATCCGGATTTATTGGGTTTAAAGGGTGCGTAGG
CGGGAGGACAAGTCAGCCGTGAAATCGCGTGGCTCAACCACGCCCAGCGGTTGAAACTGTCTTTCTTGAGTACGGTGAGG
GAAGGCGGAATTCGTGGTGTAGCGGTGAAATGCATAGATATCACGAAGAACTCCGATCGCGCAGGCAGCTTTCCGTCCCG
CAACTGACGCTGAGGCACGAAGGTGCGGGTATCAAACAGGATTAGATACCCGAGTAGTCC
>t0001405_wg-Y-6;size=23;
CCTACGGGCGGCTGCAGTGAGGAATATTGGTCAATGGGCGAGAGCCTGAACCAGCCAAGTAGCGTGCAGGATGACGGCCC
TACGGGTTGTAAACTGCTTTTTCCGGGGAATAACCGGCGGCACGTGTGCTGCCCTGCATGTACCCGGTGAATAAGGACCG
GCTAATTCCGTGCCAGCAGCCGCGGTAATACGGAAGGTCCGAGCGTTATCCGGATTTATTGGGTTTAAAGGGTGCGTAGG
CGGGAGGACAAGTCAGCCGTGAAATCGCGTGGCTCAACCACGCCCAGCGGTTGAAACTGTCTTTCTTGAGTACGGTGAGG
GAAGGCGGAATTCGTGGTGTAGCGGTGAAATGCATAGATATCACGAAGAACTCCGATCGCGCAGGCAGCTTTCCGTCCCG
CAACTGACGCTGAGGCACGAAGGTGCGGGTATCAAACAGGATTAGATACCCGTGTAGTCC
>t0001387_wg-Y-6;size=23;
CCTACGGGGGGCTGCAGTGAGGAATATTGGTCAATGGGCGAGAGCCTGAACCAGCCAAGTAGCGTGCAGGATGACGGCCC
TACGGGTTGTAAACTGCTTTTTCCGGGGAATAACCGGCGGCACGTGTGCTGCCCTGCATGTACCCGGTGAATAAGGACCG
GCTAATTCCGTGCCAGCAGCCGCGGTAATACGGAAGGTCCGAGCGTTATCCGGATTTATTGGGTTTAAAGGGTGCGTAGG
CGGGAGGACAAGTCAGCCGTGAAATCGCGTGGCTCAACCACGCCCAGCGGTTGAAACTGTCTTTCTTGAGTACGGTGAGG
GAAGGCGGAATTCGTGGTGTAGCGGTGAAATGCATAGATATCACGAAGAACTCCGATCGCGCAGGCAGCTTTCCGTCCCG
CAACTGACGCTGAGGCACGAAGGTGCGGGTATCAAACAGGATTAGATACCCGGGTAGTCC
>t0000976_wg-Y-6;size=22;
CCTACGGGAGGCTGCAGTGAGGAATATTGGTCAATGGGCGAGAGCCTGAACCAGCCAAGTAGCGTGCAGGATGACGGCCC
TACGGGTTGTAAACTGCTTTTTCCGGGGAATAACCGGCGGCACGTGTGCTGCCCTGCATGTACCCGGTGAATAAGGACCG
GCTAATTCCGTGCCAGCAGCCGCGGTAATACGGAAGGTCCGAGCGTTATCCGGATTTATTGGGTTTAAAGGGTGCGTAGG
CGGGAGGACAAGTCAGCCGTGAAATCGCGTGGCTCAACCACGCCCAGCGGTTGAAACTGTCTTTCTTGAGTACGGTGAGG
GAAGGCGGAATTCGTGGTGTAGCGGTGAAATGCATAGATATCACGAAGAACTCCGATCGCGCAGGCAGCTTTCCGTCCCG
CAACTGACGCTGAGGCACGAAGGTGCGGGTATCAAACAGGATTAGATACCCTTGTAGTCC
>t0008600_wg-Y-6;size=21;
CCTACGGGCGGCTGCAGTGAGGAATATTGGTCAATGGGCGAGAGCCTGAACCAGCCAAGTAGCGTGCAGGATGACGGCCC
TACGGGTTGTAAACTGCTTTTTCCGGGGAATAACCGGCGGCACGTGTGCTGCCCTGCATGTACCCGGTGAATAAGGACCG
GCTAATTCCGTGCCAGCAGCCGCGGTAATACGGAAGGTCCGAGCGTTATCCGGATTTATTGGGTTTAAAGGGTGCGTAGG
CGGGAGGACAAGTCAGCCGTGAAATCGCGTGGCTCAACCACGCCCAGCGGTTGAAACTGTCTTTCTTGAGTACGGTGAGG
GAAGGCGGAATTCGTGGTGTAGCGGTGAAATGCATAGATATCACGAAGAACTCCGATCGCGCAGGCAGCTTTCCGTCCCG
CAACTGACGCTGAGGCACGAAGGTGCGGGTATCAAACAGGATTAGATACCCTTGTAGTCC
>t0002370_wg-Y-6;size=20;
CCTACGGGGGGCTGCAGTGAGGAATATTGGTCAATGGGCGAGAGCCTGAACCAGCCAAGTAGCGTGCAGGATGACGGCCC
TACGGGTTGTAAACTGCTTTTTCCGGGGAATAACCGGCGGCACGTGTGCTGCCCTGCATGTACCCGGTGAATAAGGACCG
GCTAATTCCGTGCCAGCAGCCGCGGTAATACGGAAGGTCCGAGCGTTATCCGGATTTATTGGGTTTAAAGGGTGCGTAGG
CGGGAGGACAAGTCAGCCGTGAAATCGCGTGGCTCAACCACGCCCAGCGGTTGAAACTGTCTTTCTTGAGTACGGTGAGG
GAAGGCGGAATTCGTGGTGTAGCGGTGAAATGCATAGATATCACGAAGAACTCCGATCGCGCAGGCAGCTTTCCGTCCCG
CAACTGACGCTGAGGCACGAAGGTGCGGGTATCAAACAGGATTAGATACCCTTGTAGTCC
>t0017455_wg-Y-6;size=20;
CCTACGGGGGGCTGCAGTGGGGAATATTGCACAATGGACGAAAGTCTGATGCAGCAATTCTGCGTGAAGGATGAAGCATT
ACGGTGTGTAAACTTCTTTTTTGGTAGAAGACGAATGACGGTATACCAAGAATAAGGGACGGCTAACTATGTGCCAGCAG
CCGCGGTAATACATAGGTCCCGAGCGTTATCCGGATTTACTGGGCGTAAAGTGTCCGTAGCCTGATATGTAAGTCTGTTT
TCAAATATTGTGGCTTAACCATAAAGAGGGAATAGATACTGCATATCTTGAAGTTGTTGGGGGTTAGTGGAATTTCCGGT
GGAGCGGTGAAATGCGTTGATATCGGAAAGAACGCCGAAAGCGAAAGCAGCTAACTACAATAAACTTGACGGTGAGGGAC
GAAAGCTTGGGGAGCAAACGGGATTAGATACCCTAGTAGTCC
>t0000139_wg-Y-6;size=20;
CCTACGGGCGGCTGCAGTGAGGAATATTGGTCAATGGGCGAGAGCCTGAACCAGCCAAGTAGCGTGCAGGATGACGGCCC
TACGGGTTGTAAACTGCTTTTTCCGGGGAATAACCGGCGGCACGTGTGCTGCCCTGCATGTACCCGGTGAATAAGGACCG
GCTAATTCCGTGCCAGCAGCCGCGGTAATACGGAAGGTCCGAGCGTTATCCGGATTTATTGGGTTTAAAGGGTGCGTAGG
CGGGAGGACAAGTCAGCCGTGAAATCGCGTGGCTCAACCACGCCCAGCGGTTGAAACTGTCTTTCTTGAGTACGGTGAGG
GAAGGCGGAATTCGTGGTGTAGCGGTGAAATGCATAGATATCACGAAGAACTCCGATCGCGCAGGCAGCTTTCCGTCCCG
CAACTGACGCTGAGGCACGAAGGTGCGGGTATCAAACAGGATTAGATACCCTGGTAGTCC
>t0003642_wg-Y-6;size=19;
CCTACGGGGGGCAGCAGTGAGGAATATTGGTCAATGGGCGAGAGCCTGAACCAGCCAAGTAGCGTGCAGGATGACGGCCC
TACGGGTTGTAAACTGCTTTTTCCGGGGAATAACCGGCGGCACGTGTGCTGCCCTGCATGTACCCGGTGAATAAGGACCG
GCTAATTCCGTGCCAGCAGCCGCGGTAATACGGAAGGTCCGAGCGTTATCCGGATTTATTGGGTTTAAAGGGTGCGTAGG
CGGGAGGACAAGTCAGCCGTGAAATCGCGTGGCTCAACCACGCCCAGCGGTTGAAACTGTCTTTCTTGAGTACGGTGAGG
GAAGGCGGAATTCGTGGTGTAGCGGTGAAATGCATAGATATCACGAAGAACTCCGATCGCGCAGGCAGCTTTCCGTCCCG
CAACTGACGCTGAGGCACGAAGGTGCGGGTATCAAACAGGATTAGATACCCCAGTAGTCC
>t0014661_wg-Y-6;size=19;
CCTACGGGCGGCTGCAGTGAGGAATATTGGTCAATGGGCGAGAGCCTGAACCAGCCAAGTAGCGTGCAGGATGACGGCCC
TACGGGTTGTAAACTGCTTTTTCCGGGGAATAACCGGCGGCACGTGTGCTGCCCTGCATGTACCCGGTGAATAAGGACCG
GCTAATTCCGTGCCAGCAGCCGCGGTAATACGGAAGGTCCGAGCGTTATCCGGATTTATTGGGTTTAAAGGGTGCGTAGG
CGGGAGGACAAGTCAGCCGTGAAATCGCGTGGCTCAACCACGCCCAGCGGTTGAAACTGTCTTTCTTGAGTACGGTGAGG
GAAGGCGGAATTCGTGGTGTAGCGGTGAAATGCATAGATATCACGAAGAACTCCGATCGCGCAGGCAGCTTTCCGTCCCG
CAACTGACGCTGAGGCACGAAGGTGCGGGTATCAAACAGGATTAGATACCCGAGTAGTCC
>t0003098_wg-Y-6;size=19;
CCTACGGGGGGCTGCAGTGAGGAATATTGGTCAATGGCCGAGAGGCTGAACCAGCCAAGTAGCGTGCAGGATGACGGCCC
TACGGGTTGTAAACTGCTTTTGCGGGAGGATAAAGTGCGCCACGCGTGGCGCTTTGCAGGTATCCCGTGAATAAGGACCG
GCTAATTCCGTGCCAGCAGCCGCGGTAATACGGAAGGTCCGGGCGTTATCCGGATTTATTGGGTTTAAAGGGAGCGCAGG
CGGAGGTGCAAGCGTGCCGTGAAAGCGCGGGGCTCAACCCCGTACAGCGGCGCGAACTGCTCCCCTTGGTTGCGGGAAGG
GAAGGCGGAACTCGTGGTGTAGCGGTGAAATGCATAGATATCACGAAGAACTCCGATCGCGAAGGCAGCCTTCCGGCCCG
CCAACGACGCTCATGCTCGAAGGCGCGGGTATCAAACAGGATTAGATACCCCAGTAGTCC
>t0012383_wg-Y-6;size=18;
CCTACGGGCGGCTGCAGTGAGGAATATTGGTCAATGGGCGAGAGCCTGAACCAGCCAAGTAGCGTGCAGGATGACGGCCC
TACGGGTTGTAAACTGCTTTTTCCGGGGAATAACCGGCGGCACGTGTGCTGCCCTGCATGTACCCGGTGAATAAGGACCG
GCTAATTCCGTGCCAGCAGCCGCGGTAATACGGAAGGTCCGAGCGTTATCCGGATTTATTGGGTTTAAAGGGTGCGTAGG
CGGGAGGACAAGTCAGCCGTGAAATCGCGTGGCTCAACCACGCCCAGCGGTTGAAACTGTCTTTCTTGAGTACGGTGAGG
GAAGGCGGAATTCGTGGTGTAGCGGTGAAATGCATAGATATCACGAAGAACTCCGATCGCGCAGGCAGCTTTCCGTCCCG
CAACTGACGCTGAGGCACGAAGGTGCGGGTATCAAACAGGATTAGATACCCCGGTAGTCC
>t0002428_wg-Y-6;size=18;
CCTACGGGGGGCTGCAGTGAGGAATATTGGTCAATGGGCGAGAGCCTGAACCAGCCAAGTAGCGTGCAGGATGACGGCCC
TACGGGTTGTAAACTGCTTTTTCCGGGGAATAACCGGCGGCACGTGTGCTGCCCTGCATGTACCCGGTGAATAAGGACCG
GCTAATTCCGTGCCAGCAGCCGCGGTAATACGGAAGGTCCGAGCGTTATCCGGATTTATTGGGTTTAAAGGGTGCGTAGG
CGGGAGGACAAGTCAGCCGTGAAATCGCGTGGCTCAACCACGCCCAGCGGTTGAAACTGTCTTTCTTGAGTACGGTGAGG
GAAGGCGGAATTCGTGGTGTAGCGGTGAAATGCATAGATATCACGAAGAACTCCGATCGCGCAGGCAGCTTTCCGTCCCG
CAACTGACGCTGAGGCACGAAGGTGCGGGTATCAAACAGGATTAGATACCCCGGTAGTCC
>t0003046_wg-Y-6;size=18;
CCTACGGGCGGCTGCAGTGAGGAATATTGGTCAATGGGCGAGAGCCTGAACCAGCCAAGTAGCGTGCAGGATGACGGCCC
TACGGGTTGTAAACTGCTTTTGCGGGAGGATAAAGTGGCCCACGTGTGGGCCTTTGCAGGTATCCCGTGAATAAGGACCG
GCTAATTCCGTGCCAGCAGCCGCGGTAATACGGAAGGTCCAGGCGTTATCCGGATTTATTGGGTTTAAAGGGAGCGCAGG
CGGAGGATCAAGCCAGCCGTAAAATTGTGGGGCTCAACCCCATTCAGCGGTTGGAACTGGTTCCCTTGGTTGCGGGAAGG
GCAGGCGGAACTCGTGGTGTAGCGGTGAAATGCATAGATATCACGAAGAACTCCGATCGCGAAGGCAGCCTGCCGGCCCG
TTAACGACGCTCATGCTCGAAGGTGCGGGTATCAAACAGGATTAGATACCCTAGTAGTCC
>t0003722_wg-Y-6;size=17;
CCTACGGGAGGCTGCAGTGAGGAATATTGGTCAATGGGCGCAAGCCTGAACCAGCCATGCCGCGTGAAGGAATAAGGCCC
TATGGGTCGTAAACTTCTTTTGTGGTGGAGCAATAAGGTGTACGTGTACACCGATGAGAGTACATCACGAATAAGCATCG
GCTAACTCCGTGCCAGCAGCCGCGGTAATACGGAGGATGCAAGCGTTATCCGGATTTATTGGGTTTAAAGGGTGCGTAGG
CTGTGGGGAAAGTCAGGGGTGAAAGCCCGGCGCTTAACGCCGGAACTGCCTTTGATACTTCTCCGCTGGAATACGGATGC
CGTGGGAGGAATGAGTAGTGTAGCGGTGAAATGCATAGATATTACTCAGAACACCGATTGCGAAGGCATCTCACGAATCC
GTCATTGACGCTGAGGCACGAAAGCGTGGGGATCAAACAGGATTAGATACCCTAGTAGTCC
>t0003896_wg-Y-6;size=17;
CCTACGGGCGGCAGCAGTGAGGAATATTGGTCAATGGGCGAGAGCCTGAACCAGCCAAGTAGCGTGCAGGATGACGGCCC
TACGGGTTGTAAACTGCTTTTTCCGGGGAATAACCGGCGGCACGTGTGCTGCCCTGCATGTACCCGGTGAATAAGGACCG
GCTAATTCCGTGCCAGCAGCCGCGGTAATACGGAAGGTCCGAGCGTTATCCGGATTTATTGGGTTTAAAGGGTGCGTAGG
CGGGAGGACAAGTCAGCCGTGAAATCGCGTGGCTCAACCACGCCCAGCGGTTGAAACTGTCTTTCTTGAGTACGGTGAGG
GAAGGCGGAATTCGTGGTGTAGCGGTGAAATGCATAGATATCACGAAGAACTCCGATCGCGCAGGCAGCTTTCCGTCCCG
CAACTGACGCTGAGGCACGAAGGTGCGGGTATCAAACAGGATTAGATACCCTGGTAGTCC
>t0005422_wg-Y-6;size=17;
CCTACGGGAGGCTGCAGTGAGGAATATTGGTCAATGGGCGAGAGCCTGAACCAGCCAAGTAGCGTGCAGGATGACGGCCC
TACGGGTTGTAAACTGCTTTTTCCGGGGAATAACCGGCGGCACGTGTGCTGCCCTGCATGTACCCGGTGAATAAGGACCG
GCTAATTCCGTGCCAGCAGCCGCGGTAATACGGAAGGTCCGAGCGTTATCCGGATTTATTGGGTTTAAAGGGTGCGTAGG
CGGGAGGACAAGTCAGCCGTGAAATCGCGTGGCTCAACCACGCCCAGCGGTTGAAACTGTCTTTCTTGAGTACGGTGAGG
GAAGGCGGAATTCGTGGTGTAGCGGTGAAATGCATAGATATCACGAAGAACTCCGATCGCGCAGGCAGCTTTCCGTCCCG
CAACTGACGCTGAGGCACGAAGGTGCGGGTATCAAACAGGATTAGATACCCGAGTAGTCC
>t0000649_wg-Y-6;size=17;
CCTACGGGGGGCTGCAGTGAGGAATATTGGTCAATGGCCGAGAGGCTGAACCAGCCAAGTAGCGTGCAGGATGACGGCCC
TACGGGTTGTAAACTGCTTTTGCGGGAGGATAAAGTGCGCCACGCGTGGCGCTTTGCAGGTATCCCGTGAATAAGGACCG
GCTAATTCCGTGCCAGCAGCCGCGGTAATACGGAAGGTCCGGGCGTTATCCGGATTTATTGGGTTTAAAGGGAGCGCAGG
CGGAGGTGCAAGCGTGCCGTGAAAGCGCGGGGCTCAACCCCGTACAGCGGCGCGAACTGCTCCCCTTGGTTGCGGGAAGG
GAAGGCGGAACTCGTGGTGTAGCGGTGAAATGCATAGATATCACGAAGAACTCCGATCGCGAAGGCAGCCTTCCGGCCCG
CCAACGACGCTCATGCTCGAAGGCGCGGGTATCAAACAGGATTAGATACCCTTGTAGTCC
>t0002742_wg-Y-6;size=17;
CCTACGGGCGGCTGCAGTGAGGAATATTGGTCAATGGGCGAGAGCCTGAACCAGCCAAGTAGCGTGCAGGATGACGGCCC
TATGGGTTGTAAACTGCTTTTATATGGGGATAAAGTTCACCACGTGTGGTGTTTTGCAGGTACCATATGAATAAGGACCG
GCTAATTCCGTGCCAGCAGCCGCGGTAATACGGAAGGTCCGGGCGTTATCCGGATTTATTGGGTTTAAAGGGAGCGCAGG
CGGCCTTTTAAGCGTGACGTGAAATGTGGATGCTCAACATCTGAACTGCGTCGCGAACTGGAGGGCTTGAGTGGGTACGA
CGCCGGCGGAATTCGTGGTGTAGCGGTGAAATGCTTAGATATCACGAAGAACCCCGATTGCGAAGGCAGCCGGCGAGTCC
TCAACTGACGCTAAAGCTCGAAAGTGCGGGTATCGAACAGGATTAGATACCCTTGTAGTCC
>t0002038_wg-Y-6;size=16;
CCTACGGGGGGCTGCAGTAAGGAATATTGGGCAATGGGGGGAACCCTGACCCAGCCATGCCGCGTGAGGGAAGTAGGCCC
TACGGGTCGTGAACCTCTTTTGTCCAGGGACAAGGACGGGGTCGTGAACTCCGTTTGAGGGTACTGGAAGAATAAGCATC
GGCTAACTCCGTGCCAGCAGCCGCGGTAATACGGAGGATGCGAGCGTTATCCGGATTCATTGGGTTTAAAGGGTGCGCAG
GCGGCCGGGCAAGTCAGCGGTGAAAGTCAGGGGCCCAACCCCGGAAGTGCCGTTGATACTGTTCGGCTGGAATGCGGTCG
AGGCGGGCGGAATGTGGCGTGTAGCGGTGAAATGCGTAGATATGCCACAGAACGCCGATAGCGAAGGCAGCTCGCCAGGC
CTGCATTGACGCTCGGGCACGAAAGCGTGGGGATCGAACAGGATTAGATACCCCAGTAGTCC
>t0002175_wg-Y-6;size=16;
CCTACGGGGGGCTGCAGTGAGGAATATTGGTCAATGGGCGAGAGCCTGAACCAGCCAAGTAGCGTGCAGGATGACGGCCC
TACGGGTTGTAAACTGCTTTTTCCGGGGAATAACCGGCGGCACGTGTGCTGCCCTGCATGTACCCGGTGAATAAGGACCG
GCTAATTCCGTGCCAGCAGCCGCGGTAATACGGAAGGTCCGAGCGTTATCCGGATTTATTGGGTTTAAAGGGTGCGTAGG
CGGGAGGACAAGTCAGCCGTGAAATCGCGTGGCTCAACCACGCCCAGCGGTTGAAACTGTCTTTCTTGAGTACGGTGAGG
GAAGGCGGAATTCGTGGTGTAGCGGTGAAATGCATAGATATCACGAAGAACTCCGATCGCGCAGGCAGCTTTCCGTCCCG
CAACTGACGCTGAGGCACGAAGGTGCGGGTATCAAACAGGATTAGATACCCGTGTAGTCC
>t0004148_wg-Y-6;size=16;
CCTACGGGGGGCAGCAGTGAGGAATATTGGTCAATGGCCGAGAGGCTGAACCAGCCAAGTAGCGTGCAGGATGACGGCCC
TACGGGTTGTAAACTGCTTTTGCGGGAGGATAAAGTGCGCCACGCGTGGCGCTTTGCAGGTATCCCGTGAATAAGGACCG
GCTAATTCCGTGCCAGCAGCCGCGGTAATACGGAAGGTCCGGGCGTTATCCGGATTTATTGGGTTTAAAGGGAGCGCAGG
CGGAGGTGCAAGCGTGCCGTGAAAGCGCGGGGCTCAACCCCGTACAGCGGCGCGAACTGCTCCCCTTGGTTGCGGGAAGG
GAAGGCGGAACTCGTGGTGTAGCGGTGAAATGCATAGATATCACGAAGAACTCCGATCGCGAAGGCAGCCTTCCGGCCCG
CCAACGACGCTCATGCTCGAAGGCGCGGGTATCAAACAGGATTAGATACCCTAGTAGTCC
>t0000716_wg-Y-6;size=16;
CCTACGGGAGGCTGCAGTGAGGAATATTGGTCAATGGCCGAGAGGCTGAACCAGCCAAGTAGCGTGCAGGATGACGGCCC
TACGGGTTGTAAACTGCTTTTGCGGGAGGATAAAGTGCGCCACGCGTGGCGCTTTGCAGGTATCCCGTGAATAAGGACCG
GCTAATTCCGTGCCAGCAGCCGCGGTAATACGGAAGGTCCGGGCGTTATCCGGATTTATTGGGTTTAAAGGGAGCGCAGG
CGGAGGTGCAAGCGTGCCGTGAAAGCGCGGGGCTCAACCCCGTACAGCGGCGCGAACTGCTCCCCTTGGTTGCGGGAAGG
GAAGGCGGAACTCGTGGTGTAGCGGTGAAATGCATAGATATCACGAAGAACTCCGATCGCGAAGGCAGCCTTCCGGCCCG
CCAACGACGCTCATGCTCGAAGGCGCGGGTATCAAACAGGATTAGATACCCTTGTAGTCC
>t0004885_wg-Y-6;size=16;
CCTACGGGGGGCAGCAGTGAGGAATATTGGTCAATGGGCGAGAGCCTGAACCAGCCAAGTAGCGTGCAGGATGACGGCCC
TACGGGTTGTAAACTGCTTTTTCCGGGGAATAACCGGCGGCACGTGTGCTGCCCTGCATGTACCCGGTGAATAAGGACCG
GCTAATTCCGTGCCAGCAGCCGCGGTAATACGGAAGGTCCGAGCGTTATCCGGATTTATTGGGTTTAAAGGGTGCGTAGG
CGGGAGGACAAGTCAGCCGTGAAATCGCGTGGCTCAACCACGCCCAGCGGTTGAAACTGTCTTTCTTGAGTACGGTGAGG
GAAGGCGGAATTCGTGGTGTAGCGGTGAAATGCATAGATATCACGAAGAACTCCGATCGCGCAGGCAGCTTTCCGTCCCG
CAACTGACGCTGAGGCACGAAGGTGCGGGTATCAAACAGGATTAGATACCCTAGTAGTCC
>t0000027_wg-Y-6;size=16;
CCTACGGGAGGCTGCAGTGAGGAATATTGGTCAATGGGCGAGAGCCTGAACCAGCCAAGTAGCGTGCAGGATGACGGCCC
TACGGGTTGTAAACTGCTTTTTCCGGGGAATAACCGGCGGCACGTGTGCTGCCCTGCATGTACCCGGTGAATAAGGACCG
GCTAATTCCGTGCCAGCAGCCGCGGTAATACGGAAGGTCCGAGCGTTATCCGGATTTATTGGGTTTAAAGGGTGCGTAGG
CGGGAGGACAAGTCAGCCGTGAAATCGCGTGGCTCAACCACGCCCAGCGGTTGAAACTGTCTTTCTTGAGTACGGTGAGG
GAAGGCGGAATTCGTGGTGTAGCGGTGAAATGCATAGATATCACGAAGAACTCCGATCGCGCAGGCAGCTTTCCGTCCCG
CAACTGACGCTGAGGCACGAAGGTGCGGGTATCAAACAGGATTAGATACCCGTGTAGTCC
>t0002460_wg-Y-6;size=15;
CCTACGGGCGGCTGCAGTGAGGAATATTGGTCAATGGCCGAGAGGCTGAACCAGCCAAGTAGCGTGCAGGATGACGGCCC
TACGGGTTGTAAACTGCTTTTGCGGGAGGATAAAGTGCGCCACGCGTGGCGCTTTGCAGGTATCCCGTGAATAAGGACCG
GCTAATTCCGTGCCAGCAGCCGCGGTAATACGGAAGGTCCGGGCGTTATCCGGATTTATTGGGTTTAAAGGGAGCGCAGG
CGGAGGTGCAAGCGTGCCGTGAAAGCGCGGGGCTCAACCCCGTACAGCGGCGCGAACTGCTCCCCTTGGTTGCGGGAAGG
GAAGGCGGAACTCGTGGTGTAGCGGTGAAATGCATAGATATCACGAAGAACTCCGATCGCGAAGGCAGCCTTCCGGCCCG
CCAACGACGCTCATGCTCGAAGGCGCGGGTATCAAACAGGATTAGATACCCTAGTAGTCC
>t0001044_wg-Y-6;size=15;
CCTACGGGCGGCTGCAGTGAGGAATATTGGTCAATGGCCGAGAGGCTGAACCAGCCAAGTAGCGTGCAGGATGACGGCCC
TACGGGTTGTAAACTGCTTTTGCGGGAGGATAAAGTGCGCCACGCGTGGCGCTTTGCAGGTATCCCGTGAATAAGGACCG
GCTAATTCCGTGCCAGCAGCCGCGGTAATACGGAAGGTCCGGGCGTTATCCGGATTTATTGGGTTTAAAGGGAGCGCAGG
CGGAGGTGCAAGCGTGCCGTGAAAGCGCGGGGCTCAACCCCGTACAGCGGCGCGAACTGCTCCCCTTGGTTGCGGGAAGG
GAAGGCGGAACTCGTGGTGTAGCGGTGAAATGCATAGATATCACGAAGAACTCCGATCGCGAAGGCAGCCTTCCGGCCCG
CCAACGACGCTCATGCTCGAAGGCGCGGGTATCAAACAGGATTAGATACCCTGGTAGTCC
>t0000119_wg-Y-6;size=15;
CCTACGGGGGGCTGCAGTGAGGAATATTGGTCAATGGGCGCAAGCCTGAACCAGCCATGCCGCGTGAAGGAATAAGGCCC
TATGGGTCGTAAACTTCTTTTGTGGTGGAGCAATAAGGTGTACGTGTACACCGATGAGAGTACATCACGAATAAGCATCG
GCTAACTCCGTGCCAGCAGCCGCGGTAATACGGAGGATGCAAGCGTTATCCGGATTTATTGGGTTTAAAGGGTGCGTAGG
CTGTGGGGAAAGTCAGGGGTGAAAGCCCGGCGCTTAACGCCGGAACTGCCTTTGATACTTCTCCGCTGGAATACGGATGC
CGTGGGAGGAATGAGTAGTGTAGCGGTGAAATGCATAGATATTACTCAGAACACCGATTGCGAAGGCATCTCACGAATCC
GTCATTGACGCTGAGGCACGAAAGCGTGGGGATCAAACAGGATTAGATACCCTTGTAGTCC
>t0000080_wg-Y-6;size=15;
CCTACGGGTGGCTGCAGTGAGGAATATTGGTCAATGGGCGAGAGCCTGAACCAGCCAAGTAGCGTGCAGGATGACGGCCC
TACGGGTTGTAAACTGCTTTTTCCGGGGAATAACCGGCGGCACGTGTGCTGCCCTGCATGTACCCGGTGAATAAGGACCG
GCTAATTCCGTGCCAGCAGCCGCGGTAATACGGAAGGTCCGAGCGTTATCCGGATTTATTGGGTTTAAAGGGTGCGTAGG
CGGGAGGACAAGTCAGCCGTGAAATCGCGTGGCTCAACCACGCCCAGCGGTTGAAACTGTCTTTCTTGAGTACGGTGAGG
GAAGGCGGAATTCGTGGTGTAGCGGTGAAATGCATAGATATCACGAAGAACTCCGATCGCGCAGGCAGCTTTCCGTCCCG
CAACTGACGCTGAGGCACGAAGGTGCGGGTATCAAACAGGATTAGATACCCTAGTAGTCC
>t0005223_wg-Y-6;size=15;
CCTACGGGTGGCTGCAGTGAGGAATATTGGTCAATGGGCGAGAGCCTGAACCAGCCAAGTAGCGTGCAGGATGACGGCCC
TACGGGTTGTAAACTGCTTTTTCCGGGGAATAACCGGCGGCACGTGTGCTGCCCTGCATGTACCCGGTGAATAAGGACCG
GCTAATTCCGTGCCAGCAGCCGCGGTAATACGGAAGGTCCGAGCGTTATCCGGATTTATTGGGTTTAAAGGGTGCGTAGG
CGGGAGGACAAGTCAGCCGTGAAATCGCGTGGCTCAACCACGCCCAGCGGTTGAAACTGTCTTTCTTGAGTACGGTGAGG
GAAGGCGGAATTCGTGGTGTAGCGGTGAAATGCATAGATATCACGAAGAACTCCGATCGCGCAGGCAGCTTTCCGTCCCG
CAACTGACGCTGAGGCACGAAGGTGCGGGTATCAAACAGGATTAGATACCCTGGTAGTCC
>t0006448_wg-Y-6;size=15;
CCTACGGGGGGCTGCAGTGAGGAATATTGGTCAATGGGCGAGAGCCTGAACCAGCCAAGTAGCGTGCAGGATGACGGCCC
TATGGGTTGTAAACTGCTTTTATATGGGGATAAAGTTCACCACGTGTGGTGTTTTGCAGGTACCATATGAATAAGGACCG
GCTAATTCCGTGCCAGCAGCCGCGGTAATACGGAAGGTCCGGGCGTTATCCGGATTTATTGGGTTTAAAGGGAGCGCAGG
CGGCCTTTTAAGCGTGACGTGAAATGTGGATGCTCAACATCTGAACTGCGTCGCGAACTGGAGGGCTTGAGTGGGTACGA
CGCCGGCGGAATTCGTGGTGTAGCGGTGAAATGCTTAGATATCACGAAGAACCCCGATTGCGAAGGCAGCCGGCGAGTCC
TCAACTGACGCTAAAGCTCGAAAGTGCGGGTATCGAACAGGATTAGATACCCTAGTAGTCC
>t0005506_wg-Y-6;size=15;
CCTACGGGCGGCTGCAGTGAGGAATATTGGTCAATGGGCGAGAGCCTGAACCAGCCAAGTAGCGTGCAGGATGACGGCCC
TATGGGTTGTAAACTGCTTTTATATGGGGATAAAGTTCACCACGTGTGGTGTTTTGCAGGTACCATATGAATAAGGACCG
GCTAATTCCGTGCCAGCAGCCGCGGTAATACGGAAGGTCCGGGCGTTATCCGGATTTATTGGGTTTAAAGGGAGCGCAGG
CGGCCTTTTAAGCGTGACGTGAAATGTGGATGCTCAACATCTGAACTGCGTCGCGAACTGGAGGGCTTGAGTGGGTACGA
CGCCGGCGGAATTCGTGGTGTAGCGGTGAAATGCTTAGATATCACGAAGAACCCCGATTGCGAAGGCAGCCGGCGAGTCC
TCAACTGACGCTAAAGCTCGAAAGTGCGGGTATCGAACAGGATTAGATACCCTAGTAGTCC
>t0019306_wg-Y-6;size=14;
CCTACGGGCGGCAGCAGTGAGGAATATTGGTCAATGGGCGAGAGCCTGAACCAGCCAAGTAGCGTGCAGGATGACGGCCC
TACGGGTTGTAAACTGCTTTTTCCGGGGAATAACCGGCGGCACGTGTGCTGCCCTGCATGTACCCGGTGAATAAGGACCG
GCTAATTCCGTGCCAGCAGCCGCGGTAATACGGAAGGTCCGAGCGTTATCCGGATTTATTGGGTTTAAAGGGTGCGTAGG
CGGGAGGACAAGTCAGCCGTGAAATCGCGTGGCTCAACCACGCCCAGCGGTTGAAACTGTCTTTCTTGAGTACGGTGAGG
GAAGGCGGAATTCGTGGTGTAGCGGTGAAATGCATAGATATCACGAAGAACTCCGATCGCGCAGGCAGCTTTCCGTCCCG
CAACTGACGCTGAGGCACGAAGGTGCGGGTATCAAACAGGATTAGATACCCTTGTAGTCC
>t0006696_wg-Y-6;size=14;
CCTACGGGCGGCAGCAGTGAGGAATATTGGTCAATGGGCGAGAGCCTGAACCAGCCAAGTAGCGTGCAGGATGACGGCCC
TACGGGTTGTAAACTGCTTTTTCCGGGGAATAACCGGCGGCACGTGTGCTGCCCTGCATGTACCCGGTGAATAAGGACCG
GCTAATTCCGTGCCAGCAGCCGCGGTAATACGGAAGGTCCGAGCGTTATCCGGATTTATTGGGTTTAAAGGGTGCGTAGG
CGGGAGGACAAGTCAGCCGTGAAATCGCGTGGCTCAACCACGCCCAGCGGTTGAAACTGTCTTTCTTGAGTACGGTGAGG
GAAGGCGGAATTCGTGGTGTAGCGGTGAAATGCATAGATATCACGAAGAACTCCGATCGCGCAGGCAGCTTTCCGTCCCG
CAACTGACGCTGAGGCACGAAGGTGCGGGTATCAAACAGGATTAGATACCCTAGTAGTCC
>t0014899_wg-Y-6;size=14;
CCTACGGGAGGCTGCAGTGAGGAATATTGGTCAATGGGCGAGAGCCTGAACCAGCCAAGTAGCGTGCAGGATGACGGCCC
TACGGGTTGTAAACTGCTTTTTCCGGGGAATAACCGGCGGCACGTGTGCTGCCCTGCATGTACCCGGTGAATAAGGACCG
GCTAATTCCGTGCCAGCAGCCGCGGTAATACGGAAGGTCCGAGCGTTATCCGGATTTATTGGGTTTAAAGGGTGCGTAGG
CGGGAGGACAAGTCAGCCGTGAAATCGCGTGGCTCAACCACGCCCAGCGGTTGAAACTGTCTTTCTTGAGTACGGTGAGG
GAAGGCGGAATTCGTGGTGTAGCGGTGAAATGCATAGATATCACGAAGAACTCCGATCGCGCAGGCAGCTTTCCGTCCCG
CAACTGACGCTGAGGCACGAAGGTGCGGGTATCAAACAGGATTAGATACCCCTGTAGTCC
>t0006042_wg-Y-6;size=14;
CCTACGGGGGGCTGCAGTGAGGAATATTGGTCAATGGGCGCAAGCCTGAACCAGCCATGCCGCGTGAAGGAATAAGGCCC
TATGGGTCGTAAACTTCTTTTGTGGTGGAGCAATAAGGTGTACGTGTACACCGATGAGAGTACATCACGAATAAGCATCG
GCTAACTCCGTGCCAGCAGCCGCGGTAATACGGAGGATGCAAGCGTTATCCGGATTTATTGGGTTTAAAGGGTGCGTAGG
CTGTGGGGAAAGTCAGGGGTGAAAGCCCGGCGCTTAACGCCGGAACTGCCTTTGATACTTCTCCGCTGGAATACGGATGC
CGTGGGAGGAATGAGTAGTGTAGCGGTGAAATGCATAGATATTACTCAGAACACCGATTGCGAAGGCATCTCACGAATCC
GTCATTGACGCTGAGGCACGAAAGCGTGGGGATCAAACAGGATTAGATACCCCGGTAGTCC
>t0002983_wg-Y-6;size=14;
CCTACGGGCGGCTGCAGTGAGGAATATTGGACAATGGCCGAGAGGCTGATCCAGCCATGCCGCGTGCGGGAAGACGGCCC
TATGGGTTGTAAACCGCTTTTGTTGGGGAGCAATAAGGTCCACGTGTGGATCGATGAGAGTACCCAGCGAATAAGCATCG
GCTAACTCCGTGCCAGCAGCCGCGGTAATACGGAGGATGCAAGCGTTATCCGGATTTATTGGGTTTAAAGGGTGCGTAGG
CGGATGCCTAAGCGTGAGGTGAAATCCCCGGGCTCAACCTGGGAACTGCCTCGCGAACTGGGTATCTGGAATGTCCGTGC
CGTGGGAGGAATGTGTGGTGTAGCGGTGAAATGCATAGAGATCACACAGAACACCGATTGCGAAGGCATCTCACGAACGG
ATGATTGACGCTGAGGCACGAAAGCGTGGGGATCAAACAGGATTAGATACCCTAGTAGTCC
>t0004845_wg-Y-6;size=14;
CCTACGGGGGGCTGCAGTAGGGAATATTGGGCAATGGAGGCAACTCTGACCCAGCCATGCCGCGTGAAGGAATAAGGCCC
TATGGGTCGTAAACTTCTTTTACCGCAGAGTAAACCCGGGGACGCGTCCCCGGTTGAGAGTATGCGGGGAATAAGTATCG
GCTAACTCCGTGCCAGCAGCCGCGGTAATACGGGGGATACGAGCGTTATCCGGATTTATTGGGTTTAAAGGGTGCGCAGG
CGGACCGTTAAGTCAGGGGTGAAAAGTCCGTGCTCAACATGGACCGTGCCTTTGATACTGGCGGACTGGAGTGTGATAGA
CGTGGCCGGAATGTGGTGTGTAGCGGTGAAATGCTTAGATATGCCACAGAACACCGATCGAGAAGTCAGGTCGCGAGTTC
ACAACTGACGCTCATGCACGAAAGCGTGGGGATCAAACAGGATTAGATACCCCAGTAGTCC
>t0010770_wg-Y-6;size=14;
CCTACGGGCGGCTGCAGTGAGGAATATTGGTCAATGGGCGAGAGCCTGAACCAGCCAAGTCGCGTGAAGGATGAAGGTTC
TATGGATTGTAAACTTCTTTTGTCCGAGGGTAAAAAAGGCCACGTGTGGCTTCTTGCAAGTATCGGACGAATAAGCATCG
GCTAACTCCGTGCCAGCAGCCGCGGTAATACGGAGGATGCGAGCGTTATCCGGATTTATTGGGTTTAAAGGGTGCGTAGG
TGGTTTGTTAAGTTTGTGGTGAAAGCGTGCGGCTCAACCGTACCAAGCCATGAAAACTGGCGAACTTGAGTGCAAACGAG
GTAGGCGGAATGTGATGTGTAGCGGTGAAATGCTTAGATATGTCACAGAACCCCGATTGCGAAGGCAGCTTACCAGCATG
CAACTGACACTGAGGCACGAAAGCGTGGGTATCAAACAGGATTAGATACCCCAGTAGTCC
>t0014521_wg-Y-6;size=14;
CCTACGGGGGGCAGCAGTGAGGAATATTGGTCAATGGGCGAGAGCCTGAACCAGCCAAGTAGCGTGCAGGATGACGGCCC
TACGGGTTGTAAACTGCTTTTTCCGGGGAATAACCGGCGGCACGTGTGCTGCCCTGCATGTACCCGGTGAATAAGGACCG
GCTAATTCCGTGCCAGCAGCCGCGGTAATACGGAAGGTCCGAGCGTTATCCGGATTTATTGGGTTTAAAGGGTGCGTAGG
CGGGAGGACAAGTCAGCCGTGAAATCGCGTGGCTCAACCACGCCCAGCGGTTGAAACTGTCTTTCTTGAGTACGGTGAGG
GAAGGCGGAATTCGTGGTGTAGCGGTGAAATGCATAGATATCACGAAGAACTCCGATCGCGCAGGCAGCTTTCCGTCCCG
CAACTGACGCTGAGGCACGAAGGTGCGGGTATCAAACAGGATTAGATACCCTTGTAGTCC
>t0003052_wg-Y-6;size=14;
CCTACGGGGGGCAGCAGTAGGGAATATTGGGCAATGGAGGCAACTCTGACCCAGCCATGCCGCGTGAAGGAATAAGGCCC
TATGGGTCGTAAACTTCTTTTACCGCAGAGTAAACCCGGGGACGCGTCCCCGGTTGAGAGTATGCGGGGAATAAGTATCG
GCTAACTCCGTGCCAGCAGCCGCGGTAATACGGGGGATACGAGCGTTATCCGGATTTATTGGGTTTAAAGGGTGCGCAGG
CGGACCGTTAAGTCAGGGGTGAAAAGTCCGTGCTCAACATGGACCGTGCCTTTGATACTGGCGGACTGGAGTGTGATAGA
CGTGGCCGGAATGTGGTGTGTAGCGGTGAAATGCTTAGATATGCCACAGAACACCGATCGAGAAGTCAGGTCGCGAGTTC
ACAACTGACGCTCATGCACGAAAGCGTGGGGATCAAACAGGATTAGATACCCTAGTAGTCC
>t0005974_wg-Y-6;size=14;
CCTACGGGTGGCTGCAGTGAGGAATATTGGTCAATGGCCGAGAGGCTGAACCAGCCAAGTAGCGTGCAGGATGACGGCCC
TACGGGTTGTAAACTGCTTTTGCGGGAGGATAAAGTGCGCCACGCGTGGCGCTTTGCAGGTATCCCGTGAATAAGGACCG
GCTAATTCCGTGCCAGCAGCCGCGGTAATACGGAAGGTCCGGGCGTTATCCGGATTTATTGGGTTTAAAGGGAGCGCAGG
CGGAGGTGCAAGCGTGCCGTGAAAGCGCGGGGCTCAACCCCGTACAGCGGCGCGAACTGCTCCCCTTGGTTGCGGGAAGG
GAAGGCGGAACTCGTGGTGTAGCGGTGAAATGCATAGATATCACGAAGAACTCCGATCGCGAAGGCAGCCTTCCGGCCCG
CCAACGACGCTCATGCTCGAAGGCGCGGGTATCAAACAGGATTAGATACCCTTGTAGTCC
>t0012621_wg-Y-6;size=14;
CCTACGGGCGGCTGCAGTGAGGAATATTGGTCAATGGGCGCAAGCCTGAACCAGCCATGCCGCGTGAAGGAATAAGGCCC
TATGGGTCGTAAACTTCTTTTGTGGTGGAGCAATAAGGTGTACGTGTACACCGATGAGAGTACATCACGAATAAGCATCG
GCTAACTCCGTGCCAGCAGCCGCGGTAATACGGAGGATGCAAGCGTTATCCGGATTTATTGGGTTTAAAGGGTGCGTAGG
CTGTGGGGAAAGTCAGGGGTGAAAGCCCGGCGCTTAACGCCGGAACTGCCTTTGATACTTCTCCGCTGGAATACGGATGC
CGTGGGAGGAATGAGTAGTGTAGCGGTGAAATGCATAGATATTACTCAGAACACCGATTGCGAAGGCATCTCACGAATCC
GTCATTGACGCTGAGGCACGAAAGCGTGGGGATCAAACAGGATTAGATACCCTGGTAGTCC
>t0001572_wg-Y-6;size=14;
CCTACGGGAGGCTGCAGTGAGGAATATTGGTCAATGGGCGCAAGCCTGAACCAGCCATGCCGCGTGAAGGAATAAGGCCC
TATGGGTCGTAAACTTCTTTTGTGGTGGAGCAATAAGGTGTACGTGTACACCGATGAGAGTACATCACGAATAAGCATCG
GCTAACTCCGTGCCAGCAGCCGCGGTAATACGGAGGATGCAAGCGTTATCCGGATTTATTGGGTTTAAAGGGTGCGTAGG
CTGTGGGGAAAGTCAGGGGTGAAAGCCCGGCGCTTAACGCCGGAACTGCCTTTGATACTTCTCCGCTGGAATACGGATGC
CGTGGGAGGAATGAGTAGTGTAGCGGTGAAATGCATAGATATTACTCAGAACACCGATTGCGAAGGCATCTCACGAATCC
GTCATTGACGCTGAGGCACGAAAGCGTGGGGATCAAACAGGATTAGATACCCGAGTAGTCC
>t0004756_wg-Y-6;size=14;
CCTACGGGCGGCTGCAGTGAGGAATATTGGTCAATGGGCGAGAGCCTGAACCAGCCAAGTAGCGTGCAGGATGACGGCCC
TACGGGTTGTAAACTGCTTTTGCGGGAGGATAAAGTGGCCCACGTGTGGGCCTTTGCAGGTATCCCGTGAATAAGGACCG
GCTAATTCCGTGCCAGCAGCCGCGGTAATACGGAAGGTCCAGGCGTTATCCGGATTTATTGGGTTTAAAGGGAGCGCAGG
CGGAGGATCAAGCCAGCCGTAAAATTGTGGGGCTCAACCCCATTCAGCGGTTGGAACTGGTTCCCTTGGTTGCGGGAAGG
GCAGGCGGAACTCGTGGTGTAGCGGTGAAATGCATAGATATCACGAAGAACTCCGATCGCGAAGGCAGCCTGCCGGCCCG
TTAACGACGCTCATGCTCGAAGGTGCGGGTATCAAACAGGATTAGATACCCCAGTAGTCC
>t0000060_wg-Y-6;size=14;
CCTACGGGGGGCTGCAGTGAGGAATATTGGTCAATGGGCGCGAGCCTGAACCAGCCAAGTAGCGTGCAGGATGACTGCCC
TATGGGTTGTAAACTGCTTTTATAGGGGAATAAAGTGAGTCACGTGTGGCTTTTTGTATGTACCCTATGAATAAGGACCG
GCTAATTCCGTGCCAGCAGCCGCGGTAATACGGAAGGTCCGGGCGTTATCCGGATTTATTGGGTTTAAAGGGAGCGCAGG
CTGGTTTTTAAGCGTGACGTGAAATGTGGCGGCTCAACCGCCGAACTGCGTCGCGAACTGGGAGCCTTGAGTGAGTACGA
CGTTGGCGGAATTCGTGGTGTAGCGGTGAAATGCTTAGATATCACGAAGAACCCCGATTGCGAAGGCAGCTGACGAGTCC
TTAACTGACGCTAAAGCTCGAAAGTGCGGGTATCGAACAGGATTAGATACCCCAGTAGTCC
>t0013738_wg-Y-6;size=13;
CCTACGGGGGGCTGCAGTGGGGAATCTTGCACAATGGACGAAAGTCTGATGCAGCGATCCCGCGTGAAGGATGAAGCATT
ACGGTGTGTAAACTTCTTTTTTGGTGGAAGACGAATGACGGTACACCAAGAATAAGAGACGGCTAACTACGTGCCAGCAG
CCGCGGTAATACGTAGGTCTCAAGCGTTATCCGGATTTACTGGGCGTAAAGTATCCGTAGCCTGATATGTAAGTCTGTTT
TCAAATCCCACGACTCAATCGTGGAAAGGGAATGGATACTGCATATCTAGAAGTTATTGGGGGTTAGTGGAATTTCCGGT
GGAGCGGTGAAATGCGTTGATATCGGAAAGAACGCCGAAAGCGAAAGCAGCTAACTATGATTAACTTGACGGTGAGGGAT
GAAAGTTTGGGTAGCAAACGGGATTAGATACCCTGGTAGTCC
>t0011929_wg-Y-6;size=13;
CCTACGGGCGGCTGCAGTGGGGAATATTGCACAATGGACGAAAGTCTGATGCAGCAATTCTGCGTGAAGGATGAAGCATT
ACGGTGTGTAAACTTCTTTTTTGGTAGAAGACGAATGACGGTATACCAAGAATAAGGGACGGCTAACTATGTGCCAGCAG
CCGCGGTAATACATAGGTCCCGAGCGTTATCCGGATTTACTGGGCGTAAAGTGTCCGTAGCCTGATATGTAAGTCTGTTT
TCAAATATTGTGGCTTAACCATAAAGAGGGAATAGATACTGCATATCTTGAAGTTGTTGGGGGTTAGTGGAATTTCCGGT
GGAGCGGTGAAATGCGTTGATATCGGAAAGAACGCCGAAAGCGAAAGCAGCTAACTACAATAAACTTGACGGTGAGGGAC
GAAAGCTTGGGGAGCAAACGGGATTAGATACCCTTGTAGTCC
>t0002401_wg-Y-6;size=13;
CCTACGGGAGGCAGCAGTGAGGAATATTGGTCAATGGGCGAGAGCCTGAACCAGCCAAGTAGCGTGCAGGATGACGGCCC
TACGGGTTGTAAACTGCTTTTTCCGGGGAATAACCGGCGGCACGTGTGCTGCCCTGCATGTACCCGGTGAATAAGGACCG
GCTAATTCCGTGCCAGCAGCCGCGGTAATACGGAAGGTCCGAGCGTTATCCGGATTTATTGGGTTTAAAGGGTGCGTAGG
CGGGAGGACAAGTCAGCCGTGAAATCGCGTGGCTCAACCACGCCCAGCGGTTGAAACTGTCTTTCTTGAGTACGGTGAGG
GAAGGCGGAATTCGTGGTGTAGCGGTGAAATGCATAGATATCACGAAGAACTCCGATCGCGCAGGCAGCTTTCCGTCCCG
CAACTGACGCTGAGGCACGAAGGTGCGGGTATCAAACAGGATTAGATACCCGAGTAGTCC
>t0000505_wg-Y-6;size=13;
CCTACGGGAGGCTGCAGTGGGGAATATTGCACAATGGACGAAAGTCTGATGCAGCAATTCTGCGTGAAGGATGAAGCATT
ACGGTGTGTAAACTTCTTTTTTGGTAGAAGACGAATGACGGTATACCAAGAATAAGGGACGGCTAACTATGTGCCAGCAG
CCGCGGTAATACATAGGTCCCGAGCGTTATCCGGATTTACTGGGCGTAAAGTGTCCGTAGCCTGATATGTAAGTCTGTTT
TCAAATATTGTGGCTTAACCATAAAGAGGGAATAGATACTGCATATCTTGAAGTTGTTGGGGGTTAGTGGAATTTCCGGT
GGAGCGGTGAAATGCGTTGATATCGGAAAGAACGCCGAAAGCGAAAGCAGCTAACTACAATAAACTTGACGGTGAGGGAC
GAAAGCTTGGGGAGCAAACGGGATTAGATACCCTAGTAGTCC
>t0003914_wg-Y-6;size=13;
CCTACGGGGGGCAGCAGTAAGGAATATTGGGCAATGGGGGGAACCCTGACCCAGCCATGCCGCGTGAGGGAAGTAGGCCC
TACGGGTCGTGAACCTCTTTTGTCCAGGGACAAGGACGGGGTCGTGAACTCCGTTTGAGGGTACTGGAAGAATAAGCATC
GGCTAACTCCGTGCCAGCAGCCGCGGTAATACGGAGGATGCGAGCGTTATCCGGATTCATTGGGTTTAAAGGGTGCGCAG
GCGGCCGGGCAAGTCAGCGGTGAAAGTCAGGGGCCCAACCCCGGAAGTGCCGTTGATACTGTTCGGCTGGAATGCGGTCG
AGGCGGGCGGAATGTGGCGTGTAGCGGTGAAATGCGTAGATATGCCACAGAACGCCGATAGCGAAGGCAGCTCGCCAGGC
CTGCATTGACGCTCGGGCACGAAAGCGTGGGGATCGAACAGGATTAGATACCCTAGTAGTCC
>t0009318_wg-Y-6;size=13;
CCTACGGGAGGCTGCAGTGAGGAATATTGGTCAATGGGCGCAAGCCTGAACCAGCCATGCCGCGTGAAGGAATAAGGCCC
TATGGGTCGTAAACTTCTTTTGTGGTGGAGCAATAAGGTGTACGTGTACACCGATGAGAGTACATCACGAATAAGCATCG
GCTAACTCCGTGCCAGCAGCCGCGGTAATACGGAGGATGCAAGCGTTATCCGGATTTATTGGGTTTAAAGGGTGCGTAGG
CTGTGGGGAAAGTCAGGGGTGAAAGCCCGGCGCTTAACGCCGGAACTGCCTTTGATACTTCTCCGCTGGAATACGGATGC
CGTGGGAGGAATGAGTAGTGTAGCGGTGAAATGCATAGATATTACTCAGAACACCGATTGCGAAGGCATCTCACGAATCC
GTCATTGACGCTGAGGCACGAAAGCGTGGGGATCAAACAGGATTAGATACCCTGGTAGTCC
>t0004576_wg-Y-6;size=13;
CCTACGGGGGGCTGCAGTGGGGAATATTGCACAATGGACGAAAGTCTGATGCAGCAATTCTGCGTGAAGGATGAAGCATT
ACGGTGTGTAAACTTCTTTTTTGGTAGAAGACGAATGACGGTATACCAAGAATAAGGGACGGCTAACTATGTGCCAGCAG
CCGCGGTAATACATAGGTCCCGAGCGTTATCCGGATTTACTGGGCGTAAAGTGTCCGTAGCCTGATATGTAAGTCTGTTT
TCAAATATTGTGGCTTAACCATAAAGAGGGAATAGATACTGCATATCTTGAAGTTGTTGGGGGTTAGTGGAATTTCCGGT
GGAGCGGTGAAATGCGTTGATATCGGAAAGAACGCCGAAAGCGAAAGCAGCTAACTACAATAAACTTGACGGTGAGGGAC
GAAAGCTTGGGGAGCAAACGGGATTAGATACCCCAGTAGTCC
>t0008916_wg-Y-6;size=13;
CCTACGGGGGGCTGCAGTGAGGAATATTGGTCAATGGGCGAGAGCCTGAACCAGCCAAGTAGCGTGCAGGATGACGGCCC
TATGGGTTGTAAACTGCTTTTATATGGGGATAAAGTTCACCACGTGTGGTGTTTTGCAGGTACCATATGAATAAGGACCG
GCTAATTCCGTGCCAGCAGCCGCGGTAATACGGAAGGTCCGGGCGTTATCCGGATTTATTGGGTTTAAAGGGAGCGCAGG
CGGCCTTTTAAGCGTGACGTGAAATGTGGATGCTCAACATCTGAACTGCGTCGCGAACTGGAGGGCTTGAGTGGGTACGA
CGCCGGCGGAATTCGTGGTGTAGCGGTGAAATGCTTAGATATCACGAAGAACCCCGATTGCGAAGGCAGCCGGCGAGTCC
TCAACTGACGCTAAAGCTCGAAAGTGCGGGTATCGAACAGGATTAGATACCCCTGTAGTCC
>t0013483_wg-Y-6;size=13;
CCTACGGGGGGCTGCAGTGAGGAATATTGGTCAATGGCCGAGAGGCTGAACCAGCCAAGTAGCGTGCAGGATGACGGCCC
TACGGGTTGTAAACTGCTTTTGCGGGAGGATAAAGTGCGCCACGCGTGGCGCTTTGCAGGTATCCCGTGAATAAGGACCG
GCTAATTCCGTGCCAGCAGCCGCGGTAATACGGAAGGTCCGGGCGTTATCCGGATTTATTGGGTTTAAAGGGAGCGCAGG
CGGAGGTGCAAGCGTGCCGTGAAAGCGCGGGGCTCAACCCCGTACAGCGGCGCGAACTGCTCCCCTTGGTTGCGGGAAGG
GAAGGCGGAACTCGTGGTGTAGCGGTGAAATGCATAGATATCACGAAGAACTCCGATCGCGAAGGCAGCCTTCCGGCCCG
CCAACGACGCTCATGCTCGAAGGCGCGGGTATCAAACAGGATTAGATACCCTGGTAGTCC
>t0023631_wg-Y-6;size=13;
CCTACGGGCGGCTGCAGTGAGGAATATTGGACAATGGCCGAGAGGCTGATCCAGCCATGCCGCGTGCGGGAAGACGGCCC
TATGGGTTGTAAACCGCTTTTGTTGGGGAGCAATAAGGTCCACGTGTGGATCGATGAGAGTACCCAGCGAATAAGCATCG
GCTAACTCCGTGCCAGCAGCCGCGGTAATACGGAGGATGCAAGCGTTATCCGGATTTATTGGGTTTAAAGGGTGCGTAGG
CGGATGCCTAAGCGTGAGGTGAAATCCCCGGGCTCAACCTGGGAACTGCCTCGCGAACTGGGTATCTGGAATGTCCGTGC
CGTGGGAGGAATGTGTGGTGTAGCGGTGAAATGCATAGAGATCACACAGAACACCGATTGCGAAGGCATCTCACGAACGG
ATGATTGACGCTGAGGCACGAAAGCGTGGGGATCAAACAGGATTAGATACCCCAGTAGTCC
>t0001029_wg-Y-6;size=13;
CCTACGGGCGGCTGCAGTGAGGAATATTGGTCAATGGCCGAGAGGCTGAACCAGCCAAGTAGCGTGCAGGATGACGGCCC
TACGGGTTGTAAACTGCTTTTGCGGGAGGATAAAGTGCGCCACGCGTGGCGCTTTGCAGGTATCCCGTGAATAAGGACCG
GCTAATTCCGTGCCAGCAGCCGCGGTAATACGGAAGGTCCGGGCGTTATCCGGATTTATTGGGTTTAAAGGGAGCGCAGG
CGGAGGTGCAAGCGTGCCGTGAAAGCGCGGGGCTCAACCCCGTACAGCGGCGCGAACTGCTCCCCTTGGTTGCGGGAAGG
GAAGGCGGAACTCGTGGTGTAGCGGTGAAATGCATAGATATCACGAAGAACTCCGATCGCGAAGGCAGCCTTCCGGCCCG
CCAACGACGCTCATGCTCGAAGGCGCGGGTATCAAACAGGATTAGATACCCCAGTAGTCC
>t0003154_wg-Y-6;size=13;
CCTACGGGGGGCTGCAGTGGGGAATCTTGCACAATGGACGAAAGTCTGATGCAGCGATCCCGCGTGAAGGATGAAGCATT
ACGGTGTGTAAACTTCTTTTTTGGTGGAAGACGAATGACGGTACACCAAGAATAAGAGACGGCTAACTACGTGCCAGCAG
CCGCGGTAATACGTAGGTCTCAAGCGTTATCCGGATTTACTGGGCGTAAAGTATCCGTAGCCTGATATGTAAGTCTGTTT
TCAAATCCCACGACTCAATCGTGGAAAGGGAATGGATACTGCATATCTAGAAGTTATTGGGGGTTAGTGGAATTTCCGGT
GGAGCGGTGAAATGCGTTGATATCGGAAAGAACGCCGAAAGCGAAAGCAGCTAACTATGATTAACTTGACGGTGAGGGAT
GAAAGTTTGGGTAGCAAACGGGATTAGATACCCTAGTAGTCC
>t0009618_wg-Y-6;size=13;
CCTACGGGAGGCAGCAGTGAGGAATATTGGTCAATGGGCGAGAGCCTGAACCAGCCAAGTAGCGTGCAGGATGACGGCCC
TACGGGTTGTAAACTGCTTTTTCCGGGGAATAACCGGCGGCACGTGTGCTGCCCTGCATGTACCCGGTGAATAAGGACCG
GCTAATTCCGTGCCAGCAGCCGCGGTAATACGGAAGGTCCGAGCGTTATCCGGATTTATTGGGTTTAAAGGGTGCGTAGG
CGGGAGGACAAGTCAGCCGTGAAATCGCGTGGCTCAACCACGCCCAGCGGTTGAAACTGTCTTTCTTGAGTACGGTGAGG
GAAGGCGGAATTCGTGGTGTAGCGGTGAAATGCATAGATATCACGAAGAACTCCGATCGCGCAGGCAGCTTTCCGTCCCG
CAACTGACGCTGAGGCACGAAGGTGCGGGTATCAAACAGGATTAGATACCCTAGTAGTCC
>t0003181_wg-Y-6;size=13;
CCTACGGGCGGCTGCAGTGGGGAATATTGCACAATGGACGAAAGTCTGATGCAGCAATTCTGCGTGAAGGATGAAGCATT
ACGGTGTGTAAACTTCTTTTTTGGTAGAAGACGAATGACGGTATACCAAGAATAAGGGACGGCTAACTATGTGCCAGCAG
CCGCGGTAATACATAGGTCCCGAGCGTTATCCGGATTTACTGGGCGTAAAGTGTCCGTAGCCTGATATGTAAGTCTGTTT
TCAAATATTGTGGCTTAACCATAAAGAGGGAATAGATACTGCATATCTTGAAGTTGTTGGGGGTTAGTGGAATTTCCGGT
GGAGCGGTGAAATGCGTTGATATCGGAAAGAACGCCGAAAGCGAAAGCAGCTAACTACAATAAACTTGACGGTGAGGGAC
GAAAGCTTGGGGAGCAAACGGGATTAGATACCCCAGTAGTCC
>t0012352_wg-Y-6;size=13;
CCTACGGGAGGCTGCAGTGAGGAATATTGGTCAATGGGCGAGAGCCTGAACCAGCCAAGTAGCGTGCAGGATGACGGCCC
TATGGGTTGTAAACTGCTTTTATATGGGGATAAAGTTCACCACGTGTGGTGTTTTGCAGGTACCATATGAATAAGGACCG
GCTAATTCCGTGCCAGCAGCCGCGGTAATACGGAAGGTCCGGGCGTTATCCGGATTTATTGGGTTTAAAGGGAGCGCAGG
CGGCCTTTTAAGCGTGACGTGAAATGTGGATGCTCAACATCTGAACTGCGTCGCGAACTGGAGGGCTTGAGTGGGTACGA
CGCCGGCGGAATTCGTGGTGTAGCGGTGAAATGCTTAGATATCACGAAGAACCCCGATTGCGAAGGCAGCCGGCGAGTCC
TCAACTGACGCTAAAGCTCGAAAGTGCGGGTATCGAACAGGATTAGATACCCTAGTAGTCC
>t0011307_wg-Y-6;size=12;
CCTACGGGAGGCTGCAGTGAGGAATATTGGTCAATGGCCGAGAGGCTGAACCAGCCAAGTAGCGTGCAGGATGACGGCCC
TACGGGTTGTAAACTGCTTTTGCGGGAGGATAAAGTGCGCCACGCGTGGCGCTTTGCAGGTATCCCGTGAATAAGGACCG
GCTAATTCCGTGCCAGCAGCCGCGGTAATACGGAAGGTCCGGGCGTTATCCGGATTTATTGGGTTTAAAGGGAGCGCAGG
CGGAGGTGCAAGCGTGCCGTGAAAGCGCGGGGCTCAACCCCGTACAGCGGCGCGAACTGCTCCCCTTGGTTGCGGGAAGG
GAAGGCGGAACTCGTGGTGTAGCGGTGAAATGCATAGATATCACGAAGAACTCCGATCGCGAAGGCAGCCTTCCGGCCCG
CCAACGACGCTCATGCTCGAAGGCGCGGGTATCAAACAGGATTAGATACCCCAGTAGTCC
>t0004112_wg-Y-6;size=12;
CCTACGGGGGGCTGCAGTGAGGAATATTGGTCAATGGGCGCGAGCCTGAACCAGCCAAGTAGCGTGCAGGATGACTGCCC
TATGGGTTGTAAACTGCTTTTATAGGGGAATAAAGTGAGTCACGTGTGGCTTTTTGTATGTACCCTATGAATAAGGACCG
GCTAATTCCGTGCCAGCAGCCGCGGTAATACGGAAGGTCCGGGCGTTATCCGGATTTATTGGGTTTAAAGGGAGCGCAGG
CTGGTTTTTAAGCGTGACGTGAAATGTGGCGGCTCAACCGCCGAACTGCGTCGCGAACTGGGAGCCTTGAGTGAGTACGA
CGTTGGCGGAATTCGTGGTGTAGCGGTGAAATGCTTAGATATCACGAAGAACCCCGATTGCGAAGGCAGCTGACGAGTCC
TTAACTGACGCTAAAGCTCGAAAGTGCGGGTATCGAACAGGATTAGATACCCTAGTAGTCC
>t0004244_wg-Y-6;size=12;
CCTACGGGCGGCAGCAGTGAGGAATATTGGTCAATGGGCGAGAGCCTGAACCAGCCAAGTAGCGTGCAGGATGACGGCCC
TACGGGTTGTAAACTGCTTTTTCCGGGGAATAACCGGCGGCACGTGTGCTGCCCTGCATGTACCCGGTGAATAAGGACCG
GCTAATTCCGTGCCAGCAGCCGCGGTAATACGGAAGGTCCGAGCGTTATCCGGATTTATTGGGTTTAAAGGGTGCGTAGG
CGGGAGGACAAGTCAGCCGTGAAATCGCGTGGCTCAACCACGCCCAGCGGTTGAAACTGTCTTTCTTGAGTACGGTGAGG
GAAGGCGGAATTCGTGGTGTAGCGGTGAAATGCATAGATATCACGAAGAACTCCGATCGCGCAGGCAGCTTTCCGTCCCG
CAACTGACGCTGAGGCACGAAGGTGCGGGTATCAAACAGGATTAGATACCCGTGTAGTCC
>t0001516_wg-Y-6;size=12;
CCTACGGGCGGCTGCAGTGAGGAATATTGGTCAATGGGCGAGAGCCTGAACCAGCCAAGTAGCGTGCAGGATGACGGCCC
TACGGGTTGTAAACTGCTTTTTCCGGGGAATAACCGGCGGCACGTGTGCTGCCCTGCATGTACCCGGTGAATAAGGACCG
GCTAATTCCGTGCCAGCAGCCGCGGTAATACGGAAGGTCCGAGCGTTATCCGGATTTATTGGGTTTAAAGGGTGCGTAGG
CGGGAGGACAAGTCAGCCGTGAAATCGCGTGGCTCAACCACGCCCAGCGGTTGAAACTGTCTTTCTTGAGTACGGTGAGG
GAAGGCGGAATTCGTGGTGTAGCGGTGAAATGCATAGATATCACGAAGAACTCCGATCGCGCAGGCAGCTTTCCGTCCCG
CAACTGACGCTGAGGCACGAAGGTGCGGGTATCAAACAGGATTAGATACCCCTGTAGTCC
>t0006620_wg-Y-6;size=12;
CCTACGGGGGGCAGCAGTAAGGAATATTGGGCAATGGGGGGAACCCTGACCCAGCCATGCCGCGTGAGGGAAGTAGGCCC
TACGGGTCGTGAACCTCTTTTGTCCAGGGACAAGGACGGGGTCGTGAACTCCGTTTGAGGGTACTGGAAGAATAAGCATC
GGCTAACTCCGTGCCAGCAGCCGCGGTAATACGGAGGATGCGAGCGTTATCCGGATTCATTGGGTTTAAAGGGTGCGCAG
GCGGCCGGGCAAGTCAGCGGTGAAAGTCAGGGGCCCAACCCCGGAAGTGCCGTTGATACTGTTCGGCTGGAATGCGGTCG
AGGCGGGCGGAATGTGGCGTGTAGCGGTGAAATGCGTAGATATGCCACAGAACGCCGATAGCGAAGGCAGCTCGCCAGGC
CTGCATTGACGCTCGGGCACGAAAGCGTGGGGATCGAACAGGATTAGATACCCCAGTAGTCC
>t0000213_wg-Y-6;size=12;
CCTACGGGCGGCTGCAGTGAGGAATATTGGACAATGGCCGGAAGGCTGATCCAGCCATGCCGCGTGCGGGAAGACGGCCC
TATGGGTTGTAAACCGCTTTTGTTGGGGAGCAATAAGGTCCACGTGTGGATTGATGAGAGTACCCAGCGAATAAGCATCG
GCTAACTCCGTGCCAGCAGCCGCGGTAATACGGAGGATGCGAGCGTTATCCGGATTTATTGGGTTTAAAGGGTGCGTAGG
CGGACTTTTAAGCGTGAGGTGAAATGCCCGGGCTCAACCTGGGAACTGCCTCGCGAACTGGGAGTCTTGAATGTCCGTGC
CGTGGGAGGAATGTGTGGTGTAGCGGTGAAATGCATAGAGATCACACAGAACACCGATTGCGAAGGCATCTCACGAACGG
ATGATTGACGCTGAGGCACGAAAGCGTGGGGATCAAACAGGATTAGATACCCTAGTAGTCC
>t0002324_wg-Y-6;size=12;
CCTACGGGGGGCTGCAGTGAGGAATATTGGACAATGGCCGGAAGGCTGATCCAGCCATGCCGCGTGCGGGACGACGGCCC
TATGGGTTGTAAACCGCTTTTGCGGGGGAGCAATAATCACTACGTGTAGTGAGATGAGAGTACCCTGCGAATAAGCATCG
GCTAACTCCGTGCCAGCAGCCGCGGTAATACGGAGGATGCAAGCGTTATCCGGATTTATTGGGTTTAAAGGGTGCGCAGG
CGGCTTGTTAAGCGGGAGGTGAAATGCCGGCGCTCAACGTCGGAAGTGCCTCCCGAACTGGTGAGCTTGAATGACTCTGC
CGTGGGAGGAATGTGTAGTGTAGCGGTGAAATGCTTAGAGATTACACAGAACACCGATTGCGAAGGCATCTCACGAAGGG
TTGATTGACGCTGAGGCACGAAAGCGTGGGGATCAAACAGGATTAGATACCCTAGTAGTCC
>t0009089_wg-Y-6;size=12;
CCTACGGGAGGCTGCAGTGAGGAATATTGGACAATGGCCGGAAGGCTGATCCAGCCATGCCGCGTGCGGGACGACGGCCC
TATGGGTTGTAAACCGCTTTTGCGGGGGAGCAATAATCACTACGTGTAGTGAGATGAGAGTACCCTGCGAATAAGCATCG
GCTAACTCCGTGCCAGCAGCCGCGGTAATACGGAGGATGCAAGCGTTATCCGGATTTATTGGGTTTAAAGGGTGCGCAGG
CGGCTTGTTAAGCGGGAGGTGAAATGCCGGCGCTCAACGTCGGAAGTGCCTCCCGAACTGGTGAGCTTGAATGACTCTGC
CGTGGGAGGAATGTGTAGTGTAGCGGTGAAATGCTTAGAGATTACACAGAACACCGATTGCGAAGGCATCTCACGAAGGG
TTGATTGACGCTGAGGCACGAAAGCGTGGGGATCAAACAGGATTAGATACCCTAGTAGTCC
>t0008978_wg-Y-6;size=12;
CCTACGGGGGGCTGCAGTGAGGAATATTGGTCAATGGCCGAGAGGCTGAACCAGCCAAGTAGCGTGCAGGATGACGGCCC
TACGGGTTGTAAACTGCTTTTGCGGGAGGATAAAGTGCGCCACGCGTGGCGCTTTGCAGGTATCCCGTGAATAAGGACCG
GCTAATTCCGTGCCAGCAGCCGCGGTAATACGGAAGGTCCGGGCGTTATCCGGATTTATTGGGTTTAAAGGGAGCGCAGG
CGGAGGTGCAAGCGTGCCGTGAAAGCGCGGGGCTCAACCCCGTACAGCGGCGCGAACTGCTCCCCTTGGTTGCGGGAAGG
GAAGGCGGAACTCGTGGTGTAGCGGTGAAATGCATAGATATCACGAAGAACTCCGATCGCGAAGGCAGCCTTCCGGCCCG
CCAACGACGCTCATGCTCGAAGGCGCGGGTATCAAACAGGATTAGATACCCTAGTAGTCC
>t0003996_wg-Y-6;size=12;
CCTACGGGGGGCTGCAGTAGGGAATATTGGGCAATGGAGGCAACTCTGACCCAGCCATGCCGCGTGAAGGAATAAGGCCC
TATGGGTCGTAAACTTCTTTTACCGCAGAGTAAACCCGGGGACGCGTCCCCGGTTGAGAGTATGCGGGGAATAAGTATCG
GCTAACTCCGTGCCAGCAGCCGCGGTAATACGGGGGATACGAGCGTTATCCGGATTTATTGGGTTTAAAGGGTGCGCAGG
CGGACCGTTAAGTCAGGGGTGAAAAGTCCGTGCTCAACATGGACCGTGCCTTTGATACTGGCGGACTGGAGTGTGATAGA
CGTGGCCGGAATGTGGTGTGTAGCGGTGAAATGCTTAGATATGCCACAGAACACCGATCGAGAAGTCAGGTCGCGAGTTC
ACAACTGACGCTCATGCACGAAAGCGTGGGGATCAAACAGGATTAGATACCCTTGTAGTCC
>t0004588_wg-Y-6;size=12;
CCTACGGGGGGCTGCAGTGAGGAATATTGGTCAATGGGCGAGAGCCTGAACCAGCCAAGTAGCGTGCAGGATGACGGCCC
TACGGGTTGTAAACTGCTTTTTCCGGGGAATAACCGGCGGCACGTGTGCTGCCCTGCATGTACCCGGTGAATAAGGACCG
GCTAATTCCGTGCCAGCAGCCGCGGTAATACGGAAGGTCCGAGCGTTATCCGGATTTATTGGGTTTAAAGGGTGCGTAGG
CGGGAGGACAAGTCAGCCGTGAAATCGCGTGGCTCAACCACGCCCAGCGGTTGAAACTGTCTTTCTTGAGTACGGTGAGG
GAAGGCGGAATTCGTGGTGTAGCGGTGAAATGCATAGATATCACGAAGAACTCCGATCGCGCAGGCAGCTTTCCGTCCCG
CAACTGACGCTGAGGCACGAAGGTGCGGGTATCAAACAGGATTAGATACCCCTGTAGTCC
>t0003512_wg-Y-6;size=12;
CCTACGGGCGGCTGCAGTGAGGAATATTGGTCAATGGGCGCAAGCCTGAACCAGCCATGCCGCGTGAAGGAATAAGGCCC
TATGGGTCGTAAACTTCTTTTGTGGTGGAGCAATAAGGTGTACGTGTACACCGATGAGAGTACATCACGAATAAGCATCG
GCTAACTCCGTGCCAGCAGCCGCGGTAATACGGAGGATGCAAGCGTTATCCGGATTTATTGGGTTTAAAGGGTGCGTAGG
CTGTGGGGAAAGTCAGGGGTGAAAGCCCGGCGCTTAACGCCGGAACTGCCTTTGATACTTCTCCGCTGGAATACGGATGC
CGTGGGAGGAATGAGTAGTGTAGCGGTGAAATGCATAGATATTACTCAGAACACCGATTGCGAAGGCATCTCACGAATCC
GTCATTGACGCTGAGGCACGAAAGCGTGGGGATCAAACAGGATTAGATACCCTTGTAGTCC
>t0000297_wg-Y-6;size=12;
CCTACGGGGGGCTGCAGTGAGGAATATTGGTCAATGGGCGAGAGCCTGAACCAGCCAAGTAGCGTGCAGGATGACGGCCC
TATGGGTTGTAAACTGCTTTTATATGGGGATAAAGTTCACCACGTGTGGTGTTTTGCAGGTACCATATGAATAAGGACCG
GCTAATTCCGTGCCAGCAGCCGCGGTAATACGGAAGGTCCGGGCGTTATCCGGATTTATTGGGTTTAAAGGGAGCGCAGG
CGGCCTTTTAAGCGTGACGTGAAATGTGGATGCTCAACATCTGAACTGCGTCGCGAACTGGAGGGCTTGAGTGGGTACGA
CGCCGGCGGAATTCGTGGTGTAGCGGTGAAATGCTTAGATATCACGAAGAACCCCGATTGCGAAGGCAGCCGGCGAGTCC
TCAACTGACGCTAAAGCTCGAAAGTGCGGGTATCGAACAGGATTAGATACCCTGGTAGTCC
>t0006594_wg-Y-6;size=12;
CCTACGGGAGGCTGCAGTGAGGAATATTGGTCAATGGGCGAGAGCCTGAACCAGCCAAGTAGCGTGCAGGATGACGGCCC
TACGGGTTGTAAACTGCTTTTTCCGGGGAATAACCGGCGGCACGTGTGCTGCCCTGCATGTACCCGGTGAATAAGGACCG
GCTAATTCCGTGCCAGCAGCCGCGGTAATACGGAAGGTCCGAGCGTTATCCGGATTTATTGGGTTTAAAGGGTGCGTAGG
CGGGAGGACAAGTCAGCCGTGAAATCGCGTGGCTCAACCACGCCCAGCGGTTGAAACTGTCTTTCTTGAGTACGGTGAGG
GAAGGCGGAATTCGTGGTGTAGCGGTGAAATGCATAGATATCACGAAGAACTCCGATCGCGCAGGCAGCTTTCCGTCCCG
CAACTGACGCTGAGGCACGAAGGTGCGGGTATCAAACAGGATTAGATACCCTGGTAGTCC
>t0016765_wg-Y-6;size=12;
CCTACGGGCGGCTGCAGTGAGGAATATTGGACAATGGCCGGAAGGCTGATCCAGCCATGCCGCGTGCGGGACGACGGCCC
TATGGGTTGTAAACCGCTTTTGCGGGGGAGCAATAATCACTACGTGTAGTGAGATGAGAGTACCCTGCGAATAAGCATCG
GCTAACTCCGTGCCAGCAGCCGCGGTAATACGGAGGATGCAAGCGTTATCCGGATTTATTGGGTTTAAAGGGTGCGCAGG
CGGCTTGTTAAGCGGGAGGTGAAATGCCGGCGCTCAACGTCGGAAGTGCCTCCCGAACTGGTGAGCTTGAATGACTCTGC
CGTGGGAGGAATGTGTAGTGTAGCGGTGAAATGCTTAGAGATTACACAGAACACCGATTGCGAAGGCATCTCACGAAGGG
TTGATTGACGCTGAGGCACGAAAGCGTGGGGATCAAACAGGATTAGATACCCGAGTAGTCC
>t0006026_wg-Y-6;size=12;
CCTACGGGGGGCTGCAGTGAGGAATATTGGTCAATGGGCGAGAGCCTGAACCAGCCAAGTAGCGTGCAGGATGACGGCCC
TATGGGTTGTAAACTGCTTTTATATGGGGATAAAGTTCACCACGTGTGGTGTTTTGCAGGTACCATATGAATAAGGACCG
GCTAATTCCGTGCCAGCAGCCGCGGTAATACGGAAGGTCCGGGCGTTATCCGGATTTATTGGGTTTAAAGGGAGCGCAGG
CGGCCTTTTAAGCGTGACGTGAAATGTGGATGCTCAACATCTGAACTGCGTCGCGAACTGGAGGGCTTGAGTGGGTACGA
CGCCGGCGGAATTCGTGGTGTAGCGGTGAAATGCTTAGATATCACGAAGAACCCCGATTGCGAAGGCAGCCGGCGAGTCC
TCAACTGACGCTAAAGCTCGAAAGTGCGGGTATCGAACAGGATTAGATACCCGAGTAGTCC
>t0023045_wg-Y-6;size=12;
CCTACGGGCGGCAGCAGTGGGGAATATTGCACAATGGACGAAAGTCTGATGCAGCAATTCTGCGTGAAGGATGAAGCATT
ACGGTGTGTAAACTTCTTTTTTGGTAGAAGACGAATGACGGTATACCAAGAATAAGGGACGGCTAACTATGTGCCAGCAG
CCGCGGTAATACATAGGTCCCGAGCGTTATCCGGATTTACTGGGCGTAAAGTGTCCGTAGCCTGATATGTAAGTCTGTTT
TCAAATATTGTGGCTTAACCATAAAGAGGGAATAGATACTGCATATCTTGAAGTTGTTGGGGGTTAGTGGAATTTCCGGT
GGAGCGGTGAAATGCGTTGATATCGGAAAGAACGCCGAAAGCGAAAGCAGCTAACTACAATAAACTTGACGGTGAGGGAC
GAAAGCTTGGGGAGCAAACGGGATTAGATACCCCAGTAGTCC
>t0000399_wg-Y-6;size=12;
CCTACGGGGGGCTGCAGTGAGGAATATTGGTCAATGGGCGAGAGCCTGAACCAGCCAAGTAGCGTGCAGGAAGACGGCCC
TATGGGTTGTAAACTGCTTTTATATAGGGATAAAGTCACCTACGTGTAGGTGTTTGCAGGTACTATATGAATAAGGACCG
GCTAATTCCGTGCCAGCAGCCGCGGTAATACGGAAGGTCCGGGCGTTATCCGGATTTATTGGGTTTAAAGGGAGCGCAGG
CGGGCTATTAAGCGTGACGTGAAATGTAGATGCTCAACATCTGAACTGCGTCGCGAACTGGTTGCCTTGAGTGCATTCGA
CGTCAGCGGAATTTGTGGTGTAGCGGTGAAATGCTTAGATATCACGAAGAACTCCGATTGCGAAGGCAGCTGACGAGACT
GTAACTGACGCTAAAGCTCGAAAGTGCGGGTATCGAACAGGATTAGATACCCTGGTAGTCC
>t0011612_wg-Y-6;size=12;
CCTACGGGGGGCTGCAGTGAGGAATATTGGTCAATGGGCGCAAGCCTGAACCAGCCATGCCGCGTGAAGGAATAAGGCCC
TATGGGTCGTAAACTTCTTTTGTGGTGGAGCAATAAGGTGTACGTGTACACCGATGAGAGTACATCACGAATAAGCATCG
GCTAACTCCGTGCCAGCAGCCGCGGTAATACGGAGGATGCAAGCGTTATCCGGATTTATTGGGTTTAAAGGGTGCGTAGG
CTGTGGGGAAAGTCAGGGGTGAAAGCCCGGCGCTTAACGCCGGAACTGCCTTTGATACTTCTCCGCTGGAATACGGATGC
CGTGGGAGGAATGAGTAGTGTAGCGGTGAAATGCATAGATATTACTCAGAACACCGATTGCGAAGGCATCTCACGAATCC
GTCATTGACGCTGAGGCACGAAAGCGTGGGGATCAAACAGGATTAGATACCCTAGTAGTCC
>t0006086_wg-Y-6;size=12;
CCTACGGGCGGCTGCAGTGAGGAATATTGGTCAATGGGCGCGAGCCTGAACCAGCCAAGTAGCGTGCAGGATGACTGCCC
TATGGGTTGTAAACTGCTTTTATAGGGGAATAAAGTGAGTCACGTGTGGCTTTTTGTATGTACCCTATGAATAAGGACCG
GCTAATTCCGTGCCAGCAGCCGCGGTAATACGGAAGGTCCGGGCGTTATCCGGATTTATTGGGTTTAAAGGGAGCGCAGG
CTGGTTTTTAAGCGTGACGTGAAATGTGGCGGCTCAACCGCCGAACTGCGTCGCGAACTGGGAGCCTTGAGTGAGTACGA
CGTTGGCGGAATTCGTGGTGTAGCGGTGAAATGCTTAGATATCACGAAGAACCCCGATTGCGAAGGCAGCTGACGAGTCC
TTAACTGACGCTAAAGCTCGAAAGTGCGGGTATCGAACAGGATTAGATACCCTAGTAGTCC
>t0016029_wg-Y-6;size=11;
CCTACGGGCGGCAGCAGTAGGGAATATTGGACAATGGGGGAAACCCTGATCCAGCGACGCCGCGTGAGTGAAGAAGTATT
TCGGTACGTAAAGCTCTATCAGCAGGGAAGAAAATGACGGTACCTGACTAAGAAGCACCGGCTAAATACGTGCCAGCAGC
CGCGGTAATACGTATGGTGCAAGCGTTATTCGGATTTACTGGGTGTAAAGGGAGCGTAGACGGCATAGCAAGTCTGAAGT
GAAATGCGGGGGCTCAACCCCTGAACTGCTTTGGAAACTGTTAAGCTAGAGTGTCGGAGAGGTTAGTGGAATTCCTAGTG
TAGCGGTGAAATGCGTAGATATTAGGAGGAACACCGGTGGCGAAGGCGGCTAACTGGACGATAACTGACGTTGAGGCTCG
AAAGCGTGGGGAGCAAACAGGATTAGATACCCTAGTAGTCC
>t0002323_wg-Y-6;size=11;
CCTACGGGGGGCTGCAGTGAGGAATATTGGTCAATGGGCGAGAGCCTGAACCAGCCAAGTCGCGTGAAGGATGAAGGTTC
TATGGATTGTAAACTTCTTTTGTCCGAGGGTAAAAAAGGCCACGTGTGGCTTCTTGCAAGTATCGGACGAATAAGCATCG
GCTAACTCCGTGCCAGCAGCCGCGGTAATACGGAGGATGCGAGCGTTATCCGGATTTATTGGGTTTAAAGGGTGCGTAGG
TGGTTTGTTAAGTTTGTGGTGAAAGCGTGCGGCTCAACCGTACCAAGCCATGAAAACTGGCGAACTTGAGTGCAAACGAG
GTAGGCGGAATGTGATGTGTAGCGGTGAAATGCTTAGATATGTCACAGAACCCCGATTGCGAAGGCAGCTTACCAGCATG
CAACTGACACTGAGGCACGAAAGCGTGGGTATCAAACAGGATTAGATACCCTAGTAGTCC
>t0050463_wg-Y-6;size=11;
CCTACGGGGGGCTGCAGTGAGGAATATTGGTCAATGGGCGAGAGCCTGAACCAGCCAAGTAGCGTGCAGGATGACGGCCC
TACGGGTTGTAAACTGCTTTTGCGGGAGGATAAAGTGGCCCACGTGTGGGCCTTTGCAGGTATCCCGTGAATAAGGACCG
GCTAATTCCGTGCCAGCAGCCGCGGTAATACGGAAGGTCCAGGCGTTATCCGGATTTATTGGGTTTAAAGGGAGCGCAGG
CGGAGGATCAAGCCAGCCGTAAAATTGTGGGGCTCAACCCCATTCAGCGGTTGGAACTGGTTCCCTTGGTTGCGGGAAGG
GCAGGCGGAACTCGTGGTGTAGCGGTGAAATGCATAGATATCACGAAGAACTCCGATCGCGAAGGCAGCCTGCCGGCCCG
TTAACGACGCTCATGCTCGAAGGTGCGGGTATCAAACAGGATTAGATACCCCAGTAGTCC
>t0000706_wg-Y-6;size=11;
CCTACGGGGGGCAGCAGTGAGGAATATTGGTCAATGGGCGAGAGCCTGAACCAGCCAAGTAGCGTGCAGGATGACGGCCC
TACGGGTTGTAAACTGCTTTTGCGGGAGGATAAAGTGGCCCACGTGTGGGCCTTTGCAGGTATCCCGTGAATAAGGACCG
GCTAATTCCGTGCCAGCAGCCGCGGTAATACGGAAGGTCCAGGCGTTATCCGGATTTATTGGGTTTAAAGGGAGCGCAGG
CGGAGGATCAAGCCAGCCGTAAAATTGTGGGGCTCAACCCCATTCAGCGGTTGGAACTGGTTCCCTTGGTTGCGGGAAGG
GCAGGCGGAACTCGTGGTGTAGCGGTGAAATGCATAGATATCACGAAGAACTCCGATCGCGAAGGCAGCCTGCCGGCCCG
TTAACGACGCTCATGCTCGAAGGTGCGGGTATCAAACAGGATTAGATACCCTAGTAGTCC
>t0003553_wg-Y-6;size=11;
CCTACGGGGGGCTGCAGTGAGGAATATTGGTCAATGGCCGAGAGGCTGAACCAGCCAAGTAGCGTGCAGGATGACGGCCC
TACGGGTTGTAAACTGCTTTTGCGGGAGGATAAAGTGCGCCACGCGTGGCGCTTTGCAGGTATCCCGTGAATAAGGACCG
GCTAATTCCGTGCCAGCAGCCGCGGTAATACGGAAGGTCCGGGCGTTATCCGGATTTATTGGGTTTAAAGGGAGCGCAGG
CGGAGGTGCAAGCGTGCCGTGAAAGCGCGGGGCTCAACCCCGTACAGCGGCGCGAACTGCTCCCCTTGGTTGCGGGAAGG
GAAGGCGGAACTCGTGGTGTAGCGGTGAAATGCATAGATATCACGAAGAACTCCGATCGCGAAGGCAGCCTTCCGGCCCG
CCAACGACGCTCATGCTCGAAGGCGCGGGTATCAAACAGGATTAGATACCCGTGTAGTCC
>t0017287_wg-Y-6;size=11;
CCTACGGGCGGCAGCAGTGAGGAATATTGGTCAATGGGCGAGAGCCTGAACCAGCCAAGTAGCGTGCAGGATGACGGCCC
TACGGGTTGTAAACTGCTTTTGCGGGAGGATAAAGTGGCCCACGTGTGGGCCTTTGCAGGTATCCCGTGAATAAGGACCG
GCTAATTCCGTGCCAGCAGCCGCGGTAATACGGAAGGTCCAGGCGTTATCCGGATTTATTGGGTTTAAAGGGAGCGCAGG
CGGAGGATCAAGCCAGCCGTAAAATTGTGGGGCTCAACCCCATTCAGCGGTTGGAACTGGTTCCCTTGGTTGCGGGAAGG
GCAGGCGGAACTCGTGGTGTAGCGGTGAAATGCATAGATATCACGAAGAACTCCGATCGCGAAGGCAGCCTGCCGGCCCG
TTAACGACGCTCATGCTCGAAGGTGCGGGTATCAAACAGGATTAGATACCCTTGTAGTCC
>t0001563_wg-Y-6;size=11;
CCTACGGGAGGCAGCAGTGAGGAATATTGGTCAATGGGCGAGAGCCTGAACCAGCCAAGTAGCGTGCAGGATGACGGCCC
TACGGGTTGTAAACTGCTTTTTCCGGGGAATAACCGGCGGCACGTGTGCTGCCCTGCATGTACCCGGTGAATAAGGACCG
GCTAATTCCGTGCCAGCAGCCGCGGTAATACGGAAGGTCCGAGCGTTATCCGGATTTATTGGGTTTAAAGGGTGCGTAGG
CGGGAGGACAAGTCAGCCGTGAAATCGCGTGGCTCAACCACGCCCAGCGGTTGAAACTGTCTTTCTTGAGTACGGTGAGG
GAAGGCGGAATTCGTGGTGTAGCGGTGAAATGCATAGATATCACGAAGAACTCCGATCGCGCAGGCAGCTTTCCGTCCCG
CAACTGACGCTGAGGCACGAAGGTGCGGGTATCAAACAGGATTAGATACCCCAGTAGTCC
>t0005036_wg-Y-6;size=11;
CCTACGGGGGGCTGCAGTGAGGAATATTGGTCAATGGGCGAGAGCCTGAACCAGCCAAGTAGCGTGCAGGATGACGGCCC
TATGGGTTGTAAACTGCTTTTATATGGGGATAAAGTTCACCACGTGTGGTGTTTTGCAGGTACCATATGAATAAGGACCG
GCTAATTCCGTGCCAGCAGCCGCGGTAATACGGAAGGTCCGGGCGTTATCCGGATTTATTGGGTTTAAAGGGAGCGCAGG
CGGCCTTTTAAGCGTGACGTGAAATGTGGATGCTCAACATCTGAACTGCGTCGCGAACTGGAGGGCTTGAGTGGGTACGA
CGCCGGCGGAATTCGTGGTGTAGCGGTGAAATGCTTAGATATCACGAAGAACCCCGATTGCGAAGGCAGCCGGCGAGTCC
TCAACTGACGCTAAAGCTCGAAAGTGCGGGTATCGAACAGGATTAGATACCCCAGTAGTCC
>t0011510_wg-Y-6;size=11;
CCTACGGGCGGCAGCAGTGAGGAATATTGGTCAATGGGCGCAAGCCTGAACCAGCCATGCCGCGTGAAGGAATAAGGCCC
TATGGGTCGTAAACTTCTTTTGTGGTGGAGCAATAAGGTGTACGTGTACACCGATGAGAGTACATCACGAATAAGCATCG
GCTAACTCCGTGCCAGCAGCCGCGGTAATACGGAGGATGCAAGCGTTATCCGGATTTATTGGGTTTAAAGGGTGCGTAGG
CTGTGGGGAAAGTCAGGGGTGAAAGCCCGGCGCTTAACGCCGGAACTGCCTTTGATACTTCTCCGCTGGAATACGGATGC
CGTGGGAGGAATGAGTAGTGTAGCGGTGAAATGCATAGATATTACTCAGAACACCGATTGCGAAGGCATCTCACGAATCC
GTCATTGACGCTGAGGCACGAAAGCGTGGGGATCAAACAGGATTAGATACCCCAGTAGTCC
>t0015240_wg-Y-6;size=11;
CCTACGGGCGGCTGCAGTGGGGAATATTGCACAATGGACGAAAGTCTGATGCAGCAATTCTGCGTGAAGGATGAAGCATT
ACGGTGTGTAAACTTCTTTTTTGGTAGAAGACGAATGACGGTATACCAAGAATAAGGGACGGCTAACTATGTGCCAGCAG
CCGCGGTAATACATAGGTCCCGAGCGTTATCCGGATTTACTGGGCGTAAAGTGTCCGTAGCCTGATATGTAAGTCTGTTT
TCAAATATTGTGGCTTAACCATAAAGAGGGAATAGATACTGCATATCTTGAAGTTGTTGGGGGTTAGTGGAATTTCCGGT
GGAGCGGTGAAATGCGTTGATATCGGAAAGAACGCCGAAAGCGAAAGCAGCTAACTACAATAAACTTGACGGTGAGGGAC
GAAAGCTTGGGGAGCAAACGGGATTAGATACCCTAGTAGTCC
>t0012657_wg-Y-6;size=11;
CCTACGGGGGGCTGCAGTGAGGAATATTGGACAATGGCCGGAAGGCTGATCCAGCCATGCCGCGTGCGGGAAGACGGCCC
TATGGGTTGTAAACCGCTTTTGTTGGGGAGCAATAAGGTCCACGAGTGGATTGATGAGAGTACCCAGCGAATAAGCATCG
GCTAACTCCGTGCCAGCAGCCGCGGTAATACGGAGGATGCAAGCGTTATCCGGATTTATTGGGTTTAAAGGGTGCGTAGG
CGGATGCTTAAGCGTGAGGTGAAATGCCCGGGCTCAACCTGGGAACTGCCTCGCGAACTGGGTATCTGGAATGTCCGTGC
CGTGGGAGGAATGTGTGGTGTAGCGGTGAAATGCATAGAGATCACACAGAACACCGATTGCGAAGGCATCTCACGAACGG
ATGATTGACGCTGAGGCACGAAAGCGTGGGGATCAAACAGGATTAGATACCCTAGTAGTCC
>t0006360_wg-Y-6;size=11;
CCTACGGGAGGCTGCAGTGAGGAATATTGGTCAATGGGCGAGAGCCTGAACCAGCCAAGTAGCGTGCAGGATGACGGCCC
TATGGGTTGTAAACTGCTTTTATATGGGGATAAAGTTCACCACGTGTGGTGTTTTGCAGGTACCATATGAATAAGGACCG
GCTAATTCCGTGCCAGCAGCCGCGGTAATACGGAAGGTCCGGGCGTTATCCGGATTTATTGGGTTTAAAGGGAGCGCAGG
CGGCCTTTTAAGCGTGACGTGAAATGTGGATGCTCAACATCTGAACTGCGTCGCGAACTGGAGGGCTTGAGTGGGTACGA
CGCCGGCGGAATTCGTGGTGTAGCGGTGAAATGCTTAGATATCACGAAGAACCCCGATTGCGAAGGCAGCCGGCGAGTCC
TCAACTGACGCTAAAGCTCGAAAGTGCGGGTATCGAACAGGATTAGATACCCCAGTAGTCC
>t0008188_wg-Y-6;size=11;
CCTACGGGGGGCTGCAGTGAGGAATATTGGTCAATGGGCGCAAGCCTGAACCAGCCATGCCGCGTGAAGGAATAAGGCCC
TATGGGTCGTAAACTTCTTTTGTGGTGGAGCAATAAGGTGTACGTGTACACCGATGAGAGTACATCACGAATAAGCATCG
GCTAACTCCGTGCCAGCAGCCGCGGTAATACGGAGGATGCAAGCGTTATCCGGATTTATTGGGTTTAAAGGGTGCGTAGG
CTGTGGGGAAAGTCAGGGGTGAAAGCCCGGCGCTTAACGCCGGAACTGCCTTTGATACTTCTCCGCTGGAATACGGATGC
CGTGGGAGGAATGAGTAGTGTAGCGGTGAAATGCATAGATATTACTCAGAACACCGATTGCGAAGGCATCTCACGAATCC
GTCATTGACGCTGAGGCACGAAAGCGTGGGGATCAAACAGGATTAGATACCCCAGTAGTCC
>t0010142_wg-Y-6;size=11;
CCTACGGGGGGCTGCAGTGAGGAATATTGGACAATGGCCGGAAGGCTGATCCAGCCATGCCGCGTGCGGGACGACGGCCC
TATGGGTTGTAAACCGCTTTTGCGGGGGAGCAATAATCACTACGTGTAGTGAGATGAGAGTACCCTGCGAATAAGCATCG
GCTAACTCCGTGCCAGCAGCCGCGGTAATACGGAGGATGCAAGCGTTATCCGGATTTATTGGGTTTAAAGGGTGCGCAGG
CGGCTTGTTAAGCGGGAGGTGAAATGCCGGCGCTCAACGTCGGAAGTGCCTCCCGAACTGGTGAGCTTGAATGACTCTGC
CGTGGGAGGAATGTGTAGTGTAGCGGTGAAATGCTTAGAGATTACACAGAACACCGATTGCGAAGGCATCTCACGAAGGG
TTGATTGACGCTGAGGCACGAAAGCGTGGGGATCAAACAGGATTAGATACCCTGGTAGTCC
>t0011253_wg-Y-6;size=11;
CCTACGGGGGGCTGCAGTGAGGAATATTGGTCAATGGGCGAGAGCCTGAACCAGCCAAGTAGCGTGCAGGATGACGGCCC
TACGGGTTGTAAACTGCTTTTGCGGGAGGATAAAGTGGCCCACGTGTGGGCCTTTGCAGGTATCCCGTGAATAAGGACCG
GCTAATTCCGTGCCAGCAGCCGCGGTAATACGGAAGGTCCAGGCGTTATCCGGATTTATTGGGTTTAAAGGGAGCGCAGG
CGGAGGATCAAGCCAGCCGTAAAATTGTGGGGCTCAACCCCATTCAGCGGTTGGAACTGGTTCCCTTGGTTGCGGGAAGG
GCAGGCGGAACTCGTGGTGTAGCGGTGAAATGCATAGATATCACGAAGAACTCCGATCGCGAAGGCAGCCTGCCGGCCCG
TTAACGACGCTCATGCTCGAAGGTGCGGGTATCAAACAGGATTAGATACCCTAGTAGTCC
>t0012460_wg-Y-6;size=11;
CCTACGGGCGGCAGCAGTGAGGAATATTGGTCAATGGGCGAGAGCCTGAACCAGCCAAGTAGCGTGCAGGATGACGGCCC
TACGGGTTGTAAACTGCTTTTTCCGGGGAATAACCGGCGGCACGTGTGCTGCCCTGCATGTACCCGGTGAATAAGGACCG
GCTAATTCCGTGCCAGCAGCCGCGGTAATACGGAAGGTCCGAGCGTTATCCGGATTTATTGGGTTTAAAGGGTGCGTAGG
CGGGAGGACAAGTCAGCCGTGAAATCGCGTGGCTCAACCACGCCCAGCGGTTGAAACTGTCTTTCTTGAGTACGGTGAGG
GAAGGCGGAATTCGTGGTGTAGCGGTGAAATGCATAGATATCACGAAGAACTCCGATCGCGCAGGCAGCTTTCCGTCCCG
CAACTGACGCTGAGGCACGAAGGTGCGGGTATCAAACAGGATTAGATACCCCAGTAGTCC
>t0008221_wg-Y-6;size=11;
CCTACGGGGGGCTGCAGTGAGGAATATTGGTCAATGGGCGCAAGCCTGAACCAGCCATGCCGCGTGAAGGAATAAGGCCC
TATGGGTCGTAAACTTCTTTTGTGGTGGAGCAATAAGGTGTACGTGTACACCGATGAGAGTACATCACGAATAAGCATCG
GCTAACTCCGTGCCAGCAGCCGCGGTAATACGGAGGATGCAAGCGTTATCCGGATTTATTGGGTTTAAAGGGTGCGTAGG
CTGTGGGGAAAGTCAGGGGTGAAAGCCCGGCGCTTAACGCCGGAACTGCCTTTGATACTTCTCCGCTGGAATACGGATGC
CGTGGGAGGAATGAGTAGTGTAGCGGTGAAATGCATAGATATTACTCAGAACACCGATTGCGAAGGCATCTCACGAATCC
GTCATTGACGCTGAGGCACGAAAGCGTGGGGATCAAACAGGATTAGATACCCCTGTAGTCC
>t0007970_wg-Y-6;size=11;
CCTACGGGGGGCTGCAGTGAGGAATATTGGTCAATGGACGCAAGTCTGAACCAGCCAAGTAGCGTGCAGGATGACGGCCC
TATGGGTTGTAAACTGCTTTTATACAGGGATAAAGTCAGTTACGTGTAACTGTTTGTAGGTACTGTATGAATAAGGACCG
GCTAATTCCGTGCCAGCAGCCGCGGTAATACGGAAGGTCCAGGCGTTATCCGGATTTATTGGGTTTAAAGGGAGCGCAGG
CTGATGATTAAGCGTGACGTGAAATGTAGCCGCTCAACGGCTGAACTGCGTCGCGAACTGGTTATCTTGAGTGAGTTCGA
TGTTGGCGGAATTCGTGGTGTAGCGGTGAAATGCTTAGATATCACGAAGAACTCCGATTGCGAAGGCAGCCAACAAGGCC
TTTACTGACGCTAAAGCTCGAAGGTGCGGGTATCGAACAGGATTAGATACCCTAGTAGTCC
>t0002741_wg-Y-6;size=11;
CCTACGGGAGGCTGCAGTAGGGAATATTGGGCAATGGAGGCAACTCTGACCCAGCCATGCCGCGTGAAGGAATAAGGCCC
TATGGGTCGTAAACTTCTTTTACCGCAGAGTAAACCCGGGGACGCGTCCCCGGTTGAGAGTATGCGGGGAATAAGTATCG
GCTAACTCCGTGCCAGCAGCCGCGGTAATACGGGGGATACGAGCGTTATCCGGATTTATTGGGTTTAAAGGGTGCGCAGG
CGGACCGTTAAGTCAGGGGTGAAAAGTCCGTGCTCAACATGGACCGTGCCTTTGATACTGGCGGACTGGAGTGTGATAGA
CGTGGCCGGAATGTGGTGTGTAGCGGTGAAATGCTTAGATATGCCACAGAACACCGATCGAGAAGTCAGGTCGCGAGTTC
ACAACTGACGCTCATGCACGAAAGCGTGGGGATCAAACAGGATTAGATACCCCAGTAGTCC
>t0007439_wg-Y-6;size=11;
CCTACGGGGGGCAGCAGTGAGGAATATTGGTCAATGGCCGAGAGGCTGAACCAGCCAAGTAGCGTGCAGGATGACGGCCC
TACGGGTTGTAAACTGCTTTTGCGGGAGGATAAAGTGCGCCACGCGTGGCGCTTTGCAGGTATCCCGTGAATAAGGACCG
GCTAATTCCGTGCCAGCAGCCGCGGTAATACGGAAGGTCCGGGCGTTATCCGGATTTATTGGGTTTAAAGGGAGCGCAGG
CGGAGGTGCAAGCGTGCCGTGAAAGCGCGGGGCTCAACCCCGTACAGCGGCGCGAACTGCTCCCCTTGGTTGCGGGAAGG
GAAGGCGGAACTCGTGGTGTAGCGGTGAAATGCATAGATATCACGAAGAACTCCGATCGCGAAGGCAGCCTTCCGGCCCG
CCAACGACGCTCATGCTCGAAGGCGCGGGTATCAAACAGGATTAGATACCCTTGTAGTCC
>t0018287_wg-Y-6;size=11;
CCTACGGGGGGCTGCAGTGGGGAATATTGCACAATGGACGAAAGTCTGATGCAGCAATTCTGCGTGAAGGATGAAGCATT
ACGGTGTGTAAACTTCTTTTTTGGTAGAAGACGAATGACGGTATACCAAGAATAAGGGACGGCTAACTATGTGCCAGCAG
CCGCGGTAATACATAGGTCCCGAGCGTTATCCGGATTTACTGGGCGTAAAGTGTCCGTAGCCTGATATGTAAGTCTGTTT
TCAAATATTGTGGCTTAACCATAAAGAGGGAATAGATACTGCATATCTTGAAGTTGTTGGGGGTTAGTGGAATTTCCGGT
GGAGCGGTGAAATGCGTTGATATCGGAAAGAACGCCGAAAGCGAAAGCAGCTAACTACAATAAACTTGACGGTGAGGGAC
GAAAGCTTGGGGAGCAAACGGGATTAGATACCCGAGTAGTCC
>t0005879_wg-Y-6;size=11;
CCTACGGGGGGCAGCAGTAGGGAATATTGGGCAATGGAGGCAACTCTGACCCAGCCATGCCGCGTGAAGGAATAAGGCCC
TATGGGTCGTAAACTTCTTTTACCGCAGAGTAAACCCGGGGACGCGTCCCCGGTTGAGAGTATGCGGGGAATAAGTATCG
GCTAACTCCGTGCCAGCAGCCGCGGTAATACGGGGGATACGAGCGTTATCCGGATTTATTGGGTTTAAAGGGTGCGCAGG
CGGACCGTTAAGTCAGGGGTGAAAAGTCCGTGCTCAACATGGACCGTGCCTTTGATACTGGCGGACTGGAGTGTGATAGA
CGTGGCCGGAATGTGGTGTGTAGCGGTGAAATGCTTAGATATGCCACAGAACACCGATCGAGAAGTCAGGTCGCGAGTTC
ACAACTGACGCTCATGCACGAAAGCGTGGGGATCAAACAGGATTAGATACCCCAGTAGTCC
>t0002595_wg-Y-6;size=11;
CCTACGGGGGGCTGCAGTGGGGAATATTGCACAATGGACGAAAGTCTGATGCAGCAATTCTGCGTGAAGGATGAAGCATT
ACGGTGTGTAAACTTCTTTTTTGGTAGAAGACGAATGACGGTATACCAAGAATAAGGGACGGCTAACTATGTGCCAGCAG
CCGCGGTAATACATAGGTCCCGAGCGTTATCCGGATTTACTGGGCGTAAAGTGTCCGTAGCCTGATATGTAAGTCTGTTT
TCAAATATTGTGGCTTAACCATAAAGAGGGAATAGATACTGCATATCTTGAAGTTGTTGGGGGTTAGTGGAATTTCCGGT
GGAGCGGTGAAATGCGTTGATATCGGAAAGAACGCCGAAAGCGAAAGCAGCTAACTACAATAAACTTGACGGTGAGGGAC
GAAAGCTTGGGGAGCAAACGGGATTAGATACCCTTGTAGTCC
>t0000164_wg-Y-6;size=10;
CCTACGGGAGGCTGCAGTGAGGAATATTGGTCAATGGGCGAGAGCCTGAACCAGCCAAGTAGCGTGCAGGATGACGGCCC
TACGGGTTGTAAACTGCTTTTTCCGGGGAATAACCGGCGGCACGTGTGCTGCCCTGCATGTACCCGGTGAATAAGGACCG
GCTAATTCCGTGCCAGCAGCCGCGGTAATACGGAAGGTCCGAGCGTTATCCGGATTTATTGGGTTTAAAGGGTGCGTAGG
CGGGAGGACAAGTCAGCCGTGAAATCGCGTGGCTCAACCACGCCCAGCGGTTGAAACTGTCTTTCTTGAGTACGGTGAGG
GAAGGCGGAATTCGTGGTGTAGCGGTGAAATGCATAGATATCACGAAGAACTCCGATCGCGCAGGCAGCTTTCCGTCCCG
CAACTGACGCTGAGGCACGAAGGTGCGGGTATCAAACAGGATTAGATACCCCGGTAGTCC
>t0000742_wg-Y-6;size=10;
CCTACGGGCGGCTGCAGTGAGGAATATTGGTCAATGGGCGCAAGCCTGAACCAGCCATGCCGCGTGAAGGAATAAGGCCC
TATGGGTCGTAAACTTCTTTTGTGGTGGAGCAATAAGGTGTACGTGTACACCGATGAGAGTACATCACGAATAAGCATCG
GCTAACTCCGTGCCAGCAGCCGCGGTAATACGGAGGATGCAAGCGTTATCCGGATTTATTGGGTTTAAAGGGTGCGTAGG
CTGTGGGGAAAGTCAGGGGTGAAAGCCCGGCGCTTAACGCCGGAACTGCCTTTGATACTTCTCCGCTGGAATACGGATGC
CGTGGGAGGAATGAGTAGTGTAGCGGTGAAATGCATAGATATTACTCAGAACACCGATTGCGAAGGCATCTCACGAATCC
GTCATTGACGCTGAGGCACGAAAGCGTGGGGATCAAACAGGATTAGATACCCCAGTAGTCC
>t0002074_wg-Y-6;size=10;
CCTACGGGCGGCTGCAGTCGAGGATCATTCGCAATGGGCGCAAGCCTGACGATGCGACGCTGCGTGGAGGACGAAGGCCC
TCGGGTCGTAAACTCCTGTCAGAGGGGAAAAGGGCGCCCTCCCCAACAGGGAGGATCGCTTGATGGTACCCTCAGAGGAA
GCCACGGCTAACTCTGTGCCAGCAGCCGCGGTAATACAGAGGTGGCGAGCGTTGTTCGGATTTACTGGGCGTAAAGGGTG
CGTAGGCGGCGACGTGTGCCGGACGTGAAATCCCGGGGCTCACCCCCGGCGCGTGCGTACGGGACTGCGTCGCTAGGGTT
CGGGAGAGGAGATCGGAACGCAGGGTGTAGCGGTGAAATGCGTTGATATCCTGCGGAACACCGGAGGCGAAGGCGGATCT
CTTGCACGACACCGACGCTGAGGCACGAAAGCGTGGGGAGCAAACAGGATTAGATACCCCAGTAGTCC
>t0002262_wg-Y-6;size=10;
CCTACGGGCGGCAGCAGTAGGGAATATTGGGCAATGGAGGCAACTCTGACCCAGCCATGCCGCGTGAAGGAATAAGGCCC
TATGGGTCGTAAACTTCTTTTACCGCAGAGTAAACCCGGGGACGCGTCCCCGGTTGAGAGTATGCGGGGAATAAGTATCG
GCTAACTCCGTGCCAGCAGCCGCGGTAATACGGGGGATACGAGCGTTATCCGGATTTATTGGGTTTAAAGGGTGCGCAGG
CGGACCGTTAAGTCAGGGGTGAAAAGTCCGTGCTCAACATGGACCGTGCCTTTGATACTGGCGGACTGGAGTGTGATAGA
CGTGGCCGGAATGTGGTGTGTAGCGGTGAAATGCTTAGATATGCCACAGAACACCGATCGAGAAGTCAGGTCGCGAGTTC
ACAACTGACGCTCATGCACGAAAGCGTGGGGATCAAACAGGATTAGATACCCTGGTAGTCC
>t0023687_wg-Y-6;size=10;
CCTACGGGTGGCTGCAGTGAGGAATATTGGTCAATGGGCGAGAGCCTGAACCAGCCAAGTAGCGTGCAGGATGACGGCCC
TATGGGTTGTAAACTGCTTTTATATGGGGATAAAGTTCACCACGTGTGGTGTTTTGCAGGTACCATATGAATAAGGACCG
GCTAATTCCGTGCCAGCAGCCGCGGTAATACGGAAGGTCCGGGCGTTATCCGGATTTATTGGGTTTAAAGGGAGCGCAGG
CGGCCTTTTAAGCGTGACGTGAAATGTGGATGCTCAACATCTGAACTGCGTCGCGAACTGGAGGGCTTGAGTGGGTACGA
CGCCGGCGGAATTCGTGGTGTAGCGGTGAAATGCTTAGATATCACGAAGAACCCCGATTGCGAAGGCAGCCGGCGAGTCC
TCAACTGACGCTAAAGCTCGAAAGTGCGGGTATCGAACAGGATTAGATACCCTAGTAGTCC
>t0002318_wg-Y-6;size=10;
CCTACGGGGGGCTGCAGTGAGGAATATTGGTCAATGGGCGCAAGCCTGAACCAGCCAAGTAGCGTGCAGGACGACTGCCC
TATGGGTTGTAAACTGCTTTTACAGGGGAATAAAGTGAGGCACGTGTGCCTTTTTGCATGTACCCTGTGAATAAGGACCG
GCTAATTCCGTGCCAGCAGCCGCGGTAATACGGAAGGTCCGGGCGTTATCCGGATTTATTGGGTTTAAAGGGAGCGCAGG
CTGGATTTTAAGCGTGTTGTGAAATGTACCGGCTCAACCGGTGATGTGCAGCGCGAACTGGAGTCCTTGAGTGAGTACGA
GGTATGCGGAATTCGTGGTGTAGCGGTGAAATGCTTAGATATCACGAAGAACTCCGATTGCGAAGGCAGCGTACCAGTCC
TTAACTGACGCTAAAGCTCGAAAGTGCGGGTATCGAACAGGATTAGATACCCCAGTAGTCC
>t0003527_wg-Y-6;size=10;
CCTACGGGCGGCTGCAGTGAGGAATATTGGACAATGGCCGGAAGGCTGATCCAGCCATGCCGCGTGCGGGACGACGGCCC
TATGGGTTGTAAACCGCTTTTGCGGGGGAGCAATAATCACTACGTGTAGTGAGATGAGAGTACCCTGCGAATAAGCATCG
GCTAACTCCGTGCCAGCAGCCGCGGTAATACGGAGGATGCAAGCGTTATCCGGATTTATTGGGTTTAAAGGGTGCGCAGG
CGGCTTGTTAAGCGGGAGGTGAAATGCCGGCGCTCAACGTCGGAAGTGCCTCCCGAACTGGTGAGCTTGAATGACTCTGC
CGTGGGAGGAATGTGTAGTGTAGCGGTGAAATGCTTAGAGATTACACAGAACACCGATTGCGAAGGCATCTCACGAAGGG
TTGATTGACGCTGAGGCACGAAAGCGTGGGGATCAAACAGGATTAGATACCCTAGTAGTCC
>t0008248_wg-Y-6;size=10;
CCTACGGGAGGCAGCAGTGAGGAATATTGGTCAATGGCCGAGAGGCTGAACCAGCCAAGTAGCGTGCAGGATGACGGCCC
TACGGGTTGTAAACTGCTTTTGCGGGAGGATAAAGTGCGCCACGCGTGGCGCTTTGCAGGTATCCCGTGAATAAGGACCG
GCTAATTCCGTGCCAGCAGCCGCGGTAATACGGAAGGTCCGGGCGTTATCCGGATTTATTGGGTTTAAAGGGAGCGCAGG
CGGAGGTGCAAGCGTGCCGTGAAAGCGCGGGGCTCAACCCCGTACAGCGGCGCGAACTGCTCCCCTTGGTTGCGGGAAGG
GAAGGCGGAACTCGTGGTGTAGCGGTGAAATGCATAGATATCACGAAGAACTCCGATCGCGAAGGCAGCCTTCCGGCCCG
CCAACGACGCTCATGCTCGAAGGCGCGGGTATCAAACAGGATTAGATACCCCAGTAGTCC
>t0007621_wg-Y-6;size=10;
CCTACGGGCGGCAGCAGTGAGGAATATTGGTCAATGGGCGCAAGCCTGAACCAGCCATGCCGCGTGAAGGAATAAGGCCC
TATGGGTCGTAAACTTCTTTTGTGGTGGAGCAATAAGGTGTACGTGTACACCGATGAGAGTACATCACGAATAAGCATCG
GCTAACTCCGTGCCAGCAGCCGCGGTAATACGGAGGATGCAAGCGTTATCCGGATTTATTGGGTTTAAAGGGTGCGTAGG
CTGTGGGGAAAGTCAGGGGTGAAAGCCCGGCGCTTAACGCCGGAACTGCCTTTGATACTTCTCCGCTGGAATACGGATGC
CGTGGGAGGAATGAGTAGTGTAGCGGTGAAATGCATAGATATTACTCAGAACACCGATTGCGAAGGCATCTCACGAATCC
GTCATTGACGCTGAGGCACGAAAGCGTGGGGATCAAACAGGATTAGATACCCGAGTAGTCC
>t0009327_wg-Y-6;size=10;
CCTACGGGAGGCTGCAGTGGGGAATATTGCACAATGGACGAAAGTCTGATGCAGCAATTCTGCGTGAAGGATGAAGCATT
ACGGTGTGTAAACTTCTTTTTTGGTAGAAGACGAATGACGGTATACCAAGAATAAGGGACGGCTAACTATGTGCCAGCAG
CCGCGGTAATACATAGGTCCCGAGCGTTATCCGGATTTACTGGGCGTAAAGTGTCCGTAGCCTGATATGTAAGTCTGTTT
TCAAATATTGTGGCTTAACCATAAAGAGGGAATAGATACTGCATATCTTGAAGTTGTTGGGGGTTAGTGGAATTTCCGGT
GGAGCGGTGAAATGCGTTGATATCGGAAAGAACGCCGAAAGCGAAAGCAGCTAACTACAATAAACTTGACGGTGAGGGAC
GAAAGCTTGGGGAGCAAACGGGATTAGATACCCCAGTAGTCC
>t0017133_wg-Y-6;size=10;
CCTACGGGGGGCTGCAGTCGAGGATCATTCGCAATGGGCGCAAGCCTGACGATGCGACGCTGCGTGGAGGACGAAGGCCC
TCGGGTCGTAAACTCCTGTCAGAGGGGAAAAGGGCGCCCTCCCCAACAGGGAGGATCGCTTGATGGTACCCTCAGAGGAA
GCCACGGCTAACTCTGTGCCAGCAGCCGCGGTAATACAGAGGTGGCGAGCGTTGTTCGGATTTACTGGGCGTAAAGGGTG
CGTAGGCGGCGACGTGTGCCGGACGTGAAATCCCGGGGCTCACCCCCGGCGCGTGCGTACGGGACTGCGTCGCTAGGGTT
CGGGAGAGGAGATCGGAACGCAGGGTGTAGCGGTGAAATGCGTTGATATCCTGCGGAACACCGGAGGCGAAGGCGGATCT
CTTGCACGACACCGACGCTGAGGCACGAAAGCGTGGGGAGCAAACAGGATTAGATACCCCAGTAGTCC
>t0010391_wg-Y-6;size=10;
CCTACGGGGGGCTGCAGTGGGGAATATTGCACAATGGACGAAAGTCTGATGCAGCAATTCTGCGTGAAGGATGAAGCATT
ACGGTGTGTAAACTTCTTTTTTGGTAGAAGACGAATGACGGTATACCAAGAATAAGGGACGGCTAACTATGTGCCAGCAG
CCGCGGTAATACATAGGTCCCGAGCGTTATCCGGATTTACTGGGCGTAAAGTGTCCGTAGCCTGATATGTAAGTCTGTTT
TCAAATATTGTGGCTTAACCATAAAGAGGGAATAGATACTGCATATCTTGAAGTTGTTGGGGGTTAGTGGAATTTCCGGT
GGAGCGGTGAAATGCGTTGATATCGGAAAGAACGCCGAAAGCGAAAGCAGCTAACTACAATAAACTTGACGGTGAGGGAC
GAAAGCTTGGGGAGCAAACGGGATTAGATACCCGTGTAGTCC
>t0009505_wg-Y-6;size=10;
CCTACGGGGGGCTGCAGTGAGGAATATTGGTCAATGGGCGAGAGCCTGAACCAGCCAAGTAGCGTGCAGGATGACGGCCC
TATGGGTTGTAAACTGCTTTTATATGGGGATAAAGTTCACCACGTGTGGTGTTTTGTAGGTACCATATGAATAAGGACCG
GCTAATTCCGTGCCAGCAGCCGCGGTAATACGGAAGGTCCGGGCGTTATCCGGATTTATTGGGTTTAAAGGGAGCGCAGG
CGGCCTTTTAAGCGTGACGTGAAATGTGGATGCTCAACATCTGAACTGCGTCGCGAACTGGAGGGCTTGAGTGGGTACGA
CGCCGGCGGAATTCGTGGTGTAGCGGTGAAATGCTTAGATATCACGAAGAACCCCGATTGCGAAGGCAGCCGGCGAGTCC
TCAACTGACGCTAAAGCTCGAAAGTGCGGGTATCGAACAGGATTAGATACCCTAGTAGTCC
>t0005684_wg-Y-6;size=10;
CCTACGGGCGGCAGCAGTGAGGAATATTGGTCAATGGGCGAGAGCCTGAACCAGCCAAGTAGCGTGCAGGATGACGGCCC
TACGGGTTGTAAACTGCTTTTTCCGGGGAATAACCGGCGGCACGTGTGCTGCCCTGCATGTACCCGGTGAATAAGGACCG
GCTAATTCCGTGCCAGCAGCCGCGGTAATACGGAAGGTCCGAGCGTTATCCGGATTTATTGGGTTTAAAGGGTGCGTAGG
CGGGAGGACAAGTCAGCCGTGAAATCGCGTGGCTCAACCACGCCCAGCGGTTGAAACTGTCTTTCTTGAGTACGGTGAGG
GAAGGCGGAATTCGTGGTGTAGCGGTGAAATGCATAGATATCACGAAGAACTCCGATCGCGCAGGCAGCTTTCCGTCCCG
CAACTGACGCTGAGGCACGAAGGTGCGGGTATCAAACAGGATTAGATACCCCGGTAGTCC
>t0001033_wg-Y-6;size=10;
CCTACGGGGGGCTGCAGTCGAGGATCATTTGCAATGGGCGAAAGCCTGACAATGCGACGCTGCGTGGAGGATGAAGGCCT
TCGGGTTGTAAACTCCTGTCATGGGGGAACAGGCGAGGGGACCCAATACGTCCCTTAGTTGAGTGTACCCCAAGAGGAAG
CGACGGCTAACTCTGTGCCAGCAGCCGCGGTAATACAGAGGTCGCAAGCGTTGTTCGGATTTACTGGGCGTAAAGGGCGC
GTAGGCGGCAGGGCGTGTCAAGTGTGAAATCTCCGGGCCCAACCCGGAAAGTGCGCTTGAAACTACCTTGCTCGAGTCCG
GAAGAGGGAATCGGAATACAGGGTGTAGCGGTGAAATGCGTTGATATCCTGTAGAACACCGGAGGCGAAGGCGGATTCCT
TGTACGGTACTGACGCTGAGGCGCGAAAGTCGGGGGAGCAAACAGGATTAGATACCCTAGTAGTCC
>t0000205_wg-Y-6;size=10;
CCTACGGGGGGCTGCAGTGAGGAATATTGGTCAATGGGCGAGAGCCTGAACCAGCCAAGTAGCGTGCAGGATGACGGCCC
TATGGGTTGTAAACTGCTTTTATATGGGGATAAAGTTCACCACGTGTGGTGTTTTGCAGGTACCATATGAATAAGGACCG
GCTAATTCCGTGCCAGCAGCCGCGGTAATACGGAAGGTCCGGGCGTTATCCGGATTTATTGGGTTTAAAGGGAGCGCAGG
CGGCCTTTTAAGCGTGACGTGAAATGTGGATGCTCAACATCTGAACTGCGTCGCGAACTGGAGGGCTTGAGTGGGTACGA
CGCCGGCGGAATTCGTGGTGTAGCGGTGAAATGCTTAGATATCACGAAGAACCCCGATTGCGAAGGCAGCCGGCGAGTCC
TCAACTGACGCTAAAGCTCGAAAGTGCGGGTATCGAACAGGATTAGATACCCTTGTAGTCC
>t0021634_wg-Y-6;size=10;
CCTACGGGCGGCAGCAGTGAGGAATATTGGTCAATGGCCGAGAGGCTGAACCAGCCAAGTAGCGTGCAGGATGACGGCCC
TACGGGTTGTAAACTGCTTTTGCGGGAGGATAAAGTGCGCCACGCGTGGCGCTTTGCAGGTATCCCGTGAATAAGGACCG
GCTAATTCCGTGCCAGCAGCCGCGGTAATACGGAAGGTCCGGGCGTTATCCGGATTTATTGGGTTTAAAGGGAGCGCAGG
CGGAGGTGCAAGCGTGCCGTGAAAGCGCGGGGCTCAACCCCGTACAGCGGCGCGAACTGCTCCCCTTGGTTGCGGGAAGG
GAAGGCGGAACTCGTGGTGTAGCGGTGAAATGCATAGATATCACGAAGAACTCCGATCGCGAAGGCAGCCTTCCGGCCCG
CCAACGACGCTCATGCTCGAAGGCGCGGGTATCAAACAGGATTAGATACCCGTGTAGTCC
>t0002254_wg-Y-6;size=10;
CCTACGGGCGGCTGCAGTGAGGAATATTGGTCAATGGGCGAGAGCCTGAACCAGCCAAGTAGCGTGCAGGATGACGGCCC
TATGGGTTGTAAACTGCTTTTATATGGGGATAAAGTTCACCACGTGTGGTGTTTTGCAGGTACCATATGAATAAGGACCG
GCTAATTCCGTGCCAGCAGCCGCGGTAATACGGAAGGTCCGGGCGTTATCCGGATTTATTGGGTTTAAAGGGAGCGCAGG
CGGCCTTTTAAGCGTGACGTGAAATGTGGATGCTCAACATCTGAACTGCGTCGCGAACTGGAGGGCTTGAGTGGGTACGA
CGCCGGCGGAATTCGTGGTGTAGCGGTGAAATGCTTAGATATCACGAAGAACCCCGATTGCGAAGGCAGCCGGCGAGTCC
TCAACTGACGCTAAAGCTCGAAAGTGCGGGTATCGAACAGGATTAGATACCCGGGTAGTCC
>t0014475_wg-Y-6;size=10;
CCTACGGGAGGCTGCAGTGAGGAATATTGGTCAATGGGCGAGAGCCTGAACCAGCCAAGTAGCGTGCAGGATGACGGCCC
TATGGGTTGTAAACTGCTTTTATATGGGGATAAAGTTCACCACGTGTGGTGTTTTGTAGGTACCATATGAATAAGGACCG
GCTAATTCCGTGCCAGCAGCCGCGGTAATACGGAAGGTCCGGGCGTTATCCGGATTTATTGGGTTTAAAGGGAGCGCAGG
CGGCCTTTTAAGCGTGACGTGAAATGTGGATGCTCAACATCTGAACTGCGTCGCGAACTGGAGGGCTTGAGTGGGTACGA
CGCCGGCGGAATTCGTGGTGTAGCGGTGAAATGCTTAGATATCACGAAGAACCCCGATTGCGAAGGCAGCCGGCGAGTCC
TCAACTGACGCTAAAGCTCGAAAGTGCGGGTATCGAACAGGATTAGATACCCCAGTAGTCC
>t0004372_wg-Y-6;size=10;
CCTACGGGAGGCTGCAGTGAGGAATATTGGTCAATGGACGCAAGTCTGAACCAGCCAAGTAGCGTGCAGGATGACGGCCC
TATGGGTTGTAAACTGCTTTTATACAGGGATAAAGTCAGTTACGTGTAACTGTTTGTAGGTACTGTATGAATAAGGACCG
GCTAATTCCGTGCCAGCAGCCGCGGTAATACGGAAGGTCCAGGCGTTATCCGGATTTATTGGGTTTAAAGGGAGCGCAGG
CTGATGATTAAGCGTGACGTGAAATGTAGCCGCTCAACGGCTGAACTGCGTCGCGAACTGGTTATCTTGAGTGAGTTCGA
TGTTGGCGGAATTCGTGGTGTAGCGGTGAAATGCTTAGATATCACGAAGAACTCCGATTGCGAAGGCAGCCAACAAGGCC
TTTACTGACGCTAAAGCTCGAAGGTGCGGGTATCGAACAGGATTAGATACCCTAGTAGTCC
>t0003706_wg-Y-6;size=10;
CCTACGGGCGGCTGCAGTGAGGAATATTGGTCAATGGACGCAAGTCTGAACCAGCCAAGTAGCGTGCAGGATGACGGCCC
TATGGGTTGTAAACTGCTTTTATACAGGGATAAAGTCAGTTACGTGTAACTGTTTGTAGGTACTGTATGAATAAGGACCG
GCTAATTCCGTGCCAGCAGCCGCGGTAATACGGAAGGTCCAGGCGTTATCCGGATTTATTGGGTTTAAAGGGAGCGCAGG
CTGATGATTAAGCGTGACGTGAAATGTAGCCGCTCAACGGCTGAACTGCGTCGCGAACTGGTTATCTTGAGTGAGTTCGA
TGTTGGCGGAATTCGTGGTGTAGCGGTGAAATGCTTAGATATCACGAAGAACTCCGATTGCGAAGGCAGCCAACAAGGCC
TTTACTGACGCTAAAGCTCGAAGGTGCGGGTATCGAACAGGATTAGATACCCTAGTAGTCC
>t0003057_wg-Y-6;size=10;
CCTACGGGGGGCTGCAGTAGGGAATATTGGGCAATGGAGGCAACTCTGACCCAGCCATGCCGCGTGAAGGAATAAGGCCC
TATGGGTCGTAAACTTCTTTTACCGCAGAGTAAACCCGGGGACGCGTCCCCGGTTGAGAGTATGCGGGGAATAAGTATCG
GCTAACTCCGTGCCAGCAGCCGCGGTAATACGGGGGATACGAGCGTTATCCGGATTTATTGGGTTTAAAGGGTGCGCAGG
CGGACCGTTAAGTCAGGGGTGAAAAGTCCGTGCTCAACATGGACCGTGCCTTTGATACTGGCGGACTGGAGTGTGATAGA
CGTGGCCGGAATGTGGTGTGTAGCGGTGAAATGCTTAGATATGCCACAGAACACCGATCGAGAAGTCAGGTCGCGAGTTC
ACAACTGACGCTCATGCACGAAAGCGTGGGGATCAAACAGGATTAGATACCCTAGTAGTCC
>t0007054_wg-Y-6;size=10;
CCTACGGGGGGCTGCAGTCGAGGATCATTTGCAATGGGCGAAAGCCTGACAATGCGACGCTGCGTGGAGGATGAAGGCCT
TCGGGTTGTAAACTCCTGTCATGGGGGAACAGGCGAGGGGACCCAATACGTCCCTTAGTTGAGTGTACCCCAAGAGGAAG
CGACGGCTAACTCTGTGCCAGCAGCCGCGGTAATACAGAGGTCGCAAGCGTTGTTCGGATTTACTGGGCGTAAAGGGCGC
GTAGGCGGCAGGGCGTGTCAAGTGTGAAATCTCCGGGCCCAACCCGGAAAGTGCGCTTGAAACTACCTTGCTCGAGTCCG
GAAGAGGGAATCGGAATACAGGGTGTAGCGGTGAAATGCGTTGATATCCTGTAGAACACCGGAGGCGAAGGCGGATTCCT
TGTACGGTACTGACGCTGAGGCGCGAAAGTCGGGGGAGCAAACAGGATTAGATACCCCAGTAGTCC
>t0005361_wg-Y-6;size=10;
CCTACGGGGGGCTGCAGTGAGGAATATTGGACAATGGCCGGAAGGCTGATCCAGCCATGCCGCGTGCGGGACGACGGCCC
TATGGGTTGTAAACCGCTTTTGCGGGGGAGCAATAATCACTACGTGTAGTGAGATGAGAGTACCCTGCGAATAAGCATCG
GCTAACTCCGTGCCAGCAGCCGCGGTAATACGGAGGATGCAAGCGTTATCCGGATTTATTGGGTTTAAAGGGTGCGCAGG
CGGCTTGTTAAGCGGGAGGTGAAATGCCGGCGCTCAACGTCGGAAGTGCCTCCCGAACTGGTGAGCTTGAATGACTCTGC
CGTGGGAGGAATGTGTAGTGTAGCGGTGAAATGCTTAGAGATTACACAGAACACCGATTGCGAAGGCATCTCACGAAGGG
TTGATTGACGCTGAGGCACGAAAGCGTGGGGATCAAACAGGATTAGATACCCCAGTAGTCC
>t0015722_wg-Y-6;size=10;
CCTACGGGGGGCTGCAGTGGGGAATCTTGCACAATGGACGAAAGTCTGATGCAGCGATCCCGCGTGAAGGATGAAGCATT
ACGGTGTGTAAACTTCTTTTTTGGTGGAAGACGAATGACGGTACACCAAGAATAAGAGACGGCTAACTACGTGCCAGCAG
CCGCGGTAATACGTAGGTCTCAAGCGTTATCCGGATTTACTGGGCGTAAAGTATCCGTAGCCTGATATGTAAGTCTGTTT
TCAAATCCCACGACTCAATCGTGGAAAGGGAATGGATACTGCATATCTAGAAGTTATTGGGGGTTAGTGGAATTTCCGGT
GGAGCGGTGAAATGCGTTGATATCGGAAAGAACGCCGAAAGCGAAAGCAGCTAACTATGATTAACTTGACGGTGAGGGAT
GAAAGTTTGGGTAGCAAACGGGATTAGATACCCGAGTAGTCC
>t0006215_wg-Y-6;size=10;
CCTACGGGGGGCTGCAGTGAGGAATATTGGTCAATGGGCGAGAGCCTGAACCAGCCAAGTCGCGTGAAGGATGAAGGTTC
TATGGATTGTAAACTTCTTTTGTCCGAGGGTAAAAAAGGCCACGTGTGGCTTCTTGCAAGTATCGGACGAATAAGCATCG
GCTAACTCCGTGCCAGCAGCCGCGGTAATACGGAGGATGCGAGCGTTATCCGGATTTATTGGGTTTAAAGGGTGCGTAGG
TGGTTTGTTAAGTTTGTGGTGAAAGCGTGCGGCTCAACCGTACCAAGCCATGAAAACTGGCGAACTTGAGTGCAAACGAG
GTAGGCGGAATGTGATGTGTAGCGGTGAAATGCTTAGATATGTCACAGAACCCCGATTGCGAAGGCAGCTTACCAGCATG
CAACTGACACTGAGGCACGAAAGCGTGGGTATCAAACAGGATTAGATACCCCAGTAGTCC
>t0001485_wg-Y-6;size=10;
CCTACGGGCGGCTGCAGTGAGGAATATTGGTCAATGGGCGAGAGCCTGAACCAGCCAAGTAGCGTGCAGGATGACGGCCC
TATGGGTTGTAAACTGCTTTTATATGGGGATAAAGTTCACCACGTGTGGTGTTTTGCAGGTACCATATGAATAAGGACCG
GCTAATTCCGTGCCAGCAGCCGCGGTAATACGGAAGGTCCGGGCGTTATCCGGATTTATTGGGTTTAAAGGGAGCGCAGG
CGGCCTTTTAAGCGTGACGTGAAATGTGGATGCTCAACATCTGAACTGCGTCGCGAACTGGAGGGCTTGAGTGGGTACGA
CGCCGGCGGAATTCGTGGTGTAGCGGTGAAATGCTTAGATATCACGAAGAACCCCGATTGCGAAGGCAGCCGGCGAGTCC
TCAACTGACGCTAAAGCTCGAAAGTGCGGGTATCGAACAGGATTAGATACCCGAGTAGTCC
>t0009759_wg-Y-6;size=10;
CCTACGGGCGGCTGCAGTGGGGAATATTGCACAATGGACGAAAGTCTGATGCAGCAATTCTGCGTGAAGGATGAAGCATT
ACGGTGTGTAAACTTCTTTTTTGGTAGAAGACGAATGACGGTATACCAAGAATAAGGGACGGCTAACTATGTGCCAGCAG
CCGCGGTAATACATAGGTCCCGAGCGTTATCCGGATTTACTGGGCGTAAAGTGTCCGTAGCCTGATATGTAAGTCTGTTT
TCAAATATTGTGGCTTAACCATAAAGAGGGAATAGATACTGCATATCTTGAAGTTGTTGGGGGTTAGTGGAATTTCCGGT
GGAGCGGTGAAATGCGTTGATATCGGAAAGAACGCCGAAAGCGAAAGCAGCTAACTACAATAAACTTGACGGTGAGGGAC
GAAAGCTTGGGGAGCAAACGGGATTAGATACCCGAGTAGTCC
>t0017109_wg-Y-6;size=10;
CCTACGGGCGGCTGCAGTGAGGAATATTGGACAATGGCCGAGAGGCTGATCCAGCCATGCCGCGTGCGGGAAGACGGCCC
TATGGGTTGTAAACCGCTTTTGTTGGGGAGCAATAAGGTCCACGTGTGGATCGATGAGAGTACCCAGCGAATAAGCATCG
GCTAACTCCGTGCCAGCAGCCGCGGTAATACGGAGGATGCAAGCGTTATCCGGATTTATTGGGTTTAAAGGGTGCGTAGG
CGGATGCCTAAGCGTGAGGTGAAATCCCCGGGCTCAACCTGGGAACTGCCTCGCGAACTGGGTATCTGGAATGTCCGTGC
CGTGGGAGGAATGTGTGGTGTAGCGGTGAAATGCATAGAGATCACACAGAACACCGATTGCGAAGGCATCTCACGAACGG
ATGATTGACGCTGAGGCACGAAAGCGTGGGGATCAAACAGGATTAGATACCCTTGTAGTCC
>t0010449_wg-Y-6;size=10;
CCTACGGGCGGCTGCAGTGAGGAATATTGGTCAATGGGCGAGAGCCTGAACCAGCCAAGTAGCGTGCAGGATGACGGCCC
TACGGGTTGTAAACTGCTTTTTCCGGGGAATAACCGGCGGCACGTGTGCTGCCCTGCATGTACCCGGTGAATAAGGACCG
GCTAATTCCGTGCCAGCAGCCGCGGTAATACGGAAGGTCCGAGCGTTATCCGGATTTATTGGGTTTAAAGGGTGCGTAGG
CGGGAGGACAAGTCAGCCGTGAAATCGCGTGGCTCAACCACGCCCAGCGGTTGAAACTGTCTTTCTTGAGTACGGTGAGG
GAAGGCGGAATTCGTGGTGTAGCGGTGAAATGCATAGATATCACGAAGAACTCCGATCGCGCAGGCAGCTTTCCGTCCCG
CAACTGACGCTGAGGCACGAAGGTGCGGGTATCAAACAGGATTAGATACCCGGGTAGTCC
>t0013290_wg-Y-6;size=10;
CCTACGGGAGGCTGCAGTAAGGAATATTGGGCAATGGGGGGAACCCTGACCCAGCCATGCCGCGTGAGGGAAGTAGGCCC
TACGGGTCGTGAACCTCTTTTGTCCAGGGACAAGGACGGGGTCGTGAACTCCGTTTGAGGGTACTGGAAGAATAAGCATC
GGCTAACTCCGTGCCAGCAGCCGCGGTAATACGGAGGATGCGAGCGTTATCCGGATTCATTGGGTTTAAAGGGTGCGCAG
GCGGCCGGGCAAGTCAGCGGTGAAAGTCAGGGGCCCAACCCCGGAAGTGCCGTTGATACTGTTCGGCTGGAATGCGGTCG
AGGCGGGCGGAATGTGGCGTGTAGCGGTGAAATGCGTAGATATGCCACAGAACGCCGATAGCGAAGGCAGCTCGCCAGGC
CTGCATTGACGCTCGGGCACGAAAGCGTGGGGATCGAACAGGATTAGATACCCCAGTAGTCC
>t0013116_wg-Y-6;size=10;
CCTACGGGTGGCTGCAGTAAGGAATATTGGGCAATGGGGGGAACCCTGACCCAGCCATGCCGCGTGAGGGAAGTAGGCCC
TACGGGTCGTGAACCTCTTTTGTCCAGGGACAAGGACGGGGTCGTGAACTCCGTTTGAGGGTACTGGAAGAATAAGCATC
GGCTAACTCCGTGCCAGCAGCCGCGGTAATACGGAGGATGCGAGCGTTATCCGGATTCATTGGGTTTAAAGGGTGCGCAG
GCGGCCGGGCAAGTCAGCGGTGAAAGTCAGGGGCCCAACCCCGGAAGTGCCGTTGATACTGTTCGGCTGGAATGCGGTCG
AGGCGGGCGGAATGTGGCGTGTAGCGGTGAAATGCGTAGATATGCCACAGAACGCCGATAGCGAAGGCAGCTCGCCAGGC
CTGCATTGACGCTCGGGCACGAAAGCGTGGGGATCGAACAGGATTAGATACCCTGGTAGTCC
>t0011560_wg-Y-6;size=10;
CCTACGGGCGGCTGCAGTGAGGAATATTGGTCAATGGGCGGAAGCCTGAACCAGCCAAGTCGCGTGAAGGATGAAGGTAT
TATGTATTGTAAACTTCTTTAGCTGTGGAGAAATAAGGTGCTCGTGAGCACTGATGCTAGTACACAGAGAATAAGGATCG
GCTAACTCCGTGCCAGCAGCCGCGGTAATACGGAGGATCCGAGCGTTATCCGGATTCATTGGGTTTAAAGGGTGCGCAGG
CGGCTTCTTAAGTCAGCGGTAAAATCGTGGGGCTCAACCCCATCCCGCCGTTGATACTGGGGAGCTTGATTACGGTCGAG
GCAGGCGGAATTCGTCGTGTAGCGGTGAAATGCATAGATATGACGAAGAACACCGATTGCGTAGGCAGCCTACCAGGCCG
TTAATGACGCTCATGCACGAAAGTGCGGGGATCGAACAGGATTAGATACCCTAGTAGTCC
>t0007600_wg-Y-6;size=10;
CCTACGGGAGGCTGCAGTGAGGAATATTGGTCAATGGGCGCAAGCCTGAACCAGCCATGCCGCGTGAAGGAATAAGGCCC
TATGGGTCGTAAACTTCTTTTGTGGTGGAGCAATAAGGTGTACGTGTACACCGATGAGAGTACATCACGAATAAGCATCG
GCTAACTCCGTGCCAGCAGCCGCGGTAATACGGAGGATGCAAGCGTTATCCGGATTTATTGGGTTTAAAGGGTGCGTAGG
CTGTGGGGAAAGTCAGGGGTGAAAGCCCGGCGCTTAACGCCGGAACTGCCTTTGATACTTCTCCGCTGGAATACGGATGC
CGTGGGAGGAATGAGTAGTGTAGCGGTGAAATGCATAGATATTACTCAGAACACCGATTGCGAAGGCATCTCACGAATCC
GTCATTGACGCTGAGGCACGAAAGCGTGGGGATCAAACAGGATTAGATACCCTTGTAGTCC
>t0008877_wg-Y-6;size=10;
CCTACGGGTGGCTGCAGTGAGGAATATTGGTCAATGGGCGAGAGCCTGAACCAGCCAAGTAGCGTGCAGGATGACGGCCC
TACGGGTTGTAAACTGCTTTTTCCGGGGAATAACCGGCGGCACGTGTGCTGCCCTGCATGTACCCGGTGAATAAGGACCG
GCTAATTCCGTGCCAGCAGCCGCGGTAATACGGAAGGTCCGAGCGTTATCCGGATTTATTGGGTTTAAAGGGTGCGTAGG
CGGGAGGACAAGTCAGCCGTGAAATCGCGTGGCTCAACCACGCCCAGCGGTTGAAACTGTCTTTCTTGAGTACGGTGAGG
GAAGGCGGAATTCGTGGTGTAGCGGTGAAATGCATAGATATCACGAAGAACTCCGATCGCGCAGGCAGCTTTCCGTCCCG
CAACTGACGCTGAGGCACGAAGGTGCGGGTATCAAACAGGATTAGATACCCCAGTAGTCC
>t0014534_wg-Y-6;size=10;
CCTACGGGAGGCTGCAGTGGGGAATATTGCACAATGGACGAAAGTCTGATGCAGCAATTCTGCGTGAAGGATGAAGCATT
ACGGTGTGTAAACTTCTTTTTTGGTAGAAGACGAATGACGGTATACCAAGAATAAGGGACGGCTAACTATGTGCCAGCAG
CCGCGGTAATACATAGGTCCCGAGCGTTATCCGGATTTACTGGGCGTAAAGTGTCCGTAGCCTGATATGTAAGTCTGTTT
TCAAATATTGTGGCTTAACCATAAAGAGGGAATAGATACTGCATATCTTGAAGTTGTTGGGGGTTAGTGGAATTTCCGGT
GGAGCGGTGAAATGCGTTGATATCGGAAAGAACGCCGAAAGCGAAAGCAGCTAACTACAATAAACTTGACGGTGAGGGAC
GAAAGCTTGGGGAGCAAACGGGATTAGATACCCTTGTAGTCC
>t0002665_wg-Y-6;size=10;
CCTACGGGGGGCTGCAGTAAGGAATATTGGGCAATGGGGGGAACCCTGACCCAGCCATGCCGCGTGAGGGAAGTAGGCCC
TACGGGTCGTGAACCTCTTTTGTCCAGGGACAAGGACGGGGTCGTGAACTCCGTTTGAGGGTACTGGAAGAATAAGCATC
GGCTAACTCCGTGCCAGCAGCCGCGGTAATACGGAGGATGCGAGCGTTATCCGGATTCATTGGGTTTAAAGGGTGCGCAG
GCGGCCGGGCAAGTCAGCGGTGAAAGTCAGGGGCCCAACCCCGGAAGTGCCGTTGATACTGTTCGGCTGGAATGCGGTCG
AGGCGGGCGGAATGTGGCGTGTAGCGGTGAAATGCGTAGATATGCCACAGAACGCCGATAGCGAAGGCAGCTCGCCAGGC
CTGCATTGACGCTCGGGCACGAAAGCGTGGGGATCGAACAGGATTAGATACCCTTGTAGTCC
>t0000396_wg-Y-6;size=10;
CCTACGGGAGGCTGCAGTGAGGAATATTGGTCAATGGCCGAGAGGCTGAACCAGCCAAGTAGCGTGCAGGATGACGGCCC
TACGGGTTGTAAACTGCTTTTGCGGGAGGATAAAGTGCGCCACGCGTGGCGCTTTGCAGGTATCCCGTGAATAAGGACCG
GCTAATTCCGTGCCAGCAGCCGCGGTAATACGGAAGGTCCGGGCGTTATCCGGATTTATTGGGTTTAAAGGGAGCGCAGG
CGGAGGTGCAAGCGTGCCGTGAAAGCGCGGGGCTCAACCCCGTACAGCGGCGCGAACTGCTCCCCTTGGTTGCGGGAAGG
GAAGGCGGAACTCGTGGTGTAGCGGTGAAATGCATAGATATCACGAAGAACTCCGATCGCGAAGGCAGCCTTCCGGCCCG
CCAACGACGCTCATGCTCGAAGGCGCGGGTATCAAACAGGATTAGATACCCTGGTAGTCC
>t0030318_wg-Y-6;size=10;
CCTACGGGGGGCTGCAGTGAGGAATATTGGTCAATGGGCGCAAGCCTGAACCAGCCATGCCGCGTGAAGGAATAAGGCCC
TATGGGTCGTAAACTTCTTTTGTGGTGGAGCAATAAGGTGTACGTGTACACCGATGAGAGTACATCACGAATAAGCATCG
GCTAACTCCGTGCCAGCAGCCGCGGTAATACGGAGGATGCAAGCGTTATCCGGATTTATTGGGTTTAAAGGGTGCGTAGG
CTGTGGGGAAAGTCAGGGGTGAAAGCCCGGCGCTTAACGCCGGAACTGCCTTTGATACTTCTCCGCTGGAATACGGATGC
CGTGGGAGGAATGAGTAGTGTAGCGGTGAAATGCATAGATATTACTCAGAACACCGATTGCGAAGGCATCTCACGAATCC
GTCATTGACGCTGAGGCACGAAAGCGTGGGGATCAAACAGGATTAGATACCCTGGTAGTCC
>t0012408_wg-Y-6;size=10;
CCTACGGGCGGCAGCAGTGGGGAATATTGCACAATGGACGAAAGTCTGATGCAGCAATTCTGCGTGAAGGATGAAGCATT
ACGGTGTGTAAACTTCTTTTTTGGTAGAAGACGAATGACGGTATACCAAGAATAAGGGACGGCTAACTATGTGCCAGCAG
CCGCGGTAATACATAGGTCCCGAGCGTTATCCGGATTTACTGGGCGTAAAGTGTCCGTAGCCTGATATGTAAGTCTGTTT
TCAAATATTGTGGCTTAACCATAAAGAGGGAATAGATACTGCATATCTTGAAGTTGTTGGGGGTTAGTGGAATTTCCGGT
GGAGCGGTGAAATGCGTTGATATCGGAAAGAACGCCGAAAGCGAAAGCAGCTAACTACAATAAACTTGACGGTGAGGGAC
GAAAGCTTGGGGAGCAAACGGGATTAGATACCCTAGTAGTCC
>t0008054_wg-Y-6;size=9;
CCTACGGGTGGCTGCAGTAGGGAATATTGGGCAATGGAGGCAACTCTGACCCAGCCATGCCGCGTGAAGGAATAAGGCCC
TATGGGTCGTAAACTTCTTTTACCGCAGAGTAAACCCGGGGACGCGTCCCCGGTTGAGAGTATGCGGGGAATAAGTATCG
GCTAACTCCGTGCCAGCAGCCGCGGTAATACGGGGGATACGAGCGTTATCCGGATTTATTGGGTTTAAAGGGTGCGCAGG
CGGACCGTTAAGTCAGGGGTGAAAAGTCCGTGCTCAACATGGACCGTGCCTTTGATACTGGCGGACTGGAGTGTGATAGA
CGTGGCCGGAATGTGGTGTGTAGCGGTGAAATGCTTAGATATGCCACAGAACACCGATCGAGAAGTCAGGTCGCGAGTTC
ACAACTGACGCTCATGCACGAAAGCGTGGGGATCAAACAGGATTAGATACCCCAGTAGTCC
>t0002151_wg-Y-6;size=9;
CCTACGGGCGGCTGCAGTGAGGAATATTGGACAATGGCCGGAAGGCTGATCCAGCCATGCCGCGTGCGGGACGACGGCCC
TATGGGTTGTAAACCGCTTTTGCGGGGGAGCAATAATCACTACGTGTAGTGAGATGAGAGTACCCTGCGAATAAGCATCG
GCTAACTCCGTGCCAGCAGCCGCGGTAATACGGAGGATGCAAGCGTTATCCGGATTTATTGGGTTTAAAGGGTGCGCAGG
CGGCTTGTTAAGCGGGAGGTGAAATGCCGGCGCTCAACGTCGGAAGTGCCTCCCGAACTGGTGAGCTTGAATGACTCTGC
CGTGGGAGGAATGTGTAGTGTAGCGGTGAAATGCTTAGAGATTACACAGAACACCGATTGCGAAGGCATCTCACGAAGGG
TTGATTGACGCTGAGGCACGAAAGCGTGGGGATCAAACAGGATTAGATACCCCTGTAGTCC
>t0003365_wg-Y-6;size=9;
CCTACGGGGGGCAGCAGTGAGGAATATTGGTCAATGGCCGAGAGGCTGAACCAGCCAAGTAGCGTGCAGGATGACGGCCC
TACGGGTTGTAAACTGCTTTTGCGGGAGGATAAAGTGCGCCACGCGTGGCGCTTTGCAGGTATCCCGTGAATAAGGACCG
GCTAATTCCGTGCCAGCAGCCGCGGTAATACGGAAGGTCCGGGCGTTATCCGGATTTATTGGGTTTAAAGGGAGCGCAGG
CGGAGGTGCAAGCGTGCCGTGAAAGCGCGGGGCTCAACCCCGTACAGCGGCGCGAACTGCTCCCCTTGGTTGCGGGAAGG
GAAGGCGGAACTCGTGGTGTAGCGGTGAAATGCATAGATATCACGAAGAACTCCGATCGCGAAGGCAGCCTTCCGGCCCG
CCAACGACGCTCATGCTCGAAGGCGCGGGTATCAAACAGGATTAGATACCCGTGTAGTCC
>t0013447_wg-Y-6;size=9;
CCTACGGGAGGCAGCAGTGAGGAATATTGGTCAATGGGCGAGAGCCTGAACCAGCCAAGTAGCGTGCAGGATGACGGCCC
TACGGGTTGTAAACTGCTTTTTCCGGGGAATAACCGGCGGCACGTGTGCTGCCCTGCATGTACCCGGTGAATAAGGACCG
GCTAATTCCGTGCCAGCAGCCGCGGTAATACGGAAGGTCCGAGCGTTATCCGGATTTATTGGGTTTAAAGGGTGCGTAGG
CGGGAGGACAAGTCAGCCGTGAAATCGCGTGGCTCAACCACGCCCAGCGGTTGAAACTGTCTTTCTTGAGTACGGTGAGG
GAAGGCGGAATTCGTGGTGTAGCGGTGAAATGCATAGATATCACGAAGAACTCCGATCGCGCAGGCAGCTTTCCGTCCCG
CAACTGACGCTGAGGCACGAAGGTGCGGGTATCAAACAGGATTAGATACCCTTGTAGTCC
>t0004102_wg-Y-6;size=9;
CCTACGGGAGGCTGCAGTGGGGAATATTGGTCAATGGGGGAAACCCTGAACCAGCAACGCCGCGTGAAGGAAGAAGGCTT
TCGGGTTGTAAACTTCTTTTATCTGTGACGATAGTGACGGTAGCAGATGAATAAGCCACGGCTAACTACGTGCCAGCAGC
CGCGGTAATACGTAGGTGGCAAGCGTTATCCGGATTTACTGGGTGTAAAGGGCGCGTAGCCGGGGATGCAAGTCAGATGT
GAAAACTATAGGCTTAACCTGTAGCCTGCATTTGAAACTGTATTTCTTGAGTACTGGAGAGGTTGACGGAATTCCGTGTG
TAGCGGTGAAATGCGTAGATATACGGAAGAACACCAGTGGCGAAGGCGGTCAACTGGACAGCAACTGACGGTGAGGCGCG
AAAGCGTGGGGAGCAAACAGGATTAGATACCCTGGTAGTCC
>t0041657_wg-Y-6;size=9;
CCTACGGGAGGCAGCAGTGAGGAATATTGGTCAATGGCCGAGAGGCTGAACCAGCCAAGTAGCGTGCAGGATGACGGCCC
TACGGGTTGTAAACTGCTTTTGCGGGAGGATAAAGTGCGCCACGCGTGGCGCTTTGCAGGTATCCCGTGAATAAGGACCG
GCTAATTCCGTGCCAGCAGCCGCGGTAATACGGAAGGTCCGGGCGTTATCCGGATTTATTGGGTTTAAAGGGAGCGCAGG
CGGAGGTGCAAGCGTGCCGTGAAAGCGCGGGGCTCAACCCCGTACAGCGGCGCGAACTGCTCCCCTTGGTTGCGGGAAGG
GAAGGCGGAACTCGTGGTGTAGCGGTGAAATGCATAGATATCACGAAGAACTCCGATCGCGAAGGCAGCCTTCCGGCCCG
CCAACGACGCTCATGCTCGAAGGCGCGGGTATCAAACAGGATTAGATACCCTAGTAGTCC
>t0003975_wg-Y-6;size=9;
CCTACGGGCGGCTGCAGTGAGGAATATTGGTCAATGGGCGAGAGCCTGAACCAGCCAAGTAGCGTGCAGGATGACGGCCC
TACGGGTTGTAAACTGCTTTTGCGGGAGGATAAAGTGGCCCACGTGTGGGCCTTTGCAGGTATCCCGTGAATAAGGACCG
GCTAATTCCGTGCCAGCAGCCGCGGTAATACGGAAGGTCCAGGCGTTATCCGGATTTATTGGGTTTAAAGGGAGCGCAGG
CGGAGGATCAAGCCAGCCGTAAAATTGTGGGGCTCAACCCCATTCAGCGGTTGGAACTGGTTCCCTTGGTTGCGGGAAGG
GCAGGCGGAACTCGTGGTGTAGCGGTGAAATGCATAGATATCACGAAGAACTCCGATCGCGAAGGCAGCCTGCCGGCCCG
TTAACGACGCTCATGCTCGAAGGTGCGGGTATCAAACAGGATTAGATACCCTGGTAGTCC
>t0006243_wg-Y-6;size=9;
CCTACGGGAGGCTGCAGTGAGGAATATTGGTCAATGGGCGAGAGCCTGAACCAGCCAAGTCGCGTGAAGGATGAAGGTTC
TATGGATTGTAAACTTCTTTTGTCCGAGGGTAAAAAAGGCCACGTGTGGCTTCTTGCAAGTATCGGACGAATAAGCATCG
GCTAACTCCGTGCCAGCAGCCGCGGTAATACGGAGGATGCGAGCGTTATCCGGATTTATTGGGTTTAAAGGGTGCGTAGG
TGGTTTGTTAAGTTTGTGGTGAAAGCGTGCGGCTCAACCGTACCAAGCCATGAAAACTGGCGAACTTGAGTGCAAACGAG
GTAGGCGGAATGTGATGTGTAGCGGTGAAATGCTTAGATATGTCACAGAACCCCGATTGCGAAGGCAGCTTACCAGCATG
CAACTGACACTGAGGCACGAAAGCGTGGGTATCAAACAGGATTAGATACCCTTGTAGTCC
>t0003221_wg-Y-6;size=9;
CCTACGGGGGGCAGCAGTGAGGAATATTGGTCAATGGGCGAGAGCCTGAACCAGCCAAGTAGCGTGCAGGATGACGGCCC
TACGGGTTGTAAACTGCTTTTTCCGGGGAATAACCGGCGGCACGTGTGCTGCCCTGCATGTACCCGGTGAATAAGGACCG
GCTAATTCCGTGCCAGCAGCCGCGGTAATACGGAAGGTCCGAGCGTTATCCGGATTTATTGGGTTTAAAGGGTGCGTAGG
CGGGAGGACAAGTCAGCCGTGAAATCGCGTGGCTCAACCACGCCCAGCGGTTGAAACTGTCTTTCTTGAGTACGGTGAGG
GAAGGCGGAATTCGTGGTGTAGCGGTGAAATGCATAGATATCACGAAGAACTCCGATCGCGCAGGCAGCTTTCCGTCCCG
CAACTGACGCTGAGGCACGAAGGTGCGGGTATCAAACAGGATTAGATACCCCTGTAGTCC
>t0024253_wg-Y-6;size=9;
CCTACGGGGGGCTGCAGTGAGGAATATTGGACAATGGCCGGAAGGCTGATCCAGCCATGCCGCGTGCGGGAAGACGGCCC
TATGGGTTGTAAACCGCTTTTGTTGGGGAGCAATAAGGTCCACGAGTGGATTGATGAGAGTACCCAGCGAATAAGCATCG
GCTAACTCCGTGCCAGCAGCCGCGGTAATACGGAGGATGCAAGCGTTATCCGGATTTATTGGGTTTAAAGGGTGCGTAGG
CGGATGCTTAAGCGTGAGGTGAAATGCCCGGGCTCAACCTGGGAACTGCCTCGCGAACTGGGTATCTGGAATGTCCGTGC
CGTGGGAGGAATGTGTGGTGTAGCGGTGAAATGCATAGAGATCACACAGAACACCGATTGCGAAGGCATCTCACGAACGG
ATGATTGACGCTGAGGCACGAAAGCGTGGGGATCAAACAGGATTAGATACCCGGGTAGTCC
>t0014157_wg-Y-6;size=9;
CCTACGGGAGGCTGCAGTGAGGAATATTGGTCAATGGGCGCAAGCCTGAACCAGCCATGCCGCGTGAAGGAATAAGGCCC
TATGGGTCGTAAACTTCTTTTGTGGTGGAGCAATAAGGTGTACGCGTACACCGATGAGAGTACATCACGAATAAGCATCG
GCTAACTCCGTGCCAGCAGCCGCGGTAATACGGAGGATGCAAGCGTTATCCGGATTTATTGGGTTTAAAGGGTGCGTAGG
CTGTGGGGAAAGTCAGGGGTGAAAGCCCGGCGCTTAACGCCGGAACTGCCTTTGATACTTCTCCGCTGGAATACGGATGC
CGTGGGAGGAATGAGTAGTGTAGCGGTGAAATGCATAGATATTACTCAGAACACCGATTGCGAAGGCATCTCACGAATCC
GTCATTGACGCTGAGGCACGAAAGCGTGGGGATCAAACAGGATTAGATACCCTGGTAGTCC
>t0000094_wg-Y-6;size=9;
CCTACGGGCGGCAGCAGTAGGGAATATTGGGCAATGGAGGCAACTCTGACCCAGCCATGCCGCGTGAAGGAATAAGGCCC
TATGGGTCGTAAACTTCTTTTACCGCAGAGTAAACCCGGGGACGCGTCCCCGGTTGAGAGTATGCGGGGAATAAGTATCG
GCTAACTCCGTGCCAGCAGCCGCGGTAATACGGGGGATACGAGCGTTATCCGGATTTATTGGGTTTAAAGGGTGCGCAGG
CGGACCGTTAAGTCAGGGGTGAAAAGTCCGTGCTCAACATGGACCGTGCCTTTGATACTGGCGGACTGGAGTGTGATAGA
CGTGGCCGGAATGTGGTGTGTAGCGGTGAAATGCTTAGATATGCCACAGAACACCGATCGAGAAGTCAGGTCGCGAGTTC
ACAACTGACGCTCATGCACGAAAGCGTGGGGATCAAACAGGATTAGATACCCCTGTAGTCC
>t0001054_wg-Y-6;size=9;
CCTACGGGGGGCTGCAGTGAGGAATATTGGTCAATGGCCGAGAGGCTGAACCAGCCAAGTAGCGTGCAGGATGACGGCCC
TACGGGTTGTAAACTGCTTTTGCGGGAGGATAAAGTGCGCCACGCGTGGCGCTTTGCAGGTATCCCGTGAATAAGGACCG
GCTAATTCCGTGCCAGCAGCCGCGGTAATACGGAAGGTCCGGGCGTTATCCGGATTTATTGGGTTTAAAGGGAGCGCAGG
CGGAGGTGCAAGCGTGCCGTGAAAGCGCGGGGCTCAACCCCGTACAGCGGCGCGAACTGCTCCCCTTGGTTGCGGGAAGG
GAAGGCGGAACTCGTGGTGTAGCGGTGAAATGCATAGATATCACGAAGAACTCCGATCGCGAAGGCAGCCTTCCGGCCCG
CCAACGACGCTCATGCTCGAAGGCGCGGGTATCAAACAGGATTAGATACCCGAGTAGTCC
>t0001970_wg-Y-6;size=9;
CCTACGGGAGGCTGCAGTGAGGAATATTGGTCAATGGGCGAGAGCCTGAACCAGCCAAGTAGCGTGCAGGATGACGGCCC
TACGGGTTGTAAACTGCTTTTGCGGGAGGATAAAGTGGCCCACGTGTGGGCCTTTGCAGGTATCCCGTGAATAAGGACCG
GCTAATTCCGTGCCAGCAGCCGCGGTAATACGGAAGGTCCAGGCGTTATCCGGATTTATTGGGTTTAAAGGGAGCGCAGG
CGGAGGATCAAGCCAGCCGTAAAATTGTGGGGCTCAACCCCATTCAGCGGTTGGAACTGGTTCCCTTGGTTGCGGGAAGG
GCAGGCGGAACTCGTGGTGTAGCGGTGAAATGCATAGATATCACGAAGAACTCCGATCGCGAAGGCAGCCTGCCGGCCCG
TTAACGACGCTCATGCTCGAAGGTGCGGGTATCAAACAGGATTAGATACCCCAGTAGTCC
>t0003421_wg-Y-6;size=9;
CCTACGGGAGGCTGCAGTGAGGAATATTGGTCAATGGGCGCGAGCCTGAACCAGCCAAGTAGCGTGCAGGACGACTGCCC
TATGGGTTGTAAACTGCTTTTATCAGGGAATAAAGTGAGGCACGCGTGCCTTTTTGTATGTACCTGGTGAATAAGGACCG
GCTAATTCCGTGCCAGCAGCCGCGGTAATACGGAAGGTCCGGGCGTTATCCGGATTTATTGGGTTTAAAGGGAGCGCAGG
CGGGCTTTTAAGCGTGACGTGAAATGTGGCGGCTCAACCGCCGAACTGCGTCGCGAACTGGGGGCCTTGAGTGAGTACGA
CGTTGGCGGAATTCGTGGTGTAGCGGTGAAATGCTTAGATATCACGAAGAACCCCGATTGCGAAGGCAGCCGACGAGTCC
TTAACTGACGCTAAAGCTCGAAAGTGCGGGTATCGAACAGGATTAGATACCCTAGTAGTCC
>t0023348_wg-Y-6;size=9;
CCTACGGGCGGCTGCAGTGAGGAATATTGGACAATGGCCGGAAGGCTGATCCAGCCATGCCGCGTGCGGGACGACGGCCC
TATGGGTTGTAAACCGCTTTTGCGGGGGAGCAATAATCACTACGTGTAGTGAGATGAGAGTACCCTGCGAATAAGCATCG
GCTAACTCCGTGCCAGCAGCCGCGGTAATACGGAGGATGCAAGCGTTATCCGGATTTATTGGGTTTAAAGGGTGCGCAGG
CGGCTTGTTAAGCGGGAGGTGAAATGCCGGCGCTCAACGTCGGAAGTGCCTCCCGAACTGGTGAGCTTGAATGACTCTGC
CGTGGGAGGAATGTGTAGTGTAGCGGTGAAATGCTTAGAGATTACACAGAACACCGATTGCGAAGGCATCTCACGAAGGG
TTGATTGACGCTGAGGCACGAAAGCGTGGGGATCAAACAGGATTAGATACCCCAGTAGTCC
>t0001262_wg-Y-6;size=9;
CCTACGGGCGGCTGCAGTCGAGGATCATTTGCAATGGGCGAAAGCCTGACAATGCGACGCTGCGTGGAGGATGAAGGCCT
TCGGGTTGTAAACTCCTGTCATGGGGGAACAGGCGAGGGGACCCAATACGTCCCTTAGTTGAGTGTACCCCAAGAGGAAG
CGACGGCTAACTCTGTGCCAGCAGCCGCGGTAATACAGAGGTCGCAAGCGTTGTTCGGATTTACTGGGCGTAAAGGGCGC
GTAGGCGGCAGGGCGTGTCAAGTGTGAAATCTCCGGGCCCAACCCGGAAAGTGCGCTTGAAACTACCTTGCTCGAGTCCG
GAAGAGGGAATCGGAATACAGGGTGTAGCGGTGAAATGCGTTGATATCCTGTAGAACACCGGAGGCGAAGGCGGATTCCT
TGTACGGTACTGACGCTGAGGCGCGAAAGTCGGGGGAGCAAACAGGATTAGATACCCTAGTAGTCC
>t0019919_wg-Y-6;size=9;
CCTACGGGGGGCAGCAGTGAGGAATATTGGTCAATGGGCGAGAGCCTGAACCAGCCAAGTAGCGTGCAGGATGACGGCCC
TACGGGTTGTAAACTGCTTTTTCCGGGGAATAACCGGCGGCACGTGTGCTGCCCTGCATGTACCCGGTGAATAAGGACCG
GCTAATTCCGTGCCAGCAGCCGCGGTAATACGGAAGGTCCGAGCGTTATCCGGATTTATTGGGTTTAAAGGGTGCGTAGG
CGGGAGGACAAGTCAGCCGTGAAATCGCGTGGCTCAACCACGCCCAGCGGTTGAAACTGTCTTTCTTGAGTACGGTGAGG
GAAGGCGGAATTCGTGGTGTAGCGGTGAAATGCATAGATATCACGAAGAACTCCGATCGCGCAGGCAGCTTTCCGTCCCG
CAACTGACGCTGAGGCACGAAGGTGCGGGTATCAAACAGGATTAGATACCCGAGTAGTCC
>t0004667_wg-Y-6;size=9;
CCTACGGGCGGCAGCAGTGAGGAATATTGGTCAATGGCCGAGAGGCTGAACCAGCCAAGTAGCGTGCAGGATGACGGCCC
TACGGGTTGTAAACTGCTTTTGCGGGAGGATAAAGTGCGCCACGCGTGGCGCTTTGCAGGTATCCCGTGAATAAGGACCG
GCTAATTCCGTGCCAGCAGCCGCGGTAATACGGAAGGTCCGGGCGTTATCCGGATTTATTGGGTTTAAAGGGAGCGCAGG
CGGAGGTGCAAGCGTGCCGTGAAAGCGCGGGGCTCAACCCCGTACAGCGGCGCGAACTGCTCCCCTTGGTTGCGGGAAGG
GAAGGCGGAACTCGTGGTGTAGCGGTGAAATGCATAGATATCACGAAGAACTCCGATCGCGAAGGCAGCCTTCCGGCCCG
CCAACGACGCTCATGCTCGAAGGCGCGGGTATCAAACAGGATTAGATACCCTGGTAGTCC
>t0014487_wg-Y-6;size=9;
CCTACGGGGGGCTGCAGTGAGGAATATTGGTCAATGGGCGAGAGCCTGAACCAGCCAAGTCGCGTGAAGGATGAAGGTTC
TATGGATTGTAAACTTCTTTTGTCCGAGGGTAAAAAAGGCCACGTGTGGCTTCTTGCAAGTATCGGACGAATAAGCATCG
GCTAACTCCGTGCCAGCAGCCGCGGTAATACGGAGGATGCGAGCGTTATCCGGATTTATTGGGTTTAAAGGGTGCGTAGG
TGGTTTGTTAAGTTTGTGGTGAAAGCGTGCGGCTCAACCGTACCAAGCCATGAAAACTGGCGAACTTGAGTGCAAACGAG
GTAGGCGGAATGTGATGTGTAGCGGTGAAATGCTTAGATATGTCACAGAACCCCGATTGCGAAGGCAGCTTACCAGCATG
CAACTGACACTGAGGCACGAAAGCGTGGGTATCAAACAGGATTAGATACCCCTGTAGTCC
>t0004945_wg-Y-6;size=9;
CCTACGGGGGGCTGCAGTCGAGGATCATTCGCAATGGGCGCAAGCCTGACGATGCGACGCTGCGTGGAGGACGAAGGCCC
TCGGGTCGTAAACTCCTGTCAGAGGGGAAAAGGGCGCCCTCCCCAACAGGGAGGATCGCTTGATGGTACCCTCAGAGGAA
GCCACGGCTAACTCTGTGCCAGCAGCCGCGGTAATACAGAGGTGGCGAGCGTTGTTCGGATTTACTGGGCGTAAAGGGTG
CGTAGGCGGCGACGTGTGCCGGACGTGAAATCCCGGGGCTCACCCCCGGCGCGTGCGTACGGGACTGCGTCGCTAGGGTT
CGGGAGAGGAGATCGGAACGCAGGGTGTAGCGGTGAAATGCGTTGATATCCTGCGGAACACCGGAGGCGAAGGCGGATCT
CTTGCACGACACCGACGCTGAGGCACGAAAGCGTGGGGAGCAAACAGGATTAGATACCCTGGTAGTCC
>t0005215_wg-Y-6;size=9;
CCTACGGGAGGCAGCAGTAGGGAATATTGGGCAATGGAGGCAACTCTGACCCAGCCATGCCGCGTGAAGGAATAAGGCCC
TATGGGTCGTAAACTTCTTTTACCGCAGAGTAAACCCGGGGACGCGTCCCCGGTTGAGAGTATGCGGGGAATAAGTATCG
GCTAACTCCGTGCCAGCAGCCGCGGTAATACGGGGGATACGAGCGTTATCCGGATTTATTGGGTTTAAAGGGTGCGCAGG
CGGACCGTTAAGTCAGGGGTGAAAAGTCCGTGCTCAACATGGACCGTGCCTTTGATACTGGCGGACTGGAGTGTGATAGA
CGTGGCCGGAATGTGGTGTGTAGCGGTGAAATGCTTAGATATGCCACAGAACACCGATCGAGAAGTCAGGTCGCGAGTTC
ACAACTGACGCTCATGCACGAAAGCGTGGGGATCAAACAGGATTAGATACCCCAGTAGTCC
>t0002642_wg-Y-6;size=9;
CCTACGGGCGGCTGCAGTGGGGAATATTGCACAATGGGGGGAACCCTGATGCAGCCATGCCGCGTGAATGAAGAAGGCCT
TCGGGTTGTAAAGTTCTTTCGGTGATGAGGAAGGTATCAAATTTAATAGATTTGGTAATTGACGTTAGTCACAGAAGAAG
CACCGGCTAACTCCGTGCCAGCAGCCGCGGTAATACGGAGGGTGCGAGCGTTAATCGGAATAACTGGGCGTAAAGGGCAC
GCAGGCGGATTGTTAAGTGGGATGTGAAAGCCCCGGGCTCAACCTGGGAATTGCATTTCAGACTGGCAGTCTAGAGTATT
TTAGGGAGGGGTAGAATTCCACGTGTAGCGGTGAAATGCGTAGAGATGTGGAGGAATACCGAAGGCGAAGGCAGCCCCTT
GGGAATATACTGACGCTCATGTGCGAAAGCGTGGGGAGCAAACAGGATTAGATACCCTAGTAGTCC
>t0015800_wg-Y-6;size=9;
CCTACGGGGGGCTGCAGTGAGGAATATTGGTCAATGGGCGAGAGCCTGAACCAGCCAAGTAGCGTGCAGGATGACGGCCC
TACGGGTTGTAAACTGCTTTTGCGGGAGGATAAAGTGGCCCACGTGTGGGCCTTTGCAGGTATCCCGTGAATAAGGACCG
GCTAATTCCGTGCCAGCAGCCGCGGTAATACGGAAGGTCCAGGCGTTATCCGGATTTATTGGGTTTAAAGGGAGCGCAGG
CGGAGGATCAAGCCAGCCGTAAAATTGTGGGGCTCAACCCCATTCAGCGGTTGGAACTGGTTCCCTTGGTTGCGGGAAGG
GCAGGCGGAACTCGTGGTGTAGCGGTGAAATGCATAGATATCACGAAGAACTCCGATCGCGAAGGCAGCCTGCCGGCCCG
TTAACGACGCTCATGCTCGAAGGTGCGGGTATCAAACAGGATTAGATACCCTGGTAGTCC
>t0002632_wg-Y-6;size=9;
CCTACGGGCGGCTGCAGTGAGGAATATTGGTCAATGGCCGAGAGGCTGAACCAGCCAAGTAGCGTGCAGGATGACGGCCC
TACGGGTTGTAAACTGCTTTTGCGGGAGGATAAAGTGCGCCACGCGTGGCGCTTTGCAGGTATCCCGTGAATAAGGACCG
GCTAATTCCGTGCCAGCAGCCGCGGTAATACGGAAGGTCCGGGCGTTATCCGGATTTATTGGGTTTAAAGGGAGCGCAGG
CGGAGGTGCAAGCGTGCCGTGAAAGCGCGGGGCTCAACCCCGTACAGCGGCGCGAACTGCTCCCCTTGGTTGCGGGAAGG
GAAGGCGGAACTCGTGGTGTAGCGGTGAAATGCATAGATATCACGAAGAACTCCGATCGCGAAGGCAGCCTTCCGGCCCG
CCAACGACGCTCATGCTCGAAGGCGCGGGTATCAAACAGGATTAGATACCCGTGTAGTCC
>t0007641_wg-Y-6;size=9;
CCTACGGGAGGCTGCAGTGAGGAATATTGGTCAATGGGCGAGAGCCTGAACCAGCCAAGTAGCGTGCAGGATGACGGCCC
TACGGGTTGTAAACTGCTTTTGCGGGAGGATAAAGTGGCCCACGTGTGGGCCTTTGCAGGTATCCCGTGAATAAGGACCG
GCTAATTCCGTGCCAGCAGCCGCGGTAATACGGAAGGTCCAGGCGTTATCCGGATTTATTGGGTTTAAAGGGAGCGCAGG
CGGAGGATCAAGCCAGCCGTAAAATTGTGGGGCTCAACCCCATTCAGCGGTTGGAACTGGTTCCCTTGGTTGCGGGAAGG
GCAGGCGGAACTCGTGGTGTAGCGGTGAAATGCATAGATATCACGAAGAACTCCGATCGCGAAGGCAGCCTGCCGGCCCG
TTAACGACGCTCATGCTCGAAGGTGCGGGTATCAAACAGGATTAGATACCCTAGTAGTCC
>t0040023_wg-Y-6;size=9;
CCTACGGGTGGCTGCAGTGAGGAATATTGGTCAATGGGCGCGAGCCTGAACCAGCCAAGTAGCGTGCAGGATGACTGCCC
TATGGGTTGTAAACTGCTTTTATAGGGGAATAAAGTGAGTCACGTGTGGCTTTTTGTATGTACCCTATGAATAAGGACCG
GCTAATTCCGTGCCAGCAGCCGCGGTAATACGGAAGGTCCGGGCGTTATCCGGATTTATTGGGTTTAAAGGGAGCGCAGG
CTGGTTTTTAAGCGTGACGTGAAATGTGGCGGCTCAACCGCCGAACTGCGTCGCGAACTGGGAGCCTTGAGTGAGTACGA
CGTTGGCGGAATTCGTGGTGTAGCGGTGAAATGCTTAGATATCACGAAGAACCCCGATTGCGAAGGCAGCTGACGAGTCC
TTAACTGACGCTAAAGCTCGAAAGTGCGGGTATCGAACAGGATTAGATACCCCAGTAGTCC
>t0002867_wg-Y-6;size=9;
CCTACGGGGGGCAGCAGTGAGGAATATTGGTCAATGGGCGCAAGCCTGAACCAGCCATGCCGCGTGAAGGAATAAGGCCC
TATGGGTCGTAAACTTCTTTTGTGGTGGAGCAATAAGGTGTACGTGTACACCGATGAGAGTACATCACGAATAAGCATCG
GCTAACTCCGTGCCAGCAGCCGCGGTAATACGGAGGATGCAAGCGTTATCCGGATTTATTGGGTTTAAAGGGTGCGTAGG
CTGTGGGGAAAGTCAGGGGTGAAAGCCCGGCGCTTAACGCCGGAACTGCCTTTGATACTTCTCCGCTGGAATACGGATGC
CGTGGGAGGAATGAGTAGTGTAGCGGTGAAATGCATAGATATTACTCAGAACACCGATTGCGAAGGCATCTCACGAATCC
GTCATTGACGCTGAGGCACGAAAGCGTGGGGATCAAACAGGATTAGATACCCTAGTAGTCC
>t0006816_wg-Y-6;size=9;
CCTACGGGCGGCTGCAGTGAGGAATATTGGTCAATGGTCGGAAGACTGAACCAGCCAAGTAGCGTGCAGGACGACGGCCC
TACGGGTTGTAAACTGCTTTTATGCGGGGATAACCGGCGGCACTTGTGCCGCCCTGCAGGTACCGCATGAATAAGGACCG
GCTAATTCCGTGCCAGCAGCCGCGGTAATACGGAAGGTCCGGGCGTTATCCGGATTTATTGGGTTTAAAGGGAGCGCAGG
CGGGAGTCTAAGCGTGCCGTGAAAAGCTGTGGCTCAACCACAGTCGTGCGGCGCGAACTGGTCTTCTTGAGTTCACGGTA
AGCGGGCGGAATTCGTGGTGTAGCGGTGAAATGCTTAGATATCACGAGGAACCCCGATTGCGAAGGCAGCCCGCTGCAGT
GTTACTGACGCTCATGCTCGAAGGCGCGGGTATCGAACAGGATTAGATACCCTGGTAGTCC
>t0011662_wg-Y-6;size=9;
CCTACGGGCGGCTGCAGTGAGGAATATTGGTCAATGGCCGAGAGGCTGAACCAGCCAAGTAGCGTGCAGGATGACGGCCC
TACGGGTTGTAAACTGCTTTTGCGGGAGGATAAAGTGCGCCACGCGTGGCGCTTTGCAGGTATCCCGTGAATAAGGACCG
GCTAATTCCGTGCCAGCAGCCGCGGTAATACGGAAGGTCCGGGCGTTATCCGGATTTATTGGGTTTAAAGGGAGCGCAGG
CGGAGGTGCAAGCGTGCCGTGAAAGCGCGGGGCTCAACCCCGTACAGCGGCGCGAACTGCTCCCCTTGGTTGCGGGAAGG
GAAGGCGGAACTCGTGGTGTAGCGGTGAAATGCATAGATATCACGAAGAACTCCGATCGCGAAGGCAGCCTTCCGGCCCG
CCAACGACGCTCATGCTCGAAGGCGCGGGTATCAAACAGGATTAGATACCCTTGTAGTCC
>t0015045_wg-Y-6;size=9;
CCTACGGGGGGCTGCAGTCGAGGATCATTTGCAATGGGCGAAAGCCTGACAATGCGACGCTGCGTGGAGGATGAAGGCCT
TCGGGTTGTAAACTCCTGTCATGGGGGAACAGGCGAGGGGACCCAATACGTCCCTTAGTTGAGTGTACCCCAAGAGGAAG
CGACGGCTAACTCTGTGCCAGCAGCCGCGGTAATACAGAGGTCGCAAGCGTTGTTCGGATTTACTGGGCGTAAAGGGCGC
GTAGGCGGCAGGGCGTGTCAAGTGTGAAATCTCCGGGCCCAACCCGGAAAGTGCGCTTGAAACTACCTTGCTCGAGTCCG
GAAGAGGGAATCGGAATACAGGGTGTAGCGGTGAAATGCGTTGATATCCTGTAGAACACCGGAGGCGAAGGCGGATTCCT
TGTACGGTACTGACGCTGAGGCGCGAAAGTCGGGGGAGCAAACAGGATTAGATACCCTGGTAGTCC
>t0015313_wg-Y-6;size=9;
CCTACGGGAGGCTGCAGTAGGGAATATTGGGCAATGGAGGCAACTCTGACCCAGCCATGCCGCGTGAAGGAATAAGGCCC
TATGGGTCGTAAACTTCTTTTACCGCAGAGTAAACCCGGGGACGCGTCCCCGGTTGAGAGTATGCGGGGAATAAGTATCG
GCTAACTCCGTGCCAGCAGCCGCGGTAATACGGGGGATACGAGCGTTATCCGGATTTATTGGGTTTAAAGGGTGCGCAGG
CGGACCGTTAAGTCAGGGGTGAAAAGTCCGTGCTCAACATGGACCGTGCCTTTGATACTGGCGGACTGGAGTGTGATAGA
CGTGGCCGGAATGTGGTGTGTAGCGGTGAAATGCTTAGATATGCCACAGAACACCGATCGAGAAGTCAGGTCGCGAGTTC
ACAACTGACGCTCATGCACGAAAGCGTGGGGATCAAACAGGATTAGATACCCGTGTAGTCC
>t0001423_wg-Y-6;size=9;
CCTACGGGCGGCTGCAGTGAGGAATATTGGTCAATGGCCGAGAGGCTGAACCAGCCAAGTAGCGTGCAGGATGACGGCCC
TACGGGTTGTAAACTGCTTTTGCGGGAGGATAAAGTGCGCCACGCGTGGCGCTTTGCAGGTATCCCGTGAATAAGGACCG
GCTAATTCCGTGCCAGCAGCCGCGGTAATACGGAAGGTCCGGGCGTTATCCGGATTTATTGGGTTTAAAGGGAGCGCAGG
CGGAGGTGCAAGCGTGCCGTGAAAGCGCGGGGCTCAACCCCGTACAGCGGCGCGAACTGCTCCCCTTGGTTGCGGGAAGG
GAAGGCGGAACTCGTGGTGTAGCGGTGAAATGCATAGATATCACGAAGAACTCCGATCGCGAAGGCAGCCTTCCGGCCCG
CCAACGACGCTCATGCTCGAAGGCGCGGGTATCAAACAGGATTAGATACCCCGGTAGTCC
>t0025316_wg-Y-6;size=9;
CCTACGGGAGGCTGCAGTGGGGAATCTTGCACAATGGACGAAAGTCTGATGCAGCGATCCCGCGTGAAGGATGAAGCATT
ACGGTGTGTAAACTTCTTTTTTGGTGGAAGACGAATGACGGTACACCAAGAATAAGAGACGGCTAACTACGTGCCAGCAG
CCGCGGTAATACGTAGGTCTCAAGCGTTATCCGGATTTACTGGGCGTAAAGTATCCGTAGCCTGATATGTAAGTCTGTTT
TCAAATCCCACGACTCAATCGTGGAAAGGGAATGGATACTGCATATCTAGAAGTTATTGGGGGTTAGTGGAATTTCCGGT
GGAGCGGTGAAATGCGTTGATATCGGAAAGAACGCCGAAAGCGAAAGCAGCTAACTATGATTAACTTGACGGTGAGGGAT
GAAAGTTTGGGTAGCAAACGGGATTAGATACCCTGGTAGTCC
>t0001291_wg-Y-6;size=9;
CCTACGGGAGGCTGCAGTAAGGAATATTGGGCAATGGGGGGAACCCTGACCCAGCCATGCCGCGTGAGGGAAGTAGGCCC
TACGGGTCGTGAACCTCTTTTGTCCAGGGACAAGGACGGGGTCGTGAACTCCGTTTGAGGGTACTGGAAGAATAAGCATC
GGCTAACTCCGTGCCAGCAGCCGCGGTAATACGGAGGATGCGAGCGTTATCCGGATTCATTGGGTTTAAAGGGTGCGCAG
GCGGCCGGGCAAGTCAGCGGTGAAAGTCAGGGGCCCAACCCCGGAAGTGCCGTTGATACTGTTCGGCTGGAATGCGGTCG
AGGCGGGCGGAATGTGGCGTGTAGCGGTGAAATGCGTAGATATGCCACAGAACGCCGATAGCGAAGGCAGCTCGCCAGGC
CTGCATTGACGCTCGGGCACGAAAGCGTGGGGATCGAACAGGATTAGATACCCCTGTAGTCC
>t0015312_wg-Y-6;size=9;
CCTACGGGGGGCTGCAGTAGGGAATATTGGGCAATGGAGGCAACTCTGACCCAGCCATGCCGCGTGAAGGAATAAGGCCC
TATGGGTCGTAAACTTCTTTTACCGCAGAGTAAACCCGGGGACGCGTCCCCGGTTGAGAGTATGCGGGGAATAAGTATCG
GCTAACTCCGTGCCAGCAGCCGCGGTAATACGGGGGATACGAGCGTTATCCGGATTTATTGGGTTTAAAGGGTGCGCAGG
CGGACCGTTAAGTCAGGGGTGAAAAGTCCGTGCTCAACATGGACCGTGCCTTTGATACTGGCGGACTGGAGTGTGATAGA
CGTGGCCGGAATGTGGTGTGTAGCGGTGAAATGCTTAGATATGCCACAGAACACCGATCGAGAAGTCAGGTCGCGAGTTC
ACAACTGACGCTCATGCACGAAAGCGTGGGGATCAAACAGGATTAGATACCCTGGTAGTCC
>t0002094_wg-Y-6;size=9;
CCTACGGGGGGCTGCAGTGAGGAATATTGGTCAATGGCCGAGAGGCTGAACCAGCCAAGTAGCGTGCAGGATGACGGCCC
TACGGGTTGTAAACTGCTTTTGCGGGAGGATAAAGTGCGCCACGCGTGGCGCTTTGCAGGTATCCCGTGAATAAGGACCG
GCTAATTCCGTGCCAGCAGCCGCGGTAATACGGAAGGTCCGGGCGTTATCCGGATTTATTGGGTTTAAAGGGAGCGCAGG
CGGAGGTGCAAGCGTGCCGTGAAAGCGCGGGGCTCAACCCCGTACAGCGGCGCGAACTGCTCCCCTTGGTTGCGGGAAGG
GAAGGCGGAACTCGTGGTGTAGCGGTGAAATGCATAGATATCACGAAGAACTCCGATCGCGAAGGCAGCCTTCCGGCCCG
CCAACGACGCTCATGCTCGAAGGCGCGGGTATCAAACAGGATTAGATACCCCGGTAGTCC
>t0018533_wg-Y-6;size=9;
CCTACGGGGGGCTGCAGTGAGGAATATTGGTCAATGGCCGAGAGGCTGAACCAGCCAAGTAGCGTGCAGGATGACGGCCC
TACGGGTTGTAAACTGCTTTTGCGGGAGGATAAAGTGCGCCACGCGTGGCGCTTTGCAGGTATCCCGTGAATAAGGACCG
GCTAATTCCGTGCCAGCAGCCGCGGTAATACGGAAGGTCCGGGCGTTATCCGGATTTATTGGGTTTAAAGGGAGCGCAGG
CGGAGGTGCAAGCGTGCCGTGAAAGCGCGGGGCTCAACCCCGTACAGCGGCGCGAACTGCTCCCCTTGGTTGCGGGAAGG
GAAGGCGGAACTCGTGGTGTAGCGGTGAAATGCATAGATATCACGAAGAACTCCGATCGCGAAGGCAGCCTTCCGGCCCG
CCAACGACGCTCATGCTCGAAGGCGCGGGTATCAAACAGGATTAGATACCCCTGTAGTCC
>t0027840_wg-Y-6;size=9;
CCTACGGGAGGCAGCAGTGGGGAATCTTGCACAATGGACGAAAGTCTGATGCAGCGATCCCGCGTGAAGGATGAAGCATT
ACGGTGTGTAAACTTCTTTTTTGGTGGAAGACGAATGACGGTACACCAAGAATAAGAGACGGCTAACTACGTGCCAGCAG
CCGCGGTAATACGTAGGTCTCAAGCGTTATCCGGATTTACTGGGCGTAAAGTATCCGTAGCCTGATATGTAAGTCTGTTT
TCAAATCCCACGACTCAATCGTGGAAAGGGAATGGATACTGCATATCTAGAAGTTATTGGGGGTTAGTGGAATTTCCGGT
GGAGCGGTGAAATGCGTTGATATCGGAAAGAACGCCGAAAGCGAAAGCAGCTAACTATGATTAACTTGACGGTGAGGGAT
GAAAGTTTGGGTAGCAAACGGGATTAGATACCCCGGTAGTCC
>t0001505_wg-Y-6;size=9;
CCTACGGGCGGCTGCAGTGAGGAATATTGGTCAATGGGCGCGAGCCTGAACCAGCCAAGTAGCGTGCAGGATGACTGCCC
TATGGGTTGTAAACTGCTTTTATAGGGGAATAAAGTGAGTCACGTGTGGCTTTTTGTATGTACCCTATGAATAAGGACCG
GCTAATTCCGTGCCAGCAGCCGCGGTAATACGGAAGGTCCGGGCGTTATCCGGATTTATTGGGTTTAAAGGGAGCGCAGG
CTGGTTTTTAAGCGTGACGTGAAATGTGGCGGCTCAACCGCCGAACTGCGTCGCGAACTGGGAGCCTTGAGTGAGTACGA
CGTTGGCGGAATTCGTGGTGTAGCGGTGAAATGCTTAGATATCACGAAGAACCCCGATTGCGAAGGCAGCTGACGAGTCC
TTAACTGACGCTAAAGCTCGAAAGTGCGGGTATCGAACAGGATTAGATACCCCAGTAGTCC
>t0013049_wg-Y-6;size=9;
CCTACGGGGGGCAGCAGTGAGGAATATTGGTCAATGGGCGAGAGCCTGAACCAGCCAAGTAGCGTGCAGGATGACGGCCC
TACGGGTTGTAAACTGCTTTTTCCGGGGAATAACCGGCGGCACGTGTGCTGCCCTGCATGTACCCGGTGAATAAGGACCG
GCTAATTCCGTGCCAGCAGCCGCGGTAATACGGAAGGTCCGAGCGTTATCCGGATTTATTGGGTTTAAAGGGTGCGTAGG
CGGGAGGACAAGTCAGCCGTGAAATCGCGTGGCTCAACCACGCCCAGCGGTTGAAACTGTCTTTCTTGAGTACGGTGAGG
GAAGGCGGAATTCGTGGTGTAGCGGTGAAATGCATAGATATCACGAAGAACTCCGATCGCGCAGGCAGCTTTCCGTCCCG
CAACTGACGCTGAGGCACGAAGGTGCGGGTATCAAACAGGATTAGATACCCGTGTAGTCC
>t0000318_wg-Y-6;size=9;
CCTACGGGCGGCAGCAGTGAGGAATATTGGTCAATGGGCGAGAGCCTGAACCAGCCAAGTAGCGTGCAGGATGACGGCCC
TACGGGTTGTAAACTGCTTTTTCCGGGGAATAACCGGCGGCACGTGTGCTGCCCTGCATGTACCCGGTGAATAAGGACCG
GCTAATTCCGTGCCAGCAGCCGCGGTAATACGGAAGGTCCGAGCGTTATCCGGATTTATTGGGTTTAAAGGGTGCGTAGG
CGGGAGGACAAGTCAGCCGTGAAATCGCGTGGCTCAACCACGCCCAGCGGTTGAAACTGTCTTTCTTGAGTACGGTGAGG
GAAGGCGGAATTCGTGGTGTAGCGGTGAAATGCATAGATATCACGAAGAACTCCGATCGCGCAGGCAGCTTTCCGTCCCG
CAACTGACGCTGAGGCACGAAGGTGCGGGTATCAAACAGGATTAGATACCCCTGTAGTCC
>t0001910_wg-Y-6;size=9;
CCTACGGGCGGCTGCAGTAAGGAATATTGGGCAATGGGGGGAACCCTGACCCAGCCATGCCGCGTGAGGGAAGTAGGCCC
TACGGGTCGTGAACCTCTTTTGTCCAGGGACAAGGACGGGGTCGTGAACTCCGTTTGAGGGTACTGGAAGAATAAGCATC
GGCTAACTCCGTGCCAGCAGCCGCGGTAATACGGAGGATGCGAGCGTTATCCGGATTCATTGGGTTTAAAGGGTGCGCAG
GCGGCCGGGCAAGTCAGCGGTGAAAGTCAGGGGCCCAACCCCGGAAGTGCCGTTGATACTGTTCGGCTGGAATGCGGTCG
AGGCGGGCGGAATGTGGCGTGTAGCGGTGAAATGCGTAGATATGCCACAGAACGCCGATAGCGAAGGCAGCTCGCCAGGC
CTGCATTGACGCTCGGGCACGAAAGCGTGGGGATCGAACAGGATTAGATACCCTTGTAGTCC
>t0007360_wg-Y-6;size=9;
CCTACGGGCGGCTGCAGTAAGGAATATTGGGCAATGGGGGGAACCCTGACCCAGCCATGCCGCGTGAGGGAAGTAGGCCC
TACGGGTCGTGAACCTCTTTTGTCCAGGGACAAGGACGGGGTCGTGAACTCCGTTTGAGGGTACTGGAAGAATAAGCATC
GGCTAACTCCGTGCCAGCAGCCGCGGTAATACGGAGGATGCGAGCGTTATCCGGATTCATTGGGTTTAAAGGGTGCGCAG
GCGGCCGGGCAAGTCAGCGGTGAAAGTCAGGGGCCCAACCCCGGAAGTGCCGTTGATACTGTTCGGCTGGAATGCGGTCG
AGGCGGGCGGAATGTGGCGTGTAGCGGTGAAATGCGTAGATATGCCACAGAACGCCGATAGCGAAGGCAGCTCGCCAGGC
CTGCATTGACGCTCGGGCACGAAAGCGTGGGGATCGAACAGGATTAGATACCCCAGTAGTCC
>t0003150_wg-Y-6;size=9;
CCTACGGGAGGCTGCAGTGAGGAATATTGGTCAATGGGCGAGAGCCTGAACCAGCCAAGTAGCGTGCAGGATGACGGCCC
TATGGGTTGTAAACTGCTTTTATATGGGGATAAAGTTCACCACGTGTGGTGTTTTGCAGGTACCATATGAATAAGGACCG
GCTAATTCCGTGCCAGCAGCCGCGGTAATACGGAAGGTCCGGGCGTTATCCGGATTTATTGGGTTTAAAGGGAGCGCAGG
CGGCCTTTTAAGCGTGACGTGAAATGTGGATGCTCAACATCTGAACTGCGTCGCGAACTGGAGGGCTTGAGTGGGTACGA
CGCCGGCGGAATTCGTGGTGTAGCGGTGAAATGCTTAGATATCACGAAGAACCCCGATTGCGAAGGCAGCCGGCGAGTCC
TCAACTGACGCTAAAGCTCGAAAGTGCGGGTATCGAACAGGATTAGATACCCTTGTAGTCC
>t0007833_wg-Y-6;size=9;
CCTACGGGGGGCTGCAGTGAGGAATATTGGTCAATGGGCGCAAGCCTGAACCAGCCATGCCGCGTGAAGGAATAAGGCCC
TATGGGTCGTAAACTTCTTTTGTGGTGGAGCAATAAGGTGTACGTGTACACCGATGAGAGTACATCACGAATAAGCATCG
GCTAACTCCGTGCCAGCAGCCGCGGTAATACGGAGGATGCAAGCGTTATCCGGATTTATTGGGTTTAAAGGGTGCGTAGG
CTGTGGGGAAAGTCAGGGGTGAAAGCCCGGCGCTTAACGCCGGAACTGCCTTTGATACTTCTCCGCTGGAATACGGATGC
CGTGGGAGGAATGAGTAGTGTAGCGGTGAAATGCATAGATATTACTCAGAACACCGATTGCGAAGGCATCTCACGAATCC
GTCATTGACGCTGAGGCACGAAAGCGTGGGGATCAAACAGGATTAGATACCCGAGTAGTCC
>t0021389_wg-Y-6;size=9;
CCTACGGGGGGCTGCAGTGAGGAATATTGGACAATGGCCGGAAGGCTGATCCAGCCATGCCGCGTGAAGGATAAGGTCCT
ATGGATTGTAAACTTCTTTTGAGTGGGAGCAATAAGGATGTCGAGACATCCGATGAGAGTACCATTCGAATAAGCATCGG
CTAACTCCGTGCCAGCAGCCGCGGTAATACGGAGGATGCGAGCGTTATCCGGATTTATTGGGTTTAAAGGGTGCGTAGGC
GGTTTGTCAAGTCAGCGGTGAAACGCAAGGGCTTAACCCTTGACCTGCCGTTGAAACTGATTGACTAGAATGCGGATGCT
GTGGGAGGAATGTGTGGTGTAGCGGTGAAATGCATAGATATCACACAGAACACCGATTGCGAAGGCATCTCACAAATCCG
TGATTGACGCTGAGGCACGAAAGTGTGGGGATCAAACAGGATTAGATACCCTAGTAGTCC
>t0003959_wg-Y-6;size=9;
CCTACGGGGGGCTGCAGTGGGGAATATTGCACAATGGACGAAAGTCTGATGCAGCAATTCTGCGTGAAGGATGAAGCATT
ACGGTGTGTAAACTTCTTTTTTGGTAGAAGACGAATGACGGTATACCAAGAATAAGGGACGGCTAACTATGTGCCAGCAG
CCGCGGTAATACATAGGTCCCGAGCGTTATCCGGATTTACTGGGCGTAAAGTGTCCGTAGCCTGATATGTAAGTCTGTTT
TCAAATATTGTGGCTTAACCATAAAGAGGGAATAGATACTGCATATCTTGAAGTTGTTGGGGGTTAGTGGAATTTCCGGT
GGAGCGGTGAAATGCGTTGATATCGGAAAGAACGCCGAAAGCGAAAGCAGCTAACTACAATAAACTTGACGGTGAGGGAC
GAAAGCTTGGGGAGCAAACGGGATTAGATACCCTGGTAGTCC
>t0004968_wg-Y-6;size=9;
CCTACGGGAGGCTGCAGTGAGGAATATTGGTCAATGGGCGAGAGCCTGAACCAGCCAAGTAGCGTGCAGGATGACGGCCC
TATGGGTTGTAAACTGCTTTTATATGGGGATAAAGTTCACCACGTGTGGTGTTTTGCAGGTACCATATGAATAAGGACCG
GCTAATTCCGTGCCAGCAGCCGCGGTAATACGGAAGGTCCGGGCGTTATCCGGATTTATTGGGTTTAAAGGGAGCGCAGG
CGGCCTTTTAAGCGTGACGTGAAATGTGGATGCTCAACATCTGAACTGCGTCGCGAACTGGAGGGCTTGAGTGGGTACGA
CGCCGGCGGAATTCGTGGTGTAGCGGTGAAATGCTTAGATATCACGAAGAACCCCGATTGCGAAGGCAGCCGGCGAGTCC
TCAACTGACGCTAAAGCTCGAAAGTGCGGGTATCGAACAGGATTAGATACCCGAGTAGTCC
>t0007949_wg-Y-6;size=9;
CCTACGGGGGGCAGCAGTGAGGAATATTGGTCAATGGGCGAGAGCCTGAACCAGCCAAGTAGCGTGCAGGATGACGGCCC
TACGGGTTGTAAACTGCTTTTTCCGGGGAATAACCGGCGGCACGTGTGCTGCCCTGCATGTACCCGGTGAATAAGGACCG
GCTAATTCCGTGCCAGCAGCCGCGGTAATACGGAAGGTCCGAGCGTTATCCGGATTTATTGGGTTTAAAGGGTGCGTAGG
CGGGAGGACAAGTCAGCCGTGAAATCGCGTGGCTCAACCACGCCCAGCGGTTGAAACTGTCTTTCTTGAGTACGGTGAGG
GAAGGCGGAATTCGTGGTGTAGCGGTGAAATGCATAGATATCACGAAGAACTCCGATCGCGCAGGCAGCTTTCCGTCCCG
CAACTGACGCTGAGGCACGAAGGTGCGGGTATCAAACAGGATTAGATACCCGGGTAGTCC
>t0008419_wg-Y-6;size=9;
CCTACGGGTGGCTGCAGTGAGGAATATTGGTCAATGGGCGAGAGCCTGAACCAGCCAAGTAGCGTGCAGGATGACGGCCC
TACGGGTTGTAAACTGCTTTTTCCGGGGAATAACCGGCGGCACGTGTGCTGCCCTGCATGTACCCGGTGAATAAGGACCG
GCTAATTCCGTGCCAGCAGCCGCGGTAATACGGAAGGTCCGAGCGTTATCCGGATTTATTGGGTTTAAAGGGTGCGTAGG
CGGGAGGACAAGTCAGCCGTGAAATCGCGTGGCTCAACCACGCCCAGCGGTTGAAACTGTCTTTCTTGAGTACGGTGAGG
GAAGGCGGAATTCGTGGTGTAGCGGTGAAATGCATAGATATCACGAAGAACTCCGATCGCGCAGGCAGCTTTCCGTCCCG
CAACTGACGCTGAGGCACGAAGGTGCGGGTATCAAACAGGATTAGATACCCCGGTAGTCC
>t0006905_wg-Y-6;size=9;
CCTACGGGCGGCAGCAGTGAGGAATATTGGTCAATGGGCGCAAGCCTGAACCAGCCATGCCGCGTGAAGGAATAAGGCCC
TATGGGTCGTAAACTTCTTTTGTGGTGGAGCAATAAGGTGTACGTGTACACCGATGAGAGTACATCACGAATAAGCATCG
GCTAACTCCGTGCCAGCAGCCGCGGTAATACGGAGGATGCAAGCGTTATCCGGATTTATTGGGTTTAAAGGGTGCGTAGG
CTGTGGGGAAAGTCAGGGGTGAAAGCCCGGCGCTTAACGCCGGAACTGCCTTTGATACTTCTCCGCTGGAATACGGATGC
CGTGGGAGGAATGAGTAGTGTAGCGGTGAAATGCATAGATATTACTCAGAACACCGATTGCGAAGGCATCTCACGAATCC
GTCATTGACGCTGAGGCACGAAAGCGTGGGGATCAAACAGGATTAGATACCCTAGTAGTCC
>t0015998_wg-Y-6;size=9;
CCTACGGGGGGCTGCAGTGAGGAATATTGGTCAATGGGCGCAAGCCTGAACCAGCCATGCCGCGTGAAGGAATAAGGCCC
TATGGGTCGTAAACTTCTTTTGTGGTGGAGCAATAAGGTGTACGCGTACACCGATGAGAGTACATCACGAATAAGCATCG
GCTAACTCCGTGCCAGCAGCCGCGGTAATACGGAGGATGCAAGCGTTATCCGGATTTATTGGGTTTAAAGGGTGCGTAGG
CTGTGGGGAAAGTCAGGGGTGAAAGCCCGGCGCTTAACGCCGGAACTGCCTTTGATACTTCTCCGCTGGAATACGGATGC
CGTGGGAGGAATGAGTAGTGTAGCGGTGAAATGCATAGATATTACTCAGAACACCGATTGCGAAGGCATCTCACGAATCC
GTCATTGACGCTGAGGCACGAAAGCGTGGGGATCAAACAGGATTAGATACCCTTGTAGTCC
>t0001946_wg-Y-6;size=9;
CCTACGGGCGGCTGCAGTGGGGAATATTGCACAATGGGGGGAACCCTGATGCAGCCATGCCGCGTGAATGAAGAAGGCCT
TCGGGTTGTAAAGTTCTTTCGGTGATGAGGAAGGTATCAAATTTAATAGATTTGGTAATTGACGTTAGTCACAGAAGAAG
CACCGGCTAACTCCGTGCCAGCAGCCGCGGTAATACGGAGGGTGCGAGCGTTAATCGGAATAACTGGGCGTAAAGGGCAC
GCAGGCGGATTGTTAAGTGGGATGTGAAAGCCCCGGGCTCAACCTGGGAATTGCATTTCAGACTGGCAGTCTAGAGTATT
TTAGGGAGGGGTAGAATTCCACGTGTAGCGGTGAAATGCGTAGAGATGTGGAGGAATACCGAAGGCGAAGGCAGCCCCTT
GGGAATATACTGACGCTCATGTGCGAAAGCGTGGGGAGCAAACAGGATTAGATACCCCAGTAGTCC
>t0022220_wg-Y-6;size=9;
CCTACGGGTGGCAGCAGTGAGGAATATTGGTCAATGGGCGAGAGCCTGAACCAGCCAAGTAGCGTGCAGGATGACGGCCC
TACGGGTTGTAAACTGCTTTTTCCGGGGAATAACCGGCGGCACGTGTGCTGCCCTGCATGTACCCGGTGAATAAGGACCG
GCTAATTCCGTGCCAGCAGCCGCGGTAATACGGAAGGTCCGAGCGTTATCCGGATTTATTGGGTTTAAAGGGTGCGTAGG
CGGGAGGACAAGTCAGCCGTGAAATCGCGTGGCTCAACCACGCCCAGCGGTTGAAACTGTCTTTCTTGAGTACGGTGAGG
GAAGGCGGAATTCGTGGTGTAGCGGTGAAATGCATAGATATCACGAAGAACTCCGATCGCGCAGGCAGCTTTCCGTCCCG
CAACTGACGCTGAGGCACGAAGGTGCGGGTATCAAACAGGATTAGATACCCGGGTAGTCC
>t0010705_wg-Y-6;size=9;
CCTACGGGCGGCTGCAGTGAGGAATATTGGACAATGGCCGGAAGGCTGATCCAGCCATGCCGCGTGCGGGAAGACGGCCC
TATGGGTTGTAAACCGCTTTTGTTGGGGAGCAATAAGGTCCACGTGTGGATTGATGAGAGTACCCAGCGAATAAGCATCG
GCTAACTCCGTGCCAGCAGCCGCGGTAATACGGAGGATGCGAGCGTTATCCGGATTTATTGGGTTTAAAGGGTGCGTAGG
CGGACTTTTAAGCGTGAGGTGAAATGCCCGGGCTCAACCTGGGAACTGCCTCGCGAACTGGGAGTCTTGAATGTCCGTGC
CGTGGGAGGAATGTGTGGTGTAGCGGTGAAATGCATAGAGATCACACAGAACACCGATTGCGAAGGCATCTCACGAACGG
ATGATTGACGCTGAGGCACGAAAGCGTGGGGATCAAACAGGATTAGATACCCTGGTAGTCC
>t0019907_wg-Y-6;size=9;
CCTACGGGGGGCAGCAGTGGGGAATATTGCACAATGGACGAAAGTCTGATGCAGCAATTCTGCGTGAAGGATGAAGCATT
ACGGTGTGTAAACTTCTTTTTTGGTAGAAGACGAATGACGGTATACCAAGAATAAGGGACGGCTAACTATGTGCCAGCAG
CCGCGGTAATACATAGGTCCCGAGCGTTATCCGGATTTACTGGGCGTAAAGTGTCCGTAGCCTGATATGTAAGTCTGTTT
TCAAATATTGTGGCTTAACCATAAAGAGGGAATAGATACTGCATATCTTGAAGTTGTTGGGGGTTAGTGGAATTTCCGGT
GGAGCGGTGAAATGCGTTGATATCGGAAAGAACGCCGAAAGCGAAAGCAGCTAACTACAATAAACTTGACGGTGAGGGAC
GAAAGCTTGGGGAGCAAACGGGATTAGATACCCTAGTAGTCC
>t0004484_wg-Y-6;size=9;
CCTACGGGAGGCTGCAGTGAGGAATATTGGACAATGGCCGAGAGGCTGATCCAGCCATGCCGCGTGCGGGAAGACGGCCC
TATGGGTTGTAAACCGCTTTTGTTGGGGAGCAATAAGGTCCACGTGTGGATCGATGAGAGTACCCAGCGAATAAGCATCG
GCTAACTCCGTGCCAGCAGCCGCGGTAATACGGAGGATGCAAGCGTTATCCGGATTTATTGGGTTTAAAGGGTGCGTAGG
CGGATGCCTAAGCGTGAGGTGAAATCCCCGGGCTCAACCTGGGAACTGCCTCGCGAACTGGGTATCTGGAATGTCCGTGC
CGTGGGAGGAATGTGTGGTGTAGCGGTGAAATGCATAGAGATCACACAGAACACCGATTGCGAAGGCATCTCACGAACGG
ATGATTGACGCTGAGGCACGAAAGCGTGGGGATCAAACAGGATTAGATACCCTGGTAGTCC
>t0043864_wg-Y-6;size=8;
CCTACGGGTGGCTGCAGTGAGGAATATTGGTCAATGGGCGCAAGCCTGAACCAGCCATGCCGCGTGAAGGAATAAGGCCC
TATGGGTCGTAAACTTCTTTTGTGGTGGAGCAATAAGGTGTACGTGTACACCGATGAGAGTACATCACGAATAAGCATCG
GCTAACTCCGTGCCAGCAGCCGCGGTAATACGGAGGATGCAAGCGTTATCCGGATTTATTGGGTTTAAAGGGTGCGTAGG
CTGTGGGGAAAGTCAGGGGTGAAAGCCCGGCGCTTAACGCCGGAACTGCCTTTGATACTTCTCCGCTGGAATACGGATGC
CGTGGGAGGAATGAGTAGTGTAGCGGTGAAATGCATAGATATTACTCAGAACACCGATTGCGAAGGCATCTCACGAATCC
GTCATTGACGCTGAGGCACGAAAGCGTGGGGATCAAACAGGATTAGATACCCCAGTAGTCC
>t0027540_wg-Y-6;size=8;
CCTACGGGCGGCAGCAGTGAGGAATATTGGTCAATGGGCGAGAGCCTGAACCAGCCAAGTAGCGTGCAGGATGACGGCCC
TACGGGTTGTAAACTGCTTTTGCGGGAGGATAAAGTGGCCCACGTGTGGGCCTTTGCAGGTATCCCGTGAATAAGGACCG
GCTAATTCCGTGCCAGCAGCCGCGGTAATACGGAAGGTCCAGGCGTTATCCGGATTTATTGGGTTTAAAGGGAGCGCAGG
CGGAGGATCAAGCCAGCCGTAAAATTGTGGGGCTCAACCCCATTCAGCGGTTGGAACTGGTTCCCTTGGTTGCGGGAAGG
GCAGGCGGAACTCGTGGTGTAGCGGTGAAATGCATAGATATCACGAAGAACTCCGATCGCGAAGGCAGCCTGCCGGCCCG
TTAACGACGCTCATGCTCGAAGGTGCGGGTATCAAACAGGATTAGATACCCTGGTAGTCC
>t0001368_wg-Y-6;size=8;
CCTACGGGAGGCTGCAGTGAGGAATATTGGTCAATGGCCGAGAGGCTGAACCAGCCAAGTAGCGTGCAGGATGACGGCCC
TACGGGTTGTAAACTGCTTTTGCGGGAGGATAAAGTGCGCCACGCGTGGCGCTTTGCAGGTATCCCGTGAATAAGGACCG
GCTAATTCCGTGCCAGCAGCCGCGGTAATACGGAAGGTCCGGGCGTTATCCGGATTTATTGGGTTTAAAGGGAGCGCAGG
CGGAGGTGCAAGCGTGCCGTGAAAGCGCGGGGCTCAACCCCGTACAGCGGCGCGAACTGCTCCCCTTGGTTGCGGGAAGG
GAAGGCGGAACTCGTGGTGTAGCGGTGAAATGCATAGATATCACGAAGAACTCCGATCGCGAAGGCAGCCTTCCGGCCCG
CCAACGACGCTCATGCTCGAAGGCGCGGGTATCAAACAGGATTAGATACCCGAGTAGTCC
>t0004347_wg-Y-6;size=8;
CCTACGGGCGGCAGCAGTGAGGAATATTGGTCAATGGGCGAGAGCCTGAACCAGCCAAGTAGCGTGCAGGATGACGGCCC
TACGGGTTGTAAACTGCTTTTGCGGGAGGATAAAGTGGCCCACGTGTGGGCCTTTGCAGGTATCCCGTGAATAAGGACCG
GCTAATTCCGTGCCAGCAGCCGCGGTAATACGGAAGGTCCAGGCGTTATCCGGATTTATTGGGTTTAAAGGGAGCGCAGG
CGGAGGATCAAGCCAGCCGTAAAATTGTGGGGCTCAACCCCATTCAGCGGTTGGAACTGGTTCCCTTGGTTGCGGGAAGG
GCAGGCGGAACTCGTGGTGTAGCGGTGAAATGCATAGATATCACGAAGAACTCCGATCGCGAAGGCAGCCTGCCGGCCCG
TTAACGACGCTCATGCTCGAAGGTGCGGGTATCAAACAGGATTAGATACCCTAGTAGTCC
>t0002117_wg-Y-6;size=8;
CCTACGGGGGGCAGCAGTAGGGAATATTGGGCAATGGGAGCAATCCTGACCCAGCCATGCCGCGTGAAGGAAGACGGTCC
TATGGATTGTAAACTTCTTTTGCCGCAGAGTAAACGGTGCCACGTGTGGTGCTTTGAGAGTATGCGGCGAATAAGTATCG
GCTAACTCCGTGCCAGCAGCCGCGGTAATACGGAGGATACGAGCGTTATCCGGATTCATTGGGTTTAAAGGGTGCGCAGG
CGGACCGTTAAGTCAGGGGTGAAAAGTTGGGGCTCAACTCCAATCGTGCCTTTGATACTGGCGGACTAGAGTGCGATAGG
CGTGGCCGGAATGTGATGTGTAGCGGTGAAATGCTTAGATATGTCACAGAACACCGATCGAGAAGTCAGGTCACGAGTTC
GCAACTGACGCTCATGCACGAAAGCGTGGGGATCAAACAGGATTAGATACCCCAGTAGTCC
>t0010927_wg-Y-6;size=8;
CCTACGGGAGGCTGCAGTGAGGAATATTGGTCAATGGGCGCAAGCCTGAACCAGCCATGCCGCGTGAAGGAATAAGGCCC
TATGGGTCGTAAACTTCTTTTGTGGTGGAGCAATAAGGTGTACGCGTACACCGATGAGAGTACATCACGAATAAGCATCG
GCTAACTCCGTGCCAGCAGCCGCGGTAATACGGAGGATGCAAGCGTTATCCGGATTTATTGGGTTTAAAGGGTGCGTAGG
CTGTGGGGAAAGTCAGGGGTGAAAGCCCGGCGCTTAACGCCGGAACTGCCTTTGATACTTCTCCGCTGGAATACGGATGC
CGTGGGAGGAATGAGTAGTGTAGCGGTGAAATGCATAGATATTACTCAGAACACCGATTGCGAAGGCATCTCACGAATCC
GTCATTGACGCTGAGGCACGAAAGCGTGGGGATCAAACAGGATTAGATACCCCAGTAGTCC
>t0004043_wg-Y-6;size=8;
CCTACGGGCGGCTGCAGTGAGGAATATTGGTCAATGGCCGAGAGGCTGAACCAGCCAAGTAGCGTGCAGGATGACGGCCC
TACGGGTTGTAAACTGCTTTTGCGGGAGGATAAAGTGCGCCACGCGTGGCGCTTTGCAGGTATCCCGTGAATAAGGACCG
GCTAATTCCGTGCCAGCAGCCGCGGTAATACGGAAGGTCCGGGCGTTATCCGGATTTATTGGGTTTAAAGGGAGCGCAGG
CGGAGGTGCAAGCGTGCCGTGAAAGCGCGGGGCTCAACCCCGTACAGCGGCGCGAACTGCTCCCCTTGGTTGCGGGAAGG
GAAGGCGGAACTCGTGGTGTAGCGGTGAAATGCATAGATATCACGAAGAACTCCGATCGCGAAGGCAGCCTTCCGGCCCG
CCAACGACGCTCATGCTCGAAGGCGCGGGTATCAAACAGGATTAGATACCCGAGTAGTCC
>t0005904_wg-Y-6;size=8;
CCTACGGGAGGCAGCAGTGAGGAATATTGGTCAATGGGCGAGAGCCTGAACCAGCCAAGTAGCGTGCAGGATGACGGCCC
TACGGGTTGTAAACTGCTTTTTCCGGGGAATAACCGGCGGCACGTGTGCTGCCCTGCATGTACCCGGTGAATAAGGACCG
GCTAATTCCGTGCCAGCAGCCGCGGTAATACGGAAGGTCCGAGCGTTATCCGGATTTATTGGGTTTAAAGGGTGCGTAGG
CGGGAGGACAAGTCAGCCGTGAAATCGCGTGGCTCAACCACGCCCAGCGGTTGAAACTGTCTTTCTTGAGTACGGTGAGG
GAAGGCGGAATTCGTGGTGTAGCGGTGAAATGCATAGATATCACGAAGAACTCCGATCGCGCAGGCAGCTTTCCGTCCCG
CAACTGACGCTGAGGCACGAAGGTGCGGGTATCAAACAGGATTAGATACCCTGGTAGTCC
>t0001868_wg-Y-6;size=8;
CCTACGGGCGGCTGCAGTAAGGAATATTGGGCAATGGGGGGAACCCTGACCCAGCCATGCCGCGTGAGGGAAGTAGGCCC
TACGGGTCGTGAACCTCTTTTGTCCAGGGACAAGGACGGGGTCGTGAACTCCGTTTGAGGGTACTGGAAGAATAAGCATC
GGCTAACTCCGTGCCAGCAGCCGCGGTAATACGGAGGATGCGAGCGTTATCCGGATTCATTGGGTTTAAAGGGTGCGCAG
GCGGCCGGGCAAGTCAGCGGTGAAAGTCAGGGGCCCAACCCCGGAAGTGCCGTTGATACTGTTCGGCTGGAATGCGGTCG
AGGCGGGCGGAATGTGGCGTGTAGCGGTGAAATGCGTAGATATGCCACAGAACGCCGATAGCGAAGGCAGCTCGCCAGGC
CTGCATTGACGCTCGGGCACGAAAGCGTGGGGATCGAACAGGATTAGATACCCTGGTAGTCC
>t0003886_wg-Y-6;size=8;
CCTACGGGCGGCTGCAGTGAGGAATATTGGTCAATGGGCGCGAGCCTGAACCAGCCAAGTAGCGTGAGGGAAGACGGCCC
TACGGGTTGTAAACCTCTTTTGTGCGGGGATAAAGTTCACTACGCGTAGTGTTTTGCAGGTACCGCACGAATAAGGACCG
GCTAATTCCGTGCCAGCAGCCGCGGTAATACGGAAGGTCCGGGCGTTATCCGGATTTATTGGGTTTAAAGGGAGCGCAGG
CGGCCTTTTAAGCGTGACGTGAAATGCCGGGGCTCAACCTTGGAATTGCGTCGCGAACTGGCGGGCTTGAGTACGCTCGA
GGCAGGCGGAATTCGTGGTGTAGCGGTGAAATGCTTAGATATCACGAGGAACCCCGATTGCGAAGGCAGCCTGCCGGGGT
GTTACTGACGCTCATGCTCGAAGGTGCGGGTATCGAACAGGATTAGATACCCTAGTAGTCC
>t0008495_wg-Y-6;size=8;
CCTACGGGCGGCAGCAGTGAGGAATATTGGTCAATGGGCGAGAGCCTGAACCAGCCAAGTAGCGTGCAGGATGACGGCCC
TACGGGTTGTAAACTGCTTTTGCGGGAGGATAAAGTGGCCCACGTGTGGGCCTTTGCAGGTATCCCGTGAATAAGGACCG
GCTAATTCCGTGCCAGCAGCCGCGGTAATACGGAAGGTCCAGGCGTTATCCGGATTTATTGGGTTTAAAGGGAGCGCAGG
CGGAGGATCAAGCCAGCCGTAAAATTGTGGGGCTCAACCCCATTCAGCGGTTGGAACTGGTTCCCTTGGTTGCGGGAAGG
GCAGGCGGAACTCGTGGTGTAGCGGTGAAATGCATAGATATCACGAAGAACTCCGATCGCGAAGGCAGCCTGCCGGCCCG
TTAACGACGCTCATGCTCGAAGGTGCGGGTATCAAACAGGATTAGATACCCGAGTAGTCC
>t0011067_wg-Y-6;size=8;
CCTACGGGAGGCTGCAGTGAGGAATATTGGTCAATGGGCGAGAGCCTGAACCAGCCAAGTAGCGTGCAGGATGACGGCCC
TACGGGTTGTAAACTGCTTTTTCCGGGGAATAACCGGCGGCACGTGTGCTGCCCTGCATGTACCCGGTGAATAAGGACCG
GCTAATTCCGTGCCAGCAGCCGCGGTAATACGGAAGGTCCGAGCGTTATCCGGATTTATTGGGTTTAAAGGGTGCGTAGG
CGGGAGGACAAGTCAGCCGTGAAATCGCGTGGCTCAACCACGCCCAGCGGTTGAAACTGTCTTTCTTGAGTACGGTGAGG
GAAGGCGGAATTCGTGGTGTAGCGGTGAAATGCATAGATATCACGAAGAACTCCGATCGCGCAGGCAGCTTTCCGTCCCG
CAACTGACGCTGAGGCACGAAGGTGCGGGTATCAAACAGGATTAGATACCCGGGTAGTCC
>t0006338_wg-Y-6;size=8;
CCTACGGGAGGCTGCAGTGAGGAATATTGGTCAATGGCCGAGAGGCTGAACCAGCCAAGTAGCGTGCAGGATGACGGCCC
TACGGGTTGTAAACTGCTTTTGCGGGAGGATAAAGTGCGCCACGCGTGGCGCTTTGCAGGTATCCCGTGAATAAGGACCG
GCTAATTCCGTGCCAGCAGCCGCGGTAATACGGAAGGTCCGGGCGTTATCCGGATTTATTGGGTTTAAAGGGAGCGCAGG
CGGAGGTGCAAGCGTGCCGTGAAAGCGCGGGGCTCAACCCCGTACAGCGGCGCGAACTGCTCCCCTTGGTTGCGGGAAGG
GAAGGCGGAACTCGTGGTGTAGCGGTGAAATGCATAGATATCACGAAGAACTCCGATCGCGAAGGCAGCCTTCCGGCCCG
CCAACGACGCTCATGCTCGAAGGCGCGGGTATCAAACAGGATTAGATACCCCTGTAGTCC
>t0004693_wg-Y-6;size=8;
CCTACGGGTGGCTGCAGTGAGGAATATTGGTCAATGGCCGAGAGGCTGAACCAGCCAAGTAGCGTGCAGGATGACGGCCC
TACGGGTTGTAAACTGCTTTTGCGGGAGGATAAAGTGCGCCACGCGTGGCGCTTTGCAGGTATCCCGTGAATAAGGACCG
GCTAATTCCGTGCCAGCAGCCGCGGTAATACGGAAGGTCCGGGCGTTATCCGGATTTATTGGGTTTAAAGGGAGCGCAGG
CGGAGGTGCAAGCGTGCCGTGAAAGCGCGGGGCTCAACCCCGTACAGCGGCGCGAACTGCTCCCCTTGGTTGCGGGAAGG
GAAGGCGGAACTCGTGGTGTAGCGGTGAAATGCATAGATATCACGAAGAACTCCGATCGCGAAGGCAGCCTTCCGGCCCG
CCAACGACGCTCATGCTCGAAGGCGCGGGTATCAAACAGGATTAGATACCCTGGTAGTCC
>t0039844_wg-Y-6;size=8;
CCTACGGGGGGCAGCAGTGGGGAATCTTGCACAATGGACGAAAGTCTGATGCAGCGATCCCGCGTGAAGGATGAAGCATT
ACGGTGTGTAAACTTCTTTTTTGGTGGAAGACGAATGACGGTACACCAAGAATAAGAGACGGCTAACTACGTGCCAGCAG
CCGCGGTAATACGTAGGTCTCAAGCGTTATCCGGATTTACTGGGCGTAAAGTATCCGTAGCCTGATATGTAAGTCTGTTT
TCAAATCCCACGACTCAATCGTGGAAAGGGAATGGATACTGCATATCTAGAAGTTATTGGGGGTTAGTGGAATTTCCGGT
GGAGCGGTGAAATGCGTTGATATCGGAAAGAACGCCGAAAGCGAAAGCAGCTAACTATGATTAACTTGACGGTGAGGGAT
GAAAGTTTGGGTAGCAAACGGGATTAGATACCCTTGTAGTCC
>t0000433_wg-Y-6;size=8;
CCTACGGGCGGCTGCAGTGAGGAATATTGGTCAATGGGCGAGAGCCTGAACCAGCCAAGTCGCGTGAAGGATGAAGGTTC
TATGGATTGTAAACTTCTTTTGTCCGAGGGTAAAAAAGGCCACGTGTGGCTTCTTGCAAGTATCGGACGAATAAGCATCG
GCTAACTCCGTGCCAGCAGCCGCGGTAATACGGAGGATGCGAGCGTTATCCGGATTTATTGGGTTTAAAGGGTGCGTAGG
TGGTTTGTTAAGTTTGTGGTGAAAGCGTGCGGCTCAACCGTACCAAGCCATGAAAACTGGCGAACTTGAGTGCAAACGAG
GTAGGCGGAATGTGATGTGTAGCGGTGAAATGCTTAGATATGTCACAGAACCCCGATTGCGAAGGCAGCTTACCAGCATG
CAACTGACACTGAGGCACGAAAGCGTGGGTATCAAACAGGATTAGATACCCTGGTAGTCC
>t0000654_wg-Y-6;size=8;
CCTACGGGGGGCTGCAGTGAGGAATATTGGTCAATGGGCGAGAGCCTGAACCAGCCAAGTAGCGTGCAGGATGACGGCCC
TACGGGTTGTAAACTGCTTTTGCGGGAGGATAAAGTGGCCCACGTGTGGGCCTTTGCAGGTATCCCGTGAATAAGGACCG
GCTAATTCCGTGCCAGCAGCCGCGGTAATACGGAAGGTCCAGGCGTTATCCGGATTTATTGGGTTTAAAGGGAGCGCAGG
CGGAGGATCAAGCCAGCCGTAAAATTGTGGGGCTCAACCCCATTCAGCGGTTGGAACTGGTTCCCTTGGTTGCGGGAAGG
GCAGGCGGAACTCGTGGTGTAGCGGTGAAATGCATAGATATCACGAAGAACTCCGATCGCGAAGGCAGCCTGCCGGCCCG
TTAACGACGCTCATGCTCGAAGGTGCGGGTATCAAACAGGATTAGATACCCGGGTAGTCC
>t0007267_wg-Y-6;size=8;
CCTACGGGCGGCTGCAGTGGGGAATATTGCACAATGGGCGCAAGCCTGATGCAGCAACGCCGCGTGAGGGAAGACGGTTT
TCGGATTGTAAACCTTTGTCCTTGGTGAAGATCATGACGGTAGCCGAGGAGGAAGCCACGGCTAACTACGTGCCAGCAGC
CGCGGTAATACGTAGGTGGCAAGCGTTGTCCGGAATTACTGGGTGTAAAGGGAGCGCAGGCGGGAGAGCAAGTCAGTGGT
GAAATGCATGGGCTTAACCCATGAACTGCCATTGAAACTGTTTTTCTTGAGTGGATCAGAGGCAAGCGGAATTCCGAGTG
TAGCGGTGAAATGCGTAGATATTCGGAGGAACACCAGTGGCGAAGGCGGCTTGCTGGGGTCTAACTGACGCTGAGGCTCG
AAAGTGTGGGGAGCAAACAGGATTAGATACCCCAGTAGTCC
>t0002932_wg-Y-6;size=8;
CCTACGGGAGGCTGCAGTGAGGAATATTGGTCAATGGTCGGAAGACTGAACCAGCCAAGTAGCGTGCAGGACGACGGCCC
TACGGGTTGTAAACTGCTTTTATGCGGGGATAACCGGCGGCACTTGTGCCGCCCTGCAGGTACCGCATGAATAAGGACCG
GCTAATTCCGTGCCAGCAGCCGCGGTAATACGGAAGGTCCGGGCGTTATCCGGATTTATTGGGTTTAAAGGGAGCGCAGG
CGGGAGTCTAAGCGTGCCGTGAAAAGCTGTGGCTCAACCACAGTCGTGCGGCGCGAACTGGTCTTCTTGAGTTCACGGTA
AGCGGGCGGAATTCGTGGTGTAGCGGTGAAATGCTTAGATATCACGAGGAACCCCGATTGCGAAGGCAGCCCGCTGCAGT
GTTACTGACGCTCATGCTCGAAGGCGCGGGTATCGAACAGGATTAGATACCCTAGTAGTCC
>t0003866_wg-Y-6;size=8;
CCTACGGGAGGCAGCAGTGGGGAATATTGCACAATGGACGAAAGTCTGATGCAGCAATTCTGCGTGAAGGATGAAGCATT
ACGGTGTGTAAACTTCTTTTTTGGTAGAAGACGAATGACGGTATACCAAGAATAAGGGACGGCTAACTATGTGCCAGCAG
CCGCGGTAATACATAGGTCCCGAGCGTTATCCGGATTTACTGGGCGTAAAGTGTCCGTAGCCTGATATGTAAGTCTGTTT
TCAAATATTGTGGCTTAACCATAAAGAGGGAATAGATACTGCATATCTTGAAGTTGTTGGGGGTTAGTGGAATTTCCGGT
GGAGCGGTGAAATGCGTTGATATCGGAAAGAACGCCGAAAGCGAAAGCAGCTAACTACAATAAACTTGACGGTGAGGGAC
GAAAGCTTGGGGAGCAAACGGGATTAGATACCCCAGTAGTCC
>t0003617_wg-Y-6;size=8;
CCTACGGGTGGCTGCAGTGAGGAATATTGGTCAATGGGCGAGAGCCTGAACCAGCCAAGTAGCGTGCAGGATGACGGCCC
TACGGGTTGTAAACTGCTTTTTCCGGGGAATAACCGGCGGCACGTGTGCTGCCCTGCATGTACCCGGTGAATAAGGACCG
GCTAATTCCGTGCCAGCAGCCGCGGTAATACGGAAGGTCCGAGCGTTATCCGGATTTATTGGGTTTAAAGGGTGCGTAGG
CGGGAGGACAAGTCAGCCGTGAAATCGCGTGGCTCAACCACGCCCAGCGGTTGAAACTGTCTTTCTTGAGTACGGTGAGG
GAAGGCGGAATTCGTGGTGTAGCGGTGAAATGCATAGATATCACGAAGAACTCCGATCGCGCAGGCAGCTTTCCGTCCCG
CAACTGACGCTGAGGCACGAAGGTGCGGGTATCAAACAGGATTAGATACCCTTGTAGTCC
>t0002396_wg-Y-6;size=8;
CCTACGGGGGGCTGCAGTGGGGAATATTGGGCAATGGACGCAAGTCTGACCCAGCAACGCCGCGTGAAGGAAGAAGGCTT
TCGGGTTGTAAACTTCTTTTAAGGGGGAAGAGCAGAAGACGGTACCCCTTGAATAAGCCACGGCTAACTACGTGCCAGCA
GCCGCGGTAATACGTAGGTGGCAAGCGTTGTCCGGATTTACTGGGTGTAAAGGGCGTGCAGCCGGGCCTGCAAGTCAGAT
GTGAAATCCATGGGCTTAACCCATGAACTGCATTTGAAACTGTGGGTCTTGAGTATCGGAGAGGTAACCGGAATTCCTAG
TGTAGCGGTGAAATGCGTAGATATTAGGAAGAACACCAGTGGCGAAGGCGGGTTACTGGACGACAACTGACGGTGAGGCG
CGAAAGCGTGGGGAGCAAACAGGATTAGATACCCTAGTAGTCC
>t0006265_wg-Y-6;size=8;
CCTACGGGAGGCTGCAGTGAGGAATATTGGTCAATGGGCGCAAGCCTGAACCAGCCATGCCGCGTGAAGGAATAAGGCCC
TATGGGTCGTAAACTTCTTTTGTGGTGGAGCAATAAGGTGTACGTGTACACCGATGAGAGTACATCACGAATAAGCATCG
GCTAACTCCGTGCCAGCAGCCGCGGTAATACGGAGGATGCAAGCGTTATCCGGATTTATTGGGTTTAAAGGGTGCGTAGG
CTGTGGGGAAAGTCAGGGGTGAAAGCCCGGCGCTTAACGCCGGAACTGCCTTTGATACTTCTCCGCTGGAATACGGATGC
CGTGGGAGGAATGAGTAGTGTAGCGGTGAAATGCATAGATATTACTCAGAACACCGATTGCGAAGGCATCTCACGAATCC
GTCATTGACGCTGAGGCACGAAAGCGTGGGGATCAAACAGGATTAGATACCCCAGTAGTCC
>t0007282_wg-Y-6;size=8;
CCTACGGGGGGCAGCAGTGAGGAATATTGGTCAATGGGCGCAAGCCTGAACCAGCCATGCCGCGTGAAGGAATAAGGCCC
TATGGGTCGTAAACTTCTTTTGTGGTGGAGCAATAAGGTGTACGCGTACACCGATGAGAGTACATCACGAATAAGCATCG
GCTAACTCCGTGCCAGCAGCCGCGGTAATACGGAGGATGCAAGCGTTATCCGGATTTATTGGGTTTAAAGGGTGCGTAGG
CTGTGGGGAAAGTCAGGGGTGAAAGCCCGGCGCTTAACGCCGGAACTGCCTTTGATACTTCTCCGCTGGAATACGGATGC
CGTGGGAGGAATGAGTAGTGTAGCGGTGAAATGCATAGATATTACTCAGAACACCGATTGCGAAGGCATCTCACGAATCC
GTCATTGACGCTGAGGCACGAAAGCGTGGGGATCAAACAGGATTAGATACCCTAGTAGTCC
>t0032352_wg-Y-6;size=8;
CCTACGGGGGGCTGCAGTGAGGAATATTGGTCAATGGGCGAGAGCCTGAACCAGCCAAGTAGCGTGCAGGATGACGGCCC
TATGGGTTGTAAACTGCTTTTTCCGGGGAATAACCTGTGCCACGTGTGGCACACTGCATGTACCCGGTGAATAAGGACCG
GCTAATTCCGTGCCAGCAGCCGCGGTAATACGGAAGGTCCGAGCGTTATCCGGATTTATTGGGTTTAAAGGGTGCGCAGG
CGGAATGTCAAGTCAGCCGTGAAATCGCGTGGCTCAACCACGCCGAGCGGTTGAAACTGGCGTTCTTGAGTGCGGTGAAG
GAAGGCGGAATTCGTGGTGTAGCGGTGAAATGCATAGATATCACGAAGAACTCCGATCGCGTAGGCAGCTTTCCGTACCG
TTACTGACGCTCATGCACGAAGGTGCGGGTATCAAACAGGATTAGATACCCTAGTAGTCC
>t0002473_wg-Y-6;size=8;
CCTACGGGGGGCTGCAGTGAGGAATATTGGTCAATGGGCGAGAGCCTGAACCAGCCAAGTCGCGTGAAGGATGAAGGTTC
TATGGATTGTAAACTTCTTTTGTCCGAGGGTAAAAAAGGCTACGTGTAGCTTCTTGCAAGTATCGGACGAATAAGCATCG
GCTAACTCCGTGCCAGCAGCCGCGGTAATACGGAGGATGCGAGCGTTATCCGGATTTATTGGGTTTAAAGGGTGCGTAGG
TGGTTTGTTAAGTTTGTGGTGAAAGCGTGCGGCTCAACCGTACCAAGCCATGAAAACTGGCGAACTTGAGTGCAAACGAG
GTAGGCGGAATGTGATGTGTAGCGGTGAAATGCTTAGATATGTCACAGAACCCCGATTGCGAAGGCAGCTTACCAGCATG
CAACTGACACTGAGGCACGAAAGCGTGGGTATCAAACAGGATTAGATACCCTAGTAGTCC
>t0021732_wg-Y-6;size=8;
CCTACGGGAGGCTGCAGTGAGGAATATTGGTCAATGGGCGCAAGCCTGAACCAGCCATGCCGCGTGAAGGAATAAGGCCC
TATGGGTCGTAAACTTCTTTTGTGGTGGAGCAATAAGGTGTACGTGTACACCGATGAGAGTACATCACGAATAAGCATCG
GCTAACTCCGTGCCAGCAGCCGCGGTAATACGGAGGATGCAAGCGTTATCCGGATTTATTGGGTTTAAAGGGTGCGTAGG
CTGTGGGGAAAGTCAGGGGTGAAAGCCCGGCGCTTAACGCCGGAACTGCCTTTGATACTTCTCCGCTGGAATACGGATGC
CGTGGGAGGAATGAGTAGTGTAGCGGTGAAATGCATAGATATTACTCAGAACACCGATTGCGAAGGCATCTCACGAATCC
GTCATTGACGCTGAGGCACGAAAGCGTGGGGATCAAACAGGATTAGATACCCCGGTAGTCC
>t0013414_wg-Y-6;size=8;
CCTACGGGTGGCAGCAGTAAGGAATATTGGGCAATGGGGGGAACCCTGACCCAGCCATGCCGCGTGAGGGAAGTAGGCCC
TACGGGTCGTGAACCTCTTTTGTCCAGGGACAAGGACGGGGTCGTGAACTCCGTTTGAGGGTACTGGAAGAATAAGCATC
GGCTAACTCCGTGCCAGCAGCCGCGGTAATACGGAGGATGCGAGCGTTATCCGGATTCATTGGGTTTAAAGGGTGCGCAG
GCGGCCGGGCAAGTCAGCGGTGAAAGTCAGGGGCCCAACCCCGGAAGTGCCGTTGATACTGTTCGGCTGGAATGCGGTCG
AGGCGGGCGGAATGTGGCGTGTAGCGGTGAAATGCGTAGATATGCCACAGAACGCCGATAGCGAAGGCAGCTCGCCAGGC
CTGCATTGACGCTCGGGCACGAAAGCGTGGGGATCGAACAGGATTAGATACCCTGGTAGTCC
>t0003701_wg-Y-6;size=8;
CCTACGGGGGGCTGCAGTAGGGAATATTGGGCAATGGAGGCAACTCTGACCCAGCCATGCCGCGTGAAGGAATAAGGCCC
TATGGGTCGTAAACTTCTTTTACCGCAGAGTAAACCCGGGGACGCGTCCCCGGTTGAGAGTATGCGGGGAATAAGTATCG
GCTAACTCCGTGCCAGCAGCCGCGGTAATACGGGGGATACGAGCGTTATCCGGATTTATTGGGTTTAAAGGGTGCGCAGG
CGGACCGTTAAGTCAGGGGTGAAAAGTCCGTGCTCAACATGGACCGTGCCTTTGATACTGGCGGACTGGAGTGTGATAGA
CGTGGCCGGAATGTGGTGTGTAGCGGTGAAATGCTTAGATATGCCACAGAACACCGATCGAGAAGTCAGGTCGCGAGTTC
ACAACTGACGCTCATGCACGAAAGCGTGGGGATCAAACAGGATTAGATACCCCTGTAGTCC
>t0020685_wg-Y-6;size=8;
CCTACGGGTGGCTGCAGTGAGGAATATTGGTCAATGGCCGAGAGGCTGAACCAGCCAAGTAGCGTGCAGGATGACGGCCC
TACGGGTTGTAAACTGCTTTTGCGGGAGGATAAAGTGCGCCACGCGTGGCGCTTTGCAGGTATCCCGTGAATAAGGACCG
GCTAATTCCGTGCCAGCAGCCGCGGTAATACGGAAGGTCCGGGCGTTATCCGGATTTATTGGGTTTAAAGGGAGCGCAGG
CGGAGGTGCAAGCGTGCCGTGAAAGCGCGGGGCTCAACCCCGTACAGCGGCGCGAACTGCTCCCCTTGGTTGCGGGAAGG
GAAGGCGGAACTCGTGGTGTAGCGGTGAAATGCATAGATATCACGAAGAACTCCGATCGCGAAGGCAGCCTTCCGGCCCG
CCAACGACGCTCATGCTCGAAGGCGCGGGTATCAAACAGGATTAGATACCCTAGTAGTCC
>t0008631_wg-Y-6;size=8;
CCTACGGGGGGCTGCAGTGAGGAATATTGGTCAATGGGAGGAATCCTGAACCAGCCATGCCGCGTGCGGGAGGAAGGCCC
TATGGGTTGTAAACCGCTTTTGCACGGGAGTAATAAGTGGGGTGCGCCCCGCGATGAGAGTACCGTGCGAATAAGCATCG
GCTAACTCCGTGCCAGCAGCCGCGGTAATACGGAGGATGCAAGCGTTATCCGGATTTATTGGGTTTAAAGGGTGCGCAGG
CGGCGCGTTAAGTCAGCGGTGAAATGTCCCGGCTCAACCGGGGAGCTGCCGTTGATACTGGCGTGCTGGAGTGCGAACGG
CGCCGGCGGAATGTGCAATGTAGCGGTGAAATGCATAGATATTGCACAGAACACCGATCGCGAAGGCAGCTGGCGAGGAC
GCAACTGACGCTGAGGCACGAAGGCGTGGGGATCGAACAGGATTAGATACCCCAGTAGTCC
>t0009249_wg-Y-6;size=8;
CCTACGGGGGGCTGCAGTGGGGAATATTGGTCAATGGGGGCAACCCTGAACCAGCGACGCCGCGTGAGTGAAGAAGTATT
TCGGTATGTAAAGCTCTATCAGCAGGGACGATGATGACGGTACCTGACTAAGAAGCCCCGGCTAACTACGTGCCAGCAGC
CGCGGTAATACGTAGGGGGCAAGCGTTATCCGGATTTACTGGGTGTAAAGGGAGTGTAGGTGGTCATGCAAGTCTGAAGT
GAAAGCCCGGGGCTCAACCCCGTGACTGCTTTGGAAACTGTGTGACTGGAGTGCAGGAGAGGTAAGCGGAATTCCTAGTG
TAGCGGTGAAATGCGTAGATATTAGGAAGAACACCGGTGGCGAAGGCGGCTTACTGGACTGTAACTGACACTGAGGCTCG
AAAGCGTGGGGAGCAAACAGGATTAGATACCCTAGTAGTCC
>t0022812_wg-Y-6;size=8;
CCTACGGGAGGCTGCAGTGAGGAATATTGGTCAATGGCCGAGAGGCTGAACCAGCCAAGTAGCGTGCAGGATGACGGCCC
TACGGGTTGTAAACTGCTTTTGCGGGAGGATAAAGTGCGCCACGCGTGGCGCTTTGCAGGTATCCCGTGAATAAGGACCG
GCTAATTCCGTGCCAGCAGCCGCGGTAATACGGAAGGTCCGGGCGTTATCCGGATTTATTGGGTTTAAAGGGAGCGCAGG
CGGAGGTGCAAGCGTGCCGTGAAAGCGCGGGGCTCAACCCCGTACAGCGGCGCGAACTGCTCCCCTTGGTTGCGGGAAGG
GAAGGCGGAACTCGTGGTGTAGCGGTGAAATGCATAGATATCACGAAGAACTCCGATCGCGAAGGCAGCCTTCCGGCCCG
CCAACGACGCTCATGCTCGAAGGCGCGGGTATCAAACAGGATTAGATACCCTAGTAGTCC
>t0052622_wg-Y-6;size=8;
CCTACGGGGGGCTGCAGTGGGGAATATTGCACAATGGACGAAAGTCTGATGCAGCAATTCTGCGTGAAGGATGAAGCATT
ACGGTGTGTAAACTTCTTTTTTGGTAGAAGACGAATGACGGTATACCAAGAATAAGGGACGGCTAACTATGTGCCAGCAG
CCGCGGTAATACATAGGTCCCGAGCGTTATCCGGATTTACTGGGCGTAAAGTGTCCGTAGCCTGATATGTAAGTCTGTTT
TCAAATATTGTGGCTTAACCATAAAGAGGGAATAGATACTGCATATCTTGAAGTTGTTGGGGGTTAGTGGAATTTCCGGT
GGAGCGGTGAAATGCGTTGATATCGGAAAGAACGCCGAAAGCGAAAGCAGCTAACTACAATAAACTTGACGGTGAGGGAC
GAAAGCTTGGGGAGCAAACGGGATTAGATACCCCGGTAGTCC
>t0018727_wg-Y-6;size=8;
CCTACGGGGGGCTGCAGTGAGGAATATTGGTCAATGGGCGGAAGCCTGAACCAGCCAAGTCGCGTGAAGGATGAAGGTAT
TATGTATTGTAAACTTCTTTAGCTGTGGAGAAATAAGGTGCTCGTGAGCACTGATGCTAGTACACAGAGAATAAGGATCG
GCTAACTCCGTGCCAGCAGCCGCGGTAATACGGAGGATCCGAGCGTTATCCGGATTCATTGGGTTTAAAGGGTGCGCAGG
CGGCTTCTTAAGTCAGCGGTAAAATCGTGGGGCTCAACCCCATCCCGCCGTTGATACTGGGGAGCTTGATTACGGTCGAG
GCAGGCGGAATTCGTCGTGTAGCGGTGAAATGCATAGATATGACGAAGAACACCGATTGCGTAGGCAGCCTACCAGGCCG
TTAATGACGCTCATGCACGAAAGTGCGGGGATCGAACAGGATTAGATACCCCAGTAGTCC
>t0005049_wg-Y-6;size=8;
CCTACGGGAGGCAGCAGTAGGGAATATTGGACAATGGGGGAAACCCTGATCCAGCGACGCCGCGTGAGTGAAGAAGTATT
TCGGTACGTAAAGCTCTATCAGCAGGGAAGAAAATGACGGTACCTGACTAAGAAGCACCGGCTAAATACGTGCCAGCAGC
CGCGGTAATACGTATGGTGCAAGCGTTATTCGGATTTACTGGGTGTAAAGGGAGCGTAGACGGCATAGCAAGTCTGAAGT
GAAATGCGGGGGCTCAACCCCTGAACTGCTTTGGAAACTGTTAAGCTAGAGTGTCGGAGAGGTTAGTGGAATTCCTAGTG
TAGCGGTGAAATGCGTAGATATTAGGAGGAACACCGGTGGCGAAGGCGGCTAACTGGACGATAACTGACGTTGAGGCTCG
AAAGCGTGGGGAGCAAACAGGATTAGATACCCCAGTAGTCC
>t0009758_wg-Y-6;size=8;
CCTACGGGGGGCTGCAGTGAGGAATATTGGACAATGGCCGAGAGGCTGATCCAGCCATGCCGCGTGCGGGAAGACGGCCC
TATGGGTTGTAAACCGCTTTTGTTGGGGAGCAATAAGGTCCACGTGTGGATCGATGAGAGTACCCAGCGAATAAGCATCG
GCTAACTCCGTGCCAGCAGCCGCGGTAATACGGAGGATGCAAGCGTTATCCGGATTTATTGGGTTTAAAGGGTGCGTAGG
CGGATGCCTAAGCGTGAGGTGAAATCCCCGGGCTCAACCTGGGAACTGCCTCGCGAACTGGGTATCTGGAATGTCCGTGC
CGTGGGAGGAATGTGTGGTGTAGCGGTGAAATGCATAGAGATCACACAGAACACCGATTGCGAAGGCATCTCACGAACGG
ATGATTGACGCTGAGGCACGAAAGCGTGGGGATCAAACAGGATTAGATACCCCAGTAGTCC
>t0019107_wg-Y-6;size=8;
CCTACGGGCGGCTGCAGTGAGGAATATTGGACAATGGCCGAGAGGCTGATCCAGCCATGCCGCGTGCGGGAAGACGGCCC
TATGGGTTGTAAACCGCTTTTGTTGGGGAGCAATAAGGTCCACGTGTGGATCGATGAGAGTACCCAGCGAATAAGCATCG
GCTAACTCCGTGCCAGCAGCCGCGGTAATACGGAGGATGCAAGCGTTATCCGGATTTATTGGGTTTAAAGGGTGCGTAGG
CGGATGCCTAAGCGTGAGGTGAAATCCCCGGGCTCAACCTGGGAACTGCCTCGCGAACTGGGTGTCTGGAATGCCCCTGC
CGTGGGAGGAATGTGTGGTGTAGCGGTGAAATGCATAGAGATCACACAGAACACCGATTGCGAAGGCATCTCACGAAGGG
GTGATTGACGCTGAGGCACGAAAGCGTGGGGATCAAACAGGATTAGATACCCGTGTAGTCC
>t0005061_wg-Y-6;size=8;
CCTACGGGAGGCTGCAGTGAGGAATATTGGACAATGGCCGAGAGGCTGATCCAGCCATGCCGCGTGCGGGAAGACGGCCC
TATGGGTTGTAAACCGCTTTTGTTGGGGAGCAATAAGGTCCACGTGTGGATCGATGAGAGTACCCAGCGAATAAGCATCG
GCTAACTCCGTGCCAGCAGCCGCGGTAATACGGAGGATGCAAGCGTTATCCGGATTTATTGGGTTTAAAGGGTGCGTAGG
CGGATGCCTAAGCGTGAGGTGAAATCCCCGGGCTCAACCTGGGAACTGCCTCGCGAACTGGGTATCTGGAATGTCCGTGC
CGTGGGAGGAATGTGTGGTGTAGCGGTGAAATGCATAGAGATCACACAGAACACCGATTGCGAAGGCATCTCACGAACGG
ATGATTGACGCTGAGGCACGAAAGCGTGGGGATCAAACAGGATTAGATACCCCAGTAGTCC
>t0033695_wg-Y-6;size=8;
CCTACGGGAGGCTGCAGTGAGGAATATTGGTCAATGGGCGGAAGCCTGAACCAGCCAAGTCGCGTGAAGGATGAAGGTAT
TATGTATTGTAAACTTCTTTAGCTGTGGAGAAATAAGGTGCTCGTGAGCACTGATGCTAGTACACAGAGAATAAGGATCG
GCTAACTCCGTGCCAGCAGCCGCGGTAATACGGAGGATCCGAGCGTTATCCGGATTCATTGGGTTTAAAGGGTGCGCAGG
CGGCTTCTTAAGTCAGCGGTAAAATCGTGGGGCTCAACCCCATCCCGCCGTTGATACTGGGGAGCTTGATTACGGTCGAG
GCAGGCGGAATTCGTCGTGTAGCGGTGAAATGCATAGATATGACGAAGAACACCGATTGCGTAGGCAGCCTACCAGGCCG
TTAATGACGCTCATGCACGAAAGTGCGGGGATCGAACAGGATTAGATACCCTGGTAGTCC
>t0015934_wg-Y-6;size=8;
CCTACGGGCGGCTGCAGTGAGGAATATTGGACAATGGCCGGAAGGCTGATCCAGCCATGCCGCGTGCGGGAAGACGGCCC
TATGGGTTGTAAACCGCTTTTGTTGGGGAGCAATAAGGTCCACGTGTGGATTGATGAGAGTACCCAGCGAATAAGCATCG
GCTAACTCCGTGCCAGCAGCCGCGGTAATACGGAGGATGCGAGCGTTATCCGGATTTATTGGGTTTAAAGGGTGCGTAGG
CGGACTTTTAAGCGTGAGGTGAAATGCCCGGGCTCAACCTGGGAACTGCCTCGCGAACTGGGAGTCTTGAATGTCCGTGC
CGTGGGAGGAATGTGTGGTGTAGCGGTGAAATGCATAGAGATCACACAGAACACCGATTGCGAAGGCATCTCACGAACGG
ATGATTGACGCTGAGGCACGAAAGCGTGGGGATCAAACAGGATTAGATACCCGAGTAGTCC
>t0012648_wg-Y-6;size=8;
CCTACGGGCGGCTGCAGTGAGGAATATTGGTCAATGGTCGGAAGACTGAACCAGCCAAGTAGCGTGCAGGACGACGGCCC
TACGGGTTGTAAACTGCTTTTATGCGGGGATAACCGGCGGCACTTGTGCCGCCCTGCAGGTACCGCATGAATAAGGACCG
GCTAATTCCGTGCCAGCAGCCGCGGTAATACGGAAGGTCCGGGCGTTATCCGGATTTATTGGGTTTAAAGGGAGCGCAGG
CGGGAGTCTAAGCGTGCCGTGAAAAGCTGTGGCTCAACCACAGTCGTGCGGCGCGAACTGGTCTTCTTGAGTTCACGGTA
AGCGGGCGGAATTCGTGGTGTAGCGGTGAAATGCTTAGATATCACGAGGAACCCCGATTGCGAAGGCAGCCCGCTGCAGT
GTTACTGACGCTCATGCTCGAAGGCGCGGGTATCGAACAGGATTAGATACCCTAGTAGTCC
>t0003351_wg-Y-6;size=8;
CCTACGGGAGGCTGCAGTGAGGAATATTGGACAATGGCCGGAAGGCTGATCCAGCCATGCCGCGTGCGGGAAGACGGCCC
TATGGGTTGTAAACCGCTTTTGTTGGGGAGCAATAAGGTCCACGTGTGGATTGATGAGAGTACCCAGCGAATAAGCATCG
GCTAACTCCGTGCCAGCAGCCGCGGTAATACGGAGGATGCGAGCGTTATCCGGATTTATTGGGTTTAAAGGGTGCGTAGG
CGGACTTTTAAGCGTGAGGTGAAATGCCCGGGCTCAACCTGGGAACTGCCTCGCGAACTGGGAGTCTTGAATGTCCGTGC
CGTGGGAGGAATGTGTGGTGTAGCGGTGAAATGCATAGAGATCACACAGAACACCGATTGCGAAGGCATCTCACGAACGG
ATGATTGACGCTGAGGCACGAAAGCGTGGGGATCAAACAGGATTAGATACCCCGGTAGTCC
>t0002937_wg-Y-6;size=8;
CCTACGGGGGGCTGCAGTGAGGAATATTGGACAATGGCCGAGAGGCTGATCCAGCCATGCCGCGTGCGGGAAGACGGCCC
TATGGGTTGTAAACCGCTTTTGTTGGGGAGCAATAAGGTCCACGTGTGGATCGATGAGAGTACCCAGCGAATAAGCATCG
GCTAACTCCGTGCCAGCAGCCGCGGTAATACGGAGGATGCAAGCGTTATCCGGATTTATTGGGTTTAAAGGGTGCGTAGG
CGGATGCCTAAGCGTGAGGTGAAATCCCCGGGCTCAACCTGGGAACTGCCTCGCGAACTGGGTATCTGGAATGTCCGTGC
CGTGGGAGGAATGTGTGGTGTAGCGGTGAAATGCATAGAGATCACACAGAACACCGATTGCGAAGGCATCTCACGAACGG
ATGATTGACGCTGAGGCACGAAAGCGTGGGGATCAAACAGGATTAGATACCCTAGTAGTCC
>t0018310_wg-Y-6;size=8;
CCTACGGGGGGCTGCAGTCGAGGATCATTTGCAATGGGCGAAAGCCTGACAATGCGACGCTGCGTGGAGGATGAAGGCCT
TCGGGTTGTAAACTCCTGTCATGGGGGAACAGGCGAGGGGACCCAATACGTCCCTTAGTTGAGTGTACCCCAAGAGGAAG
CGACGGCTAACTCTGTGCCAGCAGCCGCGGTAATACAGAGGTCGCAAGCGTTGTTCGGATTTACTGGGCGTAAAGGGCGC
GTAGGCGGCAGGGCGTGTCAAGTGTGAAATCTCCGGGCCCAACCCGGAAAGTGCGCTTGAAACTACCTTGCTCGAGTCCG
GAAGAGGGAATCGGAATACAGGGTGTAGCGGTGAAATGCGTTGATATCCTGTAGAACACCGGAGGCGAAGGCGGATTCCT
TGTACGGTACTGACGCTGAGGCGCGAAAGTCGGGGGAGCAAACAGGATTAGATACCCCGGTAGTCC
>t0025783_wg-Y-6;size=8;
CCTACGGGCGGCAGCAGTGAGGAATATTGGTCAATGGGCGAGAGCCTGAACCAGCCAAGTAGCGTGCAGGATGACGGCCC
TACGGGTTGTAAACTGCTTTTGCGGGAGGATAAAGTGGCCCACGTGTGGGCCTTTGCAGGTATCCCGTGAATAAGGACCG
GCTAATTCCGTGCCAGCAGCCGCGGTAATACGGAAGGTCCAGGCGTTATCCGGATTTATTGGGTTTAAAGGGAGCGCAGG
CGGAGGATCAAGCCAGCCGTAAAATTGTGGGGCTCAACCCCATTCAGCGGTTGGAACTGGTTCCCTTGGTTGCGGGAAGG
GCAGGCGGAACTCGTGGTGTAGCGGTGAAATGCATAGATATCACGAAGAACTCCGATCGCGAAGGCAGCCTGCCGGCCCG
TTAACGACGCTCATGCTCGAAGGTGCGGGTATCAAACAGGATTAGATACCCCAGTAGTCC
>t0003610_wg-Y-6;size=8;
CCTACGGGCGGCAGCAGTGAGGAATATTGGTCAATGGGCGAGAGCCTGAACCAGCCAAGTAGCGTGCAGGATGACGGCCC
TACGGGTTGTAAACTGCTTTTTCCGGGGAATAACCGGCGGCACGTGTGCTGCCCTGCATGTACCCGGTGAATAAGGACCG
GCTAATTCCGTGCCAGCAGCCGCGGTAATACGGAAGGTCCGAGCGTTATCCGGATTTATTGGGTTTAAAGGGTGCGTAGG
CGGGAGGACAAGTCAGCCGTGAAATCGCGTGGCTCAACCACGCCCAGCGGTTGAAACTGTCTTTCTTGAGTACGGTGAGG
GAAGGCGGAATTCGTGGTGTAGCGGTGAAATGCATAGATATCACGAAGAACTCCGATCGCGCAGGCAGCTTTCCGTCCCG
CAACTGACGCTGAGGCACGAAGGTGCGGGTATCAAACAGGATTAGATACCCGAGTAGTCC
>t0019199_wg-Y-6;size=8;
CCTACGGGGGGCTGCAGTGGGGAATCTTGCACAATGGACGAAAGTCTGATGCAGCGATCCCGCGTGAAGGATGAAGCATT
ACGGTGTGTAAACTTCTTTTTTGGTGGAAGACGAATGACGGTACACCAAGAATAAGAGACGGCTAACTACGTGCCAGCAG
CCGCGGTAATACGTAGGTCTCAAGCGTTATCCGGATTTACTGGGCGTAAAGTATCCGTAGCCTGATATGTAAGTCTGTTT
TCAAATCCCACGACTCAATCGTGGAAAGGGAATGGATACTGCATATCTAGAAGTTATTGGGGGTTAGTGGAATTTCCGGT
GGAGCGGTGAAATGCGTTGATATCGGAAAGAACGCCGAAAGCGAAAGCAGCTAACTATGATTAACTTGACGGTGAGGGAT
GAAAGTTTGGGTAGCAAACGGGATTAGATACCCTTGTAGTCC
>t0003781_wg-Y-6;size=8;
CCTACGGGAGGCTGCAGTGGGGAATCTTGCACAATGGACGAAAGTCTGATGCAGCGATCCCGCGTGAAGGATGAAGCATT
ACGGTGTGTAAACTTCTTTTTTGGTGGAAGACGAATGACGGTACACCAAGAATAAGAGACGGCTAACTACGTGCCAGCAG
CCGCGGTAATACGTAGGTCTCAAGCGTTATCCGGATTTACTGGGCGTAAAGTATCCGTAGCCTGATATGTAAGTCTGTTT
TCAAATCCCACGACTCAATCGTGGAAAGGGAATGGATACTGCATATCTAGAAGTTATTGGGGGTTAGTGGAATTTCCGGT
GGAGCGGTGAAATGCGTTGATATCGGAAAGAACGCCGAAAGCGAAAGCAGCTAACTATGATTAACTTGACGGTGAGGGAT
GAAAGTTTGGGTAGCAAACGGGATTAGATACCCCAGTAGTCC
>t0018415_wg-Y-6;size=8;
CCTACGGGAGGCAGCAGTGAGGAATATTGGTCAATGGGCGAGAGCCTGAACCAGCCAAGTAGCGTGCAGGATGACGGCCC
TACGGGTTGTAAACTGCTTTTTCCGGGGAATAACCGGCGGCACGTGTGCTGCCCTGCATGTACCCGGTGAATAAGGACCG
GCTAATTCCGTGCCAGCAGCCGCGGTAATACGGAAGGTCCGAGCGTTATCCGGATTTATTGGGTTTAAAGGGTGCGTAGG
CGGGAGGACAAGTCAGCCGTGAAATCGCGTGGCTCAACCACGCCCAGCGGTTGAAACTGTCTTTCTTGAGTACGGTGAGG
GAAGGCGGAATTCGTGGTGTAGCGGTGAAATGCATAGATATCACGAAGAACTCCGATCGCGCAGGCAGCTTTCCGTCCCG
CAACTGACGCTGAGGCACGAAGGTGCGGGTATCAAACAGGATTAGATACCCCGGTAGTCC
>t0003419_wg-Y-6;size=8;
CCTACGGGTGGCTGCAGTGGGGAATCTTGCACAATGGACGAAAGTCTGATGCAGCGATCCCGCGTGAAGGATGAAGCATT
ACGGTGTGTAAACTTCTTTTTTGGTGGAAGACGAATGACGGTACACCAAGAATAAGAGACGGCTAACTACGTGCCAGCAG
CCGCGGTAATACGTAGGTCTCAAGCGTTATCCGGATTTACTGGGCGTAAAGTATCCGTAGCCTGATATGTAAGTCTGTTT
TCAAATCCCACGACTCAATCGTGGAAAGGGAATGGATACTGCATATCTAGAAGTTATTGGGGGTTAGTGGAATTTCCGGT
GGAGCGGTGAAATGCGTTGATATCGGAAAGAACGCCGAAAGCGAAAGCAGCTAACTATGATTAACTTGACGGTGAGGGAT
GAAAGTTTGGGTAGCAAACGGGATTAGATACCCTAGTAGTCC
>t0024131_wg-Y-6;size=8;
CCTACGGGCGGCAGCAGTAAGGAATATTGGGCAATGGGGGGAACCCTGACCCAGCCATGCCGCGTGAGGGAAGTAGGCCC
TACGGGTCGTGAACCTCTTTTGTCCAGGGACAAGGACGGGGTCGTGAACTCCGTTTGAGGGTACTGGAAGAATAAGCATC
GGCTAACTCCGTGCCAGCAGCCGCGGTAATACGGAGGATGCGAGCGTTATCCGGATTCATTGGGTTTAAAGGGTGCGCAG
GCGGCCGGGCAAGTCAGCGGTGAAAGTCAGGGGCCCAACCCCGGAAGTGCCGTTGATACTGTTCGGCTGGAATGCGGTCG
AGGCGGGCGGAATGTGGCGTGTAGCGGTGAAATGCGTAGATATGCCACAGAACGCCGATAGCGAAGGCAGCTCGCCAGGC
CTGCATTGACGCTCGGGCACGAAAGCGTGGGGATCGAACAGGATTAGATACCCTAGTAGTCC
>t0027561_wg-Y-6;size=8;
CCTACGGGCGGCTGCAGTGGGGAATCTTGCACAATGGACGAAAGTCTGATGCAGCGATCCCGCGTGAAGGATGAAGCATT
ACGGTGTGTAAACTTCTTTTTTGGTGGAAGACGAATGACGGTACACCAAGAATAAGAGACGGCTAACTACGTGCCAGCAG
CCGCGGTAATACGTAGGTCTCAAGCGTTATCCGGATTTACTGGGCGTAAAGTATCCGTAGCCTGATATGTAAGTCTGTTT
TCAAATCCCACGACTCAATCGTGGAAAGGGAATGGATACTGCATATCTAGAAGTTATTGGGGGTTAGTGGAATTTCCGGT
GGAGCGGTGAAATGCGTTGATATCGGAAAGAACGCCGAAAGCGAAAGCAGCTAACTATGATTAACTTGACGGTGAGGGAT
GAAAGTTTGGGTAGCAAACGGGATTAGATACCCTAGTAGTCC
>t0008014_wg-Y-6;size=8;
CCTACGGGCGGCTGCAGTGAGGAATATTGGTCAATGGGCGAGAGCCTGAACCAGCCAAGTAGCGTGCAGGATGACGGCCC
TATGGGTTGTAAACTGCTTTTATATGGGGATAAAGTTCACCACGTGTGGTGTTTTGCAGGTACCATATGAATAAGGACCG
GCTAATTCCGTGCCAGCAGCCGCGGTAATACGGAAGGTCCGGGCGTTATCCGGATTTATTGGGTTTAAAGGGAGCGCAGG
CGGCCTTTTAAGCGTGACGTGAAATGTGGATGCTCAACATCTGAACTGCGTCGCGAACTGGAGGGCTTGAGTGGGTACGA
CGCCGGCGGAATTCGTGGTGTAGCGGTGAAATGCTTAGATATCACGAAGAACCCCGATTGCGAAGGCAGCCGGCGAGTCC
TCAACTGACGCTAAAGCTCGAAAGTGCGGGTATCGAACAGGATTAGATACCCCAGTAGTCC
>t0011519_wg-Y-6;size=8;
CCTACGGGTGGCTGCAGTGAGGAATATTGGTCAATGGGCGAGAGCCTGAACCAGCCAAGTAGCGTGCAGGATGACGGCCC
TACGGGTTGTAAACTGCTTTTGCGGGAGGATAAAGTGGCCCACGTGTGGGCCTTTGCAGGTATCCCGTGAATAAGGACCG
GCTAATTCCGTGCCAGCAGCCGCGGTAATACGGAAGGTCCAGGCGTTATCCGGATTTATTGGGTTTAAAGGGAGCGCAGG
CGGAGGATCAAGCCAGCCGTAAAATTGTGGGGCTCAACCCCATTCAGCGGTTGGAACTGGTTCCCTTGGTTGCGGGAAGG
GCAGGCGGAACTCGTGGTGTAGCGGTGAAATGCATAGATATCACGAAGAACTCCGATCGCGAAGGCAGCCTGCCGGCCCG
TTAACGACGCTCATGCTCGAAGGTGCGGGTATCAAACAGGATTAGATACCCCAGTAGTCC
>t0001175_wg-Y-6;size=8;
CCTACGGGGGGCTGCAGTGGGGAATATTGGGCAATGGGGGAAACCCTGACCCAGCAACGCCGCGTGAAGGAAGAAGGCTT
TCGGGTTGTAAACTTCTTTTACCAGGGACGAAGGACGTGACGGTACCTGGAGAAAAAGCCACGGCTAACTACGTGCCAGC
AGCCGCGGTAATACGTAGGTGGCAAGCGTTGTCCGGAATTACTGGGTGTAAAGGGCGTGTAGGCGGAGCAGCAAGTCAGA
AGTGAAATCTCCGGGCTTAACCCGGAAACTGCTTTTGAAACTGTTGCCCTTGAGTATCGGAGAGGCAGGCGGAATTCCTA
GTGTAGCGGTGAAATGCGTAGATATTAGGAGGAACACCAGTGGCGAAGGCGGCCTGCTGGACGACAACTGACGCTGAGGC
GCGAAAGCGTGGGGAGCAAACAGGATTAGATACCCTGGTAGTCC
>t0000018_wg-Y-6;size=8;
CCTACGGGGGGCTGCAGTGAGGAATATTGGTCAATGGACGAAAGTCTGAACCAGCCAAGTAGCGTGCAGGATGACGGCCC
TATGGGTTGTAAACTGCTTTTATACAGGGATAAAGTCAGTTACGTGTAACTGTTTGTAGGTACTGTATGAATAAGGACCG
GCTAATTCCGTGCCAGCAGCCGCGGTAATACGGAAGGTCCAGGCGTTATCCGGATTTATTGGGTTTAAAGGGAGCGCAGG
CTGATGATTAAGCGTGACGTGAAATGTAGCCGCTCAACGGCTGAACTGCGTCGCGAACTGGTTATCTTGAGTGAGTTCGA
TGTTGGCGGAATTCGTGGTGTAGCGGTGAAATGCTTAGATATCACGAAGAACTCCGATTGCGAAGGCAGCCAACAAGGCC
TTTACTGACGCTAAAGCTCGAAGGTGCGGGTATCGAACAGGATTAGATACCCTAGTAGTCC
>t0006572_wg-Y-6;size=8;
CCTACGGGCGGCTGCAGTGAGGAATATTGGACAATGGCCGGAAGGCTGATCCAGCCATGCCGCGTGCGGGACGACGGCCC
TATGGGTTGTAAACCGCTTTTGCGGGGGAGCAATAATCACTACGTGTAGTGAGATGAGAGTACCCTGCGAATAAGCATCG
GCTAACTCCGTGCCAGCAGCCGCGGTAATACGGAGGATGCAAGCGTTATCCGGATTTATTGGGTTTAAAGGGTGCGCAGG
CGGCTTGTTAAGCGGGAGGTGAAATGCCGGCGCTCAACGTCGGAAGTGCCTCCCGAACTGGTGAGCTTGAATGACTCTGC
CGTGGGAGGAATGTGTAGTGTAGCGGTGAAATGCTTAGAGATTACACAGAACACCGATTGCGAAGGCATCTCACGAAGGG
TTGATTGACGCTGAGGCACGAAAGCGTGGGGATCAAACAGGATTAGATACCCTTGTAGTCC
>t0011352_wg-Y-6;size=8;
CCTACGGGGGGCAGCAGTGAGGAATATTGGTCAATGGGCGAGAGCCTGAACCAGCCAAGTAGCGTGCAGGATGACGGCCC
TATGGGTTGTAAACTGCTTTTATATGGGGATAAAGTTCACCACGTGTGGTGTTTTGCAGGTACCATATGAATAAGGACCG
GCTAATTCCGTGCCAGCAGCCGCGGTAATACGGAAGGTCCGGGCGTTATCCGGATTTATTGGGTTTAAAGGGAGCGCAGG
CGGCCTTTTAAGCGTGACGTGAAATGTGGATGCTCAACATCTGAACTGCGTCGCGAACTGGAGGGCTTGAGTGGGTACGA
CGCCGGCGGAATTCGTGGTGTAGCGGTGAAATGCTTAGATATCACGAAGAACCCCGATTGCGAAGGCAGCCGGCGAGTCC
TCAACTGACGCTAAAGCTCGAAAGTGCGGGTATCGAACAGGATTAGATACCCGAGTAGTCC
>t0029840_wg-Y-6;size=8;
CCTACGGGGGGCTGCAGTGAGGAATATTGGTCAATGGGCGCAAGCCTGAACCAGCCATGCCGCGTGAAGGAATAAGGCCC
TATGGGTCGTAAACTTCTTTTGTGGTGGAGCAATAAGGTGTACGTGTACACCGATGAGAGTACATCACGAATAAGCATCG
GCTAACTCCGTGCCAGCAGCCGCGGTAATACGGAGGATGCAAGCGTTATCCGGATTTATTGGGTTTAAAGGGTGCGTAGG
CTGTGGGGAAAGTCAGGGGTGAAAGCCCGGCGCTTAACGCCGGAACTGCCTTTGATACTTCTCCGCTGGAATACGGATGC
CGTGGGAGGAATGAGTAGTGTAGCGGTGAAATGCATAGATATTACTCAGAACACCGATTGCGAAGGCATCTCACGAATCC
GTCATTGACGCTGAGGCACGAAAGCGTGGGGATCAAACAGGATTAGATACCCGTGTAGTCC
>t0003705_wg-Y-6;size=8;
CCTACGGGGGGCTGCAGTGAGGAATATTGGTCAATGGGCGCGAGCCTGAACCAGCCAAGTAGCGTGCAGGATGACTGCCC
TATGGGTTGTAAACTGCTTTTATAGGGGAATAAAGTGAGTCACGTGTGGCTTTTTGTATGTACCCTATGAATAAGGACCG
GCTAATTCCGTGCCAGCAGCCGCGGTAATACGGAAGGTCCGGGCGTTATCCGGATTTATTGGGTTTAAAGGGAGCGCAGG
CTGGTTTTTAAGCGTGACGTGAAATGTGGCGGCTCAACCGCCGAACTGCGTCGCGAACTGGGAGCCTTGAGTGAGTACGA
CGTTGGCGGAATTCGTGGTGTAGCGGTGAAATGCTTAGATATCACGAAGAACCCCGATTGCGAAGGCAGCTGACGAGTCC
TTAACTGACGCTAAAGCTCGAAAGTGCGGGTATCGAACAGGATTAGATACCCCTGTAGTCC
>t0016291_wg-Y-6;size=8;
CCTACGGGAGGCTGCAGTGAGGAATATTGGTCAATGGGCGAGAGCCTGAACCAGCCAAGTAGCGTGCAGGATGACGGCCC
TACGGGTTGTAAACTGCTTTTGCGGGAGGATAAAGTGGCCCACGTGTGGGCCTTTGCAGGTATCCCGTGAATAAGGACCG
GCTAATTCCGTGCCAGCAGCCGCGGTAATACGGAAGGTCCAGGCGTTATCCGGATTTATTGGGTTTAAAGGGAGCGCAGG
CGGAGGATCAAGCCAGCCGTAAAATTGTGGGGCTCAACCCCATTCAGCGGTTGGAACTGGTTCCCTTGGTTGCGGGAAGG
GCAGGCGGAACTCGTGGTGTAGCGGTGAAATGCATAGATATCACGAAGAACTCCGATCGCGAAGGCAGCCTGCCGGCCCG
TTAACGACGCTCATGCTCGAAGGTGCGGGTATCAAACAGGATTAGATACCCTTGTAGTCC
>t0019887_wg-Y-6;size=8;
CCTACGGGGGGCAGCAGTGGGGAATATTGCACAATGGGGGGAACCCTGATGCAGCCATGCCGCGTGAATGAAGAAGGCCT
TCGGGTTGTAAAGTTCTTTCGGTGATGAGGAAGGTATCAAATTTAATAGATTTGGTAATTGACGTTAGTCACAGAAGAAG
CACCGGCTAACTCCGTGCCAGCAGCCGCGGTAATACGGAGGGTGCGAGCGTTAATCGGAATAACTGGGCGTAAAGGGCAC
GCAGGCGGATTGTTAAGTGGGATGTGAAAGCCCCGGGCTCAACCTGGGAATTGCATTTCAGACTGGCAGTCTAGAGTATT
TTAGGGAGGGGTAGAATTCCACGTGTAGCGGTGAAATGCGTAGAGATGTGGAGGAATACCGAAGGCGAAGGCAGCCCCTT
GGGAATATACTGACGCTCATGTGCGAAAGCGTGGGGAGCAAACAGGATTAGATACCCCAGTAGTCC
>t0014769_wg-Y-6;size=8;
CCTACGGGGGGCAGCAGTGAGGAATATTGGTCAATGGGCGAGAGCCTGAACCAGCCAAGTAGCGTGCAGGATGACGGCCC
TACGGGTTGTAAACTGCTTTTGCGGGAGGATAAAGTGGCCCACGTGTGGGCCTTTGCAGGTATCCCGTGAATAAGGACCG
GCTAATTCCGTGCCAGCAGCCGCGGTAATACGGAAGGTCCAGGCGTTATCCGGATTTATTGGGTTTAAAGGGAGCGCAGG
CGGAGGATCAAGCCAGCCGTAAAATTGTGGGGCTCAACCCCATTCAGCGGTTGGAACTGGTTCCCTTGGTTGCGGGAAGG
GCAGGCGGAACTCGTGGTGTAGCGGTGAAATGCATAGATATCACGAAGAACTCCGATCGCGAAGGCAGCCTGCCGGCCCG
TTAACGACGCTCATGCTCGAAGGTGCGGGTATCAAACAGGATTAGATACCCTTGTAGTCC
>t0008370_wg-Y-6;size=8;
CCTACGGGCGGCAGCAGTGAGGAATATTGGTCAATGGCCGAGAGGCTGAACCAGCCAAGTAGCGTGCAGGATGACGGCCC
TACGGGTTGTAAACTGCTTTTGCGGGAGGATAAAGTGCGCCACGCGTGGCGCTTTGCAGGTATCCCGTGAATAAGGACCG
GCTAATTCCGTGCCAGCAGCCGCGGTAATACGGAAGGTCCGGGCGTTATCCGGATTTATTGGGTTTAAAGGGAGCGCAGG
CGGAGGTGCAAGCGTGCCGTGAAAGCGCGGGGCTCAACCCCGTACAGCGGCGCGAACTGCTCCCCTTGGTTGCGGGAAGG
GAAGGCGGAACTCGTGGTGTAGCGGTGAAATGCATAGATATCACGAAGAACTCCGATCGCGAAGGCAGCCTTCCGGCCCG
CCAACGACGCTCATGCTCGAAGGCGCGGGTATCAAACAGGATTAGATACCCTAGTAGTCC
>t0004971_wg-Y-6;size=8;
CCTACGGGGGGCTGCAGTGAGGAATATTGGTCAATGGGCGCGAGCCTGAACCAGCCAAGTAGCGTGCAGGATGACTGCCC
TATGGGTTGTAAACTGCTTTTATAGGGGAATAAAGTGAGTCACGTGTGGCTTTTTGTATGTACCCTATGAATAAGGACCG
GCTAATTCCGTGCCAGCAGCCGCGGTAATACGGAAGGTCCGGGCGTTATCCGGATTTATTGGGTTTAAAGGGAGCGCAGG
CTGGTTTTTAAGCGTGACGTGAAATGTGGCGGCTCAACCGCCGAACTGCGTCGCGAACTGGGAGCCTTGAGTGAGTACGA
CGTTGGCGGAATTCGTGGTGTAGCGGTGAAATGCTTAGATATCACGAAGAACCCCGATTGCGAAGGCAGCTGACGAGTCC
TTAACTGACGCTAAAGCTCGAAAGTGCGGGTATCGAACAGGATTAGATACCCTTGTAGTCC
>t0037614_wg-Y-6;size=8;
CCTACGGGAGGCTGCAGTGGGGAATATTGCACAATGGACGAAAGTCTGATGCAGCAATTCTGCGTGAAGGATGAAGCATT
ACGGTGTGTAAACTTCTTTTTTGGTAGAAGACGAATGACGGTATACCAAGAATAAGGGACGGCTAACTATGTGCCAGCAG
CCGCGGTAATACATAGGTCCCGAGCGTTATCCGGATTTACTGGGCGTAAAGTGTCCGTAGCCTGATATGTAAGTCTGTTT
TCAAATATTGTGGCTTAACCATAAAGAGGGAATAGATACTGCATATCTTGAAGTTGTTGGGGGTTAGTGGAATTTCCGGT
GGAGCGGTGAAATGCGTTGATATCGGAAAGAACGCCGAAAGCGAAAGCAGCTAACTACAATAAACTTGACGGTGAGGGAC
GAAAGCTTGGGGAGCAAACGGGATTAGATACCCGAGTAGTCC
>t0007395_wg-Y-6;size=8;
CCTACGGGGGGCTGCAGTGAGGAATATTGGTCAATGGACGGAAGTCTGAACCAGCCAAGTAGCGTGCAGGATGACGGCCC
TATGGGTTGTAAACTGCTTTTATACAGGGATAAAGTGAGGGACGTGTCCCTTTTTGTAGGTACTGTATGAATAAGGACCG
GCTAATTCCGTGCCAGCAGCCGCGGTAATACGGAAGGTCCGGGCGTTATCCGGATTTATTGGGTTTAAAGGGAGCGCAGG
CTGATGATTAAGCGTGACGTGAAATGTAGCCGCTCAACGGCTGAACTGCGTCGCGAACTGGTTATCTTGAGTGAGTTCGA
TGTTGGCGGAATTCGTGGTGTAGCGGTGAAATGCTTAGATATCACGAAGAACTCCGATTGCGAAGGCAGCCAACAAGGCC
TTTACTGACGCTAAAGCTCGAAGGTGCGGGTATCGAACAGGATTAGATACCCTGGTAGTCC
>t0017862_wg-Y-6;size=8;
CCTACGGGGGGCTGCAGTGAGGAATATTGGTCAATGGCCGAGAGGCTGAACCAGCCAAGTAGCGTGCAGGATGACGGCCC
TACGGGTTGTAAACTGCTTTTGCGGGAGGATAAAGTGCGCCACGCGTGGCGCTTTGCAGGTATCCCGTGAATAAGGACCG
GCTAATTCCGTGCCAGCAGCCGCGGTAATACGGAAGGTCCGGGCGTTATCCGGATTTATTGGGTTTAAAGGGAGCGCAGG
CGGAGGTGCAAGCGTGCCGTGAAAGCGCGGGGCTCAACCCCGTACAGCGGCGCGAACTGCTCCCCTTGGTTGCGGGAAGG
GAAGGCGGAACTCGTGGTGTAGCGGTGAAATGCATAGATATCACGAAGAACTCCGATCGCGAAGGCAGCCTTCCGGCCCG
CCAACGACGCTCATGCTCGAAGGCGCGGGTATCAAACAGGATTAGATACCCGGGTAGTCC
>t0005846_wg-Y-6;size=8;
CCTACGGGGGGCTGCAGTGAGGAATATTGGTCAATGGGCGCAAGCCTGAACCAGCCATGCCGCGTGAAGGAATAAGGCCC
TATGGGTCGTAAACTTCTTTTGTGGTGGAGCAATAAGGTGTACGTGTACACCGATGAGAGTACATCACGAATAAGCATCG
GCTAACTCCGTGCCAGCAGCCGCGGTAATACGGAGGATGCAAGCGTTATCCGGATTTATTGGGTTTAAAGGGTGCGTAGG
CTGTGGGGAAAGTCAGGGGTGAAAGCCCGGCGCTTAACGCCGGAACTGCCTTTGATACTTCTCCGCTGGAATACGGATGC
CGTGGGAGGAATGAGTAGTGTAGCGGTGAAATGCATAGATATTACTCAGAACACCGATTGCGAAGGCATCTCACGAATCC
GTCATTGACGCTGAGGCACGAAAGCGTGGGGATCAAACAGGATTAGATACCCGGGTAGTCC
>t0013505_wg-Y-6;size=8;
CCTACGGGCGGCTGCAGTGGGGAATCTTGCACAATGGACGAAAGTCTGATGCAGCGATCCCGCGTGAAGGATGAAGCATT
ACGGTGTGTAAACTTCTTTTTTGGTGGAAGACGAATGACGGTACACCAAGAATAAGAGACGGCTAACTACGTGCCAGCAG
CCGCGGTAATACGTAGGTCTCAAGCGTTATCCGGATTTACTGGGCGTAAAGTATCCGTAGCCTGATATGTAAGTCTGTTT
TCAAATCCCACGACTCAATCGTGGAAAGGGAATGGATACTGCATATCTAGAAGTTATTGGGGGTTAGTGGAATTTCCGGT
GGAGCGGTGAAATGCGTTGATATCGGAAAGAACGCCGAAAGCGAAAGCAGCTAACTATGATTAACTTGACGGTGAGGGAT
GAAAGTTTGGGTAGCAAACGGGATTAGATACCCCGGTAGTCC
>t0000036_wg-Y-6;size=8;
CCTACGGGCGGCTGCAGTGAGGAATATTGGTCAATGGGCGCGAGCCTGAACCAGCCAAGTAGCGTGCAGGACGACTGCCC
TATGGGTTGTAAACTGCTTTTATCAGGGAATAAAGTGAGGCACGCGTGCCTTTTTGTATGTACCTGGTGAATAAGGACCG
GCTAATTCCGTGCCAGCAGCCGCGGTAATACGGAAGGTCCGGGCGTTATCCGGATTTATTGGGTTTAAAGGGAGCGCAGG
CGGGCTTTTAAGCGTGACGTGAAATGTGGCGGCTCAACCGCCGAACTGCGTCGCGAACTGGGGGCCTTGAGTGAGTACGA
CGTTGGCGGAATTCGTGGTGTAGCGGTGAAATGCTTAGATATCACGAAGAACCCCGATTGCGAAGGCAGCCGACGAGTCC
TTAACTGACGCTAAAGCTCGAAAGTGCGGGTATCGAACAGGATTAGATACCCTAGTAGTCC
>t0007456_wg-Y-6;size=8;
CCTACGGGGGGCTGCAGTGAGGAATATTGGACAATGGCCGGAAGGCTGATCCAGCCATGCCGCGTGCGGGAAGACGGCCC
TATGGGTTGTAAACCGCTTTTGTTGGGGAGCAATAAGGTCCACGTGTGGATTGATGAGAGTACCCAGCGAATAAGCATCG
GCTAACTCCGTGCCAGCAGCCGCGGTAATACGGAGGATGCGAGCGTTATCCGGATTTATTGGGTTTAAAGGGTGCGTAGG
CGGACTTTTAAGCGTGAGGTGAAATGCCCGGGCTCAACCTGGGAACTGCCTCGCGAACTGGGAGTCTTGAATGTCCGTGC
CGTGGGAGGAATGTGTGGTGTAGCGGTGAAATGCATAGAGATCACACAGAACACCGATTGCGAAGGCATCTCACGAACGG
ATGATTGACGCTGAGGCACGAAAGCGTGGGGATCAAACAGGATTAGATACCCTAGTAGTCC
>t0009176_wg-Y-6;size=8;
CCTACGGGGGGCAGCAGTAGGGAATATTGGGCAATGGAGGCAACTCTGACCCAGCCATGCCGCGTGAAGGAATAAGGCCC
TATGGGTCGTAAACTTCTTTTACCGCAGAGTAAACCCGGGGACGCGTCCCCGGTTGAGAGTATGCGGGGAATAAGTATCG
GCTAACTCCGTGCCAGCAGCCGCGGTAATACGGGGGATACGAGCGTTATCCGGATTTATTGGGTTTAAAGGGTGCGCAGG
CGGACCGTTAAGTCAGGGGTGAAAAGTCCGTGCTCAACATGGACCGTGCCTTTGATACTGGCGGACTGGAGTGTGATAGA
CGTGGCCGGAATGTGGTGTGTAGCGGTGAAATGCTTAGATATGCCACAGAACACCGATCGAGAAGTCAGGTCGCGAGTTC
ACAACTGACGCTCATGCACGAAAGCGTGGGGATCAAACAGGATTAGATACCCTGGTAGTCC
>t0026399_wg-Y-6;size=8;
CCTACGGGGGGCTGCAGTCGAGGATCATTCGCAATGGGCGCAAGCCTGACGATGCGACGCTGCGTGGAGGACGAAGGCCC
TCGGGTCGTAAACTCCTGTCAGAGGGGAAAAGGGCGCCCTCCCCAACAGGGAGGATCGCTTGATGGTACCCTCAGAGGAA
GCCACGGCTAACTCTGTGCCAGCAGCCGCGGTAATACAGAGGTGGCGAGCGTTGTTCGGATTTACTGGGCGTAAAGGGTG
CGTAGGCGGCGACGTGTGCCGGACGTGAAATCCCGGGGCTCACCCCCGGCGCGTGCGTACGGGACTGCGTCGCTAGGGTT
CGGGAGAGGAGATCGGAACGCAGGGTGTAGCGGTGAAATGCGTTGATATCCTGCGGAACACCGGAGGCGAAGGCGGATCT
CTTGCACGACACCGACGCTGAGGCACGAAAGCGTGGGGAGCAAACAGGATTAGATACCCTAGTAGTCC
>t0004762_wg-Y-6;size=8;
CCTACGGGGGGCTGCAGTGAGGAATATTGGTCAATGGGCGAGAGCCTGAACCAGCCAAGTAGCGTGCAGGAAGACGGCCC
TATGGGTTGTAAACTGCTTTTATATAGGGATAAAGTCACCTACGTGTAGGTGTTTGCAGGTACTATATGAATAAGGACCG
GCTAATTCCGTGCCAGCAGCCGCGGTAATACGGAAGGTCCGGGCGTTATCCGGATTTATTGGGTTTAAAGGGAGCGCAGG
CGGGCTATTAAGCGTGACGTGAAATGTAGATGCTCAACATCTGAACTGCGTCGCGAACTGGTTGCCTTGAGTGCATTCGA
CGTCAGCGGAATTTGTGGTGTAGCGGTGAAATGCTTAGATATCACGAAGAACTCCGATTGCGAAGGCAGCTGACGAGACT
GTAACTGACGCTAAAGCTCGAAAGTGCGGGTATCGAACAGGATTAGATACCCGTGTAGTCC
>t0012727_wg-Y-6;size=8;
CCTACGGGGGGCTGCAGTCGAGGATCATTCGCAATGGGCGCAAGCCTGACGATGCGACGCTGCGTGGAGGACGAAGGCCC
TCGGGTCGTAAACTCCTGTCAGAGGGGAAAAGGGCGCCCTCCCCAACAGGGAGGATCGCTTGATGGTACCCTCAGAGGAA
GCCACGGCTAACTCTGTGCCAGCAGCCGCGGTAATACAGAGGTGGCGAGCGTTGTTCGGATTTACTGGGCGTAAAGGGTG
CGTA
>t0029887_wg-Y-6;size=8;
CCTACGGGGGGCTGCAGTGAGGAATATTGGACAATGGCCGGAAGGCTGATCCAGCCATGCCGCGTGCGGGACGACGGCCC
TATGGGTTGTAAACCGCTTTTGCGGGGGAGCAATAATCACTACGTGTAGTGAGATGAGAGTACCCTGCGAATAAGCATCG
GCTAACTCCGTGCCAGCAGCCGCGGTAATACGGAGGATGCAAGCGTTATCCGGATTTATTGGGTTTAAAGGGTGCGCAGG
CGGCTTGTTAAGCGGGAGGTGAAATGCCGGCGCTCAACGTCGGAAGTGCCTCCCGAACTGGTGAGCTTGAATGACTCTGC
CGTGGGAGGAATGTGTAGTGTAGCGGTGAAATGCTTAGAGATTACACAGAACACCGATTGCGAAGGCATCTCACGAAGGG
TTGATTGACGCTGAGGCACGAAAGCGTGGGGATCAAACAGGATTAGATACCCTTGTAGTCC
>t0021259_wg-Y-6;size=8;
CCTACGGGGGGCTGCAGTGAGGAATATTGGTCAATGGGCGCGAGCCTGAACCAGCCAAGTAGCGTGCAGGATGACTGCCC
TATGGGTTGTAAACTGCTTTTATAGGGGAATAAAGTGAGTCACGTGTGGCTTTTTGTATGTACCCTATGAATAAGGACCG
GCTAATTCCGTGCCAGCAGCCGCGGTAATACGGAAGGTCCGGGCGTTATCCGGATTTATTGGGTTTAAAGGGAGCGCAGG
CTGGTTTTTAAGCGTGACGTGAAATGTGGCGGCTCAACCGCCGAACTGCGTCGCGAACTGGGAGCCTTGAGTGAGTACGA
CGTTGGCGGAATTCGTGGTGTAGCGGTGAAATGCTTAGATATCACGAAGAACCCCGATTGCGAAGGCAGCTGACGAGTCC
TTAACTGACGCTAAAGCTCGAAAGTGCGGGTATCGAACAGGATTAGATACCCTGGTAGTCC
>t0021348_wg-Y-6;size=8;
CCTACGGGCGGCTGCAGTGAGGAATATTGGTCAATGGGCGCGAGCCTGAACCAGCCAAGTAGCGTGCAGGATGACTGCCC
TATGGGTTGTAAACTGCTTTTATAGGGGAATAAAGTGAGTCACGTGTGGCTTTTTGTATGTACCCTATGAATAAGGACCG
GCTAATTCCGTGCCAGCAGCCGCGGTAATACGGAAGGTCCGGGCGTTATCCGGATTTATTGGGTTTAAAGGGAGCGCAGG
CTGGTTTTTAAGCGTGACGTGAAATGTGGCGGCTCAACCGCCGAACTGCGTCGCGAACTGGGAGCCTTGAGTGAGTACGA
CGTTGGCGGAATTCGTGGTGTAGCGGTGAAATGCTTAGATATCACGAAGAACCCCGATTGCGAAGGCAGCTGACGAGTCC
TTAACTGACGCTAAAGCTCGAAAGTGCGGGTATCGAACAGGATTAGATACCCCTGTAGTCC
>t0033171_wg-Y-6;size=8;
CCTACGGGCGGCTGCAGTAGGGAATATTGGGCAATGGAGGCAACTCTGACCCAGCCATGCCGCGTGAAGGAATAAGGCCC
TATGGGTCGTAAACTTCTTTTACCGCAGAGTAAACCCGGGGACGCGTCCCCGGTTGAGAGTATGCGGGGAATAAGTATCG
GCTAACTCCGTGCCAGCAGCCGCGGTAATACGGGGGATACGAGCGTTATCCGGATTTATTGGGTTTAAAGGGTGCGCAGG
CGGACCGTTAAGTCAGGGGTGAAAAGTCCGTGCTCAACATGGACCGTGCCTTTGATACTGGCGGACTGGAGTGTGATAGA
CGTGGCCGGAATGTGGTGTGTAGCGGTGAAATGCTTAGATATGCCACAGAACACCGATCGAGAAGTCAGGTCGCGAGTTC
ACAACTGACGCTCATGCACGAAAGCGTGGGGATCAAACAGGATTAGATACCCGAGTAGTCC
>t0003327_wg-Y-6;size=8;
CCTACGGGCGGCTGCAGTGAGGAATATTGGTCAATGGACGAAAGTCTGAACCAGCCAAGTAGCGTGCAGGATGACGGCCC
TATGGGTTGTAAACTGCTTTTATACAGGGATAAAGTCAGTTACGTGTAACTGTTTGTAGGTACTGTATGAATAAGGACCG
GCTAATTCCGTGCCAGCAGCCGCGGTAATACGGAAGGTCCAGGCGTTATCCGGATTTATTGGGTTTAAAGGGAGCGCAGG
CTGATGATTAAGCGTGACGTGAAATGTAGCCGCTCAACGGCTGAACTGCGTCGCGAACTGGTTATCTTGAGTGAGTTCGA
TGTTGGCGGAATTCGTGGTGTAGCGGTGAAATGCTTAGATATCACGAAGAACTCCGATTGCGAAGGCAGCCAACAAGGCC
TTTACTGACGCTAAAGCTCGAAGGTGCGGGTATCGAACAGGATTAGATACCCCAGTAGTCC
>t0007408_wg-Y-6;size=8;
CCTACGGGAGGCTGCAGTGGGGAATCTTGCACAATGGACGAAAGTCTGATGCAGCGATCCCGCGTGAAGGATGAAGCATT
ACGGTGTGTAAACTTCTTTTTTGGTGGAAGACGAATGACGGTACACCAAGAATAAGAGACGGCTAACTACGTGCCAGCAG
CCGCGGTAATACGTAGGTCTCAAGCGTTATCCGGATTTACTGGGCGTAAAGTATCCGTAGCCTGATATGTAAGTCTGTTT
TCAAATCCCACGACTCAATCGTGGAAAGGGAATGGATACTGCATATCTAGAAGTTATTGGGGGTTAGTGGAATTTCCGGT
GGAGCGGTGAAATGCGTTGATATCGGAAAGAACGCCGAAAGCGAAAGCAGCTAACTATGATTAACTTGACGGTGAGGGAT
GAAAGTTTGGGTAGCAAACGGGATTAGATACCCTAGTAGTCC
>t0023495_wg-Y-6;size=8;
CCTACGGGGGGCTGCAGTGAGGAATATTGGTCAATGGGCGCAAGCCTGAACCAGCCATGCCGCGTGAAGGAATAAGGCCC
TATGGGTCGTAAACTTCTTTTGTGGTGGAGCAATAAGGTGTACGCGTACACCGATGAGAGTACATCACGAATAAGCATCG
GCTAACTCCGTGCCAGCAGCCGCGGTAATACGGAGGATGCAAGCGTTATCCGGATTTATTGGGTTTAAAGGGTGCGTAGG
CTGTGGGGAAAGTCAGGGGTGAAAGCCCGGCGCTTAACGCCGGAACTGCCTTTGATACTTCTCCGCTGGAATACGGATGC
CGTGGGAGGAATGAGTAGTGTAGCGGTGAAATGCATAGATATTACTCAGAACACCGATTGCGAAGGCATCTCACGAATCC
GTCATTGACGCTGAGGCACGAAAGCGTGGGGATCAAACAGGATTAGATACCCTAGTAGTCC
>t0005733_wg-Y-6;size=7;
CCTACGGGCGGCTGCAGTGAGGAATATTGGTCAATGGGCGAGAGCCTGAACCAGCCAAGTAGCGTGCAGGATGACGGCCC
TACGGGTTGTAAACTGCTTTTGCGGGAGGATAAAGTGGCCCACGTGTGGGCCTTTGCAGGTATCCCGTGAATAAGGACCG
GCTAATTCCGTGCCAGCAGCCGCGGTAATACGGAAGGTCCAGGCGTTATCCGGATTTATTGGGTTTAAAGGGAGCGCAGG
CGGAGGATCAAGCCAGCCGTAAAATTGTGGGGCTCAACCCCATTCAGCGGTTGGAACTGGTTCCCTTGGTTGCGGGAAGG
GCAGGCGGAACTCGTGGTGTAGCGGTGAAATGCATAGATATCACGAAGAACTCCGATCGCGAAGGCAGCCTGCCGGCCCG
TTAACGACGCTCATGCTCGAAGGTGCGGGTATCAAACAGGATTAGATACCCGAGTAGTCC
>t0003761_wg-Y-6;size=7;
CCTACGGGCGGCTGCAGTGAGGAATATTGGTCAATGGGCGCGAGCCTGAACCAGCCAAGTAGCGTGCAGGACGACTGCCC
TATGGGTTGTAAACTGCTTTTATCAGGGAATAAAGTGAGGCACGCGTGCCTTTTTGTATGTACCTGGTGAATAAGGACCG
GCTAATTCCGTGCCAGCAGCCGCGGTAATACGGAAGGTCCGGGCGTTATCCGGATTTATTGGGTTTAAAGGGAGCGCAGG
CGGGCTTTTAAGCGTGACGTGAAATGTGGCGGCTCAACCGCCGAACTGCGTCGCGAACTGGGGGCCTTGAGTGAGTACGA
CGTTGGCGGAATTCGTGGTGTAGCGGTGAAATGCTTAGATATCACGAAGAACCCCGATTGCGAAGGCAGCCGACGAGTCC
TTAACTGACGCTAAAGCTCGAAAGTGCGGGTATCGAACAGGATTAGATACCCGTGTAGTCC
>t0027772_wg-Y-6;size=7;
CCTACGGGGGGCTGCAGTGGGGAATATTGCACAATGGGGGGAACCCTGATGCAGCCATGCCGCGTGAATGAAGAAGGCCT
TCGGGTTGTAAAGTTCTTTCGGTGATGAGGAAGGTATCAAATTTAATAGATTTGGTAATTGACGTTAGTCACAGAAGAAG
CACCGGCTAACTCCGTGCCAGCAGCCGCGGTAATACGGAGGGTGCGAGCGTTAATCGGAATAACTGGGCGTAAAGGGCAC
GCAGGCGGATTGTTAAGTGGGATGTGAAAGCCCCGGGCTCAACCTGGGAATTGCATTTCAGACTGGCAGTCTAGAGTATT
TTAGGGAGGGGTAGAATTCCACGTGTAGCGGTGAAATGCGTAGAGATGTGGAGGAATACCGAAGGCGAAGGCAGCCCCTT
GGGAATATACTGACGCTCATGTGCGAAAGCGTGGGGAGCAAACAGGATTAGATACCCTAGTAGTCC
>t0006053_wg-Y-6;size=7;
CCTACGGGCGGCTGCAGTGAGGAATATTGGTCAATGGTCGGAAGACTGAACCAGCCAAGTAGCGTGCAGGACGACGGCCC
TACGGGTTGTAAACTGCTTTTATGCGGGGATAACCGGCGGCACTTGTGCCGCCCTGCAGGTACCGCATGAATAAGGACCG
GCTAATTCCGTGCCAGCAGCCGCGGTAATACGGAAGGTCCGGGCGTTATCCGGATTTATTGGGTTTAAAGGGAGCGCAGG
CGGGAGTCTAAGCGTGCCGTGAAAAGCTGTGGCTCAACCACAGTCGTGCGGCGCGAACTGGTCTTCTTGAGTTCACGGTA
AGCGGGCGGAATTCGTGGTGTAGCGGTGAAATGCTTAGATATCACGAGGAACCCCGATTGCGAAGGCAGCCCGCTGCAGT
GTTACTGACGCTCATGCTCGAAGGCGCGGGTATCGAACAGGATTAGATACCCTTGTAGTCC
>t0004854_wg-Y-6;size=7;
CCTACGGGGGGCTGCAGTGGGGAATATTGCACAATGGGGGGAACCCTGATGCAGCCATGCCGCGTGAATGAAGAAGGCCT
TCGGGTTGTAAAGTTCTTTCGGTGATGAGGAAGGTATCAAATTTAATAGATTTGGTAATTGACGTTAGTCACAGAAGAAG
CACCGGCTAACTCCGTGCCAGCAGCCGCGGTAATACGGAGGGTGCGAGCGTTAATCGGAATAACTGGGCGTAAAGGGCAC
GCAGGCGGATTGTTAAGTGGGATGTGAAAGCCCCGGGCTCAACCTGGGAATTGCATTTCAGACTGGCAGTCTAGAGTATT
TTAGGGAGGGGTAGAATTCCACGTGTAGCGGTGAAATGCGTAGAGATGTGGAGGAATACCGAAGGCGAAGGCAGCCCCTT
GGGAATATACTGACGCTCATGTGCGAAAGCGTGGGGAGCAAACAGGATTAGATACCCCAGTAGTCC
>t0002485_wg-Y-6;size=7;
CCTACGGGCGGCTGCAGTCGAGGATCATTCGCAATGGGCGCAAGCCTGACGATGCGACGCTGCGTGGAGGACGAAGGCCC
TCGGGTCGTAAACTCCTGTCAGAGGGGAAAAGGGCGCCCTCCCCAACAGGGAGGATCGCTTGATGGTACCCTCAGAGGAA
GCCACGGCTAACTCTGTGCCAGCAGCCGCGGTAATACAGAGGTGGCGAGCGTTGTTCGGATTTACTGGGCGTAAAGGGTG
CGTAGGCGGCGACGTGTGCCGGACGTGAAATCCCGGGGCTCACCCCCGGCGCGTGCGTACGGGACTGCGTCGCTAGGGTT
CGGGAGAGGAGATCGGAACGCAGGGTGTAGCGGTGAAATGCGTTGATATCCTGCGGAACACCGGAGGCGAAGGCGGATCT
CTTGCACGACACCGACGCTGAGGCACGAAAGCGTGGGGAGCAAACAGGATTAGATACCCTAGTAGTCC
>t0004127_wg-Y-6;size=7;
CCTACGGGGGGCTGCAGTGAGGAATATTGGTCAATGGACGCGAGTCTGAACCAGCCAAGTAGCGTGCAGGAAGACGGCCC
TATGGGTTGTAAACTGCTTTTATGAGGGGATAAAGTGCGGGACGCGTCCCGCTTTGCAGGTACCTCATGAATAAGGACCG
GCTAATTCCGTGCCAGCAGCCGCGGTAATACGGAAGGTCCGGGCGTTATCCGGATTTATTGGGTTTAAAGGGAGCGTAGG
CGGATGCTTAAGCGTGTCGTGAAATGCCGCGGCTCAACCGTGGCACTGCGGCGCGAACTGGGTGTCTTGAGTGTGCTGAA
AGTAGGCGGAATTCGTGGTGTAGCGGTGAAATGCTTAGATATCACGAGGAACTCCGATTGCGAAGGCAGCTTACTGTATC
ACAACTGACGCTGAAGCTCGAAGGCGCGGGTATCGAACAGGATTAGATACCCTAGTAGTCC
>t0005653_wg-Y-6;size=7;
CCTACGGGCGGCTGCAGTGGGGAATATTGCACAATGGACGAAAGTCTGATGCAGCAATTCTGCGTGAAGGATGAAGCATT
ACGGTGTGTAAACTTCTTTTTTGGTAGAAGACGAATGACGGTATACCAAGAATAAGGGACGGCTAACTATGTGCCAGCAG
CCGCGGTAATACATAGGTCCCGAGCGTTATCCGGATTTACTGGGCGTAAAGTGTCCGTAGCCTGATATGTAAGTCTGTTT
TCAAATATTGTGGCTTAACCATAAAGAGGGAATAGATACTGCATATCTTGAAGTTGTTGGGGGTTAGTGGAATTTCCGGT
GGAGCGGTGAAATGCGTTGATATCGGAAAGAACGCCGAAAGCGAAAGCAGCTAACTACAATAAACTTGACGGTGAGGGAC
GAAAGCTTGGGGAGCAAACGGGATTAGATACCCCGGTAGTCC
>t0013187_wg-Y-6;size=7;
CCTACGGGCGGCTGCAGTGAGGAATATTGGTCAATGGGCGCGAGCCTGAACCAGCCAAGTAGCGTGCAGGATGACGGCCC
TATGGGTTGTAAACTGCTTTTATGCGGGGATAAAGTGCACCACGTGTGGTGTTTTGTAGGTACCGCATGAATAAGGACCG
GCTAATTCCGTGCCAGCAGCCGCGGTAATACGGAAGGTCCGGGCGTTATCCGGATTTATTGGGTTTAAAGGGAGCGCAGG
CTGATTGTTAAGCGTGACGTGAAATGTAGCCGCTCAACGGCTGAACTGCGTCGCGAACTGGCAGTCTTGAGTGAGTACGA
CGTCAGCGGAATTCGTGGTGTAGCGGTGAAATGCTTAGATATCACGAAGAACCCCGATTGCGAAGGCAGCTGACGAGTCC
TTTACTGACGCTAAAGCTCGAAGGTGCGGGTATCGAACAGGATTAGATACCCCAGTAGTCC
>t0002776_wg-Y-6;size=7;
CCTACGGGCGGCTGCAGTAAGGAATATTGGGCAATGGGGGGAACCCTGACCCAGCCATGCCGCGTGAGGGAAGTAGGCCC
TACGGGTCGTGAACCTCTTTTGTCCAGGGACAAGGACGGGGTCGTGAACTCCGTTTGAGGGTACTGGAAGAATAAGCATC
GGCTAACTCCGTGCCAGCAGCCGCGGTAATACGGAGGATGCGAGCGTTATCCGGATTCATTGGGTTTAAAGGGTGCGCAG
GCGGCCGGGCAAGTCAGCGGTGAAAGTCAGGGGCCCAACCCCGGAAGTGCCGTTGATACTGTTCGGCTGGAATGCGGTCG
AGGCGGGCGGAATGTGGCGTGTAGCGGTGAAATGCGTAGATATGCCACAGAACGCCGATAGCGAAGGCAGCTCGCCAGGC
CTGCATTGACGCTCGGGCACGAAAGCGTGGGGATCGAACAGGATTAGATACCCCTGTAGTCC
>t0003792_wg-Y-6;size=7;
CCTACGGGTGGCTGCAGTAGGGAATATTGGGCAATGGAGGCAACTCTGACCCAGCCATGCCGCGTGAAGGAATAAGGCCC
TATGGGTCGTAAACTTCTTTTACCGCAGAGTAAACCCGGGGACGCGTCCCCGGTTGAGAGTATGCGGGGAATAAGTATCG
GCTAACTCCGTGCCAGCAGCCGCGGTAATACGGGGGATACGAGCGTTATCCGGATTTATTGGGTTTAAAGGGTGCGCAGG
CGGACCGTTAAGTCAGGGGTGAAAAGTCCGTGCTCAACATGGACCGTGCCTTTGATACTGGCGGACTGGAGTGTGATAGA
CGTGGCCGGAATGTGGTGTGTAGCGGTGAAATGCTTAGATATGCCACAGAACACCGATCGAGAAGTCAGGTCGCGAGTTC
ACAACTGACGCTCATGCACGAAAGCGTGGGGATCAAACAGGATTAGATACCCTTGTAGTCC
>t0005030_wg-Y-6;size=7;
CCTACGGGCGGCTGCAGTGAGGAATATTGGTCAATGGGCGCAAGCCTGAACCAGCCAAGTAGCGTGCAGGACGACTGCCC
TATGGGTTGTAAACTGCTTTTACAGGGGAATAAAGTGAGGCACGTGTGCCTTTTTGCATGTACCCTGTGAATAAGGACCG
GCTAATTCCGTGCCAGCAGCCGCGGTAATACGGAAGGTCCGGGCGTTATCCGGATTTATTGGGTTTAAAGGGAGCGCAGG
CTGGATTTTAAGCGTGTTGTGAAATGTACCGGCTCAACCGGTGATGTGCAGCGCGAACTGGAGTCCTTGAGTGAGTACGA
GGTATGCGGAATTCGTGGTGTAGCGGTGAAATGCTTAGATATCACGAAGAACTCCGATTGCGAAGGCAGCGTACCAGTCC
TTAACTGACGCTAAAGCTCGAAAGTGCGGGTATCGAACAGGATTAGATACCCCAGTAGTCC
>t0028018_wg-Y-6;size=7;
CCTACGGGCGGCAGCAGTAAGGAATATTGGGCAATGGGGGGAACCCTGACCCAGCCATGCCGCGTGAGGGAAGTAGGCCC
TACGGGTCGTGAACCTCTTTTGTCCAGGGACAAGGACGGGGTCGTGAACTCCGTTTGAGGGTACTGGAAGAATAAGCATC
GGCTAACTCCGTGCCAGCAGCCGCGGTAATACGGAGGATGCGAGCGTTATCCGGATTCATTGGGTTTAAAGGGTGCGCAG
GCGGCCGGGCAAGTCAGCGGTGAAAGTCAGGGGCCCAACCCCGGAAGTGCCGTTGATACTGTTCGGCTGGAATGCGGTCG
AGGCGGGCGGAATGTGGCGTGTAGCGGTGAAATGCGTAGATATGCCACAGAACGCCGATAGCGAAGGCAGCTCGCCAGGC
CTGCATTGACGCTCGGGCACGAAAGCGTGGGGATCGAACAGGATTAGATACCCCAGTAGTCC
>t0028340_wg-Y-6;size=7;
CCTACGGGAGGCAGCAGTAGGGAATATTGGGCAATGGAGGCAACTCTGACCCAGCCATGCCGCGTGAAGGAATAAGGCCC
TATGGGTCGTAAACTTCTTTTACCGCAGAGTAAACCCGGGGACGCGTCCCCGGTTGAGAGTATGCGGGGAATAAGTATCG
GCTAACTCCGTGCCAGCAGCCGCGGTAATACGGGGGATACGAGCGTTATCCGGATTTATTGGGTTTAAAGGGTGCGCAGG
CGGACCGTTAAGTCAGGGGTGAAAAGTCCGTGCTCAACATGGACCGTGCCTTTGATACTGGCGGACTGGAGTGTGATAGA
CGTGGCCGGAATGTGGTGTGTAGCGGTGAAATGCTTAGATATGCCACAGAACACCGATCGAGAAGTCAGGTCGCGAGTTC
ACAACTGACGCTCATGCACGAAAGCGTGGGGATCAAACAGGATTAGATACCCTAGTAGTCC
>t0014096_wg-Y-6;size=7;
CCTACGGGAGGCTGCAGTGGGGAATCTTGCACAATGGACGAAAGTCTGATGCAGCGATCCCGCGTGAAGGATGAAGCATT
ACGGTGTGTAAACTTCTTTTTTGGTGGAAGACGAATGACGGTACACCAAGAATAAGAGACGGCTAACTACGTGCCAGCAG
CCGCGGTAATACGTAGGTCTCAAGCGTTATCCGGATTTACTGGGCGTAAAGTATCCGTAGCCTGATATGTAAGTCTGTTT
TCAAATCCCACGACTCAATCGTGGAAAGGGAATGGATACTGCATATCTAGAAGTTATTGGGGGTTAGTGGAATTTCCGGT
GGAGCGGTGAAATGCGTTGATATCGGAAAGAACGCCGAAAGCGAAAGCAGCTAACTATGATTAACTTGACGGTGAGGGAT
GAAAGTTTGGGTAGCAAACGGGATTAGATACCCCTGTAGTCC
>t0039090_wg-Y-6;size=7;
CCTACGGGCGGCTGCAGTAGGGAATATTGGGCAATGGAGGCAACTCTGACCCAGCCATGCCGCGTGAAGGAATAAGGCCC
TATGGGTCGTAAACTTCTTTTACCGCAGAGTAAACCCGGGGACGCGTCCCCGGTTGAGAGTATGCGGGGAATAAGTATCG
GCTAACTCCGTGCCAGCAGCCGCGGTAATACGGGGGATACGAGCGTTATCCGGATTTATTGGGTTTAAAGGGTGCGCAGG
CGGACCGTTAAGTCAGGGGTGAAAAGTCCGTGCTCAACATGGACCGTGCCTTTGATACTGGCGGACTGGAGTGTGATAGA
CGTGGCCGGAATGTGGTGTGTAGCGGTGAAATGCTTAGATATGCCACAGAACACCGATCGAGAAGTCAGGTCGCGAGTTC
ACAACTGACGCTCATGCACGAAAGCGTGGGGATCAAACAGGATTAGATACCCCTGTAGTCC
>t0003526_wg-Y-6;size=7;
CCTACGGGGGGCTGCAGTGAGGAATATTGGTCAATGGGCGAGAGCCTGAACCAGCCAAGTAGCGTGCAGGAAGACGGCCC
TATGGGTTGTAAACTGCTTTTATATAGGGATAAAGTCACCTACGTGTAGGTGTTTGCAGGTACTATATGAATAAGGACCG
GCTAATTCCGTGCCAGCAGCCGCGGTAATACGGAAGGTCCGGGCGTTATCCGGATTTATTGGGTTTAAAGGGAGCGCAGG
CGGGCTATTAAGCGTGACGTGAAATGTAGATGCTCAACATCTGAACTGCGTCGCGAACTGGTTGCCTTGAGTGCATTCGA
CGTCAGCGGAATTTGTGGTGTAGCGGTGAAATGCTTAGATATCACGAAGAACTCCGATTGCGAAGGCAGCTGACGAGACT
GTAACTGACGCTAAAGCTCGAAAGTGCGGGTATCGAACAGGATTAGATACCCCAGTAGTCC
>t0032881_wg-Y-6;size=7;
CCTACGGGGGGCTGCAGTGAGGAATATTGGTCAATGGGCGGAAGCCTGAACCAGCCAAGTCGCGTGAAGGATGAAGGTAT
TATGTATTGTAAACTTCTTTAGCTGTGGAGAAATAAGGTGCTCGTGAGCACTGATGCTAGTACACAGAGAATAAGGATCG
GCTAACTCCGTGCCAGCAGCCGCGGTAATACGGAGGATCCGAGCGTTATCCGGATTCATTGGGTTTAAAGGGTGCGCAGG
CGGCTTCTTAAGTCAGCGGTAAAATCGTGGGGCTCAACCCCATCCCGCCGTTGATACTGGGGAGCTTGATTACGGTCGAG
GCAGGCGGAATTCGTCGTGTAGCGGTGAAATGCATAGATATGACGAAGAACACCGATTGCGTAGGCAGCCTACCAGGCCG
TTAATGACGCTCATGCACGAAAGTGCGGGGATCGAACAGGATTAGATACCCTTGTAGTCC
>t0008956_wg-Y-6;size=7;
CCTACGGGCGGCTGCAGTGGGGAATCTTGCACAATGGACGAAAGTCTGATGCAGCGATCCCGCGTGAAGGATGAAGCATT
ACGGTGTGTAAACTTCTTTTTTGGTGGAAGACGAATGACGGTACACCAAGAATAAGAGACGGCTAACTACGTGCCAGCAG
CCGCGGTAATACGTAGGTCTCAAGCGTTATCCGGATTTACTGGGCGTAAAGTATCCGTAGCCTGATATGTAAGTCTGTTT
TCAAATCCCACGACTCAATCGTGGAAAGGGAATGGATACTGCATATCTAGAAGTTATTGGGGGTTAGTGGAATTTCCGGT
GGAGCGGTGAAATGCGTTGATATCGGAAAGAACGCCGAAAGCGAAAGCAGCTAACTATGATTAACTTGACGGTGAGGGAT
GAAAGTTTGGGTAGCAAACGGGATTAGATACCCTTGTAGTCC
>t0016972_wg-Y-6;size=7;
CCTACGGGCGGCTGCAGTGAGGAATATTGGTCAATGGGCGAGAGCCTGAACCAGCCAAGTAGCGTGCAGGATGACGGCCC
TATGGGTTGTAAACTGCTTTTATATGGGGATAAAGTTCACCACGTGTGGTGTTTTGCAGGTACCATATGAATAAGGACCG
GCTAATTCCGTGCCAGCAGCCGCGGTAATACGGAAGGTCCGGGCGTTATCCGGATTTATTGGGTTTAAAGGGAGCGCAGG
CGGCCTTTTAAGCGTGACGTGAAATGTGGATGCTCAACATCTGAACTGCGTCGCGAACTGGAGGGCTTGAGTGGGTACGA
CGCCGGCGGAATTCGTGGTGTAGCGGTGAAATGCTTAGATATCACGAAGAACCCCGATTGCGAAGGCAGCCGGCGAGTCC
TCAACTGACGCTAAAGCTCGAAAGTGCGGGTATCGAACAGGATTAGATACCCTGGTAGTCC
>t0003346_wg-Y-6;size=7;
CCTACGGGGGGCAGCAGTGGGGAATATTGCACAATGGACGAAAGTCTGATGCAGCAATTCTGCGTGAAGGATGAAGCATT
ACGGTGTGTAAACTTCTTTTTTGGTAGAAGACGAATGACGGTATACCAAGAATAAGGGACGGCTAACTATGTGCCAGCAG
CCGCGGTAATACATAGGTCCCGAGCGTTATCCGGATTTACTGGGCGTAAAGTGTCCGTAGCCTGATATGTAAGTCTGTTT
TCAAATATTGTGGCTTAACCATAAAGAGGGAATAGATACTGCATATCTTGAAGTTGTTGGGGGTTAGTGGAATTTCCGGT
GGAGCGGTGAAATGCGTTGATATCGGAAAGAACGCCGAAAGCGAAAGCAGCTAACTACAATAAACTTGACGGTGAGGGAC
GAAAGCTTGGGGAGCAAACGGGATTAGATACCCCAGTAGTCC
>t0019761_wg-Y-6;size=7;
CCTACGGGGGGCAGCAGTAGGGAATATTGGGCAATGGAGGCAACTCTGACCCAGCCATGCCGCGTGAAGGAATAAGGCCC
TATGGGTCGTAAACTTCTTTTACCGCAGAGTAAACCCGGGGACGCGTCCCCGGTTGAGAGTATGCGGGGAATAAGTATCG
GCTAACTCCGTGCCAGCAGCCGCGGTAATACGGGGGATACGAGCGTTATCCGGATTTATTGGGTTTAAAGGGTGCGCAGG
CGGACCGTTAAGTCAGGGGTGAAAAGTCCGTGCTCAACATGGACCGTGCCTTTGATACTGGCGGACTGGAGTGTGATAGA
CGTGGCCGGAATGTGGTGTGTAGCGGTGAAATGCTTAGATATGCCACAGAACACCGATCGAGAAGTCAGGTCGCGAGTTC
ACAACTGACGCTCATGCACGAAAGCGTGGGGATCAAACAGGATTAGATACCCGAGTAGTCC
>t0005305_wg-Y-6;size=7;
CCTACGGGTGGCTGCAGTGAGGAATATTGGTCAATGGGCGAGAGCCTGAACCAGCCAAGTCGCGTGAAGGATGAAGGTTC
TATGGATTGTAAACTTCTTTTGTCCGAGGGTAAAAAAGGCCACGTGTGGCTTCTTGCAAGTATCGGACGAATAAGCATCG
GCTAACTCCGTGCCAGCAGCCGCGGTAATACGGAGGATGCGAGCGTTATCCGGATTTATTGGGTTTAAAGGGTGCGTAGG
TGGTTTGTTAAGTTTGTGGTGAAAGCGTGCGGCTCAACCGTACCAAGCCATGAAAACTGGCGAACTTGAGTGCAAACGAG
GTAGGCGGAATGTGATGTGTAGCGGTGAAATGCTTAGATATGTCACAGAACCCCGATTGCGAAGGCAGCTTACCAGCATG
CAACTGACACTGAGGCACGAAAGCGTGGGTATCAAACAGGATTAGATACCCTAGTAGTCC
>t0004806_wg-Y-6;size=7;
CCTACGGGTGGCTGCAGTGAGGAATATTGGTCAATGGGCGAGAGCCTGAACCAGCCAAGTAGCGTGCAGGATGACGGCCC
TACGGGTTGTAAACTGCTTTTTCCGGGGAATAACCGGCGGCACGTGTGCTGCCCTGCATGTACCCGGTGAATAAGGACCG
GCTAATTCCGTGCCAGCAGCCGCGGTAATACGGAAGGTCCGAGCGTTATCCGGATTTATTGGGTTTAAAGGGTGCGTAGG
CGGGAGGACAAGTCAGCCGTGAAATCGCGTGGCTCAACCACGCCCAGCGGTTGAAACTGTCTTTCTTGAGTACGGTGAGG
GAAGGCGGAATTCGTGGTGTAGCGGTGAAATGCATAGATATCACGAAGAACTCCGATCGCGCAGGCAGCTTTCCGTCCCG
CAACTGACGCTGAGGCACGAAGGTGCGGGTATCAAACAGGATTAGATACCCGAGTAGTCC
>t0021596_wg-Y-6;size=7;
CCTACGGGCGGCAGCAGTGAGGAATATTGGTCAATGGGCGAGAGCCTGAACCAGCCAAGTAGCGTGCAGGATGACGGCCC
TATGGGTTGTAAACTGCTTTTTCCGGGGAATAACCTGTGCCACGTGTGGCACACTGCATGTACCCGGTGAATAAGGACCG
GCTAATTCCGTGCCAGCAGCCGCGGTAATACGGAAGGTCCGAGCGTTATCCGGATTTATTGGGTTTAAAGGGTGCGCAGG
CGGAATGTCAAGTCAGCCGTGAAATCGCGTGGCTCAACCACGCCGAGCGGTTGAAACTGGCGTTCTTGAGTGCGGTGAAG
GAAGGCGGAATTCGTGGTGTAGCGGTGAAATGCATAGATATCACGAAGAACTCCGATCGCGTAGGCAGCTTTCCGTACCG
TTACTGACGCTCATGCACGAAGGTGCGGGTATCAAACAGGATTAGATACCCTAGTAGTCC
>t0006671_wg-Y-6;size=7;
CCTACGGGGGGCTGCAGTGAGGAATATTGGACAATGGCCGAGAGGCTGATCCAGCCATGCCGCGTGCGGGAAGACGGCCC
TATGGGTTGTAAACCGCTTTTGTTGGGGAGCAATAAGGTCCACGTGTGGATCGATGAGAGTACCCAGCGAATAAGCATCG
GCTAACTCCGTGCCAGCAGCCGCGGTAATACGGAGGATGCAAGCGTTATCCGGATTTATTGGGTTTAAAGGGTGCGTAGG
CGGATGCCTAAGCGTGAGGTGAAATCCCCGGGCTCAACCTGGGAACTGCCTCGCGAACTGGGTGTCTGGAATGCCCCTGC
CGTGGGAGGAATGTGTGGTGTAGCGGTGAAATGCATAGAGATCACACAGAACACCGATTGCGAAGGCATCTCACGAAGGG
GTGATTGACGCTGAGGCACGAAAGCGTGGGGATCAAACAGGATTAGATACCCTAGTAGTCC
>t0005293_wg-Y-6;size=7;
CCTACGGGGGGCTGCAGTGAGGAATATTGGACAATGGCCGGAAGGCTGATCCAGCCATGCCGCGTGCGGGACGACGGCCC
TATGGGTTGTAAACCGCTTTTGCGGGGGAGCAATAATCACTACGTGTAGTGAGATGAGAGTACCCTGCGAATAAGCATCG
GCTAACTCCGTGCCAGCAGCCGCGGTAATACGGAGGATGCAAGCGTTATCCGGATTTATTGGGTTTAAAGGGTGCGCAGG
CGGCTTGTTAAGCGGGAGGTGAAATGCCGGCGCTCAACGTCGGAAGTGCCTCCCGAACTGGTGAGCTTGAATGACTCTGC
CGTGGGAGGAATGTGTAGTGTAGCGGTGAAATGCTTAGAGATTACACAGAACACCGATTGCGAAGGCATCTCACGAAGGG
TTGATTGACGCTGAGGCACGAAAGCGTGGGGATCAAACAGGATTAGATACCCGAGTAGTCC
>t0004761_wg-Y-6;size=7;
CCTACGGGAGGCTGCAGTGAGGAATATTGGACAATGGCCGGAAGGCTGATCCAGCCATGCCGCGTGCGGGACGACGGCCC
TATGGGTTGTAAACCGCTTTTGCGGGGGAGCAATAATCACTACGTGTAGTGAGATGAGAGTACCCTGCGAATAAGCATCG
GCTAACTCCGTGCCAGCAGCCGCGGTAATACGGAGGATGCAAGCGTTATCCGGATTTATTGGGTTTAAAGGGTGCGCAGG
CGGCTTGTTAAGCGGGAGGTGAAATGCCGGCGCTCAACGTCGGAAGTGCCTCCCGAACTGGTGAGCTTGAATGACTCTGC
CGTGGGAGGAATGTGTAGTGTAGCGGTGAAATGCTTAGAGATTACACAGAACACCGATTGCGAAGGCATCTCACGAAGGG
TTGATTGACGCTGAGGCACGAAAGCGTGGGGATCAAACAGGATTAGATACCCTGGTAGTCC
>t0015143_wg-Y-6;size=7;
CCTACGGGTGGCTGCAGTGAGGAATATTGGTCAATGGGCGAGAGCCTGAACCAGCCAAGTAGCGTGCAGGATGACGGCCC
TATGGGTTGTAAACTGCTTTTATATGGGGATAAAGTTCACCACGTGTGGTGTTTTGCAGGTACCATATGAATAAGGACCG
GCTAATTCCGTGCCAGCAGCCGCGGTAATACGGAAGGTCCGGGCGTTATCCGGATTTATTGGGTTTAAAGGGAGCGCAGG
CGGCCTTTTAAGCGTGACGTGAAATGTGGATGCTCAACATCTGAACTGCGTCGCGAACTGGAGGGCTTGAGTGGGTACGA
CGCCGGCGGAATTCGTGGTGTAGCGGTGAAATGCTTAGATATCACGAAGAACCCCGATTGCGAAGGCAGCCGGCGAGTCC
TCAACTGACGCTAAAGCTCGAAAGTGCGGGTATCGAACAGGATTAGATACCCCAGTAGTCC
>t0003094_wg-Y-6;size=7;
CCTACGGGCGGCTGCAGTGGGGAATCTTGCACAATGGACGAAAGTCTGATGCAGCGATCCCGCGTGAAGGATGAAGCATT
ACGGTGTGTAAACTTCTTTTTTGGTGGAAGACGAATGACGGTACACCAAGAATAAGAGACGGCTAACTACGTGCCAGCAG
CCGCGGTAATACGTAGGTCTCAAGCGTTATCCGGATTTACTGGGCGTAAAGTATCCGTAGCCTGATATGTAAGTCTGTTT
TCAAATCCCACGACTCAATCGTGGAAAGGGAATGGATACTGCATATCTAGAAGTTATTGGGGGTTAGTGGAATTTCCGGT
GGAGCGGTGAAATGCGTTGATATCGGAAAGAACGCCGAAAGCGAAAGCAGCTAACTATGATTAACTTGACGGTGAGGGAT
GAAAGTTTGGGTAGCAAACGGGATTAGATACCCGAGTAGTCC
>t0003841_wg-Y-6;size=7;
CCTACGGGTGGCAGCAGTAGGGAATATTGGGCAATGGAGGCAACTCTGACCCAGCCATGCCGCGTGAAGGAATAAGGCCC
TATGGGTCGTAAACTTCTTTTACCGCAGAGTAAACCCGGGGACGCGTCCCCGGTTGAGAGTATGCGGGGAATAAGTATCG
GCTAACTCCGTGCCAGCAGCCGCGGTAATACGGGGGATACGAGCGTTATCCGGATTTATTGGGTTTAAAGGGTGCGCAGG
CGGACCGTTAAGTCAGGGGTGAAAAGTCCGTGCTCAACATGGACCGTGCCTTTGATACTGGCGGACTGGAGTGTGATAGA
CGTGGCCGGAATGTGGTGTGTAGCGGTGAAATGCTTAGATATGCCACAGAACACCGATCGAGAAGTCAGGTCGCGAGTTC
ACAACTGACGCTCATGCACGAAAGCGTGGGGATCAAACAGGATTAGATACCCTAGTAGTCC
>t0003880_wg-Y-6;size=7;
CCTACGGGCGGCAGCAGTGAGGAATATTGGACAATGGCCGGAAGGCTGATCCAGCCATGCCGCGTGCGGGAAGACGGCCC
TATGGGTTGTAAACCGCTTTTGTTGGGGAGCAATAAGGTCCACGTGTGGATTGATGAGAGTACCCAGCGAATAAGCATCG
GCTAACTCCGTGCCAGCAGCCGCGGTAATACGGAGGATGCGAGCGTTATCCGGATTTATTGGGTTTAAAGGGTGCGTAGG
CGGACTTTTAAGCGTGAGGTGAAATGCCCGGGCTCAACCTGGGAACTGCCTCGCGAACTGGGAGTCTTGAATGTCCGTGC
CGTGGGAGGAATGTGTGGTGTAGCGGTGAAATGCATAGAGATCACACAGAACACCGATTGCGAAGGCATCTCACGAACGG
ATGATTGACGCTGAGGCACGAAAGCGTGGGGATCAAACAGGATTAGATACCCTAGTAGTCC
>t0004341_wg-Y-6;size=7;
CCTACGGGCGGCAGCAGTGAGGAATATTGGTCAATGGGCGAGAGCCTGAACCAGCCAAGTAGCGTGCAGGATGACGGCCC
TATGGGTTGTAAACTGCTTTTATATGGGGATAAAGTTCACCACGTGTGGTGTTTTGCAGGTACCATATGAATAAGGACCG
GCTAATTCCGTGCCAGCAGCCGCGGTAATACGGAAGGTCCGGGCGTTATCCGGATTTATTGGGTTTAAAGGGAGCGCAGG
CGGCCTTTTAAGCGTGACGTGAAATGTGGATGCTCAACATCTGAACTGCGTCGCGAACTGGAGGGCTTGAGTGGGTACGA
CGCCGGCGGAATTCGTGGTGTAGCGGTGAAATGCTTAGATATCACGAAGAACCCCGATTGCGAAGGCAGCCGGCGAGTCC
TCAACTGACGCTAAAGCTCGAAAGTGCGGGTATCGAACAGGATTAGATACCCTAGTAGTCC
>t0021704_wg-Y-6;size=7;
CCTACGGGTGGCAGCAGTAAGGAATATTGGGCAATGGGGGGAACCCTGACCCAGCCATGCCGCGTGAGGGAAGTAGGCCC
TACGGGTCGTGAACCTCTTTTGTCCAGGGACAAGGACGGGGTCGTGAACTCCGTTTGAGGGTACTGGAAGAATAAGCATC
GGCTAACTCCGTGCCAGCAGCCGCGGTAATACGGAGGATGCGAGCGTTATCCGGATTCATTGGGTTTAAAGGGTGCGCAG
GCGGCCGGGCAAGTCAGCGGTGAAAGTCAGGGGCCCAACCCCGGAAGTGCCGTTGATACTGTTCGGCTGGAATGCGGTCG
AGGCGGGCGGAATGTGGCGTGTAGCGGTGAAATGCGTAGATATGCCACAGAACGCCGATAGCGAAGGCAGCTCGCCAGGC
CTGCATTGACGCTCGGGCACGAAAGCGTGGGGATCGAACAGGATTAGATACCCGAGTAGTCC
>t0006146_wg-Y-6;size=7;
CCTACGGGAGGCAGCAGTAGGGAATATTGGGCAATGGAGGCAACTCTGACCCAGCCATGCCGCGTGAAGGAATAAGGCCC
TATGGGTCGTAAACTTCTTTTACCGCAGAGTAAACCCGGGGACGCGTCCCCGGTTGAGAGTATGCGGGGAATAAGTATCG
GCTAACTCCGTGCCAGCAGCCGCGGTAATACGGGGGATACGAGCGTTATCCGGATTTATTGGGTTTAAAGGGTGCGCAGG
CGGACCGTTAAGTCAGGGGTGAAAAGTCCGTGCTCAACATGGACCGTGCCTTTGATACTGGCGGACTGGAGTGTGATAGA
CGTGGCCGGAATGTGGTGTGTAGCGGTGAAATGCTTAGATATGCCACAGAACACCGATCGAGAAGTCAGGTCGCGAGTTC
ACAACTGACGCTCATGCACGAAAGCGTGGGGATCAAACAGGATTAGATACCCGAGTAGTCC
>t0013877_wg-Y-6;size=7;
CCTACGGGAGGCAGCAGTGAGGAATATTGGTCAATGGGCGCAAGCCTGAACCAGCCATGCCGCGTGAAGGAATAAGGCCC
TATGGGTCGTAAACTTCTTTTGTGGTGGAGCAATAAGGTGTACGCGTACACCGATGAGAGTACATCACGAATAAGCATCG
GCTAACTCCGTGCCAGCAGCCGCGGTAATACGGAGGATGCAAGCGTTATCCGGATTTATTGGGTTTAAAGGGTGCGTAGG
CTGTGGGGAAAGTCAGGGGTGAAAGCCCGGCGCTTAACGCCGGAACTGCCTTTGATACTTCTCCGCTGGAATACGGATGC
CGTGGGAGGAATGAGTAGTGTAGCGGTGAAATGCATAGATATTACTCAGAACACCGATTGCGAAGGCATCTCACGAATCC
GTCATTGACGCTGAGGCACGAAAGCGTGGGGATCAAACAGGATTAGATACCCTTGTAGTCC
>t0017082_wg-Y-6;size=7;
CCTACGGGGGGCTGCAGTGAGGAATATTGGACAATGGCCGAGAGGCTGATCCAGCCATGCCGCGTGCGGGAAGACGGCCC
TATGGGTTGTAAACCGCTTTTGTTGGGGAGCAATAAGGTCCACGTGTGGATCGATGAGAGTACCCAGCGAATAAGCATCG
GCTAACTCCGTGCCAGCAGCCGCGGTAATACGGAGGATGCAAGCGTTATCCGGATTTATTGGGTTTAAAGGGTGCGTAGG
CGGATGCCTAAGCGTGAGGTGAAATCCCCGGGCTCAACCTGGGAACTGCCTCGCGAACTGGGTATCTGGAATGTCCGTGC
CGTGGGAGGAATGTGTGGTGTAGCGGTGAAATGCATAGAGATCACACAGAACACCGATTGCGAAGGCATCTCACGAACGG
ATGATTGACGCTGAGGCACGAAAGCGTGGGGATCAAACAGGATTAGATACCCGAGTAGTCC
>t0028325_wg-Y-6;size=7;
CCTACGGGCGGCTGCAGTGAGGAATATTGGTCAATGGGCGCAAGCCTGAACCAGCCATGCCGCGTGAAGGAATAAGGCCC
TATGGGTCGTAAACTTCTTTTGTGGTGGAGCAATAAGGTGTACGTGTACACCGATGAGAGTACATCACGAATAAGCATCG
GCTAACTCCGTGCCAGCAGCCGCGGTAATACGGAGGATGCAAGCGTTATCCGGATTTATTGGGTTTAAAGGGTGCGTAGG
CTGTGGGGAAAGTCAGGGGTGAAAGCCCGGCGCTTAACGCCGGAACTGCCTTTGATACTTCTCCGCTGGAATACGGATGC
CGTGGGAGGAATGAGTAGTGTAGCGGTGAAATGCATAGATATTACTCAGAACACCGATTGCGAAGGCATCTCACGAATCC
GTCATTGACGCTGAGGCACGAAAGCGTGGGGATCAAACAGGATTAGATACCCGTGTAGTCC
>t0033175_wg-Y-6;size=7;
CCTACGGGCGGCTGCAGTGGGGAATATTGGTCAATGGGGGCAACCCTGAACCAGCGACGCCGCGTGAGTGAAGAAGTATT
TCGGTATGTAAAGCTCTATCAGCAGGGACGATGATGACGGTACCTGACTAAGAAGCCCCGGCTAACTACGTGCCAGCAGC
CGCGGTAATACGTAGGGGGCAAGCGTTATCCGGATTTACTGGGTGTAAAGGGAGTGTAGGTGGTCATGCAAGTCTGAAGT
GAAAGCCCGGGGCTCAACCCCGTGACTGCTTTGGAAACTGTGTGACTGGAGTGCAGGAGAGGTAAGCGGAATTCCTAGTG
TAGCGGTGAAATGCGTAGATATTAGGAAGAACACCGGTGGCGAAGGCGGCTTACTGGACTGTAACTGACACTGAGGCTCG
AAAGCGTGGGGAGCAAACAGGATTAGATACCCTTGTAGTCC
>t0005537_wg-Y-6;size=7;
CCTACGGGCGGCAGCAGTGAGGAATATTGGACAATGGCCGAGAGGCTGATCCAGCCATGCCGCGTGCGGGAAGACGGCCC
TATGGGTTGTAAACCGCTTTTGTTGGGGAGCAATAAGGTCCACGTGTGGATCGATGAGAGTACCCAGCGAATAAGCATCG
GCTAACTCCGTGCCAGCAGCCGCGGTAATACGGAGGATGCAAGCGTTATCCGGATTTATTGGGTTTAAAGGGTGCGTAGG
CGGATGCCTAAGCGTGAGGTGAAATCCCCGGGCTCAACCTGGGAACTGCCTCGCGAACTGGGTGTCTGGAATGCCCCTGC
CGTGGGAGGAATGTGTGGTGTAGCGGTGAAATGCATAGAGATCACACAGAACACCGATTGCGAAGGCATCTCACGAAGGG
GTGATTGACGCTGAGGCACGAAAGCGTGGGGATCAAACAGGATTAGATACCCTAGTAGTCC
>t0003454_wg-Y-6;size=7;
CCTACGGGAGGCTGCAGTGAGGAATATTGGTCAATGGGAGGAATCCTGAACCAGCCATGCCGCGTGCGGGAGGAAGGCCC
TATGGGTTGTAAACCGCTTTTGCACGGGAGTAATAAGTGGGGTGCGCCCCGCGATGAGAGTACCGTGCGAATAAGCATCG
GCTAACTCCGTGCCAGCAGCCGCGGTAATACGGAGGATGCAAGCGTTATCCGGATTTATTGGGTTTAAAGGGTGCGCAGG
CGGCGCGTTAAGTCAGCGGTGAAATGTCCCGGCTCAACCGGGGAGCTGCCGTTGATACTGGCGTGCTGGAGTGCGAACGG
CGCCGGCGGAATGTGCAATGTAGCGGTGAAATGCATAGATATTGCACAGAACACCGATCGCGAAGGCAGCTGGCGAGGAC
GCAACTGACGCTGAGGCACGAAGGCGTGGGGATCGAACAGGATTAGATACCCCAGTAGTCC
>t0002872_wg-Y-6;size=7;
CCTACGGGCGGCTGCAGTGAGGAATATTGGTCAATGGACGAAAGTCTGAACCAGCCAAGTAGCGTGCAGGATGACGGCCC
TATGGGTTGTAAACTGCTTTTATACAGGGATAAAGTCAGTTACGTGTAACTGTTTGTAGGTACTGTATGAATAAGGACCG
GCTAATTCCGTGCCAGCAGCCGCGGTAATACGGAAGGTCCAGGCGTTATCCGGATTTATTGGGTTTAAAGGGAGCGCAGG
CTGATGATTAAGCGTGACGTGAAATGTAGCCGCTCAACGGCTGAACTGCGTCGCGAACTGGTTATCTTGAGTGAGTTCGA
TGTTGGCGGAATTCGTGGTGTAGCGGTGAAATGCTTAGATATCACGAAGAACTCCGATTGCGAAGGCAGCCAACAAGGCC
TTTACTGACGCTAAAGCTCGAAGGTGCGGGTATCGAACAGGATTAGATACCCTAGTAGTCC
>t0013808_wg-Y-6;size=7;
CCTACGGGAGGCTGCAGTGAGGAATATTGGTCAATGGGCGAGAGCCTGAACCAGCCAAGTAGCGTGCAGGATGACGGCCC
TACGGGTTGTAAACTGCTTTTGCGGGAGGATAAAGTGGCCCACGTGTGGGCCTTTGCAGGTATCCCGTGAATAAGGACCG
GCTAATTCCGTGCCAGCAGCCGCGGTAATACGGAAGGTCCAGGCGTTATCCGGATTTATTGGGTTTAAAGGGAGCGCAGG
CGGAGGATCAAGCCAGCCGTAAAATTGTGGGGCTCAACCCCATTCAGCGGTTGGAACTGGTTCCCTTGGTTGCGGGAAGG
GCAGGCGGAACTCGTGGTGTAGCGGTGAAATGCATAGATATCACGAAGAACTCCGATCGCGAAGGCAGCCTGCCGGCCCG
TTAACGACGCTCATGCTCGAAGGTGCGGGTATCAAACAGGATTAGATACCCGTGTAGTCC
>t0003266_wg-Y-6;size=7;
CCTACGGGCGGCTGCAGTGAGGAATATTGGTCAATGGGCGAGAGCCTGAACCAGCCAAGTAGCGTGCAGGATGACGGCCC
TACGGGTTGTAAACTGCTTTTGCGGGAGGATAAAGTGGCCCACGTGTGGGCCTTTGCAGGTATCCCGTGAATAAGGACCG
GCTAATTCCGTGCCAGCAGCCGCGGTAATACGGAAGGTCCAGGCGTTATCCGGATTTATTGGGTTTAAAGGGAGCGCAGG
CGGAGGATCAAGCCAGCCGTAAAATTGTGGGGCTCAACCCCATTCAGCGGTTGGAACTGGTTCCCTTGGTTGCGGGAAGG
GCAGGCGGAACTCGTGGTGTAGCGGTGAAATGCATAGATATCACGAAGAACTCCGATCGCGAAGGCAGCCTGCCGGCCCG
TTAACGACGCTCATGCTCGAAGGTGCGGGTATCAAACAGGATTAGATACCCTTGTAGTCC
>t0005833_wg-Y-6;size=7;
CCTACGGGAGGCTGCAGTGAGGAATATTGGACAATGGCCGGAAGGCTGATCCAGCCATGCCGCGTGCGGGAAGACGGCCC
TATGGGTTGTAAACCGCTTTTGTTGGGGAGCAATAAGGTCCACGTGTGGATTGATGAGAGTACCCAGCGAATAAGCATCG
GCTAACTCCGTGCCAGCAGCCGCGGTAATACGGAGGATGCGAGCGTTATCCGGATTTATTGGGTTTAAAGGGTGCGTAGG
CGGACTTTTAAGCGTGAGGTGAAATGCCCGGGCTCAACCTGGGAACTGCCTCGCGAACTGGGAGTCTTGAATGTCCGTGC
CGTGGGAGGAATGTGTGGTGTAGCGGTGAAATGCATAGAGATCACACAGAACACCGATTGCGAAGGCATCTCACGAACGG
ATGATTGACGCTGAGGCACGAAAGCGTGGGGATCAAACAGGATTAGATACCCTTGTAGTCC
>t0015277_wg-Y-6;size=7;
CCTACGGGGGGCTGCAGTAAGGAATATTGGGCAATGGGGGGAACCCTGACCCAGCCATGCCGCGTGAGGGAAGTAGGCCC
TACGGGTCGTGAACCTCTTTTGTCCAGGGACAAGGACGGGGTCGTGAACTCCGTTTGAGGGTACTGGAAGAATAAGCATC
GGCTAACTCCGTGCCAGCAGCCGCGGTAATACGGAGGATGCGAGCGTTATCCGGATTCATTGGGTTTAAAGGGTGCGCAG
GCGGCCGGGCAAGTCAGCGGTGAAAGTCAGGGGCCCAACCCCGGAAGTGCCGTTGATACTGTTCGGCTGGAATGCGGTCG
AGGCGGGCGGAATGTGGCGTGTAGCGGTGAAATGCGTAGATATGCCACAGAACGCCGATAGCGAAGGCAGCTCGCCAGGC
CTGCATTGACGCTCGGGCACGAAAGCGTGGGGATCGAACAGGATTAGATACCCTAGTAGTCC
>t0019583_wg-Y-6;size=7;
CCTACGGGGGGCTGCAGTGAGGAATATTGGTCAATGGGCGCGAGCCTGAACCAGCCAAGTAGCGTGCAGGATGACGGCCC
TATGGGTTGTAAACTGCTTTTATGCGGGGATAAAGTGAGGGACGTGTCCCTTTTTGTAGGTACCGCATGAATAAGGACCG
GCTAATTCCGTGCCAGCAGCCGCGGTAATACGGAAGGTCCGGGCGTTATCCGGATTTATTGGGTTTAAAGGGAGCGCAGG
CTGATTGTTAAGCGTGACGTGAAATGTAGCCGCTCAACGGCTGAACTGCGTCGCGAACTGGCAGTCTTGAGTGAGTACGA
CGTCAGCGGAATTCGTGGTGTAGCGGTGAAATGCTTAGATATCACGAAGAACCCCGATTGCGAAGGCAGCTGACGAGTCC
TTTACTGACGCTAAAGCTCGAAGGTGCGGGTATCGAACAGGATTAGATACCCTGGTAGTCC
>t0040013_wg-Y-6;size=7;
CCTACGGGAGGCTGCAGTGAGGAATATTGGTCAATGGGCGAGAGCCTGAACCAGCCAAGTAGCGTGCAGGATGACGGCCC
TACGGGTTGTAAACTGCTTTTGCGGGAGGATAAAGTGGCCCACGTGTGGGCCTTTGCAGGTATCCCGTGAATAAGGACCG
GCTAATTCCGTGCCAGCAGCCGCGGTAATACGGAAGGTCCAGGCGTTATCCGGATTTATTGGGTTTAAAGGGAGCGCAGG
CGGAGGATCAAGCCAGCCGTAAAATTGTGGGGCTCAACCCCATTCAGCGGTTGGAACTGGTTCCCTTGGTTGCGGGAAGG
GCAGGCGGAACTCGTGGTGTAGCGGTGAAATGCATAGATATCACGAAGAACTCCGATCGCGAAGGCAGCCTGCCGGCCCG
TTAACGACGCTCATGCTCGAAGGTGCGGGTATCAAACAGGATTAGATACCCTGGTAGTCC
>t0000823_wg-Y-6;size=7;
CCTACGGGGGGCTGCAGTGAGGAATATTGGTCAATGGCCGAGAGGCTGAACCAGCCATGCCGCGTGCGGGAAGACGGCCC
TATGGGTTGTAAACCGCTTTTTTGTGGGAGCAATAAGAGCTACGTGTAGCTTGATGAGAGTACCATGAGAATAAGCATCG
GCTAACTCCGTGCCAGCAGCCGCGGTAATACGGAGGATGCGAGCGTTATCCGGATTTATTGGGTTTAAAGGGTGCGTAGG
CGGATGCCTAAGCGTGAGGTGAAATGCCACTGCTCAACAGTGGAACTGCCTCGCGAACTGGGTATCTGGAATGCTCCTGC
CGTGGGAGGAATGTGTGGTGTAGCGGTGAAATGCATAGAGATCACACAGAACACCGATTGCGAAGGCATCTCACGAAGGG
GTTATTGACGCTGAGGCACGAAAGCGTGGGGATCAAACAGGATTAGATACCCTGGTAGTCC
>t0010424_wg-Y-6;size=7;
CCTACGGGAGGCAGCAGTGAGGAATATTGGTCAATGGGCGCAAGCCTGAACCAGCCATGCCGCGTGAAGGAATAAGGCCC
TATGGGTCGTAAACTTCTTTTGTGGTGGAGCAATAAGGTGTACGTGTACACCGATGAGAGTACATCACGAATAAGCATCG
GCTAACTCCGTGCCAGCAGCCGCGGTAATACGGAGGATGCAAGCGTTATCCGGATTTATTGGGTTTAAAGGGTGCGTAGG
CTGTGGGGAAAGTCAGGGGTGAAAGCCCGGCGCTTAACGCCGGAACTGCCTTTGATACTTCTCCGCTGGAATACGGATGC
CGTGGGAGGAATGAGTAGTGTAGCGGTGAAATGCATAGATATTACTCAGAACACCGATTGCGAAGGCATCTCACGAATCC
GTCATTGACGCTGAGGCACGAAAGCGTGGGGATCAAACAGGATTAGATACCCGAGTAGTCC
>t0038288_wg-Y-6;size=7;
CCTACGGGAGGCTGCAGTGAGGAATATTGGTCAATGGGCGCGAGCCTGAACCAGCCAAGTAGCGTGCAGGATGACGGCCC
TATGGGTTGTAAACTGCTTTTATGCGGGGATAAAGTGAGGGACGTGTCCCTTTTTGTAGGTACCGCATGAATAAGGACCG
GCTAATTCCGTGCCAGCAGCCGCGGTAATACGGAAGGTCCGGGCGTTATCCGGATTTATTGGGTTTAAAGGGAGCGCAGG
CTGATTGTTAAGCGTGACGTGAAATGTAGCCGCTCAACGGCTGAACTGCGTCGCGAACTGGCAGTCTTGAGTGAGTACGA
CGTCAGCGGAATTCGTGGTGTAGCGGTGAAATGCTTAGATATCACGAAGAACCCCGATTGCGAAGGCAGCTGACGAGTCC
TTTACTGACGCTAAAGCTCGAAGGTGCGGGTATCGAACAGGATTAGATACCCCGGTAGTCC
>t0019471_wg-Y-6;size=7;
CCTACGGGGGGCAGCAGTAGGGAATATTGGGCAATGGGAGCAATCCTGACCCAGCCATGCCGCGTGAAGGAAGACGGTCC
TATGGATTGTAAACTTCTTTTGCCGCAGAGTAAACGGTGCCACGTGTGGTGCTTTGAGAGTATGCGGCGAATAAGTATCG
GCTAACTCCGTGCCAGCAGCCGCGGTAATACGGAGGATACGAGCGTTATCCGGATTCATTGGGTTTAAAGGGTGCGCAGG
CGGACCGTTAAGTCAGGGGTGAAAAGTTGGGGCTCAACTCCAATCGTGCCTTTGATACTGGCGGACTAGAGTGCGATAGG
CGTGGCCGGAATGTGATGTGTAGCGGTGAAATGCTTAGATATGTCACAGAACACCGATCGAGAAGTCAGGTCACGAGTTC
GCAACTGACGCTCATGCACGAAAGCGTGGGGATCAAACAGGATTAGATACCCTAGTAGTCC
>t0000081_wg-Y-6;size=7;
CCTACGGGCGGCTGCAGTGAGGAATATTGGTCAATGGGCGCAAGCCTGAACCAGCCAAGTAGCGTGCAGGACGACTGCCC
TATGGGTTGTAAACTGCTTTTACAGGGGAATAAAGTGAGGCACGTGTGCCTTTTTGCATGTACCCTGTGAATAAGGACCG
GCTAATTCCGTGCCAGCAGCCGCGGTAATACGGAAGGTCCGGGCGTTATCCGGATTTATTGGGTTTAAAGGGAGCGCAGG
CTGGATTTTAAGCGTGTTGTGAAATGTACCGGCTCAACCGGTGATGTGCAGCGCGAACTGGAGTCCTTGAGTGAGTACGA
GGTATGCGGAATTCGTGGTGTAGCGGTGAAATGCTTAGATATCACGAAGAACTCCGATTGCGAAGGCAGCGTACCAGTCC
TTAACTGACGCTAAAGCTCGAAAGTGCGGGTATCGAACAGGATTAGATACCCTTGTAGTCC
>t0014947_wg-Y-6;size=7;
CCTACGGGCGGCTGCAGTAGGGAATATTGGGCAATGGGAGCAATCCTGACCCAGCCATGCCGCGTGAAGGAAGACGGTCC
TATGGATTGTAAACTTCTTTTGCCGCAGAGTAAACGGTGCCACGTGTGGTGCTTTGAGAGTATGCGGCGAATAAGTATCG
GCTAACTCCGTGCCAGCAGCCGCGGTAATACGGAGGATACGAGCGTTATCCGGATTCATTGGGTTTAAAGGGTGCGCAGG
CGGACCGTTAAGTCAGGGGTGAAAAGTTGGGGCTCAACTCCAATCGTGCCTTTGATACTGGCGGACTAGAGTGCGATAGG
CGTGGCCGGAATGTGATGTGTAGCGGTGAAATGCTTAGATATGTCACAGAACACCGATCGAGAAGTCAGGTCACGAGTTC
GCAACTGACGCTCATGCACGAAAGCGTGGGGATCAAACAGGATTAGATACCCTAGTAGTCC
>t0006740_wg-Y-6;size=7;
CCTACGGGAGGCTGCAGTGGGGAATATTGCACAATGGACGAAAGTCTGATGCAGCAATTCTGCGTGAAGGATGAAGCATT
ACGGTGTGTAAACTTCTTTTTTGGTAGAAGACGAATGACGGTATACCAAGAATAAGGGACGGCTAACTATGTGCCAGCAG
CCGCGGTAATACATAGGTCCCGAGCGTTATCCGGATTTACTGGGCGTAAAGTGTCCGTAGCCTGATATGTAAGTCTGTTT
TCAAATATTGTGGCTTAACCATAAAGAGGGAATAGATACTGCATATCTTGAAGTTGTTGGGGGTTAGTGGAATTTCCGGT
GGAGCGGTGAAATGCGTTGATATCGGAAAGAACGCCGAAAGCGAAAGCAGCTAACTACAATAAACTTGACGGTGAGGGAC
GAAAGCTTGGGGAGCAAACGGGATTAGATACCCGTGTAGTCC
>t0000729_wg-Y-6;size=7;
CCTACGGGGGGCTGCAGTGGGGAATATTGGACAATGGGGGAAACCCTGATCCAGCGACGCCGCGTGAGTGAAGAAGTATT
TCGGTATGTAAAGCTCTATCAGCAGGGAAGATGATGACGGTACCTGACTAAGAAGCACCGGCTAAATACGTGCCAGCAGC
CGCGGTAATACGTATGGTGCAAGCGTTATCCGGATTTACTGGGTGTAAAGGGAGCGTAGGCGGCTATGCAAGTCAGATGT
GAAAGCCCGGGGCTCAACCCCGGGACTGCATTTGAAACTGCGTAGCTTGAGTGCAGGAGAGGCAGGCGGAATTCCTAGTG
TAGCGGTGAAATGCGTAGATATTAGGAAGAACACCGGTGGCGAAGGCGGCCTGCTGGACTGAGACTGACGCTGAGGCTCG
AAAGCGTGGGGAGCAAACAGGATTAGATACCCTTGTAGTCC
>t0022572_wg-Y-6;size=7;
CCTACGGGGGGCAGCAGTGGGGAATATTGCACAATGGACGAAAGTCTGATGCAGCAATTCTGCGTGAAGGATGAAGCATT
ACGGTGTGTAAACTTCTTTTTTGGTAGAAGACGAATGACGGTATACCAAGAATAAGGGACGGCTAACTATGTGCCAGCAG
CCGCGGTAATACATAGGTCCCGAGCGTTATCCGGATTTACTGGGCGTAAAGTGTCCGTAGCCTGATATGTAAGTCTGTTT
TCAAATATTGTGGCTTAACCATAAAGAGGGAATAGATACTGCATATCTTGAAGTTGTTGGGGGTTAGTGGAATTTCCGGT
GGAGCGGTGAAATGCGTTGATATCGGAAAGAACGCCGAAAGCGAAAGCAGCTAACTACAATAAACTTGACGGTGAGGGAC
GAAAGCTTGGGGAGCAAACGGGATTAGATACCCGGGTAGTCC
>t0001168_wg-Y-6;size=7;
CCTACGGGCGGCTGCAGTAAGGAATATTGGGCAATGGGGGGAACCCTGACCCAGCCATGCCGCGTGAGGGAAGTAGGCCC
TACGGGTCGTGAACCTCTTTTGTCCAGGGACAAGGACGGGGTCGTGAACTCCGTTTGAGGGTACTGGAAGAATAAGCATC
GGCTAACTCCGTGCCAGCAGCCGCGGTAATACGGAGGATGCGAGCGTTATCCGGATTCATTGGGTTTAAAGGGTGCGCAG
GCGGCCGGGCAAGTCAGCGGTGAAAGTCAGGGGCCCAACCCCGGAAGTGCCGTTGATACTGTTCGGCTGGAATGCGGTCG
AGGCGGGCGGAATGTGGCGTGTAGCGGTGAAATGCGTAGATATGCCACAGAACGCCGATAGCGAAGGCAGCTCGCCAGGC
CTGCATTGACGCTCGGGCACGAAAGCGTGGGGATCGAACAGGATTAGATACCCGTGTAGTCC
>t0000784_wg-Y-6;size=7;
CCTACGGGGGGCAGCAGTAGGGAATATTGGGCAATGGAGGCAACTCTGACCCAGCCATGCCGCGTGAAGGAAGACGGCCC
TATGGGTTGTAAACTTCTTTTGCCGCAGAGTAACCCGGGGGACGTGTCCCCCGCTGAGAGTATGCGGCGAATAAGTATCG
GCTAACTCCGTGCCAGCAGCCGCGGTAATACGGAGGATACGAGCGTTATCCGGATTTATTGGGTTTAAAGGGTGCGCAGG
CGGACCGTTAAGTCAGGGGTGAAAAGTTGGGGCTCAACTCCAATCGTGCCTTTGATACTGGCGGACTAGAGTGCAGGGGA
CGTGACTGGAATGTGATGTGTAGCGGTGAAATGCTTAGATATGTCACAGAACGCCGATCGTGAAGACAGGTCACGAATCT
GCAACTGACGCTCATGCACGAAAGCGTGGGGATCAAACAGGATTAGATACCCTAGTAGTCC
>t0024104_wg-Y-6;size=7;
CCTACGGGGGGCTGCAGTGAGGAATATTGGTCAATGGGCGAGAGCCTGAACCAGCCAAGTAGCGTGCAGGAAGACGGCCC
TATGGGTTGTAAACTGCTTTTATATAGGGATAAAGTCACCTACGTGTAGGTGTTTGCAGGTACTATATGAATAAGGACCG
GCTAATTCCGTGCCAGCAGCCGCGGTAATACGGAAGGTCCGGGCGTTATCCGGATTTATTGGGTTTAAAGGGAGCGCAGG
CGGGCTATTAAGCGTGACGTGAAATGTAGATGCTCAACATCTGAACTGCGTCGCGAACTGGTTGCCTTGAGTGCATTCGA
CGTCAGCGGAATTTGTGGTGTAGCGGTGAAATGCTTAGATATCACGAAGAACTCCGATTGCGAAGGCAGCTGACGAGACT
GTAACTGACGCTAAAGCTCGAAAGTGCGGGTATCGAACAGGATTAGATACCCTAGTAGTCC
>t0017549_wg-Y-6;size=7;
CCTACGGGGGGCTGCAGTGAGGAATATTGGTCAATGGGCGCAAGCCTGAACCAGCCAAGTAGCGTGCAGGACGACTGCCC
TATGGGTTGTAAACTGCTTTTACAGGGGAATAAAGTGAGGCACGTGTGCCTTTTTGCATGTACCCTGTGAATAAGGACCG
GCTAATTCCGTGCCAGCAGCCGCGGTAATACGGAAGGTCCGGGCGTTATCCGGATTTATTGGGTTTAAAGGGAGCGCAGG
CTGGATTTTAAGCGTGTTGTGAAATGTACCGGCTCAACCGGTGATGTGCAGCGCGAACTGGAGTCCTTGAGTGAGTACGA
GGTATGCGGAATTCGTGGTGTAGCGGTGAAATGCTTAGATATCACGAAGAACTCCGATTGCGAAGGCAGCGTACCAGTCC
TTAACTGACGCTAAAGCTCGAAAGTGCGGGTATCGAACAGGATTAGATACCCTAGTAGTCC
>t0007589_wg-Y-6;size=7;
CCTACGGGCGGCAGCAGTGGGGAATATTGCACAATGGACGAAAGTCTGATGCAGCAATTCTGCGTGAAGGATGAAGCATT
ACGGTGTGTAAACTTCTTTTTTGGTAGAAGACGAATGACGGTATACCAAGAATAAGGGACGGCTAACTATGTGCCAGCAG
CCGCGGTAATACATAGGTCCCGAGCGTTATCCGGATTTACTGGGCGTAAAGTGTCCGTAGCCTGATATGTAAGTCTGTTT
TCAAATATTGTGGCTTAACCATAAAGAGGGAATAGATACTGCATATCTTGAAGTTGTTGGGGGTTAGTGGAATTTCCGGT
GGAGCGGTGAAATGCGTTGATATCGGAAAGAACGCCGAAAGCGAAAGCAGCTAACTACAATAAACTTGACGGTGAGGGAC
GAAAGCTTGGGGAGCAAACGGGATTAGATACCCCTGTAGTCC
>t0014955_wg-Y-6;size=7;
CCTACGGGGGGCTGCAGTCGAGAATCATTCGCAATGGGCGGAAGCCTGACGGTGCGACGTCGCGTGGAGGATGGAGGTCT
TCGGATTGTAAACTCCTTTTGTGAGGGATAAACGGGCCGGTGGCGAACAGCCACGGGCAGTGATAGTACCTCAAGAATAA
GAGACGGCTAACTCTGTGCCAGCAGCCGCGGTAATACAGAGGTCTCGAGCGTTGTTCGGATTTACTGGGCGTAAAGGGAG
CGTAGGCGGCCGGGTGTGTCGAATGTGAAATCCCGCAACTCAAGGGCGGAACGGCATTCGAAACTGCCTGGCTGGAGTAC
CGGAGAGGAAGGCGGAATTCTTGGTGTAGCGGTGAAATGCGTAGATATCAAGAAGAACACCGATGGCGAAGGCAGCCTTC
TGGACGGATACTGACGCTGAGGCTCTAAAGTCAGGGGAGCAAACAGGATTAGATACCCCTGTAGTCC
>t0004313_wg-Y-6;size=7;
CCTACGGGGGGCTGCAGTGAGGAATATTGGACAATGGCCGGAAGGCTGATCCAGCCATGCCGCGTGCGGGAAGACGGCCC
TATGGGTTGTAAACCGCTTTTGCGGGGGAGCAATAAGAGTCACGCGTGGCTCGATGAGAGTACCCTGCGAATAAGCATCG
GCTAACTCCGTGCCAGCAGCCGCGGTAATACGGAGGATGCAAGCGTTATCCGGATTTATTGGGTTTAAAGGGTGCGCAGG
CGGCTTGTTAAGCGGGAGGTGAAATGCCGGCGCTCAACGTCGGAAGTGCCTCCCGAACTGGTGAGCTTGAATGACTCTGC
CGTGGGAGGAATGTGTAGTGTAGCGGTGAAATGCTTAGAGATTACACAGAACACCGATTGCGAAGGCATCTCACGAAGGG
TTGATTGACGCTGAGGCACGAAAGCGTGGGGATCAAACAGGATTAGATACCCCAGTAGTCC
>t0024468_wg-Y-6;size=7;
CCTACGGGGGGCTGCAGTCGAGGATCATTCGCAATGGGCGCAAGCCTGACGATGCGACGCTGCGTGGAGGACGAAGGCCC
TCGGGTCGTAAACTCCTGTCAGAGGGGAAAAGGGCGCCCTCCCGATAACGGAGGAGCGCTTGATGGTACCCTCAGAGGAA
GCCACGGCTAACTCTGTGCCAGCAGCCGCGGTAATACAGAGGTGGCGAGCGTTGTTCGGATTTACTGGGCGTAAAGGGTG
CGTAGGCGGCGACGTGTGCCGGACGTGAAATCCCGGGGCTCACCCCCGGCGCGTGCGTACGGGACTGCGTCGCTAGGGTT
CGGGAGAGGAGATCGGAACGCAGGGTGTAGCGGTGAAATGCGTTGATATCCTGCGGAACACCGGAGGCGAAGGCGGATCT
CTTGCACGACACCGACGCTGAGGCACGAAAGCGTGGGGAGCAAACAGGATTAGATACCCTTGTAGTCC
>t0005221_wg-Y-6;size=7;
CCTACGGGGGGCTGCAGTAGGGAATATTGGGCAATGGAGGCAACTCTGACCCAGCCATGCCGCGTGAAGGAATAAGGCCC
TATGGGTCGTAAACTTCTTTTACCGCAGAGTAAACCCGGGGACGCGTCCCCGGTTGAGAGTATGCGGGGAATAAGTATCG
GCTAACTCCGTGCCAGCAGCCGCGGTAATACGGGGGATACGAGCGTTATCCGGATTTATTGGGTTTAAAGGGTGCGCAGG
CGGACCGTTAAGTCAGGGGTGAAAAGTCCGTGCTCAACATGGACCGTGCCTTTGATACTGGCGGACTGGAGTGTGATAGA
CGTGGCCGGAATGTGGTGTGTAGCGGTGAAATGCTTAGATATGCCACAGAACACCGATCGAGAAGTCAGGTCGCGAGTTC
ACAACTGACGCTCATGCACGAAAGCGTGGGGATCAAACAGGATTAGATACCCGTGTAGTCC
>t0010438_wg-Y-6;size=7;
CCTACGGGGGGCAGCAGTGGGGAATCTTGCACAATGGACGAAAGTCTGATGCAGCGATCCCGCGTGAAGGATGAAGCATT
ACGGTGTGTAAACTTCTTTTTTGGTGGAAGACGAATGACGGTACACCAAGAATAAGAGACGGCTAACTACGTGCCAGCAG
CCGCGGTAATACGTAGGTCTCAAGCGTTATCCGGATTTACTGGGCGTAAAGTATCCGTAGCCTGATATGTAAGTCTGTTT
TCAAATCCCACGACTCAATCGTGGAAAGGGAATGGATACTGCATATCTAGAAGTTATTGGGGGTTAGTGGAATTTCCGGT
GGAGCGGTGAAATGCGTTGATATCGGAAAGAACGCCGAAAGCGAAAGCAGCTAACTATGATTAACTTGACGGTGAGGGAT
GAAAGTTTGGGTAGCAAACGGGATTAGATACCCTGGTAGTCC
>t0001153_wg-Y-6;size=7;
CCTACGGGGGGCTGCAGTGAGGAATATTGGTCAATGGGCGAGAGCCTGAACCAGCCAAGTAGCGTGCAGGATGACGGCCC
TACGGGTTGTAAACTGCTTTTGCGGGAGGATAAAGTGGCCCACGTGTGGGCCTTTGCAGGTATCCCGTGAATAAGGACCG
GCTAATTCCGTGCCAGCAGCCGCGGTAATACGGAAGGTCCAGGCGTTATCCGGATTTATTGGGTTTAAAGGGAGCGCAGG
CGGAGGATCAAGCCAGCCGTAAAATTGTGGGGCTCAACCCCATTCAGCGGTTGGAACTGGTTCCCTTGGTTGCGGGAAGG
GCAGGCGGAACTCGTGGTGTAGCGGTGAAATGCATAGATATCACGAAGAACTCCGATCGCGAAGGCAGCCTGCCGGCCCG
TTAACGACGCTCATGCTCGAAGGTGCGGGTATCAAACAGGATTAGATACCCGAGTAGTCC
>t0018373_wg-Y-6;size=7;
CCTACGGGCGGCAGCAGTGAGGAATATTGGTCAATGGCCGAGAGGCTGAACCAGCCAAGTAGCGTGCAGGATGACGGCCC
TACGGGTTGTAAACTGCTTTTGCGGGAGGATAAAGTGCGCCACGCGTGGCGCTTTGCAGGTATCCCGTGAATAAGGACCG
GCTAATTCCGTGCCAGCAGCCGCGGTAATACGGAAGGTCCGGGCGTTATCCGGATTTATTGGGTTTAAAGGGAGCGCAGG
CGGAGGTGCAAGCGTGCCGTGAAAGCGCGGGGCTCAACCCCGTACAGCGGCGCGAACTGCTCCCCTTGGTTGCGGGAAGG
GAAGGCGGAACTCGTGGTGTAGCGGTGAAATGCATAGATATCACGAAGAACTCCGATCGCGAAGGCAGCCTTCCGGCCCG
CCAACGACGCTCATGCTCGAAGGCGCGGGTATCAAACAGGATTAGATACCCCAGTAGTCC
>t0024255_wg-Y-6;size=7;
CCTACGGGAGGCTGCAGTGAGGAATATTGGTCAATGGACGAGAGTCTGAACCAGCCAAGTAGCGTGCAGGATGACGGCCC
TATGGGTTGTAAACTGCTTTTATACAGGGATAAAGTGCACTACGTGTAGTGTTTTGTAGGTACTGTATGAATAAGGACCG
GCTAATTCCGTGCCAGCAGCCGCGGTAATACGGAAGGTCCGGGCGTTATCCGGATTTATTGGGTTTAAAGGGAGCGCAGG
CTGATGATTAAGCGTGACGTGAAATGTAGCCGCTCAACGGCTGAACTGCGTCGCGAACTGGTTATCTTGAGTGAGTTCGA
TGTTGGCGGAATTCGTGGTGTAGCGGTGAAATGCTTAGATATCACGAAGAACTCCGATTGCGAAGGCAGCCAACAAGGCC
TTTACTGACGCTAAAGCTCGAAGGTGCGGGTATCGAACAGGATTAGATACCCCAGTAGTCC
>t0006181_wg-Y-6;size=7;
CCTACGGGCGGCTGCAGTGGGGAATATTGCACAATGGGCGCAAGCCTGATGCAGCAACGCCGCGTGAGGGAAGACGGTTT
TCGGATTGTAAACCTTTGTCCTTGGTGAAGATCATGACGGTAGCCGAGGAGGAAGCCACGGCTAACTACGTGCCAGCAGC
CGCGGTAATACGTAGGTGGCAAGCGTTGTCCGGAATTACTGGGTGTAAAGGGAGCGCAGGCGGGAGAGCAAGTCAGTGGT
GAAATGCATGGGCTTAACCCATGAACTGCCATTGAAACTGTTTTTCTTGAGTGGATCAGAGGCAAGCGGAATTCCGAGTG
TAGCGGTGAAATGCGTAGATATTCGGAGGAACACCAGTGGCGAAGGCGGCTTGCTGGGGTCTAACTGACGCTGAGGCTCG
AAAGTGTGGGGAGCAAACAGGATTAGATACCCTTGTAGTCC
>t0012255_wg-Y-6;size=7;
CCTACGGGCGGCTGCAGTCGAGGATCATTTGCAATGGGCGAAAGCCTGACAATGCGACGCTGCGTGGAGGATGAAGGCCT
TCGGGTTGTAAACTCCTGTCATGGGGGAACAGGCGAGGGGACCCAATACGTCCCTTAGTTGAGTGTACCCCAAGAGGAAG
CGACGGCTAACTCTGTGCCAGCAGCCGCGGTAATACAGAGGTCGCAAGCGTTGTTCGGATTTACTGGGCGTAAAGGGCGC
GTAGGCGGCAGGGCGTGTCAAGTGTGAAATCTCCGGGCCCAACCCGGAAAGTGCGCTTGAAACTACCTTGCTCGAGTCCG
GAAGAGGGAATCGGAATACAGGGTGTAGCGGTGAAATGCGTTGATATCCTGTAGAACACCGGAGGCGAAGGCGGATTCCT
TGTACGGTACTGACGCTGAGGCGCGAAAGTCGGGGGAGCAAACAGGATTAGATACCCCAGTAGTCC
>t0021387_wg-Y-6;size=7;
CCTACGGGGGGCTGCAGTGAGGAATATTGGTCAATGGGCGCGAGCCTGAACCAGCCAAGTAGCGTGCAGGATGACGGCCC
TATGGGTTGTAAACTGCTTTTATGCGGGGATAAAGTTCACTACGTGTAGTGTTTTGTAGGTACCGCATGAATAAGGACCG
GCTAATTCCGTGCCAGCAGCCGCGGTAATACGGAAGGTCCTGGCGTTATCCGGATTTATTGGGTTTAAAGGGAGCGCAGG
CTGGTTATTAAGCGTGACGTGAAATGTAGCCGCTCAACGGCTGAGTTGCGTCGCGAACTGGTAGTCTTGAGTGAGTGCGA
CGTCAGCGGAATTCGTGGTGTAGCGGTGAAATGCTTAGATATCACGAAGAACCCCGATTGCGAAGGCAGCTGACGAGCCC
TTTACTGACGCTAAAGCTCGAAGGTGCGGGTATCGAACAGGATTAGATACCCTAGTAGTCC
>t0017223_wg-Y-6;size=7;
CCTACGGGCGGCTGCAGTGAGGAATATTGGTCAATGGACGCGAGTCTGAACCAGCCAAGTAGCGTGCAGGAAGACGGCCC
TATGGGTTGTAAACTGCTTTTATGAGGGGATAAAGTGCGGGACGCGTCCCGCTTTGCAGGTACCTCATGAATAAGGACCG
GCTAATTCCGTGCCAGCAGCCGCGGTAATACGGAAGGTCCGGGCGTTATCCGGATTTATTGGGTTTAAAGGGAGCGTAGG
CGGATGCTTAAGCGTGTCGTGAAATGCCGCGGCTCAACCGTGGCACTGCGGCGCGAACTGGGTGTCTTGAGTGTGCTGAA
AGTAGGCGGAATTCGTGGTGTAGCGGTGAAATGCTTAGATATCACGAGGAACTCCGATTGCGAAGGCAGCTTACTGTATC
ACAACTGACGCTGAAGCTCGAAGGCGCGGGTATCGAACAGGATTAGATACCCCAGTAGTCC
>t0000006_wg-Y-6;size=7;
CCTACGGGCGGCTGCAGTGAGGAATATTGGACAATGGCCGGAAGGCTGATCCAGCCATGCCGCGTGCGGGAAGACGGCCC
TATGGGTTGTAAACCGCTTTTGTTGGGGAGCAATAAGGTCCACGAGTGGATTGATGAGAGTACCCAGCGAATAAGCATCG
GCTAACTCCGTGCCAGCAGCCGCGGTAATACGGAGGATGCAAGCGTTATCCGGATTTATTGGGTTTAAAGGGTGCGTAGG
CGGATGCTTAAGCGTGAGGTGAAATGCCCGGGCTCAACCTGGGAACTGCCTCGCGAACTGGGTATCTGGAATGTCCGTGC
CGTGGGAGGAATGTGTGGTGTAGCGGTGAAATGCATAGAGATCACACAGAACACCGATTGCGAAGGCATCTCACGAACGG
ATGATTGACGCTGAGGCACGAAAGCGTGGGGATCAAACAGGATTAGATACCCTAGTAGTCC
>t0022309_wg-Y-6;size=7;
CCTACGGGAGGCTGCAGTGAGGAATATTGGTCAATGGCCGAGAGGCTGAACCAGCCAAGTAGCGTGCAGGATGACGGCCC
TACGGGTTGTAAACTGCTTTTGCGGGAGGATAAAGTGCGCCACGCGTGGCGCTTTGCAGGTATCCCGTGAATAAGGACCG
GCTAATTCCGTGCCAGCAGCCGCGGTAATACGGAAGGTCCGGGCGTTATCCGGATTTATTGGGTTTAAAGGGAGCGCAGG
CGGAGGTGCAAGCGTGCCGTGAAAGCGCGGGGCTCAACCCCGTACAGCGGCGCGAACTGCTCCCCTTGGTTGCGGGAAGG
GAAGGCGGAACTCGTGGTGTAGCGGTGAAATGCATAGATATCACGAAGAACTCCGATCGCGAAGGCAGCCTTCCGGCCCG
CCAACGACGCTCATGCTCGAAGGCGCGGGTATCAAACAGGATTAGATACCCGTGTAGTCC
>t0014316_wg-Y-6;size=7;
CCTACGGGTGGCTGCAGTGAGGAATATTGGTCAATGGGCGCAAGCCTGAACCAGCCATGCCGCGTGAAGGAATAAGGCCC
TATGGGTCGTAAACTTCTTTTGTGGTGGAGCAATAAGGTGTACGTGTACACCGATGAGAGTACATCACGAATAAGCATCG
GCTAACTCCGTGCCAGCAGCCGCGGTAATACGGAGGATGCAAGCGTTATCCGGATTTATTGGGTTTAAAGGGTGCGTAGG
CTGTGGGGAAAGTCAGGGGTGAAAGCCCGGCGCTTAACGCCGGAACTGCCTTTGATACTTCTCCGCTGGAATACGGATGC
CGTGGGAGGAATGAGTAGTGTAGCGGTGAAATGCATAGATATTACTCAGAACACCGATTGCGAAGGCATCTCACGAATCC
GTCATTGACGCTGAGGCACGAAAGCGTGGGGATCAAACAGGATTAGATACCCTTGTAGTCC
>t0022406_wg-Y-6;size=7;
CCTACGGGGGGCTGCAGTGGGGAATATTGGGCAATGGGGGAAACCCTGACCCAGCAACGCCGCGTGAAGGAAGAAGGCTT
TCGGGTTGTAAACTTCTTTTACCAGGGACGAAGGACGTGACGGTACCTGGAGAAAAAGCCACGGCTAACTACGTGCCAGC
AGCCGCGGTAATACGTAGGTGGCAAGCGTTGTCCGGAATTACTGGGTGTAAAGGGCGTGTAGGCGGAGCAGCAAGTCAGA
AGTGAAATCTCCGGGCTTAACCCGGAAACTGCTTTTGAAACTGTTGCCCTTGAGTATCGGAGAGGCAGGCGGAATTCCTA
GTGTAGCGGTGAAATGCGTAGATATTAGGAGGAACACCAGTGGCGAAGGCGGCCTGCTGGACGACAACTGACGCTGAGGC
GCGAAAGCGTGGGGAGCAAACAGGATTAGATACCCCAGTAGTCC
>t0022187_wg-Y-6;size=7;
CCTACGGGCGGCTGCAGTGAGGAATATTGGACAATGGCCGAGAGGCTGATCCAGCCATGCCGCGTGCGGGAAGACGGCCC
TATGGGTTGTAAACCGCTTTTGTTGGGGAGCAATAAGGTCCACGTGTGGATCGATGAGAGTACCCAGCGAATAAGCATCG
GCTAACTCCGTGCCAGCAGCCGCGGTAATACGGAGGATGCAAGCGTTATCCGGATTTATTGGGTTTAAAGGGTGCGTAGG
CGGATGCCTAAGCGTGAGGTGAAATCCCCGGGCTCAACCTGGGAACTGCCTCGCGAACTGGGTATCTGGAATGTCCGTGC
CGTGGGAGGAATGTGTGGTGTAGCGGTGAAATGCATAGAGATCACACAGAACACCGATTGCGAAGGCATCTCACGAACGG
ATGATTGACGCTGAGGCACGAAAGCGTGGGGATCAAACAGGATTAGATACCCGTGTAGTCC
>t0044259_wg-Y-6;size=7;
CCTACGGGGGGCTGCAGTGAGGAATATTGGTCAATGGGCGAGAGCCTGAACCAGCCAAGTAGCGTGCAGGATGACGGCCC
TATGGGTTGTAAACTGCTTTTATATGGGGATAAAGTGGGCCACGTGTGGCTTTTTGTAGGTACCATATGAATAAGGACCG
GCTAATTCCGTGCCAGCAGCCGCGGTAATACGGAAGGTCCGGGCGTTATCCGGATTTATTGGGTTTAAAGGGAGCGCAGG
CTGATTGTTAAGCGTGACGTGAAATGTAGCCGCTCAACGGCTGAACTGCGTCGCGAACTGGCAGTCTTGAGTGAGTACGA
CGTCAGCGGAATTCGTGGTGTAGCGGTGAAATGCTTAGATATCACGAAGAACCCCGATTGCGAAGGCAGCTGACGAGTCC
TTTACTGACGCTAAAGCTCGAAGGTGCGGGTATCGAACAGGATTAGATACCCCAGTAGTCC
>t0009610_wg-Y-6;size=7;
CCTACGGGCGGCTGCAGTGAGGAATATTGGTCAATGGGCGCGAGCCTGAACCAGCCAAGTAGCGTGCAGGATGACGGCCC
TATGGGTTGTAAACTGCTTTTATGCGGGGATAAAGTGCACCACGTGTGGTGTTTTGTAGGTACCGCATGAATAAGGACCG
GCTAATTCCGTGCCAGCAGCCGCGGTAATACGGAAGGTCCGGGCGTTATCCGGATTTATTGGGTTTAAAGGGAGCGCAGG
CTGATTGTTAAGCGTGACGTGAAATGTAGCCGCTCAACGGCTGAACTGCGTCGCGAACTGGCAGTCTTGAGTGAGTACGA
CGTCAGCGGAATTCGTGGTGTAGCGGTGAAATGCTTAGATATCACGAAGAACCCCGATTGCGAAGGCAGCTGACGAGTCC
TTTACTGACGCTAAAGCTCGAAGGTGCGGGTATCGAACAGGATTAGATACCCTAGTAGTCC
>t0021561_wg-Y-6;size=7;
CCTACGGGGGGCTGCAGTGGGGAATATTGGACAATGGGGGAAACCCTGATCCAGCGACGCCGCGTGAGTGAAGAAGTATT
TCGGTATGTAAAGCTCTATCAGCAGGGAAGATGATGACGGTACCTGACTAAGAAGCACCGGCTAAATACGTGCCAGCAGC
CGCGGTAATACGTATGGTGCAAGCGTTATCCGGATTTACTGGGTGTAAAGGGAGCGTAGGCGGCCGTGCAAGTCAGGTGT
GAAATCCCGGGGCTCAACCCCGGTACTGCACTTGAAACTGCGTGGCTGGAGTACAGGAGAGGCAGGCGGAATTCCTAGTG
TAGCGGTGAAATGCGTAGATATTAGGAAGAACACCGGTGGCGAAGGCGGCCTGCTGGACTGGATACTGACGCTGAGGCTC
GAAAGCGTGGGGAGCAAACAGGATTAGATACCCCAGTAGTCC
>t0012144_wg-Y-6;size=7;
CCTACGGGCGGCTGCAGTGAGGAATATTGGTCAATGGGCGAGAGCCTGAACCAGCCAAGTAGCGTGCAGGAAGACGGCCC
TATGGGTTGTAAACTGCTTTTATATAGGGATAAAGTCACCTACGTGTAGGTGTTTGCAGGTACTATATGAATAAGGACCG
GCTAATTCCGTGCCAGCAGCCGCGGTAATACGGAAGGTCCGGGCGTTATCCGGATTTATTGGGTTTAAAGGGAGCGCAGG
CGGGCTATTAAGCGTGACGTGAAATGTAGATGCTCAACATCTGAACTGCGTCGCGAACTGGTTGCCTTGAGTGCATTCGA
CGTCAGCGGAATTTGTGGTGTAGCGGTGAAATGCTTAGATATCACGAAGAACTCCGATTGCGAAGGCAGCTGACGAGACT
GTAACTGACGCTAAAGCTCGAAAGTGCGGGTATCGAACAGGATTAGATACCCCAGTAGTCC
>t0021633_wg-Y-6;size=7;
CCTACGGGCGGCAGCAGTGAGGAATATTGGTCAATGGGCGAGAGCCTGAACCAGCCAAGTAGCGTGCAGGATGACGGCCC
TATGGGTTGTAAACTGCTTTTATATGGGGATAAAGTTCACCACGTGTGGTGTTTTGCAGGTACCATATGAATAAGGACCG
GCTAATTCCGTGCCAGCAGCCGCGGTAATACGGAAGGTCCGGGCGTTATCCGGATTTATTGGGTTTAAAGGGAGCGCAGG
CGGCCTTTTAAGCGTGACGTGAAATGTGGATGCTCAACATCTGAACTGCGTCGCGAACTGGAGGGCTTGAGTGGGTACGA
CGCCGGCGGAATTCGTGGTGTAGCGGTGAAATGCTTAGATATCACGAAGAACCCCGATTGCGAAGGCAGCCGGCGAGTCC
TCAACTGACGCTAAAGCTCGAAAGTGCGGGTATCGAACAGGATTAGATACCCCAGTAGTCC
>t0007716_wg-Y-6;size=7;
CCTACGGGCGGCTGCAGTGGGGAATATTGGACAATGGGGGAAACCCTGATCCAGCGACGCCGCGTGAGTGAAGAAGTATT
TCGGTATGTAAAGCTCTATCAGCAGGGAAGATGATGACGGTACCTGACTAAGAAGCACCGGCTAAATACGTGCCAGCAGC
CGCGGTAATACGTATGGTGCAAGCGTTATCCGGATTTACTGGGTGTAAAGGGAGCGTAGGCGGCCGTGCAAGTCAGGTGT
GAAATCCCGGGGCTCAACCCCGGTACTGCACTTGAAACTGCGTGGCTGGAGTACAGGAGAGGCAGGCGGAATTCCTAGTG
TAGCGGTGAAATGCGTAGATATTAGGAAGAACACCGGTGGCGAAGGCGGCCTGCTGGACTGGATACTGACGCTGAGGCTC
GAAAGCGTGGGGAGCAAACAGGATTAGATACCCTAGTAGTCC
>t0011709_wg-Y-6;size=7;
CCTACGGGCGGCTGCAGTGAGGAATATTGGTCAATGGGCGCAAGCCTGAACCAGCCATGCCGCGTGAAGGAATAAGGCCC
TATGGGTCGTAAACTTCTTTTGTGGTGGAGCAATAAGGTGTACGTGTACACCGATGAGAGTACATCACGAATAAGCATCG
GCTAACTCCGTGCCAGCAGCCGCGGTAATACGGAGGATGCAAGCGTTATCCGGATTTATTGGGTTTAAAGGGTGCGTAGG
CTGTGGGGAAAGTCAGGGGTGAAAGCCCGGCGCTTAACGCCGGAACTGCCTTTGATACTTCTCCGCTGGAATACGGATGC
CGTGGGAGGAATGAGTAGTGTAGCGGTGAAATGCATAGATATTACTCAGAACACCGATTGCGAAGGCATCTCACGAATCC
GTCATTGACGCTGAGGCACGAAAGCGTGGGGATCAAACAGGATTAGATACCCCGGTAGTCC
>t0014450_wg-Y-6;size=7;
CCTACGGGCGGCTGCAGTGAGGAATATTGGACAATGGCCGGAAGGCTGATCCAGCCATGCCGCGTGCGGGAAGACGGCCC
TATGGGTTGTAAACCGCTTTTGTTGGGGAGCAATAAGCAGTACGTGTACTGCGATGAGAGTACCCAGCGAATAAGCATCG
GCTAACTCCGTGCCAGCAGCCGCGGTAATACGGAGGATGCAAGCGTTATCCGGATTTATTGGGTTTAAAGGGTGCGTAGG
CGGATTTTTAAGCGTGAGGTGAAATGCCCGGGCTCAACCTGGGAACTGCCTCGCGAACTGGGAATCTGGAATGTCCGTGC
CGTGGGAGGAATGTGTGGTGTAGCGGTGAAATGCATAGAGATCACACAGAACACCGATTGCGAAGGCATCTCACGAACGG
ATGATTGACGCTGAGGCACGAAAGCGTGGGGATCAAACAGGATTAGATACCCTTGTAGTCC
>t0003240_wg-Y-6;size=7;
CCTACGGGCGGCTGCAGTGAGGAATATTGGTCAATGGGCGCGAGCCTGAACCAGCCAAGTAGCGTGCAGGATGACTGCCC
TATGGGTTGTAAACTGCTTTTATAGGGGAATAAAGTGAGTCACGTGTGGCTTTTTGTATGTACCCTATGAATAAGGACCG
GCTAATTCCGTGCCAGCAGCCGCGGTAATACGGAAGGTCCGGGCGTTATCCGGATTTATTGGGTTTAAAGGGAGCGCAGG
CTGGTTTTTAAGCGTGACGTGAAATGTGGCGGCTCAACCGCCGAACTGCGTCGCGAACTGGGAGCCTTGAGTGAGTACGA
CGTTGGCGGAATTCGTGGTGTAGCGGTGAAATGCTTAGATATCACGAAGAACCCCGATTGCGAAGGCAGCTGACGAGTCC
TTAACTGACGCTAAAGCTCGAAAGTGCGGGTATCGAACAGGATTAGATACCCTGGTAGTCC
>t0000736_wg-Y-6;size=7;
CCTACGGGCGGCTGCAGTGAGGAATATTGGTCAATGGGCGCAAGCCTGAACCAGCCATGCCGCGTGAAGGAATAAGGCCC
TATGGGTCGTAAACTTCTTTTGTGGTGGAGCAATAAGGTGTACGTGTACACCGATGAGAGTACATCACGAATAAGCATCG
GCTAACTCCGTGCCAGCAGCCGCGGTAATACGGAGGATGCAAGCGTTATCCGGATTTATTGGGTTTAAAGGGTGCGTAGG
CTGTGGGGAAAGTCAGGGGTGAAAGCCCGGCGCTTAACGCCGGAACTGCCTTTGATACTTCTCCGCTGGAATACGGATGC
CGTGGGAGGAATGAGTAGTGTAGCGGTGAAATGCATAGATATTACTCAGAACACCGATTGCGAAGGCATCTCACGAATCC
GTCATTGACGCTGAGGCACGAAAGCGTGGGGATCAAACAGGATTAGATACCCTAGTAGTCC
>t0010981_wg-Y-6;size=7;
CCTACGGGCGGCAGCAGTGAGGAATATTGGTCAATGGGCGAGAGCCTGAACCAGCCAAGTAGCGTGCAGGATGACGGCCC
TACGGGTTGTAAACTGCTTTTTCCGGGGAATAACCGGCGGCACGTGTGCTGCCCTGCATGTACCCGGTGAATAAGGACCG
GCTAATTCCGTGCCAGCAGCCGCGGTAATACGGAAGGTCCGAGCGTTATCCGGATTTATTGGGTTTAAAGGGTGCGTAGG
CGGGAGGACAAGTCAGCCGTGAAATCGCGTGGCTCAACCACGCCCAGCGGTTGAAACTGTCTTTCTTGAGTACGGTGAGG
GAAGGCGGAATTCGTGGTGTAGCGGTGAAATGCATAGATATCACGAAGAACTCCGATCGCGCAGGCAGCTTTCCGTCCCG
CAACTGACGCTGAGGCACGAAGGTGCGGGTATCAAACAGGATTAGATACCCGGGTAGTCC
>t0004362_wg-Y-6;size=7;
CCTACGGGGGGCTGCAGTGAGGAATATTGGTCAATGGGAGGAATCCTGAACCAGCCATGCCGCGTGCGGGAGGAAGGCCC
TATGGGTTGTAAACCGCTTTTGCACGGGAGTAATAAGTGGGGTGCGCCCCGCGATGAGAGTACCGTGCGAATAAGCATCG
GCTAACTCCGTGCCAGCAGCCGCGGTAATACGGAGGATGCAAGCGTTATCCGGATTTATTGGGTTTAAAGGGTGCGCAGG
CGGCGCGTTAAGTCAGCGGTGAAATGTCCCGGCTCAACCGGGGAGCTGCCGTTGATACTGGCGTGCTGGAGTGCGAACGG
CGCCGGCGGAATGTGCAATGTAGCGGTGAAATGCATAGATATTGCACAGAACACCGATCGCGAAGGCAGCTGGCGAGGAC
GCAACTGACGCTGAGGCACGAAGGCGTGGGGATCGAACAGGATTAGATACCCCTGTAGTCC
>t0006699_wg-Y-6;size=7;
CCTACGGGAGGCTGCAGTCGAGGATCATTCGCAATGGGCGCAAGCCTGACGATGCGACGCTGCGTGGAGGACGAAGGCCC
TCGGGTCGTAAACTCCTGTCAGAGGGGAAAAGGGCGCCCTCCCCAACAGGGAGGATCGCTTGATGGTACCCTCAGAGGAA
GCCACGGCTAACTCTGTGCCAGCAGCCGCGGTAATACAGAGGTGGCGAGCGTTGTTCGGATTTACTGGGCGTAAAGGGTG
CGTAGGCGGCGACGTGTGCCGGACGTGAAATCCCGGGGCTCACCCCCGGCGCGTGCGTACGGGACTGCGTCGCTAGGGTT
CGGGAGAGGAGATCGGAACGCAGGGTGTAGCGGTGAAATGCGTTGATATCCTGCGGAACACCGGAGGCGAAGGCGGATCT
CTTGCACGACACCGACGCTGAGGCACGAAAGCGTGGGGAGCAAACAGGATTAGATACCCCAGTAGTCC
>t0007847_wg-Y-6;size=7;
CCTACGGGGGGCAGCAGTGAGGAATATTGGTCAATGGGCGAGAGCCTGAACCAGCCAAGTCGCGTGAAGGATGAAGGTTC
TATGGATTGTAAACTTCTTTTGTCCGAGGGTAAAAAAGGCCACGTGTGGCTTCTTGCAAGTATCGGACGAATAAGCATCG
GCTAACTCCGTGCCAGCAGCCGCGGTAATACGGAGGATGCGAGCGTTATCCGGATTTATTGGGTTTAAAGGGTGCGTAGG
TGGTTTGTTAAGTTTGTGGTGAAAGCGTGCGGCTCAACCGTACCAAGCCATGAAAACTGGCGAACTTGAGTGCAAACGAG
GTAGGCGGAATGTGATGTGTAGCGGTGAAATGCTTAGATATGTCACAGAACCCCGATTGCGAAGGCAGCTTACCAGCATG
CAACTGACACTGAGGCACGAAAGCGTGGGTATCAAACAGGATTAGATACCCGAGTAGTCC
>t0029634_wg-Y-6;size=7;
CCTACGGGCGGCTGCAGTGAGGAATATTGGTCAATGGGCGGAAGCCTGAACCAGCCAAGTCGCGTGAAGGATGAAGGTAT
TATGTATTGTAAACTTCTTTAGCTGTGGAGAAATAAGGTGCTCGTGAGCACTGATGCTAGTACACAGAGAATAAGGATCG
GCTAACTCCGTGCCAGCAGCCGCGGTAATACGGAGGATCCGAGCGTTATCCGGATTCATTGGGTTTAAAGGGTGCGCAGG
CGGCTTCTTAAGTCAGCGGTAAAATCGTGGGGCTCAACCCCATCCCGCCGTTGATACTGGGGAGCTTGATTACGGTCGAG
GCAGGCGGAATTCGTCGTGTAGCGGTGAAATGCATAGATATGACGAAGAACACCGATTGCGTAGGCAGCCTACCAGGCCG
TTAATGACGCTCATGCACGAAAGTGCGGGGATCGAACAGGATTAGATACCCCAGTAGTCC
>t0006285_wg-Y-6;size=7;
CCTACGGGAGGCTGCAGTGGGGAATATTGGTCAATGGGGGCAACCCTGAACCAGCGACGCCGCGTGAGTGAAGAAGTATT
TCGGTATGTAAAGCTCTATCAGCAGGGACGATGATGACGGTACCTGACTAAGAAGCCCCGGCTAACTACGTGCCAGCAGC
CGCGGTAATACGTAGGGGGCAAGCGTTATCCGGATTTACTGGGTGTAAAGGGAGTGTAGGTGGTCATGCAAGTCTGAAGT
GAAAGCCCGGGGCTCAACCCCGTGACTGCTTTGGAAACTGTGTGACTGGAGTGCAGGAGAGGTAAGCGGAATTCCTAGTG
TAGCGGTGAAATGCGTAGATATTAGGAAGAACACCGGTGGCGAAGGCGGCTTACTGGACTGTAACTGACACTGAGGCTCG
AAAGCGTGGGGAGCAAACAGGATTAGATACCCTAGTAGTCC
>t0005666_wg-Y-6;size=7;
CCTACGGGTGGCTGCAGTGGGGAATATTGCACAATGGGGGGAACCCTGATGCAGCCATGCCGCGTGAATGAAGAAGGCCT
TCGGGTTGTAAAGTTCTTTCGGTGATGAGGAAGGTATCAAATTTAATAGATTTGGTAATTGACGTTAGTCACAGAAGAAG
CACCGGCTAACTCCGTGCCAGCAGCCGCGGTAATACGGAGGGTGCGAGCGTTAATCGGAATAACTGGGCGTAAAGGGCAC
GCAGGCGGATTGTTAAGTGGGATGTGAAAGCCCCGGGCTCAACCTGGGAATTGCATTTCAGACTGGCAGTCTAGAGTATT
TTAGGGAGGGGTAGAATTCCACGTGTAGCGGTGAAATGCGTAGAGATGTGGAGGAATACCGAAGGCGAAGGCAGCCCCTT
GGGAATATACTGACGCTCATGTGCGAAAGCGTGGGGAGCAAACAGGATTAGATACCCGAGTAGTCC
>t0024403_wg-Y-6;size=7;
CCTACGGGCGGCAGCAGTAGGGAATATTGGGCAATGGAGGCAACTCTGACCCAGCCATGCCGCGTGAAGGAATAAGGCCC
TATGGGTCGTAAACTTCTTTTACCGCAGAGTAAACCCGGGGACGCGTCCCCGGTTGAGAGTATGCGGGGAATAAGTATCG
GCTAACTCCGTGCCAGCAGCCGCGGTAATACGGGGGATACGAGCGTTATCCGGATTTATTGGGTTTAAAGGGTGCGCAGG
CGGACCGTTAAGTCAGGGGTGAAAAGTCCGTGCTCAACATGGACCGTGCCTTTGATACTGGCGGACTGGAGTGTGATAGA
CGTGGCCGGAATGTGGTGTGTAGCGGTGAAATGCTTAGATATGCCACAGAACACCGATCGAGAAGTCAGGTCGCGAGTTC
ACAACTGACGCTCATGCACGAAAGCGTGGGGATCAAACAGGATTAGATACCCTAGTAGTCC
>t0004162_wg-Y-6;size=7;
CCTACGGGGGGCTGCAGTAAGGAATATTGGGCAATGGGGGGAACCCTGACCCAGCCATGCCGCGTGAGGGAAGTAGGCCC
TACGGGTCGTGAACCTCTTTTGTCCAGGGACAAGGACGGGGTCGTGAACTCCGTTTGAGGGTACTGGAAGAATAAGCATC
GGCTAACTCCGTGCCAGCAGCCGCGGTAATACGGAGGATGCGAGCGTTATCCGGATTCATTGGGTTTAAAGGGTGCGCAG
GCGGCCGGGCAAGTCAGCGGTGAAAGTCAGGGGCCCAACCCCGGAAGTGCCGTTGATACTGTTCGGCTGGAATGCGGTCG
AGGCGGGCGGAATGTGGCGTGTAGCGGTGAAATGCGTAGATATGCCACAGAACGCCGATAGCGAAGGCAGCTCGCCAGGC
CTGCATTGACGCTCGGGCACGAAAGCGTGGGGATCGAACAGGATTAGATACCCCTGTAGTCC
>t0004530_wg-Y-6;size=7;
CCTACGGGAGGCTGCAGTGAGGAATATTGGTCAATGGGCGCAAGCCTGAACCAGCCATGCCGCGTGAAGGAATAAGGCCC
TATGGGTCGTAAACTTCTTTTGTGGTGGAGCAATAAGGTGTACGTGTACACCGATGAGAGTACATCACGAATAAGCATCG
GCTAACTCCGTGCCAGCAGCCGCGGTAATACGGAGGATGCAAGCGTTATCCGGATTTATTGGGTTTAAAGGGTGCGTAGG
CTGTGGGGAAAGTCAGGGGTGAAAGCCCGGCGCTTAACGCCGGAACTGCCTTTGATACTTCTCCGCTGGAATACGGATGC
CGTGGGAGGAATGAGTAGTGTAGCGGTGAAATGCATAGATATTACTCAGAACACCGATTGCGAAGGCATCTCACGAATCC
GTCATTGACGCTGAGGCACGAAAGCGTGGGGATCAAACAGGATTAGATACCCGTGTAGTCC
>t0018888_wg-Y-6;size=7;
CCTACGGGAGGCTGCAGTGAGGAATATTGGTCAATGGACGGAAGTCTGAACCAGCCAAGTAGCGTGCAGGATGACGGCCC
TATGGGTTGTAAACTGCTTTTATGTGGGAATAAAGTGGAGGACGTGTCCTCCTTTGCATGTACCACAGGAATAAGGACCG
GCTAATTCCGTGCCAGCAGCCGCGGTAATACGGAAGGTCCGGGCGTTATCCGGATTTATTGGGTTTAAAGGGAGCGTAGG
CCGGGTATTAAGCGTGTTGTGAAATGTAGTTGCTCAACATCTGCACTGCAGCGCGAACTGGTGCTCTTGAGTGCGCGGAA
AGCTGGCGGAATTCGTCGTGTAGCGGTGAAATGCTTAGATATGACGAAGAACTCCGATTGCGAAGGCAGCTGGCTGTAGC
GTTACTGACGCTGAAGCTCGAAAGCGTGGGTATCGAACAGGATTAGATACCCTAGTAGTCC
>t0031155_wg-Y-6;size=7;
CCTACGGGCGGCTGCAGTGAGGAATATTGGACAATGGCCGAGAGGCTGATCCAGCCATGCCGCGTGCGGGAAGACGGCCC
TATGGGTTGTAAACCGCTTTTGTTGGGGAGCAATAAGGTCCACGTGTGGATCGATGAGAGTACCCAGCGAATAAGCATCG
GCTAACTCCGTGCCAGCAGCCGCGGTAATACGGAGGATGCAAGCGTTATCCGGATTTATTGGGTTTAAAGGGTGCGTAGG
CGGATGCCTAAGCGTGAGGTGAAATCCCCGGGCTCAACCTGGGAACTGCCTCGCGAACTGGGTATCTGGAATGTCCGTGC
CGTGGGAGGAATGTGTGGTGTAGCGGTGAAATGCATAGAGATCACACAGAACACCGATTGCGAAGGCATCTCACGAACGG
ATGATTGACGCTGAGGCACGAAAGCGTGGGGATCAAACAGGATTAGATACCCGAGTAGTCC
>t0000184_wg-Y-6;size=7;
CCTACGGGCGGCAGCAGTAGGGAATATTGGGCAATGGAGGCAACTCTGACCCAGCCATGCCGCGTGAAGGAATAAGGCCC
TATGGGTCGTAAACTTCTTTTACCGCAGAGTAAACCCGGGGACGCGTCCCCGGTTGAGAGTATGCGGGGAATAAGTATCG
GCTAACTCCGTGCCAGCAGCCGCGGTAATACGGGGGATACGAGCGTTATCCGGATTTATTGGGTTTAAAGGGTGCGCAGG
CGGACCGTTAAGTCAGGGGTGAAAAGTCCGTGCTCAACATGGACCGTGCCTTTGATACTGGCGGACTGGAGTGTGATAGA
CGTGGCCGGAATGTGGTGTGTAGCGGTGAAATGCTTAGATATGCCACAGAACACCGATCGAGAAGTCAGGTCGCGAGTTC
ACAACTGACGCTCATGCACGAAAGCGTGGGGATCAAACAGGATTAGATACCCCAGTAGTCC
>t0007544_wg-Y-6;size=7;
CCTACGGGTGGCAGCAGTAGGGAATATTGGGCAATGGAGGCAACTCTGACCCAGCCATGCCGCGTGAAGGAATAAGGCCC
TATGGGTCGTAAACTTCTTTTACCGCAGAGTAAACCCGGGGACGCGTCCCCGGTTGAGAGTATGCGGGGAATAAGTATCG
GCTAACTCCGTGCCAGCAGCCGCGGTAATACGGGGGATACGAGCGTTATCCGGATTTATTGGGTTTAAAGGGTGCGCAGG
CGGACCGTTAAGTCAGGGGTGAAAAGTCCGTGCTCAACATGGACCGTGCCTTTGATACTGGCGGACTGGAGTGTGATAGA
CGTGGCCGGAATGTGGTGTGTAGCGGTGAAATGCTTAGATATGCCACAGAACACCGATCGAGAAGTCAGGTCGCGAGTTC
ACAACTGACGCTCATGCACGAAAGCGTGGGGATCAAACAGGATTAGATACCCCAGTAGTCC
>t0015398_wg-Y-6;size=7;
CCTACGGGCGGCTGCAGTGAGGAATATTGGTCAATGGGCGCAAGCCTGAACCAGCCATGCCGCGTGAAGGAATAAGGCCC
TATGGGTCGTAAACTTCTTTTGTGGTGGAGCAATAAGGTGTACGTGTACACCGATGAGAGTACATCACGAATAAGCATCG
GCTAACTCCGTGCCAGCAGCCGCGGTAATACGGAGGATGCAAGCGTTATCCGGATTTATTGGGTTTAAAGGGTGCGTAGG
CTGTGGGGAAAGTCAGGGGTGAAAGCCCGGCGCTTAACGCCGGAACTGCCTTTGATACTTCTCCGCTGGAATACGGATGC
CGTGGGAGGAATGAGTAGTGTAGCGGTGAAATGCATAGATATTACTCAGAACACCGATTGCGAAGGCATCTCACGAATCC
GTCATTGACGCTGAGGCACGAAAGCGTGGGGATCAAACAGGATTAGATACCCGAGTAGTCC
>t0024713_wg-Y-6;size=7;
CCTACGGGGGGCTGCAGTGAGGAATATTGGTCAATGGGCGAGAGCCTGAACCAGCCAAGTAGCGTGCAGGATGACGGCCC
TACGGGTTGTAAACTGCTTTTGCGGGAGGATAAAGTGGCCCACGTGTGGGCCTTTGCAGGTATCCCGTGAATAAGGACCG
GCTAATTCCGTGCCAGCAGCCGCGGTAATACGGAAGGTCCAGGCGTTATCCGGATTTATTGGGTTTAAAGGGAGCGCAGG
CGGAGGATCAAGCCAGCCGTAAAATTGTGGGGCTCAACCCCATTCAGCGGTTGGAACTGGTTCCCTTGGTTGCGGGAAGG
GCAGGCGGAACTCGTGGTGTAGCGGTGAAATGCATAGATATCACGAAGAACTCCGATCGCGAAGGCAGCCTGCCGGCCCG
TTAACGACGCTCATGCTCGAAGGTGCGGGTATCAAACAGGATTAGATACCCGTGTAGTCC
>t0009332_wg-Y-6;size=7;
CCTACGGGGGGCTGCAGTAGGGAATATTGGGCAATGGAGGCAACTCTGACCCAGCCATGCCGCGTGAAGGAATAAGGCCC
TATGGGTCGTAAACTTCTTTTACCGCAGAGTAAACCCGGGGACGCGTCCCCGGTTGAGAGTATGCGGGGAATAAGTATCG
GCTAACTCCGTGCCAGCAGCCGCGGTAATACGGGGGATACGAGCGTTATCCGGATTTATTGGGTTTAAAGGGTGCGCAGG
CGGACCGTTAAGTCAGGGGTGAAAAGTCCGTGCTCAACATGGACCGTGCCTTTGATACTGGCGGACTGGAGTGTGATAGA
CGTGGCCGGAATGTGGTGTGTAGCGGTGAAATGCTTAGATATGCCACAGAACACCGATCGAGAAGTCAGGTCGCGAGTTC
ACAACTGACGCTCATGCACGAAAGCGTGGGGATCAAACAGGATTAGATACCCGGGTAGTCC
>t0015825_wg-Y-6;size=7;
CCTACGGGCGGCTGCAGTGGGGAATATTGCACAATGGGCGCAAGCCTGATGCAGCAACGCCGCGTGAGGGAAGACGGTTT
TCGGATTGTAAACCTTTGTCCTTGGTGAAGATCATGACGGTAGCCGAGGAGGAAGCCACGGCTAACTACGTGCCAGCAGC
CGCGGTAATACGTAGGTGGCAAGCGTTGTCCGGAATTACTGGGTGTAAAGGGAGCGCAGGCGGGAGAGCAAGTCAGTGGT
GAAATGCATGGGCTTAACCCATGAACTGCCATTGAAACTGTTTTTCTTGAGTGGATCAGAGGCAAGCGGAATTCCGAGTG
TAGCGGTGAAATGCGTAGATATTCGGAGGAACACCAGTGGCGAAGGCGGCTTGCTGGGGTCTAACTGACGCTGAGGCTCG
AAAGTGTGGGGAGCAAACAGGATTAGATACCCGAGTAGTCC
>t0018047_wg-Y-6;size=7;
CCTACGGGCGGCAGCAGTGAGGAATATTGGTCAATGGACGCGAGTCTGAACCAGCCAAGTAGCGTGCAGGAAGACGGCCC
TATGGGTTGTAAACTGCTTTTATGAGGGGATAAAGTGCGGGACGCGTCCCGCTTTGCAGGTACCTCATGAATAAGGACCG
GCTAATTCCGTGCCAGCAGCCGCGGTAATACGGAAGGTCCGGGCGTTATCCGGATTTATTGGGTTTAAAGGGAGCGTAGG
CGGATGCTTAAGCGTGTCGTGAAATGCCGCGGCTCAACCGTGGCACTGCGGCGCGAACTGGGTGTCTTGAGTGTGCTGAA
AGTAGGCGGAATTCGTGGTGTAGCGGTGAAATGCTTAGATATCACGAGGAACTCCGATTGCGAAGGCAGCTTACTGTATC
ACAACTGACGCTGAAGCTCGAAGGCGCGGGTATCGAACAGGATTAGATACCCTAGTAGTCC
>t0012101_wg-Y-6;size=7;
CCTACGGGGGGCTGCAGTCGAGGATCATTCGCAATGGGCGCAAGCCTGACGATGCGACGCTGCGTGGAGGACGAAGGCCC
TCGGGTCGTAAACTCCTGTCAGAGGGGAAAAGGGCGCCCTCCCGATAACGGAGGAGCGCTTGATGGTACCCTCAGAGGAA
GCCACGGCTAACTCTGTGCCAGCAGCCGCGGTAATACAGAGGTGGCGAGCGTTGTTCGGATTTACTGGGCGTAAAGGGTG
CGTAGGCGGCGACGTGTGCCGGACGTGAAATCCCGGGGCTCACCCCCGGCGCGTGCGTACGGGACTGCGTCGCTAGGGTT
CGGGAGAGGAGATCGGAACGCAGGGTGTAGCGGTGAAATGCGTTGATATCCTGCGGAACACCGGAGGCGAAGGCGGATCT
CTTGCACGACACCGACGCTGAGGCACGAAAGCGTGGGGAGCAAACAGGATTAGATACCCTGGTAGTCC
>t0005491_wg-Y-6;size=7;
CCTACGGGCGGCTGCAGTGAGGAATATTGGTCAATGGGCGAGAGCCTGAACCAGCCAAGTAGCGTGCAGGATGACGGCCC
TACGGGTTGTAAACTGCTTTTTCCGGGGAATAACCGGCGGCACGTGTGCTGCCCTGCATGTACCCGGTGAATAAGGACCG
GCTAATTCCGTGCCAGCAGCCGCGGTAATACGGAAGGTCCGAGCGTTATCCGGATTTATTGGGTTTAAAGGGTGCGTAGG
CGGG
>t0032685_wg-Y-6;size=7;
CCTACGGGTGGCTGCAGTGAGGAATATTGGTCAATGGGCGAGAGCCTGAACCAGCCAAGTAGCGTGCAGGATGACGGCCC
TACGGGTTGTAAACTGCTTTTTCCGGGGAATAACCGGCGGCACGTGTGCTGCCCTGCATGTACCCGGTGAATAAGGACCG
GCTAATTCCGTGCCAGCAGCCGCGGTAATACGGAAGGTCCGAGCGTTATCCGGATTTATTGGGTTTAAAGGGTGCGTAGG
CGGGAGGACAAGTCAGCCGTGAAATCGCGTGGCTCAACCACGCCCAGCGGTTGAAACTGTCTTTCTTGAGTACGGTGAGG
GAAGGCGGAATTCGTGGTGTAGCGGTGAAATGCATAGATATCACGAAGAACTCCGATCGCGCAGGCAGCTTTCCGTCCCG
CAACTGACGCTGAGGCACGAAGGTGCGGGTATCAAACAGGATTAGATACCCGTGTAGTCC
>t0002360_wg-Y-6;size=7;
CCTACGGGCGGCTGCAGTAGGGAATATTGGGCAATGGAGGCAACTCTGACCCAGCCATGCCGCGTGAAGGAATAAGGCCC
TATGGGTCGTAAACTTCTTTTACCGCAGAGTAAACCCGGGGACGCGTCCCCGGTTGAGAGTATGCGGGGAATAAGTATCG
GCTAACTCCGTGCCAGCAGCCGCGGTAATACGGGGGATACGAGCGTTATCCGGATTTATTGGGTTTAAAGGGTGCGCAGG
CGGACCGTTAAGTCAGGGGTGAAAAGTCCGTGCTCAACATGGACCGTGCCTTTGATACTGGCGGACTGGAGTGTGATAGA
CGTGGCCGGAATGTGGTGTGTAGCGGTGAAATGCTTAGATATGCCACAGAACACCGATCGAGAAGTCAGGTCGCGAGTTC
ACAACTGACGCTCATGCACGAAAGCGTGGGGATCAAACAGGATTAGATACCCCAGTAGTCC
>t0025762_wg-Y-6;size=7;
CCTACGGGCGGCTGCAGTGAGGAATATTGGACAATGGCCGAGAGGCTGATCCAGCCATGCCGCGTGCGGGAAGACGGCCC
TATGGGTTGTAAACCGCTTTTGTTGGGGAGCAATAAGGTCCACGTGTGGATCGATGAGAGTACCCAGCGAATAAGCATCG
GCTAACTCCGTGCCAGCAGCCGCGGTAATACGGAGGATGCAAGCGTTATCCGGATTTATTGGGTTTAAAGGGTGCGTAGG
CGGATGCCTAAGCGTGAGGTGAAATCCCCGGGCTCAACCTGGGAACTGCCTCGCGAACTGGGTGTCTGGAATGCCCCTGC
CGTGGGAGGAATGTGTGGTGTAGCGGTGAAATGCATAGAGATCACACAGAACACCGATTGCGAAGGCATCTCACGAAGGG
GTGATTGACGCTGAGGCACGAAAGCGTGGGGATCAAACAGGATTAGATACCCCAGTAGTCC
>t0006903_wg-Y-6;size=7;
CCTACGGGTGGCAGCAGTGAGGAATATTGGTCAATGGGCGAGAGCCTGAACCAGCCAAGTAGCGTGCAGGATGACGGCCC
TACGGGTTGTAAACTGCTTTTTCCGGGGAATAACCGGCGGCACGTGTGCTGCCCTGCATGTACCCGGTGAATAAGGACCG
GCTAATTCCGTGCCAGCAGCCGCGGTAATACGGAAGGTCCGAGCGTTATCCGGATTTATTGGGTTTAAAGGGTGCGTAGG
CGGGAGGACAAGTCAGCCGTGAAATCGCGTGGCTCAACCACGCCCAGCGGTTGAAACTGTCTTTCTTGAGTACGGTGAGG
GAAGGCGGAATTCGTGGTGTAGCGGTGAAATGCATAGATATCACGAAGAACTCCGATCGCGCAGGCAGCTTTCCGTCCCG
CAACTGACGCTGAGGCACGAAGGTGCGGGTATCAAACAGGATTAGATACCCTAGTAGTCC
>t0002075_wg-Y-6;size=7;
CCTACGGGCGGCAGCAGTAGGGAATATTGGGCAATGGAGGCAACTCTGACCCAGCCATGCCGCGTGAAGGAATAAGGCCC
TATGGGTCGTAAACTTCTTTTACCGCAGAGTAAACCCGGGGACGCGTCCCCGGTTGAGAGTATGCGGGGAATAAGTATCG
GCTAACTCCGTGCCAGCAGCCGCGGTAATACGGGGGATACGAGCGTTATCCGGATTTATTGGGTTTAAAGGGTGCGCAGG
CGGACCGTTAAGTCAGGGGTGAAAAGTCCGTGCTCAACATGGACCGTGCCTTTGATACTGGCGGACTGGAGTGTGATAGA
CGTGGCCGGAATGTGGTGTGTAGCGGTGAAATGCTTAGATATGCCACAGAACACCGATCGAGAAGTCAGGTCGCGAGTTC
ACAACTGACGCTCATGCACGAAAGCGTGGGGATCAAACAGGATTAGATACCCTTGTAGTCC
>t0002784_wg-Y-6;size=7;
CCTACGGGAGGCTGCAGTGAGGAATATTGGTCAATGGGCGAGAGCCTGAACCAGCCAAGTAGCGTGCAGGATGACGGCCC
TATGGGTTGTAAACTGCTTTTATATGGGGATAAAGTTCACCACGTGTGGTGTTTTGCAGGTACCATATGAATAAGGACCG
GCTAATTCCGTGCCAGCAGCCGCGGTAATACGGAAGGTCCGGGCGTTATCCGGATTTATTGGGTTTAAAGGGAGCGCAGG
CGGCCTTTTAAGCGTGACGTGAAATGTGGATGCTCAACATCTGAACTGCGTCGCGAACTGGAGGGCTTGAGTGGGTACGA
CGCCGGCGGAATTCGTGGTGTAGCGGTGAAATGCTTAGATATCACGAAGAACCCCGATTGCGAAGGCAGCCGGCGAGTCC
TCAACTGACGCTAAAGCTCGAAAGTGCGGGTATCGAACAGGATTAGATACCCTGGTAGTCC
>t0010205_wg-Y-6;size=7;
CCTACGGGGGGCAGCAGTGAGGAATATTGGTCAATGGGCGAGAGCCTGAACCAGCCAAGTCGCGTGAAGGATGAAGGTTC
TATGGATTGTAAACTTCTTTTGTCCGAGGGTAAAAAAGGCCACGTGTGGCTTCTTGCAAGTATCGGACGAATAAGCATCG
GCTAACTCCGTGCCAGCAGCCGCGGTAATACGGAGGATGCGAGCGTTATCCGGATTTATTGGGTTTAAAGGGTGCGTAGG
TGGTTTGTTAAGTTTGTGGTGAAAGCGTGCGGCTCAACCGTACCAAGCCATGAAAACTGGCGAACTTGAGTGCAAACGAG
GTAGGCGGAATGTGATGTGTAGCGGTGAAATGCTTAGATATGTCACAGAACCCCGATTGCGAAGGCAGCTTACCAGCATG
CAACTGACACTGAGGCACGAAAGCGTGGGTATCAAACAGGATTAGATACCCCAGTAGTCC
>t0011333_wg-Y-6;size=7;
CCTACGGGCGGCAGCAGTAGGGAATATTGGGCAATGGGAGCAATCCTGACCCAGCCATGCCGCGTGAAGGAAGACGGTCC
TATGGATTGTAAACTTCTTTTGCCGCAGAGTAAACGGTGCCACGTGTGGTGCTTTGAGAGTATGCGGCGAATAAGTATCG
GCTAACTCCGTGCCAGCAGCCGCGGTAATACGGAGGATACGAGCGTTATCCGGATTCATTGGGTTTAAAGGGTGCGCAGG
CGGACCGTTAAGTCAGGGGTGAAAAGTTGGGGCTCAACTCCAATCGTGCCTTTGATACTGGCGGACTAGAGTGCGATAGG
CGTGGCCGGAATGTGATGTGTAGCGGTGAAATGCTTAGATATGTCACAGAACACCGATCGAGAAGTCAGGTCACGAGTTC
GCAACTGACGCTCATGCACGAAAGCGTGGGGATCAAACAGGATTAGATACCCTGGTAGTCC
>t0018377_wg-Y-6;size=7;
CCTACGGGAGGCTGCAGTGAGGAATATTGGTCAATGGGAGGAATCCTGAACCAGCCATGCCGCGTGCGGGAGGAAGGCCC
TATGGGTTGTAAACCGCTTTTGCACGGGAGTAATAAGTGGGGTGCGCCCCGCGATGAGAGTACCGTGCGAATAAGCATCG
GCTAACTCCGTGCCAGCAGCCGCGGTAATACGGAGGATGCAAGCGTTATCCGGATTTATTGGGTTTAAAGGGTGCGCAGG
CGGCGCGTTAAGTCAGCGGTGAAATGTCCCGGCTCAACCGGGGAGCTGCCGTTGATACTGGCGTGCTGGAGTGCGAACGG
CGCCGGCGGAATGTGCAATGTAGCGGTGAAATGCATAGATATTGCACAGAACACCGATCGCGAAGGCAGCTGGCGAGGAC
GCAACTGACGCTGAGGCACGAAGGCGTGGGGATCGAACAGGATTAGATACCCTAGTAGTCC
>t0027380_wg-Y-6;size=7;
CCTACGGGTGGCAGCAGTGAGGAATATTGGTCAATGGGCGAGAGCCTGAACCAGCCAAGTAGCGTGCAGGATGACGGCCC
TACGGGTTGTAAACTGCTTTTTCCGGGGAATAACCGGCGGCACGTGTGCTGCCCTGCATGTACCCGGTGAATAAGGACCG
GCTAATTCCGTGCCAGCAGCCGCGGTAATACGGAAGGTCCGAGCGTTATCCGGATTTATTGGGTTTAAAGGGTGCGTAGG
CGGGAGGACAAGTCAGCCGTGAAATCGCGTGGCTCAACCACGCCCAGCGGTTGAAACTGTCTTTCTTGAGTACGGTGAGG
GAAGGCGGAATTCGTGGTGTAGCGGTGAAATGCATAGATATCACGAAGAACTCCGATCGCGCAGGCAGCTTTCCGTCCCG
CAACTGACGCTGAGGCACGAAGGTGCGGGTATCAAACAGGATTAGATACCCTGGTAGTCC
>t0010314_wg-Y-6;size=7;
CCTACGGGCGGCTGCAGTGAGGAATATTGGTCAATGGCCGCAAGGCTGAACCAGCCAAGTAGCGTGAGGGATGACCGCCC
TACGGGTCGTAAACCTCTTTTGCGCGGGAATAACCGCACCCACGCGTGGGTGCCTGCATGTACCGTGCGAATAAGCATCG
GCTAACTCCGTGCCAGCAGCCGCGGTAATACGGAGGATGCGAGCGTTATCCGGATTTATTGGGTTTAAAGGGAGCGCAGG
CGGCCGTTTAGGCCAGCCGTGAAATTTCCGCGCTTAACGCGGTCCTTGCGGTTGGAACCGGATGGCTTGAGTGGGGTACA
GGAAGGCGGAATTCGTGGTGTAGCGGTGAAATGCTTAGATATCACGAAGAACTCCGATTGCGAAGGCAGCTTTCCGGACC
TTTACTGACGCTCATGCTCGAAAGCGCGGGAATCAAACAGGATTAGATACCCTGGTAGTCC
>t0028528_wg-Y-6;size=7;
CCTACGGGTGGCAGCAGTGGGGAATATTGCACAATGGACGAAAGTCTGATGCAGCAATTCTGCGTGAAGGATGAAGCATT
ACGGTGTGTAAACTTCTTTTTTGGTAGAAGACGAATGACGGTATACCAAGAATAAGGGACGGCTAACTATGTGCCAGCAG
CCGCGGTAATACATAGGTCCCGAGCGTTATCCGGATTTACTGGGCGTAAAGTGTCCGTAGCCTGATATGTAAGTCTGTTT
TCAAATATTGTGGCTTAACCATAAAGAGGGAATAGATACTGCATATCTTGAAGTTGTTGGGGGTTAGTGGAATTTCCGGT
GGAGCGGTGAAATGCGTTGATATCGGAAAGAACGCCGAAAGCGAAAGCAGCTAACTACAATAAACTTGACGGTGAGGGAC
GAAAGCTTGGGGAGCAAACGGGATTAGATACCCCGGTAGTCC
>t0052176_wg-Y-6;size=7;
CCTACGGGAGGCTGCAGTGAGGAATATTGGTCAATGGACGAAAGTCTGAACCAGCCAAGTAGCGTGCAGGATGACGGCCC
TATGGGTTGTAAACTGCTTTTATACAGGGATAAAGTCAGTTACGTGTAACTGTTTGTAGGTACTGTATGAATAAGGACCG
GCTAATTCCGTGCCAGCAGCCGCGGTAATACGGAAGGTCCAGGCGTTATCCGGATTTATTGGGTTTAAAGGGAGCGCAGG
CTGATGATTAAGCGTGACGTGAAATGTAGCCGCTCAACGGCTGAACTGCGTCGCGAACTGGTTATCTTGAGTGAGTTCGA
TGTTGGCGGAATTCGTGGTGTAGCGGTGAAATGCTTAGATATCACGAAGAACTCCGATTGCGAAGGCAGCCAACAAGGCC
TTTACTGACGCTAAAGCTCGAAGGTGCGGGTATCGAACAGGATTAGATACCCTGGTAGTCC
>t0011362_wg-Y-6;size=7;
CCTACGGGAGGCAGCAGTGAGGAATATTGGTCAATGGGCGAGAGCCTGAACCAGCCAAGTAGCGTGCAGGATGACGGCCC
TATGGGTTGTAAACTGCTTTTATATGGGGATAAAGTTCACCACGTGTGGTGTTTTGCAGGTACCATATGAATAAGGACCG
GCTAATTCCGTGCCAGCAGCCGCGGTAATACGGAAGGTCCGGGCGTTATCCGGATTTATTGGGTTTAAAGGGAGCGCAGG
CGGCCTTTTAAGCGTGACGTGAAATGTGGATGCTCAACATCTGAACTGCGTCGCGAACTGGAGGGCTTGAGTGGGTACGA
CGCCGGCGGAATTCGTGGTGTAGCGGTGAAATGCTTAGATATCACGAAGAACCCCGATTGCGAAGGCAGCCGGCGAGTCC
TCAACTGACGCTAAAGCTCGAAAGTGCGGGTATCGAACAGGATTAGATACCCTAGTAGTCC
>t0008252_wg-Y-6;size=7;
CCTACGGGGGGCTGCAGTGGGGGATATTGCACAATGGGCGAAAGCCTGATGCAGCGACGCCGCGTGAGGGAAGAAGGTCT
TCGGATTGTAAACCTTTGTCCTATGGGAAGATAATGACGGTACCATGGGAGGAAGCCACGGCTAACTACGTGCCAGCAGC
CGCGGTAATACGTAGGTGGCAAGCGTTGTCCGGATTTACTGGGTGTAAAGGGTGCGTAGGCGGGGCAGCAAGTTGGATGT
GAAATCCTCGGGCTCAACTCGAGAACTGCATTCAAAACTGTTGCTCTTGAGTGCAGTAGAGGCAAGCGGAATTCCCGGTG
TAGCGGTGAAATGCGCAGAGATCGGGAGGAACACCAGTGGCGAAGGCGGCTTGCTGGGCTGTTACTGACGCTGAGGCACG
AAAGCATGGGTAGCAAACAGGATTAGATACCCTAGTAGTCC
>t0004656_wg-Y-6;size=7;
CCTACGGGCGGCTGCAGTGAGGAATATTGGTCAATGGACGGAAGTCTGAACCAGCCAAGTAGCGTGCAGGATGACGGCCC
TATGGGTTGTAAACTGCTTTTATGTGGGAATAAAGTGGAGGACGTGTCCTCCTTTGCATGTACCACAGGAATAAGGACCG
GCTAATTCCGTGCCAGCAGCCGCGGTAATACGGAAGGTCCGGGCGTTATCCGGATTTATTGGGTTTAAAGGGAGCGTAGG
CCGGGTATTAAGCGTGTTGTGAAATGTAGTTGCTCAACATCTGCACTGCAGCGCGAACTGGTGCTCTTGAGTGCGCGGAA
AGCTGGCGGAATTCGTCGTGTAGCGGTGAAATGCTTAGATATGACGAAGAACTCCGATTGCGAAGGCAGCTGGCTGTAGC
GTTACTGACGCTGAAGCTCGAAAGCGTGGGTATCGAACAGGATTAGATACCCCAGTAGTCC
>t0047394_wg-Y-6;size=7;
CCTACGGGGGGCTGCAGTCGAGGATCATTTGCAATGGGCGAAAGCCTGACAATGCGACGCTGCGTGGAGGATGAAGGCCC
TCGGGTTGTAAACTCCTGTCATGGGGGAAAAGGAAAAGGGACCCAACACGTCCCCGATTTGATGGTACCCCAAGAGGAAG
CGACGGCTAACTCTGTGCCAGCAGCCGCGGTAATACAGAGGTCGCAAGCGTTGTTCGGATTTACTGGGCGTAAAGGGCGC
GTAGGCGGCCGTGCGTGTCGGATGTGAAATCTCCGGGCTCAACCCGGAAAGTGCGTCCGAAACTGCATGGCTCGAGTTCG
GGAGAGGGAATCGGAATGCAGGGTGTAGCGGTGAAATGCGTTGATATCCTGCAGAACACCGGAGGCGAAGGCGGATTCCT
GGAACGAAACTGACGCTCAGGCGCGAAAGTCGGGGGAGCAAACAGGATTAGATACCCTTGTAGTCC
>t0010171_wg-Y-6;size=7;
CCTACGGGTGGCTGCAGTGAGGAATATTGGTCAATGGACGCGAGTCTGAACCAGCCAAGTAGCGTGCAGGAAGACGGCCC
TATGGGTTGTAAACTGCTTTTATGAGGGGATAAAGTGCGGGACGCGTCCCGCTTTGCAGGTACCTCATGAATAAGGACCG
GCTAATTCCGTGCCAGCAGCCGCGGTAATACGGAAGGTCCGGGCGTTATCCGGATTTATTGGGTTTAAAGGGAGCGTAGG
CGGATGCTTAAGCGTGTCGTGAAATGCCGCGGCTCAACCGTGGCACTGCGGCGCGAACTGGGTGTCTTGAGTGTGCTGAA
AGTAGGCGGAATTCGTGGTGTAGCGGTGAAATGCTTAGATATCACGAGGAACTCCGATTGCGAAGGCAGCTTACTGTATC
ACAACTGACGCTGAAGCTCGAAGGCGCGGGTATCGAACAGGATTAGATACCCTGGTAGTCC
>t0001204_wg-Y-6;size=7;
CCTACGGGGGGCTGCAGTGAGGAATATTGGTCAATGGGCGCGAGCCTGAACCAGCCAAGTAGCGTGCAGGACGACTGCCC
TATGGGTTGTAAACTGCTTTTATCAGGGAATAAAGTGAGGCACGCGTGCCTTTTTGTATGTACCTGGTGAATAAGGACCG
GCTAATTCCGTGCCAGCAGCCGCGGTAATACGGAAGGTCCGGGCGTTATCCGGATTTATTGGGTTTAAAGGGAGCGCAGG
CGGGCTTTTAAGCGTGACGTGAAATGTGGCGGCTCAACCGCCGAACTGCGTCGCGAACTGGGGGCCTTGAGTGAGTACGA
CGTTGGCGGAATTCGTGGTGTAGCGGTGAAATGCTTAGATATCACGAAGAACCCCGATTGCGAAGGCAGCCGACGAGTCC
TTAACTGACGCTAAAGCTCGAAAGTGCGGGTATCGAACAGGATTAGATACCCCAGTAGTCC
>t0008975_wg-Y-6;size=7;
CCTACGGGGGGCTGCAGTGAGGAATATTGGTCAATGGGCGAGAGCCTGAACCAGCCAAGTAGCGTGCAGGATGACGGCCC
TACGGGTTGTAAACTGCTTTTGCGGGAGGATAAAGTGGCCCACGTGTGGGCCTTTGCAGGTATCCCGTGAATAAGGACCG
GCTAATTCCGTGCCAGCAGCCGCGGTAATACGGAAGGTCCAGGCGTTATCCGGATTTATTGGGTTTAAAGGGAGCGCAGG
CGGAGGATCAAGCCAGCCGTAAAATTGTGGGGCTCAACCCCATTCAGCGGTTGGAACTGGTTCCCTTGGTTGCGGGAAGG
GCAGGCGGAACTCGTGGTGTAGCGGTGAAATGCATAGATATCACGAAGAACTCCGATCGCGAAGGCAGCCTGCCGGCCCG
TTAACGACGCTCATGCTCGAAGGTGCGGGTATCAAACAGGATTAGATACCCCGGTAGTCC
>t0035355_wg-Y-6;size=7;
CCTACGGGGGGCTGCAGTGGGGAATATTGGACAATGGGGGAAACCCTGATCCAGCGACGCCGCGTGAGTGAAGAAGTATT
TCGGTATGTAAAGCTCTATCAGCAGGGAAGATGATGACGGTACCTGACTAAGAAGCACCGGCTAAATACGTGCCAGCAGC
CGCGGTAATACGTATGGTGCAAGCGTTATCCGGATTTACTGGGTGTAAAGGGAGCGTAGGCGGCTATGCAAGTCAGATGT
GAAAGCCCGGGGCTTAACCCCGGGACTGCATTTGAAACTGCGTAGCTTGAGTGCAGGAGAGGCAGGCGGAATTCCTAGTG
TAGCGGTGAAATGCGTAGATATTAGGAAGAACACCGGTGGCGAAGGCGGCCTGCTGGACTGAGACTGACGCTGAGGCTCG
AAAGCGTGGGGAGCAAACAGGATTAGATACCCTAGTAGTCC
>t0001931_wg-Y-6;size=7;
CCTACGGGAGGCTGCAGTGAGGAATATTGGTCAATGGGCGCGAGCCTGAACCAGCCAAGTAGCGTGCAGGATGACTGCCC
TATGGGTTGTAAACTGCTTTTATAGGGGAATAAAGTGAGTCACGTGTGGCTTTTTGTATGTACCCTATGAATAAGGACCG
GCTAATTCCGTGCCAGCAGCCGCGGTAATACGGAAGGTCCGGGCGTTATCCGGATTTATTGGGTTTAAAGGGAGCGCAGG
CTGGTTTTTAAGCGTGACGTGAAATGTGGCGGCTCAACCGCCGAACTGCGTCGCGAACTGGGAGCCTTGAGTGAGTACGA
CGTTGGCGGAATTCGTGGTGTAGCGGTGAAATGCTTAGATATCACGAAGAACCCCGATTGCGAAGGCAGCTGACGAGTCC
TTAACTGACGCTAAAGCTCGAAAGTGCGGGTATCGAACAGGATTAGATACCCGAGTAGTCC
>t0015460_wg-Y-6;size=7;
CCTACGGGGGGCTGCAGTGAGGAATATTGGTCAATGGGAGGAATCCTGAACCAGCCATGCCGCGTGCGGGAGGAAGGCCC
TATGGGTTGTAAACCGCTTTTGCACGGGAGTAATAAGTGGGGTGCGCCCCGCGATGAGAGTACCGTGCGAATAAGCATCG
GCTAACTCCGTGCCAGCAGCCGCGGTAATACGGAGGATGCAAGCGTTATCCGGATTTATTGGGTTTAAAGGGTGCGCAGG
CGGCGCGTTAAGTCAGCGGTGAAATGTCCCGGCTCAACCGGGGAGCTGCCGTTGATACTGGCGTGCTGGAGTGCGAACGG
CGCCGGCGGAATGTGCAATGTAGCGGTGAAATGCATAGATATTGCACAGAACACCGATCGCGAAGGCAGCTGGCGAGGAC
GCAACTGACGCTGAGGCACGAAGGCGTGGGGATCGAACAGGATTAGATACCCTTGTAGTCC
>t0019165_wg-Y-6;size=7;
CCTACGGGCGGCTGCAGTCGAGAATCATTCGCAATGGGCGAAAGCCTGACGGTGCGACGTCGCGTGGAGGATGAAGGTCT
TCGGATTGTAAACTCCTGTCATGTGGAATAAACGGCCTCTGTGCGAACACCACGGAGGAATGATAGTACCACAGGAGGAA
GAGACGGCTAACTCTGTGCCAGCAGCCGCGGTAATACAGAGGTCTCGAGCGTTGTTCGGATTTACTGGGCGTAAAGGGAG
CGTAGGCGGTTCGGTGTGTTGAATGTGAAATCCCACGACTCAATCGTGGACATGCATTCAAAACTGCCGGACTGGAGTAC
TGGAGAGGAAAGCGGAATTCCTGGTGTAGCGGTGAAATGCGTAGATATCAGGAGGAACACCGATGGCGAAGGCAGCTTTC
TGGACAGATACTGACGCTGAGGCTCTAAAGTTAGGGGAGCAAACAGGATTAGATACCCTAGTAGTCC
>t0008334_wg-Y-6;size=7;
CCTACGGGCGGCAGCAGTGAGGAATATTGGACAATGGCCGGAAGGCTGATCCAGCCATGCCGCGTGCGGGACGACGGCCC
TATGGGTTGTAAACCGCTTTTGCGGGGGAGCAATAATCACTACGTGTAGTGAGATGAGAGTACCCTGCGAATAAGCATCG
GCTAACTCCGTGCCAGCAGCCGCGGTAATACGGAGGATGCAAGCGTTATCCGGATTTATTGGGTTTAAAGGGTGCGCAGG
CGGCTTGTTAAGCGGGAGGTGAAATGCCGGCGCTCAACGTCGGAAGTGCCTCCCGAACTGGTGAGCTTGAATGACTCTGC
CGTGGGAGGAATGTGTAGTGTAGCGGTGAAATGCTTAGAGATTACACAGAACACCGATTGCGAAGGCATCTCACGAAGGG
TTGATTGACGCTGAGGCACGAAAGCGTGGGGATCAAACAGGATTAGATACCCTTGTAGTCC
>t0026660_wg-Y-6;size=6;
CCTACGGGGGGCTGCAGTGAGGAATATTGGTCAATGGGCGCGAGCCTGAACCAGCCAAGTAGCGTGCAGGATGACGGCCC
TATGGGTTGTAAACTGCTTTTATGCGGGGATAAAGTGCACCACGTGTGGTGTTTTGTAGGTACCGCATGAATAAGGACCG
GCTAATTCCGTGCCAGCAGCCGCGGTAATACGGAAGGTCCGGGCGTTATCCGGATTTATTGGGTTTAAAGGGAGCGCAGG
CTGATTGTTAAGCGTGACGTGAAATGTAGCCGCTCAACGGCTGAACTGCGTCGCGAACTGGCAGTCTTGAGTGAGTACGA
CGTCAGCGGAATTCGTGGTGTAGCGGTGAAATGCTTAGATATCACGAAGAACCCCGATTGCGAAGGCAGCTGACGAGTCC
TTTACTGACGCTAAAGCTCGAAGGTGCGGGTATCGAACAGGATTAGATACCCTTGTAGTCC
>t0035862_wg-Y-6;size=6;
CCTACGGGAGGCTGCAGTGAGGAATATTGGTCAATGGGCGCAAGCCTGAACCAGCCAAGTAGCGTGCAGGACGACTGCCC
TATGGGTTGTAAACTGCTTTTACAGGGGAATAAAGTGAGGCACGTGTGCCTTTTTGCATGTACCCTGTGAATAAGGACCG
GCTAATTCCGTGCCAGCAGCCGCGGTAATACGGAAGGTCCGGGCGTTATCCGGATTTATTGGGTTTAAAGGGAGCGCAGG
CTGGATTTTAAGCGTGTTGTGAAATGTACCGGCTCAACCGGTGATGTGCAGCGCGAACTGGAGTCCTTGAGTGAGTACGA
GGTATGCGGAATTCGTGGTGTAGCGGTGAAATGCTTAGATATCACGAAGAACTCCGATTGCGAAGGCAGCGTACCAGTCC
TTAACTGACGCTAAAGCTCGAAAGTGCGGGTATCGAACAGGATTAGATACCCTAGTAGTCC
>t0013909_wg-Y-6;size=6;
CCTACGGGTGGCTGCAGTGAGGAATATTGGTCAATGGGAGGAATCCTGAACCAGCCATGCCGCGTGCGGGAGGAAGGCCC
TATGGGTTGTAAACCGCTTTTGCACGGGAGTAATAAGTGGGGTGCGCCCCGCGATGAGAGTACCGTGCGAATAAGCATCG
GCTAACTCCGTGCCAGCAGCCGCGGTAATACGGAGGATGCAAGCGTTATCCGGATTTATTGGGTTTAAAGGGTGCGCAGG
CGGCGCGTTAAGTCAGCGGTGAAATGTCCCGGCTCAACCGGGGAGCTGCCGTTGATACTGGCGTGCTGGAGTGCGAACGG
CGCCGGCGGAATGTGCAATGTAGCGGTGAAATGCATAGATATTGCACAGAACACCGATCGCGAAGGCAGCTGGCGAGGAC
GCAACTGACGCTGAGGCACGAAGGCGTGGGGATCGAACAGGATTAGATACCCTAGTAGTCC
>t0002792_wg-Y-6;size=6;
CCTACGGGCGGCAGCAGTGAGGAATATTGGACAATGGCCGAGAGGCTGATCCAGCCATGCCGCGTGCGGGAAGACGGCCC
TATGGGTTGTAAACCGCTTTTGTTGGGGAGCAATAAGGTCCACGTGTGGATCGATGAGAGTACCCAGCGAATAAGCATCG
GCTAACTCCGTGCCAGCAGCCGCGGTAATACGGAGGATGCAAGCGTTATCCGGATTTATTGGGTTTAAAGGGTGCGTAGG
CGGATGCCTAAGCGTGAGGTGAAATCCCCGGGCTCAACCTGGGAACTGCCTCGCGAACTGGGTATCTGGAATGTCCGTGC
CGTGGGAGGAATGTGTGGTGTAGCGGTGAAATGCATAGAGATCACACAGAACACCGATTGCGAAGGCATCTCACGAACGG
ATGATTGACGCTGAGGCACGAAAGCGTGGGGATCAAACAGGATTAGATACCCTAGTAGTCC
>t0017732_wg-Y-6;size=6;
CCTACGGGGGGCTGCAGTAGGGAATATTGGGCAATGGGAGCAATCCTGACCCAGCCATGCCGCGTGAAGGAAGACGGCCC
TATGGGTTGTAAACTTCTTTTGCCGCAGAGTAAACCCGGTCACGTGTGGCCGGTTGAGAGTATGCGGCGAATAAGTATCG
GCTAACTCCGTGCCAGCAGCCGCGGTAATACGGAGGATACAAGCGTTATCCGGATTTATTGGGTTTAAAGGGTGCGCAGG
CGGACCGCTAAGTCAGGGGTGAAAAGTTGGGGCTTAACTCCAATCGTGCCTTTGATACTGGCGGACTAGAGTGCGATAGG
CGTGGCCGGAATGTGATGTGTAGCGGTGAAATGCTTAGATATGTCACAGAACACCGATCGAGAAGTCAGGTCACGAGTTC
GCAACTGACGCTCATGCACGAAAGCGTGGGGATCAAACAGGATTAGATACCCCAGTAGTCC
>t0007453_wg-Y-6;size=6;
CCTACGGGGGGCTGCAGTGGGGAATCTTGCACAATGGACGAAAGTCTGATGCAGCGATCCCGCGTGAAGGATGAAGCATT
ACGGTGTGTAAACTTCTTTTTTGGTGGAAGACGAATGACGGTACACCAAGAATAAGAGACGGCTAACTACGTGCCAGCAG
CCGCGGTAATACGTAGGTCTCAAGCGTTATCCGGATTTACTGGGCGTAAAGTATCCGTAGCCTGATATGTAAGTCTGTTT
TCAAATCCCACGACTCAATCGTGGAAAGGGAATGGATACTGCATATCTAGAAGTTATTGGGGGTTAGTGGAATTTCCGGT
GGAGCGGTGAAATGCGTTGATATCGGAAAGAACGCCGAAAGCGAAAGCAGCTAACTATGATTAACTTGACGGTGAGGGAT
GAAAGTTTGGGTAGCAAACGGGATTAGATACCCGTGTAGTCC
>t0013928_wg-Y-6;size=6;
CCTACGGGAGGCTGCAGTAAGGAATATTGGGCAATGGGGGGAACCCTGACCCAGCCATGCCGCGTGAGGGAAGTAGGCCC
TACGGGTCGTGAACCTCTTTTGTCCAGGGACAAGGACGGGGTCGTGAACTCCGTTTGAGGGTACTGGAAGAATAAGCATC
GGCTAACTCCGTGCCAGCAGCCGCGGTAATACGGAGGATGCGAGCGTTATCCGGATTCATTGGGTTTAAAGGGTGCGCAG
GCGGCCGGGCAAGTCAGCGGTGAAAGTCAGGGGCCCAACCCCGGAAGTGCCGTTGATACTGTTCGGCTGGAATGCGGTCG
AGGCGGGCGGAATGTGGCGTGTAGCGGTGAAATGCGTAGATATGCCACAGAACGCCGATAGCGAAGGCAGCTCGCCAGGC
CTGCATTGACGCTCGGGCACGAAAGCGTGGGGATCGAACAGGATTAGATACCCTGGTAGTCC
>t0035900_wg-Y-6;size=6;
CCTACGGGTGGCTGCAGTGAGGAATATTGGTCAATGGGCGAGAGCCTGAACCAGCCAAGTCGCGTGAAGGATGAAGGTTC
TATGGATTGTAAACTTCTTTTGTCCGAGGGTAAAAAAGGCCACGTGTGGCTTCTTGCAAGTATCGGACGAATAAGCATCG
GCTAACTCCGTGCCAGCAGCCGCGGTAATACGGAGGATGCGAGCGTTATCCGGATTTATTGGGTTTAAAGGGTGCGTAGG
TGGTTTGTTAAGTTTGTGGTGAAAGCGTGCGGCTCAACCGTACCAAGCCATGAAAACTGGCGAACTTGAGTGCAAACGAG
GTAGGCGGAATGTGATGTGTAGCGGTGAAATGCTTAGATATGTCACAGAACCCCGATTGCGAAGGCAGCTTACCAGCATG
CAACTGACACTGAGGCACGAAAGCGTGGGTATCAAACAGGATTAGATACCCCAGTAGTCC
>t0028525_wg-Y-6;size=6;
CCTACGGGGGGCAGCAGTGAGGAATATTGGTCAATGGTCGGAAGACTGAACCAGCCAAGTAGCGTGCAGGACGACGGCCC
TACGGGTTGTAAACTGCTTTTATGCGGGGATAACCGGCGGCACTTGTGCCGCCCTGCAGGTACCGCATGAATAAGGACCG
GCTAATTCCGTGCCAGCAGCCGCGGTAATACGGAAGGTCCGGGCGTTATCCGGATTTATTGGGTTTAAAGGGAGCGCAGG
CGGGAGTCTAAGCGTGCCGTGAAAAGCTGTGGCTCAACCACAGTCGTGCGGCGCGAACTGGTCTTCTTGAGTTCACGGTA
AGCGGGCGGAATTCGTGGTGTAGCGGTGAAATGCTTAGATATCACGAGGAACCCCGATTGCGAAGGCAGCCCGCTGCAGT
GTTACTGACGCTCATGCTCGAAGGCGCGGGTATCGAACAGGATTAGATACCCTAGTAGTCC
>t0007400_wg-Y-6;size=6;
CCTACGGGGGGCTGCAGTCGAGGATCATTTGCAATGGGCGAAAGCCTGACAATGCGACGCTGCGTGGAGGATGAAGGCCT
TCGGGTTGTAAACTCCTGTCATGGGGGAACAGGCGAGGGGACCCAATACGTCCCTTAGTTGAGTGTACCCCAAGAGGAAG
CGACGGCTAACTCTGTGCCAGCAGCCGCGGTAATACAGAGGTCGCAAGCGTTGTTCGGATTTACTGGGCGTAAAGGGCGC
GTAGGCGGCAGGGCGTGTCAAGTGTGAAATCTCCGGGCCCAACCCGGAAAGTGCGCTTGAAACTACCTTGCTCGAGTCCG
GAAGAGGGAATCGGAATACAGGGTGTAGCGGTGAAATGCGTTGATATCCTGTAGAACACCGGAGGCGAAGGCGGATTCCT
TGTACGGTACTGACGCTGAGGCGCGAAAGTCGGGGGAGCAAACAGGATTAGATACCCGAGTAGTCC
>t0005035_wg-Y-6;size=6;
CCTACGGGCGGCAGCAGTGAGGAATATTGGTCAATGGACGAGAGTCTGAACCAGCCAAGTAGCGTGCAGGATGACGGCCC
TATGGGTTGTAAACTGCTTTTATACAGGGATAAAGTGCACTACGTGTAGTGTTTTGTAGGTACTGTATGAATAAGGACCG
GCTAATTCCGTGCCAGCAGCCGCGGTAATACGGAAGGTCCGGGCGTTATCCGGATTTATTGGGTTTAAAGGGAGCGCAGG
CTGATGATTAAGCGTGACGTGAAATGTAGCCGCTCAACGGCTGAACTGCGTCGCGAACTGGTTATCTTGAGTGAGTTCGA
TGTTGGCGGAATTCGTGGTGTAGCGGTGAAATGCTTAGATATCACGAAGAACTCCGATTGCGAAGGCAGCCAACAAGGCC
TTTACTGACGCTAAAGCTCGAAGGTGCGGGTATCGAACAGGATTAGATACCCCAGTAGTCC
>t0004880_wg-Y-6;size=6;
CCTACGGGAGGCTGCAGTGGGGAATATTGGGCAATGGGGGCAACCCTGACCCAGCAACGCCGCGTGAAGGAAGAAGGCTT
TCGGGTTGTAAACTTCTTTGACGAGGGACGATAGTGACGGTACCTCGAAAACAAGCCACGGCTAACTACGTGCCAGCAGC
CGCGGTAATACGTAGGTGGCAAGCGTTGTCCGGATTTACTGGGTGTAAAGGGCGCGTAGGCGGGATTGCAAGTCAGATGT
GAAATCTCCGGGCTCAACCCGGAAATTGCATTTGAAACTGTAGTTCTTGAGTATCGGAGAGGCAAGCGGAATTCCTAGTG
TAGCGGTGAAATGCGTAGATATTAGGAGGAACACCAGTGGCGAAGGCGGCTTGCTGGACGACAACTGACGCTGAGGCGCG
AAAGCGTGGGGAGCAAACAGGATTAGATACCCTAGTAGTCC
>t0023413_wg-Y-6;size=6;
CCTACGGGGGGCTGCAGTCGAGGATCATTTGCAATGGGCGAAAGCCTGACAATGCGACGCTGCGTGGAGGATGAAGGCCT
TCGGGTTGTAAACTCCTGTCATGGGGGAACAGGCGAGGGGAGTCAATACCTCCCTTAGTTGAGTGTACCCCAAGAGGAAT
TGGCGGCTAACTCTGTGCCAGCAGCCGCGGTAATACAGAGGCCAAGAGCGTTGTTCGGATTTACTGGGCGTAAAGGGCGC
GTAGGCGGCAGGGCGTGTCAAGTGTGAAATCTCCGGGCCCAACCCGGAAAGTGCGCTTGAAACTACCCTGCTTGGAGTCT
GGGAGGGGGAATCGGAATACAGGGTGTAGCGGTGAAATGCGTTGATATCCTGTAGAACACCGGAGGCGAAGGCGGATTCC
TTGAACAGTACTGACGCTGAGGCGCGAAAGTCGGGGGAGCAAACAGGATTAGATACCCTAGTAGTCC
>t0007622_wg-Y-6;size=6;
CCTACGGGAGGCTGCAGTGAGGAATATTGGTCAATGGGAGGAATCCTGAACCAGCCATGCCGCGTGCGGGAGGAAGGCCC
TATGGGTTGTAAACCGCTTTTGCACGGGAGTAATAAGTGGGGTGCGCCCCGCGATGAGAGTACCGTGCGAATAAGCATCG
GCTAACTCCGTGCCAGCAGCCGCGGTAATACGGAGGATGCAAGCGTTATCCGGATTTATTGGGTTTAAAGGGTGCGCAGG
CGGCGCGTTAAGTCAGCGGTGAAATGTCCCGGCTCAACCGGGGAGCTGCCGTTGATACTGGCGTGCTGGAGTGCGAACGG
CGCCGGCGGAATGTGCAATGTAGCGGTGAAATGCATAGATATTGCACAGAACACCGATCGCGAAGGCAGCTGGCGAGGAC
GCAACTGACGCTGAGGCACGAAGGCGTGGGGATCGAACAGGATTAGATACCCGTGTAGTCC
>t0014381_wg-Y-6;size=6;
CCTACGGGAGGCAGCAGTGAGGAATATTGGTCAATGGGCGAGAGCCTGAACCAGCCAAGTAGCGTGCAGGATGACGGCCC
TATGGGTTGTAAACTGCTTTTATATGGGGATAAAGTTCACCACGTGTGGTGTTTTGCAGGTACCATATGAATAAGGACCG
GCTAATTCCGTGCCAGCAGCCGCGGTAATACGGAAGGTCCGGGCGTTATCCGGATTTATTGGGTTTAAAGGGAGCGCAGG
CGGCCTTTTAAGCGTGACGTGAAATGTGGATGCTCAACATCTGAACTGCGTCGCGAACTGGAGGGCTTGAGTGGGTACGA
CGCCGGCGGAATTCGTGGTGTAGCGGTGAAATGCTTAGATATCACGAAGAACCCCGATTGCGAAGGCAGCCGGCGAGTCC
TCAACTGACGCTAAAGCTCGAAAGTGCGGGTATCGAACAGGATTAGATACCCCTGTAGTCC
>t0023280_wg-Y-6;size=6;
CCTACGGGGGGCTGCAGTGAGGAATATTGGTCAATGGACGCAAGTCTGAACCAGCCAAGTAGCGTGCAGGATGACGGCCC
TATGGGTTGTAAACTGCTTTTATACAGGGATAAAGTCAGTTACGTGTAACTGTTTGTAGGTACTGTATGAATAAGGACCG
GCTAATTCCGTGCCAGCAGCCGCGGTAATACGGAAGGTCCAGGCGTTATCCGGATTTATTGGGTTTAAAGGGAGCGCAGG
CTGATGATTAAGCGTGACGTGAAATGTAGCCGCTCAACGGCTGAACTGCGTCGCGAACTGGTTATCTTGAGTGAGTTCGA
TGTTGGCGGAATTCGTGGTGTAGCGGTGAAATGCTTAGATATCACGAAGAACTCCGATTGCGAAGGCAGCCAACAAGGCC
TTTACTGACGCTAAAGCTCGAAGGTGCGGGTATCGAACAGGATTAGATACCCCAGTAGTCC
>t0011360_wg-Y-6;size=6;
CCTACGGGGGGCTGCAGTGAGGAATATTGGTCAATGGCCGCAAGGCTGAACCAGCCAAGTAGCGTGAGGGATGACCGCCC
TACGGGTCGTAAACCTCTTTTGCGCGGGAATAACCGCACCCACGCGTGGGTGCCTGCATGTACCGTGCGAATAAGCATCG
GCTAACTCCGTGCCAGCAGCCGCGGTAATACGGAGGATGCGAGCGTTATCCGGATTTATTGGGTTTAAAGGGAGCGCAGG
CGGCCGTTTAGGCCAGCCGTGAAATTTCCGCGCTTAACGCGGTCCTTGCGGTTGGAACCGGATGGCTTGAGTGGGGTACA
GGAAGGCGGAATTCGTGGTGTAGCGGTGAAATGCTTAGATATCACGAAGAACTCCGATTGCGAAGGCAGCTTTCCGGACC
TTTACTGACGCTCATGCTCGAAAGCGCGGGAATCAAACAGGATTAGATACCCGTGTAGTCC
>t0008246_wg-Y-6;size=6;
CCTACGGGAGGCTGCAGTGAGGAATATTGGTCAATGGACGAGAGTCTGAACCAGCCAAGTAGCGTGCAGGATGACGGCCC
TATGGGTTGTAAACTGCTTTTATACAGGGATAAAGTGACGTACGTGTACGTTTTTGTAGGTACTGTATGAATAAGGACCG
GCTAATTCCGTGCCAGCAGCCGCGGTAATACGGAAGGTCCGGGCGTTATCCGGATTTATTGGGTTTAAAGGGAGCGCAGG
CTGATGATTAAGCGTGACGTGAAATGTAGCCGCTCAACGGCTGAACTGCGTCGCGAACTGGTTATCTTGAGTGAGTTCGA
TGTTGGCGGAATTCGTGGTGTAGCGGTGAAATGCTTAGATATCACGAAGAACTCCGATTGCGAAGGCAGCCAACAAGGCC
TTTACTGACGCTAAAGCTCGAAGGTGCGGGTATCGAACAGGATTAGATACCCTGGTAGTCC
>t0006412_wg-Y-6;size=6;
CCTACGGGGGGCTGCAGTAAGGAATATTGGGCAATGGGGGGAACCCTGACCCAGCCATGCCGCGTGAGGGAAGTAGGCCC
TACGGGTCGTGAACCTCTTTTGTCCAGGGACAAGGACGGGGTCGTGAACTCCGTTTGAGGGTACTGGAAGAATAAGCATC
GGCTAACTCCGTGCCAGCAGCCGCGGTAATACGGAGGATGCGAGCGTTATCCGGATTCATTGGGTTTAAAGGGTGCGCAG
GCGGCCGGGCAAGTCAGCGGTGAAAGTCAGGGGCCCAACCCCGGAAGTGCCGTTGATACTGTTCGGCTGGAATGCGGTCG
AGGCGGGCGGAATGTGGCGTGTAGCGGTGAAATGCGTAGATATGCCACAGAACGCCGATAGCGAAGGCAGCTCGCCAGGC
CTGCATTGACGCTCGGGCACGAAAGCGTGGGGATCGAACAGGATTAGATACCCTGGTAGTCC
>t0010654_wg-Y-6;size=6;
CCTACGGGTGGCTGCAGTAGGGAATATTGGGCAATGGAGGCAACTCTGACCCAGCCATGCCGCGTGAAGGAATAAGGCCC
TATGGGTCGTAAACTTCTTTTACCGCAGAGTAAACCCGGGGACGCGTCCCCGGTTGAGAGTATGCGGGGAATAAGTATCG
GCTAACTCCGTGCCAGCAGCCGCGGTAATACGGGGGATACGAGCGTTATCCGGATTTATTGGGTTTAAAGGGTGCGCAGG
CGGACCGTTAAGTCAGGGGTGAAAAGTCCGTGCTCAACATGGACCGTGCCTTTGATACTGGCGGACTGGAGTGTGATAGA
CGTGGCCGGAATGTGGTGTGTAGCGGTGAAATGCTTAGATATGCCACAGAACACCGATCGAGAAGTCAGGTCGCGAGTTC
ACAACTGACGCTCATGCACGAAAGCGTGGGGATCAAACAGGATTAGATACCCTAGTAGTCC
>t0012964_wg-Y-6;size=6;
CCTACGGGCGGCAGCAGTGAGGAATATTGGTCAATGGACGGAAGTCTGAACCAGCCAAGTCGCGTGAAGGAAGACGGTTC
TATGGATTGTAAACTTCTTTTGCCCGAGGGTAAAGTGAGCTACGTGTAGCTTATTGCAAGTATCGGGTGAATAAGCATCG
GCTAACTCCGTGCCAGCAGCCGCGGTAATACGGAGGATGCGAGCGTTATCCGGATTTATTGGGTTTAAAGGGTGCGTAGG
CGGGCTGTTAAGTCAGCGGTGAAAGTTTGCGGCTCAACCGTAAAATTGCCGTTGAAACTGGCGGTCTTGAGTACAGACGA
GGTAGGCGGAATGTAACGTGTAGCGGTGAAATGCTTAGATATGTTACAGAACTCCGATTGCGAAGGCAGCTTACCAGGCT
GTGACTGACGCTGAGGCACGAAAGCGTGGGTATCAAACAGGATTAGATACCCCAGTAGTCC
>t0010237_wg-Y-6;size=6;
CCTACGGGTGGCTGCAGTGAGGAATATTGGTCAATGGGCGAGAGCCTGAACCAGCCAAGTAGCGTGCAGGATGACGGCCC
TATGGGTTGTAAACTGCTTTTATATGGGGATAAAGTTCACCACGTGTGGTGTTTTGCAGGTACCATATGAATAAGGACCG
GCTAATTCCGTGCCAGCAGCCGCGGTAATACGGAAGGTCCGGGCGTTATCCGGATTTATTGGGTTTAAAGGGAGCGCAGG
CGGCCTTTTAAGCGTGACGTGAAATGTGGATGCTCAACATCTGAACTGCGTCGCGAACTGGAGGGCTTGAGTGGGTACGA
CGCCGGCGGAATTCGTGGTGTAGCGGTGAAATGCTTAGATATCACGAAGAACCCCGATTGCGAAGGCAGCCGGCGAGTCC
TCAACTGACGCTAAAGCTCGAAAGTGCGGGTATCGAACAGGATTAGATACCCGAGTAGTCC
>t0007063_wg-Y-6;size=6;
CCTACGGGCGGCAGCAGTGAGGAATATTGGTCAATGGGCGAGAGCCTGAACCAGCCAAGTAGCGTGCAGGATGACGGCCC
TATGGGTTGTAAACTGCTTTTATATGGGGATAAAGTTCACCACGTGTGGTGTTTTGCAGGTACCATATGAATAAGGACCG
GCTAATTCCGTGCCAGCAGCCGCGGTAATACGGAAGGTCCGGGCGTTATCCGGATTTATTGGGTTTAAAGGGAGCGCAGG
CGGCCTTTTAAGCGTGACGTGAAATGTGGATGCTCAACATCTGAACTGCGTCGCGAACTGGAGGGCTTGAGTGGGTACGA
CGCCGGCGGAATTCGTGGTGTAGCGGTGAAATGCTTAGATATCACGAAGAACCCCGATTGCGAAGGCAGCCGGCGAGTCC
TCAACTGACGCTAAAGCTCGAAAGTGCGGGTATCGAACAGGATTAGATACCCGTGTAGTCC
>t0007396_wg-Y-6;size=6;
CCTACGGGAGGCAGCAGTGGGGAATATTGGGCAATGGGGGAAACCCTGACCCAGCAACGCCGCGTGAAGGAAGAAGGCTT
TCGGGTTGTAAACTTCTTTTACCAGGGACGAAGGACGTGACGGTACCTGGAGAAAAAGCCACGGCTAACTACGTGCCAGC
AGCCGCGGTAATACGTAGGTGGCAAGCGTTGTCCGGAATTACTGGGTGTAAAGGGCGTGTAGGCGGAGCAGCAAGTCAGA
AGTGAAATCTCCGGGCTTAACCCGGAAACTGCTTTTGAAACTGTTGCCCTTGAGTATCGGAGAGGCAGGCGGAATTCCTA
GTGTAGCGGTGAAATGCGTAGATATTAGGAGGAACACCAGTGGCGAAGGCGGCCTGCTGGACGACAACTGACGCTGAGGC
GCGAAAGCGTGGGGAGCAAACAGGATTAGATACCCCAGTAGTCC
>t0010629_wg-Y-6;size=6;
CCTACGGGGGGCTGCAGTGAGGAATATTGGTCAATGGGCGAGAGCCTGAACCAGCCAAGTCGCGTGAAGGATGAAGGTTC
TATGGATTGTAAACTTCTTTTGTCCGAGGGTAAAAAAGGCCACGTGTGGCTTCTTGCAAGTATCGGACGAATAAGCATCG
GCTAACTCCGTGCCAGCAGCCGCGGTAATACGGAGGATGCGAGCGTTATCCGGATTTATTGGGTTTAAAGGGTGCGTAGG
TGGTTTGTTAAGTTTGTGGTGAAAGCGTGCGGCTCAACCGTACCAAGCCATGAAAACTGGCGAACTTGAGTGCAAACGAG
GTAGGCGGAATGTGATGTGTAGCGGTGAAATGCTTAGATATGTCACAGAACCCCGATTGCGAAGGCAGCTTACCAGCATG
CAACTGACACTGAGGCACGAAAGCGTGGGTATCAAACAGGATTAGATACCCTTGTAGTCC
>t0010519_wg-Y-6;size=6;
CCTACGGGGGGCTGCAGTGAGGAATATTGGTCAATGGTCGGAAGACTGAACCAGCCATGCCGCGTGAGGGAAGAAGGCCC
TACGGGTTGTAAACCTCTTTTGCCGGGGAGCAATAAGTGCGGTGCGCCGCACGATGAGACTACCCGGGGAATAAGCATCG
GCTAACTCCGTGCCAGCAGCCGCGGTAATACGGAGGATGCGAGCGTTATCCGGATTTATTGGGTTTAAAGGGTGCGCAGG
CGGTGCGATAAGTCAGCGGTGAAAGGTCCCGGCTCAACCGGGGAGCTGCCGTTGATACTGTCGCGCTTGAGTACGAGCGG
CGCCGGCGGAATGTGTGGTGTAGCGGTGAAATGCATAGATACCACACAGAACACCGATCGCGAAGGCAGCTGGCGAGGGC
GGAACTGACGCTGAGGCACGAAAGCGTGGGGATCAAACAGGATTAGATACCCTAGTAGTCC
>t0037333_wg-Y-6;size=6;
CCTACGGGGGGCAGCAGTGAGGAATATTGGTCAATGGGCGCAAGCCTGAACCAGCCATGCCGCGTGAAGGAATAAGGCCC
TATGGGTCGTAAACTTCTTTTGTGGTGGAGCAATAAGGTGTACGTGTACACCGATGAGAGTACATCACGAATAAGCATCG
GCTAACTCCGTGCCAGCAGCCGCGGTAATACGGAGGATGCAAGCGTTATCCGGATTTATTGGGTTTAAAGGGTGCGTAGG
CTGTGGGGAAAGTCAGGGGTGAAAGCCCGGCGCTTAACGCCGGAACTGCCTTTGATACTTCTCCGCTGGAATACGGATGC
CGTGGGAGGAATGAGTAGTGTAGCGGTGAAATGCATAGATATTACTCAGAACACCGATTGCGAAGGCATCTCACGAATCC
GTCATTGACGCTGAGGCACGAAAGCGTGGGGATCAAACAGGATTAGATACCCTTGTAGTCC
>t0014106_wg-Y-6;size=6;
CCTACGGGAGGCAGCAGTGAGGAATATTGGTCAATGGGCGAGAGCCTGAACCAGCCAAGTAGCGTGCAGGATGACGGCCC
TATGGGTTGTAAACTGCTTTTATATGGGGATAAAGTTCACCACGTGTGGTGTTTTGCAGGTACCATATGAATAAGGACCG
GCTAATTCCGTGCCAGCAGCCGCGGTAATACGGAAGGTCCGGGCGTTATCCGGATTTATTGGGTTTAAAGGGAGCGCAGG
CGGCCTTTTAAGCGTGACGTGAAATGTGGATGCTCAACATCTGAACTGCGTCGCGAACTGGAGGGCTTGAGTGGGTACGA
CGCCGGCGGAATTCGTGGTGTAGCGGTGAAATGCTTAGATATCACGAAGAACCCCGATTGCGAAGGCAGCCGGCGAGTCC
TCAACTGACGCTAAAGCTCGAAAGTGCGGGTATCGAACAGGATTAGATACCCTGGTAGTCC
>t0021921_wg-Y-6;size=6;
CCTACGGGAGGCTGCAGTAGGGAATATTGGGCAATGGGAGCAATCCTGACCCAGCCATGCCGCGTGAAGGAAGACGGTCC
TATGGATTGTAAACTTCTTTTGCCGCAGAGTAAACGGTGCCACGTGTGGTGCTTTGAGAGTATGCGGCGAATAAGTATCG
GCTAACTCCGTGCCAGCAGCCGCGGTAATACGGAGGATACGAGCGTTATCCGGATTCATTGGGTTTAAAGGGTGCGCAGG
CGGACCGTTAAGTCAGGGGTGAAAAGTTGGGGCTCAACTCCAATCGTGCCTTTGATACTGGCGGACTAGAGTGCGATAGG
CGTGGCCGGAATGTGATGTGTAGCGGTGAAATGCTTAGATATGTCACAGAACACCGATCGAGAAGTCAGGTCACGAGTTC
GCAACTGACGCTCATGCACGAAAGCGTGGGGATCAAACAGGATTAGATACCCTAGTAGTCC
>t0006737_wg-Y-6;size=6;
CCTACGGGCGGCTGCAGTGAGGAATATTGGTCAATGGTCGGAAGACTGAACCAGCCAAGTAGCGTGCAGGACGACGGCCC
TACGGGTTGTAAACTGCTTTTATGCGGGGATAACCGGCGGCACTTGTGCCGCCCTGCAGGTACCGCATGAATAAGGACCG
GCTAATTCCGTGCCAGCAGCCGCGGTAATACGGAAGGTCCGGGCGTTATCCGGATTTATTGGGTTTAAAGGGAGCGCAGG
CGGGAGTCTAAGCGTGCCGTGAAAAGCTGTGGCTCAACCACAGTCGTGCGGCGCGAACTGGTCTTCTTGAGTTCACGGTA
AGCGGGCGGAATTCGTGGTGTAGCGGTGAAATGCTTAGATATCACGAGGAACCCCGATTGCGAAGGCAGCCCGCTGCAGT
GTTACTGACGCTCATGCTCGAAGGCGCGGGTATCGAACAGGATTAGATACCCCAGTAGTCC
>t0018466_wg-Y-6;size=6;
CCTACGGGCGGCAGCAGTGGGGAATATTGCACAATGGGCGCAAGCCTGATGCAGCAACGCCGCGTGAGGGAAGACGGTTT
TCGGATTGTAAACCTTTGTCCTTGGTGAAGATCATGACGGTAGCCGAGGAGGAAGCCACGGCTAACTACGTGCCAGCAGC
CGCGGTAATACGTAGGTGGCAAGCGTTGTCCGGAATTACTGGGTGTAAAGGGAGCGCAGGCGGGAGAGCAAGTCAGTGGT
GAAATGCATGGGCTTAACCCATGAACTGCCATTGAAACTGTTTTTCTTGAGTGGATCAGAGGCAAGCGGAATTCCGAGTG
TAGCGGTGAAATGCGTAGATATTCGGAGGAACACCAGTGGCGAAGGCGGCTTGCTGGGGTCTAACTGACGCTGAGGCTCG
AAAGTGTGGGGAGCAAACAGGATTAGATACCCTAGTAGTCC
>t0034061_wg-Y-6;size=6;
CCTACGGGGGGCTGCAGTGAGGAATATTGGTCAATGGGCGCGAGCCTGAACCAGCCAAGTAGCGTGCAGGATGACGGCCC
TATGGGTTGTAAACTGCTTTTATGCGGGGATAAAGTGCACCACGTGTGGTGTTTTGTAGGTACCGCATGAATAAGGACCG
GCTAATTCCGTGCCAGCAGCCGCGGTAATACGGAAGGTCCGGGCGTTATCCGGATTTATTGGGTTTAAAGGGAGCGCAGG
CTGATTGTTAAGCGTGACGTGAAATGTAGCCGCTCAACGGCTGAACTGCGTCGCGAACTGGCAGTCTTGAGTGAGTACGA
CGTCAGCGGAATTCGTGGTGTAGCGGTGAAATGCTTAGATATCACGAAGAACCCCGATTGCGAAGGCAGCTGACGAGTCC
TTTACTGACGCTAAAGCTCGAAGGTGCGGGTATCGAACAGGATTAGATACCCTAGTAGTCC
>t0012413_wg-Y-6;size=6;
CCTACGGGGGGCTGCAGTGAGGAATATTGGTCAATGGGCGAGAGCCTGAACCAGCCAAGTCGCGTGAAGGATGAAGGTTC
TATGGATTGTAAACTTCTTTTGTCCGAGGGTAAAAAAGGCCACGTGTGGCTTCTTGCAAGTATCGGACGAATAAGCATCG
GCTAACTCCGTGCCAGCAGCCGCGGTAATACGGAGGATGCGAGCGTTATCCGGATTTATTGGGTTTAAAGGGTGCGTAGG
TGGTTTGTTAAGTTTGTGGTGAAAGCGTGCGGCTCAACCGTACCAAGCCATGAAAACTGGCGAACTTGAGTGCAAACGAG
GTAGGCGGAATGTGATGTGTAGCGGTGAAATGCTTAGATATGTCACAGAACCCCGATTGCGAAGGCAGCTTACCAGCATG
CAACTGACACTGAGGCACGAAAGCGTGGGTATCAAACAGGATTAGATACCCGAGTAGTCC
>t0014191_wg-Y-6;size=6;
CCTACGGGCGGCTGCAGTGAGGAATATTGGTCAATGGACGGAAGTCTGAACCAGCCAAGTAGCGTGCAGGATGACGGCCC
TATGGGTTGTAAACTGCTTTTATACAGGGATAAAGTGAGGGACGTGTCCCTTTTTGTAGGTACTGTATGAATAAGGACCG
GCTAATTCCGTGCCAGCAGCCGCGGTAATACGGAAGGTCCGGGCGTTATCCGGATTTATTGGGTTTAAAGGGAGCGCAGG
CTGATGATTAAGCGTGACGTGAAATGTAGCCGCTCAACGGCTGAACTGCGTCGCGAACTGGTTATCTTGAGTGAGTTCGA
TGTTGGCGGAATTCGTGGTGTAGCGGTGAAATGCTTAGATATCACGAAGAACTCCGATTGCGAAGGCAGCCAACAAGGCC
TTTACTGACGCTAAAGCTCGAAGGTGCGGGTATCGAACAGGATTAGATACCCCAGTAGTCC
>t0002600_wg-Y-6;size=6;
CCTACGGGGGGCTGCAGTGAGGAATATTGGACAATGGCCGGAAGGCTGATCCAGCCATGCCGCGTGCGGGATGACGGCCC
TATGGGTTGTAAACCGCTTTTGCGGGGGAGCAATAATCGCCACGGGTGGCGAGATGAGAGTACCCTGCGAATAAGCATCG
GCTAACTCCGTGCCAGCAGCCGCGGTAATACGGAGGATGCAAGCGTTATCCGGATTTATTGGGTTTAAAGGGTGCGCAGG
CGGCTTGTTAAGCGGGAGGTGAAATGCCGGCGCTCAACGTCGGAAGTGCCTCCCGAACTGGTGAGCTTGAATGACTCTGC
CGTGGGAGGAATGTGTAGTGTAGCGGTGAAATGCTTAGAGATTACACAGAACACCGATTGCGAAGGCATCTCACGAAGGG
TTGATTGACGCTGAGGCACGAAAGCGTGGGGATCAAACAGGATTAGATACCCCTGTAGTCC
>t0022326_wg-Y-6;size=6;
CCTACGGGAGGCTGCAGTGGGGAATATTGGGCAATGGACGCAAGTCTGACCCAGCAACGCCGCGTGAAGGAAGAAGGCTT
TCGGGTTGTAAACTTCTTTTAAGGGGGAAGAGCAGAAGACGGTACCCCTTGAATAAGCCACGGCTAACTACGTGCCAGCA
GCCGCGGTAATACGTAGGTGGCAAGCGTTGTCCGGATTTACTGGGTGTAAAGGGCGTGCAGCCGGGCCTGCAAGTCAGAT
GTGAAATCCATGGGCTTAACCCATGAACTGCATTTGAAACTGTGGGTCTTGAGTATCGGAGAGGTAACCGGAATTCCTAG
TGTAGCGGTGAAATGCGTAGATATTAGGAAGAACACCAGTGGCGAAGGCGGGTTACTGGACGACAACTGACGGTGAGGCG
CGAAAGCGTGGGGAGCAAACAGGATTAGATACCCTAGTAGTCC
>t0033628_wg-Y-6;size=6;
CCTACGGGCGGCTGCAGTGGGGAATATTGCACAATGGACGAAAGTCTGATGCAGCAATTCTGCGTGAAGGATGAAGCATT
ACGGTGTGTAAACTTCTTTTTTGGTAGAAGACGAATGACGGTATACCAAGAATAAGGGACGGCTAACTATGTGCCAGCAG
CCGCGGTAATACATAGGTCCCGAGCGTTATCCGGATTTACTGGGCGTAAAGTGTCCGTAGCCTGATATGTAAGTCTGTTT
TCAAATATTGTGGCTTAACCATAAAGAGGGAATAGATACTGCATATCTTGAAGTTGTTGGGGGTTAGTGGAATTTCCGGT
GGAGCGGTGAAATGCGTTGATATCGGAAAGAACGCCGAAAGCGAAAGCAGCTAACTACAATAAACTTGACGGTGAGGGAC
GAAAGCTTGGGGAGCAAACGGGATTAGATACCCGTGTAGTCC
>t0038345_wg-Y-6;size=6;
CCTACGGGGGGCAGCAGTAAGGAATATTGGGCAATGGGGGGAACCCTGACCCAGCCATGCCGCGTGAGGGAAGTAGGCCC
TACGGGTCGTGAACCTCTTTTGTCCAGGGACAAGGACGGGGTCGTGAACTCCGTTTGAGGGTACTGGAAGAATAAGCATC
GGCTAACTCCGTGCCAGCAGCCGCGGTAATACGGAGGATGCGAGCGTTATCCGGATTCATTGGGTTTAAAGGGTGCGCAG
GCGGCCGGGCAAGTCAGCGGTGAAAGTCAGGGGCCCAACCCCGGAAGTGCCGTTGATACTGTTCGGCTGGAATGCGGTCG
AGGCGGGCGGAATGTGGCGTGTAGCGGTGAAATGCGTAGATATGCCACAGAACGCCGATAGCGAAGGCAGCTCGCCAGGC
CTGCATTGACGCTCGGGCACGAAAGCGTGGGGATCGAACAGGATTAGATACCCCTGTAGTCC
>t0011599_wg-Y-6;size=6;
CCTACGGGCGGCTGCAGTGGGGAATCTTGCACAATGGACGAAAGTCTGATGCAGCGATCCCGCGTGAAGGATGAAGCATT
ACGGTGTGTAAACTTCTTTTTTGGTGGAAGACGAATGACGGTACACCAAGAATAAGAGACGGCTAACTACGTGCCAGCAG
CCGCGGTAATACGTAGGTCTCAAGCGTTATCCGGATTTACTGGGCGTAAAGTATCCGTAGCCTGATATGTAAGTCTGTTT
TCAAATCCCACGACTCAATCGTGGAAAGGGAATGGATACTGCATATCTAGAAGTTATTGGGGGTTAGTGGAATTTCCGGT
GGAGCGGTGAAATGCGTTGATATCGGAAAGAACGCCGAAAGCGAAAGCAGCTAACTATGATTAACTTGACGGTGAGGGAT
GAAAGTTTGGGTAGCAAACGGGATTAGATACCCTGGTAGTCC
>t0011849_wg-Y-6;size=6;
CCTACGGGAGGCTGCAGTGAGGAATATTGGTCAATGGGCGCGAGCCTGAACCAGCCAAGTAGCGTGCAGGATGACTGCCC
TATGGGTTGTAAACTGCTTTTATAGGGGAATAAAGTGAGTCACGTGTGGCTTTTTGTATGTACCCTATGAATAAGGACCG
GCTAATTCCGTGCCAGCAGCCGCGGTAATACGGAAGGTCCGGGCGTTATCCGGATTTATTGGGTTTAAAGGGAGCGCAGG
CTGGTTTTTAAGCGTGACGTGAAATGTGGCGGCTCAACCGCCGAACTGCGTCGCGAACTGGGAGCCTTGAGTGAGTACGA
CGTTGGCGGAATTCGTGGTGTAGCGGTGAAATGCTTAGATATCACGAAGAACCCCGATTGCGAAGGCAGCTGACGAGTCC
TTAACTGACGCTAAAGCTCGAAAGTGCGGGTATCGAACAGGATTAGATACCCTTGTAGTCC
>t0012270_wg-Y-6;size=6;
CCTACGGGGGGCTGCAGTGAGGAATATTGGTCAATGGGCGCGAGCCTGAACCAGCCAAGTAGCGTGCAGGACGACTGCCC
TATGGGTTGTAAACTGCTTTTATCAGGGAATAAAGTGAGGCACGCGTGCCTTTTTGTATGTACCTGGTGAATAAGGACCG
GCTAATTCCGTGCCAGCAGCCGCGGTAATACGGAAGGTCCGGGCGTTATCCGGATTTATTGGGTTTAAAGGGAGCGCAGG
CGGGCTTTTAAGCGTGACGTGAAATGTGGCGGCTCAACCGCCGAACTGCGTCGCGAACTGGGGGCCTTGAGTGAGTACGA
CGTTGGCGGAATTCGTGGTGTAGCGGTGAAATGCTTAGATATCACGAAGAACCCCGATTGCGAAGGCAGCCGACGAGTCC
TTAACTGACGCTAAAGCTCGAAAGTGCGGGTATCGAACAGGATTAGATACCCTTGTAGTCC
>t0014412_wg-Y-6;size=6;
CCTACGGGGGGCAGCAGTAAGGAATATTGGGCAATGGGGGGAACCCTGACCCAGCCATGCCGCGTGAGGGAAGTAGGCCC
TACGGGTCGTGAACCTCTTTTGTCCAGGGACAAGGACGGGGTCGTGAACTCCGTTTGAGGGTACTGGAAGAATAAGCATC
GGCTAACTCCGTGCCAGCAGCCGCGGTAATACGGAGGATGCGAGCGTTATCCGGATTCATTGGGTTTAAAGGGTGCGCAG
GCGGCCGGGCAAGTCAGCGGTGAAAGTCAGGGGCCCAACCCCGGAAGTGCCGTTGATACTGTTCGGCTGGAATGCGGTCG
AGGCGGGCGGAATGTGGCGTGTAGCGGTGAAATGCGTAGATATGCCACAGAACGCCGATAGCGAAGGCAGCTCGCCAGGC
CTGCATTGACGCTCGGGCACGAAAGCGTGGGGATCGAACAGGATTAGATACCCTGGTAGTCC
>t0011919_wg-Y-6;size=6;
CCTACGGGAGGCAGCAGTGAGGAATATTGGTCAATGGGCGAGAGCCTGAACCAGCCAAGTAGCGTGCAGGATGACGGCCC
TACGGGTTGTAAACTGCTTTTTCCGGGGAATAACCGGCGGCACGTGTGCTGCCCTGCATGTACCCGGTGAATAAGGACCG
GCTAATTCCGTGCCAGCAGCCGCGGTAATACGGAAGGTCCGAGCGTTATCCGGATTTATTGGGTTTAAAGGGTGCGTAGG
CGGGAGGACAAGTCAGCCGTGAAATCGCGTGGCTCAACCACGCCCAGCGGTTGAAACTGTCTTTCTTGAGTACGGTGAGG
GAAGGCGGAATTCGTGGTGTAGCGGTGAAATGCATAGATATCACGAAGAACTCCGATCGCGCAGGCAGCTTTCCGTCCCG
CAACTGACGCTGAGGCACGAAGGTGCGGGTATCAAACAGGATTAGATACCCGTGTAGTCC
>t0008787_wg-Y-6;size=6;
CCTACGGGCGGCTGCAGTGAGGAATATTGGTCAATGGGCGGAAGCCTGAACCAGCCAAGTAGCGTGCAGGATGACGGCCC
TATGGGTTGTAAACTGCTTTTATGCGGGAATAAAGAGGCATACGTGTATGCCGTTGCATGTACCGCATGAATAAGGACCG
GCTAATTCCGTGCCAGCAGCCGCGGTAATACGGAAGGTCCGGGCGTTATCCGGATTTATTGGGTTTAAAGGGAGCGTAGG
CCGGTTTTTAAGCGTGTTGTGAAATGTGTGGGCTCAACCTATGCACTGCAGCGCGAACTGGAGACCTTGAGTGCGCGGGA
AGCCGGCGGAATTCGTTGTGTAGCGGTGAAATGCTTAGATATGACGAAGACCTCCGATTGCGAAGGCAGCTGGCTGTAGC
GTTACTGACGCTGAAGCTCGAAAGCGTGGGTATCGAACAGGATTAGATACCCCAGTAGTCC
>t0011733_wg-Y-6;size=6;
CCTACGGGCGGCAGCAGTAGGGAATATTGGGCAATGGAGGCAACTCTGACCCAGCCATGCCGCGTGAAGGAATAAGGCCC
TATGGGTCGTAAACTTCTTTTACCGCAGAGTAAACCCGGGGACGCGTCCCCGGTTGAGAGTATGCGGGGAATAAGTATCG
GCTAACTCCGTGCCAGCAGCCGCGGTAATACGGGGGATACGAGCGTTATCCGGATTTATTGGGTTTAAAGGGTGCGCAGG
CGGACCGTTAAGTCAGGGGTGAAAAGTCCGTGCTCAACATGGACCGTGCCTTTGATACTGGCGGACTGGAGTGTGATAGA
CGTGGCCGGAATGTGGTGTGTAGCGGTGAAATGCTTAGATATGCCACAGAACACCGATCGAGAAGTCAGGTCGCGAGTTC
ACAACTGACGCTCATGCACGAAAGCGTGGGGATCAAACAGGATTAGATACCCGAGTAGTCC
>t0008540_wg-Y-6;size=6;
CCTACGGGCGGCTGCAGTCGAGGATCATTCGCAATGGGCGCAAGCCTGACGATGCGACGCTGCGTGGAGGACGAAGGCCC
TCGGGTCGTAAACTCCTGTCAGAGGGGAAAAGGGCGCCCTCCCCAACAGGGAGGATCGCTTGATGGTACCCTCAGAGGAA
GCCACGGCTAACTCTGTGCCAGCAGCCGCGGTAATACAGAGGTGGCGAGCGTTGTTCGGATTTACTGGGCGTAAAGGGTG
CGTAGGCGGCGACGTGTGCCGGACGTGAAATCCCGGGGCTCACCCCCGGCGCGTGCGTACGGGACTGCGTCGCTAGGGTT
CGGGAGAGGAGATCGGAACGCAGGGTGTAGCGGTGAAATGCGTTGATATCCTGCGGAACACCGGAGGCGAAGGCGGATCT
CTTGCACGACACCGACGCTGAGGCACGAAAGCGTGGGGAGCAAACAGGATTAGATACCCTTGTAGTCC
>t0025175_wg-Y-6;size=6;
CCTACGGGGGGCTGCAGTGAGGAATATTGGACAATGGCCGGAAGGCTGATCCAGCCATGCCGCGTGCGGGAAGACGGCCC
TATGGGTTGTAAACCGCTTTTGTTGGGGAGCAATAAGGAGCACGTGTGCTTCGATGAGAGTACCCAGCGAATAAGCATCG
GCTAACTCCGTGCCAGCAGCCGCGGTAATACGGAGGATGCGAGCGTTATCCGGATTTATTGGGTTTAAAGGGTGCGTAGG
CGGACTTTTAAGCGTGAGGTGAAATGCCCGGGCTCAACCTGGGAACTGCCTCGCGAACTGGGAGTCTTGAATGTCCGTGC
CGTGGGAGGAATGTGTGGTGTAGCGGTGAAATGCATAGAGATCACACAGAACACCGATTGCGAAGGCATCTCACGAACGG
ATGATTGACGCTGAGGCACGAAAGCGTGGGGATCAAACAGGATTAGATACCCTAGTAGTCC
>t0005362_wg-Y-6;size=6;
CCTACGGGGGGCTGCAGTGAGGAATATTGGTCAATGGCCGAGAGGCTGAACCAGCCAAGTAGCGTGCAGGATGACGGCCC
TACGGGTTGTAAACTGCTTTTGCGGGAGGATAAAGTGCACTACGTGTAGTGCTTTGCAGGTATCCCGTGAATAAGGACCG
GCTAATTCCGTGCCAGCAGCCGCGGTAATACGGAAGGTCCGGGCGTTATCCGGATTTATTGGGTTTAAAGGGAGCGCAGG
CGGAGGTGCAAGCGTGCCGTGAAAGCGCGGGGCTCAACCCCGTACAGCGGCGCGAACTGCTCCCCTTGGTTGCGGGAAGG
GAAGGCGGAACTCGTGGTGTAGCGGTGAAATGCATAGATATCACGAAGAACTCCGATCGCGAAGGCAGCCTTCCGGCCCG
CCAACGACGCTCATGCTCGAAGGCGCGGGTATCAAACAGGATTAGATACCCTGGTAGTCC
>t0027110_wg-Y-6;size=6;
CCTACGGGGGGCAGCAGTGGGGAATATTGGGCAATGGGGGAAACCCTGACCCAGCAACGCCGCGTGAAGGAAGAAGGCTT
TCGGGTTGTAAACTTCTTTTACCAGGGACGAAGGACGTGACGGTACCTGGAGAAAAAGCCACGGCTAACTACGTGCCAGC
AGCCGCGGTAATACGTAGGTGGCAAGCGTTGTCCGGAATTACTGGGTGTAAAGGGCGTGTAGGCGGAGCAGCAAGTCAGA
AGTGAAATCTCCGGGCTTAACCCGGAAACTGCTTTTGAAACTGTTGCCCTTGAGTATCGGAGAGGCAGGCGGAATTCCTA
GTGTAGCGGTGAAATGCGTAGATATTAGGAGGAACACCAGTGGCGAAGGCGGCCTGCTGGACGACAACTGACGCTGAGGC
GCGAAAGCGTGGGGAGCAAACAGGATTAGATACCCCAGTAGTCC
>t0020664_wg-Y-6;size=6;
CCTACGGGCGGCTGCAGTGAGGAATATTGGTCAATGGCCGCAAGGCTGAACCAGCCAAGTAGCGTGAGGGATGACCGCCC
TACGGGTCGTAAACCTCTTTTGCGCGGGAATAACCGCACCCACGCGTGGGTGCCTGCATGTACCGTGCGAATAAGCATCG
GCTAACTCCGTGCCAGCAGCCGCGGTAATACGGAGGATGCGAGCGTTATCCGGATTTATTGGGTTTAAAGGGAGCGCAGG
CGGCCGTTTAGGCCAGCCGTGAAATTTCCGCGCTTAACGCGGTCCTTGCGGTTGGAACCGGATGGCTTGAGTGGGGTACA
GGAAGGCGGAATTCGTGGTGTAGCGGTGAAATGCTTAGATATCACGAAGAACTCCGATTGCGAAGGCAGCTTTCCGGACC
TTTACTGACGCTCATGCTCGAAAGCGCGGGAATCAAACAGGATTAGATACCCTAGTAGTCC
>t0005938_wg-Y-6;size=6;
CCTACGGGGGGCTGCAGTGAGGAATATTGGTCAATGGGCGAGAGCCTGAACCAGCCAAGTAGCGTGCAGGATGACTGCCC
TATGGGTTGTAAACTGCTTTTATAGGGGAATAAAGTGAGGCACGTGTGCCTTTTTGTATGTACCCTATGAATAAGGACCG
GCTAATTCCGTGCCAGCAGCCGCGGTAATACGGAAGGTCCGGGCGTTATCCGGATTTATTGGGTTTAAAGGGAGCGCAGG
CGGGACCTTAAGCGTGTTGTGAAATGTGGCGGCTCAACCGCCGAACTGCAGCGCGAACTGGGGTTCTTGAGTGAGTACGA
GGAAGGCGGAATTCGTGGTGTAGCGGTGAAATGCTTAGATATCACGAAGAACTCCGATTGCGAAGGCAGCTTTCCAGTCC
TTTACTGACGCTAATGCTCGAAGGTGCGGGTATCGAACAGGATTAGATACCCCGGTAGTCC
>t0005550_wg-Y-6;size=6;
CCTACGGGCGGCTGCAGTGAGGAATATTGGTCAATGGGCGAGAGCCTGAACCAGCCAAGTCGCGTGAAGGATGAAGGTTC
TATGGATTGTAAACTTCTTTTGTCCGAGGGTAAAAAAGGCCACGTGTGGCTTCTTGCAAGTATCGGACGAATAAGCATCG
GCTAACTCCGTGCCAGCAGCCGCGGTAATACGGAGGATGCGAGCGTTATCCGGATTTATTGGGTTTAAAGGGTGCGTAGG
TGGTTTGTTAAGTTTGTGGTGAAAGCGTGCGGCTCAACCGTACCAAGCCATGAAAACTGGCGAACTTGAGTGCAAACGAG
GTAGGCGGAATGTGATGTGTAGCGGTGAAATGCTTAGATATGTCACAGAACCCCGATTGCGAAGGCAGCTTACCAGCATG
CAACTGACACTGAGGCACGAAAGCGTGGGTATCAAACAGGATTAGATACCCTAGTAGTCC
>t0017281_wg-Y-6;size=6;
CCTACGGGCGGCTGCAGTGGGGAATATTGGGCAATGGGGGCAACCCTGACCCAGCAACGCCGCGTGAAGGAAGAAGGCTT
TCGGGTTGTAAACTTCTTTGACGAGGGACGATAGTGACGGTACCTCGAAAACAAGCCACGGCTAACTACGTGCCAGCAGC
CGCGGTAATACGTAGGTGGCAAGCGTTGTCCGGATTTACTGGGTGTAAAGGGCGCGTAGGCGGGATTGCAAGTCAGATGT
GAAATCTCCGGGCTCAACCCGGAAATTGCATTTGAAACTGTAGTTCTTGAGTATCGGAGAGGCAAGCGGAATTCCTAGTG
TAGCGGTGAAATGCGTAGATATTAGGAGGAACACCAGTGGCGAAGGCGGCTTGCTGGACGACAACTGACGCTGAGGCGCG
AAAGCGTGGGGAGCAAACAGGATTAGATACCCTTGTAGTCC
>t0007908_wg-Y-6;size=6;
CCTACGGGGGGCTGCAGTGAGGAATATTGGTCAATGGGCGCAAGCCTGAACCAGCCAAGTAGCGTGCAGGACGACTGCCC
TATGGGTTGTAAACTGCTTTTACAGGGGAATAAAGTGAGGCACGTGTGCCTTTTTGCATGTACCCTGTGAATAAGGACCG
GCTAATTCCGTGCCAGCAGCCGCGGTAATACGGAAGGTCCGGGCGTTATCCGGATTTATTGGGTTTAAAGGGAGCGCAGG
CTGGATTTTAAGCGTGTTGTGAAATGTACCGGCTCAACCGGTGATGTGCAGCGCGAACTGGAGTCCTTGAGTGAGTACGA
GGTATGCGGAATTCGTGGTGTAGCGGTGAAATGCTTAGATATCACGAAGAACTCCGATTGCGAAGGCAGCGTACCAGTCC
TTAACTGACGCTAAAGCTCGAAAGTGCGGGTATCGAACAGGATTAGATACCCCGGTAGTCC
>t0035288_wg-Y-6;size=6;
CCTACGGGAGGCTGCAGTGAGGAATATTGGTCAATGGACGGAAGTCTGAACCAGCCAAGTAGCGTGCAGGATGACGGCCC
TATGGGTTGTAAACTGCTTTTGTCAGGGAATAAAGTGAGGCACGTGTGCCTTTTTGTATGTACCTGAAGAATAAGGACCG
GCTAATTCCGTGCCAGCAGCCGCGGTAATACGGAAGGTCCGGGCGTTATCCGGATTTATTGGGTTTAAAGGGAGCGCAGG
CCGGAGATTAAGCGTGACGTGAAATGCCGCGGCTCAACCGTGGAAGTGCGTCGCGAACTGGTTTTCTTGAGTGAGTACGA
CGGAGGCGGAATTTGTGGTGTAGCGGTGAAATGCTTAGATATCACGAAGAACCCCGATTGCGAAGGCAGCCTCCGAGTCC
TTAACTGACGCTAAAGCTCGAAAGTGCGGGTATCGAACAGGATTAGATACCCGTGTAGTCC
>t0013308_wg-Y-6;size=6;
CCTACGGGTGGCTGCAGTCGAGGATCATTCGCAATGGGCGCAAGCCTGACGATGCGACGCTGCGTGGAGGACGAAGGCCC
TCGGGTCGTAAACTCCTGTCAGAGGGGAAAAGGGCGCCCTCCCCAACAGGGAGGATCGCTTGATGGTACCCTCAGAGGAA
GCCACGGCTAACTCTGTGCCAGCAGCCGCGGTAATACAGAGGTGGCGAGCGTTGTTCGGATTTACTGGGCGTAAAGGGTG
CGTAGGCGGCGACGTGTGCCGGACGTGAAATCCCGGGGCTCACCCCCGGCGCGTGCGTACGGGACTGCGTCGCTAGGGTT
CGGGAGAGGAGATCGGAACGCAGGGTGTAGCGGTGAAATGCGTTGATATCCTGCGGAACACCGGAGGCGAAGGCGGATCT
CTTGCACGACACCGACGCTGAGGCACGAAAGCGTGGGGAGCAAACAGGATTAGATACCCCAGTAGTCC
>t0008236_wg-Y-6;size=6;
CCTACGGGGGGCTGCAGTCGAGGATCATTCGCAATGGGCGCAAGCCTGACGATGCGACGCTGCGTGGAGGACGAAGGCCC
TCGGGTCGTAAACTCCTGTCAGAGGGGAAAAGGGCGCCCTCCCCAACAGGGAGGATCGCTTGATGGTACCCTCAGAGGAA
GCCACGGCTAACTCTGTGCCAGCAGCCGCGGTAATACAGAGGTGGCGAGCGTTGTTCGGATTTACTGGGCGTAAAGGGTG
CGTAGGCGGCGACGTGTGCCGGACGTGAAATCCCGGGGCTCACCCCCGGCGCGTGCGTACGGGACTGCGTCGCTAGGGTT
CGGGAGAGGAGATCGGAACGCAGGGTGTAGCGGTGAAATGCGTTGATATCCTGCGGAACACCGGAGGCGAAGGCGGATCT
CTTGCACGACACCGACGCTGAGGCACGAAAGCGTGGGGAGCAAACAGGATTAGATACCCGAGTAGTCC
>t0004161_wg-Y-6;size=6;
CCTACGGGCGGCTGCAGTGAGGAATATTGGTCAATGGGCGAGAGCCTGAACCAGCCAAGTAGCGTGCAGGATGACGGCCC
TACGGGTTGTAAACTGCTTTTGCGGGAGGATAAAGTGGCCCACGTGTGGGCCTTTGCAGGTATCCCGTGAATAAGGACCG
GCTAATTCCGTGCCAGCAGCCGCGGTAATACGGAAGGTCCAGGCGTTATCCGGATTTATTGGGTTTAAAGGGAGCGCAGG
CGGAGGATCAAGCCAGCCGTAAAATTGTGGGGCTCAACCCCATTCAGCGGTTGGAACTGGTTCCCTTGGTTGCGGGAAGG
GCAGGCGGAACTCGTGGTGTAGCGGTGAAATGCATAGATATCACGAAGAACTCCGATCGCGAAGGCAGCCTGCCGGCCCG
TTAACGACGCTCATGCTCGAAGGTGCGGGTATCAAACAGGATTAGATACCCCGGTAGTCC
>t0007683_wg-Y-6;size=6;
CCTACGGGCGGCTGCAGTGAGGAATATTGGTCAATGGGCGAGAGCCTGAACCAGCCAAGTCGCGTGAAGGATGAAGGTTC
TATGGATTGTAAACTTCTTTTGTCCGAGGGTAAAAAAGGCCACGTGTGGCTTCTTGCAAGTATCGGACGAATAAGCATCG
GCTAACTCCGTGCCAGCAGCCGCGGTAATACGGAGGATGCGAGCGTTATCCGGATTTATTGGGTTTAAAGGGTGCGTAGG
TGGTTTGTTAAGTTTGTGGTGAAAGCGTGCGGCTCAACCGTACCAAGCCATGAAAACTGGCGAACTTGAGTGCAAACGAG
GTAGGCGGAATGTGATGTGTAGCGGTGAAATGCTTAGATATGTCACAGAACCCCGATTGCGAAGGCAGCTTACCAGCATG
CAACTGACACTGAGGCACGAAAGCGTGGGTATCAAACAGGATTAGATACCCGGGTAGTCC
>t0009752_wg-Y-6;size=6;
CCTACGGGAGGCTGCAGTGGGGAATATTGCACAATGGACGAAAGTCTGATGCAGCAATTCTGCGTGAAGGATGAAGCATT
ACGGTGTGTAAACTTCTTTTTTGGTAGAAGACGAATGACGGTATACCAAGAATAAGGGACGGCTAACTATGTGCCAGCAG
CCGCGGTAATACATAGGTCCCGAGCGTTATCCGGATTTACTGGGCGTAAAGTGTCCGTAGCCTGATATGTAAGTCTGTTT
TCAAATATTGTGGCTTAACCATAAAGAGGGAATAGATACTGCATATCTTGAAGTTGTTGGGGGTTAGTGGAATTTCCGGT
GGAGCGGTGAAATGCGTTGATATCGGAAAGAACGCCGAAAGCGAAAGCAGCTAACTACAATAAACTTGACGGTGAGGGAC
GAAAGCTTGGGGAGCAAACGGGATTAGATACCCTGGTAGTCC
>t0020846_wg-Y-6;size=6;
CCTACGGGAGGCTGCAGTGAGGAATATTGGTCAATGGACGGAAGTCTGAACCAGCCAAGTCGCGTGAAGGAAGACGGTTC
TATGGATTGTAAACTTCTTTTGCTCGAGGGTAAAGTGTGGTACGTGTACCATATTGCAAGTATCGAGTGAATAAGCATCG
GCTAACTCCGTGCCAGCAGCCGCGGTAATACGGAGGATGCGAGCGTTATCCGGATTTATTGGGTTTAAAGGGTGCGTAGG
CGGGCTTTTAAGTCAGCGGTGAAAGTTTGCGGCTCAACCGTAAAATTGCCGTTGATACTGGAGGTCTTGAGTATAGACGA
GGTAGGCGGAATGTAACGTGTAGCGGTGAAATGCTTAGATATGTTACAGAACTCCGATTGCGAAGGCAGCTTACCAGACT
ATGACTGACGCTGAGGCACGAAAGCGTGGGTATCAAACAGGATTAGATACCCCTGTAGTCC
>t0020818_wg-Y-6;size=6;
CCTACGGGCGGCAGCAGTGAGGAATATTGGACAATGGCCGGAAGGCTGATCCAGCCATGCCGCGTGCGGGACGACGGCCC
TATGGGTTGTAAACCGCTTTTGCGGGGGAGCAATAATCACTACGAGTAGTGAGATGAGAGTACCCTGCGAATAAGCATCG
GCTAACTCCGTGCCAGCAGCCGCGGTAATACGGAGGATGCAAGCGTTATCCGGATTTATTGGGTTTAAAGGGTGCGCAGG
CGGCTTGTTAAGCGGGAGGTGAAATGCCGGCGCTCAACGTCGGAAGTGCCTCCCGAACTGGTGAGCTTGAATGACTCTGC
CGTGGGAGGAATGTGTAGTGTAGCGGTGAAATGCTTAGAGATTACACAGAACACCGATTGCGAAGGCATCTCACGAAGGG
TTGATTGACGCTGAGGCACGAAAGCGTGGGGATCAAACAGGATTAGATACCCCAGTAGTCC
>t0032812_wg-Y-6;size=6;
CCTACGGGCGGCTGCAGTGGGGAATATTGCACAATGGGGGAAACCCTGATGCAGCGATGCCGCGTGGAGGAAGAAGGTTT
TCGGATTGTAAACTCCTGTCTTAAAGGACGATAATGACGGTACTTTAGGAGGAAGCTCCGGCTAACTACGTGCCAGCAGC
CGCGGTAATACGTAGGGAGCGAGCGTTGTCCGGAATTACTGGGTGTAAAGGGAGCGTAGGCGGGAACGCAAGTCAGATGT
GAAATGCAGGGGCTCAACCCCTGAGCTGCATTTGAAACTGCGATTCTTGAGTGAAGTAGAGGTAAGCGGAATTCCTGGTG
TAGCGGTGAAATGCGTAGATATCAGGAGGAACACCGGTGGCGAAGGCGGCTTACTGGGCTTTTACTGACGCTGAGGCTCG
AAAGCGTGGGGAGCAAACAGGATTAGATACCCCGGTAGTCC
>t0013026_wg-Y-6;size=6;
CCTACGGGCGGCTGCAGTCGAGAATCATTCGCAATGGGCGGAAGCCTGACGGTGCGACGTCGCGTGGAGGATGGAGGTCT
TCGGATTGTAAACTCCTTTTGTGAGGGATAAACGGGCCGGTGGCGAACAGCCACGGGCAGTGATAGTACCTCAAGAATAA
GAGACGGCTAACTCTGTGCCAGCAGCCGCGGTAATACAGAGGTCTCGAGCGTTGTTCGGATTTACTGGGCGTAAAGGGAG
CGTAGGCGGCCGGGTGTGTCGAATGTGAAATCCCGCAACTCAAGGGCGGAACGGCATTCGAAACTGCCTGGCTGGAGTAC
CGGAGAGGAAGGCGGAATTCTTGGTGTAGCGGTGAAATGCGTAGATATCAAGAAGAACACCGATGGCGAAGGCAGCCTTC
TGGACGGATACTGACGCTGAGGCTCTAAAGTCAGGGGAGCAAACAGGATTAGATACCCCAGTAGTCC
>t0020881_wg-Y-6;size=6;
CCTACGGGTGGCTGCAGTCGAGGATCATTTGCAATGGGCGAAAGCCTGACAATGCGACGCTGCGTGGAGGATGAAGGCCT
TCGGGTTGTAAACTCCTGTCATGGGGGAACAGGCGAGGGGACCCAATACGTCCCTTAGTTGAGTGTACCCCAAGAGGAAG
CGACGGCTAACTCTGTGCCAGCAGCCGCGGTAATACAGAGGTCGCAAGCGTTGTTCGGATTTACTGGGCGTAAAGGGCGC
GTAGGCGGCAGGGCGTGTCAAGTGTGAAATCTCCGGGCCCAACCCGGAAAGTGCGCTTGAAACTACCTTGCTCGAGTCCG
GAAGAGGGAATCGGAATACAGGGTGTAGCGGTGAAATGCGTTGATATCCTGTAGAACACCGGAGGCGAAGGCGGATTCCT
TGTACGGTACTGACGCTGAGGCGCGAAAGTCGGGGGAGCAAACAGGATTAGATACCCTAGTAGTCC
>t0045681_wg-Y-6;size=6;
CCTACGGGGGGCTGCAGTCGAGAATCATTCGCAATGGGCGAAAGCCTGACGGTGCGACGTCGCGTGGAGGATGAAGGTCT
TCGGATTGTAAACTCCTGTCATGTGGAATAAACGGCCTCTGTGCGAACACCACGGAGGAATGATAGTACCACAGGAGGAA
GAGACGGCTAACTCTGTGCCAGCAGCCGCGGTAATACAGAGGTCTCGAGCGTTGTTCGGATTTACTGGGCGTAAAGGGAG
CGTAGGCGGTTCGGTGTGTTGAATGTGAAATCCCACGACTCAATCGTGGACATGCATTCAAAACTGCCGGACTGGAGTAC
TGGAGAGGAAAGCGGAATTCCTGGTGTAGCGGTGAAATGCGTAGATATCAGGAGGAACACCGATGGCGAAGGCAGCTTTC
TGGACAGATACTGACGCTGAGGCTCTAAAGTTAGGGGAGCAAACAGGATTAGATACCCCAGTAGTCC
>t0007583_wg-Y-6;size=6;
CCTACGGGGGGCTGCAGTGAGGAATATTGGTCAATGGGCGAGAGCCTGAACCAGCCAAGTAGCGTGCAGGATGACTGCCC
TATGGGTTGTAAACTGCTTTTATAGGGGAATAAAGTGAGGCACGTGTGCCTTTTTGTATGTACCCTATGAATAAGGACCG
GCTAATTCCGTGCCAGCAGCCGCGGTAATACGGAAGGTCCGGGCGTTATCCGGATTTATTGGGTTTAAAGGGAGCGCAGG
CGGGACCTTAAGCGTGTTGTGAAATGTGGCGGCTCAACCGCCGAACTGCAGCGCGAACTGGGGTTCTTGAGTGAGTACGA
GGAAGGCGGAATTCGTGGTGTAGCGGTGAAATGCTTAGATATCACGAAGAACTCCGATTGCGAAGGCAGCTTTCCAGTCC
TTTACTGACGCTAATGCTCGAAGGTGCGGGTATCGAACAGGATTAGATACCCCAGTAGTCC
>t0006280_wg-Y-6;size=6;
CCTACGGGTGGCAGCAGTAAGGAATATTGGGCAATGGGGGGAACCCTGACCCAGCCATGCCGCGTGAGGGAAGTAGGCCC
TACGGGTCGTGAACCTCTTTTGTCCAGGGACAAGGACGGGGTCGTGAACTCCGTTTGAGGGTACTGGAAGAATAAGCATC
GGCTAACTCCGTGCCAGCAGCCGCGGTAATACGGAGGATGCGAGCGTTATCCGGATTCATTGGGTTTAAAGGGTGCGCAG
GCGGCCGGGCAAGTCAGCGGTGAAAGTCAGGGGCCCAACCCCGGAAGTGCCGTTGATACTGTTCGGCTGGAATGCGGTCG
AGGCGGGCGGAATGTGGCGTGTAGCGGTGAAATGCGTAGATATGCCACAGAACGCCGATAGCGAAGGCAGCTCGCCAGGC
CTGCATTGACGCTCGGGCACGAAAGCGTGGGGATCGAACAGGATTAGATACCCCAGTAGTCC
>t0008880_wg-Y-6;size=6;
CCTACGGGCGGCTGCAGTCGAGGATCATTCGCAATGGGGGAAACCCTGACGATGCGACGCTGCGTGGAGGATGAAGGCCT
TCGGGTTGTAAACTCCTGTCATGATGGAAAAGGAGAGGGGACCCAACACGTCCCTTATTTGATGGTACATCAAGAGGAAG
AGACGGCTAACTCTGTGCCAGCAGCCGCGGTAATACAGAGGTCTCGAGCGTTGTTCGGATTTACTGGGCGTAAAGGGCGC
GTAGGCGGCGCGGCGTGTCGAGTGTGAAATCTCCGGGCTCAACCCGGAAAGTGCGCTCGAAACTGCCGTGCTCGAGTGCG
GGAGAGGGAATCGGAATACAGGGTGTAGCGGTGAAATGCGTTGATATCCTGTAGAACACCGGATGCGAAGGCGGATTCCT
GGAACGCAACTGACGCTGAGGCGCGAAAGTCGGGGGAGCAAACAGGATTAGATACCCTAGTAGTCC
>t0006252_wg-Y-6;size=6;
CCTACGGGGGGCTGCAGTGAGGAATATTGGTCAATGGGCGAGAGCCTGAACCAGCCAAGTAGCGTGCAGGATGACGGCCC
TATGGGTTGTAAACTGCTTTTATATGGGGATAAAGTTCACCACGTGTGGTGTTTTGCAGGTACCATATGAATAAGGACCG
GCTAATTCCGTGCCAGCAGCCGCGGTAATACGGAAGGTCCGGGCGTTATCCGGATTTATTGGGTTTAAAGGGAGCGCAGG
CGGCCTTTTAAGCGTGACGTGAAATGTGGATGCTCAACATCTGAACTGCGTCGCGAACTGGAGGGCTTGAGTGGGTACGA
CGCCGGCGGAATTCGTGGTGTAGCGGTGAAATGCTTAGATATCACGAAGAACCCCGATTGCGAAGGCAGCCGGCGAGTCC
TCAACTGACGCTAAAGCTCGAAAGTGCGGGTATCGAACAGGATTAGATACCCCGGTAGTCC
>t0006656_wg-Y-6;size=6;
CCTACGGGAGGCTGCAGTGGGGAATATTGGACAATGGGGGAAACCCTGATCCAGCGACGCCGCGTGAGTGAAGAAGTATT
TCGGTATGTAAAGCTCTATCAGCAGGGAAGATGATGACGGTACCTGACTAAGAAGCACCGGCTAAATACGTGCCAGCAGC
CGCGGTAATACGTATGGTGCAAGCGTTATCCGGATTTACTGGGTGTAAAGGGAGCGTAGGCGGCTATGCAAGTCAGATGT
GAAAGCCCGGGGCTCAACCCCGGGACTGCATTTGAAACTGCGTAGCTTGAGTGCAGGAGAGGCAGGCGGAATTCCTAGTG
TAGCGGTGAAATGCGTAGATATTAGGAAGAACACCGGTGGCGAAGGCGGCCTGCTGGACTGAGACTGACGCTGAGGCTCG
AAAGCGTGGGGAGCAAACAGGATTAGATACCCGAGTAGTCC
>t0030268_wg-Y-6;size=6;
CCTACGGGAGGCTGCAGTGAGGAATATTGGTCAATGGGCGCGAGCCTGAACCAGCCAAGTAGCGTGCAGGATGACTGCCC
TATGGGTTGTAAACTGCTTTTATAGGGGAATAAAGTGAGTCACGTGTGGCTTTTTGTATGTACCCTATGAATAAGGACCG
GCTAATTCCGTGCCAGCAGCCGCGGTAATACGGAAGGTCCGGGCGTTATCCGGATTTATTGGGTTTAAAGGGAGCGCAGG
CTGGTTTTTAAGCGTGACGTGAAATGTGGCGGCTCAACCGCCGAACTGCGTCGCGAACTGGGAGCCTTGAGTGAGTACGA
CGTTGGCGGAATTCGTGGTGTAGCGGTGAAATGCTTAGATATCACGAAGAACCCCGATTGCGAAGGCAGCTGACGAGTCC
TTAACTGACGCTAAAGCTCGAAAGTGCGGGTATCGAACAGGATTAGATACCCTAGTAGTCC
>t0030276_wg-Y-6;size=6;
CCTACGGGGGGCTGCAGTCGAGGATCATTTGCAATGGGCGAAAGCCTGACAATGCGACGCTGCGTGGAGGATGAAGGCCC
TCGGGTTGTAAACTCCTGTCATGGGGGAAAAGGAAAAGGGACCCAACACGTCCCCGATTTGATGGTACCCCAAGAGGAAG
CGACGGCTAACTCTGTGCCAGCAGCCGCGGTAATACAGAGGTCGCAAGCGTTGTTCGGATTTACTGGGCGTAAAGGGCGC
GTAGGCGGCCGTGCGTGTCGGATGTGAAATCTCCGGGCTCAACCCGGAAAGTGCGTCCGAAACTGCATGGCTCGAGTTCG
GGAGAGGGAATCGGAATGCAGGGTGTAGCGGTGAAATGCGTTGATATCCTGCAGAACACCGGAGGCGAAGGCGGATTCCT
GGAACGAAACTGACGCTCAGGCGCGAAAGTCGGGGGAGCAAACAGGATTAGATACCCGTGTAGTCC
>t0006672_wg-Y-6;size=6;
CCTACGGGGGGCAGCAGTGAGGAATATTGGACAATGGCCGGAAGGCTGATCCAGCCATGCCGCGTGCGGGACGACGGCCC
TATGGGTTGTAAACCGCTTTTGCGGGGGAGCAATAATCACTACGTGTAGTGAGATGAGAGTACCCTGCGAATAAGCATCG
GCTAACTCCGTGCCAGCAGCCGCGGTAATACGGAGGATGCAAGCGTTATCCGGATTTATTGGGTTTAAAGGGTGCGCAGG
CGGCTTGTTAAGCGGGAGGTGAAATGCCGGCGCTCAACGTCGGAAGTGCCTCCCGAACTGGTGAGCTTGAATGACTCTGC
CGTGGGAGGAATGTGTAGTGTAGCGGTGAAATGCTTAGAGATTACACAGAACACCGATTGCGAAGGCATCTCACGAAGGG
TTGATTGACGCTGAGGCACGAAAGCGTGGGGATCAAACAGGATTAGATACCCTTGTAGTCC
>t0037324_wg-Y-6;size=6;
CCTACGGGAGGCTGCAGTGAGGAATATTGGTCAATGGTCGGAAGACTGAACCAGCCAAGTAGCGTGCAGGACGACGGCCC
TACGGGTTGTAAACTGCTTTTATGCGGGGATAACCGGCGGCACTTGTGCCGCCCTGCAGGTACCGCATGAATAAGGACCG
GCTAATTCCGTGCCAGCAGCCGCGGTAATACGGAAGGTCCGGGCGTTATCCGGATTTATTGGGTTTAAAGGGAGCGCAGG
CGGGAGTCTAAGCGTGCCGTGAAAAGCTGTGGCTCAACCACAGTCGTGCGGCGCGAACTGGTCTTCTTGAGTTCACGGTA
AGCGGGCGGAATTCGTGGTGTAGCGGTGAAATGCTTAGATATCACGAGGAACCCCGATTGCGAAGGCAGCCCGCTGCAGT
GTTACTGACGCTCATGCTCGAAGGCGCGGGTATCGAACAGGATTAGATACCCTTGTAGTCC
>t0000988_wg-Y-6;size=6;
CCTACGGGAGGCTGCAGTGGGGAATATTGGGCAATGGGGGAAACCCTGACCCAGCAACGCCGCGTGAAGGAAGAAGGCTT
TCGGGTTGTAAACTTCTTTTACCAGGGACGAAGGACGTGACGGTACCTGGAGAAAAAGCCACGGCTAACTACGTGCCAGC
AGCCGCGGTAATACGTAGGTGGCAAGCGTTGTCCGGAATTACTGGGTGTAAAGGGCGTGTAGGCGGAGCAGCAAGTCAGA
AGTGAAATCTCCGGGCTTAACCCGGAAACTGCTTTTGAAACTGTTGCCCTTGAGTATCGGAGAGGCAGGCGGAATTCCTA
GTGTAGCGGTGAAATGCGTAGATATTAGGAGGAACACCAGTGGCGAAGGCGGCCTGCTGGACGACAACTGACGCTGAGGC
GCGAAAGCGTGGGGAGCAAACAGGATTAGATACCCCAGTAGTCC
>t0018856_wg-Y-6;size=6;
CCTACGGGTGGCTGCAGTGAGGAATATTGGTCAATGGGCGCGAGCCTGAACCAGCCAAGTAGCGTGCAGGACGACTGCCC
TATGGGTTGTAAACTGCTTTTATCAGGGAATAAAGTGAGGCACGCGTGCCTTTTTGTATGTACCTGGTGAATAAGGACCG
GCTAATTCCGTGCCAGCAGCCGCGGTAATACGGAAGGTCCGGGCGTTATCCGGATTTATTGGGTTTAAAGGGAGCGCAGG
CGGGCTTTTAAGCGTGACGTGAAATGTGGCGGCTCAACCGCCGAACTGCGTCGCGAACTGGGGGCCTTGAGTGAGTACGA
CGTTGGCGGAATTCGTGGTGTAGCGGTGAAATGCTTAGATATCACGAAGAACCCCGATTGCGAAGGCAGCCGACGAGTCC
TTAACTGACGCTAAAGCTCGAAAGTGCGGGTATCGAACAGGATTAGATACCCTAGTAGTCC
>t0001876_wg-Y-6;size=6;
CCTACGGGAGGCAGCAGTGAGGAATATTGGTCAATGGGCGAGAGCCTGAACCAGCCAAGTAGCGTGCAGGATGACGGCCC
TATGGGTTGTAAACTGCTTTTATATGGGGATAAAGTTCACCACGTGTGGTGTTTTGCAGGTACCATATGAATAAGGACCG
GCTAATTCCGTGCCAGCAGCCGCGGTAATACGGAAGGTCCGGGCGTTATCCGGATTTATTGGGTTTAAAGGGAGCGCAGG
CGGCCTTTTAAGCGTGACGTGAAATGTGGATGCTCAACATCTGAACTGCGTCGCGAACTGGAGGGCTTGAGTGGGTACGA
CGCCGGCGGAATTCGTGGTGTAGCGGTGAAATGCTTAGATATCACGAAGAACCCCGATTGCGAAGGCAGCCGGCGAGTCC
TCAACTGACGCTAAAGCTCGAAAGTGCGGGTATCGAACAGGATTAGATACCCGAGTAGTCC
>t0025062_wg-Y-6;size=6;
CCTACGGGGGGCTGCAGTGAGGAATATTGGTCAATGGGCGCGAGCCTGAACCAGCCAAGTAGCGTGCAGGATGACTGCCC
TATGGGTTGTAAACTGCTTTTATAGGGGAATAAAGTGAGTCACGTGTGGCTTTTTGTATGTACCCTATGAATAAGGACCG
GCTAATTCCGTGCCAGCAGCCGCGGTAATACGGAAGGTCCGGGCGTTATCCGGATTTATTGGGTTTAAAGGGAGCGCAGG
CTGGTTTTTAAGCGTGACGTGAAATGTGGCGGCTCAACCGCCGAACTGCGTCGCGAACTGGGAGCCTTGAGTGAGTACGA
CGTTGGCGGAATTCGTGGTGTAGCGGTGAAATGCTTAGATATCACGAAGAACCCCGATTGCGAAGGCAGCTGACGAGTCC
TTAACTGACGCTAAAGCTCGAAAGTGCGGGTATCGAACAGGATTAGATACCCCGGTAGTCC
>t0001358_wg-Y-6;size=6;
CCTACGGGCGGCTGCAGTGAGGAATATTGGTCAATGGGCGAGAGCCTGAACCAGCCAAGTAGCGTGCAGGATGACGGCCC
TATGGGTTGTAAACTGCTTTTATATGGGGATAAAGTTCACCACGTGTGGTGTTTTGCAGGTACCATATGAATAAGGACCG
GCTAATTCCGTGCCAGCAGCCGCGGTAATACGGAAGGTCCGGGCGTTATCCGGATTTATTGGGTTTAAAGGGAGCGCAGG
CGGCCTTTTAAGCGTGACGTGAAATGTGGATGCTCAACATCTGAACTGCGTCGCGAACTGGAGGGCTTGAGTGGGTACGA
CGCCGGCGGAATTCGTGGTGTAGCGGTGAAATGCTTAGATATCACGAAGAACCCCGATTGCGAAGGCAGCCGGCGAGTCC
TCAACTGACGCTAAAGCTCGAAAGTGCGGGTATCGAACAGGATTAGATACCCCTGTAGTCC
>t0025343_wg-Y-6;size=6;
CCTACGGGCGGCTGCAGTGAGGAATATTGGTCAATGGGCGAGAGCCTGAACCAGCCAAGTAGCGTGCAGGACGACTGCCC
TATGGGTTGTAAACTGCTTTTATGCGGGGATAAACTTCAGCACGTGTGCTGTTTTGCAGGTACCGCATGAATAAGGACCG
GCTAATTCCGTGCCAGCAGCCGCGGTAATACGGAAGGTCCGGGCGTTATCCGGATTTATTGGGTTTAAAGGGAGCGCAGG
CGGGTTGTTAAGCGTGACGTGAAATGTAGGGGCTCAACCTTTGAATTGCGTCGCGAACTGGCGACCTTGAGTGGGTACGA
CGCGGACGGAATTCGTGGTGTAGCGGTGAAATGCTTAGATATCACGAAGAACTCCGATTGCGAAGGCAGTCCGCGAGTCC
CCAACTGACGCTAAAGCTCGAAAGTGCGGGTATCGAACAGGATTAGATACCCTAGTAGTCC
>t0001250_wg-Y-6;size=6;
CCTACGGGAGGCAGCAGTGAGGAATATTGGTCAATGGGAGGAATCCTGAACCAGCCATGCCGCGTGCGGGAGGAAGGCCC
TATGGGTTGTAAACCGCTTTTGCACGGGAGTAATAAGTGGGGTGCGCCCCGCGATGAGAGTACCGTGCGAATAAGCATCG
GCTAACTCCGTGCCAGCAGCCGCGGTAATACGGAGGATGCAAGCGTTATCCGGATTTATTGGGTTTAAAGGGTGCGCAGG
CGGCGCGTTAAGTCAGCGGTGAAATGTCCCGGCTCAACCGGGGAGCTGCCGTTGATACTGGCGTGCTGGAGTGCGAACGG
CGCCGGCGGAATGTGCAATGTAGCGGTGAAATGCATAGATATTGCACAGAACACCGATCGCGAAGGCAGCTGGCGAGGAC
GCAACTGACGCTGAGGCACGAAGGCGTGGGGATCGAACAGGATTAGATACCCTGGTAGTCC
>t0001975_wg-Y-6;size=6;
CCTACGGGAGGCTGCAGTCGAGGATCATTTGCAATGGGCGAAAGCCTGACAATGCGACGCTGCGTGGAGGATGAAGGCCT
TCGGGTTGTAAACTCCTGTCATGGGGGAACAGGCGAGGGGACCCAATACGTCCCTTAGTTGAGTGTACCCCAAGAGGAAG
CGACGGCTAACTCTGTGCCAGCAGCCGCGGTAATACAGAGGTCGCAAGCGTTGTTCGGATTTACTGGGCGTAAAGGGCGC
GTAGGCGGCAGGGCGTGTCAAGTGTGAAATCTCCGGGCCCAACCCGGAAAGTGCGCTTGAAACTACCTTGCTCGAGTCCG
GAAGAGGGAATCGGAATACAGGGTGTAGCGGTGAAATGCGTTGATATCCTGTAGAACACCGGAGGCGAAGGCGGATTCCT
TGTACGGTACTGACGCTGAGGCGCGAAAGTCGGGGGAGCAAACAGGATTAGATACCCCAGTAGTCC
>t0024395_wg-Y-6;size=6;
CCTACGGGGGGCAGCAGTGAGGAATATTGGTCAATGGGCGCAAGCCTGAACCAGCCATGCCGCGTGAAGGAATAAGGCCC
TATGGGTCGTAAACTTCTTTTGTGGTGGAGCAATAAGGTGTACGTGTACACCGATGAGAGTACATCACGAATAAGCATCG
GCTAACTCCGTGCCAGCAGCCGCGGTAATACGGAGGATGCAAGCGTTATCCGGATTTATTGGGTTTAAAGGGTGCGTAGG
CTGTGGGGAAAGTCAGGGGTGAAAGCCCGGCGCTTAACGCCGGAACTGCCTTTGATACTTCTCCGCTGGAATACGGATGC
CGTGGGAGGAATGAGTAGTGTAGCGGTGAAATGCATAGATATTACTCAGAACACCGATTGCGAAGGCATCTCACGAATCC
GTCATTGACGCTGAGGCACGAAAGCGTGGGGATCAAACAGGATTAGATACCCCGGTAGTCC
>t0010377_wg-Y-6;size=6;
CCTACGGGCGGCAGCAGTGAGGAATATTGGTCAATGGGCGCAAGCCTGAACCAGCCATGCCGCGTGAAGGAATAAGGCCC
TATGGGTCGTAAACTTCTTTTGTGGTGGAGCAATAAGGTGTACGCGTACACCGATGAGAGTACATCACGAATAAGCATCG
GCTAACTCCGTGCCAGCAGCCGCGGTAATACGGAGGATGCAAGCGTTATCCGGATTTATTGGGTTTAAAGGGTGCGTAGG
CTGTGGGGAAAGTCAGGGGTGAAAGCCCGGCGCTTAACGCCGGAACTGCCTTTGATACTTCTCCGCTGGAATACGGATGC
CGTGGGAGGAATGAGTAGTGTAGCGGTGAAATGCATAGATATTACTCAGAACACCGATTGCGAAGGCATCTCACGAATCC
GTCATTGACGCTGAGGCACGAAAGCGTGGGGATCAAACAGGATTAGATACCCTAGTAGTCC
>t0016574_wg-Y-6;size=6;
CCTACGGGCGGCTGCAGTGAGGAATATTGGTCAATGGACGAAAGTCTGAACCAGCCAAGTAGCGTGCAGGATGACGGCCC
TATGGGTTGTAAACTGCTTTTATACAGGGATAAAGTCAGTTACGTGTAACTGTTTGTAGGTACTGTATGAATAAGGACCG
GCTAATTCCGTGCCAGCAGCCGCGGTAATACGGAAGGTCCAGGCGTTATCCGGATTTATTGGGTTTAAAGGGAGCGCAGG
CTGATGATTAAGCGTGACGTGAAATGTAGCCGCTCAACGGCTGAACTGCGTCGCGAACTGGTTATCTTGAGTGAGTTCGA
TGTTGGCGGAATTCGTGGTGTAGCGGTGAAATGCTTAGATATCACGAAGAACTCCGATTGCGAAGGCAGCCAACAAGGCC
TTTACTGACGCTAAAGCTCGAAGGTGCGGGTATCGAACAGGATTAGATACCCTTGTAGTCC
>t0001450_wg-Y-6;size=6;
CCTACGGGAGGCAGCAGTGAGGAATATTGGTCAATGGGCGAGAGCCTGAACCAGCCAAGTAGCGTGCAGGATGACGGCCC
TACGGGTTGTAAACTGCTTTTGCGGGAGGATAAAGTGGCCCACGTGTGGGCCTTTGCAGGTATCCCGTGAATAAGGACCG
GCTAATTCCGTGCCAGCAGCCGCGGTAATACGGAAGGTCCAGGCGTTATCCGGATTTATTGGGTTTAAAGGGAGCGCAGG
CGGAGGATCAAGCCAGCCGTAAAATTGTGGGGCTCAACCCCATTCAGCGGTTGGAACTGGTTCCCTTGGTTGCGGGAAGG
GCAGGCGGAACTCGTGGTGTAGCGGTGAAATGCATAGATATCACGAAGAACTCCGATCGCGAAGGCAGCCTGCCGGCCCG
TTAACGACGCTCATGCTCGAAGGTGCGGGTATCAAACAGGATTAGATACCCTAGTAGTCC
>t0019239_wg-Y-6;size=6;
CCTACGGGGGGCAGCAGTGAGGAATATTGGTCAATGGCCGAGAGGCTGAACCAGCCAAGTAGCGTGCAGGATGACGGCCC
TACGGGTTGTAAACTGCTTTTGCGGGAGGATAAAGTGCGCCACGCGTGGCGCTTTGCAGGTATCCCGTGAATAAGGACCG
GCTAATTCCGTGCCAGCAGCCGCGGTAATACGGAAGGTCCGGGCGTTATCCGGATTTATTGGGTTTAAAGGGAGCGCAGG
CGGAGGTGCAAGCGTGCCGTGAAAGCGCGGGGCTCAACCCCGTACAGCGGCGCGAACTGCTCCCCTTGGTTGCGGGAAGG
GAAGGCGGAACTCGTGGTGTAGCGGTGAAATGCATAGATATCACGAAGAACTCCGATCGCGAAGGCAGCCTTCCGGCCCG
CCAACGACGCTCATGCTCGAAGGCGCGGGTATCAAACAGGATTAGATACCCCAGTAGTCC
>t0000702_wg-Y-6;size=6;
CCTACGGGCGGCTGCAGTGGGGAATATTGGGCAATGGGCGCAAGCCTGACCCAGCAACGCCGCGTGAAGGAAGAAGGCTT
TCGGGTTGTAAACTTCTTTTACCAGGGACGAAGGATGTGACGGTACCTGGAGAAAAAGCCACGGCTAACTACGTGCCAGC
AGCCGCGGTAATACGTAGGTGGCAAGCGTTGTCCGGATTTACTGGGTGTAAAGGGCGTGTAGGCGGAGATGCAAGTCAGG
AGTGAAATCTAGGGGCTCAACCCCTAAACTGCTTTTGAAACTGTATCCCTTGAGTATCGGAGAGGCAGGCGGAATTCCTA
GTGTAGCGGTGAAATGCGTAGATATTAGGAGGAACACCAGTGGCGAAGGCGGCCTGCTGGACGACAACTGACGCTGAGGC
GCGAAAGCGTGGGGAGCAAACAGGATTAGATACCCTAGTAGTCC
>t0001588_wg-Y-6;size=6;
CCTACGGGGGGCTGCAGTGGGGAATATTGGACAATGGGGGAAACCCTGATCCAGCGACGCCGCGTGAGTGAAGAAGTATT
TCGGTATGTAAAGCTCTATCAGCAGGGAAGATGATGACGGTACCTGACTAAGAAGCACCGGCTAAATACGTGCCAGCAGC
CGCGGTAATACGTATGGTGCAAGCGTTATCCGGATTTACTGGGTGTAAAGGGAGCGTAGGCGGCCGTGCAAGTCAGGTGT
GAAATCCCGGGGCTCAACCCCGGTACTGCACTTGAAACTGCGTGGCTGGAGTACAGGAGAGGCAGGCGGAATTCCTAGTG
TAGCGGTGAAATGCGTAGATATTAGGAAGAACACCGGTGGCGAAGGCGGCCTGCTGGACTGGATACTGACGCTGAGGCTC
GAAAGCGTGGGGAGCAAACAGGATTAGATACCCTGGTAGTCC
>t0000808_wg-Y-6;size=6;
CCTACGGGCGGCTGCAGTAGGGAATATTGGACAATGGGGGAAACCCTGATCCAGCGACGCCGCGTGAGTGAAGAAGTATT
TCGGTACGTAAAGCTCTATCAGCAGGGAAGAAAATGACGGTACCTGACTAAGAAGCACCGGCTAAATACGTGCCAGCAGC
CGCGGTAATACGTATGGTGCAAGCGTTATTCGGATTTACTGGGTGTAAAGGGAGCGTAGACGGCATAGCAAGTCTGAAGT
GAAATGCGGGGGCTCAACCCCTGAACTGCTTTGGAAACTGTTAAGCTAGAGTGTCGGAGAGGTTAGTGGAATTCCTAGTG
TAGCGGTGAAATGCGTAGATATTAGGAGGAACACCGGTGGCGAAGGCGGCTAACTGGACGATAACTGACGTTGAGGCTCG
AAAGCGTGGGGAGCAAACAGGATTAGATACCCCAGTAGTCC
>t0001705_wg-Y-6;size=6;
CCTACGGGGGGCTGCAGTGAGGAATATTGGTCAATGGGCGAGAGCCTGAACCAGCCAAGTAGCGTGCAGGATGACGGCCC
TATGGGTTGTAAACTGCTTTTATATGGGGATAAAGTTCACCACGTGTGGTGTTTTGTAGGTACCATATGAATAAGGACCG
GCTAATTCCGTGCCAGCAGCCGCGGTAATACGGAAGGTCCGGGCGTTATCCGGATTTATTGGGTTTAAAGGGAGCGCAGG
CGGCCTTTTAAGCGTGACGTGAAATGTGGATGCTCAACATCTGAACTGCGTCGCGAACTGGAGGGCTTGAGTGGGTACGA
CGCCGGCGGAATTCGTGGTGTAGCGGTGAAATGCTTAGATATCACGAAGAACCCCGATTGCGAAGGCAGCCGGCGAGTCC
TCAACTGACGCTAAAGCTCGAAAGTGCGGGTATCGAACAGGATTAGATACCCTTGTAGTCC
>t0001577_wg-Y-6;size=6;
CCTACGGGGGGCTGCAGTGAGGAATATTGGTCAATGGTCGGAAGACTGAACCAGCCAAGTAGCGTGCAGGACGACGGCCC
TACGGGTTGTAAACTGCTTTTATGCGGGGATAACCGGCGGCACTTGTGCCGCCCTGCAGGTACCGCATGAATAAGGACCG
GCTAATTCCGTGCCAGCAGCCGCGGTAATACGGAAGGTCCGGGCGTTATCCGGATTTATTGGGTTTAAAGGGAGCGCAGG
CGGGAGTCTAAGCGTGCCGTGAAAAGCTGTGGCTCAACCACAGTCGTGCGGCGCGAACTGGTCTTCTTGAGTTCACGGTA
AGCGGGCGGAATTCGTGGTGTAGCGGTGAAATGCTTAGATATCACGAGGAACCCCGATTGCGAAGGCAGCCCGCTGCAGT
GTTACTGACGCTCATGCTCGAAGGCGCGGGTATCGAACAGGATTAGATACCCTGGTAGTCC
>t0002238_wg-Y-6;size=6;
CCTACGGGGGGCAGCAGTGGGGAATATTGGACAATGGGGGAAACCCTGATCCAGCGACGCCGCGTGAGTGAAGAAGTATT
TCGGTATGTAAAGCTCTATCAGCAGGGAAGATGATGACGGTACCTGACTAAGAAGCACCGGCTAAATACGTGCCAGCAGC
CGCGGTAATACGTATGGTGCAAGCGTTATCCGGATTTACTGGGTGTAAAGGGAGCGTAGGCGGCTATGCAAGTCAGATGT
GAAAGCCCGGGGCTTAACCCCGGGACTGCATTTGAAACTGCGTAGCTTGAGTGCAGGAGAGGCAGGCGGAATTCCTAGTG
TAGCGGTGAAATGCGTAGATATTAGGAAGAACACCGGTGGCGAAGGCGGCCTGCTGGACTGAGACTGACGCTGAGGCTCG
AAAGCGTGGGGAGCAAACAGGATTAGATACCCTAGTAGTCC
>t0019638_wg-Y-6;size=6;
CCTACGGGTGGCTGCAGTGAGGAATATTGGTCAATGGGCGAGAGCCTGAACCAGCCAAGTAGCGTGCAGGATGACGGCCC
TACGGGTTGTAAACTGCTTTTGCGGGAGGATAAAGTGGCCCACGTGTGGGCCTTTGCAGGTATCCCGTGAATAAGGACCG
GCTAATTCCGTGCCAGCAGCCGCGGTAATACGGAAGGTCCAGGCGTTATCCGGATTTATTGGGTTTAAAGGGAGCGCAGG
CGGAGGATCAAGCCAGCCGTAAAATTGTGGGGCTCAACCCCATTCAGCGGTTGGAACTGGTTCCCTTGGTTGCGGGAAGG
GCAGGCGGAACTCGTGGTGTAGCGGTGAAATGCATAGATATCACGAAGAACTCCGATCGCGAAGGCAGCCTGCCGGCCCG
TTAACGACGCTCATGCTCGAAGGTGCGGGTATCAAACAGGATTAGATACCCTAGTAGTCC
>t0002207_wg-Y-6;size=6;
CCTACGGGCGGCTGCAGTGAGGAATATTGGTCAATGGGCGGAAGCCTGAACCAGCCAAGTCGCGTGAAGGATGAAGGTAT
TATGTATTGTAAACTTCTTTAGCTGTGGAGAAATAAGGTGCTCGTGAGCACTGATGCTAGTACACAGAGAATAAGGATCG
GCTAACTCCGTGCCAGCAGCCGCGGTAATACGGAGGATCCGAGCGTTATCCGGATTCATTGGGTTTAAAGGGTGCGCAGG
CGGCTTCTTAAGTCAGCGGTAAAATCGTGGGGCTCAACCCCATCCCGCCGTTGATACTGGGGAGCTTGATTACGGTCGAG
GCAGGCGGAATTCGTCGTGTAGCGGTGAAATGCATAGATATGACGAAGAACACCGATTGCGTAGGCAGCCTACCAGGCCG
TTAATGACGCTCATGCACGAAAGTGCGGGGATCGAACAGGATTAGATACCCGAGTAGTCC
>t0024772_wg-Y-6;size=6;
CCTACGGGGGGCTGCAGTGAGGAATATTGGTCAATGGGAGGAATCCTGAACCAGCCATGCCGCGTGCGGGAGGAAGGCCC
TATGGGTTGTAAACCGCTTTTGCACGGGAGTAATAAGTGGGGTGCGCCCCGCGATGAGAGTACCGTGCGAATAAGCATCG
GCTAACTCCGTGCCAGCAGCCGCGGTAATACGGAGGATGCAAGCGTTATCCGGATTTATTGGGTTTAAAGGGTGCGCAGG
CGGCGCGTTAAGTCAGCGGTGAAATGTCCCGGCTCAACCGGGGAGCTGCCGTTGATACTGGCGTGCTGGAGTGCGAACGG
CGCCGGCGGAATGTGCAATGTAGCGGTGAAATGCATAGATATTGCACAGAACACCGATCGCGAAGGCAGCTGGCGAGGAC
GCAACTGACGCTGAGGCACGAAGGCGTGGGGATCGAACAGGATTAGATACCCTAGTAGTCC
>t0008382_wg-Y-6;size=6;
CCTACGGGAGGCTGCAGTGGGGAATATTGCACAATGGGCGCAAGCCTGATGCAGCGATGCCGCGTGAGGGAAGAAGGTTT
TCGGATTGTAAACCTCTGTCATCGGGGACGAAAATGACGGTACCCGAGAAGGAAGCTCCGGCTAACTACGTGCCAGCAGC
CGCGGTAATACGTAGGGAGCAAGCGTTATCCGGAATTACTGGGTGTAAAGGGAGTGTAGGCGGGACTGCAAGTCAGATGT
GAAATATGCCGGCTCAACTGGCAGACTGCATTTGAAACTGTGGTTCTTGAGTGAAGTAGAGGTAAGCGGAATTCCTAGTG
TAGCGGTGAAATGCGTAGATATTAGGAGGAACATCAGTGGCGAAGGCGGCTTACTGGGCTTTAACTGACGCTGAGGCTCG
AAAGCGTGGGGAGCAAACAGGATTAGATACCCTAGTAGTCC
>t0002990_wg-Y-6;size=6;
CCTACGGGAGGCTGCAGTCGAGGATCATTCGCAATGGGCGCAAGCCTGACGATGCGACGCTGCGTGGAGGACGAAGGCCC
TCGGGTCGTAAACTCCTGTCAGAGGGGAAAAGGGCGCCCTCCCCAACAGGGAGGATCGCTTGATGGTACCCTCAGAGGAA
GCCACGGCTAACTCTGTGCCAGCAGCCGCGGTAATACAGAGGTGGCGAGCGTTGTTCGGATTTACTGGGCGTAAAGGGTG
CGTA
>t0001289_wg-Y-6;size=6;
CCTACGGGGGGCAGCAGTGGGGAATATTGCACAATGGGCGCAAGCCTGATGCAGCAACGCCGCGTGAGGGAAGACGGTTT
TCGGATTGTAAACCTTTGTCCTTGGTGAAGATCATGACGGTAGCCGAGGAGGAAGCCACGGCTAACTACGTGCCAGCAGC
CGCGGTAATACGTAGGTGGCAAGCGTTGTCCGGAATTACTGGGTGTAAAGGGAGCGCAGGCGGGAGAGCAAGTCAGTGGT
GAAATGCATGGGCTTAACCCATGAACTGCCATTGAAACTGTTTTTCTTGAGTGGATCAGAGGCAAGCGGAATTCCGAGTG
TAGCGGTGAAATGCGTAGATATTCGGAGGAACACCAGTGGCGAAGGCGGCTTGCTGGGGTCTAACTGACGCTGAGGCTCG
AAAGTGTGGGGAGCAAACAGGATTAGATACCCTAGTAGTCC
>t0002591_wg-Y-6;size=6;
CCTACGGGGGGCAGCAGTGAGGAATATTGGTCAATGGGAGGAATCCTGAACCAGCCATGCCGCGTGCGGGAGGAAGGCCC
TATGGGTTGTAAACCGCTTTTGCACGGGAGTAATAAGTGGGGTGCGCCCCGCGATGAGAGTACCGTGCGAATAAGCATCG
GCTAACTCCGTGCCAGCAGCCGCGGTAATACGGAGGATGCAAGCGTTATCCGGATTTATTGGGTTTAAAGGGTGCGCAGG
CGGCGCGTTAAGTCAGCGGTGAAATGTCCCGGCTCAACCGGGGAGCTGCCGTTGATACTGGCGTGCTGGAGTGCGAACGG
CGCCGGCGGAATGTGCAATGTAGCGGTGAAATGCATAGATATTGCACAGAACACCGATCGCGAAGGCAGCTGGCGAGGAC
GCAACTGACGCTGAGGCACGAAGGCGTGGGGATCGAACAGGATTAGATACCCTAGTAGTCC
>t0006511_wg-Y-6;size=6;
CCTACGGGAGGCAGCAGTGAGGAATATTGGTCAATGGGCGAGAGCCTGAACCAGCCAAGTAGCGTGCAGGATGACGGCCC
TACGGGTTGTAAACTGCTTTTGCGGGAGGATAAAGTGGCCCACGTGTGGGCCTTTGCAGGTATCCCGTGAATAAGGACCG
GCTAATTCCGTGCCAGCAGCCGCGGTAATACGGAAGGTCCAGGCGTTATCCGGATTTATTGGGTTTAAAGGGAGCGCAGG
CGGAGGATCAAGCCAGCCGTAAAATTGTGGGGCTCAACCCCATTCAGCGGTTGGAACTGGTTCCCTTGGTTGCGGGAAGG
GCAGGCGGAACTCGTGGTGTAGCGGTGAAATGCATAGATATCACGAAGAACTCCGATCGCGAAGGCAGCCTGCCGGCCCG
TTAACGACGCTCATGCTCGAAGGTGCGGGTATCAAACAGGATTAGATACCCGTGTAGTCC
>t0002004_wg-Y-6;size=6;
CCTACGGGGGGCTGCAGTCGAGGATCATTTGCAATGGGCGAAAGCCTGACAATGCGACGCTGCGTGGAGGATGAAGGCCC
TCGGGTTGTAAACTCCTGTCATGGGGGAAAAGGAAAAGGGACCCAACACGTCCCCGATTTGATGGTACCCCAAGAGGAAG
CGACGGCTAACTCTGTGCCAGCAGCCGCGGTAATACAGAGGTCGCAAGCGTTGTTCGGATTTACTGGGCGTAAAGGGCGC
GTAGGCGGCCGTGCGTGTCGGATGTGAAATCTCCGGGCTCAACCCGGAAAGTGCGTCCGAAACTGCATGGCTCGAGTTCG
GGAGAGGGAATCGGAATGCAGGGTGTAGCGGTGAAATGCGTTGATATCCTGCAGAACACCGGAGGCGAAGGCGGATTCCT
GGAACGAAACTGACGCTCAGGCGCGAAAGTCGGGGGAGCAAACAGGATTAGATACCCTAGTAGTCC
>t0044808_wg-Y-6;size=6;
CCTACGGGCGGCAGCAGTGAGGAATATTGGTCAATGGGCGAGAGCCTGAACCAGCCAAGTAGCGTGCAGGATGACGGCCC
TATGGGTTGTAAACTGCTTTTATATGGGGATAAAGTTCACCACGTGTGGTGTTTTGCAGGTACCATATGAATAAGGACCG
GCTAATTCCGTGCCAGCAGCCGCGGTAATACGGAAGGTCCGGGCGTTATCCGGATTTATTGGGTTTAAAGGGAGCGCAGG
CGGCCTTTTAAGCGTGACGTGAAATGTGGATGCTCAACATCTGAACTGCGTCGCGAACTGGAGGGCTTGAGTGGGTACGA
CGCCGGCGGAATTCGTGGTGTAGCGGTGAAATGCTTAGATATCACGAAGAACCCCGATTGCGAAGGCAGCCGGCGAGTCC
TCAACTGACGCTAAAGCTCGAAAGTGCGGGTATCGAACAGGATTAGATACCCGAGTAGTCC
>t0018477_wg-Y-6;size=6;
CCTACGGGAGGCTGCAGTGGGGAATATTGGGCAATGGGCGAAAGCCTGACCCAGCAACGCCGCGTGAAGGATGACGGTCT
TCGGATTGTAAACTTCTTTAATTGGGGAAGAACAAAATGACCTACCCAAAGAATAAGTCACGGCTAACTACGTGCCAGCA
GCCGCGGTAATACGTAGGTGACAAGCGTTATCCGGATTTACTGGGCGTAAAGGGCGTGTAGGCGGTCTTGCAAGTCAGAA
GTGAAATTCCTGAGCTCAACTCGGGCGCTGCTTCTGAAACTGCAGGACTTGAGTGCTGGAGGGGATAGCGGAATTCCTAG
TGGAGCGGTAAAATGCGCAGATATTAGGAAGAACACCGGTGGCGAAGGCGGCTATCTGGACAGTAACTGACGCTGAGGCG
CGAAAGCGTGGGGAGCAAACAGGATTAGATACCCCAGTAGTCC
>t0016554_wg-Y-6;size=6;
CCTACGGGCGGCTGCAGTGGGGAATATTGGGCAATGGGGGAAACCCTGACCCAGCAACGCCGCGTGAAGGAAGAAGGCTT
TCGGGTTGTAAACTTCTTTTACCAGGGACGAAGGACGTGACGGTACCTGGAGAAAAAGCCACGGCTAACTACGTGCCAGC
AGCCGCGGTAATACGTAGGTGGCAAGCGTTGTCCGGAATTACTGGGTGTAAAGGGCGTGTAGGCGGAGCAGCAAGTCAGA
AGTGAAATCTCCGGGCTTAACCCGGAAACTGCTTTTGAAACTGTTGCCCTTGAGTATCGGAGAGGCAGGCGGAATTCCTA
GTGTAGCGGTGAAATGCGTAGATATTAGGAGGAACACCAGTGGCGAAGGCGGCCTGCTGGACGACAACTGACGCTGAGGC
GCGAAAGCGTGGGGAGCAAACAGGATTAGATACCCTAGTAGTCC
>t0024640_wg-Y-6;size=6;
CCTACGGGAGGCTGCAGTGAGGAATATTGGTCAATGGGCGAGAGCCTGAACCAGCCAAGTCGCGTGAAGGATGAAGGTTC
TATGGATTGTAAACTTCTTTTGTCCGAGGGTAAAAAAGGCCACGTGTGGCTTCTTGCAAGTATCGGACGAATAAGCATCG
GCTAACTCCGTGCCAGCAGCCGCGGTAATACGGAGGATGCGAGCGTTATCCGGATTTATTGGGTTTAAAGGGTGCGTAGG
TGGTTTGTTAAGTTTGTGGTGAAAGCGTGCGGCTCAACCGTACCAAGCCATGAAAACTGGCGAACTTGAGTGCAAACGAG
GTAGGCGGAATGTGATGTGTAGCGGTGAAATGCTTAGATATGTCACAGAACCCCGATTGCGAAGGCAGCTTACCAGCATG
CAACTGACACTGAGGCACGAAAGCGTGGGTATCAAACAGGATTAGATACCCTAGTAGTCC
>t0001687_wg-Y-6;size=6;
CCTACGGGTGGCAGCAGTGGGGAATCTTGCACAATGGACGAAAGTCTGATGCAGCGATCCCGCGTGAAGGATGAAGCATT
ACGGTGTGTAAACTTCTTTTTTGGTGGAAGACGAATGACGGTACACCAAGAATAAGAGACGGCTAACTACGTGCCAGCAG
CCGCGGTAATACGTAGGTCTCAAGCGTTATCCGGATTTACTGGGCGTAAAGTATCCGTAGCCTGATATGTAAGTCTGTTT
TCAAATCCCACGACTCAATCGTGGAAAGGGAATGGATACTGCATATCTAGAAGTTATTGGGGGTTAGTGGAATTTCCGGT
GGAGCGGTGAAATGCGTTGATATCGGAAAGAACGCCGAAAGCGAAAGCAGCTAACTATGATTAACTTGACGGTGAGGGAT
GAAAGTTTGGGTAGCAAACGGGATTAGATACCCTAGTAGTCC
>t0031445_wg-Y-6;size=6;
CCTACGGGAGGCTGCAGTGAGGAATATTGGACAATGGCCGAGAGGCTGATCCAGCCATGCCGCGTGCGGGAGGACGGCCC
TATGGGTTGTAAACCGCTTTTGTCAGGGGGCAATAAGGTCTACGTGTAGACTGATGAGAGTACCTGGCGAATAAGCATCG
GCTAACTCCGTGCCAGCAGCCGCGGTAATACGGAGGATGCAAGCGTTATCCGGATTTATTGGGTTTAAAGGGTGCGTAGG
CGGAGTCTTAAGCGTGAGGTGAAATGCCACTGCTCAACAGTGGAACTGCCTCGCGAACTGGGATTCTGGAATGCCCCTGC
CGTGGGAGGAATGTGTGGTGTAGCGGTGAAATGCATAGAGATCACACAGAACACCGATTGCGAAGGCATCTCACGAAGGG
GTGATTGACGCTGAGGCACGAAAGCGTGGGGATCAAACAGGATTAGATACCCTTGTAGTCC
>t0023583_wg-Y-6;size=6;
CCTACGGGTGGCTGCAGTGAGGAATATTGGACAATGGCCGGAAGGCTGATCCAGCCATGCCGCGTGCGGGAAGACGGCCC
TATGGGTTGTAAACCGCTTTTGTTGGGGAGCAATAAGGTCCACGTGTGGATTGATGAGAGTACCCAGCGAATAAGCATCG
GCTAACTCCGTGCCAGCAGCCGCGGTAATACGGAGGATGCGAGCGTTATCCGGATTTATTGGGTTTAAAGGGTGCGTAGG
CGGACTTTTAAGCGTGAGGTGAAATGCCCGGGCTCAACCTGGGAACTGCCTCGCGAACTGGGAGTCTTGAATGTCCGTGC
CGTGGGAGGAATGTGTGGTGTAGCGGTGAAATGCATAGAGATCACACAGAACACCGATTGCGAAGGCATCTCACGAACGG
ATGATTGACGCTGAGGCACGAAAGCGTGGGGATCAAACAGGATTAGATACCCCAGTAGTCC
>t0001807_wg-Y-6;size=6;
CCTACGGGCGGCTGCAGTGAGGAATATTGGACAATGGCCGGAAGGCTGATCCAGCCATGCCGCGTGCGGGACGACGGCCC
TATGGGTTGTAAACCGCTTTTGCGGGGGAGCAATAATCACTACGAGTAGTGAGATGAGAGTACCCTGCGAATAAGCATCG
GCTAACTCCGTGCCAGCAGCCGCGGTAATACGGAGGATGCAAGCGTTATCCGGATTTATTGGGTTTAAAGGGTGCGCAGG
CGGCTTGTTAAGCGGGAGGTGAAATGCCGGCGCTCAACGTCGGAAGTGCCTCCCGAACTGGTGAGCTTGAATGACTCTGC
CGTGGGAGGAATGTGTAGTGTAGCGGTGAAATGCTTAGAGATTACACAGAACACCGATTGCGAAGGCATCTCACGAAGGG
TTGATTGACGCTGAGGCACGAAAGCGTGGGGATCAAACAGGATTAGATACCCTAGTAGTCC
>t0001893_wg-Y-6;size=6;
CCTACGGGAGGCAGCAGTGAGGAATATTGGTCAATGGGCGCGAGCCTGAACCAGCCAAGTAGCGTGCAGGATGACTGCCC
TATGGGTTGTAAACTGCTTTTATAGGGGAATAAAGTGAGTCACGTGTGGCTTTTTGTATGTACCCTATGAATAAGGACCG
GCTAATTCCGTGCCAGCAGCCGCGGTAATACGGAAGGTCCGGGCGTTATCCGGATTTATTGGGTTTAAAGGGAGCGCAGG
CTGGTTTTTAAGCGTGACGTGAAATGTGGCGGCTCAACCGCCGAACTGCGTCGCGAACTGGGAGCCTTGAGTGAGTACGA
CGTTGGCGGAATTCGTGGTGTAGCGGTGAAATGCTTAGATATCACGAAGAACCCCGATTGCGAAGGCAGCTGACGAGTCC
TTAACTGACGCTAAAGCTCGAAAGTGCGGGTATCGAACAGGATTAGATACCCTAGTAGTCC
>t0006226_wg-Y-6;size=6;
CCTACGGGCGGCTGCAGTGAGGAATATTGGTCAATGGGCGCGAGCCTGAACCAGCCAAGTAGCGTGCAGGATGACGGCCC
TATGGGTTGTAAACTGCTTTTATGCGGGGATAAAGTGAGGGACGTGTCCCTTTTTGTAGGTACCGCATGAATAAGGACCG
GCTAATTCCGTGCCAGCAGCCGCGGTAATACGGAAGGTCCGGGCGTTATCCGGATTTATTGGGTTTAAAGGGAGCGCAGG
CTGATTGTTAAGCGTGACGTGAAATGTAGCCGCTCAACGGCTGAACTGCGTCGCGAACTGGCAGTCTTGAGTGAGTACGA
CGTCAGCGGAATTCGTGGTGTAGCGGTGAAATGCTTAGATATCACGAAGAACCCCGATTGCGAAGGCAGCTGACGAGTCC
TTTACTGACGCTAAAGCTCGAAGGTGCGGGTATCGAACAGGATTAGATACCCTTGTAGTCC
>t0015478_wg-Y-6;size=6;
CCTACGGGCGGCTGCAGTGAGGAATATTGGTCAATGGGCGAGAGCCTGAACCAGCCAAGTAGCGTGCAGGAAGACGGCCC
TATGGGTTGTAAACTGCTTTTATATAGGGATAAAGTCACCTACGTGTAGGTGTTTGCAGGTACTATATGAATAAGGACCG
GCTAATTCCGTGCCAGCAGCCGCGGTAATACGGAAGGTCCGGGCGTTATCCGGATTTATTGGGTTTAAAGGGAGCGCAGG
CGGGCTATTAAGCGTGACGTGAAATGTAGATGCTCAACATCTGAACTGCGTCGCGAACTGGTTGCCTTGAGTGCATTCGA
CGTCAGCGGAATTTGTGGTGTAGCGGTGAAATGCTTAGATATCACGAAGAACTCCGATTGCGAAGGCAGCTGACGAGACT
GTAACTGACGCTAAAGCTCGAAAGTGCGGGTATCGAACAGGATTAGATACCCCTGTAGTCC
>t0012419_wg-Y-6;size=6;
CCTACGGGTGGCTGCAGTGAGGAATATTGGTCAATGGACGCAAGTCTGAACCAGCCAAGTAGCGTGCAGGATGACGGCCC
TATGGGTTGTAAACTGCTTTTATACAGGGATAAAGTCAGTTACGTGTAACTGTTTGTAGGTACTGTATGAATAAGGACCG
GCTAATTCCGTGCCAGCAGCCGCGGTAATACGGAAGGTCCAGGCGTTATCCGGATTTATTGGGTTTAAAGGGAGCGCAGG
CTGATGATTAAGCGTGACGTGAAATGTAGCCGCTCAACGGCTGAACTGCGTCGCGAACTGGTTATCTTGAGTGAGTTCGA
TGTTGGCGGAATTCGTGGTGTAGCGGTGAAATGCTTAGATATCACGAAGAACTCCGATTGCGAAGGCAGCCAACAAGGCC
TTTACTGACGCTAAAGCTCGAAGGTGCGGGTATCGAACAGGATTAGATACCCTTGTAGTCC
>t0000163_wg-Y-6;size=6;
CCTACGGGGGGCTGCAGTGAGGAATATTGGTCAATGGGCGCGAGCCTGAACCAGCCAAGTAGCGTGCAGGACGACTGCCC
TATGGGTTGTAAACTGCTTTTATCAGGGAATAAAGTGAGGCACGCGTGCCTTTTTGTATGTACCTGGTGAATAAGGACCG
GCTAATTCCGTGCCAGCAGCCGCGGTAATACGGAAGGTCCGGGCGTTATCCGGATTTATTGGGTTTAAAGGGAGCGCAGG
CGGGCTTTTAAGCGTGACGTGAAATGTGGCGGCTCAACCGCCGAACTGCGTCGCGAACTGGGGGCCTTGAGTGAGTACGA
CGTTGGCGGAATTCGTGGTGTAGCGGTGAAATGCTTAGATATCACGAAGAACCCCGATTGCGAAGGCAGCCGACGAGTCC
TTAACTGACGCTAAAGCTCGAAAGTGCGGGTATCGAACAGGATTAGATACCCTAGTAGTCC
>t0017635_wg-Y-6;size=6;
CCTACGGGTGGCTGCAGTGAGGAATATTGGTCAATGGACGCAAGTCTGAACCAGCCAAGTAGCGTGCAGGATGACGGCCC
TATGGGTTGTAAACTGCTTTTATACAGGGATAAAGTCAGTTACGTGTAACTGTTTGTAGGTACTGTATGAATAAGGACCG
GCTAATTCCGTGCCAGCAGCCGCGGTAATACGGAAGGTCCAGGCGTTATCCGGATTTATTGGGTTTAAAGGGAGCGCAGG
CTGATGATTAAGCGTGACGTGAAATGTAGCCGCTCAACGGCTGAACTGCGTCGCGAACTGGTTATCTTGAGTGAGTTCGA
TGTTGGCGGAATTCGTGGTGTAGCGGTGAAATGCTTAGATATCACGAAGAACTCCGATTGCGAAGGCAGCCAACAAGGCC
TTTACTGACGCTAAAGCTCGAAGGTGCGGGTATCGAACAGGATTAGATACCCTGGTAGTCC
>t0005431_wg-Y-6;size=6;
CCTACGGGTGGCTGCAGTAAGGAATATTGGGCAATGGGGGGAACCCTGACCCAGCCATGCCGCGTGAGGGAAGTAGGCCC
TACGGGTCGTGAACCTCTTTTGTCCAGGGACAAGGACGGGGTCGTGAACTCCGTTTGAGGGTACTGGAAGAATAAGCATC
GGCTAACTCCGTGCCAGCAGCCGCGGTAATACGGAGGATGCGAGCGTTATCCGGATTCATTGGGTTTAAAGGGTGCGCAG
GCGGCCGGGCAAGTCAGCGGTGAAAGTCAGGGGCCCAACCCCGGAAGTGCCGTTGATACTGTTCGGCTGGAATGCGGTCG
AGGCGGGCGGAATGTGGCGTGTAGCGGTGAAATGCGTAGATATGCCACAGAACGCCGATAGCGAAGGCAGCTCGCCAGGC
CTGCATTGACGCTCGGGCACGAAAGCGTGGGGATCGAACAGGATTAGATACCCTAGTAGTCC
>t0000439_wg-Y-6;size=6;
CCTACGGGAGGCTGCAGTGAGGAATATTGGTCAATGGGCGAGAGCCTGAACCAGCCAAGTCGCGTGAAGGATGAAGGTTC
TATGGATTGTAAACTTCTTTTGTCCGAGGGTAAAAAAGGCCACGTGTGGCTTCTTGCAAGTATCGGACGAATAAGCATCG
GCTAACTCCGTGCCAGCAGCCGCGGTAATACGGAGGATGCGAGCGTTATCCGGATTTATTGGGTTTAAAGGGTGCGTAGG
TGGTTTGTTAAGTTTGTGGTGAAAGCGTGCGGCTCAACCGTACCAAGCCATGAAAACTGGCGAACTTGAGTGCAAACGAG
GTAGGCGGAATGTGATGTGTAGCGGTGAAATGCTTAGATATGTCACAGAACCCCGATTGCGAAGGCAGCTTACCAGCATG
CAACTGACACTGAGGCACGAAAGCGTGGGTATCAAACAGGATTAGATACCCTGGTAGTCC
>t0000563_wg-Y-6;size=6;
CCTACGGGAGGCTGCAGTGGGGAATATTGCACAATGGGGGGAACCCTGATGCAGCCATGCCGCGTGAATGAAGAAGGCCT
TCGGGTTGTAAAGTTCTTTCGGTGATGAGGAAGGTATCAAATTTAATAGATTTGGTAATTGACGTTAGTCACAGAAGAAG
CACCGGCTAACTCCGTGCCAGCAGCCGCGGTAATACGGAGGGTGCGAGCGTTAATCGGAATAACTGGGCGTAAAGGGCAC
GCAGGCGGATTGTTAAGTGGGATGTGAAAGCCCCGGGCTCAACCTGGGAATTGCATTTCAGACTGGCAGTCTAGAGTATT
TTAGGGAGGGGTAGAATTCCACGTGTAGCGGTGAAATGCGTAGAGATGTGGAGGAATACCGAAGGCGAAGGCAGCCCCTT
GGGAATATACTGACGCTCATGTGCGAAAGCGTGGGGAGCAAACAGGATTAGATACCCCAGTAGTCC
>t0010969_wg-Y-6;size=6;
CCTACGGGGGGCTGCAGTGAGGAATATTGGACAATGGCCGGAAGGCTGATCCAGCCATGCCGCGTGCGGGAAGACGGCCC
TATGGGTTGTAAACCGCTTTTGTTGGGGAGCAATAAGTCCTACGTGTAGGATGATGAGAGTACCCAGCGAATAAGCATCG
GCTAACTCCGTGCCAGCAGCCGCGGTAATACGGAGGATGCAAGCGTTATCCGGATTTATTGGGTTTAAAGGGTGCGTAGG
CGGATGCTTAAGCGTGAGGTGAAATGCCCGGGCTCAACCTGGGAACTGCCTCGCGAACTGGGTATCTGGAATGTCCGTGC
CGTGGGAGGAATGTGTGGTGTAGCGGTGAAATGCATAGAGATCACACAGAACACCGATTGCGAAGGCATCTCACGAACGG
ATGATTGACGCTGAGGCACGAAAGCGTGGGGATCAAACAGGATTAGATACCCCAGTAGTCC
>t0023243_wg-Y-6;size=6;
CCTACGGGGGGCTGCAGTGAGGAATATTGGTCAATGGGCGAGAGCCTGAACCAGCCAAGTAGCGTGAGGGAAGACGGCCC
TATGGGTTGTAAACCTCTTTTGTGCGGGAATAACAGGGGGAACGTGTTCCCCTCTGCATGTACCGCTCGAATAAGCATCG
GCTAATTCCGTGCCAGCAGCCGCGGTAATACGGAAGATGCGAGCGTTATCCGGATTTATTGGGTTTAAAGGGAGCGTAGG
CGGGCGCGTAAGCCGGCGGTCAAATATCGGGGCCCAACCCCGTTATGCCGTCGGAACTGCGTGTCTTGAATGCGGTCAAG
GGAGGCGGAACTCGCCATGTAGCGGTGAAATGCTTAGATATGGCGAAGAACCCCGATTGCGAAGGCAGCCTCCTGGCCCG
TGATTGACGCTGAGGCTCGAAAGCGCGGGTATCGAACAGGATTAGATACCCTAGTAGTCC
>t0015492_wg-Y-6;size=6;
CCTACGGGCGGCTGCAGTCGAGAATCATTCGCAATGGGCGGAAGCCTGACGGTGCGACGTCGCGTGGAGGATGGAGGTCT
TCGGATTGTAAACTCCTTTTGTGAGGGATAAACGGGCCGGTGGCGAACAGCCACGGGCAGTGATAGTACCTCAAGAATAA
GAGACGGCTAACTCTGTGCCAGCAGCCGCGGTAATACAGAGGTCTCGAGCGTTGTTCGGATTTACTGGGCGTAAAGGGAG
CGTAGGCGGCCGGGTGTGTCGAATGTGAAATCCCGCAACTCAAGGGCGGAACGGCATTCGAAACTGCCTGGCTGGAGTAC
CGGAGAGGAAGGCGGAATTCTTGGTGTAGCGGTGAAATGCGTAGATATCAAGAAGAACACCGATGGCGAAGGCAGCCTTC
TGGACGGATACTGACGCTGAGGCTCTAAAGTCAGGGGAGCAAACAGGATTAGATACCCTGGTAGTCC
>t0017435_wg-Y-6;size=6;
CCTACGGGGGGCTGCAGTGGGGAATCTTGCACAATGGACGAAAGTCTGATGCAGCGATCCCGCGTGAAGGATGAAGCATT
ACGGTGTGTAAACTTCTTTTTTGGTGGAAGACGAATGACGGTACACCAAGAATAAGAGACGGCTAACTACGTGCCAGCAG
CCGCGGTAATACGTAGGTCTCAAGCGTTATCCGGATTTACTGGGCGTAAAGTATCCGTAGCCTGATATGTAAGTCTGTTT
TCAAATCCCACGACTCAATCGTGGAAAGGGAATGGATACTGCATATCTAGAAGTTATTGGGGGTTAGTGGAATTTCCGGT
GGAGCGGTGAAATGCGTTGATATCGGAAAGAACGCCGAAAGCGAAAGCAGCTAACTATGATTAACTTGACGGTGAGGGAT
GAAAGTTTGGGTAGCAAACGGGATTAGATACCCCTGTAGTCC
>t0022575_wg-Y-6;size=6;
CCTACGGGGGGCTGCAGTGAGGAATATTGGTCAATGGGCGCGAGCCTGAACCAGCCAAGTAGCGTGCAGGACGACTGCCC
TATGGGTTGTAAACTGCTTTTATCAGGGAATAAAGTGAGGCACGCGTGCCTTTTTGTATGTACCTGGTGAATAAGGACCG
GCTAATTCCGTGCCAGCAGCCGCGGTAATACGGAAGGTCCGGGCGTTATCCGGATTTATTGGGTTTAAAGGGAGCGCAGG
CGGGCTTTTAAGCGTGACGTGAAATGTGGCGGCTCAACCGCCGAACTGCGTCGCGAACTGGGGGCCTTGAGTGAGTACGA
CGTTGGCGGAATTCGTGGTGTAGCGGTGAAATGCTTAGATATCACGAAGAACCCCGATTGCGAAGGCAGCCGACGAGTCC
TTAACTGACGCTAAAGCTCGAAAGTGCGGGTATCGAACAGGATTAGATACCCTGGTAGTCC
>t0017532_wg-Y-6;size=6;
CCTACGGGGGGCTGCAGTGAGGAATATTGGTCAATGGGCGAGAGCCTGAACCAGCCAAGTAGCGTGCAGGATGACGGCCC
TATGGGTTGTAAACTGCTTTTATATGGGGATAAAGTTCACCACGTGTGGTGTTTTGCAGGTACCATATGAATAAGGACCG
GCTAATTCCGTGCCAGCAGCCGCGGTAATACGGAAGGTCCGGGCGTTATCCGGATTTATTGGGTTTAAAGGGAGCGCAGG
CGGCCTTTTAAGCGTGACGTGAAATGTGGATGCTCAACATCTGAACTGCGTCGCGAACTGGAGGGCTTGAGTGGGTACGA
CGCCGGCGGAATTCGTGGTGTAGCGGTGAAATGCTTAGATATCACGAAGAACCCCGATTGCGAAGGCAGCCGGCGAGTCC
TCAACTGACGCTAAAGCTCGAAAGTGCGGGTATCGAACAGGATTAGATACCCGTGTAGTCC
>t0022132_wg-Y-6;size=6;
CCTACGGGAGGCTGCAGTGAGGAATATTGGACAATGGCCGGAAGGCTGATCCAGCCATGCCGCGTGCGGGACGACGGCCC
TATGGGTTGTAAACCGCTTTTGCGGGGGAGCAATAATCACTACGTGTAGTGAGATGAGAGTACCCTGCGAATAAGCATCG
GCTAACTCCGTGCCAGCAGCCGCGGTAATACGGAGGATGCAAGCGTTATCCGGATTTATTGGGTTTAAAGGGTGCGCAGG
CGGCTTGTTAAGCGGGAGGTGAAATGCCGGCGCTCAACGTCGGAAGTGCCTCCCGAACTGGTGAGCTTGAATGACTCTGC
CGTGGGAGGAATGTGTAGTGTAGCGGTGAAATGCTTAGAGATTACACAGAACACCGATTGCGAAGGCATCTCACGAAGGG
TTGATTGACGCTGAGGCACGAAAGCGTGGGGATCAAACAGGATTAGATACCCTTGTAGTCC
>t0029402_wg-Y-6;size=6;
CCTACGGGGGGCTGCAGTGAGGAATATTGGTCAATGGACGGAAGTCTGAACCAGCCAAGTAGCGTGCAGGATGACGGCCC
TATGGGTTGTAAACTGCTTTTATGTGGGAATAAAGTGGAGGACGTGTCCTCCTTTGCATGTACCACAGGAATAAGGACCG
GCTAATTCCGTGCCAGCAGCCGCGGTAATACGGAAGGTCCGGGCGTTATCCGGATTTATTGGGTTTAAAGGGAGCGTAGG
CCGGGTATTAAGCGTGTTGTGAAATGTAGTTGCTCAACATCTGCACTGCAGCGCGAACTGGTGCTCTTGAGTGCGCGGAA
AGCTGGCGGAATTCGTCGTGTAGCGGTGAAATGCTTAGATATGACGAAGAACTCCGATTGCGAAGGCAGCTGGCTGTAGC
GTTACTGACGCTGAAGCTCGAAAGCGTGGGTATCGAACAGGATTAGATACCCGAGTAGTCC
>t0026987_wg-Y-6;size=6;
CCTACGGGCGGCAGCAGTGAGGAATATTGGTCAATGGGCGAGAGCCTGAACCAGCCAAGTCGCGTGAAGGATGAAGGTTC
TATGGATTGTAAACTTCTTTTGTCCGAGGGTAAAAAAGGCCACGTGTGGCTTCTTGCAAGTATCGGACGAATAAGCATCG
GCTAACTCCGTGCCAGCAGCCGCGGTAATACGGAGGATGCGAGCGTTATCCGGATTTATTGGGTTTAAAGGGTGCGTAGG
TGGTTTGTTAAGTTTGTGGTGAAAGCGTGCGGCTCAACCGTACCAAGCCATGAAAACTGGCGAACTTGAGTGCAAACGAG
GTAGGCGGAATGTGATGTGTAGCGGTGAAATGCTTAGATATGTCACAGAACCCCGATTGCGAAGGCAGCTTACCAGCATG
CAACTGACACTGAGGCACGAAAGCGTGGGTATCAAACAGGATTAGATACCCTTGTAGTCC
>t0017586_wg-Y-6;size=6;
CCTACGGGAGGCTGCAGTGAGGAATATTGGACAATGGCCGGAAGGCTGATCCAGCCATGCCGCGTGCGGGAAGACGGCCC
TATGGGTTGTAAACCGCTTTTGTTGGGGAGCAATAAGGTCCACGAGTGGATTGATGAGAGTACCCAGCGAATAAGCATCG
GCTAACTCCGTGCCAGCAGCCGCGGTAATACGGAGGATGCAAGCGTTATCCGGATTTATTGGGTTTAAAGGGTGCGTAGG
CGGATGCTTAAGCGTGAGGTGAAATGCCCGGGCTCAACCTGGGAACTGCCTCGCGAACTGGGTATCTGGAATGTCCGTGC
CGTGGGAGGAATGTGTGGTGTAGCGGTGAAATGCATAGAGATCACACAGAACACCGATTGCGAAGGCATCTCACGAACGG
ATGATTGACGCTGAGGCACGAAAGCGTGGGGATCAAACAGGATTAGATACCCTTGTAGTCC
>t0057017_wg-Y-6;size=6;
CCTACGGGGGGCAGCAGTGAGGAATATTGGTCAATGGTCGAGAGACTGAACCAGCCAAGTAGCGTGCAGGATGACGGCCC
TATGGGTTGTAAACTGCTTTTATGCGGGGATAAAGTGACGTACGTGTACGTTTTTGTAGGTACCGCATGAATAAGGACCG
GCTAATTCCGTGCCAGCAGCCGCGGTAATACGGAAGGTCCGGGCGTTATCCGGATTTATTGGGTTTAAAGGGAGCGCAGG
CGGAGGCTTAAGCGTGACGTGAAATGTAGCCGCTCAACGGCTGAGTTGCGTCGCGAACTGGGTTTCTTGAGTGAGTGCGA
CGTCAGCGGAATTCGTGGTGTAGCGGTGAAATGCTTAGATATCACGAAGAACCCCGATTGCGAAGGCAGCTGACGAGCCC
TTTACTGACGCTAAAGCTCGAAGGTGCGGGTATCGAACAGGATTAGATACCCTAGTAGTCC
>t0000286_wg-Y-6;size=6;
CCTACGGGGGGCTGCAGTAGGGAATATTGGGCAATGGAGGCAACTCTGACCCAGCCATGCCGCGTGAAGGAATAAGGCCC
TATGGGTCGTAAACTTCTTTTACCGCAGAGTAAACCCGGGGACGCGTCCCCGGTTGAGAGTATGCGGGGAATAAGTATCG
GCTAACTCCGTGCCAGCAGCCGCGGTAATACGGGGGATACGAGCGTTATCCGGATTTATTGGGTTTAAAGGGTGCGCAGG
CGGACCGTTAAGTCAGGGGTGAAAAGTCCGTGCTCAACATGGACCGTGCCTTTGATACTGGCGGACTGGAGTGTGATAGA
CGTGGCCGGAATGTGGTGTGTAGCGGTGAAATGCTTAGATATGCCACAGAACACCGATCGAGAAGTCAGGTCGCGAGTTC
ACAACTGACGCTCATGCACGAAAGCGTGGGGATCAAACAGGATTAGATACCCGAGTAGTCC
>t0000914_wg-Y-6;size=6;
CCTACGGGAGGCTGCAGTGGGGGATATTGCACAATGGAGGAAACTCTGATGCAGCAACGCCGCGTGAGGGAAGAAGGTTT
TCGGATTGTAAACCTCTGTTTTCGGTGACGAAACAAATGACGGTAGCCGAAGAGGAAGCCACGGCTAACTACGTGCCAGC
AGCCGCGGTAATACGTAGGTGGCAAGCGTTGTCCGGATTTACTGGGTGTAAAGGGTGCGCAGGCGGGATTGCAAGTTGGA
TGTGAAATACCGGGGCTTAACCCCGGAACTGCATCCAAAACTGTAGTTCTTGAGTGGAGCAGAGGTAAGCGGAATTCCGA
GTGTAGCGGTGAAATGCGTAGATATTCGGAGGAACACCAGTGGCGAAGGCGGCTTACTGGGCTCTAACTGACGCTGAGGC
ACGAAAGTGTGGGTAGCAAACAGGATTAGATACCCTGGTAGTCC
>t0030072_wg-Y-6;size=6;
CCTACGGGCGGCTGCAGTCGAGAATCATTCGCAATGGGCGGAAGCCTGACGGTGCGACGTCGCGTGGAGGATGGAGGTCT
TCGGATTGTAAACTCCTTTTGTGAGGGATAAACGGGCCGGTGGCGAACAGCCACGGGCAGTGATAGTACCTCAAGAATAA
GAGACGGCTAACTCTGTGCCAGCAGCCGCGGTAATACAGAGGTCTCGAGCGTTGTTCGGATTTACTGGGCGTAAAGGGAG
CGTAGGCGGCCGGGTGTGTCGAATGTGAAATCCCGCAACTCAAGGGCGGAACGGCATTCGAAACTGCCTGGCTGGAGTAC
CGGAGAGGAAGGCGGAATTCTTGGTGTAGCGGTGAAATGCGTAGATATCAAGAAGAACACCGATGGCGAAGGCAGCCTTC
TGGACGGATACTGACGCTGAGGCTCTAAAGTCAGGGGAGCAAACAGGATTAGATACCCTAGTAGTCC
>t0001157_wg-Y-6;size=6;
CCTACGGGGGGCAGCAGTGAGGAATATTGGTCAATGGGCGAGAGCCTGAACCAGCCAAGTAGCGTGCAGGATGACGGCCC
TATGGGTTGTAAACTGCTTTTATATGGGGATAAAGTTCACCACGTGTGGTGTTTTGCAGGTACCATATGAATAAGGACCG
GCTAATTCCGTGCCAGCAGCCGCGGTAATACGGAAGGTCCGGGCGTTATCCGGATTTATTGGGTTTAAAGGGAGCGCAGG
CGGCCTTTTAAGCGTGACGTGAAATGTGGATGCTCAACATCTGAACTGCGTCGCGAACTGGAGGGCTTGAGTGGGTACGA
CGCCGGCGGAATTCGTGGTGTAGCGGTGAAATGCTTAGATATCACGAAGAACCCCGATTGCGAAGGCAGCCGGCGAGTCC
TCAACTGACGCTAAAGCTCGAAAGTGCGGGTATCGAACAGGATTAGATACCCTTGTAGTCC
>t0032821_wg-Y-6;size=6;
CCTACGGGCGGCTGCAGTGAGGAATATTGGTCAATGGTCGGAAGACTGAACCAGCCAAGTAGCGTGCAGGACGACGGCCC
TACGGGTTGTAAACTGCTTTTATGCGGGGATAACCGGCGGCACTTGTGCCGCCCTGCAGGTACCGCATGAATAAGGACCG
GCTAATTCCGTGCCAGCAGCCGCGGTAATACGGAAGGTCCGGGCGTTATCCGGATTTATTGGGTTTAAAGGGAGCGCAGG
CGGGAGTCTAAGCGTGCCGTGAAAAGCTGTGGCTCAACCACAGTCGTGCGGCGCGAACTGGTCTTCTTGAGTTCACGGTA
AGCGGGCGGAATTCGTGGTGTAGCGGTGAAATGCTTAGATATCACGAGGAACCCCGATTGCGAAGGCAGCCCGCTGCAGT
GTTACTGACGCTCATGCTCGAAGGCGCGGGTATCGAACAGGATTAGATACCCGTGTAGTCC
>t0025331_wg-Y-6;size=6;
CCTACGGGAGGCTGCAGTGAGGAATATTGGTCAATGGGCGAGAGCCTGAACCAGCCAAGTAGCGTGCAGGATGACGGCCC
TACGGGTTGTAAACTGCTTTTGCGGGAGGATAAAGTGGCCCACGTGTGGGCCTTTGCAGGTATCCCGTGAATAAGGACCG
GCTAATTCCGTGCCAGCAGCCGCGGTAATACGGAAGGTCCAGGCGTTATCCGGATTTATTGGGTTTAAAGGGAGCGCAGG
CGGAGGATCAAGCCAGCCGTAAAATTGTGGGGCTCAACCCCATTCAGCGGTTGGAACTGGTTCCCTTGGTTGCGGGAAGG
GCAGGCGGAACTCGTGGTGTAGCGGTGAAATGCATAGATATCACGAAGAACTCCGATCGCGAAGGCAGCCTGCCGGCCCG
TTAACGACGCTCATGCTCGAAGGTGCGGGTATCAAACAGGATTAGATACCCCGGTAGTCC
>t0005276_wg-Y-6;size=6;
CCTACGGGGGGCTGCAGTGGGGAATCTTGCACAATGGACGAAAGTCTGATGCAGCGATCCCGCGTGAAGGATGAAGCATT
ACGGTGTGTAAACTTCTTTTTTGGTGGAAGACGAATGACGGTACACCAAGAATAAGAGACGGCTAACTACGTGCCAGCAG
CCGCGGTAATACGTAGGTCTCAAGCGTTATCCGGATTTACTGGGCGTAAAGTATCCGTAGCCTGATATGTAAGTCTGTTT
TCAAATCCCACGACTCAATCGTGGAAAGGGAATGGATACTGCATATCTAGAAGTTATTGGGGGTTAGTGGAATTTCCGGT
GGAGCGGTGAAATGCGTTGATATCGGAAAGAACGCCGAAAGCGAAAGCAGCTAACTATGATTAACTTGACGGTGAGGGAT
GAAAGTTTGGGTAGCAAACGGGATTAGATACCCCGGTAGTCC
>t0016929_wg-Y-6;size=6;
CCTACGGGCGGCAGCAGTGAGGAATATTGGTCAATGGTCGGAAGACTGAACCAGCCAAGTAGCGTGCAGGACGACGGCCC
TACGGGTTGTAAACTGCTTTTATGCGGGGATAACCGGCGGCACTTGTGCCGCCCTGCAGGTACCGCATGAATAAGGACCG
GCTAATTCCGTGCCAGCAGCCGCGGTAATACGGAAGGTCCGGGCGTTATCCGGATTTATTGGGTTTAAAGGGAGCGCAGG
CGGGAGTCTAAGCGTGCCGTGAAAAGCTGTGGCTCAACCACAGTCGTGCGGCGCGAACTGGTCTTCTTGAGTTCACGGTA
AGCGGGCGGAATTCGTGGTGTAGCGGTGAAATGCTTAGATATCACGAGGAACCCCGATTGCGAAGGCAGCCCGCTGCAGT
GTTACTGACGCTCATGCTCGAAGGCGCGGGTATCGAACAGGATTAGATACCCTAGTAGTCC
>t0000131_wg-Y-6;size=6;
CCTACGGGAGGCTGCAGTGAGGAATATTGGTCAATGGGCGAGAGCCTGAACCAGCCAAGTCGCGTGAAGGATGAAGGTTC
TATGGATTGTAAACTTCTTTTGTCCGAGGGTAAAAAAGGCCACGTGTGGCTTCTTGCAAGTATCGGACGAATAAGCATCG
GCTAACTCCGTGCCAGCAGCCGCGGTAATACGGAGGATGCGAGCGTTATCCGGATTTATTGGGTTTAAAGGGTGCGTAGG
TGGTTTGTTAAGTTTGTGGTGAAAGCGTGCGGCTCAACCGTACCAAGCCATGAAAACTGGCGAACTTGAGTGCAAACGAG
GTAGGCGGAATGTGATGTGTAGCGGTGAAATGCTTAGATATGTCACAGAACCCCGATTGCGAAGGCAGCTTACCAGCATG
CAACTGACACTGAGGCACGAAAGCGTGGGTATCAAACAGGATTAGATACCCCGGTAGTCC
>t0000912_wg-Y-6;size=6;
CCTACGGGGGGCTGCAGTGAGGAATATTGGTCAATGGACGCGAGTCTGAACCAGCCAAGTAGCGTGCAGGAAGACGGCCC
TATGGGTTGTAAACTGCTTTTATGAGGGGATAAAGTGCGGGACGCGTCCCGCTTTGCAGGTACCTCATGAATAAGGACCG
GCTAATTCCGTGCCAGCAGCCGCGGTAATACGGAAGGTCCGGGCGTTATCCGGATTTATTGGGTTTAAAGGGAGCGTAGG
CGGATGCTTAAGCGTGTCGTGAAATGCCGCGGCTCAACCGTGGCACTGCGGCGCGAACTGGGTGTCTTGAGTGTGCTGAA
AGTAGGCGGAATTCGTGGTGTAGCGGTGAAATGCTTAGATATCACGAGGAACTCCGATTGCGAAGGCAGCTTACTGTATC
ACAACTGACGCTGAAGCTCGAAGGCGCGGGTATCGAACAGGATTAGATACCCTGGTAGTCC
>t0000878_wg-Y-6;size=6;
CCTACGGGGGGCTGCAGTGAGGAATATTGGTCAATGGGCGCGAGCCTGAACCAGCCAAGTAGCGTGCAGGATGACGGCCC
TATGGGTTGTAAACTGCTTTTATGCGGGGATAAAGTGCACCACGTGTGGTGTTTTGTAGGTACCGCATGAATAAGGACCG
GCTAATTCCGTGCCAGCAGCCGCGGTAATACGGAAGGTCCGGGCGTTATCCGGATTTATTGGGTTTAAAGGGAGCGCAGG
CTGATTGTTAAGCGTGACGTGAAATGTAGCCGCTCAACGGCTGAACTGCGTCGCGAACTGGCAGTCTTGAGTGAGTACGA
CGTCAGCGGAATTCGTGGTGTAGCGGTGAAATGCTTAGATATCACGAAGAACCCCGATTGCGAAGGCAGCTGACGAGTCC
TTTACTGACGCTAAAGCTCGAAGGTGCGGGTATCGAACAGGATTAGATACCCCAGTAGTCC
>t0026274_wg-Y-6;size=6;
CCTACGGGCGGCAGCAGTGAGGAATATTGGTCAATGGGCGCAAGCCTGAACCAGCCATGCCGCGTGAAGGAATAAGGCCC
TATGGGTCGTAAACTTCTTTTGTGGTGGAGCAATAAGGTGTACGTGTACACCGATGAGAGTACATCACGAATAAGCATCG
GCTAACTCCGTGCCAGCAGCCGCGGTAATACGGAGGATGCAAGCGTTATCCGGATTTATTGGGTTTAAAGGGTGCGTAGG
CTGTGGGGAAAGTCAGGGGTGAAAGCCCGGCGCTTAACGCCGGAACTGCCTTTGATACTTCTCCGCTGGAATACGGATGC
CGTGGGAGGAATGAGTAGTGTAGCGGTGAAATGCATAGATATTACTCAGAACACCGATTGCGAAGGCATCTCACGAATCC
GTCATTGACGCTGAGGCACGAAAGCGTGGGGATCAAACAGGATTAGATACCCTTGTAGTCC
>t0026253_wg-Y-6;size=6;
CCTACGGGCGGCTGCAGTGAGGAATATTGGTCAATGGACGCGAGTCTGAACCAGCCAAGTAGCGTGCAGGAAGACGGCCC
TATGGGTTGTAAACTGCTTTTATGAGGGGATAAAGTGCGGGACGCGTCCCGCTTTGCAGGTACCTCATGAATAAGGACCG
GCTAATTCCGTGCCAGCAGCCGCGGTAATACGGAAGGTCCGGGCGTTATCCGGATTTATTGGGTTTAAAGGGAGCGTAGG
CGGATGCTTAAGCGTGTCGTGAAATGCCGCGGCTCAACCGTGGCACTGCGGCGCGAACTGGGTGTCTTGAGTGTGCTGAA
AGTAGGCGGAATTCGTGGTGTAGCGGTGAAATGCTTAGATATCACGAGGAACTCCGATTGCGAAGGCAGCTTACTGTATC
ACAACTGACGCTGAAGCTCGAAGGCGCGGGTATCGAACAGGATTAGATACCCTAGTAGTCC
>t0042023_wg-Y-6;size=6;
CCTACGGGAGGCTGCAGTCGAGGATCATTTGCAATGGGCGAAAGCCTGACAATGCGACGCTGCGTGGAGGATGAAGGCCT
TCGGGTTGTAAACTCCTGTCATGGGGGAACAGGCGAGGGGACCCAATACGTCCCTTAGTTGAGTGTACCCCAAGAGGAAG
CGACGGCTAACTCTGTGCCAGCAGCCGCGGTAATACAGAGGTCGCAAGCGTTGTTCGGATTTACTGGGCGTAAAGGGCGC
GTAGGCGGCAGGGCGTGTCAAGTGTGAAATCTCCGGGCCCAACCCGGAAAGTGCGCTTGAAACTACCTTGCTCGAGTCCG
GAAGAGGGAATCGGAATACAGGGTGTAGCGGTGAAATGCGTTGATATCCTGTAGAACACCGGAGGCGAAGGCGGATTCCT
TGTACGGTACTGACGCTGAGGCGCGAAAGTCGGGGGAGCAAACAGGATTAGATACCCTAGTAGTCC
>t0000804_wg-Y-6;size=6;
CCTACGGGAGGCTGCAGTAAGGAATATTGGGCAATGGGGGGAACCCTGACCCAGCCATGCCGCGTGAGGGAAGTAGGCCC
TACGGGTCGTGAACCTCTTTTGTCCAGGGACAAGGACGGGGTCGTGAACTCCGTTTGAGGGTACTGGAAGAATAAGCATC
GGCTAACTCCGTGCCAGCAGCCGCGGTAATACGGAGGATGCGAGCGTTATCCGGATTCATTGGGTTTAAAGGGTGCGCAG
GCGGCCGGGCAAGTCAGCGGTGAAAGTCAGGGGCCCAACCCCGGAAGTGCCGTTGATACTGTTCGGCTGGAATGCGGTCG
AGGCGGGCGGAATGTGGCGTGTAGCGGTGAAATGCGTAGATATGCCACAGAACGCCGATAGCGAAGGCAGCTCGCCAGGC
CTGCATTGACGCTCGGGCACGAAAGCGTGGGGATCGAACAGGATTAGATACCCTAGTAGTCC
>t0000632_wg-Y-6;size=6;
CCTACGGGTGGCAGCAGTGGGGAATATTGCACAATGGACGAAAGTCTGATGCAGCAATTCTGCGTGAAGGATGAAGCATT
ACGGTGTGTAAACTTCTTTTTTGGTAGAAGACGAATGACGGTATACCAAGAATAAGGGACGGCTAACTATGTGCCAGCAG
CCGCGGTAATACATAGGTCCCGAGCGTTATCCGGATTTACTGGGCGTAAAGTGTCCGTAGCCTGATATGTAAGTCTGTTT
TCAAATATTGTGGCTTAACCATAAAGAGGGAATAGATACTGCATATCTTGAAGTTGTTGGGGGTTAGTGGAATTTCCGGT
GGAGCGGTGAAATGCGTTGATATCGGAAAGAACGCCGAAAGCGAAAGCAGCTAACTACAATAAACTTGACGGTGAGGGAC
GAAAGCTTGGGGAGCAAACGGGATTAGATACCCTTGTAGTCC
>t0010493_wg-Y-6;size=6;
CCTACGGGGGGCTGCAGTGAGGAATATTGGTCAATGGCCGAGAGGCTGAACCAGCCAAGTAGCGTGCAGGACGACGGCCC
TACGGGTTGTAAACTGCTTTTGCGGGAGGATAAAGGACACTACGTGTAGTGTTTTGCAGGTATCCCGTGAATAAGGACCG
GCTAATTCCGTGCCAGCAGCCGCGGTAATACGGAAGGTCCGGGCGTTATCCGGATTTATTGGGTTTAAAGGGAGCGCAGG
CGGACTGCTAAGCGTGCCGTGAAAGCGCGGGGCTCAACCCCGTACAGCGGCGCGAACTGGCGGTCTTGGTTGCGGGAAGG
GGAGGCGGAACTCGTGGTGTAGCGGTGAAATGCATAGATATCACGAAGAACTCCGATCGCGAAGGCAGCCTCCCGGCCCG
CCAACGACGCTCATGCTCGAAGGCGCGGGTATCAAACAGGATTAGATACCCTAGTAGTCC
>t0010490_wg-Y-6;size=6;
CCTACGGGAGGCTGCAGTCGAGAATCATTCGCAATGGGCGAAAGCCTGACGGTGCGACGTCGCGTGGAGGATGAAGGTCT
TCGGATTGTAAACTCCTGTCATGTGGAATAAACGGCCTCTGTGCGAACACCACGGAGGAATGATAGTACCACAGGAGGAA
GAGACGGCTAACTCTGTGCCAGCAGCCGCGGTAATACAGAGGTCTCGAGCGTTGTTCGGATTTACTGGGCGTAAAGGGAG
CGTAGGCGGTTCGGTGTGTTGAATGTGAAATCCCACGACTCAATCGTGGACATGCATTCAAAACTGCCGGACTGGAGTAC
TGGAGAGGAAAGCGGAATTCCTGGTGTAGCGGTGAAATGCGTAGATATCAGGAGGAACACCGATGGCGAAGGCAGCTTTC
TGGACAGATACTGACGCTGAGGCTCTAAAGTTAGGGGAGCAAACAGGATTAGATACCCTGGTAGTCC
>t0009420_wg-Y-6;size=6;
CCTACGGGAGGCTGCAGTGAGGAATATTGGTCAATGGCCGCAAGGCTGAACCAGCCAAGTAGCGTGAGGGATGACCGCCC
TACGGGTCGTAAACCTCTTTTGCGCGGGAATAACCGCACCCACGCGTGGGTGCCTGCATGTACCGTGCGAATAAGCATCG
GCTAACTCCGTGCCAGCAGCCGCGGTAATACGGAGGATGCGAGCGTTATCCGGATTTATTGGGTTTAAAGGGAGCGCAGG
CGGCCGTTTAGGCCAGCCGTGAAATTTCCGCGCTTAACGCGGTCCTTGCGGTTGGAACCGGATGGCTTGAGTGGGGTACA
GGAAGGCGGAATTCGTGGTGTAGCGGTGAAATGCTTAGATATCACGAAGAACTCCGATTGCGAAGGCAGCTTTCCGGACC
TTTACTGACGCTCATGCTCGAAAGCGCGGGAATCAAACAGGATTAGATACCCTAGTAGTCC
>t0019956_wg-Y-6;size=6;
CCTACGGGCGGCTGCAGTGAGGAATATTGGTCAATGGGCGCGAGCCTGAACCAGCCAAGTAGCGTGCAGGATGACGGCCC
TATGGGTTGTAAACTGCTTTTATGCGGGGATAAAGTGAGGGACGTGTCCCTTTTTGTAGGTACCGCATGAATAAGGACCG
GCTAATTCCGTGCCAGCAGCCGCGGTAATACGGAAGGTCCGGGCGTTATCCGGATTTATTGGGTTTAAAGGGAGCGCAGG
CTGATTGTTAAGCGTGACGTGAAATGTAGCCGCTCAACGGCTGAACTGCGTCGCGAACTGGCAGTCTTGAGTGAGTACGA
CGTCAGCGGAATTCGTGGTGTAGCGGTGAAATGCTTAGATATCACGAAGAACCCCGATTGCGAAGGCAGCTGACGAGTCC
TTTACTGACGCTAAAGCTCGAAGGTGCGGGTATCGAACAGGATTAGATACCCTAGTAGTCC
>t0002526_wg-Y-6;size=6;
CCTACGGGGGGCAGCAGTAGGGAATATTGGGCAATGGAGGCAACTCTGACCCAGCCATGCCGCGTGAAGGAAGACGGCCC
TATGGGTTGTAAACTTCTTTTGCCGCAGAGTAACCCGGGGGACGTGTCCCCCGCTGAGAGTATGCGGCGAATAAGTATCG
GCTAACTCCGTGCCAGCAGCCGCGGTAATACGGAGGATACGAGCGTTATCCGGATTTATTGGGTTTAAAGGGTGCGCAGG
CGGACCGTTAAGTCAGGGGTGAAAAGTTGGGGCTCAACTCCAATCGTGCCTTTGATACTGGCGGACTAGAGTGCAGGGGA
CGTGACTGGAATGTGATGTGTAGCGGTGAAATGCTTAGATATGTCACAGAACGCCGATCGTGAAGACAGGTCACGAATCT
GCAACTGACGCTCATGCACGAAAGCGTGGGGATCAAACAGGATTAGATACCCCAGTAGTCC
>t0029151_wg-Y-6;size=6;
CCTACGGGCGGCTGCAGTGAGGAATATTGGTCAATGGGCGCAAGCCTGAACCAGCCATGCCGCGTGAAGGAATAAGGCCC
TATGGGTCGTAAACTTCTTTTGTGGTGGAGCAATAAGGTGTACGCGTACACCGATGAGAGTACATCACGAATAAGCATCG
GCTAACTCCGTGCCAGCAGCCGCGGTAATACGGAGGATGCAAGCGTTATCCGGATTTATTGGGTTTAAAGGGTGCGTAGG
CTGTGGGGAAAGTCAGGGGTGAAAGCCCGGCGCTTAACGCCGGAACTGCCTTTGATACTTCTCCGCTGGAATACGGATGC
CGTGGGAGGAATGAGTAGTGTAGCGGTGAAATGCATAGATATTACTCAGAACACCGATTGCGAAGGCATCTCACGAATCC
GTCATTGACGCTGAGGCACGAAAGCGTGGGGATCAAACAGGATTAGATACCCTAGTAGTCC
>t0012950_wg-Y-6;size=6;
CCTACGGGCGGCTGCAGTAAGGAATATTGGGCAATGGGGGGAACCCTGACCCAGCCATGCCGCGTGAGGGAAGTAGGCCC
TACGGGTCGTGAACCTCTTTTGTCCAGGGACAAGGACGGGGTCGTGAACTCCGTTTGAGGGTACTGGAAGAATAAGCATC
GGCTAACTCCGTGCCAGCAGCCGCGGTAATACGGAGGATGCGAGCGTTATCCGGATTCATTGGGTTTAAAGGGTGCGCAG
GCGGCCGGGCAAGTCAGCGGTGAAAGTCAGGGGCCCAACCCCGGAAGTGCCGTTGATACTGTTCGGCTGGAATGCGGTCG
AGGCGGGCGGAATGTGGCGTGTAGCGGTGAAATGCGTAGATATGCCACAGAACGCCGATAGCGAAGGCAGCTCGCCAGGC
CTGCATTGACGCTCGGGCACGAAAGCGTGGGGATCGAACAGGATTAGATACCCCGGTAGTCC
>t0016495_wg-Y-6;size=6;
CCTACGGGCGGCAGCAGTGGGGAATATTGCACAATGGGGGGAACCCTGATGCAGCCATGCCGCGTGAATGAAGAAGGCCT
TCGGGTTGTAAAGTTCTTTCGGTGATGAGGAAGGTATCAAATTTAATAGATTTGGTAATTGACGTTAGTCACAGAAGAAG
CACCGGCTAACTCCGTGCCAGCAGCCGCGGTAATACGGAGGGTGCGAGCGTTAATCGGAATAACTGGGCGTAAAGGGCAC
GCAGGCGGATTGTTAAGTGGGATGTGAAAGCCCCGGGCTCAACCTGGGAATTGCATTTCAGACTGGCAGTCTAGAGTATT
TTAGGGAGGGGTAGAATTCCACGTGTAGCGGTGAAATGCGTAGAGATGTGGAGGAATACCGAAGGCGAAGGCAGCCCCTT
GGGAATATACTGACGCTCATGTGCGAAAGCGTGGGGAGCAAACAGGATTAGATACCCCAGTAGTCC
>t0016432_wg-Y-6;size=6;
CCTACGGGAGGCTGCAGTGAGGAATATTGGTCAATGGACGAAAGTCTGAACCAGCCAAGTAGCGTGCAGGATGACGGCCC
TATGGGTTGTAAACTGCTTTTATACAGGGATAAAGTCAGTTACGTGTAACTGTTTGTAGGTACTGTATGAATAAGGACCG
GCTAATTCCGTGCCAGCAGCCGCGGTAATACGGAAGGTCCAGGCGTTATCCGGATTTATTGGGTTTAAAGGGAGCGCAGG
CTGATGATTAAGCGTGACGTGAAATGTAGCCGCTCAACGGCTGAACTGCGTCGCGAACTGGTTATCTTGAGTGAGTTCGA
TGTTGGCGGAATTCGTGGTGTAGCGGTGAAATGCTTAGATATCACGAAGAACTCCGATTGCGAAGGCAGCCAACAAGGCC
TTTACTGACGCTAAAGCTCGAAGGTGCGGGTATCGAACAGGATTAGATACCCTTGTAGTCC
>t0019106_wg-Y-6;size=6;
CCTACGGGAGGCTGCAGTGAGGAATATTGGACAATGGCCGAGAGGCTGATCCAGCCATGCCGCGTGCGGGAAGACGGCCC
TATGGGTTGTAAACCGCTTTTGTTGGGGAGCAATAAGGTCCACGTGTGGATCGATGAGAGTACCCAGCGAATAAGCATCG
GCTAACTCCGTGCCAGCAGCCGCGGTAATACGGAGGATGCAAGCGTTATCCGGATTTATTGGGTTTAAAGGGTGCGTAGG
CGGATGCCTAAGCGTGAGGTGAAATCCCCGGGCTCAACCTGGGAACTGCCTCGCGAACTGGGTATCTGGAATGTCCGTGC
CGTGGGAGGAATGTGTGGTGTAGCGGTGAAATGCATAGAGATCACACAGAACACCGATTGCGAAGGCATCTCACGAACGG
ATGATTGACGCTGAGGCACGAAAGCGTGGGGATCAAACAGGATTAGATACCCTAGTAGTCC
>t0014362_wg-Y-6;size=6;
CCTACGGGCGGCAGCAGTGAGGAATATTGGACAATGGCCGGAAGGCTGATCCAGCCATGCCGCGTGCGGGACGACGGCCC
TATGGGTTGTAAACCGCTTTTGCGGGGGAGCAATAATCACTACGTGTAGTGAGATGAGAGTACCCTGCGAATAAGCATCG
GCTAACTCCGTGCCAGCAGCCGCGGTAATACGGAGGATGCAAGCGTTATCCGGATTTATTGGGTTTAAAGGGTGCGCAGG
CGGCTTGTTAAGCGGGAGGTGAAATGCCGGCGCTCAACGTCGGAAGTGCCTCCCGAACTGGTGAGCTTGAATGACTCTGC
CGTGGGAGGAATGTGTAGTGTAGCGGTGAAATGCTTAGAGATTACACAGAACACCGATTGCGAAGGCATCTCACGAAGGG
TTGATTGACGCTGAGGCACGAAAGCGTGGGGATCAAACAGGATTAGATACCCTAGTAGTCC
>t0017228_wg-Y-6;size=6;
CCTACGGGCGGCTGCAGTGGGGAATATTGCACAATGGGGGGAACCCTGATGCAGCCATGCCGCGTGAATGAAGAAGGCCT
TCGGGTTGTAAAGTTCTTTCGGTGATGAGGAAGGTATCAAATTTAATAGATTTGGTAATTGACGTTAGTCACAGAAGAAG
CACCGGCTAACTCCGTGCCAGCAGCCGCGGTAATACGGAGGGTGCGAGCGTTAATCGGAATAACTGGGCGTAAAGGGCAC
GCAGGCGGATTGTTAAGTGGGATGTGAAAGCCCCGGGCTCAACCTGGGAATTGCATTTCAGACTGGCAGTCTAGAGTATT
TTAGGGAGGGGTAGAATTCCACGTGTAGCGGTGAAATGCGTAGAGATGTGGAGGAATACCGAAGGCGAAGGCAGCCCCTT
GGGAATATACTGACGCTCATGTGCGAAAGCGTGGGGAGCAAACAGGATTAGATACCCTTGTAGTCC
>t0019805_wg-Y-6;size=6;
CCTACGGGCGGCTGCAGTGGGGAATATTGCACAATGGGCGCAAGCCTGATGCAGCGATGCCGCGTGAGGGAAGAAGGTTT
TCGGATTGTAAACCTCTGTCATCGGGGACGAAAATGACGGTACCCGAGAAGGAAGCTCCGGCTAACTACGTGCCAGCAGC
CGCGGTAATACGTAGGGAGCAAGCGTTATCCGGAATTACTGGGTGTAAAGGGAGTGTAGGCGGGACTGCAAGTCAGATGT
GAAATATGCCGGCTCAACTGGCAGACTGCATTTGAAACTGTGGTTCTTGAGTGAAGTAGAGGTAAGCGGAATTCCTAGTG
TAGCGGTGAAATGCGTAGATATTAGGAGGAACATCAGTGGCGAAGGCGGCTTACTGGGCTTTAACTGACGCTGAGGCTCG
AAAGCGTGGGGAGCAAACAGGATTAGATACCCTAGTAGTCC
>t0016531_wg-Y-6;size=6;
CCTACGGGAGGCAGCAGTGAGGAATATTGGACAATGGCCGAGAGGCTGATCCAGCCATGCCGCGTGCGGGAAGACGGCCC
TATGGGTTGTAAACCGCTTTTGTTGGGGAGCAATAAGGTCCACGTGTGGATCGATGAGAGTACCCAGCGAATAAGCATCG
GCTAACTCCGTGCCAGCAGCCGCGGTAATACGGAGGATGCAAGCGTTATCCGGATTTATTGGGTTTAAAGGGTGCGTAGG
CGGATGCCTAAGCGTGAGGTGAAATCCCCGGGCTCAACCTGGGAACTGCCTCGCGAACTGGGTGTCTGGAATGCCCCTGC
CGTGGGAGGAATGTGTGGTGTAGCGGTGAAATGCATAGAGATCACACAGAACACCGATTGCGAAGGCATCTCACGAAGGG
GTGATTGACGCTGAGGCACGAAAGCGTGGGGATCAAACAGGATTAGATACCCTAGTAGTCC
>t0035059_wg-Y-6;size=6;
CCTACGGGCGGCAGCAGTGAGGAATATTGGTCAATGGGCGAGAGCCTGAACCAGCCAAGTAGCGTGCAGGATGACGGCCC
TATGGGTTGTAAACTGCTTTTATATGGGGATAAAGTTCACCACGTGTGGTGTTTTGCAGGTACCATATGAATAAGGACCG
GCTAATTCCGTGCCAGCAGCCGCGGTAATACGGAAGGTCCGGGCGTTATCCGGATTTATTGGGTTTAAAGGGAGCGCAGG
CGGCCTTTTAAGCGTGACGTGAAATGTGGATGCTCAACATCTGAACTGCGTCGCGAACTGGAGGGCTTGAGTGGGTACGA
CGCCGGCGGAATTCGTGGTGTAGCGGTGAAATGCTTAGATATCACGAAGAACCCCGATTGCGAAGGCAGCCGGCGAGTCC
TCAACTGACGCTAAAGCTCGAAAGTGCGGGTATCGAACAGGATTAGATACCCTGGTAGTCC
>t0020394_wg-Y-6;size=6;
CCTACGGGCGGCTGCAGTGAGGAATATTGGTCAATGGGCGCGAGCCTGAACCAGCCAAGTAGCGTGCAGGACGACTGCCC
TATGGGTTGTAAACTGCTTTTATCAGGGAATAAAGTGAGGCACGCGTGCCTTTTTGTATGTACCTGGTGAATAAGGACCG
GCTAATTCCGTGCCAGCAGCCGCGGTAATACGGAAGGTCCGGGCGTTATCCGGATTTATTGGGTTTAAAGGGAGCGCAGG
CGGGCTTTTAAGCGTGACGTGAAATGTGGCGGCTCAACCGCCGAACTGCGTCGCGAACTGGGGGCCTTGAGTGAGTACGA
CGTTGGCGGAATTCGTGGTGTAGCGGTGAAATGCTTAGATATCACGAAGAACCCCGATTGCGAAGGCAGCCGACGAGTCC
TTAACTGACGCTAAAGCTCGAAAGTGCGGGTATCGAACAGGATTAGATACCCCTGTAGTCC
>t0012810_wg-Y-6;size=6;
CCTACGGGCGGCTGCAGTGAGGAATATTGGTCAATGGGCGCAAGCCTGAACCAGCCATGCCGCGTGAAGGAATAAGGCCC
TATGGGTCGTAAACTTCTTTTGTGGTGGAGCAATAAGGTGTACGTGTACACCGATGAGAGTACATCACGAATAAGCATCG
GCTAACTCCGTGCCAGCAGCCGCGGTAATACGGAGGATGCAAGCGTTATCCGGATTTATTGGGTTTAAAGGGTGCGTAGG
CTGTGGGGAAAGTCAGGGGTGAAAGCCCGGCGCTTAACGCCGGAACTGCCTTTGATACTTCTCCGCTGGAATACGGATGC
CGTGGGAGGAATGAGTAGTGTAGCGGTGAAATGCATAGATATTACTCAGAACACCGATTGCGAAGGCATCTCACGAATCC
GTCATTGACGCTGAGGCACGAAAGCGTGGGGATCAAACAGGATTAGATACCCCTGTAGTCC
>t0006819_wg-Y-6;size=6;
CCTACGGGTGGCAGCAGTGAGGAATATTGGTCAATGGGCGAGAGCCTGAACCAGCCAAGTAGCGTGCAGGATGACGGCCC
TACGGGTTGTAAACTGCTTTTTCCGGGGAATAACCGGCGGCACGTGTGCTGCCCTGCATGTACCCGGTGAATAAGGACCG
GCTAATTCCGTGCCAGCAGCCGCGGTAATACGGAAGGTCCGAGCGTTATCCGGATTTATTGGGTTTAAAGGGTGCGTAGG
CGGGAGGACAAGTCAGCCGTGAAATCGCGTGGCTCAACCACGCCCAGCGGTTGAAACTGTCTTTCTTGAGTACGGTGAGG
GAAGGCGGAATTCGTGGTGTAGCGGTGAAATGCATAGATATCACGAAGAACTCCGATCGCGCAGGCAGCTTTCCGTCCCG
CAACTGACGCTGAGGCACGAAGGTGCGGGTATCAAACAGGATTAGATACCCCTGTAGTCC
>t0020325_wg-Y-6;size=6;
CCTACGGGGGGCTGCAGTGGGGAATATTGCACAATGGGGGGAACCCTGATGCAGCCATGCCGCGTGAATGAAGAAGGCCT
TCGGGTTGTAAAGTTCTTTCGGTGATGAGGAAGGTATCAAATTTAATAGATTTGGTAATTGACGTTAGTCACAGAAGAAG
CACCGGCTAACTCCGTGCCAGCAGCCGCGGTAATACGGAGGGTGCGAGCGTTAATCGGAATAACTGGGCGTAAAGGGCAC
GCAGGCGGATTGTTAAGTGGGATGTGAAAGCCCCGGGCTCAACCTGGGAATTGCATTTCAGACTGGCAGTCTAGAGTATT
TTAGGGAGGGGTAGAATTCCACGTGTAGCGGTGAAATGCGTAGAGATGTGGAGGAATACCGAAGGCGAAGGCAGCCCCTT
GGGAATATACTGACGCTCATGTGCGAAAGCGTGGGGAGCAAACAGGATTAGATACCCGGGTAGTCC
>t0037483_wg-Y-6;size=6;
CCTACGGGAGGCAGCAGTAAGGAATATTGGGCAATGGGGGGAACCCTGACCCAGCCATGCCGCGTGAGGGAAGTAGGCCC
TACGGGTCGTGAACCTCTTTTGTCCAGGGACAAGGACGGGGTCGTGAACTCCGTTTGAGGGTACTGGAAGAATAAGCATC
GGCTAACTCCGTGCCAGCAGCCGCGGTAATACGGAGGATGCGAGCGTTATCCGGATTCATTGGGTTTAAAGGGTGCGCAG
GCGGCCGGGCAAGTCAGCGGTGAAAGTCAGGGGCCCAACCCCGGAAGTGCCGTTGATACTGTTCGGCTGGAATGCGGTCG
AGGCGGGCGGAATGTGGCGTGTAGCGGTGAAATGCGTAGATATGCCACAGAACGCCGATAGCGAAGGCAGCTCGCCAGGC
CTGCATTGACGCTCGGGCACGAAAGCGTGGGGATCGAACAGGATTAGATACCCTTGTAGTCC
>t0036439_wg-Y-6;size=6;
CCTACGGGCGGCTGCAGTGAGGAATATTGGTCAATGGGAGGAATCCTGAACCAGCCATGCCGCGTGCGGGAGGAAGGCCC
TATGGGTTGTAAACCGCTTTTGCACGGGAGTAATAAGTGGGGTGCGCCCCGCGATGAGAGTACCGTGCGAATAAGCATCG
GCTAACTCCGTGCCAGCAGCCGCGGTAATACGGAGGATGCAAGCGTTATCCGGATTTATTGGGTTTAAAGGGTGCGCAGG
CGGCGCGTTAAGTCAGCGGTGAAATGTCCCGGCTCAACCGGGGAGCTGCCGTTGATACTGGCGTGCTGGAGTGCGAACGG
CGCCGGCGGAATGTGCAATGTAGCGGTGAAATGCATAGATATTGCACAGAACACCGATCGCGAAGGCAGCTGGCGAGGAC
GCAACTGACGCTGAGGCACGAAGGCGTGGGGATCGAACAGGATTAGATACCCCAGTAGTCC
>t0004973_wg-Y-6;size=6;
CCTACGGGGGGCTGCAGTGAGGAATATTGGTCAATGGCCGAGAGGCTGAACCAGCCATGCCGCGTGCGGGAAGACGGCCC
TATGGGTTGTAAACCGCTTTTTTGTGGGAGCAATAAGAGCTACGTGTAGCTTGATGAGAGTACCATGAGAATAAGCATCG
GCTAACTCCGTGCCAGCAGCCGCGGTAATACGGAGGATGCGAGCGTTATCCGGATTTATTGGGTTTAAAGGGTGCGTAGG
CGGATGCCTAAGCGTGAGGTGAAATGCCACTGCTCAACAGTGGAACTGCCTCGCGAACTGGGTATCTGGAATGCTCCTGC
CGTGGGAGGAATGTGTGGTGTAGCGGTGAAATGCATAGAGATCACACAGAACACCGATTGCGAAGGCATCTCACGAAGGG
GTTATTGACGCTGAGGCACGAAAGCGTGGGGATCAAACAGGATTAGATACCCCAGTAGTCC
>t0005527_wg-Y-6;size=6;
CCTACGGGCGGCTGCAGTAGGGAATATTGGGCAATGGGAGCAATCCTGACCCAGCCATGCCGCGTGAAGGAAGACGGTCC
TATGGATTGTAAACTTCTTTTGCCGCAGAGTAAACGGTGCCACGTGTGGTGCTTTGAGAGTATGCGGCGAATAAGTATCG
GCTAACTCCGTGCCAGCAGCCGCGGTAATACGGAGGATACGAGCGTTATCCGGATTCATTGGGTTTAAAGGGTGCGCAGG
CGGACCGTTAAGTCAGGGGTGAAAAGTTGGGGCTCAACTCCAATCGTGCCTTTGATACTGGCGGACTAGAGTGCGATAGG
CGTGGCCGGAATGTGATGTGTAGCGGTGAAATGCTTAGATATGTCACAGAACACCGATCGAGAAGTCAGGTCACGAGTTC
GCAACTGACGCTCATGCACGAAAGCGTGGGGATCAAACAGGATTAGATACCCTGGTAGTCC
>t0006990_wg-Y-6;size=6;
CCTACGGGGGGCAGCAGTGAGGAATATTGGTCAATGGTCGGAAGACTGAACCAGCCAAGTAGCGTGCAGGACGACGGCCC
TACGGGTTGTAAACTGCTTTTATGCGGGGATAACCGGCGGCACTTGTGCCGCCCTGCAGGTACCGCATGAATAAGGACCG
GCTAATTCCGTGCCAGCAGCCGCGGTAATACGGAAGGTCCGGGCGTTATCCGGATTTATTGGGTTTAAAGGGAGCGCAGG
CGGGAGTCTAAGCGTGCCGTGAAAAGCTGTGGCTCAACCACAGTCGTGCGGCGCGAACTGGTCTTCTTGAGTTCACGGTA
AGCGGGCGGAATTCGTGGTGTAGCGGTGAAATGCTTAGATATCACGAGGAACCCCGATTGCGAAGGCAGCCCGCTGCAGT
GTTACTGACGCTCATGCTCGAAGGCGCGGGTATCGAACAGGATTAGATACCCGAGTAGTCC
>t0015799_wg-Y-6;size=6;
CCTACGGGAGGCTGCAGTGAGGAATATTGGTCAATGGACGCAAGTCTGAACCAGCCAAGTAGCGTGCAGGATGACGGCCC
TATGGGTTGTAAACTGCTTTTATACAGGGATAAAGTCAGTTACGTGTAACTGTTTGTAGGTACTGTATGAATAAGGACCG
GCTAATTCCGTGCCAGCAGCCGCGGTAATACGGAAGGTCCAGGCGTTATCCGGATTTATTGGGTTTAAAGGGAGCGCAGG
CTGATGATTAAGCGTGACGTGAAATGTAGCCGCTCAACGGCTGAACTGCGTCGCGAACTGGTTATCTTGAGTGAGTTCGA
TGTTGGCGGAATTCGTGGTGTAGCGGTGAAATGCTTAGATATCACGAAGAACTCCGATTGCGAAGGCAGCCAACAAGGCC
TTTACTGACGCTAAAGCTCGAAGGTGCGGGTATCGAACAGGATTAGATACCCCAGTAGTCC
>t0008826_wg-Y-6;size=6;
CCTACGGGGGGCTGCAGTGAGGAATATTGGTCAATGGGCGCAAGCCTGAACCAGCCATGCCGCGTGAAGGAATAAGGCCC
TATGGGTCGTAAACTTCTTTTGTGGTGGAGCAATAAGGTGTACGCGTACACCGATGAGAGTACATCACGAATAAGCATCG
GCTAACTCCGTGCCAGCAGCCGCGGTAATACGGAGGATGCAAGCGTTATCCGGATTTATTGGGTTTAAAGGGTGCGTAGG
CTGTGGGGAAAGTCAGGGGTGAAAGCCCGGCGCTTAACGCCGGAACTGCCTTTGATACTTCTCCGCTGGAATACGGATGC
CGTGGGAGGAATGAGTAGTGTAGCGGTGAAATGCATAGATATTACTCAGAACACCGATTGCGAAGGCATCTCACGAATCC
GTCATTGACGCTGAGGCACGAAAGCGTGGGGATCAAACAGGATTAGATACCCGAGTAGTCC
>t0018725_wg-Y-6;size=6;
CCTACGGGAGGCTGCAGTGAGGAATATTGGTCAATGGGCGCGAGCCTGAACCAGCCAAGTAGCGTGCAGGATGACTGCCC
TATGGGTTGTAAACTGCTTTTATAGGGGAATAAAGTGAGTCACGTGTGGCTTTTTGTATGTACCCTATGAATAAGGACCG
GCTAATTCCGTGCCAGCAGCCGCGGTAATACGGAAGGTCCGGGCGTTATCCGGATTTATTGGGTTTAAAGGGAGCGCAGG
CTGGTTTTTAAGCGTGACGTGAAATGTGGCGGCTCAACCGCCGAACTGCGTCGCGAACTGGGAGCCTTGAGTGAGTACGA
CGTTGGCGGAATTCGTGGTGTAGCGGTGAAATGCTTAGATATCACGAAGAACCCCGATTGCGAAGGCAGCTGACGAGTCC
TTAACTGACGCTAAAGCTCGAAAGTGCGGGTATCGAACAGGATTAGATACCCTGGTAGTCC
>t0028717_wg-Y-6;size=6;
CCTACGGGGGGCTGCAGTGAGGAATATTGGACAATGGCCGAGAGGCTGATCCAGCCATGCCGCGTGCGGGAGGACGGCCC
TATGGGTTGTAAACCGCTTTTGTCAGGGGGCAATAAGGTCCACGTGTGGACTGATGAGAGTACCTGGCGAATAAGCATCG
GCTAACTCCGTGCCAGCAGCCGCGGTAATACGGAGGATGCAAGCGTTATCCGGATTTATTGGGTTTAAAGGGTGCGTAGG
CGGAGTCTTAAGCGTGAGGTGAAATGCCACTGCTCAACAGTGGAACTGCCTCGCGAACTGGGATTCTGGAATGCCCCTGC
CGTGGGAGGAATGTGTGGTGTAGCGGTGAAATGCATAGAGATCACACAGAACACCGATTGCGAAGGCATCTCACGAAGGG
GTGATTGACGCTGAGGCACGAAAGCGTGGGGATCAAACAGGATTAGATACCCGAGTAGTCC
>t0015559_wg-Y-6;size=6;
CCTACGGGAGGCTGCAGTGAGGAATATTGGACAATGGCCGAGAGGCTGATCCAGCCATGCCGCGTGCGGGAAGACGGCCC
TATGGGTTGTAAACCGCTTTTGTTGGGGAGCAATAAGGTCCACGTGTGGATCGATGAGAGTACCCAGCGAATAAGCATCG
GCTAACTCCGTGCCAGCAGCCGCGGTAATACGGAGGATGCAAGCGTTATCCGGATTTATTGGGTTTAAAGGGTGCGTAGG
CGGATGCCTAAGCGTGAGGTGAAATCCCCGGGCTCAACCTGGGAACTGCCTCGCGAACTGGGTGTCTGGAATGCCCCTGC
CGTGGGAGGAATGTGTGGTGTAGCGGTGAAATGCATAGAGATCACACAGAACACCGATTGCGAAGGCATCTCACGAAGGG
GTGATTGACGCTGAGGCACGAAAGCGTGGGGATCAAACAGGATTAGATACCCTTGTAGTCC
>t0019611_wg-Y-6;size=6;
CCTACGGGAGGCTGCAGTGAGGAATATTGGTCAATGGACGAAAGTCTGAACCAGCCAAGTAGCGTGCAGGATGACGGCCC
TATGGGTTGTAAACTGCTTTTATACAGGGATAAAGTCAGTTACGTGTAACTGTTTGTAGGTACTGTATGAATAAGGACCG
GCTAATTCCGTGCCAGCAGCCGCGGTAATACGGAAGGTCCAGGCGTTATCCGGATTTATTGGGTTTAAAGGGAGCGCAGG
CTGATGATTAAGCGTGACGTGAAATGTAGCCGCTCAACGGCTGAACTGCGTCGCGAACTGGTTATCTTGAGTGAGTTCGA
TGTTGGCGGAATTCGTGGTGTAGCGGTGAAATGCTTAGATATCACGAAGAACTCCGATTGCGAAGGCAGCCAACAAGGCC
TTTACTGACGCTAAAGCTCGAAGGTGCGGGTATCGAACAGGATTAGATACCCCAGTAGTCC
>t0014563_wg-Y-6;size=6;
CCTACGGGTGGCAGCAGTGGGGAATATTGCACAATGGACGAAAGTCTGATGCAGCAATTCTGCGTGAAGGATGAAGCATT
ACGGTGTGTAAACTTCTTTTTTGGTAGAAGACGAATGACGGTATACCAAGAATAAGGGACGGCTAACTATGTGCCAGCAG
CCGCGGTAATACATAGGTCCCGAGCGTTATCCGGATTTACTGGGCGTAAAGTGTCCGTAGCCTGATATGTAAGTCTGTTT
TCAAATATTGTGGCTTAACCATAAAGAGGGAATAGATACTGCATATCTTGAAGTTGTTGGGGGTTAGTGGAATTTCCGGT
GGAGCGGTGAAATGCGTTGATATCGGAAAGAACGCCGAAAGCGAAAGCAGCTAACTACAATAAACTTGACGGTGAGGGAC
GAAAGCTTGGGGAGCAAACGGGATTAGATACCCGTGTAGTCC
>t0004453_wg-Y-6;size=6;
CCTACGGGCGGCAGCAGTGAGGAATATTGGTCAATGGCCGAGAGGCTGAACCAGCCAAGTAGCGTGCAGGATGACGGCCC
TACGGGTTGTAAACTGCTTTTGCGGGAGGATAAAGTGCGCCACGCGTGGCGCTTTGCAGGTATCCCGTGAATAAGGACCG
GCTAATTCCGTGCCAGCAGCCGCGGTAATACGGAAGGTCCGGGCGTTATCCGGATTTATTGGGTTTAAAGGGAGCGCAGG
CGGAGGTGCAAGCGTGCCGTGAAAGCGCGGGGCTCAACCCCGTACAGCGGCGCGAACTGCTCCCCTTGGTTGCGGGAAGG
GAAGGCGGAACTCGTGGTGTAGCGGTGAAATGCATAGATATCACGAAGAACTCCGATCGCGAAGGCAGCCTTCCGGCCCG
CCAACGACGCTCATGCTCGAAGGCGCGGGTATCAAACAGGATTAGATACCCGAGTAGTCC
>t0005384_wg-Y-6;size=6;
CCTACGGGAGGCTGCAGTGAGGAATATTGGTCAATGGCCGAGAGGCTGAACCAGCCAAGTAGCGTGCAGGATGACGGCCC
TACGGGTTGTAAACTGCTTTTGCGGGAGGATAAAGTTGCCCACGTGTGGGCATTTGCAGGTATCCCGTGAATAAGGACCG
GCTAATTCCGTGCCAGCAGCCGCGGTAATACGGAAGGTCCGGGCGTTATCCGGATTTATTGGGTTTAAAGGGAGCGCAGG
CGGAGGTGCAAGCGTGCCGTGAAAGCGCGGGGCTCAACCCCGTACAGCGGCGCGAACTGCTCCCCTTGGTTGCGGGAAGG
GAAGGCGGAACTCGTGGTGTAGCGGTGAAATGCATAGATATCACGAAGAACTCCGATCGCGAAGGCAGCCTTCCGGCCCG
CCAACGACGCTCATGCTCGAAGGCGCGGGTATCAAACAGGATTAGATACCCTTGTAGTCC
>t0030984_wg-Y-6;size=6;
CCTACGGGAGGCTGCAGTGAGGAATATTGGTCAATGGGCGAGAGCCTGAACCAGCCAAGTAGCGTGCAGGATGACGGCCC
TATGGGTTGTAAACTGCTTTTATATGGGGATAAAGTTCACCACGTGTGGTGTTTTGCAGGTACCATATGAATAAGGACCG
GCTAATTCCGTGCCAGCAGCCGCGGTAATACGGAAGGTCCGGGCGTTATCCGGATTTATTGGGTTTAAAGGGAGCGCAGG
CGGCCTTTTAAGCGTGACGTGAAATGTGGATGCTCAACATCTGAACTGCGTCGCGAACTGGAGGGCTTGAGTGGGTACGA
CGCCGGCGGAATTCGTGGTGTAGCGGTGAAATGCTTAGATATCACGAAGAACCCCGATTGCGAAGGCAGCCGGCGAGTCC
TCAACTGACGCTAAAGCTCGAAAGTGCGGGTATCGAACAGGATTAGATACCCGGGTAGTCC
>t0006090_wg-Y-6;size=6;
CCTACGGGCGGCTGCAGTGAGGAATATTGGTCAATGGGAGGAATCCTGAACCAGCCATGCCGCGTGCGGGAGGAAGGCCC
TATGGGTTGTAAACCGCTTTTGCACGGGAGTAATAAGTGGGGTGCGCCCCGCGATGAGAGTACCGTGCGAATAAGCATCG
GCTAACTCCGTGCCAGCAGCCGCGGTAATACGGAGGATGCAAGCGTTATCCGGATTTATTGGGTTTAAAGGGTGCGCAGG
CGGCGCGTTAAGTCAGCGGTGAAATGTCCCGGCTCAACCGGGGAGCTGCCGTTGATACTGGCGTGCTGGAGTGCGAACGG
CGCCGGCGGAATGTGCAATGTAGCGGTGAAATGCATAGATATTGCACAGAACACCGATCGCGAAGGCAGCTGGCGAGGAC
GCAACTGACGCTGAGGCACGAAGGCGTGGGGATCGAACAGGATTAGATACCCTTGTAGTCC
>t0004069_wg-Y-6;size=6;
CCTACGGGCGGCTGCAGTGAGGAATATTGGTCAATGGGCGAGAGCCTGAACCAGCCAAGTAGCGTGCAGGACGACTGCCC
TATGGGTTGTAAACTGCTTTTATGCGGGGATAAACTTCAGCACGTGTGCTGTTTTGCAGGTACCGCATGAATAAGGACCG
GCTAATTCCGTGCCAGCAGCCGCGGTAATACGGAAGGTCCGGGCGTTATCCGGATTTATTGGGTTTAAAGGGAGCGCAGG
CGGGTTGTTAAGCGTGACGTGAAATGTAGGGGCTCAACCTTTGAATTGCGTCGCGAACTGGCGACCTTGAGTGGGTACGA
CGCGGACGGAATTCGTGGTGTAGCGGTGAAATGCTTAGATATCACGAAGAACTCCGATTGCGAAGGCAGTCCGCGAGTCC
CCAACTGACGCTAAAGCTCGAAAGTGCGGGTATCGAACAGGATTAGATACCCCAGTAGTCC
>t0005424_wg-Y-6;size=6;
CCTACGGGCGGCTGCAGTCGAGGATCATTTGCAATGGGCGAAAGCCTGACAATGCGACGCTGCGTGGAGGATGAAGGCCT
TCGGGTTGTAAACTCCTGTCATGGGGGAACAGGCGAGGGGACCCAATACGTCCCTTAGTTGAGTGTACCCCAAGAGGAAG
CGACGGCTAACTCTGTGCCAGCAGCCGCGGTAATACAGAGGTCGCAAGCGTTGTTCGGATTTACTGGGCGTAAAGGGCGC
GTAGGCGGCAGGGCGTGTCAAGTGTGAAATCTCCGGGCCCAACCCGGAAAGTGCGCTTGAAACTACCTTGCTCGAGTCCG
GAAGAGGGAATCGGAATACAGGGTGTAGCGGTGAAATGCGTTGATATCCTGTAGAACACCGGAGGCGAAGGCGGATTCCT
TGTACGGTACTGACGCTGAGGCGCGAAAGTCGGGGGAGCAAACAGGATTAGATACCCTTGTAGTCC
>t0011127_wg-Y-6;size=6;
CCTACGGGCGGCTGCAGTGAGGAATATTGGTCAATGGACGGAAGTCTGAACCAGCCAAGTAGCGTGCAGGATGACGGCCC
TATGGGTTGTAAACTGCTTTTATGTGGGAATAAAGTGGAGGACGTGTCCTCCTTTGCATGTACCACAGGAATAAGGACCG
GCTAATTCCGTGCCAGCAGCCGCGGTAATACGGAAGGTCCGGGCGTTATCCGGATTTATTGGGTTTAAAGGGAGCGTAGG
CCGGGTATTAAGCGTGTTGTGAAATGTAGTTGCTCAACATCTGCACTGCAGCGCGAACTGGTGCTCTTGAGTGCGCGGAA
AGCTGGCGGAATTCGTCGTGTAGCGGTGAAATGCTTAGATATGACGAAGAACTCCGATTGCGAAGGCAGCTGGCTGTAGC
GTTACTGACGCTGAAGCTCGAAAGCGTGGGTATCGAACAGGATTAGATACCCTAGTAGTCC
>t0014058_wg-Y-6;size=6;
CCTACGGGGGGCAGCAGTAGGGAATATTGGGCAATGGAGGCAACTCTGACCCAGCCATGCCGCGTGAAGGAATAAGGCCC
TATGGGTCGTAAACTTCTTTTACCGCAGAGTAAACCCGGGGACGCGTCCCCGGTTGAGAGTATGCGGGGAATAAGTATCG
GCTAACTCCGTGCCAGCAGCCGCGGTAATACGGGGGATACGAGCGTTATCCGGATTTATTGGGTTTAAAGGGTGCGCAGG
CGGACCGTTAAGTCAGGGGTGAAAAGTCCGTGCTCAACATGGACCGTGCCTTTGATACTGGCGGACTGGAGTGTGATAGA
CGTGGCCGGAATGTGGTGTGTAGCGGTGAAATGCTTAGATATGCCACAGAACACCGATCGAGAAGTCAGGTCGCGAGTTC
ACAACTGACGCTCATGCACGAAAGCGTGGGGATCAAACAGGATTAGATACCCGTGTAGTCC
>t0003294_wg-Y-6;size=6;
CCTACGGGCGGCTGCAGTGAGGAATATTGGACAATGGCCGGAAGGCTGATCCAGCCATGCCGCGTGCGGGACGACGGCCC
TATGGGTTGTAAACCGCTTTTGCGGGGGAGCAATAATCACTACGTGTAGTGAGATGAGAGTACCCTGCGAATAAGCATCG
GCTAACTCCGTGCCAGCAGCCGCGGTAATACGGAGGATGCAAGCGTTATCCGGATTTATTGGGTTTAAAGGGTGCGCAGG
CGGCTTGTTAAGCGGGAGGTGAAATGCCGGCGCTCAACGTCGGAAGTGCCTCCCGAACTGGTGAGCTTGAATGACTCTGC
CGTGGGAGGAATGTGTAGTGTAGCGGTGAAATGCTTAGAGATTACACAGAACACCGATTGCGAAGGCATCTCACGAAGGG
TTGATTGACGCTGAGGCACGAAAGCGTGGGGATCAAACAGGATTAGATACCCCGGTAGTCC
>t0010018_wg-Y-6;size=6;
CCTACGGGAGGCTGCAGTGAGGAATATTGGTCAATGGGCGAGAGCCTGAACCAGCCAAGTAGCGTGCAGGATGACGGCCC
TACGGGTTGTAAACTGCTTTTGCGGGAGGATAAAGTGGCCCACGTGTGGGCCTTTGCAGGTATCCCGTGAATAAGGACCG
GCTAATTCCGTGCCAGCAGCCGCGGTAATACGGAAGGTCCAGGCGTTATCCGGATTTATTGGGTTTAAAGGGAGCGCAGG
CGGA
>t0049994_wg-Y-6;size=6;
CCTACGGGAGGCTGCAGTGAGGAATATTGGTCAATGGACGGAAGTCTGAACCAGCCAAGTAGCGTGCAGGATGACGGCCC
TATGGGTTGTAAACTGCTTTTATGTGGGAATAAAGTGGAGGACGTGTCCTCCTTTGCATGTACCACAGGAATAAGGACCG
GCTAATTCCGTGCCAGCAGCCGCGGTAATACGGAAGGTCCGGGCGTTATCCGGATTTATTGGGTTTAAAGGGAGCGTAGG
CCGGGTATTAAGCGTGTTGTGAAATGTAGTTGCTCAACATCTGCACTGCAGCGCGAACTGGTGCTCTTGAGTGCGCGGAA
AGCTGGCGGAATTCGTCGTGTAGCGGTGAAATGCTTAGATATGACGAAGAACTCCGATTGCGAAGGCAGCTGGCTGTAGC
GTTACTGACGCTGAAGCTCGAAAGCGTGGGTATCGAACAGGATTAGATACCCGAGTAGTCC
>t0010772_wg-Y-6;size=6;
CCTACGGGTGGCAGCAGTGAGGAATATTGGTCAATGGCCGAGAGGCTGAACCAGCCAAGTAGCGTGCAGGATGACGGCCC
TACGGGTTGTAAACTGCTTTTGCGGGAGGATAAAGTGCGCCACGCGTGGCGCTTTGCAGGTATCCCGTGAATAAGGACCG
GCTAATTCCGTGCCAGCAGCCGCGGTAATACGGAAGGTCCGGGCGTTATCCGGATTTATTGGGTTTAAAGGGAGCGCAGG
CGGAGGTGCAAGCGTGCCGTGAAAGCGCGGGGCTCAACCCCGTACAGCGGCGCGAACTGCTCCCCTTGGTTGCGGGAAGG
GAAGGCGGAACTCGTGGTGTAGCGGTGAAATGCATAGATATCACGAAGAACTCCGATCGCGAAGGCAGCCTTCCGGCCCG
CCAACGACGCTCATGCTCGAAGGCGCGGGTATCAAACAGGATTAGATACCCCGGTAGTCC
>t0019019_wg-Y-6;size=6;
CCTACGGGGGGCAGCAGTAGGGAATATTGGGCAATGGAGGCAACTCTGACCCAGCCATGCCGCGTGAAGGAATAAGGCCC
TATGGGTCGTAAACTTCTTTTACCGCAGAGTAAACCCGGGGACGCGTCCCCGGTTGAGAGTATGCGGGGAATAAGTATCG
GCTAACTCCGTGCCAGCAGCCGCGGTAATACGGGGGATACGAGCGTTATCCGGATTTATTGGGTTTAAAGGGTGCGCAGG
CGGACCGTTAAGTCAGGGGTGAAAAGTCCGTGCTCAACATGGACCGTGCCTTTGATACTGGCGGACTGGAGTGTGATAGA
CGTGGCCGGAATGTGGTGTGTAGCGGTGAAATGCTTAGATATGCCACAGAACACCGATCGAGAAGTCAGGTCGCGAGTTC
ACAACTGACGCTCATGCACGAAAGCGTGGGGATCAAACAGGATTAGATACCCCTGTAGTCC
>t0003129_wg-Y-6;size=6;
CCTACGGGCGGCAGCAGTGAGGAATATTGGTCAATGGGCGAGAGCCTGAACCAGCCAAGTCGCGTGAAGGATGAAGGTTC
TATGGATTGTAAACTTCTTTTGTCCGAGGGTAAAAAAGGCCACGTGTGGCTTCTTGCAAGTATCGGACGAATAAGCATCG
GCTAACTCCGTGCCAGCAGCCGCGGTAATACGGAGGATGCGAGCGTTATCCGGATTTATTGGGTTTAAAGGGTGCGTAGG
TGGTTTGTTAAGTTTGTGGTGAAAGCGTGCGGCTCAACCGTACCAAGCCATGAAAACTGGCGAACTTGAGTGCAAACGAG
GTAGGCGGAATGTGATGTGTAGCGGTGAAATGCTTAGATATGTCACAGAACCCCGATTGCGAAGGCAGCTTACCAGCATG
CAACTGACACTGAGGCACGAAAGCGTGGGTATCAAACAGGATTAGATACCCTAGTAGTCC
>t0002668_wg-Y-6;size=6;
CCTACGGGAGGCAGCAGTGGGGAATATTGCACAATGGACGAAAGTCTGATGCAGCAATTCTGCGTGAAGGATGAAGCATT
ACGGTGTGTAAACTTCTTTTTTGGTAGAAGACGAATGACGGTATACCAAGAATAAGGGACGGCTAACTATGTGCCAGCAG
CCGCGGTAATACATAGGTCCCGAGCGTTATCCGGATTTACTGGGCGTAAAGTGTCCGTAGCCTGATATGTAAGTCTGTTT
TCAAATATTGTGGCTTAACCATAAAGAGGGAATAGATACTGCATATCTTGAAGTTGTTGGGGGTTAGTGGAATTTCCGGT
GGAGCGGTGAAATGCGTTGATATCGGAAAGAACGCCGAAAGCGAAAGCAGCTAACTACAATAAACTTGACGGTGAGGGAC
GAAAGCTTGGGGAGCAAACGGGATTAGATACCCTAGTAGTCC
>t0026826_wg-Y-6;size=6;
CCTACGGGAGGCTGCAGTGAGGAATATTGGTCAATGGGCGAGAGCCTGAACCAGCCAAGTAGCGTGCAGGATGACTGCCC
TATGGGTTGTAAACTGCTTTTATAGGGGAATAAAGTGAGGCACGTGTGCCTTTTTGTATGTACCCTATGAATAAGGACCG
GCTAATTCCGTGCCAGCAGCCGCGGTAATACGGAAGGTCCGGGCGTTATCCGGATTTATTGGGTTTAAAGGGAGCGCAGG
CGGGACCTTAAGCGTGTTGTGAAATGTGGCGGCTCAACCGCCGAACTGCAGCGCGAACTGGGGTTCTTGAGTGAGTACGA
GGAAGGCGGAATTCGTGGTGTAGCGGTGAAATGCTTAGATATCACGAAGAACTCCGATTGCGAAGGCAGCTTTCCAGTCC
TTTACTGACGCTAATGCTCGAAGGTGCGGGTATCGAACAGGATTAGATACCCTAGTAGTCC
>t0036760_wg-Y-6;size=6;
CCTACGGGCGGCTGCAGTGAGGAATATTGGTCAATGGGCGCGAGCCTGAACCAGCCAAGTAGCGTGCAGGATGACTGCCC
TATGGGTTGTAAACTGCTTTTATAGGGGAATAAAGTGAGTCACGTGTGGCTTTTTGTATGTACCCTATGAATAAGGACCG
GCTAATTCCGTGCCAGCAGCCGCGGTAATACGGAAGGTCCGGGCGTTATCCGGATTTATTGGGTTTAAAGGGAGCGCAGG
CTGGTTTTTAAGCGTGACGTGAAATGTGGCGGCTCAACCGCCGAACTGCGTCGCGAACTGGGAGCCTTGAGTGAGTACGA
CGTTGGCGGAATTCGTGGTGTAGCGGTGAAATGCTTAGATATCACGAAGAACCCCGATTGCGAAGGCAGCTGACGAGTCC
TTAACTGACGCTAAAGCTCGAAAGTGCGGGTATCGAACAGGATTAGATACCCGGGTAGTCC
>t0002858_wg-Y-6;size=6;
CCTACGGGAGGCTGCAGTGAGGAATATTGGTCAATGGGCGCGAGCCTGAACCAGCCAAGTAGCGTGCAGGATGACGGCCC
TATGGGTTGTAAACTGCTTTTATGCGGGGATAAAGTGCACCACGTGTGGTGTTTTGTAGGTACCGCATGAATAAGGACCG
GCTAATTCCGTGCCAGCAGCCGCGGTAATACGGAAGGTCCGGGCGTTATCCGGATTTATTGGGTTTAAAGGGAGCGCAGG
CTGATTGTTAAGCGTGACGTGAAATGTAGCCGCTCAACGGCTGAACTGCGTCGCGAACTGGCAGTCTTGAGTGAGTACGA
CGTCAGCGGAATTCGTGGTGTAGCGGTGAAATGCTTAGATATCACGAAGAACCCCGATTGCGAAGGCAGCTGACGAGTCC
TTTACTGACGCTAAAGCTCGAAGGTGCGGGTATCGAACAGGATTAGATACCCTAGTAGTCC
>t0001316_wg-Y-6;size=6;
CCTACGGGGGGCTGCAGTGAGGAATATTGGTCAATGGCCGCAAGGCTGAACCAGCCAAGTAGCGTGAGGGATGACCGCCC
TACGGGTCGTAAACCTCTTTTGCGCGGGAATAACCGCACCCACGCGTGGGTGCCTGCATGTACCGTGCGAATAAGCATCG
GCTAACTCCGTGCCAGCAGCCGCGGTAATACGGAGGATGCGAGCGTTATCCGGATTTATTGGGTTTAAAGGGAGCGCAGG
CGGCCGTTTAGGCCAGCCGTGAAATTTCCGCGCTTAACGCGGTCCTTGCGGTTGGAACCGGATGGCTTGAGTGGGGTACA
GGAAGGCGGAATTCGTGGTGTAGCGGTGAAATGCTTAGATATCACGAAGAACTCCGATTGCGAAGGCAGCTTTCCGGACC
TTTACTGACGCTCATGCTCGAAAGCGCGGGAATCAAACAGGATTAGATACCCGAGTAGTCC
>t0002558_wg-Y-6;size=6;
CCTACGGGCGGCAGCAGTGAGGAATATTGGACAATGGCCGAGAGGCTGATCCAGCCATGCCGCGTGCGGGAAGACGGCCC
TATGGGTTGTAAACCGCTTTTGTTGGGGAGCAATAAGGTCCACGTGTGGATCGATGAGAGTACCCAGCGAATAAGCATCG
GCTAACTCCGTGCCAGCAGCCGCGGTAATACGGAGGATGCAAGCGTTATCCGGATTTATTGGGTTTAAAGGGTGCGTAGG
CGGATGCCTAAGCGTGAGGTGAAATCCCCGGGCTCAACCTGGGAACTGCCTCGCGAACTGGGTATCTGGAATGTCCGTGC
CGTGGGAGGAATGTGTGGTGTAGCGGTGAAATGCATAGAGATCACACAGAACACCGATTGCGAAGGCATCTCACGAACGG
ATGATTGACGCTGAGGCACGAAAGCGTGGGGATCAAACAGGATTAGATACCCGAGTAGTCC
>t0000064_wg-Y-6;size=6;
CCTACGGGCGGCTGCAGTGAGGAATATTGGTCAATGGGCGAGAGCCTGAACCAGCCAAGTCGCGTGAAGGATGAAGGTTC
TATGGATTGTAAACTTCTTTTGTCCGAGGGTAAAAAAGGCCACGTGTGGCTTCTTGCAAGTATCGGACGAATAAGCATCG
GCTAACTCCGTGCCAGCAGCCGCGGTAATACGGAGGATGCGAGCGTTATCCGGATTTATTGGGTTTAAAGGGTGCGTAGG
TGGTTTGTTAAGTTTGTGGTGAAAGCGTGCGGCTCAACCGTACCAAGCCATGAAAACTGGCGAACTTGAGTGCAAACGAG
GTAGGCGGAATGTGATGTGTAGCGGTGAAATGCTTAGATATGTCACAGAACCCCGATTGCGAAGGCAGCTTACCAGCATG
CAACTGACACTGAGGCACGAAAGCGTGGGTATCAAACAGGATTAGATACCCGTGTAGTCC
>t0001325_wg-Y-6;size=6;
CCTACGGGGGGCTGCAGTGGGGAATATTGCACAATGGGCGCAAGCCTGATGCAGCGATGCCGCGTGAGGGAAGAAGGTTT
TCGGATTGTAAACCTCTGTCATCGGGGACGAAAATGACGGTACCCGAGAAGGAAGCTCCGGCTAACTACGTGCCAGCAGC
CGCGGTAATACGTAGGGAGCAAGCGTTATCCGGAATTACTGGGTGTAAAGGGAGTGTAGGCGGGACTGCAAGTCAGATGT
GAAATATGCCGGCTCAACTGGCAGACTGCATTTGAAACTGTGGTTCTTGAGTGAAGTAGAGGTAAGCGGAATTCCTAGTG
TAGCGGTGAAATGCGTAGATATTAGGAGGAACATCAGTGGCGAAGGCGGCTTACTGGGCTTTAACTGACGCTGAGGCTCG
AAAGCGTGGGGAGCAAACAGGATTAGATACCCTGGTAGTCC
>t0015555_wg-Y-6;size=6;
CCTACGGGGGGCTGCAGTGAGGAATATTGGACAATGGCCGGAAGGCTGATCCAGCCATGCCGCGTGCGGGACGACGGCCC
TATGGGTTGTAAACCGCTTTTGCGGGGGAGCAATAATCACTACGAGTAGTGAGATGAGAGTACCCTGCGAATAAGCATCG
GCTAACTCCGTGCCAGCAGCCGCGGTAATACGGAGGATGCAAGCGTTATCCGGATTTATTGGGTTTAAAGGGTGCGCAGG
CGGCTTGTTAAGCGGGAGGTGAAATGCCGGCGCTCAACGTCGGAAGTGCCTCCCGAACTGGTGAGCTTGAATGACTCTGC
CGTGGGAGGAATGTGTAGTGTAGCGGTGAAATGCTTAGAGATTACACAGAACACCGATTGCGAAGGCATCTCACGAAGGG
TTGATTGACGCTGAGGCACGAAAGCGTGGGGATCAAACAGGATTAGATACCCTAGTAGTCC
>t0002947_wg-Y-6;size=6;
CCTACGGGGGGCAGCAGTGAGGAATATTGGTCAATGGGCGAGAGCCTGAACCAGCCAAGTAGCGTGCAGGATGACGGCCC
TATGGGTTGTAAACTGCTTTTATATGGGGATAAAGTTCACCACGTGTGGTGTTTTGCAGGTACCATATGAATAAGGACCG
GCTAATTCCGTGCCAGCAGCCGCGGTAATACGGAAGGTCCGGGCGTTATCCGGATTTATTGGGTTTAAAGGGAGCGCAGG
CGGCCTTTTAAGCGTGACGTGAAATGTGGATGCTCAACATCTGAACTGCGTCGCGAACTGGAGGGCTTGAGTGGGTACGA
CGCCGGCGGAATTCGTGGTGTAGCGGTGAAATGCTTAGATATCACGAAGAACCCCGATTGCGAAGGCAGCCGGCGAGTCC
TCAACTGACGCTAAAGCTCGAAAGTGCGGGTATCGAACAGGATTAGATACCCCAGTAGTCC
>t0008692_wg-Y-6;size=6;
CCTACGGGGGGCTGCAGTGAGGAATATTGGTCAATGGGCGAGAGCCTGAACCAGCCAAGTAGCGTGCAGGATGACGGCCC
TATGGGTTGTAAACTGCTTTTATATGGGGATAAAGTTCACCACGTGTGGTGTTTTGTAGGTACCATATGAATAAGGACCG
GCTAATTCCGTGCCAGCAGCCGCGGTAATACGGAAGGTCCGGGCGTTATCCGGATTTATTGGGTTTAAAGGGAGCGCAGG
CGGCCTTTTAAGCGTGACGTGAAATGTGGATGCTCAACATCTGAACTGCGTCGCGAACTGGAGGGCTTGAGTGGGTACGA
CGCCGGCGGAATTCGTGGTGTAGCGGTGAAATGCTTAGATATCACGAAGAACCCCGATTGCGAAGGCAGCCGGCGAGTCC
TCAACTGACGCTAAAGCTCGAAAGTGCGGGTATCGAACAGGATTAGATACCCCTGTAGTCC
>t0004276_wg-Y-6;size=6;
CCTACGGGTGGCTGCAGTGAGGAATATTGGACAATGGCCGGAAGGCTGATCCAGCCATGCCGCGTGCGGGACGACGGCCC
TATGGGTTGTAAACCGCTTTTGCGGGGGAGCAATAATCACTACGTGTAGTGAGATGAGAGTACCCTGCGAATAAGCATCG
GCTAACTCCGTGCCAGCAGCCGCGGTAATACGGAGGATGCAAGCGTTATCCGGATTTATTGGGTTTAAAGGGTGCGCAGG
CGGCTTGTTAAGCGGGAGGTGAAATGCCGGCGCTCAACGTCGGAAGTGCCTCCCGAACTGGTGAGCTTGAATGACTCTGC
CGTGGGAGGAATGTGTAGTGTAGCGGTGAAATGCTTAGAGATTACACAGAACACCGATTGCGAAGGCATCTCACGAAGGG
TTGATTGACGCTGAGGCACGAAAGCGTGGGGATCAAACAGGATTAGATACCCTAGTAGTCC
>t0038752_wg-Y-6;size=6;
CCTACGGGGGGCTGCAGTCGAGGATCATTTGCAATGGGCGAAAGCCTGACAATGCGACGCTGCGTGGAGGATGAAGGCCT
TCGGGTTGTAAACTCCTGTCATGGGGGAACAGGCGAGGGGACCCAATACGTCCCTTAGTTGAGTGTACCCCAAGAGGAAG
CGACGGCTAACTCTGTGCCAGCAGCCGCGGTAATACAGAGGTCGCAAGCGTTGTTCGGATTTACTGGGCGTAAAGGGCGC
GTAGGCGGCAGGGCGTGTCAAGTGTGAAATCTCCGGGCCCAACCCGGAAAGTGCGCTTGAAACTACCTTGCTCGAGTCCG
GAAGAGGGAATCGGAATACAGGGTGTAGCGGTGAAATGCGTTGATATCCTGTAGAACACCGGAGGCGAAGGCGGATTCCT
TGTACGGTACTGACGCTGAGGCGCGAAAGTCGGGGGAGCAAACAGGATTAGATACCCTTGTAGTCC
>t0017096_wg-Y-6;size=6;
CCTACGGGAGGCTGCAGTGAGGAATATTGGTCAATGGACGGAAGTCTGAACCAGCCAAGTCGCGTGAAGGAAGACGGTTC
TATGGATTGTAAACTTCTTTTGCCCGAGGGTAAAGTGAGCTACGTGTAGCTTATTGCAAGTATCGGGTGAATAAGCATCG
GCTAACTCCGTGCCAGCAGCCGCGGTAATACGGAGGATGCGAGCGTTATCCGGATTTATTGGGTTTAAAGGGTGCGTAGG
CGGGCTGTTAAGTCAGCGGTGAAAGTTTGCGGCTCAACCGTAAAATTGCCGTTGAAACTGGCGGTCTTGAGTACAGACGA
GGTAGGCGGAATGTAACGTGTAGCGGTGAAATGCTTAGATATGTTACAGAACTCCGATTGCGAAGGCAGCTTACCAGGCT
GTGACTGACGCTGAGGCACGAAAGCGTGGGTATCAAACAGGATTAGATACCCTAGTAGTCC
>t0016897_wg-Y-6;size=6;
CCTACGGGGGGCTGCAGTAAGGAATATTGGGCAATGGGGGGAACCCTGACCCAGCCATGCCGCGTGAGGGAAGTAGGCCC
TACGGGTCGTGAACCTCTTTTGTCCAGGGACAAGGACGGGGTCGTGAACTCCGTTTGAGGGTACTGGAAGAATAAGCATC
GGCTAACTCCGTGCCAGCAGCCGCGGTAATACGGAGGATGCGAGCGTTATCCGGATTCATTGGGTTTAAAGGGTGCGCAG
GCGGCCGGGCAAGTCAGCGGTGAAAGTCAGGGGCCCAACCCCGGAAGTGCCGTTGATACTGTTCGGCTGGAATGCGGTCG
AGGCGGGCGGAATGTGGCGTGTAGCGGTGAAATGCGTAGATATGCCACAGAACGCCGATAGCGAAGGCAGCTCGCCAGGC
CTGCATTGACGCTCGGGCACGAAAGCGTGGGGATCGAACAGGATTAGATACCCGTGTAGTCC
>t0004774_wg-Y-6;size=6;
CCTACGGGCGGCTGCAGTAGGGAATATTGGGCAATGGAGGCAACTCTGACCCAGCCATGCCGCGTGAAGGAAGACGGCCC
TATGGGTTGTAAACTTCTTTTGCCGCAGAGTAACCCGGGGGACGTGTCCCCCGCTGAGAGTATGCGGCGAATAAGTATCG
GCTAACTCCGTGCCAGCAGCCGCGGTAATACGGAGGATACGAGCGTTATCCGGATTTATTGGGTTTAAAGGGTGCGCAGG
CGGACCGTTAAGTCAGGGGTGAAAAGTTGGGGCTCAACTCCAATCGTGCCTTTGATACTGGCGGACTAGAGTGCAGGGGA
CGTGACTGGAATGTGATGTGTAGCGGTGAAATGCTTAGATATGTCACAGAACGCCGATCGTGAAGACAGGTCACGAATCT
GCAACTGACGCTCATGCACGAAAGCGTGGGGATCAAACAGGATTAGATACCCCAGTAGTCC
>t0003309_wg-Y-6;size=6;
CCTACGGGGGGCTGCAGTGAGGAATATTGGTCAATGGTCGGAAGACTGAACCAGCCAAGTAGCGTGCAGGACGACGGCCC
TACGGGTTGTAAACTGCTTTTATGCGGGGATAACCGGCGGCACTTGTGCCGCCCTGCAGGTACCGCATGAATAAGGACCG
GCTAATTCCGTGCCAGCAGCCGCGGTAATACGGAAGGTCCGGGCGTTATCCGGATTTATTGGGTTTAAAGGGAGCGCAGG
CGGGAGTCTAAGCGTGCCGTGAAAAGCTGTGGCTCAACCACAGTCGTGCGGCGCGAACTGGTCTTCTTGAGTTCACGGTA
AGCGGGCGGAATTCGTGGTGTAGCGGTGAAATGCTTAGATATCACGAGGAACCCCGATTGCGAAGGCAGCCCGCTGCAGT
GTTACTGACGCTCATGCTCGAAGGCGCGGGTATCGAACAGGATTAGATACCCCAGTAGTCC
>t0002952_wg-Y-6;size=6;
CCTACGGGTGGCTGCAGTGGGGAATATTGCACAATGGACGAAAGTCTGATGCAGCAATTCTGCGTGAAGGATGAAGCATT
ACGGTGTGTAAACTTCTTTTTTGGTAGAAGACGAATGACGGTATACCAAGAATAAGGGACGGCTAACTATGTGCCAGCAG
CCGCGGTAATACATAGGTCCCGAGCGTTATCCGGATTTACTGGGCGTAAAGTGTCCGTAGCCTGATATGTAAGTCTGTTT
TCAAATATTGTGGCTTAACCATAAAGAGGGAATAGATACTGCATATCTTGAAGTTGTTGGGGGTTAGTGGAATTTCCGGT
GGAGCGGTGAAATGCGTTGATATCGGAAAGAACGCCGAAAGCGAAAGCAGCTAACTACAATAAACTTGACGGTGAGGGAC
GAAAGCTTGGGGAGCAAACGGGATTAGATACCCTGGTAGTCC
>t0004853_wg-Y-6;size=6;
CCTACGGGAGGCTGCAGTCGAGGATCATTCGCAATGGGCGCAAGCCTGACGATGCGACGCTGCGTGGAGGACGAAGGCCC
TCGGGTCGTAAACTCCTGTCAGAGGGGAAAAGGGCGCCCTCCCCAACAGGGAGGATCGCTTGATGGTACCCTCAGAGGAA
GCCACGGCTAACTCTGTGCCAGCAGCCGCGGTAATACAGAGGTGGCGAGCGTTGTTCGGATTTACTGGGCGTAAAGGGTG
CGTAGGCGGCGACGTGTGCCGGACGTGAAATCCCGGGGCTCACCCCCGGCGCGTGCGTACGGGACTGCGTCGCTAGGGTT
CGGGAGAGGAGATCGGAACGCAGGGTGTAGCGGTGAAATGCGTTGATATCCTGCGGAACACCGGAGGCGAAGGCGGATCT
CTTGCACGACACCGACGCTGAGGCACGAAAGCGTGGGGAGCAAACAGGATTAGATACCCTGGTAGTCC
>t0004448_wg-Y-6;size=6;
CCTACGGGTGGCAGCAGTAAGGAATATTGGGCAATGGGGGGAACCCTGACCCAGCCATGCCGCGTGAGGGAAGTAGGCCC
TACGGGTCGTGAACCTCTTTTGTCCAGGGACAAGGACGGGGTCGTGAACTCCGTTTGAGGGTACTGGAAGAATAAGCATC
GGCTAACTCCGTGCCAGCAGCCGCGGTAATACGGAGGATGCGAGCGTTATCCGGATTCATTGGGTTTAAAGGGTGCGCAG
GCGGCCGGGCAAGTCAGCGGTGAAAGTCAGGGGCCCAACCCCGGAAGTGCCGTTGATACTGTTCGGCTGGAATGCGGTCG
AGGCGGGCGGAATGTGGCGTGTAGCGGTGAAATGCGTAGATATGCCACAGAACGCCGATAGCGAAGGCAGCTCGCCAGGC
CTGCATTGACGCTCGGGCACGAAAGCGTGGGGATCGAACAGGATTAGATACCCTAGTAGTCC
>t0017656_wg-Y-6;size=6;
CCTACGGGGGGCTGCAGTGAGGAATATTGGTCAATGGGCGAGAGCCTGAACCAGCCAAGTAGCGTGCAGGATGACGGCCC
TACGGGTTGTAAACTGCTTTTATGCGGGGATAAAGTTCGCCATGCGTGGTGTTTTGCATGTACCGCATGAATAAGGACCG
GCTAATTCCGTGCCAGCAGCCGCGGTAATACGGAAGGTCCGGGCGTTATCCGGATTTATTGGGTTTAAAGGGAGCGCAGG
CGGGCTATTAAGCGTGACGTGAAATGTGGCGGCTCAACCGCCGAACTGCGTCGCGAACTGGTGGTCTTGAGTAGGTACGA
CGTGGACGGAATTCGTGGTGTAGCGGTGAAATGCTTAGATATCACGAAGAACCCCGATTGCGAAGGCAGTCCCCGAGTCC
CTTACTGACGCTAATGCTCGAAAGTGCGGGTATCGAACAGGATTAGATACCCCAGTAGTCC
>t0015167_wg-Y-6;size=6;
CCTACGGGGGGCAGCAGTGAGGAATATTGGTCAATGGTCGGAAGACTGAACCAGCCATGCCGCGTGAGGGAAGAATGCCC
TATGGGTTGTAAACCTCTTTTGCACGGGAGTAATAAGTGCCTTGCGAGGCGCGATGAGAGTACCGTGCGAATAAGCATCG
GCTAACTCCGTGCCAGCAGCCGCGGTAATACGGAGGATGCAAGCGTTATCCGGATTTATTGGGTTTAAAGGGTGCGTAGG
CGGACCCTTAAGTCAGCGGTGAAATACCCCGGCTCAACCGGGGGGCTGCCGTTGATACTGGGGGTCTCGAGGGCGAACGG
CGCCGGCGGAATGTGTCATGTAGCGGTGAAATGCATAGATATGACACAGAACACCGATCGCGAAGGCAGCTGGCGAGGAC
GCGACTGACGCTGAGGCACGAAGGTGCGGGGATCAAACAGGATTAGATACCCTAGTAGTCC
>t0017560_wg-Y-6;size=6;
CCTACGGGAGGCTGCAGTGAGGAATATTGGTCAATGGGCGAGAGCCTGAACCAGCCAAGTAGCGTGCAGGATGACGGCCC
TATGGGTTGTAAACTGCTTTTATATGGGGATAAAGTTCACCACGTGTGGTGTTTTGTAGGTACCATATGAATAAGGACCG
GCTAATTCCGTGCCAGCAGCCGCGGTAATACGGAAGGTCCGGGCGTTATCCGGATTTATTGGGTTTAAAGGGAGCGCAGG
CGGCCTTTTAAGCGTGACGTGAAATGTGGATGCTCAACATCTGAACTGCGTCGCGAACTGGAGGGCTTGAGTGGGTACGA
CGCCGGCGGAATTCGTGGTGTAGCGGTGAAATGCTTAGATATCACGAAGAACCCCGATTGCGAAGGCAGCCGGCGAGTCC
TCAACTGACGCTAAAGCTCGAAAGTGCGGGTATCGAACAGGATTAGATACCCTAGTAGTCC
>t0015160_wg-Y-6;size=6;
CCTACGGGAGGCTGCAGTGAGGAATATTGGTCAATGGGCGAGAGCCTGAACCAGCCAAGTAGCGTGCAGGATGACGGCCC
TACGGGTTGTAAACTGCTTTTTCCGGGGAATAACCGGCGGCACGTGTGCTGCCCTGCATGTACCCGGTGAATAAGGACCG
GCTAATTCCGTGCCAGCAGCCGCGGTAATACGGAAGGTCCGAGCGTTATCCGGATTTATTGGGTTTAAAGGGTGCGTAGG
CGGG
>t0008506_wg-Y-6;size=5;
CCTACGGGAGGCTGCAGTGAGGAATATTGGTCAATGGGCGCAAGCCTGAACCAGCCATGCCGCGTGAAGGAATAAGGCCC
TATGGGTCGTAAACTTCTTTTGTGGTGGAGCAATAAGGTGTACGCGTACACCGATGAGAGTACATCACGAATAAGCATCG
GCTAACTCCGTGCCAGCAGCCGCGGTAATACGGAGGATGCAAGCGTTATCCGGATTTATTGGGTTTAAAGGGTGCGTAGG
CTGTGGGGAAAGTCAGGGGTGAAAGCCCGGCGCTTAACGCCGGAACTGCCTTTGATACTTCTCCGCTGGAATACGGATGC
CGTGGGAGGAATGAGTAGTGTAGCGGTGAAATGCATAGATATTACTCAGAACACCGATTGCGAAGGCATCTCACGAATCC
GTCATTGACGCTGAGGCACGAAAGCGTGGGGATCAAACAGGATTAGATACCCTTGTAGTCC
>t0019782_wg-Y-6;size=5;
CCTACGGGCGGCAGCAGTGGGGAATATTGGACAATGGGGGAAACCCTGATCCAGCGACGCCGCGTGAGTGAAGAAGTATT
TCGGTATGTAAAGCTCTATCAGCAGGGAAGATGATGACGGTACCTGACTAAGAAGCACCGGCTAAATACGTGCCAGCAGC
CGCGGTAATACGTATGGTGCAAGCGTTATCCGGATTTACTGGGTGTAAAGGGAGCGTAGGCGGCCGTGCAAGTCAGGTGT
GAAATCCCGGGGCTCAACCCCGGTACTGCACTTGAAACTGCGTGGCTGGAGTACAGGAGAGGCAGGCGGAATTCCTAGTG
TAGCGGTGAAATGCGTAGATATTAGGAAGAACACCGGTGGCGAAGGCGGCCTGCTGGACTGGATACTGACGCTGAGGCTC
GAAAGCGTGGGGAGCAAACAGGATTAGATACCCCGGTAGTCC
>t0035715_wg-Y-6;size=5;
CCTACGGGGGGCTGCAGTGAGGAATATTGGTCAATGGCCGAGAGGCTGAACCAGCCAAGTAGCGTGCAGGACGACGGCCC
TACGGGTTGTAAACTGCTTTTGCGGGAGGATAAAGGACACTACGTGTAGTGTTTTGCAGGTATCCCGTGAATAAGGACCG
GCTAATTCCGTGCCAGCAGCCGCGGTAATACGGAAGGTCCGGGCGTTATCCGGATTTATTGGGTTTAAAGGGAGCGCAGG
CGGACTGCTAAGCGTGCCGTGAAAGCGCGGGGCTCAACCCCGTACAGCGGCGCGAACTGGCGGTCTTGGTTGCGGGAAGG
GGAGGCGGAACTCGTGGTGTAGCGGTGAAATGCATAGATATCACGAAGAACTCCGATCGCGAAGGCAGCCTCCCGGCCCG
CCAACGACGCTCATGCTCGAAGGCGCGGGTATCAAACAGGATTAGATACCCTTGTAGTCC
>t0008169_wg-Y-6;size=5;
CCTACGGGGGGCTGCAGTGAGGAATATTGGTCAATGGACGGAAGTCTGAACCAGCCATGCCGCGTGCAGGAATAAGGCCC
TATGGGTCGTAAACTGCTTTTGTGGTGGAGCAATAAGGTGTACGTGTACACCGATGAGAGTACATCACGAATAAGCATCG
GCTAACTCCGTGCCAGCAGCCGCGGTAATACGGAGGATGCAAGCGTTATCCGGATTTATTGGGTTTAAAGGGTGCGTAGG
CTGTGTGCCAAGTCAGGGGTGAAATACCCGGGCTTAACCCGGGAACTGCCTTTGATACTGGCAGACTGGAATACTGTTGC
CGTGGGAGGAATGAGTAGTGTAGCGGTGAAATGCATAGATATTACTCAGAACACCGATTGCGAAGGCATCTCACGAAACA
GGTATTGACGCTGAGGCACGAAAGCGTGGGGATCAAACAGGATTAGATACCCTTGTAGTCC
>t0008087_wg-Y-6;size=5;
CCTACGGGGGGCTGCAGTGAGGAATATTGGTCAATGGACGAGAGTCTGAACCAGCCAAGTAGCGTGCAGGATGACGGCCC
TATGGGTTGTAAACTGCTTTTATACGGGGATAAAGTGAGGGACGTGTCCCTTTTTGTAGGTACCGTATGAATAAGGACCG
GCTAATTCCGTGCCAGCAGCCGCGGTAATACGGAAGGTCCGGGCGTTATCCGGATTTATTGGGTTTAAAGGGAGCGCAGG
CCGATGGTTAAGCGTGACGTGAAATGTAGCCGCTCAACGGCTGAACTGCGTCGCGAACTGGCTGTCTTGAGTGAGTTCGA
TGTGGGCGGAATTCGTGGTGTAGCGGTGAAATGCTTAGATATCACGAAGAACTCCGATTGCGAAGGCAGCCCACAAGGCC
TTTACTGACGCTAAAGCTCGAAGGTGCGGGTATCGAACAGGATTAGATACCCGAGTAGTCC
>t0010584_wg-Y-6;size=5;
CCTACGGGAGGCTGCAGTGAGGAATATTGGTCAATGGCCGCAAGGCTGAACCAGCCAAGTAGCGTGAGGGATGACCGCCC
TACGGGTCGTAAACCTCTTTTGCGCGGGAATAACCGCACCCACGCGTGGGTGCCTGCATGTACCGTGCGAATAAGCATCG
GCTAACTCCGTGCCAGCAGCCGCGGTAATACGGAGGATGCGAGCGTTATCCGGATTTATTGGGTTTAAAGGGAGCGCAGG
CGGCCGTTTAGGCCAGCCGTGAAATTTCCGCGCTTAACGCGGTCCTTGCGGTTGGAACCGGATGGCTTGAGTGGGGTACA
GGAAGGCGGAATTCGTGGTGTAGCGGTGAAATGCTTAGATATCACGAAGAACTCCGATTGCGAAGGCAGCTTTCCGGACC
TTTACTGACGCTCATGCTCGAAAGCGCGGGAATCAAACAGGATTAGATACCCCAGTAGTCC
>t0003495_wg-Y-6;size=5;
CCTACGGGAGGCTGCAGTGAGGAATATTGGACAATGGCCGAGAGGCTGATCCAGCCATGCCGCGTGCGGGAAGACGGCCC
TATGGGTTGTAAACCGCTTTTGTTGGGGAGCAATAAGGTCCACGTGTGGATCGATGAGAGTACCCAGCGAATAAGCATCG
GCTAACTCCGTGCCAGCAGCCGCGGTAATACGGAGGATGCAAGCGTTATCCGGATTTATTGGGTTTAAAGGGTGCGTAGG
CGGATGCCTAAGCGTGAGGTGAAATCCCCGGGCTCAACCTGGGAACTGCCTCGCGAACTGGGTATCTGGAATGTCCGTGC
CGTGGGAGGAATGTGTGGTGTAGCGGTGAAATGCATAGAGATCACACAGAACACCGATTGCGAAGGCATCTCACGAACGG
ATGATTGACGCTGAGGCACGAAAGCGTGGGGATCAAACAGGATTAGATACCCGAGTAGTCC
>t0034068_wg-Y-6;size=5;
CCTACGGGCGGCTGCAGTCGAGAATCATTCGCAATGGGCGAAAGCCTGACGGTGCGACGTCGCGTGGAGGATGAAGGTCT
TCGGATTGTAAACTCCTGTCATGTGGAATAAACGGCCTCTGTGCGAACACCACGGAGGAATGATAGTACCACAGGAGGAA
GAGACGGCTAACTCTGTGCCAGCAGCCGCGGTAATACAGAGGTCTCGAGCGTTGTTCGGATTTACTGGGCGTAAAGGGAG
CGTAGGCGGTTCGGTGTGTTGAATGTGAAATCCCACGACTCAATCGTGGACATGCATTCAAAACTGCCGGACTGGAGTAC
TGGAGAGGAAAGCGGAATTCCTGGTGTAGCGGTGAAATGCGTAGATATCAGGAGGAACACCGATGGCGAAGGCAGCTTTC
TGGACAGATACTGACGCTGAGGCTCTAAAGTTAGGGGAGCAAACAGGATTAGATACCCCAGTAGTCC
>t0019462_wg-Y-6;size=5;
CCTACGGGAGGCAGCAGTGAGGAATATTGGTCAATGGACGGAAGTCTGAACCAGCCAAGTAGCGTGCAGGATGACGGCCC
TATGGGTTGTAAACTGCTTTTATGTGGGAATAAAGTGGAGGACGTGTCCTCCTTTGCATGTACCACAGGAATAAGGACCG
GCTAATTCCGTGCCAGCAGCCGCGGTAATACGGAAGGTCCGGGCGTTATCCGGATTTATTGGGTTTAAAGGGAGCGTAGG
CCGGGTATTAAGCGTGTTGTGAAATGTAGTTGCTCAACATCTGCACTGCAGCGCGAACTGGTGCTCTTGAGTGCGCGGAA
AGCTGGCGGAATTCGTCGTGTAGCGGTGAAATGCTTAGATATGACGAAGAACTCCGATTGCGAAGGCAGCTGGCTGTAGC
GTTACTGACGCTGAAGCTCGAAAGCGTGGGTATCGAACAGGATTAGATACCCCAGTAGTCC
>t0036526_wg-Y-6;size=5;
CCTACGGGCGGCTGCAGTGGGGAATATTGCACAATGGGGGGAACCCTGATGCAGCCATGCCGCGTGAATGAAGAAGGCCT
TCGGGTTGTAAAGTTCTTTCGGTGATGAGGAAGGTATCAAATTTAATAGATTTGGTAATTGACGTTAGTCACAGAAGAAG
CACCGGCTAACTCCGTGCCAGCAGCCGCGGTAATACGGAGGGTGCGAGCGTTAATCGGAATAACTGGGCGTAAAGGGCAC
GCAGGCGGATTGTTAAGTGGGATGTGAAAGCCCCGGGCTCAACCTGGGAATTGCATTTCAGACTGGCAGTCTAGAGTATT
TTAGGGAGGGGTAGAATTCCACGTGTAGCGGTGAAATGCGTAGAGATGTGGAGGAATACCGAAGGCGAAGGCAGCCCCTT
GGGAATATACTGACGCTCATGTGCGAAAGCGTGGGGAGCAAACAGGATTAGATACCCCTGTAGTCC
>t0018625_wg-Y-6;size=5;
CCTACGGGAGGCTGCAGTGAGGAATATTGGTCAATGGGCGAGAGCCTGAACCAGCCAAGTAGCGTGCAGGAAGACGGCCC
TATGGGTTGTAAACTGCTTTTATATAGGGATAAAGTCACCTACGTGTAGGTGTTTGCAGGTACTATATGAATAAGGACCG
GCTAATTCCGTGCCAGCAGCCGCGGTAATACGGAAGGTCCGGGCGTTATCCGGATTTATTGGGTTTAAAGGGAGCGCAGG
CGGGCTATTAAGCGTGACGTGAAATGTAGATGCTCAACATCTGAACTGCGTCGCGAACTGGTTGCCTTGAGTGCATTCGA
CGTCAGCGGAATTTGTGGTGTAGCGGTGAAATGCTTAGATATCACGAAGAACTCCGATTGCGAAGGCAGCTGACGAGACT
GTAACTGACGCTAAAGCTCGAAAGTGCGGGTATCGAACAGGATTAGATACCCGAGTAGTCC
>t0044778_wg-Y-6;size=5;
CCTACGGGGGGCTGCAGTAAGGAATATTGGGCAATGGGGGGAACCCTGACCCAGCCATGCCGCGTGAGGGAAGTAGGCCC
TACGGGTCGTGAACCTCTTTTGTCCAGGGACAAGGACGGGGTCGTGAACTCCGTTTGAGGGTACTGGAAGAATAAGCATC
GGCTAACTCCGTGCCAGCAGCCGCGGTAATACGGAGGATGCGAGCGTTATCCGGATTCATTGGGTTTAAAGGGTGCGCAG
GCGGCCGGGCAAGTCAGCGGTGAAAGTCAGGGGCCCAACCCCGGAAGTGCCGTTGATACTGTTCGGCTGGAATGCGGTCG
AGGCGGGCGGAATGTGGCGTGTAGCGGTGAAATGCGTAGATATGCCACAGAACGCCGATAGCGAAGGCAGCTCGCCAGGC
CTGCATTGACGCTCGGGCACGAAAGCGTGGGGATCGAACAGGATTAGATACCCCGGTAGTCC
>t0008415_wg-Y-6;size=5;
CCTACGGGGGGCTGCAGTGAGGAATATTGGTCAATGGACGGAAGTCTGAACCAGCCAAGTCGCGTGAAGGAAGACGGTTC
TATGGATTGTAAACTTCTTTTGCTCGAGGGTAAAGTGTGGTACGTGTACCATATTGCAAGTATCGAGTGAATAAGCATCG
GCTAACTCCGTGCCAGCAGCCGCGGTAATACGGAGGATGCGAGCGTTATCCGGATTTATTGGGTTTAAAGGGTGCGTAGG
CGGGCTTTTAAGTCAGCGGTGAAAGTTTGCGGCTCAACCGTAAAATTGCCGTTGATACTGGAGGTCTTGAGTATAGACGA
GGTAGGCGGAATGTAACGTGTAGCGGTGAAATGCTTAGATATGTTACAGAACTCCGATTGCGAAGGCAGCTTACCAGACT
ATGACTGACGCTGAGGCACGAAAGCGTGGGTATCAAACAGGATTAGATACCCCAGTAGTCC
>t0040836_wg-Y-6;size=5;
CCTACGGGAGGCAGCAGTGGGGAATATTGGTCAATGGGGGCAACCCTGAACCAGCGACGCCGCGTGAGTGAAGAAGTATT
TCGGTATGTAAAGCTCTATCAGCAGGGACGATGATGACGGTACCTGACTAAGAAGCCCCGGCTAACTACGTGCCAGCAGC
CGCGGTAATACGTAGGGGGCAAGCGTTATCCGGATTTACTGGGTGTAAAGGGAGTGTAGGTGGTCATGCAAGTCTGAAGT
GAAAGCCCGGGGCTCAACCCCGTGACTGCTTTGGAAACTGTGTGACTGGAGTGCAGGAGAGGTAAGCGGAATTCCTAGTG
TAGCGGTGAAATGCGTAGATATTAGGAAGAACACCGGTGGCGAAGGCGGCTTACTGGACTGTAACTGACACTGAGGCTCG
AAAGCGTGGGGAGCAAACAGGATTAGATACCCTAGTAGTCC
>t0010380_wg-Y-6;size=5;
CCTACGGGCGGCAGCAGTGAGGAATATTGGTCAATGGGCGAGAGCCTGAACCAGCCAAGTAGCGTGCAGGATGACGGCCC
TATGGGTTGTAAACTGCTTTTATATGGGGATAAAGTTCACCACGTGTGGTGTTTTGTAGGTACCATATGAATAAGGACCG
GCTAATTCCGTGCCAGCAGCCGCGGTAATACGGAAGGTCCGGGCGTTATCCGGATTTATTGGGTTTAAAGGGAGCGCAGG
CGGCCTTTTAAGCGTGACGTGAAATGTGGATGCTCAACATCTGAACTGCGTCGCGAACTGGAGGGCTTGAGTGGGTACGA
CGCCGGCGGAATTCGTGGTGTAGCGGTGAAATGCTTAGATATCACGAAGAACCCCGATTGCGAAGGCAGCCGGCGAGTCC
TCAACTGACGCTAAAGCTCGAAAGTGCGGGTATCGAACAGGATTAGATACCCTAGTAGTCC
>t0009438_wg-Y-6;size=5;
CCTACGGGTGGCAGCAGTGGGGAATATTGCACAATGGACGAAAGTCTGATGCAGCAATTCTGCGTGAAGGATGAAGCATT
ACGGTGTGTAAACTTCTTTTTTGGTAGAAGACGAATGACGGTATACCAAGAATAAGGGACGGCTAACTATGTGCCAGCAG
CCGCGGTAATACATAGGTCCCGAGCGTTATCCGGATTTACTGGGCGTAAAGTGTCCGTAGCCTGATATGTAAGTCTGTTT
TCAAATATTGTGGCTTAACCATAAAGAGGGAATAGATACTGCATATCTTGAAGTTGTTGGGGGTTAGTGGAATTTCCGGT
GGAGCGGTGAAATGCGTTGATATCGGAAAGAACGCCGAAAGCGAAAGCAGCTAACTACAATAAACTTGACGGTGAGGGAC
GAAAGCTTGGGGAGCAAACGGGATTAGATACCCCAGTAGTCC
>t0003363_wg-Y-6;size=5;
CCTACGGGCGGCAGCAGTGAGGAATATTGGACAATGGCCGGAAGGCTGATCCAGCCATGCCGCGTGCGGGACGACGGCCC
TATGGGTTGTAAACCGCTTTTGCGGGGGAGCAATAATCACTACGTGTAGTGAGATGAGAGTACCCTGCGAATAAGCATCG
GCTAACTCCGTGCCAGCAGCCGCGGTAATACGGAGGATGCAAGCGTTATCCGGATTTATTGGGTTTAAAGGGTGCGCAGG
CGGCTTGTTAAGCGGGAGGTGAAATGCCGGCGCTCAACGTCGGAAGTGCCTCCCGAACTGGTGAGCTTGAATGACTCTGC
CGTGGGAGGAATGTGTAGTGTAGCGGTGAAATGCTTAGAGATTACACAGAACACCGATTGCGAAGGCATCTCACGAAGGG
TTGATTGACGCTGAGGCACGAAAGCGTGGGGATCAAACAGGATTAGATACCCGAGTAGTCC
>t0013537_wg-Y-6;size=5;
CCTACGGGCGGCTGCAGTGAGGAATATTGGACAATGGCCGAGAGGCTGATCCAGCCATGCCGCGTGCGGGAGGACGGCCC
TATGGGTTGTAAACCGCTTTTGTCAGGGGGCAATAAGGTCTACGTGTAGACTGATGAGAGTACCTGGCGAATAAGCATCG
GCTAACTCCGTGCCAGCAGCCGCGGTAATACGGAGGATGCAAGCGTTATCCGGATTTATTGGGTTTAAAGGGTGCGTAGG
CGGAGTCTTAAGCGTGAGGTGAAATGCCACTGCTCAACAGTGGAACTGCCTCGCGAACTGGGATTCTGGAATGCCCCTGC
CGTGGGAGGAATGTGTGGTGTAGCGGTGAAATGCATAGAGATCACACAGAACACCGATTGCGAAGGCATCTCACGAAGGG
GTGATTGACGCTGAGGCACGAAAGCGTGGGGATCAAACAGGATTAGATACCCTTGTAGTCC
>t0010029_wg-Y-6;size=5;
CCTACGGGGGGCAGCAGTGAGGAATATTGGTCAATGGGCGAGAGCCTGAACCAGCCAAGTAGCGTGCAGGATGACGGCCC
TACGGGTTGTAAACTGCTTTTGCGGGAGGATAAAGTGGCCCACGTGTGGGCCTTTGCAGGTATCCCGTGAATAAGGACCG
GCTAATTCCGTGCCAGCAGCCGCGGTAATACGGAAGGTCCAGGCGTTATCCGGATTTATTGGGTTTAAAGGGAGCGCAGG
CGGAGGATCAAGCCAGCCGTAAAATTGTGGGGCTCAACCCCATTCAGCGGTTGGAACTGGTTCCCTTGGTTGCGGGAAGG
GCAGGCGGAACTCGTGGTGTAGCGGTGAAATGCATAGATATCACGAAGAACTCCGATCGCGAAGGCAGCCTGCCGGCCCG
TTAACGACGCTCATGCTCGAAGGTGCGGGTATCAAACAGGATTAGATACCCTGGTAGTCC
>t0021045_wg-Y-6;size=5;
CCTACGGGGGGCTGCAGTGAGGAATATTGGTCAATGGGAGGAATCCTGAACCAGCCATGCCGCGTGCGGGAGGAAGGCCC
TATGGGTTGTAAACCGCTTTTGCACGGGAGTAATAAGGGGGGTGCGCCCTCCGATGAGAGTACCGTGCGAATAAGCATCG
GCTAACTCCGTGCCAGCAGCCGCGGTAATACGGAGGATGCAAGCGTTATCCGGATTTATTGGGTTTAAAGGGTGCGCAGG
CGGCGCGTTAAGTCAGCGGTGAAATGTCCCGGCTCAACCGGGGAGCTGCCGTTGATACTGGCGTGCTGGAGTGCGAACGG
CGCCGGCGGAATGTGCAATGTAGCGGTGAAATGCATAGATATTGCACAGAACACCGATCGCGAAGGCAGCTGGCGAGGAC
GCAACTGACGCTGAGGCACGAAGGCGTGGGGATCGAACAGGATTAGATACCCTTGTAGTCC
>t0009840_wg-Y-6;size=5;
CCTACGGGGGGCTGCAGTGAGGAATATTGGTCAATGGACGAGAGTCTGAACCAGCCAAGTAGCGTGAAGGATGACGGCCC
TATGGGTTGTAAACTTCTTTTGTTTGGGAATAAAGTGCTCTACGTGTAGAGTTTTGTATGTACCTTACGAATAAGCATCG
GCTAATTCCGTGCCAGCAGCCGCGGTAATACGGAAGATGCGAGCGTTATCCGGATTTATTGGGTTTAAAGGGAGCGTAGG
CGGACCTTTAAGTCAGCGGTAAAATGTCAATGCCCAACATTGGCCCGCCGTTGATACTGTTGGTCTTGAATACACACAAG
GAAGGTGGAATTCGTTGTGTAGCGGTGAAATGCTTAGATATGACGAAGAACTCCGATTGCGAAGGCAGCCTTCTGGGGTG
CGATTGACGCTGAGGCTCGAAAGTGCGGGTATCAAACAGGATTAGATACCCGTGTAGTCC
>t0003566_wg-Y-6;size=5;
CCTACGGGGGGCTGCAGTCGAGGATCATTCGCAATGGGCGCAAGCCTGACGATGCGACGCTGCGTGGAGGACGAAGGCCT
TCGGGTTGTAAACTCCTGTCAGAAGGGACAAGGGCGCCCCCTCCAACAGAGGGCGGCGCTTGATGGTACCTTCAGAGGAA
GCCACGGCTAACTCTGTGCCAGCAGCCGCGGTAATACAGAGGTGGCGAGCGTTGTTCGGATTTACTGGGCGTAAAGGGTG
CGTAGGCGGCATCGTGTGCCGGACGTGAAATCCCGGGGCTCACCCCCGGACGTGCGTACGGGACTGCGGTGCTCGGGTTC
GGAAGAGGAGATCGGAACGCAAGGTGTAGCGGTGAAATGCGTTGATATCTTGCGGAACACCGGAGGCGAAGGCGGATCTC
TTGCACGACACCGACGCTGAGGCACGAAAGCGTGGGGAGCAAACAGGATTAGATACCCCAGTAGTCC
>t0008151_wg-Y-6;size=5;
CCTACGGGGGGCAGCAGTGAGGAATATTGGTCAATGGGCGAGAGCCTGAACCAGCCAAGTAGCGTGCAGGAAGACGGCCC
TATGGGTTGTAAACTGCTTTTATATAGGGATAAAGTCACCTACGTGTAGGTGTTTGCAGGTACTATATGAATAAGGACCG
GCTAATTCCGTGCCAGCAGCCGCGGTAATACGGAAGGTCCGGGCGTTATCCGGATTTATTGGGTTTAAAGGGAGCGCAGG
CGGGCTATTAAGCGTGACGTGAAATGTAGATGCTCAACATCTGAACTGCGTCGCGAACTGGTTGCCTTGAGTGCATTCGA
CGTCAGCGGAATTTGTGGTGTAGCGGTGAAATGCTTAGATATCACGAAGAACTCCGATTGCGAAGGCAGCTGACGAGACT
GTAACTGACGCTAAAGCTCGAAAGTGCGGGTATCGAACAGGATTAGATACCCCAGTAGTCC
>t0008224_wg-Y-6;size=5;
CCTACGGGAGGCAGCAGTGAGGAATATTGGACAATGGCCGGAAGGCTGATCCAGCCATGCCGCGTGCGGGACGACGGCCC
TATGGGTTGTAAACCGCTTTTGCGGGGGAGCAATAATCACTACGTGTAGTGAGATGAGAGTACCCTGCGAATAAGCATCG
GCTAACTCCGTGCCAGCAGCCGCGGTAATACGGAGGATGCAAGCGTTATCCGGATTTATTGGGTTTAAAGGGTGCGCAGG
CGGCTTGTTAAGCGGGAGGTGAAATGCCGGCGCTCAACGTCGGAAGTGCCTCCCGAACTGGTGAGCTTGAATGACTCTGC
CGTGGGAGGAATGTGTAGTGTAGCGGTGAAATGCTTAGAGATTACACAGAACACCGATTGCGAAGGCATCTCACGAAGGG
TTGATTGACGCTGAGGCACGAAAGCGTGGGGATCAAACAGGATTAGATACCCCAGTAGTCC
>t0034537_wg-Y-6;size=5;
CCTACGGGCGGCTGCAGTGAGGAATATTGGACAATGGCCGGAAGGCTGATCCAGCCATGCCGCGTGCGGGAAGACGGCCC
TATGGGTTGTAAACCGCTTTTGTTGGGGAGCAATAAGGTCCACGAGTGGATTGATGAGAGTACCCAGCGAATAAGCATCG
GCTAACTCCGTGCCAGCAGCCGCGGTAATACGGAGGATGCAAGCGTTATCCGGATTTATTGGGTTTAAAGGGTGCGTAGG
CGGATGCTTAAGCGTGAGGTGAAATGCCCGGGCTCAACCTGGGAACTGCCTCGCGAACTGGGTATCTGGAATGTCCGTGC
CGTGGGAGGAATGTGTGGTGTAGCGGTGAAATGCATAGAGATCACACAGAACACCGATTGCGAAGGCATCTCACGAACGG
ATGATTGACGCTGAGGCACGAAAGCGTGGGGATCAAACAGGATTAGATACCCTTGTAGTCC
>t0034290_wg-Y-6;size=5;
CCTACGGGGGGCTGCAGTGAGGAATATTGGTCAATGGGAGGAATCCTGAACCAGCCATGCCGCGTGCGGGAGGAAGGCCC
TATGGGTTGTAAACCGCTTTTGCACGGGAGTAATAAGTGGGGTGCGCCCCGCGATGAGAGTACCGTGCGAATAAGCATCG
GCTAACTCCGTGCCAGCAGCCGCGGTAATACGGAGGATGCAAGCGTTATCCGGATTTATTGGGTTTAAAGGGTGCGCAGG
CGGCGCGTTAAGTCAGCGGTGAAATGTCCCGGCTCAACCGGGGAGCTGCCGTTGATACTGGCGTGCTGGAGTGCGAACGG
CGCCGGCGGAATGTGCAATGTAGCGGTGAAATGCATAGATATTGCACAGAACACCGATCGCGAAGGCAGCTGGCGAGGAC
GCAACTGACGCTGAGGCACGAAGGCGTGGGGATCGAACAGGATTAGATACCCGAGTAGTCC
>t0008191_wg-Y-6;size=5;
CCTACGGGCGGCAGCAGTGAGGAATATTGGTCAATGGCCGAGAGGCTGAACCAGCCAAGTAGCGTGCAGGATGACGGCCC
TACGGGTTGTAAACTGCTTTTGCGGGAGGATAAAGTGCGCCACGCGTGGCGCTTTGCAGGTATCCCGTGAATAAGGACCG
GCTAATTCCGTGCCAGCAGCCGCGGTAATACGGAAGGTCCGGGCGTTATCCGGATTTATTGGGTTTAAAGGGAGCGCAGG
CGGAGGTGCAAGCGTGCCGTGAAAGCGCGGGGCTCAACCCCGTACAGCGGCGCGAACTGCTCCCCTTGGTTGCGGGAAGG
GAAGGCGGAACTCGTGGTGTAGCGGTGAAATGCATAGATATCACGAAGAACTCCGATCGCGAAGGCAGCCTTCCGGCCCG
CCAACGACGCTCATGCTCGAAGGCGCGGGTATCAAACAGGATTAGATACCCGGGTAGTCC
>t0019899_wg-Y-6;size=5;
CCTACGGGAGGCTGCAGTAGGGAATATTGGGCAATGGAGGCAACTCTGACCCAGCCATGCCGCGTGAAGGAATAAGGCCC
TATGGGTCGTAAACTTCTTTTACCGCAGAGTAAACCCGGGGACGCGTCCCCGGTTGAGAGTATGCGGGGAATAAGTATCG
GCTAACTCCGTGCCAGCAGCCGCGGTAATACGGGGGATACGAGCGTTATCCGGATTTATTGGGTTTAAAGGGTGCGCAGG
CGGACCGTTAAGTCAGGGGTGAAAAGTCCGTGCTCAACATGGACCGTGCCTTTGATACTGGCGGACTGGAGTGTGATAGA
CGTGGCCGGAATGTGGTGTGTAGCGGTGAAATGCTTAGATATGCCACAGAACACCGATCGAGAAGTCAGGTCGCGAGTTC
ACAACTGACGCTCATGCACGAAAGCGTGGGGATCAAACAGGATTAGATACCCTGGTAGTCC
>t0021511_wg-Y-6;size=5;
CCTACGGGAGGCTGCAGTGAGGAATATTGGTCAATGGACGGAAGTCTGAACCAGCCAAGTCGCGTGAAGGAAGACGGTTC
TATGGATTGTAAACTTCTTTTGCCCGAGGGTAAAGTGAGCTACGTGTAGCTTATTGCAAGTATCGGGTGAATAAGCATCG
GCTAACTCCGTGCCAGCAGCCGCGGTAATACGGAGGATGCGAGCGTTATCCGGATTTATTGGGTTTAAAGGGTGCGTAGG
CGGGCTGTTAAGTCAGCGGTGAAAGTTTGCGGCTCAACCGTAAAATTGCCGTTGAAACTGGCGGTCTTGAGTACAGACGA
GGTAGGCGGAATGTAACGTGTAGCGGTGAAATGCTTAGATATGTTACAGAACTCCGATTGCGAAGGCAGCTTACCAGGCT
GTGACTGACGCTGAGGCACGAAAGCGTGGGTATCAAACAGGATTAGATACCCTGGTAGTCC
>t0010834_wg-Y-6;size=5;
CCTACGGGAGGCAGCAGTAAGGAATATTGGGCAATGGGGGGAACCCTGACCCAGCCATGCCGCGTGAGGGAAGTAGGCCC
TACGGGTCGTGAACCTCTTTTGTCCAGGGACAAGGACGGGGTCGTGAACTCCGTTTGAGGGTACTGGAAGAATAAGCATC
GGCTAACTCCGTGCCAGCAGCCGCGGTAATACGGAGGATGCGAGCGTTATCCGGATTCATTGGGTTTAAAGGGTGCGCAG
GCGGCCGGGCAAGTCAGCGGTGAAAGTCAGGGGCCCAACCCCGGAAGTGCCGTTGATACTGTTCGGCTGGAATGCGGTCG
AGGCGGGCGGAATGTGGCGTGTAGCGGTGAAATGCGTAGATATGCCACAGAACGCCGATAGCGAAGGCAGCTCGCCAGGC
CTGCATTGACGCTCGGGCACGAAAGCGTGGGGATCGAACAGGATTAGATACCCCGGTAGTCC
>t0010246_wg-Y-6;size=5;
CCTACGGGCGGCAGCAGTGAGGAATATTGGTCAATGGCCGCAAGGCTGAACCAGCCAAGTAGCGTGAGGGATGACCGCCC
TACGGGTCGTAAACCTCTTTTGCGCGGGAATAACCGCACCCACGCGTGGGTGCCTGCATGTACCGTGCGAATAAGCATCG
GCTAACTCCGTGCCAGCAGCCGCGGTAATACGGAGGATGCGAGCGTTATCCGGATTTATTGGGTTTAAAGGGAGCGCAGG
CGGCCGTTTAGGCCAGCCGTGAAATTTCCGCGCTTAACGCGGTCCTTGCGGTTGGAACCGGATGGCTTGAGTGGGGTACA
GGAAGGCGGAATTCGTGGTGTAGCGGTGAAATGCTTAGATATCACGAAGAACTCCGATTGCGAAGGCAGCTTTCCGGACC
TTTACTGACGCTCATGCTCGAAAGCGCGGGAATCAAACAGGATTAGATACCCTAGTAGTCC
>t0018031_wg-Y-6;size=5;
CCTACGGGAGGCTGCAGTGGGGAATATTGCACAATGGGCGCAAGCCTGATGCAGCAACGCCGCGTGAGGGAAGACGGTTT
TCGGATTGTAAACCTTTGTCCTTGGTGAAGATCATGACGGTAGCCGAGGAGGAAGCCACGGCTAACTACGTGCCAGCAGC
CGCGGTAATACGTAGGTGGCAAGCGTTGTCCGGAATTACTGGGTGTAAAGGGAGCGCAGGCGGGAGAGCAAGTCAGTGGT
GAAATGCATGGGCTTAACCCATGAACTGCCATTGAAACTGTTTTTCTTGAGTGGATCAGAGGCAAGCGGAATTCCGAGTG
TAGCGGTGAAATGCGTAGATATTCGGAGGAACACCAGTGGCGAAGGCGGCTTGCTGGGGTCTAACTGACGCTGAGGCTCG
AAAGTGTGGGGAGCAAACAGGATTAGATACCCTAGTAGTCC
>t0003260_wg-Y-6;size=5;
CCTACGGGAGGCAGCAGTAGGGAATATTGGGCAATGGAGGCAACTCTGACCCAGCCATGCCGCGTGAAGGAATAAGGCCC
TATGGGTCGTAAACTTCTTTTACCGCAGAGTAAACCCGGGGACGCGTCCCCGGTTGAGAGTATGCGGGGAATAAGTATCG
GCTAACTCCGTGCCAGCAGCCGCGGTAATACGGGGGATACGAGCGTTATCCGGATTTATTGGGTTTAAAGGGTGCGCAGG
CGGACCGTTAAGTCAGGGGTGAAAAGTCCGTGCTCAACATGGACCGTGCCTTTGATACTGGCGGACTGGAGTGTGATAGA
CGTGGCCGGAATGTGGTGTGTAGCGGTGAAATGCTTAGATATGCCACAGAACACCGATCGAGAAGTCAGGTCGCGAGTTC
ACAACTGACGCTCATGCACGAAAGCGTGGGGATCAAACAGGATTAGATACCCCGGTAGTCC
>t0021522_wg-Y-6;size=5;
CCTACGGGGGGCTGCAGTGAGGAATATTGGACAATGGCCGAGAGGCTGATCCAGCCATGCCGCGTGCGGGAGGACGGCCC
TATGGGTTGTAAACCGCTTTTGTCAGGGGGCAATAAGGTCCACGTGTGGACTGATGAGAGTACCTGGCGAATAAGCATCG
GCTAACTCCGTGCCAGCAGCCGCGGTAATACGGAGGATGCAAGCGTTATCCGGATTTATTGGGTTTAAAGGGTGCGTAGG
CGGAGTCTTAAGCGTGAGGTGAAATGCCACTGCTCAACAGTGGAACTGCCTCGCGAACTGGGATTCTGGAATGCCCCTGC
CGTGGGAGGAATGTGTGGTGTAGCGGTGAAATGCATAGAGATCACACAGAACACCGATTGCGAAGGCATCTCACGAAGGG
GTGATTGACGCTGAGGCACGAAAGCGTGGGGATCAAACAGGATTAGATACCCTTGTAGTCC
>t0012130_wg-Y-6;size=5;
CCTACGGGCGGCTGCAGTGAGGAATATTGGTCAATGGACGGAAGTCTGAACCAGCCAAGTAGCGTGCAGGATGACGGCCC
TATGGGTTGTAAACTGCTTTTATACAGGGATAAAGTGAGGGACGTGTCCCTTTTTGTAGGTACTGTATGAATAAGGACCG
GCTAATTCCGTGCCAGCAGCCGCGGTAATACGGAAGGTCCGGGCGTTATCCGGATTTATTGGGTTTAAAGGGAGCGCAGG
CTGATGATTAAGCGTGACGTGAAATGTAGCCGCTCAACGGCTGAACTGCGTCGCGAACTGGTTATCTTGAGTGAGTTCGA
TGTTGGCGGAATTCGTGGTGTAGCGGTGAAATGCTTAGATATCACGAAGAACTCCGATTGCGAAGGCAGCCAACAAGGCC
TTTACTGACGCTAAAGCTCGAAGGTGCGGGTATCGAACAGGATTAGATACCCTAGTAGTCC
>t0002276_wg-Y-6;size=5;
CCTACGGGCGGCTGCAGTGAGGAATATTGGTCAATGGGCGAGAGCCTGAACCAGCCAAGTAGCGTGCAGGATGACTGCCC
TATGGGTTGTAAACTGCTTTTATGCGGGAATAAAGTCGGGCACGTGTGCCTGTTTGTATGTACCGCATGAATAAGGACCG
GCTAATTCCGTGCCAGCAGCCGCGGTAATACGGAAGGTCCGGGCGTTATCCGGATTTATTGGGTTTAAAGGGAGCGCAGG
CGGAAGATTAAGCGTGACGTGAAATGTCCCGGCTCAACCGTGGAACTGCGTCGCGAACTGGTTTTCTTGAGTGAGTACGA
CGTTGGCGGAATTCGTGGTGTAGCGGTGAAATGCTTAGATATCACGAAGAACCCCGATTGCGAAGGCAGCCGACGAGTCC
TTAACTGACGCTAAAGCTCGAAAGTGCGGGTATCGAACAGGATTAGATACCCGAGTAGTCC
>t0043314_wg-Y-6;size=5;
CCTACGGGAGGCTGCAGTCGAGGATCATTTGCAATGGGCGAAAGCCTGACAATGCGACGCTGCGTGGAGGATGAAGGCCT
TCGGGTTGTAAACTCCTGTCATGGGGGAACAGGCGAGGGGACCCAATACGTCCCTTAGTTGAGTGTACCCCAAGAGGAAG
CGACGGCTAACTCTGTGCCAGCAGCCGCGGTAATACAGAGGTCGCAAGCGTTGTTCGGATTTACTGGGCGTAAAGGGCGC
GTAGGCGGCAGGGCGTGTCAAGTGTGAAATCTCCGGGCCCAACCCGGAAAGTGCGCTTGAAACTACCTTGCTCGAGTCCG
GAAGAGGGAATCGGAATACAGGGTGTAGCGGTGAAATGCGTTGATATCCTGTAGAACACCGGAGGCGAAGGCGGATTCCT
TGTACGGTACTGACGCTGAGGCGCGAAAGTCGGGGGAGCAAACAGGATTAGATACCCCGGTAGTCC
>t0037895_wg-Y-6;size=5;
CCTACGGGGGGCAGCAGTCGAGGATCATTTGCAATGGGCGAAAGCCTGACAATGCGACGCTGCGTGGAGGATGAAGGCCT
TCGGGTTGTAAACTCCTGTCATGGGGGAACAGGCGAGGGGACCCAATACGTCCCTTAGTTGAGTGTACCCCAAGAGGAAG
CGACGGCTAACTCTGTGCCAGCAGCCGCGGTAATACAGAGGTCGCAAGCGTTGTTCGGATTTACTGGGCGTAAAGGGCGC
GTAGGCGGCAGGGCGTGTCAAGTGTGAAATCTCCGGGCCCAACCCGGAAAGTGCGCTTGAAACTACCTTGCTCGAGTCCG
GAAGAGGGAATCGGAATACAGGGTGTAGCGGTGAAATGCGTTGATATCCTGTAGAACACCGGAGGCGAAGGCGGATTCCT
TGTACGGTACTGACGCTGAGGCGCGAAAGTCGGGGGAGCAAACAGGATTAGATACCCCAGTAGTCC
>t0025911_wg-Y-6;size=5;
CCTACGGGGGGCTGCAGTGAGGAATATTGGACAATGGCCGAGAGGCTGATCCAGCCATGCCGCGTGCGGGAGGACGGCCC
TATGGGTTGTAAACCGCTTTTGTCAGGGGGCAATAAGGTCTACGTGTAGACTGATGAGAGTACCTGGCGAATAAGCATCG
GCTAACTCCGTGCCAGCAGCCGCGGTAATACGGAGGATGCAAGCGTTATCCGGATTTATTGGGTTTAAAGGGTGCGTAGG
CGGAGTCTTAAGCGTGAGGTGAAATGCCACTGCTCAACAGTGGAACTGCCTCGCGAACTGGGATTCTGGAATGCCCCTGC
CGTGGGAGGAATGTGTGGTGTAGCGGTGAAATGCATAGAGATCACACAGAACACCGATTGCGAAGGCATCTCACGAAGGG
GTGATTGACGCTGAGGCACGAAAGCGTGGGGATCAAACAGGATTAGATACCCGTGTAGTCC
>t0017824_wg-Y-6;size=5;
CCTACGGGAGGCTGCAGTGAGGAATATTGGTCAATGGGCGAGAGCCTGAACCAGCCAAGTAGCGTGCAGGATGACGGCCC
TATGGGTTGTAAACTGCTTTTATATGGGGATAAAGTTCACCACGTGTGGTGTTTTGCAGGTACCATATGAATAAGGACCG
GCTAATTCCGTGCCAGCAGCCGCGGTAATACGGAAGGTCCGGGCGTTATCCGGATTTATTGGGTTTAAAGGGAGCGCAGG
CGGCCTTTTAAGCGTGACGTGAAATGTGGATGCTCAACATCTGAACTGCGTCGCGAACTGGAGGGCTTGAGTGGGTACGA
CGCCGGCGGAATTCGTGGTGTAGCGGTGAAATGCTTAGATATCACGAAGAACCCCGATTGCGAAGGCAGCCGGCGAGTCC
TCAACTGACGCTAAAGCTCGAAAGTGCGGGTATCGAACAGGATTAGATACCCCTGTAGTCC
>t0017800_wg-Y-6;size=5;
CCTACGGGCGGCAGCAGTGAGGAATATTGGACAATGGCCGAGAGGCTGATCCAGCCATGCCGCGTGCGGGAGGACGGCCC
TATGGGTTGTAAACCGCTTTTGTCAGGGGGCAATAAGGTCTACGTGTAGACTGATGAGAGTACCTGGCGAATAAGCATCG
GCTAACTCCGTGCCAGCAGCCGCGGTAATACGGAGGATGCAAGCGTTATCCGGATTTATTGGGTTTAAAGGGTGCGTAGG
CGGAGTCTTAAGCGTGAGGTGAAATGCCACTGCTCAACAGTGGAACTGCCTCGCGAACTGGGATTCTGGAATGCCCCTGC
CGTGGGAGGAATGTGTGGTGTAGCGGTGAAATGCATAGAGATCACACAGAACACCGATTGCGAAGGCATCTCACGAAGGG
GTGATTGACGCTGAGGCACGAAAGCGTGGGGATCAAACAGGATTAGATACCCCAGTAGTCC
>t0002317_wg-Y-6;size=5;
CCTACGGGCGGCTGCAGTGAGGAATATTGGACAATGGCCGGAAGGCTGATCCAGCCATGCCGCGTGCGGGAAGACGGCCC
TATGGGTTGTAAACCGCTTTTGTTGGGGAGCAATAAGGTCCACGTGTGGATTGATGAGAGTACCCAGCGAATAAGCATCG
GCTAACTCCGTGCCAGCAGCCGCGGTAATACGGAGGATGCGAGCGTTATCCGGATTTATTGGGTTTAAAGGGTGCGTAGG
CGGACTTTTAAGCGTGAGGTGAAATGCCCGGGCTCAACCTGGGAACTGCCTCGCGAACTGGGAGTCTTGAATGTCCGTGC
CGTGGGAGGAATGTGTGGTGTAGCGGTGAAATGCATAGAGATCACACAGAACACCGATTGCGAAGGCATCTCACGAACGG
ATGATTGACGCTGAGGCACGAAAGCGTGGGGATCAAACAGGATTAGATACCCGTGTAGTCC
>t0002375_wg-Y-6;size=5;
CCTACGGGGGGCTGCAGTGAGGAATATTGGACAATGGCCGGAAGGCTGATCCAGCCATGCCGCGTGCGGGAAGACGGCCC
TATGGGTTGTAAACCGCTTTTGTTGGGGAGCAATAAGCAGTACGTGTACTGCGATGAGAGTACCCAGCGAATAAGCATCG
GCTAACTCCGTGCCAGCAGCCGCGGTAATACGGAGGATGCAAGCGTTATCCGGATTTATTGGGTTTAAAGGGTGCGTAGG
CGGATTTTTAAGCGTGAGGTGAAATGCCCGGGCTCAACCTGGGAACTGCCTCGCGAACTGGGAATCTGGAATGTCCGTGC
CGTGGGAGGAATGTGTGGTGTAGCGGTGAAATGCATAGAGATCACACAGAACACCGATTGCGAAGGCATCTCACGAACGG
ATGATTGACGCTGAGGCACGAAAGCGTGGGGATCAAACAGGATTAGATACCCCGGTAGTCC
>t0018495_wg-Y-6;size=5;
CCTACGGGAGGCTGCAGTGAGGAATATTGGTCAATGGGCGCGAGCCTGAACCAGCCAAGTAGCGTGCAGGATGACTGCCC
TATGGGTTGTAAACTGCTTTTATAGGGGAATAAAGTGAGTCACGTGTGGCTTTTTGTATGTACCCTATGAATAAGGACCG
GCTAATTCCGTGCCAGCAGCCGCGGTAATACGGAAGGTCCGGGCGTTATCCGGATTTATTGGGTTTAAAGGGAGCGCAGG
CTGGTTTTTAAGCGTGACGTGAAATGTGGCGGCTCAACCGCCGAACTGCGTCGCGAACTGGGAGCCTTGAGTGAGTACGA
CGTTGGCGGAATTCGTGGTGTAGCGGTGAAATGCTTAGATATCACGAAGAACCCCGATTGCGAAGGCAGCTGACGAGTCC
TTAACTGACGCTAAAGCTCGAAAGTGCGGGTATCGAACAGGATTAGATACCCCAGTAGTCC
>t0001874_wg-Y-6;size=5;
CCTACGGGAGGCTGCAGTGAGGAATATTGGACAATGGCCGGAAGGCTGATCCAGCCATGCCGCGTGCGGGACGACGGCCC
TATGGGTTGTAAACCGCTTTTGCGGGGGAGCAATAATCACTACGTGTAGTGAGATGAGAGTACCCTGCGAATAAGCATCG
GCTAACTCCGTGCCAGCAGCCGCGGTAATACGGAGGATGCAAGCGTTATCCGGATTTATTGGGTTTAAAGGGTGCGCAGG
CGGCTTGTTAAGCGGGAGGTGAAATGCCGGCGCTCAACGTCGGAAGTGCCTCCCGAACTGGTGAGCTTGAATGACTCTGC
CGTGGGAGGAATGTGTAGTGTAGCGGTGAAATGCTTAGAGATTACACAGAACACCGATTGCGAAGGCATCTCACGAAGGG
TTGATTGACGCTGAGGCACGAAAGCGTGGGGATCAAACAGGATTAGATACCCCTGTAGTCC
>t0045027_wg-Y-6;size=5;
CCTACGGGCGGCTGCAGTGAGGAATATTGGTCAATGGGCGAGAGCCTGAACCAGCCAAGTAGCGTGCAGGAAGACGGCCC
TATGGGTTGTAAACTGCTTTTATATAGGGATAAAGTCACCTACGTGTAGGTGTTTGCAGGTACTATATGAATAAGGACCG
GCTAATTCCGTGCCAGCAGCCGCGGTAATACGGAAGGTCCGGGCGTTATCCGGATTTATTGGGTTTAAAGGGAGCGCAGG
CGGGCTATTAAGCGTGACGTGAAATGTAGATGCTCAACATCTGAACTGCGTCGCGAACTGGTTGCCTTGAGTGCATTCGA
CGTCAGCGGAATTTGTGGTGTAGCGGTGAAATGCTTAGATATCACGAAGAACTCCGATTGCGAAGGCAGCTGACGAGACT
GTAACTGACGCTAAAGCTCGAAAGTGCGGGTATCGAACAGGATTAGATACCCTTGTAGTCC
>t0018577_wg-Y-6;size=5;
CCTACGGGCGGCTGCAGTGAGGAATATTGGACAATGGCCGGAAGGCTGATCCAGCCATGCCGCGTGCGGGAAGACGGCCC
TATGGGTTGTAAACCGCTTTTGTTGGGGAGCAATAAGGTCCACGTGTGGATTGATGAGAGTACCCAGCGAATAAGCATCG
GCTAACTCCGTGCCAGCAGCCGCGGTAATACGGAGGATGCGAGCGTTATCCGGATTTATTGGGTTTAAAGGGTGCGTAGG
CGGACTTTTAAGCGTGAGGTGAAATGCCCGGGCTCAACCTGGGAACTGCCTCGCGAACTGGGAGTCTTGAATGTCCGTGC
CGTGGGAGGAATGTGTGGTGTAGCGGTGAAATGCATAGAGATCACACAGAACACCGATTGCGAAGGCATCTCACGAACGG
ATGATTGACGCTGAGGCACGAAAGCGTGGGGATCAAACAGGATTAGATACCCGGGTAGTCC
>t0025689_wg-Y-6;size=5;
CCTACGGGTGGCTGCAGTAAGGAATATTGGGCAATGGGGGGAACCCTGACCCAGCCATGCCGCGTGAGGGAAGTAGGCCC
TACGGGTCGTGAACCTCTTTTGTCCAGGGACAAGGACGGGGTCGTGAACTCCGTTTGAGGGTACTGGAAGAATAAGCATC
GGCTAACTCCGTGCCAGCAGCCGCGGTAATACGGAGGATGCGAGCGTTATCCGGATTCATTGGGTTTAAAGGGTGCGCAG
GCGGCCGGGCAAGTCAGCGGTGAAAGTCAGGGGCCCAACCCCGGAAGTGCCGTTGATACTGTTCGGCTGGAATGCGGTCG
AGGCGGGCGGAATGTGGCGTGTAGCGGTGAAATGCGTAGATATGCCACAGAACGCCGATAGCGAAGGCAGCTCGCCAGGC
CTGCATTGACGCTCGGGCACGAAAGCGTGGGGATCGAACAGGATTAGATACCCCAGTAGTCC
>t0018228_wg-Y-6;size=5;
CCTACGGGTGGCTGCAGTGAGGAATATTGGTCAATGGGCGAGAGCCTGAACCAGCCAAGTAGCGTGCAGGATGACGGCCC
TACGGGTTGTAAACTGCTTTTTCCGGGGAATAACCGGCGGCACGTGTGCTGCCCTGCATGTACCCGGTGAATAAGGACCG
GCTAATTCCGTGCCAGCAGCCGCGGTAATACGGAAGGTCCGAGCGTTATCCGGATTTATTGGGTTTAAAGGGTGCGTAGG
CGGGAGGACAAGTCAGCCGTGAAATCGCGTGGCTCAACCACGCCCAGCGGTTGAAACTGTCTTTCTTGAGTACGGTGAGG
GAAGGCGGAATTCGTGGTGTAGCGGTGAAATGCATAGATATCACGAAGAACTCCGATCGCGCAGGCAGCTTTCCGTCCCG
CAACTGACGCTGAGGCACGAAGGTGCGGGTATCAAACAGGATTAGATACCCCTGTAGTCC
>t0021611_wg-Y-6;size=5;
CCTACGGGGGGCTGCAGTGGGGAATATTGGTCAATGGGGGCAACCCTGAACCAGCGACGCCGCGTGAGTGAAGAAGTATT
TCGGTATGTAAAGCTCTATCAGCAGGGACGATGATGACGGTACCTGACTAAGAAGCCCCGGCTAACTACGTGCCAGCAGC
CGCGGTAATACGTAGGGGGCAAGCGTTATCCGGATTTACTGGGTGTAAAGGGAGTGTAGGTGGTCATGCAAGTCTGAAGT
GAAAGCCCGGGGCTCAACCCCGTGACTGCTTTGGAAACTGTGTGACTGGAGTGCAGGAGAGGTAAGCGGAATTCCTAGTG
TAGCGGTGAAATGCGTAGATATTAGGAAGAACACCGGTGGCGAAGGCGGCTTACTGGACTGTAACTGACACTGAGGCTCG
AAAGCGTGGGGAGCAAACAGGATTAGATACCCCAGTAGTCC
>t0044588_wg-Y-6;size=5;
CCTACGGGCGGCTGCAGTGAGGAATATTGGTCAATGGGCGAGAGCCTGAACCAGCCAAGTAGCGTGCAGGATGACGGCCC
TATGGGTTGTAAACTGCTTTTTCCGGGGAATAACCTGTGCCACGTGTGGCACACTGCATGTACCCGGTGAATAAGGACCG
GCTAATTCCGTGCCAGCAGCCGCGGTAATACGGAAGGTCCGAGCGTTATCCGGATTTATTGGGTTTAAAGGGTGCGCAGG
CGGAATGTCAAGTCAGCCGTGAAATCGCGTGGCTCAACCACGCCGAGCGGTTGAAACTGGCGTTCTTGAGTGCGGTGAAG
GAAGGCGGAATTCGTGGTGTAGCGGTGAAATGCATAGATATCACGAAGAACTCCGATCGCGTAGGCAGCTTTCCGTACCG
TTACTGACGCTCATGCACGAAGGTGCGGGTATCAAACAGGATTAGATACCCTAGTAGTCC
>t0042563_wg-Y-6;size=5;
CCTACGGGGGGCTGCAGTCGAGGATCATTTGCAATGGGCGAAAGCCTGACAATGCGACGCTGCGTGGAGGATGAAGGCCT
TCGGGTTGTAAACTCCTGTCATGGGGGAACAGGCGAGGGGAGTTAATACCTCCCTTAGTTGAGTGTACCCCAAGAGGAAT
TGGCGGCTAACTCTGTGCCAGCAGCCGCGGTAATACAGAGGCCAAGAGCGTTGTTCGGATTTACTGGGCGTAAAGGGCGC
GTAGGCGGCGAGGCGTGTCGGATGTGAAATCTCCGGGCTCAACCCGGAAAGTGCGTCCGAAACTACCTCGCTGGAGTCCG
GGAGGGGGAATCGGAATGCAGGGTGTAGCGGTGAAATGCGTTGATATCCTGCAGAACACCGGAGGCGAAGGCGGATTCCT
TGAACGGTACTGACGCTGAGGCGCGAAAGTCGGGGGAGCAAACAGGATTAGATACCCTTGTAGTCC
>t0027328_wg-Y-6;size=5;
CCTACGGGAGGCTGCAGTCGAGGATCATTTGCAATGGGCGAAAGCCTGACAATGCGACGCTGCGTGGAGGATGAAGGCCT
TCGGGTTGTAAACTCCTGTCATGGGGGAACAGGCGAGGGGAGTCAATACCTCCCTTAGTTGAGTGTACCCCAAGAGGAAT
TGGCGGCTAACTCTGTGCCAGCAGCCGCGGTAATACAGAGGCCAAGAGCGTTGTTCGGATTTACTGGGCGTAAAGGGCGC
GTAGGCGGCAGGGCGTGTCAAGTGTGAAATCTCCGGGCCCAACCCGGAAAGTGCGCTTGAAACTACCCTGCTTGGAGTCT
GGGAGGGGGAATCGGAATACAGGGTGTAGCGGTGAAATGCGTTGATATCCTGTAGAACACCGGAGGCGAAGGCGGATTCC
TTGAACAGTACTGACGCTGAGGCGCGAAAGTCGGGGGAGCAAACAGGATTAGATACCCTAGTAGTCC
>t0016996_wg-Y-6;size=5;
CCTACGGGTGGCTGCAGTAGGGAATATTGGACAATGGGGGAAACCCTGATCCAGCGACGCCGCGTGAGTGAAGAAGTATT
TCGGTACGTAAAGCTCTATCAGCAGGGAAGAAAATGACGGTACCTGACTAAGAAGCACCGGCTAAATACGTGCCAGCAGC
CGCGGTAATACGTATGGTGCAAGCGTTATTCGGATTTACTGGGTGTAAAGGGAGCGTAGACGGCATAGCAAGTCTGAAGT
GAAATGCGGGGGCTCAACCCCTGAACTGCTTTGGAAACTGTTAAGCTAGAGTGTCGGAGAGGTTAGTGGAATTCCTAGTG
TAGCGGTGAAATGCGTAGATATTAGGAGGAACACCGGTGGCGAAGGCGGCTAACTGGACGATAACTGACGTTGAGGCTCG
AAAGCGTGGGGAGCAAACAGGATTAGATACCCTAGTAGTCC
>t0006653_wg-Y-6;size=5;
CCTACGGGGGGCTGCAGTAAGGAATATTGGGCAATGGGGGGAACCCTGACCCAGCCATGCCGCGTGAGGGAAGTAGGCCC
TACGGGTCGTGAACCTCTTTTGTCCAGGGACAAGGACGGGGTCGTGAACTCCGTTTGAGGGTACTGGAAGAATAAGCATC
GGCTAACTCCGTGCCAGCAGCCGCGGTAATACGGAGGATGCGAGCGTTATCCGGATTCATTGGGTTTAAAGGGTGCGCAG
GCGGCCGGGCAAGTCAGCGGTGAAAGTCAGGGGCCCAACCCCGGAAGTGCCGTTGATACTGTTCGGCTGGAATGCGGTCG
AGGCGGGCGGAATGTGGCGTGTAGCGGTGAAATGCGTAGATATGCCACAGAACGCCGATAGCGAAGGCAGCTCGCCAGGC
CTGCATTGACGCTCGGGCACGAAAGCGTGGGGATCGAACAGGATTAGATACCCGAGTAGTCC
>t0017159_wg-Y-6;size=5;
CCTACGGGCGGCTGCAGTGAGGAATATTGGTCAATGGACGGAAGTCTGAACCAGCCAAGTAGCGTGCAGGATGACGGCCC
TATGGGTTGTAAACTGCTTTTATGTGGGAATAAAGTGGAGGACGTGTCCTCCTTTGCATGTACCACAGGAATAAGGACCG
GCTAATTCCGTGCCAGCAGCCGCGGTAATACGGAAGGTCCGGGCGTTATCCGGATTTATTGGGTTTAAAGGGAGCGTAGG
CCGGGTATTAAGCGTGTTGTGAAATGTAGTTGCTCAACATCTGCACTGCAGCGCGAACTGGTGCTCTTGAGTGCGCGGAA
AGCTGGCGGAATTCGTCGTGTAGCGGTGAAATGCTTAGATATGACGAAGAACTCCGATTGCGAAGGCAGCTGGCTGTAGC
GTTACTGACGCTGAAGCTCGAAAGCGTGGGTATCGAACAGGATTAGATACCCCTGTAGTCC
>t0027980_wg-Y-6;size=5;
CCTACGGGGGGCTGCAGTGAGGAATATTGGACAATGGCCGAGAGGCTGATCCAGCCATGCCGCGTGCGGGAAGACGGCCC
TATGGGTTGTAAACCGCTTTTGTTGGGGAGCAATAAGGTCCACGTGTGGATCGATGAGAGTACCCAGCGAATAAGCATCG
GCTAACTCCGTGCCAGCAGCCGCGGTAATACGGAGGATGCAAGCGTTATCCGGATTTATTGGGTTTAAAGGGTGCGTAGG
CGGATGCCTAAGCGTGAGGTGAAATCCCCGGGCTCAACCTGGGAACTGCCTCGCGAACTGGGTGTCTGGAATGCCCCTGC
CGTGGGAGGAATGTGTGGTGTAGCGGTGAAATGCATAGAGATCACACAGAACACCGATTGCGAAGGCATCTCACGAAGGG
GTGATTGACGCTGAGGCACGAAAGCGTGGGGATCAAACAGGATTAGATACCCCAGTAGTCC
>t0006863_wg-Y-6;size=5;
CCTACGGGGGGCAGCAGTGAGGAATATTGGTCAATGGGCGCAAGCCTGAACCAGCCAAGTAGCGTGCAGGACGACTGCCC
TATGGGTTGTAAACTGCTTTTACAGGGGAATAAAGTGAGGCACGTGTGCCTTTTTGCATGTACCCTGTGAATAAGGACCG
GCTAATTCCGTGCCAGCAGCCGCGGTAATACGGAAGGTCCGGGCGTTATCCGGATTTATTGGGTTTAAAGGGAGCGCAGG
CTGGATTTTAAGCGTGTTGTGAAATGTACCGGCTCAACCGGTGATGTGCAGCGCGAACTGGAGTCCTTGAGTGAGTACGA
GGTATGCGGAATTCGTGGTGTAGCGGTGAAATGCTTAGATATCACGAAGAACTCCGATTGCGAAGGCAGCGTACCAGTCC
TTAACTGACGCTAAAGCTCGAAAGTGCGGGTATCGAACAGGATTAGATACCCGAGTAGTCC
>t0004702_wg-Y-6;size=5;
CCTACGGGCGGCTGCAGTGAGGAATATTGGTCAATGGGCGCAAGCCTGAACCAGCCAAGTAGCGTGCAGGACGACTGCCC
TATGGGTTGTAAACTGCTTTTACAGGGGAATAAAGTGAGGCACGTGTGCCTTTTTGCATGTACCCTGTGAATAAGGACCG
GCTAATTCCGTGCCAGCAGCCGCGGTAATACGGAAGGTCCGGGCGTTATCCGGATTTATTGGGTTTAAAGGGAGCGCAGG
CTGGATTTTAAGCGTGTTGTGAAATGTACCGGCTCAACCGGTGATGTGCAGCGCGAACTGGAGTCCTTGAGTGAGTACGA
GGTATGCGGAATTCGTGGTGTAGCGGTGAAATGCTTAGATATCACGAAGAACTCCGATTGCGAAGGCAGCGTACCAGTCC
TTAACTGACGCTAAAGCTCGAAAGTGCGGGTATCGAACAGGATTAGATACCCTAGTAGTCC
>t0027777_wg-Y-6;size=5;
CCTACGGGAGGCAGCAGTGAGGAATATTGGTCAATGGGCGCAAGCCTGAACCAGCCATGCCGCGTGAAGGAATAAGGCCC
TATGGGTCGTAAACTTCTTTTGTGGTGGAGCAATAAGGTGTACGTGTACACCGATGAGAGTACATCACGAATAAGCATCG
GCTAACTCCGTGCCAGCAGCCGCGGTAATACGGAGGATGCAAGCGTTATCCGGATTTATTGGGTTTAAAGGGTGCGTAGG
CTGTGGGGAAAGTCAGGGGTGAAAGCCCGGCGCTTAACGCCGGAACTGCCTTTGATACTTCTCCGCTGGAATACGGATGC
CGTGGGAGGAATGAGTAGTGTAGCGGTGAAATGCATAGATATTACTCAGAACACCGATTGCGAAGGCATCTCACGAATCC
GTCATTGACGCTGAGGCACGAAAGCGTGGGGATCAAACAGGATTAGATACCCCTGTAGTCC
>t0042010_wg-Y-6;size=5;
CCTACGGGTGGCTGCAGTGAGGAATATTGGTCAATGGGCGCAAGCCTGAACCAGCCATGCCGCGTGAAGGAATAAGGCCC
TATGGGTCGTAAACTTCTTTTGTGGTGGAGCAATAAGGTGTACGTGTACACCGATGAGAGTACATCACGAATAAGCATCG
GCTAACTCCGTGCCAGCAGCCGCGGTAATACGGAGGATGCAAGCGTTATCCGGATTTATTGGGTTTAAAGGGTGCGTAGG
CTGTGGGGAAAGTCAGGGGTGAAAGCCCGGCGCTTAACGCCGGAACTGCCTTTGATACTTCTCCGCTGGAATACGGATGC
CGTGGGAGGAATGAGTAGTGTAGCGGTGAAATGCATAGATATTACTCAGAACACCGATTGCGAAGGCATCTCACGAATCC
GTCATTGACGCTGAGGCACGAAAGCGTGGGGATCAAACAGGATTAGATACCCTAGTAGTCC
>t0025114_wg-Y-6;size=5;
CCTACGGGCGGCAGCAGTGGGGAATCTTGCACAATGGACGAAAGTCTGATGCAGCGATCCCGCGTGAAGGATGAAGCATT
ACGGTGTGTAAACTTCTTTTTTGGTGGAAGACGAATGACGGTACACCAAGAATAAGAGACGGCTAACTACGTGCCAGCAG
CCGCGGTAATACGTAGGTCTCAAGCGTTATCCGGATTTACTGGGCGTAAAGTATCCGTAGCCTGATATGTAAGTCTGTTT
TCAAATCCCACGACTCAATCGTGGAAAGGGAATGGATACTGCATATCTAGAAGTTATTGGGGGTTAGTGGAATTTCCGGT
GGAGCGGTGAAATGCGTTGATATCGGAAAGAACGCCGAAAGCGAAAGCAGCTAACTATGATTAACTTGACGGTGAGGGAT
GAAAGTTTGGGTAGCAAACGGGATTAGATACCCCTGTAGTCC
>t0006557_wg-Y-6;size=5;
CCTACGGGAGGCTGCAGTGAGGAATATTGGACAATGGCCGGAAGGCTGATCCAGCCATGCCGCGTGCGGGAAGACGGCCC
TATGGGTTGTAAACCGCTTTTGTTGGGGAGCAATAAGGTCCACGTGTGGATTGATGAGAGTACCCAGCGAATAAGCATCG
GCTAACTCCGTGCCAGCAGCCGCGGTAATACGGAGGATGCGAGCGTTATCCGGATTTATTGGGTTTAAAGGGTGCGTAGG
CGGACTTTTAAGCGTGAGGTGAAATGCCCGGGCTCAACCTGGGAACTGCCTCGCGAACTGGGAGTCTTGAATGTCCGTGC
CGTGGGAGGAATGTGTGGTGTAGCGGTGAAATGCATAGAGATCACACAGAACACCGATTGCGAAGGCATCTCACGAACGG
ATGATTGACGCTGAGGCACGAAAGCGTGGGGATCAAACAGGATTAGATACCCCTGTAGTCC
>t0042150_wg-Y-6;size=5;
CCTACGGGGGGCTGCAGTGAGGAATATTGGACAATGGCCGGAAGGCTGATCCAGCCATGCCGCGTGCGGGAAGACGGCCC
TATGGGTTGTAAACCGCTTTTGTTGGGGAGCAATAAGGAGCACGTGTGCTTCGATGAGAGTACCCAGCGAATAAGCATCG
GCTAACTCCGTGCCAGCAGCCGCGGTAATACGGAGGATGCAAGCGTTATCCGGATTTATTGGGTTTAAAGGGTGCGTAGG
CGGACTTTTAAGCGTGAGGTGAAATGCGCGGGCTCAACCTGTGAACTGCCTCGCGAACTGGGAGTCTTGAATGTCCGTGC
CGTGGGAGGAATGTGTGGTGTAGCGGTGAAATGCATAGAGATCACACAGAACACCGATTGCGAAGGCATCTCACGAACGG
ATGATTGACGCTGAGGCACGAAAGCGTGGGGATCAAACAGGATTAGATACCCGAGTAGTCC
>t0039899_wg-Y-6;size=5;
CCTACGGGCGGCTGCAGTGAGGAATATTGGTCAATGGCCGCAAGGCTGAACCAGCCAAGTAGCGTGAGGGATGACCGCCC
TACGGGTCGTAAACCTCTTTTGCGCGGGAATAACCGCACCCACGCGTGGGTGCCTGCATGTACCGTGCGAATAAGCATCG
GCTAACTCCGTGCCAGCAGCCGCGGTAATACGGAGGATGCGAGCGTTATCCGGATTTATTGGGTTTAAAGGGAGCGCAGG
CGGCCGTTTAGGCCAGCCGTGAAATTTCCGCGCTTAACGCGGTCCTTGCGGTTGGAACCGGATGGCTTGAGTGGGGTACA
GGAAGGCGGAATTCGTGGTGTAGCGGTGAAATGCTTAGATATCACGAAGAACTCCGATTGCGAAGGCAGCTTTCCGGACC
TTTACTGACGCTCATGCTCGAAAGCGCGGGAATCAAACAGGATTAGATACCCGTGTAGTCC
>t0004821_wg-Y-6;size=5;
CCTACGGGGGGCAGCAGTGAGGAATATTGGACAATGGCCGGAAGGCTGATCCAGCCATGCCGCGTGCGGGACGACGGCCC
TATGGGTTGTAAACCGCTTTTGCGGGGGAGCAATAATCACTACGTGTAGTGAGATGAGAGTACCCTGCGAATAAGCATCG
GCTAACTCCGTGCCAGCAGCCGCGGTAATACGGAGGATGCAAGCGTTATCCGGATTTATTGGGTTTAAAGGGTGCGCAGG
CGGCTTGTTAAGCGGGAGGTGAAATGCCGGCGCTCAACGTCGGAAGTGCCTCCCGAACTGGTGAGCTTGAATGACTCTGC
CGTGGGAGGAATGTGTAGTGTAGCGGTGAAATGCTTAGAGATTACACAGAACACCGATTGCGAAGGCATCTCACGAAGGG
TTGATTGACGCTGAGGCACGAAAGCGTGGGGATCAAACAGGATTAGATACCCCAGTAGTCC
>t0002680_wg-Y-6;size=5;
CCTACGGGGGGCTGCAGTAGGGAATATTGGACAATGGGGGAAACCCTGATCCAGCGACGCCGCGTGAGTGAAGAAGTATT
TCGGTACGTAAAGCTCTATCAGCAGGGAAGAAAATGACGGTACCTGACTAAGAAGCACCGGCTAAATACGTGCCAGCAGC
CGCGGTAATACGTATGGTGCAAGCGTTATTCGGATTTACTGGGTGTAAAGGGAGCGTAGACGGCATAGCAAGTCTGAAGT
GAAATGCGGGGGCTCAACCCCTGAACTGCTTTGGAAACTGTTAAGCTAGAGTGTCGGAGAGGTTAGTGGAATTCCTAGTG
TAGCGGTGAAATGCGTAGATATTAGGAGGAACACCGGTGGCGAAGGCGGCTAACTGGACGATAACTGACGTTGAGGCTCG
AAAGCGTGGGGAGCAAACAGGATTAGATACCCGTGTAGTCC
>t0026850_wg-Y-6;size=5;
CCTACGGGGGGCTGCAGTGGGGAATATTGCACAATGGACGAAAGTCTGATGCAGCAATTCTGCGTGAAGGATGAAGCATT
ACGGTGTGTAAACTTCTTTTTTGGTAGAAGACGAATGACGGTATACCAAGAATAAGGGACGGCTAACTATGTGCCAGCAG
CCGCGGTAATACATAGGTCCCGAGCGTTATCCGGATTTACTGGGCGTAAAGTGTCCGTAGCCTGATATGTAAGTCTGTTT
TCAAATATTGTGGCTTAACCATAAAGAGGGAATAGATACTGCATATCTTGAAGTTGTTGGGGGTTAGTGGAATTTCCGGT
GGAGCGGTGAAATGCGTTGATATCGGAAAGAACGCCGAAAGCGAAAGCAGCTAACTACAATAAACTTGACGGTGAGGGAC
GAAAGCTTGGGGAGCAAACGGGATTAGATACCCCTGTAGTCC
>t0001764_wg-Y-6;size=5;
CCTACGGGCGGCAGCAGTGAGGAATATTGGTCAATGGGCGAGAGCCTGAACCAGCCAAGTCGCGTGAAGGATGAAGGTTC
TATGGATTGTAAACTTCTTTTGTCCGAGGGTAAAAAAGGCCACGTGTGGCTTCTTGCAAGTATCGGACGAATAAGCATCG
GCTAACTCCGTGCCAGCAGCCGCGGTAATACGGAGGATGCGAGCGTTATCCGGATTTATTGGGTTTAAAGGGTGCGTAGG
TGGTTTGTTAAGTTTGTGGTGAAAGCGTGCGGCTCAACCGTACCAAGCCATGAAAACTGGCGAACTTGAGTGCAAACGAG
GTAGGCGGAATGTGATGTGTAGCGGTGAAATGCTTAGATATGTCACAGAACCCCGATTGCGAAGGCAGCTTACCAGCATG
CAACTGACACTGAGGCACGAAAGCGTGGGTATCAAACAGGATTAGATACCCGAGTAGTCC
>t0023158_wg-Y-6;size=5;
CCTACGGGAGGCTGCAGTGAGGAATATTGGTCAATGGGCGCAAGCCTGAACCAGCCAAGTAGCGTGCAGGACGACTGCCC
TATGGGTTGTAAACTGCTTTTACAGGGGAATAAAGTGAGGCACGTGTGCCTTTTTGCATGTACCCTGTGAATAAGGACCG
GCTAATTCCGTGCCAGCAGCCGCGGTAATACGGAAGGTCCGGGCGTTATCCGGATTTATTGGGTTTAAAGGGAGCGCAGG
CTGGATTTTAAGCGTGTTGTGAAATGTACCGGCTCAACCGGTGATGTGCAGCGCGAACTGGAGTCCTTGAGTGAGTACGA
GGTATGCGGAATTCGTGGTGTAGCGGTGAAATGCTTAGATATCACGAAGAACTCCGATTGCGAAGGCAGCGTACCAGTCC
TTAACTGACGCTAAAGCTCGAAAGTGCGGGTATCGAACAGGATTAGATACCCTTGTAGTCC
>t0000605_wg-Y-6;size=5;
CCTACGGGGGGCTGCAGTGAGGAATATTGGTCAATGGACGCAAGTCTGAACCAGCCAAGTAGCGTGCAGGATGACGGCCC
TATGGGTTGTAAACTGCTTTTATACAGGGATAAAGTCAGTTACGTGTAACTGTTTGTAGGTACTGTATGAATAAGGACCG
GCTAATTCCGTGCCAGCAGCCGCGGTAATACGGAAGGTCCAGGCGTTATCCGGATTTATTGGGTTTAAAGGGAGCGCAGG
CTGATGATTAAGCGTGACGTGAAATGTAGCCGCTCAACGGCTGAACTGCGTCGCGAACTGGTTATCTTGAGTGAGTTCGA
TGTTGGCGGAATTCGTGGTGTAGCGGTGAAATGCTTAGATATCACGAAGAACTCCGATTGCGAAGGCAGCCAACAAGGCC
TTTACTGACGCTAAAGCTCGAAGGTGCGGGTATCGAACAGGATTAGATACCCCTGTAGTCC
>t0000082_wg-Y-6;size=5;
CCTACGGGAGGCAGCAGTGGGGAATATTGGGCAATGGGCGAAAGCCTGACCCAGCAACGCCGCGTGAAGGATGACGGTCT
TCGGATTGTAAACTTCTTTAATTGGGGAAGAACAAAATGACCTACCCAAAGAATAAGTCACGGCTAACTACGTGCCAGCA
GCCGCGGTAATACGTAGGTGACAAGCGTTATCCGGATTTACTGGGCGTAAAGGGCGTGTAGGCGGTCTTGCAAGTCAGAA
GTGAAATTCCTGAGCTCAACTCGGGCGCTGCTTCTGAAACTGCAGGACTTGAGTGCTGGAGGGGATAGCGGAATTCCTAG
TGGAGCGGTAAAATGCGCAGATATTAGGAAGAACACCGGTGGCGAAGGCGGCTATCTGGACAGTAACTGACGCTGAGGCG
CGAAAGCGTGGGGAGCAAACAGGATTAGATACCCCAGTAGTCC
>t0000086_wg-Y-6;size=5;
CCTACGGGCGGCTGCAGTGAGGAATATTGGTCAATGGGCGAGAGCCTGAACCAGCCAAGTAGCGTGCAGGATGACGGCCC
TATGGGTTGTAAACTGCTTTTATATGGGGATAAAGTTCACCACGTGTGGTGTTTTGCAGGTACCATATGAATAAGGACCG
GCTAATTCCGTGCCAGCAGCCGCGGTAATACGGAAGGTCCGGGCGTTATCCGGATTTATTGGGTTTAAAGGGAGCGCAGG
CGGCCTTTTAAGCGTGACGTGAAATGTGGATGCTCAACATCTGAACTGCGTCGCGAACTGGAGGGCTTGAGTGGGTACGA
CGCCGGCGGAATTCGTGGTGTAGCGGTGAAATGCTTAGATATCACGAAGAACCCCGATTGCGAAGGCAGCCGGCGAGTCC
TCAACTGACGCTAAAGCTCGAAAGTGCGGGTATCGAACAGGATTAGATACCCCGGTAGTCC
>t0000688_wg-Y-6;size=5;
CCTACGGGCGGCAGCAGTGAGGAATATTGGACAATGGCCGGAAGGCTGATCCAGCCATGCCGCGTGCGGGACGACGGCCC
TATGGGTTGTAAACCGCTTTTGCGGGGGAGCAATAATCACTACGTGTAGTGAGATGAGAGTACCCTGCGAATAAGCATCG
GCTAACTCCGTGCCAGCAGCCGCGGTAATACGGAGGATGCAAGCGTTATCCGGATTTATTGGGTTTAAAGGGTGCGCAGG
CGGCTTGTTAAGCGGGAGGTGAAATGCCGGCGCTCAACGTCGGAAGTGCCTCCCGAACTGGTGAGCTTGAATGACTCTGC
CGTGGGAGGAATGTGTAGTGTAGCGGTGAAATGCTTAGAGATTACACAGAACACCGATTGCGAAGGCATCTCACGAAGGG
TTGATTGACGCTGAGGCACGAAAGCGTGGGGATCAAACAGGATTAGATACCCGGGTAGTCC
>t0023748_wg-Y-6;size=5;
CCTACGGGCGGCTGCAGTGAGGAATATTGGTCAATGGGCGAGAGCCTGAACCAGCCATCCCGCGTGCAGGATGAAGGTCT
TACAGATTGTAAACTGCTTTTGCAGGGGACGAATAAGGGTCACGCGTGGCCCGATGACAGTACTCTGTGAATAAGCATCG
GCTAACTCCGTGCCAGCAGCCGCGGTAATACGGAGGATGCGAGCGTTATCCGGATTTATTAGGTTTAAAGGGTGCGTAGG
CGGGGCTTTAAGTCAGCGGTAAAATCATGCAGCTCAACTGCATCAAGCCATTGATACTGGAGTCCTTGAGTACGGTTGAG
GCTGGCGGAATGTGTTGTGTAGCGGTGAAATGCTTAGATATGACACAGAACACCGATTGCGAAGGCAGCTAGCTAAGCCG
GCACTGACGCTGAGGCACGAAAGCGTGGGGATCAAACAGGATTAGATACCCGTGTAGTCC
>t0012441_wg-Y-6;size=5;
CCTACGGGTGGCTGCAGTGGGGAATATTGGGCAATGGGGGAAACCCTGACCCAGCAACGCCGCGTGAAGGAAGAAGGCTT
TCGGGTTGTAAACTTCTTTTACCAGGGACGAAGGACGTGACGGTACCTGGAGAAAAAGCCACGGCTAACTACGTGCCAGC
AGCCGCGGTAATACGTAGGTGGCAAGCGTTGTCCGGAATTACTGGGTGTAAAGGGCGTGTAGGCGGAGCAGCAAGTCAGA
AGTGAAATCTCCGGGCTTAACCCGGAAACTGCTTTTGAAACTGTTGCCCTTGAGTATCGGAGAGGCAGGCGGAATTCCTA
GTGTAGCGGTGAAATGCGTAGATATTAGGAGGAACACCAGTGGCGAAGGCGGCCTGCTGGACGACAACTGACGCTGAGGC
GCGAAAGCGTGGGGAGCAAACAGGATTAGATACCCCAGTAGTCC
>t0023503_wg-Y-6;size=5;
CCTACGGGGGGCTGCAGTCGAGGATCATTCGCAATGGGCGCAAGCCTGACGATGCGACGCTGCGTGGAGGACGAAGGCCC
TCGGGTCGTAAACTCCTGTCAGAGGGGAAAAGGGCGCCCTCCCCAACAGGGAGGAGCGCTTGATGGTACCCTCAGAGGAA
GCCACGGCTAACTCTGTGCCAGCAGCCGCGGTAATACAGAGGTGGCGAGCGTTGTTCGGATTTACTGGGCGTAAAGGGTG
CGTAGGCGGCGACGTGTGCCGGACGTGAAATCCCGGGGCTCACCCCCGGCGCGTGCGTACGGGACTGCGTCGCTAGGGTT
CGGGAGAGGAGATCGGAACGCAGGGTGTAGCGGTGAAATGCGTTGATATCCTGCGGAACACCGGAGGCGAAGGCGGATCT
CTTGCACGACACCGACGCTGAGGCACGAAAGCGTGGGGAGCAAACAGGATTAGATACCCTGGTAGTCC
>t0063349_wg-Y-6;size=5;
CCTACGGGAGGCAGCAGTGAGGAATATTGGTCAATGGGCGCAAGCCTGAACCAGCCATGCCGCGTGAAGGAATAAGGCCC
TATGGGTCGTAAACTTCTTTTGTGGTGGAGCAATAAGGTGTACGTGTACACCGATGAGAGTACATCACGAATAAGCATCG
GCTAACTCCGTGCCAGCAGCCGCGGTAATACGGAGGATGCAAGCGTTATCCGGATTTATTGGGTTTAAAGGGTGCGTAGG
CTGTGGGGAAAGTCAGGGGTGAAAGCCCGGCGCTTAACGCCGGAACTGCCTTTGATACTTCTCCGCTGGAATACGGATGC
CGTGGGAGGAATGAGTAGTGTAGCGGTGAAATGCATAGATATTACTCAGAACACCGATTGCGAAGGCATCTCACGAATCC
GTCATTGACGCTGAGGCACGAAAGCGTGGGGATCAAACAGGATTAGATACCCTGGTAGTCC
>t0021977_wg-Y-6;size=5;
CCTACGGGGGGCAGCAGTGAGGAATATTGGTCAATGGACGGAAGTCTGAACCAGCCAAGTAGCGTGCAGGATGACGGCCC
TATGGGTTGTAAACTGCTTTTATGTGGGAATAAAGTGGAGGACGTGTCCTCCTTTGCATGTACCACAGGAATAAGGACCG
GCTAATTCCGTGCCAGCAGCCGCGGTAATACGGAAGGTCCGGGCGTTATCCGGATTTATTGGGTTTAAAGGGAGCGTAGG
CCGGGTATTAAGCGTGTTGTGAAATGTAGTTGCTCAACATCTGCACTGCAGCGCGAACTGGTGCTCTTGAGTGCGCGGAA
AGCTGGCGGAATTCGTCGTGTAGCGGTGAAATGCTTAGATATGACGAAGAACTCCGATTGCGAAGGCAGCTGGCTGTAGC
GTTACTGACGCTGAAGCTCGAAAGCGTGGGTATCGAACAGGATTAGATACCCCAGTAGTCC
>t0005680_wg-Y-6;size=5;
CCTACGGGCGGCTGCAGTGAGGAATATTGGTCAATGGACGCAAGTCTGAACCAGCCAAGTAGCGTGCAGGATGACGGCCC
TATGGGTTGTAAACTGCTTTTATACAGGGATAAAGTCAGTTACGTGTAACTGTTTGTAGGTACTGTATGAATAAGGACCG
GCTAATTCCGTGCCAGCAGCCGCGGTAATACGGAAGGTCCAGGCGTTATCCGGATTTATTGGGTTTAAAGGGAGCGCAGG
CTGATGATTAAGCGTGACGTGAAATGTAGCCGCTCAACGGCTGAACTGCGTCGCGAACTGGTTATCTTGAGTGAGTTCGA
TGTTGGCGGAATTCGTGGTGTAGCGGTGAAATGCTTAGATATCACGAAGAACTCCGATTGCGAAGGCAGCCAACAAGGCC
TTTACTGACGCTAAAGCTCGAAGGTGCGGGTATCGAACAGGATTAGATACCCTGGTAGTCC
>t0023078_wg-Y-6;size=5;
CCTACGGGGGGCTGCAGTGAGGAATATTGGACAATGGCCGGAAGGCTGATCCAGCCATGCCGCGTGCGGGAAGACGGCCC
TATGGGTTGTAAACCGCTTTTGTTGGGGAGCAATAAGGTCCACGTGTGGATTGATGAGAGTACCCAGCGAATAAGCATCG
GCTAACTCCGTGCCAGCAGCCGCGGTAATACGGAGGATGCGAGCGTTATCCGGATTTATTGGGTTTAAAGGGTGCGTAGG
CGGACTTTTAAGCGTGAGGTGAAATGCCCGGGCTCAACCTGGGAACTGCCTCGCGAACTGGGAGTCTTGAATGTCCGTGC
CGTGGGAGGAATGTGTGGTGTAGCGGTGAAATGCATAGAGATCACACAGAACACCGATTGCGAAGGCATCTCACGAACGG
ATGATTGACGCTGAGGCACGAAAGCGTGGGGATCAAACAGGATTAGATACCCTGGTAGTCC
>t0077852_wg-Y-6;size=5;
CCTACGGGGGGCTGCAGTGAGGAATATTGGACAATGGCCGGAAGGCTGATCCAGCCATGCCGCGTGCGGGAAGACGGCCC
TATGGGTTGTAAACCGCTTTTGTTGGGGAGCAATAAGCAGTACGTGTACTGCGATGAGAGTACCCAGCGAATAAGCATCG
GCTAACTCCGTGCCAGCAGCCGCGGTAATACGGAGGATGCAAGCGTTATCCGGATTTATTGGGTTTAAAGGGTGCGTAGG
CGGATTTTTAAGCGTGAGGTGAAATGCCCGGGCTCAACCTGGGAACTGCCTCGCGAACTGGGAATCTGGAATGTCCGTGC
CGTGGGAGGAATGTGTGGTGTAGCGGTGAAATGCATAGAGATCACACAGAACACCGATTGCGAAGGCATCTCACGAACGG
ATGATTGACGCTGAGGCACGAAAGCGTGGGGATCAAACAGGATTAGATACCCTAGTAGTCC
>t0057950_wg-Y-6;size=5;
CCTACGGGGGGCTGCAGTGAGGAATATTGGTCAATGGGCGCGAGCCTGAACCAGCCAAGTAGCGTGCAGGATGACGGCCC
TATGGGTTGTAAACTGCTTTTATGCGGGGATAAAGTTCACTACGTGTAGTGTTTTGTAGGTACCGCATGAATAAGGACCG
GCTAATTCCGTGCCAGCAGCCGCGGTAATACGGAAGGTCCTGGCGTTATCCGGATTTATTGGGTTTAAAGGGAGCGCAGG
CTGGTTATTAAGCGTGACGTGAAATGTAGCCGCTCAACGGCTGAGTTGCGTCGCGAACTGGTAGTCTTGAGTGAGTGCGA
CGTCAGCGGAATTCGTGGTGTAGCGGTGAAATGCTTAGATATCACGAAGAACCCCGATTGCGAAGGCAGCTGACGAGCCC
TTTACTGACGCTAAAGCTCGAAGGTGCGGGTATCGAACAGGATTAGATACCCCAGTAGTCC
>t0021614_wg-Y-6;size=5;
CCTACGGGAGGCAGCAGTGAGGAATATTGGTCAATGGGCGAGAGCCTGAACCAGCCAAGTAGCGTGCAGGATGACGGCCC
TACGGGTTGTAAACTGCTTTTGCGGGAGGATAAAGTGGCCCACGTGTGGGCCTTTGCAGGTATCCCGTGAATAAGGACCG
GCTAATTCCGTGCCAGCAGCCGCGGTAATACGGAAGGTCCAGGCGTTATCCGGATTTATTGGGTTTAAAGGGAGCGCAGG
CGGAGGATCAAGCCAGCCGTAAAATTGTGGGGCTCAACCCCATTCAGCGGTTGGAACTGGTTCCCTTGGTTGCGGGAAGG
GCAGGCGGAACTCGTGGTGTAGCGGTGAAATGCATAGATATCACGAAGAACTCCGATCGCGAAGGCAGCCTGCCGGCCCG
TTAACGACGCTCATGCTCGAAGGTGCGGGTATCAAACAGGATTAGATACCCCGGTAGTCC
>t0005545_wg-Y-6;size=5;
CCTACGGGGGGCTGCAGTGAGGAATATTGGTCAATGGGCGCGAGCCTGAACCAGCCAAGTAGCGTGCAGGATGACGGCCC
TATGGGTTGTAAACTGCTTTTATGCGGGGATAAAGTGAGGGACGTGTCCCTTTTTGTAGGTACCGCATGAATAAGGACCG
GCTAATTCCGTGCCAGCAGCCGCGGTAATACGGAAGGTCCGGGCGTTATCCGGATTTATTGGGTTTAAAGGGAGCGCAGG
CTGATTGTTAAGCGTGACGTGAAATGTAGCCGCTCAACGGCTGAACTGCGTCGCGAACTGGCAGTCTTGAGTGAGTACGA
CGTCAGCGGAATTCGTGGTGTAGCGGTGAAATGCTTAGATATCACGAAGAACCCCGATTGCGAAGGCAGCTGACGAGTCC
TTTACTGACGCTAAAGCTCGAAGGTGCGGGTATCGAACAGGATTAGATACCCTTGTAGTCC
>t0024011_wg-Y-6;size=5;
CCTACGGGCGGCTGCAGTAAGGAATATTGGGCAATGGGGGGAACCCTGACCCAGCCATGCCGCGTGAGGGAAGTAGGCCC
TACGGGTCGTGAACCTCTTTTGTCCAGGGACAAGGACGGGGTCGTGAACTCCGTTTGAGGGTACTGGAAGAATAAGCATC
GGCTAACTCCGTGCCAGCAGCCGCGGTAATACGGAGGATGCGAGCGTTATCCGGATTCATTGGGTTTAAAGGGTGCGCAG
GCGGCCGGGCAAGTCAGCGGTGAAAGTCAGGGGCCCAACCCCGGAAGTGCCGTTGATACTGTTCGGCTGGAATGCGGTCG
AGGCGGGCGGAATGTGGCGTGTAGCGGTGAAATGCGTAGATATGCCACAGAACGCCGATAGCGAAGGCAGCTCGCCAGGC
CTGCATTGACGCTCGGGCACGAAAGCGTGGGGATCGAACAGGATTAGATACCCGAGTAGTCC
>t0024467_wg-Y-6;size=5;
CCTACGGGCGGCTGCAGTGAGGAATATTGGACAATGGCCGGAAGGCTGATCCAGCCATGCCGCGTGCGGGAAGACGGCCC
TATGGGTTGTAAACCGCTTTTGTTGGGGAGCAATAAGCAGTACGTGTACTGCGATGAGAGTACCCAGCGAATAAGCATCG
GCTAACTCCGTGCCAGCAGCCGCGGTAATACGGAGGATGCAAGCGTTATCCGGATTTATTGGGTTTAAAGGGTGCGTAGG
CGGATTTTTAAGCGTGAGGTGAAATGCCCGGGCTCAACCTGGGAACTGCCTCGCGAACTGGGAATCTGGAATGTCCGTGC
CGTGGGAGGAATGTGTGGTGTAGCGGTGAAATGCATAGAGATCACACAGAACACCGATTGCGAAGGCATCTCACGAACGG
ATGATTGACGCTGAGGCACGAAAGCGTGGGGATCAAACAGGATTAGATACCCCAGTAGTCC
>t0018821_wg-Y-6;size=5;
CCTACGGGGGGCTGCAGTCGAGGATCATTTGCAATGGGCGAAAGCCTGACAATGCGACGCTGCGTGGAGGATGAAGGCCT
TCGGGTTGTAAACTCCTGTCATGGGGGAACAGGCGAGGGGACCCAATACGTCCCTTAGTTGAGTGTACCCCAAGAGGAAG
CGACGGCTAACTCTGTGCCAGCAGCCGCGGTAATACAGAGGTCGCAAGCGTTGTTCGGATTTACTGGGCGTAAAGGGCGC
GTAGGCGGCAGGGCGTGTCAAGTGTGAAATCTCCGGGCCCAACCCGGAAAGTGCGCTTGAAACTACCTTGCTCGAGTCCG
GAAGAGGGAATCGGAATACAGGGTGTAGCGGTGAAATGCGTTGATATCCTGTAGAACACCGGAGGCGAAGGCGGATTCCT
TGTACGGTACTGACGCTGAGGCGCGAAAGTCGGGGGAGCAAACAGGATTAGATACCCGGGTAGTCC
>t0001640_wg-Y-6;size=5;
CCTACGGGGGGCTGCAGTGGGGAATATTGCACAATGGGGGAAACCCTGATGCAGCGATGCCGCGTGGAGGAAGAAGGTTT
TCGGATTGTAAACTCCTGTCTTAAAGGACGATAATGACGGTACTTTAGGAGGAAGCTCCGGCTAACTACGTGCCAGCAGC
CGCGGTAATACGTAGGGAGCGAGCGTTGTCCGGAATTACTGGGTGTAAAGGGAGCGTAGGCGGGAACGCAAGTCAGATGT
GAAATGCAGGGGCTCAACCCCTGAGCTGCATTTGAAACTGCGATTCTTGAGTGAAGTAGAGGTAAGCGGAATTCCTGGTG
TAGCGGTGAAATGCGTAGATATCAGGAGGAACACCGGTGGCGAAGGCGGCTTACTGGGCTTTTACTGACGCTGAGGCTCG
AAAGCGTGGGGAGCAAACAGGATTAGATACCCTAGTAGTCC
>t0024924_wg-Y-6;size=5;
CCTACGGGGGGCTGCAGTGAGGAATATTGGTCAATGGACGAGAGTCTGAACCAGCCAAGTAGCGTGAAGGATGACGGCCC
TATGGGTTGTAAACTTCTTTTGTTTGGGAATAAAGTGCTCTACGTGTAGAGTTTTGTATGTACCTTACGAATAAGCATCG
GCTAATTCCGTGCCAGCAGCCGCGGTAATACGGAAGATGCGAGCGTTATCCGGATTTATTGGGTTTAAAGGGAGCGTAGG
CGGACCTTTAAGTCAGCGGTAAAATGTCAATGCCCAACATTGGCCCGCCGTTGATACTGTTGGTCTTGAATACACACAAG
GAAGGTGGAATTCGTTGTGTAGCGGTGAAATGCTTAGATATGACGAAGAACTCCGATTGCGAAGGCAGCCTTCTGGGGTG
CGATTGACGCTGAGGCTCGAAAGTGCGGGTATCAAACAGGATTAGATACCCGAGTAGTCC
>t0001695_wg-Y-6;size=5;
CCTACGGGAGGCTGCAGTGAGGAATATTGGACAATGGCCGGAAGGCTGATCCAGCCATGCCGCGTGCGGGAAGACGGCCC
TATGGGTTGTAAACCGCTTTTGTTGGGGAGCAATAAGTCCTACGTGTAGGATGATGAGAGTACCCAGCGAATAAGCATCG
GCTAACTCCGTGCCAGCAGCCGCGGTAATACGGAGGATGCAAGCGTTATCCGGATTTATTGGGTTTAAAGGGTGCGTAGG
CGGATGCTTAAGCGTGAGGTGAAATGCCCGGGCTCAACCTGGGAACTGCCTCGCGAACTGGGTATCTGGAATGTCCGTGC
CGTGGGAGGAATGTGTGGTGTAGCGGTGAAATGCATAGAGATCACACAGAACACCGATTGCGAAGGCATCTCACGAACGG
ATGATTGACGCTGAGGCACGAAAGCGTGGGGATCAAACAGGATTAGATACCCGAGTAGTCC
>t0001698_wg-Y-6;size=5;
CCTACGGGGGGCTGCAGTGGGGAATATTGGGCAATGGGGGAAACCCTGACCCAGCAACGCCGCGTGAAGGAAGAAGGCTT
TCGGGTTGTAAACTTCTTTTACCAGGGACGAAGGACGTGACGGTACCTGGAGAAAAAGCCACGGCTAACTACGTGCCAGC
AGCCGCGGTAATACGTAGGTGGCAAGCGTTGTCCGGAATTACTGGGTGTAAAGGGCGTGTAGGCGGAGCAGCAAGTCAGA
AGTGAAATCTCCGGGCTTAACCCGGAAACTGCTTTTGAAACTGTTGCCCTTGAGTATCGGAGAGGCAGGCGGAATTCCTA
GTGTAGCGGTGAAATGCGTAGATATTAGGAGGAACACCAGTGGCGAAGGCGGCCTGCTGGACGACAACTGACGCTGAGGC
GCGAAAGCGTGGGGAGCAAACAGGATTAGATACCCCTGTAGTCC
>t0001672_wg-Y-6;size=5;
CCTACGGGGGGCAGCAGTGAGGAATATTGGACAATGGCCGGAAGGCTGATCCAGCCATGCCGCGTGCGGGACGACGGCCC
TATGGGTTGTAAACCGCTTTTGCGGGGGAGCAATAATCACTACGTGTAGTGAGATGAGAGTACCCTGCGAATAAGCATCG
GCTAACTCCGTGCCAGCAGCCGCGGTAATACGGAGGATGCAAGCGTTATCCGGATTTATTGGGTTTAAAGGGTGCGCAGG
CGGCTTGTTAAGCGGGAGGTGAAATGCCGGCGCTCAACGTCGGAAGTGCCTCCCGAACTGGTGAGCTTGAATGACTCTGC
CGTGGGAGGAATGTGTAGTGTAGCGGTGAAATGCTTAGAGATTACACAGAACACCGATTGCGAAGGCATCTCACGAAGGG
TTGATTGACGCTGAGGCACGAAAGCGTGGGGATCAAACAGGATTAGATACCCCGGTAGTCC
>t0001694_wg-Y-6;size=5;
CCTACGGGTGGCTGCAGTGGGGAATATTGCACAATGGGGGGAACCCTGATGCAGCCATGCCGCGTGAATGAAGAAGGCCT
TCGGGTTGTAAAGTTCTTTCGGTGATGAGGAAGGTATCAAATTTAATAGATTTGGTAATTGACGTTAGTCACAGAAGAAG
CACCGGCTAACTCCGTGCCAGCAGCCGCGGTAATACGGAGGGTGCGAGCGTTAATCGGAATAACTGGGCGTAAAGGGCAC
GCAGGCGGATTGTTAAGTGGGATGTGAAAGCCCCGGGCTCAACCTGGGAATTGCATTTCAGACTGGCAGTCTAGAGTATT
TTAGGGAGGGGTAGAATTCCACGTGTAGCGGTGAAATGCGTAGAGATGTGGAGGAATACCGAAGGCGAAGGCAGCCCCTT
GGGAATATACTGACGCTCATGTGCGAAAGCGTGGGGAGCAAACAGGATTAGATACCCCTGTAGTCC
>t0001108_wg-Y-6;size=5;
CCTACGGGGGGCTGCAGTGAGGAATATTGGTCAATGGGCGGAAGCCTGAACCAGCCAAGTAGCGTGAAGGAAGACGGCCC
TACGGGTTGTAAACTTCTTTTGTCGGGGAATAACCGTCGGCACGTGTGCCGACCTGCATGTACCCGGTGAATAAGGACCG
GCTAATTCCGTGCCAGCAGCCGCGGTAATACGGAAGGTCCGAGCGTTATCCGGATTTATTGGGTTTAAAGGGAGCGTAGG
CGGAATGGTAAGTCAGCCGTTAAATAGCGGGGCTCAACCCCGTAGTGCGGTTGAAACTGCCGTTCTTGAGTGCACGAGAG
GTAGGTGGAATTCGTGGTGTAGCGGTGAAATGCTTAGATATCACGAAGAACTCCGATTGCGAAGGCAGCTTACTGGTGTG
TTACTGACGCTGATGCTCGAAGGTGCGGGTATCAAACAGGATTAGATACCCGAGTAGTCC
>t0021809_wg-Y-6;size=5;
CCTACGGGAGGCTGCAGTGAGGAATATTGGTCAATGGGCGCGAGCCTGAACCAGCCAAGTAGCGTGCAGGATGACGGCCC
TATGGGTTGTAAACTGCTTTTATGCGGGGATAAAGTGAGGGACGTGTCCCTTTTTGTAGGTACCGCATGAATAAGGACCG
GCTAATTCCGTGCCAGCAGCCGCGGTAATACGGAAGGTCCGGGCGTTATCCGGATTTATTGGGTTTAAAGGGAGCGCAGG
CTGATTGTTAAGCGTGACGTGAAATGTAGCCGCTCAACGGCTGAACTGCGTCGCGAACTGGCAGTCTTGAGTGAGTACGA
CGTCAGCGGAATTCGTGGTGTAGCGGTGAAATGCTTAGATATCACGAAGAACCCCGATTGCGAAGGCAGCTGACGAGTCC
TTTACTGACGCTAAAGCTCGAAGGTGCGGGTATCGAACAGGATTAGATACCCCAGTAGTCC
>t0019869_wg-Y-6;size=5;
CCTACGGGGGGCTGCAGTAGGGAATATTGGGCAATGGAGGCAACTCTGACCCAGCCATGCCGCGTGAAGGAAGACGGCCC
TATGGGTTGTAAACTTCTTTTGCCGCAGAGTAACCCGGGGGACGTGTCCCCCGCTGAGAGTATGCGGCGAATAAGTATCG
GCTAACTCCGTGCCAGCAGCCGCGGTAATACGGAGGATACGAGCGTTATCCGGATTTATTGGGTTTAAAGGGTGCGCAGG
CGGACCGTTAAGTCAGGGGTGAAAAGTTGGGGCTCAACTCCAATCGTGCCTTTGATACTGGCGGACTAGAGTGCAGGGGA
CGTGACTGGAATGTGATGTGTAGCGGTGAAATGCTTAGATATGTCACAGAACGCCGATCGTGAAGACAGGTCACGAATCT
GCAACTGACGCTCATGCACGAAAGCGTGGGGATCAAACAGGATTAGATACCCTAGTAGTCC
>t0012003_wg-Y-6;size=5;
CCTACGGGTGGCAGCAGTGAGGAATATTGGTCAATGGGCGAGAGCCTGAACCAGCCAAGTAGCGTGCAGGATGACGGCCC
TATGGGTTGTAAACTGCTTTTATATGGGGATAAAGTTCACCACGTGTGGTGTTTTGCAGGTACCATATGAATAAGGACCG
GCTAATTCCGTGCCAGCAGCCGCGGTAATACGGAAGGTCCGGGCGTTATCCGGATTTATTGGGTTTAAAGGGAGCGCAGG
CGGCCTTTTAAGCGTGACGTGAAATGTGGATGCTCAACATCTGAACTGCGTCGCGAACTGGAGGGCTTGAGTGGGTACGA
CGCCGGCGGAATTCGTGGTGTAGCGGTGAAATGCTTAGATATCACGAAGAACCCCGATTGCGAAGGCAGCCGGCGAGTCC
TCAACTGACGCTAAAGCTCGAAAGTGCGGGTATCGAACAGGATTAGATACCCTTGTAGTCC
>t0047632_wg-Y-6;size=5;
CCTACGGGGGGCAGCAGTGAGGAATATTGGTCAATGGGCGCAAGCCTGAACCAGCCATGCCGCGTGAAGGAATAAGGCCC
TATGGGTCGTAAACTTCTTTTGTGGTGGAGCAATAAGGTGTACGTGTACACCGATGAGAGTACATCACGAATAAGCATCG
GCTAACTCCGTGCCAGCAGCCGCGGTAATACGGAGGATGCAAGCGTTATCCGGATTTATTGGGTTTAAAGGGTGCGTAGG
CTGTGGGGAAAGTCAGGGGTGAAAGCCCGGCGCTTAACGCCGGAACTGCCTTTGATACTTCTCCGCTGGAATACGGATGC
CGTGGGAGGAATGAGTAGTGTAGCGGTGAAATGCATAGATATTACTCAGAACACCGATTGCGAAGGCATCTCACGAATCC
GTCATTGACGCTGAGGCACGAAAGCGTGGGGATCAAACAGGATTAGATACCCCTGTAGTCC
>t0024757_wg-Y-6;size=5;
CCTACGGGGGGCTGCAGTGAGGAATATTGGTCAATGGACGAGAGTCTGAACCAGCCAAGTAGCGTGCAGGATGACGGCCC
TATGGGTTGTAAACTGCTTTTATACAGGGATAAAGTGCACTACGTGTAGTGTTTTGTAGGTACTGTATGAATAAGGACCG
GCTAATTCCGTGCCAGCAGCCGCGGTAATACGGAAGGTCCGGGCGTTATCCGGATTTATTGGGTTTAAAGGGAGCGCAGG
CTGATGATTAAGCGTGACGTGAAATGTAGCCGCTCAACGGCTGAACTGCGTCGCGAACTGGTTATCTTGAGTGAGTTCGA
TGTTGGCGGAATTCGTGGTGTAGCGGTGAAATGCTTAGATATCACGAAGAACTCCGATTGCGAAGGCAGCCAACAAGGCC
TTTACTGACGCTAAAGCTCGAAGGTGCGGGTATCGAACAGGATTAGATACCCTTGTAGTCC
>t0048391_wg-Y-6;size=5;
CCTACGGGAGGCTGCAGTGAGGAATATTGGTCAATGGGCGAGAGCCTGAACCAGCCAAGTAGCGTGCAGGATGACGGCCC
TATGGGTTGTAAACTGCTTTTATATGGGGATAAAGTTCACCACGTGTGGTGTTTTGTAGGTACCATATGAATAAGGACCG
GCTAATTCCGTGCCAGCAGCCGCGGTAATACGGAAGGTCCGGGCGTTATCCGGATTTATTGGGTTTAAAGGGAGCGCAGG
CGGCCTTTTAAGCGTGACGTGAAATGTGGATGCTCAACATCTGAACTGCGTCGCGAACTGGAGGGCTTGAGTGGGTACGA
CGCCGGCGGAATTCGTGGTGTAGCGGTGAAATGCTTAGATATCACGAAGAACCCCGATTGCGAAGGCAGCCGGCGAGTCC
TCAACTGACGCTAAAGCTCGAAAGTGCGGGTATCGAACAGGATTAGATACCCTTGTAGTCC
>t0019139_wg-Y-6;size=5;
CCTACGGGTGGCTGCAGTAGGGAATATTGGGCAATGGAGGCAACTCTGACCCAGCCATGCCGCGTGAAGGAATAAGGCCC
TATGGGTCGTAAACTTCTTTTACCGCAGAGTAAACCCGGGGACGCGTCCCCGGTTGAGAGTATGCGGGGAATAAGTATCG
GCTAACTCCGTGCCAGCAGCCGCGGTAATACGGGGGATACGAGCGTTATCCGGATTTATTGGGTTTAAAGGGTGCGCAGG
CGGACCGTTAAGTCAGGGGTGAAAAGTCCGTGCTCAACATGGACCGTGCCTTTGATACTGGCGGACTGGAGTGTGATAGA
CGTGGCCGGAATGTGGTGTGTAGCGGTGAAATGCTTAGATATGCCACAGAACACCGATCGAGAAGTCAGGTCGCGAGTTC
ACAACTGACGCTCATGCACGAAAGCGTGGGGATCAAACAGGATTAGATACCCTGGTAGTCC
>t0032461_wg-Y-6;size=5;
CCTACGGGCGGCTGCAGTGGGGAATATTGCACAATGGACGAAAGTCTGATGCAGCAATTCTGCGTGAAGGATGAAGCATT
ACGGTGTGTAAACTTCTTTTTTGGTAGAAGACGAATGACGGTATACCAAGAATAAGGGACGGCTAACTATGTGCCAGCAG
CCGCGGTAATACATAGGTCCCGAGCGTTATCCGGATTTACTGGGCGTAAAGTGTCCGTAGCCTGATATGTAAGTCTGTTT
TCAAATATTGTGGCTTAACCATAAAGAGGGAATAGATACTGCATATCTTGAAGTTGTTGGGGGTTAGTGGAATTTCCGGT
GGAGCGGTGAAATGCGTTGATATCGGAAAGAACGCCGAAAGCGAAAGCAGCTAACTACAATAAACTTGACGGTGAGGGAC
GAAAGCTTGGGGAGCAAACGGGATTAGATACCCTGGTAGTCC
>t0024493_wg-Y-6;size=5;
CCTACGGGAGGCTGCAGTGAGGAATATTGGTCAATGGGCGAGAGCCTGAACCAGCCAAGTAGCGTGCAGGATGACGGCCC
TATGGGTTGTAAACTGCTTTTATACAGGGATAAAGTGCACCACGTGTGGTGTTTTGTAGGTACTGTATGAATAAGGACCG
GCTAATTCCGTGCCAGCAGCCGCGGTAATACGGAAGGTCCGGGCGTTATCCGGATTTATTGGGTTTAAAGGGAGCGCAGG
CCGATGGTTAAGCGTGACGTGAAATGTAGCCGCTCAACGGCTGAACTGCGTCGCGAACTGGCTATCTTGAGTGAGTTCGA
TGTTGGCGGAATTCGTGGTGTAGCGGTGAAATGCTTAGATATCACGAAGAACTCCGATTGCGAAGGCAGCCAACAAGGCC
TTTACTGACGCTAAAGCTCGAAGGTGCGGGTATCGAACAGGATTAGATACCCCAGTAGTCC
>t0020356_wg-Y-6;size=5;
CCTACGGGCGGCAGCAGTAGGGAATATTGGGCAATGGAGGCAACTCTGACCCAGCCATGCCGCGTGAAGGAAGACGGCCC
TATGGGTTGTAAACTTCTTTTGCCGCAGAGTAACCCGGGGGACGTGTCCCCCGCTGAGAGTATGCGGCGAATAAGTATCG
GCTAACTCCGTGCCAGCAGCCGCGGTAATACGGAGGATACGAGCGTTATCCGGATTTATTGGGTTTAAAGGGTGCGCAGG
CGGACCGTTAAGTCAGGGGTGAAAAGTTGGGGCTCAACTCCAATCGTGCCTTTGATACTGGCGGACTAGAGTGCAGGGGA
CGTGACTGGAATGTGATGTGTAGCGGTGAAATGCTTAGATATGTCACAGAACGCCGATCGTGAAGACAGGTCACGAATCT
GCAACTGACGCTCATGCACGAAAGCGTGGGGATCAAACAGGATTAGATACCCTAGTAGTCC
>t0006531_wg-Y-6;size=5;
CCTACGGGCGGCTGCAGTAGGGAATATTGGACAATGGGGGAAACCCTGATCCAGCGACGCCGCGTGAGTGAAGAAGTATT
TCGGTACGTAAAGCTCTATCAGCAGGGAAGAAAATGACGGTACCTGACTAAGAAGCACCGGCTAAATACGTGCCAGCAGC
CGCGGTAATACGTATGGTGCAAGCGTTATTCGGATTTACTGGGTGTAAAGGGAGCGTAGACGGCATAGCAAGTCTGAAGT
GAAATGCGGGGGCTCAACCCCTGAACTGCTTTGGAAACTGTTAAGCTAGAGTGTCGGAGAGGTTAGTGGAATTCCTAGTG
TAGCGGTGAAATGCGTAGATATTAGGAGGAACACCGGTGGCGAAGGCGGCTAACTGGACGATAACTGACGTTGAGGCTCG
AAAGCGTGGGGAGCAAACAGGATTAGATACCCTAGTAGTCC
>t0024359_wg-Y-6;size=5;
CCTACGGGGGGCAGCAGTGAGGAATATTGGTCAATGGGCGCAAGCCTGAACCAGCCATGCCGCGTGAAGGAATAAGGCCC
TATGGGTCGTAAACTTCTTTTGTGGTGGAGCAATAAGGTGTACGTGTACACCGATGAGAGTACATCACGAATAAGCATCG
GCTAACTCCGTGCCAGCAGCCGCGGTAATACGGAGGATGCAAGCGTTATCCGGATTTATTGGGTTTAAAGGGTGCGTAGG
CTGTGGGGAAAGTCAGGGGTGAAAGCCCGGCGCTTAACGCCGGAACTGCCTTTGATACTTCTCCGCTGGAATACGGATGC
CGTGGGAGGAATGAGTAGTGTAGCGGTGAAATGCATAGATATTACTCAGAACACCGATTGCGAAGGCATCTCACGAATCC
GTCATTGACGCTGAGGCACGAAAGCGTGGGGATCAAACAGGATTAGATACCCGTGTAGTCC
>t0006914_wg-Y-6;size=5;
CCTACGGGCGGCTGCAGTGAGGAATATTGGTCAATGGTCGGAAGACTGAACCAGCCATGCCGCGTGAGGGAAGAAGGCCC
TACGGGTTGTAAACCTCTTTTGCCGGGGAGCAATAAGTGCGGTGCGCCGCACGATGAGACTACCCGGGGAATAAGCATCG
GCTAACTCCGTGCCAGCAGCCGCGGTAATACGGAGGATGCGAGCGTTATCCGGATTTATTGGGTTTAAAGGGTGCGCAGG
CGGTGCGATAAGTCAGCGGTGAAAGGTCCCGGCTCAACCGGGGAGCTGCCGTTGATACTGTCGCGCTTGAGTACGAGCGG
CGCCGGCGGAATGTGTGGTGTAGCGGTGAAATGCATAGATACCACACAGAACACCGATCGCGAAGGCAGCTGGCGAGGGC
GGAACTGACGCTGAGGCACGAAAGCGTGGGGATCAAACAGGATTAGATACCCTTGTAGTCC
>t0024471_wg-Y-6;size=5;
CCTACGGGAGGCTGCAGTGAGGAATATTGGTCAATGGGCGCAAGCCTGAACCAGCCATGCCGCGTGAAGGAATAAGGCCC
TATGGGTCGTAAACTTCTTTTGTGGTGGAGCAATAAGGTGTACGCGTACACCGATGAGAGTACATCACGAATAAGCATCG
GCTAACTCCGTGCCAGCAGCCGCGGTAATACGGAGGATGCAAGCGTTATCCGGATTTATTGGGTTTAAAGGGTGCGTAGG
CTGTGGGGAAAGTCAGGGGTGAAAGCCCGGCGCTTAACGCCGGAACTGCCTTTGATACTTCTCCGCTGGAATACGGATGC
CGTGGGAGGAATGAGTAGTGTAGCGGTGAAATGCATAGATATTACTCAGAACACCGATTGCGAAGGCATCTCACGAATCC
GTCATTGACGCTGAGGCACGAAAGCGTGGGGATCAAACAGGATTAGATACCCTAGTAGTCC
>t0024431_wg-Y-6;size=5;
CCTACGGGTGGCTGCAGTGAGGAATATTGGTCAATGGGCGCAAGCCTGAACCAGCCATGCCGCGTGAAGGAATAAGGCCC
TATGGGTCGTAAACTTCTTTTGTGGTGGAGCAATAAGGTGTACGTGTACACCGATGAGAGTACATCACGAATAAGCATCG
GCTAACTCCGTGCCAGCAGCCGCGGTAATACGGAGGATGCAAGCGTTATCCGGATTTATTGGGTTTAAAGGGTGCGTAGG
CTGTGGGGAAAGTCAGGGGTGAAAGCCCGGCGCTTAACGCCGGAACTGCCTTTGATACTTCTCCGCTGGAATACGGATGC
CGTGGGAGGAATGAGTAGTGTAGCGGTGAAATGCATAGATATTACTCAGAACACCGATTGCGAAGGCATCTCACGAATCC
GTCATTGACGCTGAGGCACGAAAGCGTGGGGATCAAACAGGATTAGATACCCGTGTAGTCC
>t0031770_wg-Y-6;size=5;
CCTACGGGGGGCTGCAGTGAGGAATATTGGTCAATGGACGAGAGTCTGAACCAGCCAAGTAGCGTGAAGGATGACGGCCC
TATGGGTTGTAAACTTCTTTTGTTTGGGAATAAAGTGCTCTACGTGTAGAGTTTTGTATGTACCTTACGAATAAGCATCG
GCTAATTCCGTGCCAGCAGCCGCGGTAATACGGAAGATGCGAGCGTTATCCGGATTTATTGGGTTTAAAGGGAGCGTAGG
CGGACCTTTAAGTCAGCGGTAAAATGTCAATGCCCAACATTGGCCCGCCGTTGATACTGTTGGTCTTGAATACACACAAG
GAAGGTGGAATTCGTTGTGTAGCGGTGAAATGCTTAGATATGACGAAGAACTCCGATTGCGAAGGCAGCCTTCTGGGGTG
CGATTGACGCTGAGGCTCGAAAGTGCGGGTATCAAACAGGATTAGATACCCCAGTAGTCC
>t0013729_wg-Y-6;size=5;
CCTACGGGCGGCAGCAGTCGAGGATCATTCGCAATGGGCGCAAGCCTGACGATGCGACGCTGCGTGGAGGACGAAGGCCC
TCGGGTCGTAAACTCCTGTCAGAGGGGAAAAGGGCGCCCTCCCCAACAGGGAGGATCGCTTGATGGTACCCTCAGAGGAA
GCCACGGCTAACTCTGTGCCAGCAGCCGCGGTAATACAGAGGTGGCGAGCGTTGTTCGGATTTACTGGGCGTAAAGGGTG
CGTAGGCGGCGACGTGTGCCGGACGTGAAATCCCGGGGCTCACCCCCGGCGCGTGCGTACGGGACTGCGTCGCTAGGGTT
CGGGAGAGGAGATCGGAACGCAGGGTGTAGCGGTGAAATGCGTTGATATCCTGCGGAACACCGGAGGCGAAGGCGGATCT
CTTGCACGACACCGACGCTGAGGCACGAAAGCGTGGGGAGCAAACAGGATTAGATACCCTAGTAGTCC
>t0005764_wg-Y-6;size=5;
CCTACGGGCGGCTGCAGTGAGGAATATTGGACAATGGCCGGAAGGCTGATCCAGCCATGCCGCGTGCGGGACGACGGCCC
TATGGGTTGTAAACCGCTTTTGCGGGGGAGCAATAATCACTACGTGTAGTGAGATGAGAGTACCCTGCGAATAAGCATCG
GCTAACTCCGTGCCAGCAGCCGCGGTAATACGGAGGATGCAAGCGTTATCCGGATTTATTGGGTTTAAAGGGTGCGCAGG
CGGCTTGTTAAGCGGGAGGTGAAATGCCGGCGCTCAACGTCGGAAGTGCCTCCCGAACTGGTGAGCTTGAATGACTCTGC
CGTGGGAGGAATGTGTAGTGTAGCGGTGAAATGCTTAGAGATTACACAGAACACCGATTGCGAAGGCATCTCACGAAGGG
TTGATTGACGCTGAGGCACGAAAGCGTGGGGATCAAACAGGATTAGATACCCTGGTAGTCC
>t0026059_wg-Y-6;size=5;
CCTACGGGCGGCTGCAGTGAGGAATATTGGTCAATGGACGGAAGTCTGAACCAGCCAAGTAGCGTGCAGGATGACGGCCC
TATGGGTTGTAAACTGCTTTTATACAGGGATAAAGTGAGGGACGTGTCCCTTTTTGTAGGTACTGTATGAATAAGGACCG
GCTAATTCCGTGCCAGCAGCCGCGGTAATACGGAAGGTCCGGGCGTTATCCGGATTTATTGGGTTTAAAGGGAGCGCAGG
CTGATGATTAAGCGTGACGTGAAATGTAGCCGCTCAACGGCTGAACTGCGTCGCGAACTGGTTATCTTGAGTGAGTTCGA
TGTTGGCGGAATTCGTGGTGTAGCGGTGAAATGCTTAGATATCACGAAGAACTCCGATTGCGAAGGCAGCCAACAAGGCC
TTTACTGACGCTAAAGCTCGAAGGTGCGGGTATCGAACAGGATTAGATACCCTGGTAGTCC
>t0032185_wg-Y-6;size=5;
CCTACGGGAGGCTGCAGTGAGGAATATTGGTCAATGGCCGAGAGGCTGAACCAGCCAAGTAGCGTGCAGGACGACGGCCC
TACGGGTTGTAAACTGCTTTTGCGGGAGGATAAAGGACACTACGTGTAGTGTTTTGCAGGTATCCCGTGAATAAGGACCG
GCTAATTCCGTGCCAGCAGCCGCGGTAATACGGAAGGTCCGGGCGTTATCCGGATTTATTGGGTTTAAAGGGAGCGCAGG
CGGACTGCTAAGCGTGCCGTGAAAGCGCGGGGCTCAACCCCGTACAGCGGCGCGAACTGGCGGTCTTGGTTGCGGGAAGG
GGAGGCGGAACTCGTGGTGTAGCGGTGAAATGCATAGATATCACGAAGAACTCCGATCGCGAAGGCAGCCTCCCGGCCCG
CCAACGACGCTCATGCTCGAAGGCGCGGGTATCAAACAGGATTAGATACCCCGGTAGTCC
>t0035872_wg-Y-6;size=5;
CCTACGGGGGGCTGCAGTGAGGAATATTGGTCAATGGACGGAAGTCTGAACCAGCCAAGTAGCGTGCAGGATGACGGCCC
TATGGGTTGTAAACTGCTTTTATGTGGGAATAAAGTGGAGGACGTGTCCTCCTTTGCATGTACCACAGGAATAAGGACCG
GCTAATTCCGTGCCAGCAGCCGCGGTAATACGGAAGGTCCGGGCGTTATCCGGATTTATTGGGTTTAAAGGGAGCGTAGG
CCGGGTATTAAGCGTGTTGTGAAATGTAGTTGCTCAACATCTGCACTGCAGCGCGAACTGGTGCTCTTGAGTGCGCGGAA
AGCTGGCGGAATTCGTCGTGTAGCGGTGAAATGCTTAGATATGACGAAGAACTCCGATTGCGAAGGCAGCTGGCTGTAGC
GTTACTGACGCTGAAGCTCGAAAGCGTGGGTATCGAACAGGATTAGATACCCGGGTAGTCC
>t0020487_wg-Y-6;size=5;
CCTACGGGCGGCTGCAGTCGAGGATCATTCGCAATGGGCGCAAGCCTGACGATGCGACGCTGCGTGGAGGACGAAGGCCC
TCGGGTCGTAAACTCCTGTCAGAGGGGAAAAGGGCGCCCTCCCCAACAGGGAGGATCGCTTGATGGTACCCTCAGAGGAA
GCCACGGCTAACTCTGTGCCAGCAGCCGCGGTAATACAGAGGTGGCGAGCGTTGTTCGGATTTACTGGGCGTAAAGGGTG
CGTAGGCGGCGACGTGTGCCGGACGTGAAATCCCGGGGCTCACCCCCGGCGCGTGCGTACGGGACTGCGTCGCTAGGGTT
CGGGAGAGGAGATCGGAACGCAGGGTGTAGCGGTGAAATGCGTTGATATCCTGCGGAACACCGGAGGCGAAGGCGGATCT
CTTGCACGACACCGACGCTGAGGCACGAAAGCGTGGGGAGCAAACAGGATTAGATACCCGTGTAGTCC
>t0025152_wg-Y-6;size=5;
CCTACGGGAGGCTGCAGTGAGGAATATTGGTCAATGGGCGAGAGCCTGAACCAGCCAAGTAGCGTGCAGGATGACGGCCC
TATGGGTTGTAAACTGCTTTTATATGGGGATAAAGTTCACCACGTGTGGTGTTTTGTAGGTACCATATGAATAAGGACCG
GCTAATTCCGTGCCAGCAGCCGCGGTAATACGGAAGGTCCGGGCGTTATCCGGATTTATTGGGTTTAAAGGGAGCGCAGG
CGGCCTTTTAAGCGTGACGTGAAATGTGGATGCTCAACATCTGAACTGCGTCGCGAACTGGAGGGCTTGAGTGGGTACGA
CGCCGGCGGAATTCGTGGTGTAGCGGTGAAATGCTTAGATATCACGAAGAACCCCGATTGCGAAGGCAGCCGGCGAGTCC
TCAACTGACGCTAAAGCTCGAAAGTGCGGGTATCGAACAGGATTAGATACCCCGGTAGTCC
>t0013338_wg-Y-6;size=5;
CCTACGGGAGGCTGCAGTGAGGAATATTGGACAATGGCCGGAAGGCTGATCCAGCCATGCCGCGTGAAGGATAAGGTCCT
ATGGATTGTAAACTTCTTTTGAGTGGGAGCAATAAGGATGTCGAGACATCCGATGAGAGTACCATTCGAATAAGCATCGG
CTAACTCCGTGCCAGCAGCCGCGGTAATACGGAGGATGCGAGCGTTATCCGGATTTATTGGGTTTAAAGGGTGCGTAGGC
GGTTTGTCAAGTCAGCGGTGAAACGCAAGGGCTTAACCCTTGACCTGCCGTTGAAACTGATTGACTAGAATGCGGATGCT
GTGGGAGGAATGTGTGGTGTAGCGGTGAAATGCATAGATATCACACAGAACACCGATTGCGAAGGCATCTCACAAATCCG
TGATTGACGCTGAGGCACGAAAGTGTGGGGATCAAACAGGATTAGATACCCCAGTAGTCC
>t0003770_wg-Y-6;size=5;
CCTACGGGGGGCTGCAGTGGGGAATATTGGACAATGGGGGAAACCCTGATCCAGCGACGCCGCGTGAGTGAAGAAGTATT
TCGGTATGTAAAGCTCTATCAGCAGGGAAGATGATGACGGTACCTGACTAAGAAGCACCGGCTAAATACGTGCCAGCAGC
CGCGGTAATACGTATGGTGCAAGCGTTATCCGGATTTACTGGGTGTAAAGGGAGCGTAGGCGGCCGTGCAAGTCAGGTGT
GAAATCCCGGGGCTCAACCCCGGTACTGCACTTGAAACTGCGTGGCTGGAGTACAGGAGAGGCAGGCGGAATTCCTAGTG
TAGCGGTGAAATGCGTAGATATTAGGAAGAACACCGGTGGCGAAGGCGGCCTGCTGGACTGGATACTGACGCTGAGGCTC
GAAAGCGTGGGGAGCAAACAGGATTAGATACCCTAGTAGTCC
>t0022464_wg-Y-6;size=5;
CCTACGGGGGGCTGCAGTGAGGAATATTGGTCAATGGGCGAGAGCCTGAACCAGCCAAGTAGCGTGAGGGACGACTGCCC
TATGGGTTGTAAACCTCTTTTGTTTGGGAATAAAGTGAGCCACGCGTGGCTTTTTGTATGTACCTTACGAATAAGCATCG
GCTAATTCCGTGCCAGCAGCCGCGGTAATACGGAAGATGCGAGCGTTATCCGGATTTATTGGGTTTAAAGGGAGCGTAGG
CGGGCTTTTAAGCCAGCGGTCAAATGTCAGGGCCCAACCTTGGCATGCCGTTGGAACTGGGAGCCTTGAATACACACAAG
GAAGGTGGAATTCGTCGTGTAGCGGTGAAATGCTTAGATATGACGAAGAACTCCGATTGCGAAGGCAGCCTTCTGGGGTG
CGATTGACGCTGAGGCTCGAAAGTGCGGGTATCGAACAGGATTAGATACCCTAGTAGTCC
>t0022963_wg-Y-6;size=5;
CCTACGGGTGGCAGCAGTGAGGAATATTGGACAATGGCCGAGAGGCTGATCCAGCCATGCCGCGTGCGGGAAGACGGCCC
TATGGGTTGTAAACCGCTTTTGTTGGGGAGCAATAAGGTCCACGTGTGGATCGATGAGAGTACCCAGCGAATAAGCATCG
GCTAACTCCGTGCCAGCAGCCGCGGTAATACGGAGGATGCAAGCGTTATCCGGATTTATTGGGTTTAAAGGGTGCGTAGG
CGGATGCCTAAGCGTGAGGTGAAATCCCCGGGCTCAACCTGGGAACTGCCTCGCGAACTGGGTATCTGGAATGTCCGTGC
CGTGGGAGGAATGTGTGGTGTAGCGGTGAAATGCATAGAGATCACACAGAACACCGATTGCGAAGGCATCTCACGAACGG
ATGATTGACGCTGAGGCACGAAAGCGTGGGGATCAAACAGGATTAGATACCCTAGTAGTCC
>t0022938_wg-Y-6;size=5;
CCTACGGGCGGCTGCAGTGAGGAATATTGGACAATGGCCGGAAGGCTGATCCAGCCATGCCGCGTGCGGGATGACGGCCC
TATGGGTTGTAAACCGCTTTTGCGGGGGAGCAATAATCGCCACGGGTGGCGAGATGAGAGTACCCTGCGAATAAGCATCG
GCTAACTCCGTGCCAGCAGCCGCGGTAATACGGAGGATGCAAGCGTTATCCGGATTTATTGGGTTTAAAGGGTGCGCAGG
CGGCTTGTTAAGCGGGAGGTGAAATGCCGGCGCTCAACGTCGGAAGTGCCTCCCGAACTGGTGAGCTTGAATGACTCTGC
CGTGGGAGGAATGTGTAGTGTAGCGGTGAAATGCTTAGAGATTACACAGAACACCGATTGCGAAGGCATCTCACGAAGGG
TTGATTGACGCTGAGGCACGAAAGCGTGGGGATCAAACAGGATTAGATACCCTTGTAGTCC
>t0012293_wg-Y-6;size=5;
CCTACGGGAGGCAGCAGTGAGGAATATTGGTCAATGGGCGCAAGCCTGAACCAGCCATGCCGCGTGAAGGAATAAGGCCC
TATGGGTCGTAAACTTCTTTTGTGGTGGAGCAATAAGGTGTACGTGTACACCGATGAGAGTACATCACGAATAAGCATCG
GCTAACTCCGTGCCAGCAGCCGCGGTAATACGGAGGATGCAAGCGTTATCCGGATTTATTGGGTTTAAAGGGTGCGTAGG
CTGTGGGGAAAGTCAGGGGTGAAAGCCCGGCGCTTAACGCCGGAACTGCCTTTGATACTTCTCCGCTGGAATACGGATGC
CGTGGGAGGAATGAGTAGTGTAGCGGTGAAATGCATAGATATTACTCAGAACACCGATTGCGAAGGCATCTCACGAATCC
GTCATTGACGCTGAGGCACGAAAGCGTGGGGATCAAACAGGATTAGATACCCTAGTAGTCC
>t0022107_wg-Y-6;size=5;
CCTACGGGAGGCTGCAGTGAGGAATATTGGACAATGGCCGGAAGGCTGATCCAGCCATGCCGCGTGCGGGAAGACGGCCC
TATGGGTTGTAAACCGCTTTTGTTGGGGAGCAATAAGGTCCACGAGTGGATTGATGAGAGTACCCAGCGAATAAGCATCG
GCTAACTCCGTGCCAGCAGCCGCGGTAATACGGAGGATGCAAGCGTTATCCGGATTTATTGGGTTTAAAGGGTGCGTAGG
CGGATGCTTAAGCGTGAGGTGAAATGCCCGGGCTCAACCTGGGAACTGCCTCGCGAACTGGGTATCTGGAATGTCCGTGC
CGTGGGAGGAATGTGTGGTGTAGCGGTGAAATGCATAGAGATCACACAGAACACCGATTGCGAAGGCATCTCACGAACGG
ATGATTGACGCTGAGGCACGAAAGCGTGGGGATCAAACAGGATTAGATACCCCGGTAGTCC
>t0033554_wg-Y-6;size=5;
CCTACGGGAGGCTGCAGTGAGGAATATTGGTCAATGGACGGAAGTCTGAACCAGCCAAGTAGCGTGCAGGATGACGGCCC
TATGGGTTGTAAACTGCTTTTATATAGGGATAAAGTCGGGGACGTGTCCCCGTTTGTAGGTACTATATGAATAAGGACCG
GCTAATTCCGTGCCAGCAGCCGCGGTAATACGGAAGGTCCAGGCGTTATCCGGATTTATTGGGTTTAAAGGGAGCGCAGG
CTGATGATTAAGCGTGACGTGAAATGTAGCCGCTCAACGGCTGAACTGCGTCGCGAACTGGTTATCTTGAGTGAGTTCGA
TGTTGGCGGAATTCGTGGTGTAGCGGTGAAATGCTTAGATATCACGAAGAACTCCGATTGCGAAGGCAGCCAACAAGGCC
TTTACTGACGCTAAAGCTCGAAGGTGCGGGTATCGAACAGGATTAGATACCCCAGTAGTCC
>t0012339_wg-Y-6;size=5;
CCTACGGGCGGCTGCAGTGAGGAATATTGGTCAATGGGCGCGAGCCTGAACCAGCCAAGTAGCGTGAGGGACGACTGCCC
TATGGGTTGTAAACCTCTTTTGTTTGGGAATAAAGTGAGCCACGTGTGGCTTTTTGTATGTACCTTACGAATAAGCATCG
GCTAATTCCGTGCCAGCAGCCGCGGTAATACGGAAGATGCGAGCGTTATCCGGATTTATTGGGTTTAAAGGGAGCGTAGG
CGGGCCTTTAAGCCAGCGGTCAAATGTCAGGGCCCAACCTTGGCATGCCGTTGGAACTGGTGGCCTTGAATACACACAAG
GAAGGTGGAATTCGTCGTGTAGCGGTGAAATGCTTAGATATGACGAAGAACTCCGATTGCGAAGGCAGCCTTCTGGGGTG
CGATTGACGCTGAGGCTCGAAAGTGCGGGTATCGAACAGGATTAGATACCCTTGTAGTCC
>t0007278_wg-Y-6;size=5;
CCTACGGGGGGCAGCAGTGGGGAATATTGCACAATGGACGAAAGTCTGATGCAGCAATTCTGCGTGAAGGATGAAGCATT
ACGGTGTGTAAACTTCTTTTTTGGTAGAAGACGAATGACGGTATACCAAGAATAAGGGACGGCTAACTATGTGCCAGCAG
CCGCGGTAATACATAGGTCCCGAGCGTTATCCGGATTTACTGGGCGTAAAGTGTCCGTAGCCTGATATGTAAGTCTGTTT
TCAAATATTGTGGCTTAACCATAAAGAGGGAATAGATACTGCATATCTTGAAGTTGTTGGGGGTTAGTGGAATTTCCGGT
GGAGCGGTGAAATGCGTTGATATCGGAAAGAACGCCGAAAGCGAAAGCAGCTAACTACAATAAACTTGACGGTGAGGGAC
GAAAGCTTGGGGAGCAAACGGGATTAGATACCCTGGTAGTCC
>t0023838_wg-Y-6;size=5;
CCTACGGGCGGCAGCAGTAAGGAATATTGGGCAATGGGGGGAACCCTGACCCAGCCATGCCGCGTGAGGGAAGTAGGCCC
TACGGGTCGTGAACCTCTTTTGTCCAGGGACAAGGACGGGGTCGTGAACTCCGTTTGAGGGTACTGGAAGAATAAGCATC
GGCTAACTCCGTGCCAGCAGCCGCGGTAATACGGAGGATGCGAGCGTTATCCGGATTCATTGGGTTTAAAGGGTGCGCAG
GCGGCCGGGCAAGTCAGCGGTGAAAGTCAGGGGCCCAACCCCGGAAGTGCCGTTGATACTGTTCGGCTGGAATGCGGTCG
AGGCGGGCGGAATGTGGCGTGTAGCGGTGAAATGCGTAGATATGCCACAGAACGCCGATAGCGAAGGCAGCTCGCCAGGC
CTGCATTGACGCTCGGGCACGAAAGCGTGGGGATCGAACAGGATTAGATACCCCGGTAGTCC
>t0007120_wg-Y-6;size=5;
CCTACGGGAGGCTGCAGTGAGGAATATTGGTCAATGGACGAGAGTCTGAACCAGCCAAGTAGCGTGAAGGATGACGGCCC
TATGGGTTGTAAACTTCTTTTGTTTGGGAATAAAGTGCTCTACGTGTAGAGTTTTGTATGTACCTTACGAATAAGCATCG
GCTAATTCCGTGCCAGCAGCCGCGGTAATACGGAAGATGCGAGCGTTATCCGGATTTATTGGGTTTAAAGGGAGCGTAGG
CGGACCTTTAAGTCAGCGGTAAAATGTCAATGCCCAACATTGGCCCGCCGTTGATACTGTTGGTCTTGAATACACACAAG
GAAGGTGGAATTCGTTGTGTAGCGGTGAAATGCTTAGATATGACGAAGAACTCCGATTGCGAAGGCAGCCTTCTGGGGTG
CGATTGACGCTGAGGCTCGAAAGTGCGGGTATCAAACAGGATTAGATACCCTAGTAGTCC
>t0003901_wg-Y-6;size=5;
CCTACGGGCGGCTGCAGTGGGGAATATTGCACAATGGGCGCAAGCCTGATGCAGCAACGCCGCGTGAGCGATGAAGGTCT
TCGGATTGTAAAGCTCTGTCCTTGAGGACGAAAAATGACGGTACTCTTGGAGGAAGCCCCGGCTAACTACGTGCCAGCAG
CCGCGGTAATACGTAGGGGGCGAGCGTTATCCGGAATTATTGGGCGTAAAGAGTACGTAGGTGGTTTTGTAAGCGTAGGG
TGAAAGCCCGGGGCTTAACTCCGGCGAGCCCTACGAACTGCAAGACTTGAGTGCAGGAGGGGAAAGTGGAATTCCTGGTG
TAGCGGTGAAATGCGTAGATATCAGGAGGAACACCGGTGGCGAAGGCGACTTTCTGGACTGTAACTGACACTGAGGTACG
AAAGCGTGGGGAGCAAACAGGATTAGATACCCTGGTAGTCC
>t0007631_wg-Y-6;size=5;
CCTACGGGGGGCAGCAGTGAGGAATATTGGTCAATGGGCGAGAGCCTGAACCAGCCAAGTAGCGTGCAGGATGACGGCCC
TATGGGTTGTAAACTGCTTTTATATGGGGATAAAGTTCACCACGTGTGGTGTTTTGCAGGTACCATATGAATAAGGACCG
GCTAATTCCGTGCCAGCAGCCGCGGTAATACGGAAGGTCCGGGCGTTATCCGGATTTATTGGGTTTAAAGGGAGCGCAGG
CGGCCTTTTAAGCGTGACGTGAAATGTGGATGCTCAACATCTGAACTGCGTCGCGAACTGGAGGGCTTGAGTGGGTACGA
CGCCGGCGGAATTCGTGGTGTAGCGGTGAAATGCTTAGATATCACGAAGAACCCCGATTGCGAAGGCAGCCGGCGAGTCC
TCAACTGACGCTAAAGCTCGAAAGTGCGGGTATCGAACAGGATTAGATACCCGTGTAGTCC
>t0007795_wg-Y-6;size=5;
CCTACGGGAGGCTGCAGTCGAGGATCATTCGCAATGGGCGCAAGCCTGACGATGCGACGCTGCGTGGAGGACGAAGGCCC
TCGGGTCGTAAACTCCTGTCAGAGGGGAAAAGGGCGCCCTCCCGATAACGGAGGAGCGCTTGATGGTACCCTCAGAGGAA
GCCACGGCTAACTCTGTGCCAGCAGCCGCGGTAATACAGAGGTGGCGAGCGTTGTTCGGATTTACTGGGCGTAAAGGGTG
CGTAGGCGGCGACGTGTGCCGGACGTGAAATCCCGGGGCTCACCCCCGGCGCGTGCGTACGGGACTGCGTCGCTAGGGTT
CGGGAGAGGAGATCGGAACGCAGGGTGTAGCGGTGAAATGCGTTGATATCCTGCGGAACACCGGAGGCGAAGGCGGATCT
CTTGCACGACACCGACGCTGAGGCACGAAAGCGTGGGGAGCAAACAGGATTAGATACCCTAGTAGTCC
>t0007411_wg-Y-6;size=5;
CCTACGGGAGGCTGCAGTAAGGAATATTGGGCAATGGGGGGAACCCTGACCCAGCCATGCCGCGTGAGGGAAGTAGGCCC
TACGGGTCGTGAACCTCTTTTGTCCAGGGACAAGGACGGGGTCGTGAACTCCGTTTGAGGGTACTGGAAGAATAAGCATC
GGCTAACTCCGTGCCAGCAGCCGCGGTAATACGGAGGATGCGAGCGTTATCCGGATTCATTGGGTTTAAAGGGTGCGCAG
GCGGCCGGGCAAGTCAGCGGTGAAAGTCAGGGGCCCAACCCCGGAAGTGCCGTTGATACTGTTCGGCTGGAATGCGGTCG
AGGCGGGCGGAATGTGGCGTGTAGCGGTGAAATGCGTAGATATGCCACAGAACGCCGATAGCGAAGGCAGCTCGCCAGGC
CTGCATTGACGCTCGGGCACGAAAGCGTGGGGATCGAACAGGATTAGATACCCTTGTAGTCC
>t0033230_wg-Y-6;size=5;
CCTACGGGTGGCTGCAGTGAGGAATATTGGTCAATGGGCGCAAGCCTGAACCAGCCATGCCGCGTGAAGGAATAAGGCCC
TATGGGTCGTAAACTTCTTTTGTGGTGGAGCAATAAGGTGTACGTGTACACCGATGAGAGTACATCACGAATAAGCATCG
GCTAACTCCGTGCCAGCAGCCGCGGTAATACGGAGGATGCAAGCGTTATCCGGATTTATTGGGTTTAAAGGGTGCGTAGG
CTGTGGGGAAAGTCAGGGGTGAAAGCCCGGCGCTTAACGCCGGAACTGCCTTTGATACTTCTCCGCTGGAATACGGATGC
CGTGGGAGGAATGAGTAGTGTAGCGGTGAAATGCATAGATATTACTCAGAACACCGATTGCGAAGGCATCTCACGAATCC
GTCATTGACGCTGAGGCACGAAAGCGTGGGGATCAAACAGGATTAGATACCCTGGTAGTCC
>t0031440_wg-Y-6;size=5;
CCTACGGGTGGCAGCAGTGAGGAATATTGGTCAATGGGCGAGAGCCTGAACCAGCCAAGTAGCGTGCAGGATGACGGCCC
TATGGGTTGTAAACTGCTTTTATATGGGGATAAAGTTCACCACGTGTGGTGTTTTGCAGGTACCATATGAATAAGGACCG
GCTAATTCCGTGCCAGCAGCCGCGGTAATACGGAAGGTCCGGGCGTTATCCGGATTTATTGGGTTTAAAGGGAGCGCAGG
CGGCCTTTTAAGCGTGACGTGAAATGTGGATGCTCAACATCTGAACTGCGTCGCGAACTGGAGGGCTTGAGTGGGTACGA
CGCCGGCGGAATTCGTGGTGTAGCGGTGAAATGCTTAGATATCACGAAGAACCCCGATTGCGAAGGCAGCCGGCGAGTCC
TCAACTGACGCTAAAGCTCGAAAGTGCGGGTATCGAACAGGATTAGATACCCTAGTAGTCC
>t0004386_wg-Y-6;size=5;
CCTACGGGGGGCTGCAGTGAGGAATATTGGTCAATGGGCGAGAGCCTGAACCAGCCAAGTAGCGTGCAGGATGACGGCCC
TATGGGTTGTAAACTGCTTTTATATGGGGATAAAGTTCACCACGTGTGGTGTTTTGCAGGTACCATATGAATAAGGACCG
GCTAATTCCGTGCCAGCAGCCGCGGTAATACGGAAGGTCCGGGCGTTATCCGGATTTATTGGGTTTAAAGGGAGCGCAGG
CGGCCTTTTAAGCGTGACGTGAAATGTGGATGCTCAACATCTGAACTGCGTCGCGAACTGGAGGGCTTGAGTGGGTACGA
CGCCGGCGGAATTCGTGGTGTAGCGGTGAAATGCTTAGATATCACGAAGAACCCCGATTGCGAAGGCAGCCGGCGAGTCC
TCAACTGACGCTAAAGCTCGAAAGTGCGGGTATCGAACAGGATTAGATACCCGGGTAGTCC
>t0026091_wg-Y-6;size=5;
CCTACGGGCGGCAGCAGTGAGGAATATTGGACAATGGCCGGAAGGCTGATCCAGCCATGCCGCGTGCGGGACGACGGCCC
TATGGGTTGTAAACCGCTTTTGCGGGGGAGCAATAATCACTACGTGTAGTGAGATGAGAGTACCCTGCGAATAAGCATCG
GCTAACTCCGTGCCAGCAGCCGCGGTAATACGGAGGATGCAAGCGTTATCCGGATTTATTGGGTTTAAAGGGTGCGCAGG
CGGCTTGTTAAGCGGGAGGTGAAATGCCGGCGCTCAACGTCGGAAGTGCCTCCCGAACTGGTGAGCTTGAATGACTCTGC
CGTGGGAGGAATGTGTAGTGTAGCGGTGAAATGCTTAGAGATTACACAGAACACCGATTGCGAAGGCATCTCACGAAGGG
TTGATTGACGCTGAGGCACGAAAGCGTGGGGATCAAACAGGATTAGATACCCCAGTAGTCC
>t0004041_wg-Y-6;size=5;
CCTACGGGAGGCAGCAGTGGGGAATATTGCACAATGGGGGGAACCCTGATGCAGCCATGCCGCGTGAATGAAGAAGGCCT
TCGGGTTGTAAAGTTCTTTCGGTGATGAGGAAGGTATCAAATTTAATAGATTTGGTAATTGACGTTAGTCACAGAAGAAG
CACCGGCTAACTCCGTGCCAGCAGCCGCGGTAATACGGAGGGTGCGAGCGTTAATCGGAATAACTGGGCGTAAAGGGCAC
GCAGGCGGATTGTTAAGTGGGATGTGAAAGCCCCGGGCTCAACCTGGGAATTGCATTTCAGACTGGCAGTCTAGAGTATT
TTAGGGAGGGGTAGAATTCCACGTGTAGCGGTGAAATGCGTAGAGATGTGGAGGAATACCGAAGGCGAAGGCAGCCCCTT
GGGAATATACTGACGCTCATGTGCGAAAGCGTGGGGAGCAAACAGGATTAGATACCCTAGTAGTCC
>t0004517_wg-Y-6;size=5;
CCTACGGGAGGCTGCAGTGAGGAATATTGGTCAATGGGCGCGAGCCTGAACCAGCCAAGTAGCGTGCAGGACGACTGCCC
TATGGGTTGTAAACTGCTTTTATCAGGGAATAAAGTGAGGCACGCGTGCCTTTTTGTATGTACCTGGTGAATAAGGACCG
GCTAATTCCGTGCCAGCAGCCGCGGTAATACGGAAGGTCCGGGCGTTATCCGGATTTATTGGGTTTAAAGGGAGCGCAGG
CGGGCTTTTAAGCGTGACGTGAAATGTGGCGGCTCAACCGCCGAACTGCGTCGCGAACTGGGGGCCTTGAGTGAGTACGA
CGTTGGCGGAATTCGTGGTGTAGCGGTGAAATGCTTAGATATCACGAAGAACCCCGATTGCGAAGGCAGCCGACGAGTCC
TTAACTGACGCTAAAGCTCGAAAGTGCGGGTATCGAACAGGATTAGATACCCCTGTAGTCC
>t0004527_wg-Y-6;size=5;
CCTACGGGTGGCTGCAGTGAGGAATATTGGTCAATGGGCGAGAGCCTGAACCAGCCAAGTAGCGTGCAGGAAGACGGCCC
TATGGGTTGTAAACTGCTTTTATATAGGGATAAAGTCACCTACGTGTAGGTGTTTGCAGGTACTATATGAATAAGGACCG
GCTAATTCCGTGCCAGCAGCCGCGGTAATACGGAAGGTCCGGGCGTTATCCGGATTTATTGGGTTTAAAGGGAGCGCAGG
CGGGCTATTAAGCGTGACGTGAAATGTAGATGCTCAACATCTGAACTGCGTCGCGAACTGGTTGCCTTGAGTGCATTCGA
CGTCAGCGGAATTTGTGGTGTAGCGGTGAAATGCTTAGATATCACGAAGAACTCCGATTGCGAAGGCAGCTGACGAGACT
GTAACTGACGCTAAAGCTCGAAAGTGCGGGTATCGAACAGGATTAGATACCCTTGTAGTCC
>t0029057_wg-Y-6;size=5;
CCTACGGGCGGCAGCAGTGAGGAATATTGGTCAATGGGCGCAAGCCTGAACCAGCCATGCCGCGTGAAGGAATAAGGCCC
TATGGGTCGTAAACTTCTTTTGTGGTGGAGCAATAAGGTGTACGTGTACACCGATGAGAGTACATCACGAATAAGCATCG
GCTAACTCCGTGCCAGCAGCCGCGGTAATACGGAGGATGCAAGCGTTATCCGGATTTATTGGGTTTAAAGGGTGCGTAGG
CTGTGGGGAAAGTCAGGGGTGAAAGCCCGGCGCTTAACGCCGGAACTGCCTTTGATACTTCTCCGCTGGAATACGGATGC
CGTGGGAGGAATGAGTAGTGTAGCGGTGAAATGCATAGATATTACTCAGAACACCGATTGCGAAGGCATCTCACGAATCC
GTCATTGACGCTGAGGCACGAAAGCGTGGGGATCAAACAGGATTAGATACCCTGGTAGTCC
>t0015463_wg-Y-6;size=5;
CCTACGGGGGGCTGCAGTGAGGAATATTGGTCAATGGGCGAGAGCCTGAACCAGCCAAGTAGCGTGCAGGACGACTGCCC
TATGGGTTGTAAACTGCTTTTATGCGGGAATAAAGTGAGGCACGTGTGCCTTTTTGTATGTACCGCATGAATAAGGACCG
GCTAATTCCGTGCCAGCAGCCGCGGTAATACGGAAGGTCCGGGCGTTATCCGGATTTATTGGGTTTAAAGGGAGCGCAGG
CGGTGGTTTAAGCGTGACGTGAAATGTACCGGCTCAACCGGTGAGTTGCGTCGCGAACTGGGTCACTTGAGTGAGTTCGA
GGAAAGCGGAATTCGTGGTGTAGCGGTGAAATGCTTAGATATCACGAAGAACCCCGATTGCGAAGGCAGCTTTCCAGTCC
TTAACTGACGCTAAAGCTCGAAGGTGCGGGTATCGAACAGGATTAGATACCCTAGTAGTCC
>t0007044_wg-Y-6;size=5;
CCTACGGGGGGCAGCAGTGAGGAATATTGGTCAATGGACGAGAGTCTGAACCAGCCAAGTAGCGTGAAGGATGACGGCCC
TATGGGTTGTAAACTTCTTTTGTTTGGGAATAAAGTGCTCTACGTGTAGAGTTTTGTATGTACCTTACGAATAAGCATCG
GCTAATTCCGTGCCAGCAGCCGCGGTAATACGGAAGATGCGAGCGTTATCCGGATTTATTGGGTTTAAAGGGAGCGTAGG
CGGACCTTTAAGTCAGCGGTAAAATGTCAATGCCCAACATTGGCCCGCCGTTGATACTGTTGGTCTTGAATACACACAAG
GAAGGTGGAATTCGTTGTGTAGCGGTGAAATGCTTAGATATGACGAAGAACTCCGATTGCGAAGGCAGCCTTCTGGGGTG
CGATTGACGCTGAGGCTCGAAAGTGCGGGTATCAAACAGGATTAGATACCCCAGTAGTCC
>t0004573_wg-Y-6;size=5;
CCTACGGGGGGCTGCAGTGAGGAATATTGGTCAATGGTCGGAAGACTGAACCAGCCAAGTAGCGTGCAGGACGACGGCCC
TACGGGTTGTAAACTGCTTTTATGCGGGGATAACCGGCGGCACTTGTGCCGCCCTGCAGGTACCGCATGAATAAGGACCG
GCTAATTCCGTGCCAGCAGCCGCGGTAATACGGAAGGTCCGGGCGTTATCCGGATTTATTGGGTTTAAAGGGAGCGCAGG
CGGGAGTCTAAGCGTGCCGTGAAAAGCTGTGGCTCAACCACAGTCGTGCGGCGCGAACTGGTCTTCTTGAGTTCACGGTA
AGCGGGCGGAATTCGTGGTGTAGCGGTGAAATGCTTAGATATCACGAGGAACCCCGATTGCGAAGGCAGCCCGCTGCAGT
GTTACTGACGCTCATGCTCGAAGGCGCGGGTATCGAACAGGATTAGATACCCTAGTAGTCC
>t0016068_wg-Y-6;size=5;
CCTACGGGGGGCTGCAGTGAGGAATATTGGTCAATGGACGGAAGTCTGAACCAGCCAAGTAGCGTGCAGGATGACGGCCC
TATGGGTTGTAAACTGCTTTTATACAGGGATAAAGTGAGGGACGTGTCCCTTTTTGTAGGTACTGTATGAATAAGGACCG
GCTAATTCCGTGCCAGCAGCCGCGGTAATACGGAAGGTCCGGGCGTTATCCGGATTTATTGGGTTTAAAGGGAGCGCAGG
CTGATGATTAAGCGTGACGTGAAATGTAGCCGCTCAACGGCTGAACTGCGTCGCGAACTGGTTATCTTGAGTGAGTTCGA
TGTTGGCGGAATTCGTGGTGTAGCGGTGAAATGCTTAGATATCACGAAGAACTCCGATTGCGAAGGCAGCCAACAAGGCC
TTTACTGACGCTAAAGCTCGAAGGTGCGGGTATCGAACAGGATTAGATACCCTAGTAGTCC
>t0006874_wg-Y-6;size=5;
CCTACGGGGGGCAGCAGTGAGGAATATTGGTCAATGGGCGAGAGCCTGAACCAGCCAAGTAGCGTGCAGGATGACGGCCC
TATGGGTTGTAAACTGCTTTTATATGGGGATAAAGTTCACCACGTGTGGTGTTTTGCAGGTACCATATGAATAAGGACCG
GCTAATTCCGTGCCAGCAGCCGCGGTAATACGGAAGGTCCGGGCGTTATCCGGATTTATTGGGTTTAAAGGGAGCGCAGG
CGGCCTTTTAAGCGTGACGTGAAATGTGGATGCTCAACATCTGAACTGCGTCGCGAACTGGAGGGCTTGAGTGGGTACGA
CGCCGGCGGAATTCGTGGTGTAGCGGTGAAATGCTTAGATATCACGAAGAACCCCGATTGCGAAGGCAGCCGGCGAGTCC
TCAACTGACGCTAAAGCTCGAAAGTGCGGGTATCGAACAGGATTAGATACCCTGGTAGTCC
>t0003820_wg-Y-6;size=5;
CCTACGGGGGGCTGCAGTGAGGAATATTGGTCAATGGACGAAAGTCTGAACCAGCCAAGTAGCGTGCAGGATGACGGCCC
TATGGGTTGTAAACTGCTTTTATACAGGGATAAAGTCAGTTACGTGTAACTGTTTGTAGGTACTGTATGAATAAGGACCG
GCTAATTCCGTGCCAGCAGCCGCGGTAATACGGAAGGTCCAGGCGTTATCCGGATTTATTGGGTTTAAAGGGAGCGCAGG
CTGATGATTAAGCGTGACGTGAAATGTAGCCGCTCAACGGCTGAACTGCGTCGCGAACTGGTTATCTTGAGTGAGTTCGA
TGTTGGCGGAATTCGTGGTGTAGCGGTGAAATGCTTAGATATCACGAAGAACTCCGATTGCGAAGGCAGCCAACAAGGCC
TTTACTGACGCTAAAGCTCGAAGGTGCGGGTATCGAACAGGATTAGATACCCTGGTAGTCC
>t0034296_wg-Y-6;size=5;
CCTACGGGCGGCTGCAGTAGGGAATATTGGGCAATGGAGGCAACTCTGACCCAGCCATGCCGCGTGAAGGAATAAGGCCC
TATGGGTCGTAAACTTCTTTTACCGCAGAGTAAACCCGGGGACGCGTCCCCGGTTGAGAGTATGCGGGGAATAAGTATCG
GCTAACTCCGTGCCAGCAGCCGCGGTAATACGGGGGATACGAGCGTTATCCGGATTTATTGGGTTTAAAGGGTGCGCAGG
CGGACCGTTAAGTCAGGGGTGAAAAGTCCGTGCTCAACATGGACCGTGCCTTTGATACTGGCGGACTGGAGTGTGATAGA
CGTGGCCGGAATGTGGTGTGTAGCGGTGAAATGCTTAGATATGCCACAGAACACCGATCGAGAAGTCAGGTCGCGAGTTC
ACAACTGACGCTCATGCACGAAAGCGTGGGGATCAAACAGGATTAGATACCCGGGTAGTCC
>t0003919_wg-Y-6;size=5;
CCTACGGGCGGCAGCAGTGAGGAATATTGGTCAATGGGCGAGAGCCTGAACCAGCCAAGTAGCGTGCAGGATGACGGCCC
TATGGGTTGTAAACTGCTTTTATATGGGGATAAAGTTCACCACGTGTGGTGTTTTGTAGGTACCATATGAATAAGGACCG
GCTAATTCCGTGCCAGCAGCCGCGGTAATACGGAAGGTCCGGGCGTTATCCGGATTTATTGGGTTTAAAGGGAGCGCAGG
CGGCCTTTTAAGCGTGACGTGAAATGTGGATGCTCAACATCTGAACTGCGTCGCGAACTGGAGGGCTTGAGTGGGTACGA
CGCCGGCGGAATTCGTGGTGTAGCGGTGAAATGCTTAGATATCACGAAGAACCCCGATTGCGAAGGCAGCCGGCGAGTCC
TCAACTGACGCTAAAGCTCGAAAGTGCGGGTATCGAACAGGATTAGATACCCCAGTAGTCC
>t0034392_wg-Y-6;size=5;
CCTACGGGAGGCAGCAGTGGGGAATATTGCACAATGGACGAAAGTCTGATGCAGCAATTCTGCGTGAAGGATGAAGCATT
ACGGTGTGTAAACTTCTTTTTTGGTAGAAGACGAATGACGGTATACCAAGAATAAGGGACGGCTAACTATGTGCCAGCAG
CCGCGGTAATACATAGGTCCCGAGCGTTATCCGGATTTACTGGGCGTAAAGTGTCCGTAGCCTGATATGTAAGTCTGTTT
TCAAATATTGTGGCTTAACCATAAAGAGGGAATAGATACTGCATATCTTGAAGTTGTTGGGGGTTAGTGGAATTTCCGGT
GGAGCGGTGAAATGCGTTGATATCGGAAAGAACGCCGAAAGCGAAAGCAGCTAACTACAATAAACTTGACGGTGAGGGAC
GAAAGCTTGGGGAGCAAACGGGATTAGATACCCGAGTAGTCC
>t0011820_wg-Y-6;size=5;
CCTACGGGAGGCTGCAGTGAGGAATATTGGTCAATGGTCGGAAGACTGAACCAGCCAAGTAGCGTGCAGGACGACGGCCC
TACGGGTTGTAAACTGCTTTTATGCGGGGATAACCGGCGGCACTTGTGCCGCCCTGCAGGTACCGCATGAATAAGGACCG
GCTAATTCCGTGCCAGCAGCCGCGGTAATACGGAAGGTCCGGGCGTTATCCGGATTTATTGGGTTTAAAGGGAGCGCAGG
CGGGAGTCTAAGCGTGCCGTGAAAAGCTGTGGCTCAACCACAGTCGTGCGGCGCGAACTGGTCTTCTTGAGTTCACGGTA
AGCGGGCGGAATTCGTGGTGTAGCGGTGAAATGCTTAGATATCACGAGGAACCCCGATTGCGAAGGCAGCCCGCTGCAGT
GTTACTGACGCTCATGCTCGAAGGCGCGGGTATCGAACAGGATTAGATACCCTGGTAGTCC
>t0015280_wg-Y-6;size=5;
CCTACGGGTGGCTGCAGTGGGGAATATTGCACAATGGGGGAAACCCTGATGCAGCGATGCCGCGTGGAGGAAGAAGGTTT
TCGGATTGTAAACTCCTGTCTTAAAGGACGATAATGACGGTACTTTAGGAGGAAGCTCCGGCTAACTACGTGCCAGCAGC
CGCGGTAATACGTAGGGAGCGAGCGTTGTCCGGAATTACTGGGTGTAAAGGGAGCGTAGGCGGGATCGCAAGTCAGATGT
GAAATGCAGGGGCTCAACCCCTGAGCTGCATTTGAAACTGCGGTTCTTGAGTGAAGTAGAGGTAAGCGGAATTCCTGGTG
TAGCGGTGAAATGCGTAGATATCAGGAGGAACACCGGTGGCGAAGGCGGCTTACTGGGCTTTTACTGACGCTGAGGCTCG
AAAGCGTGGGGAGCAAACAGGATTAGATACCCTTGTAGTCC
>t0039896_wg-Y-6;size=5;
CCTACGGGCGGCTGCAGTAGGGAATATTGGGCAATGGAGGCAACTCTGACCCAGCCATGCCGCGTGAAGGAAGACGGCCC
TATGGGTTGTAAACTTCTTTTGCCGCAGAGTAACCCGGGGGACGTGTCCCCCGCTGAGAGTATGCGGCGAATAAGTATCG
GCTAACTCCGTGCCAGCAGCCGCGGTAATACGGAGGATACGAGCGTTATCCGGATTTATTGGGTTTAAAGGGTGCGCAGG
CGGACCGTTAAGTCAGGGGTGAAAAGTTGGGGCTCAACTCCAATCGTGCCTTTGATACTGGCGGACTAGAGTGCAGGGGA
CGTGACTGGAATGTGATGTGTAGCGGTGAAATGCTTAGATATGTCACAGAACGCCGATCGTGAAGACAGGTCACGAATCT
GCAACTGACGCTCATGCACGAAAGCGTGGGGATCAAACAGGATTAGATACCCTTGTAGTCC
>t0005404_wg-Y-6;size=5;
CCTACGGGTGGCAGCAGTGAGGAATATTGGTCAATGGCCGCAAGGCTGAACCAGCCAAGTAGCGTGAGGGATGACCGCCC
TACGGGTCGTAAACCTCTTTTGCGCGGGAATAACCGCACCCACGCGTGGGTGCCTGCATGTACCGTGCGAATAAGCATCG
GCTAACTCCGTGCCAGCAGCCGCGGTAATACGGAGGATGCGAGCGTTATCCGGATTTATTGGGTTTAAAGGGAGCGCAGG
CGGCCGTTTAGGCCAGCCGTGAAATTTCCGCGCTTAACGCGGTCCTTGCGGTTGGAACCGGATGGCTTGAGTGGGGTACA
GGAAGGCGGAATTCGTGGTGTAGCGGTGAAATGCTTAGATATCACGAAGAACTCCGATTGCGAAGGCAGCTTTCCGGACC
TTTACTGACGCTCATGCTCGAAAGCGCGGGAATCAAACAGGATTAGATACCCCAGTAGTCC
>t0028582_wg-Y-6;size=5;
CCTACGGGAGGCTGCAGTGAGGAATATTGGTCAATGGGCGTGAGCCTGAACCAGCCAAGTAGCGTGCAGGATGACGGCCC
TATGGGTTGTAAACTGCTTTTATCAGGGGATAAAGTGCGGCACGTGTGCCGTTTTGTAGGTACCTGATGAATAAGGACCG
GCTAATTCCGTGCCAGCAGCCGCGGTAATACGGAAGGTCCGGGCGTTATCCGGATTTATTGGGTTTAAAGGGAGCGCAGG
CTGATTGTTAAGCGTGACGTGAAATGTAGCCGCTCAACGGCTGAACTGCGTCGCGAACTGGCAGTCTTGAGTGAGTACGA
CGTCAGCGGAATTCGTGGTGTAGCGGTGAAATGCTTAGATATCACGAAGAACCCCGATTGCGAAGGCAGCTGACGAGTCC
TTTACTGACGCTAAAGCTCGAAGGTGCGGGTATCGAACAGGATTAGATACCCGGGTAGTCC
>t0028511_wg-Y-6;size=5;
CCTACGGGCGGCAGCAGTGAGGAATATTGGTCAATGGGCGAGAGCCTGAACCAGCCAAGTAGCGTGCAGGATGACTGCCC
TATGGGTTGTAAACTGCTTTTATAGGGGAATAAAGTGAGGCACGTGTGCCTTTTTGTATGTACCCTATGAATAAGGACCG
GCTAATTCCGTGCCAGCAGCCGCGGTAATACGGAAGGTCCGGGCGTTATCCGGATTTATTGGGTTTAAAGGGAGCGCAGG
CGGGACCTTAAGCGTGTTGTGAAATGTGGCGGCTCAACCGCCGAACTGCAGCGCGAACTGGGGTTCTTGAGTGAGTACGA
GGAAGGCGGAATTCGTGGTGTAGCGGTGAAATGCTTAGATATCACGAAGAACTCCGATTGCGAAGGCAGCTTTCCAGTCC
TTTACTGACGCTAATGCTCGAAGGTGCGGGTATCGAACAGGATTAGATACCCCAGTAGTCC
>t0026714_wg-Y-6;size=5;
CCTACGGGAGGCTGCAGTGAGGAATATTGGTCAATGGACGCGAGTCTGAACCAGCCAAGTAGCGTGCAGGAAGACGGCCC
TATGGGTTGTAAACTGCTTTTATGAGGGGATAAAGTGCGGGACGCGTCCCGCTTTGCAGGTACCTCATGAATAAGGACCG
GCTAATTCCGTGCCAGCAGCCGCGGTAATACGGAAGGTCCGGGCGTTATCCGGATTTATTGGGTTTAAAGGGAGCGTAGG
CGGATGCTTAAGCGTGTCGTGAAATGCCGCGGCTCAACCGTGGCACTGCGGCGCGAACTGGGTGTCTTGAGTGTGCTGAA
AGTAGGCGGAATTCGTGGTGTAGCGGTGAAATGCTTAGATATCACGAGGAACTCCGATTGCGAAGGCAGCTTACTGTATC
ACAACTGACGCTGAAGCTCGAAGGCGCGGGTATCGAACAGGATTAGATACCCCGGTAGTCC
>t0026701_wg-Y-6;size=5;
CCTACGGGCGGCAGCAGTGGGGAATCTTGCACAATGGACGAAAGTCTGATGCAGCGATCCCGCGTGAAGGATGAAGCATT
ACGGTGTGTAAACTTCTTTTTTGGTGGAAGACGAATGACGGTACACCAAGAATAAGAGACGGCTAACTACGTGCCAGCAG
CCGCGGTAATACGTAGGTCTCAAGCGTTATCCGGATTTACTGGGCGTAAAGTATCCGTAGCCTGATATGTAAGTCTGTTT
TCAAATCCCACGACTCAATCGTGGAAAGGGAATGGATACTGCATATCTAGAAGTTATTGGGGGTTAGTGGAATTTCCGGT
GGAGCGGTGAAATGCGTTGATATCGGAAAGAACGCCGAAAGCGAAAGCAGCTAACTATGATTAACTTGACGGTGAGGGAT
GAAAGTTTGGGTAGCAAACGGGATTAGATACCCTTGTAGTCC
>t0005428_wg-Y-6;size=5;
CCTACGGGAGGCTGCAGTGGGGAATATTGGGCAATGGGGGCAACCCTGACCCAGCAACGCCGCGTGGAGGAAGAAGGCTT
TCGGGTTGTAAACTCCTTTGACGAGGGACGATGATGACGGTACCTCGAAAACAAGCCACGGCTAACTACGTGCCAGCAGC
CGCGGTAATACGTAGGTGGCAAGCGTTGTCCGGATTTACTGGGTGTAAAGGGCGCGTAGGCGGGCAGGCAAGTCAGATGT
GAAATCTCCGGGCTCAACCCGGAAATTGCATTTGAAACTGCAGGTCTTGAGTATCGGAGAGGCAAGCGGAATTCCTAGTG
TAGCGGTGAAATGCGTAGATATTAGGAGGAACACCAGTGGCGAAGGCGGCTTGCTGGACGACAACTGACGCTGAGGCGCG
AAAGCGTGGGGAGCAAACAGGATTAGATACCCTAGTAGTCC
>t0014353_wg-Y-6;size=5;
CCTACGGGGGGCAGCAGTGAGGAATATTGGTCAATGGGCGAGAGCCTGAACCAGCCAAGTAGCGTGCAGGATGACGGCCC
TACGGGTTGTAAACTGCTTTTGCGGGAGGATAAAGTGGCCCACGTGTGGGCCTTTGCAGGTATCCCGTGAATAAGGACCG
GCTAATTCCGTGCCAGCAGCCGCGGTAATACGGAAGGTCCAGGCGTTATCCGGATTTATTGGGTTTAAAGGGAGCGCAGG
CGGAGGATCAAGCCAGCCGTAAAATTGTGGGGCTCAACCCCATTCAGCGGTTGGAACTGGTTCCCTTGGTTGCGGGAAGG
GCAGGCGGAACTCGTGGTGTAGCGGTGAAATGCATAGATATCACGAAGAACTCCGATCGCGAAGGCAGCCTGCCGGCCCG
TTAACGACGCTCATGCTCGAAGGTGCGGGTATCAAACAGGATTAGATACCCGAGTAGTCC
>t0030834_wg-Y-6;size=5;
CCTACGGGGGGCTGCAGCTAAGAATATTCCGCAATGGACGGAAGTCTGACGGAGCGACACCGCGTGAATGAAGAAGGCCG
GAAGGTTGTAAAGTGCTTTTGAATGTGAAGAATAAGCAGGTCAGGTAATGGGCGTGCGGTGACGGTAGCATTTGAATAAG
AGGCGGCTAATTACGTGCCAGCAGCCGCGGTAACACGTAAGCCTCGAGCGTTGTTCGGAATTATTGGGCGTAAAGGGTAT
GTAGGCGGAGCTGAAAGCCTGTCGTGAAATGCAGAAGCTTAACTTCTGAGCTGCGATGGGAACTTCAGTTCTGGAATCAC
TGAAGGGCAGCCGGAATTCCAGGTGTAGGGGTGAAATCTGTAGATATCTGGAAGAACACCGATGGCGAAGGCAGGCTGCT
GGCAGATGATTGACGCTGAGGTACGAAAGTGCGGGTAGCGAACAGGATTAGATACCCTGGTAGTCC
>t0015041_wg-Y-6;size=5;
CCTACGGGCGGCTGCAGTGGGGAATATTGGGCAATGGGCGAAAGCCTGACCCAGCAACGCCGCGTGAAGGATGACGGTCT
TCGGATTGTAAACTTCTTTAATTGGGGAAGAACAAAATGACCTACCCAAAGAATAAGTCACGGCTAACTACGTGCCAGCA
GCCGCGGTAATACGTAGGTGACAAGCGTTATCCGGATTTACTGGGCGTAAAGGGCGTGTAGGCGGTCTTGCAAGTCAGAA
GTGAAATTCCTGAGCTCAACTCGGGCGCTGCTTCTGAAACTGCAGGACTTGAGTGCTGGAGGGGATAGCGGAATTCCTAG
TGGAGCGGTAAAATGCGCAGATATTAGGAAGAACACCGGTGGCGAAGGCGGCTATCTGGACAGTAACTGACGCTGAGGCG
CGAAAGCGTGGGGAGCAAACAGGATTAGATACCCGGGTAGTCC
>t0015172_wg-Y-6;size=5;
CCTACGGGGGGCAGCAGTAGGGAATATTGGACAATGGGGGAAACCCTGATCCAGCGACGCCGCGTGAGTGAAGAAGTTAT
TCGTAATGTAAAGCTCTATCAGCAGGGACGATAATGACGGTACCTGACTAAGAAGCACCGGCTAAATACGTGCCAGCAGC
CGCGGTAATACGTATGGTGCAAGCGTTATCCGGATTTACTGGGTGTAAAGGGAGCGTAGGTGGTCTGGCAAGTCAGGAGT
GAAATGCCGGGGCTCAACCCCGGAGCTGCTCTTGAAACTGTCGGACTGGAGTGCAGGAGAGGTAAGTGGAATTCCTAGTG
TAGCGGTGAAATGCGTAGATATTAGGAGGAACACCGGTGGCGAAGGCGGCTTACTGGACTGTAACTGACACTGAGGCTCG
AAAGCGTGGGGAGCAAACAGGATTAGATACCCCGGTAGTCC
>t0015079_wg-Y-6;size=5;
CCTACGGGCGGCTGCAGTGAGGAATATTGGACAATGGCCGAGAGGCTGATCCAGCCATGCCGCGTGCGGGAGGACGGCCC
TATGGGTTGTAAACCGCTTTTGTCAGGGGGCAATAAGGTCTACGTGTAGACTGATGAGAGTACCTGGCGAATAAGCATCG
GCTAACTCCGTGCCAGCAGCCGCGGTAATACGGAGGATGCAAGCGTTATCCGGATTTATTGGGTTTAAAGGGTGCGTAGG
CGGAGTCTTAAGCGTGAGGTGAAATGCCACTGCTCAACAGTGGAACTGCCTCGCGAACTGGGATTCTGGAATGCCCCTGC
CGTGGGAGGAATGTGTGGTGTAGCGGTGAAATGCATAGAGATCACACAGAACACCGATTGCGAAGGCATCTCACGAAGGG
GTGATTGACGCTGAGGCACGAAAGCGTGGGGATCAAACAGGATTAGATACCCTAGTAGTCC
>t0028814_wg-Y-6;size=5;
CCTACGGGGGGCTGCAGTGAGGAATATTGGTCAATGGACGAAAGTCTGAACCAGCCAAGTAGCGTGCAGGATGACGGCCC
TATGGGTTGTAAACTGCTTTTATACAGGGATAAAGTCAGTTACGTGTAACTGTTTGTAGGTACTGTATGAATAAGGACCG
GCTAATTCCGTGCCAGCAGCCGCGGTAATACGGAAGGTCCAGGCGTTATCCGGATTTATTGGGTTTAAAGGGAGCGCAGG
CTGATGATTAAGCGTGACGTGAAATGTAGCCGCTCAACGGCTGAACTGCGTCGCGAACTGGTTATCTTGAGTGAGTTCGA
TGTTGGCGGAATTCGTGGTGTAGCGGTGAAATGCTTAGATATCACGAAGAACTCCGATTGCGAAGGCAGCCAACAAGGCC
TTTACTGACGCTAAAGCTCGAAGGTGCGGGTATCGAACAGGATTAGATACCCTTGTAGTCC
>t0028705_wg-Y-6;size=5;
CCTACGGGTGGCTGCAGTGAGGAATATTGGTCAATGGGCGAGAGCCTGAACCAGCCAAGTAGCGTGCAGGATGACGGCCC
TACGGGTTGTAAACTGCTTTTGCGGGAGGATAAAGTGGCCCACGTGTGGGCCTTTGCAGGTATCCCGTGAATAAGGACCG
GCTAATTCCGTGCCAGCAGCCGCGGTAATACGGAAGGTCCAGGCGTTATCCGGATTTATTGGGTTTAAAGGGAGCGCAGG
CGGAGGATCAAGCCAGCCGTAAAATTGTGGGGCTCAACCCCATTCAGCGGTTGGAACTGGTTCCCTTGGTTGCGGGAAGG
GCAGGCGGAACTCGTGGTGTAGCGGTGAAATGCATAGATATCACGAAGAACTCCGATCGCGAAGGCAGCCTGCCGGCCCG
TTAACGACGCTCATGCTCGAAGGTGCGGGTATCAAACAGGATTAGATACCCCGGTAGTCC
>t0020841_wg-Y-6;size=5;
CCTACGGGGGGCTGCAGTGAGGAATATTGGTCAATGGTCGGAAGACTGAACCAGCCATGCCGCGTGAGGGAAGAAGGCCC
TACGGGTTGTAAACCTCTTTTGCCGGGGAGCAATAAGTGCGGTGCGCCGCACGATGAGACTACCCGGGGAATAAGCATCG
GCTAACTCCGTGCCAGCAGCCGCGGTAATACGGAGGATGCGAGCGTTATCCGGATTTATTGGGTTTAAAGGGTGCGCAGG
CGGTGCGATAAGTCAGCGGTGAAAGGTCCCGGCTCAACCGGGGAGCTGCCGTTGATACTGTCGCGCTTGAGTACGAGCGG
CGCCGGCGGAATGTGTGGTGTAGCGGTGAAATGCATAGATACCACACAGAACACCGATCGCGAAGGCAGCTGGCGAGGGC
GGAACTGACGCTGAGGCACGAAAGCGTGGGGATCAAACAGGATTAGATACCCCAGTAGTCC
>t0029074_wg-Y-6;size=5;
CCTACGGGGGGCAGCAGTGAGGAATATTGGTCAATGGGCGCAAGCCTGAACCAGCCAAGTAGCGTGCAGGACGACTGCCC
TATGGGTTGTAAACTGCTTTTACAGGGGAATAAAGTGAGGCACGTGTGCCTTTTTGCATGTACCCTGTGAATAAGGACCG
GCTAATTCCGTGCCAGCAGCCGCGGTAATACGGAAGGTCCGGGCGTTATCCGGATTTATTGGGTTTAAAGGGAGCGCAGG
CTGGATTTTAAGCGTGTTGTGAAATGTACCGGCTCAACCGGTGATGTGCAGCGCGAACTGGAGTCCTTGAGTGAGTACGA
GGTATGCGGAATTCGTGGTGTAGCGGTGAAATGCTTAGATATCACGAAGAACTCCGATTGCGAAGGCAGCGTACCAGTCC
TTAACTGACGCTAAAGCTCGAAAGTGCGGGTATCGAACAGGATTAGATACCCTAGTAGTCC
>t0005371_wg-Y-6;size=5;
CCTACGGGCGGCTGCAGTCGAGAATCATTCGCAATGGGCGAAAGCCTGACGGTGCGACGTCGCGTGGAGGATGAAGGTCT
TCGGATTGTAAACTCCTGTCATGTGGAATAAACGGCCTCTGTGCGAACACCACGGAGGAATGATAGTACCACAGGAGGAA
GAGACGGCTAACTCTGTGCCAGCAGCCGCGGTAATACAGAGGTCTCGAGCGTTGTTCGGATTTACTGGGCGTAAAGGGAG
CGTAGGCGGTTCGGTGTGTTGAATGTGAAATCCCACGACTCAATCGTGGACATGCATTCAAAACTGCCGGACTGGAGTAC
TGGAGAGGAAAGCGGAATTCCTGGTGTAGCGGTGAAATGCGTAGATATCAGGAGGAACACCGATGGCGAAGGCAGCTTTC
TGGACAGATACTGACGCTGAGGCTCTAAAGTTAGGGGAGCAAACAGGATTAGATACCCGAGTAGTCC
>t0046636_wg-Y-6;size=5;
CCTACGGGAGGCTGCAGTGAGGAATATTGGACAATGGCCGGAAGGCTGATCCAGCCATGCCGCGTGCGGGACGACGGCCC
TATGGGTTGTAAACCGCTTTTGCGGGGGAGCAATAATCACTACGTGTAGTGAGATGAGAGTACCCTGCGAATAAGCATCG
GCTAACTCCGTGCCAGCAGCCGCGGTAATACGGAGGATGCAAGCGTTATCCGGATTTATTGGGTTTAAAGGGTGCGCAGG
CGGCTTGTTAAGCGGGAGGTGAAATGCCGGCGCTCAACGTCGGAAGTGCCTCCCGAACTGGTGAGCTTGAATGACTCTGC
CGTGGGAGGAATGTGTAGTGTAGCGGTGAAATGCTTAGAGATTACACAGAACACCGATTGCGAAGGCATCTCACGAAGGG
TTGATTGACGCTGAGGCACGAAAGCGTGGGGATCAAACAGGATTAGATACCCGGGTAGTCC
>t0002030_wg-Y-6;size=5;
CCTACGGGAGGCTGCAGTGAGGAATATTGGTCAATGGACGAAAGTCTGAACCAGCCAAGTAGCGTGCAGGATGACGGCCC
TATGGGTTGTAAACTGCTTTTATACAGGGATAAAGTCAGTTACGTGTAACTGTTTGTAGGTACTGTATGAATAAGGACCG
GCTAATTCCGTGCCAGCAGCCGCGGTAATACGGAAGGTCCAGGCGTTATCCGGATTTATTGGGTTTAAAGGGAGCGCAGG
CTGATGATTAAGCGTGACGTGAAATGTAGCCGCTCAACGGCTGAACTGCGTCGCGAACTGGTTATCTTGAGTGAGTTCGA
TGTTGGCGGAATTCGTGGTGTAGCGGTGAAATGCTTAGATATCACGAAGAACTCCGATTGCGAAGGCAGCCAACAAGGCC
TTTACTGACGCTAAAGCTCGAAGGTGCGGGTATCGAACAGGATTAGATACCCGGGTAGTCC
>t0016219_wg-Y-6;size=5;
CCTACGGGCGGCTGCAGTGAGGAATATTGGTCAATGGGAGGAATCCTGAACCAGCCATGCCGCGTGCGGGAGGAAGGCCC
TATGGGTTGTAAACCGCTTTTGCACGGGAGTAATAAGTGGGGTGCGCCCCGCGATGAGAGTACCGTGCGAATAAGCATCG
GCTAACTCCGTGCCAGCAGCCGCGGTAATACGGAGGATGCAAGCGTTATCCGGATTTATTGGGTTTAAAGGGTGCGCAGG
CGGCGCGTTAAGTCAGCGGTGAAATGTCCCGGCTCAACCGGGGAGCTGCCGTTGATACTGGCGTGCTGGAGTGCGAACGG
CGCCGGCGGAATGTGCAATGTAGCGGTGAAATGCATAGATATTGCACAGAACACCGATCGCGAAGGCAGCTGGCGAGGAC
GCAACTGACGCTGAGGCACGAAGGCGTGGGGATCGAACAGGATTAGATACCCTGGTAGTCC
>t0002062_wg-Y-6;size=5;
CCTACGGGCGGCAGCAGTGAGGAATATTGGTCAATGGGCGAGAGCCTGAACCAGCCAAGTAGCGTGCAGGATGACGGCCC
TATGGGTTGTAAACTGCTTTTATATGGGGATAAAGTTCACCACGTGTGGTGTTTTGCAGGTACCATATGAATAAGGACCG
GCTAATTCCGTGCCAGCAGCCGCGGTAATACGGAAGGTCCGGGCGTTATCCGGATTTATTGGGTTTAAAGGGAGCGCAGG
CGGCCTTTTAAGCGTGACGTGAAATGTGGATGCTCAACATCTGAACTGCGTCGCGAACTGGAGGGCTTGAGTGGGTACGA
CGCCGGCGGAATTCGTGGTGTAGCGGTGAAATGCTTAGATATCACGAAGAACCCCGATTGCGAAGGCAGCCGGCGAGTCC
[truncated: 40,861,559 more chars]
